# Supplementary material for: Natural variation in tetrapyrrole biosynthetic enzymes and their regulation modifies the maize chlorophyll mutant Oy1-N1989
Source: Plant Physiol. 2025 Nov 12;199(3):kiaf431. doi: 10.1093/plphys/kiaf431 (PMC12607265; doi:10.1093/plphys/kiaf431)
Supplement: kiaf431_Supplementary_Data [file kiaf431_supplementary_data.zip]

Archive with 13 entries (13 files):
- Supplemental text.docx
- Supplementary Data.pdf
- Supplemental_Tables.xlsx
- Table S1.xlsx
- Table S10.xlsx
- Table S11.xlsx
- Table S12.xlsx
- Table S13.xlsx
- Table S17.xlsx
- Table S3.xlsx
- Table S4.xlsx
- Table S8.xlsx
- Table S9.xlsx
