# Supplementary material for: Natural variation in tetrapyrrole biosynthetic enzymes and their regulation modifies the maize chlorophyll mutant Oy1-N1989
Source: Plant Physiol. 2025 Nov 12;199(3):kiaf431. doi: 10.1093/plphys/kiaf431 (PMC12607265; doi:10.1093/plphys/kiaf431)
Supplement: kiaf431_Supplementary_Data [file kiaf431_supplementary_data.zip › Supplemental_Tables.xlsx]

## Sheet: Table S2
Table S2. Log2 fold change of genes encoding steps in tetrapyrrole biosynthesis pathway in Oy1-N1989/+ mutants relative to their respective wild type siblings
Pathway	Gene ID	Gene name	v5 gene model	v4 gene model	v3 gene model	Gramene_annotation	MaizeGDB_annotation	Arabidopsis_homolog	Arabidopsis_Annotation	log2fc_Oy1-N1989/oy1B73	log2fc_Oy1-N1989/oy1Mo17
Porphyrin Biosynthesis	gts2	glutamate tRNA synthetase2	Zm00001eb230310	Zm00001d015037	GRMZM5G891373	Glutamate--tRNA ligase chloroplastic/mitochondrial	NA	AT5G64050	ERS; glutamate tRNA synthetase [KO:K01885] [EC:6.1.1.17]	1.04271	1.40392
Porphyrin Biosynthesis	gts3	glutamate tRNA synthetase3	Zm00001eb208250	Zm00001d053901	AC233922.1_FG004	Glutamate--tRNA ligase chloroplastic/mitochondrial	NA	AT5G64050	ERS; glutamate tRNA synthetase [KO:K01885] [EC:6.1.1.17]	0.0484713	0.297362
Porphyrin Biosynthesis	gts4	glutamate tRNA synthetase4	Zm00001eb003350	Zm00001d027612	GRMZM2G046932	Glutamate--tRNA ligase cytoplasmic	NA	AT5G26710	Glutamyl/glutaminyl-tRNA synthetase, class Ic [KO:K01885] [EC:6.1.1.17]	-0.239397	0.220936
Porphyrin Biosynthesis	gts5	glutamate tRNA synthetase5	Zm00001eb402830	Zm00001d048372	GRMZM2G057491	Glutamyl-tRNA synthetase%252C cytoplasmic	NA	AT5G26710	Glutamyl/glutaminyl-tRNA synthetase, class Ic [KO:K01885] [EC:6.1.1.17]	0.613863	1.22311
Porphyrin Biosynthesis	gtr1	glutamyl-tRNA reductase1	Zm00001eb431800	Zm00001d026405	GRMZM2G177412	Glutamyl-tRNA reductase	glutamyl-tRNA reductase1	AT1G58290, AT1G09940, AT2G31250	HEMA1, HEMA2, HEMA3; Glutamyl-tRNA reductase family protein [KO:K02492] [EC:1.2.1.70]	0.13599	-0.851264
Porphyrin Biosynthesis	gtr2	glutamyl-tRNA reductase2	Zm00001eb044210	Zm00001d032532	AC213521.3_FG005	Glutamyl-tRNA reductase 1 chloroplastic	NA	AT1G58290, AT1G09940, AT2G31250	HEMA1, HEMA2, HEMA3; Glutamyl-tRNA reductase family protein [KO:K02492] [EC:1.2.1.70]	NA	NA
Porphyrin Biosynthesis	gtr3	glutamyl-tRNA reductase3	Zm00001eb220800	Zm00001d013915	GRMZM2G107402	Glutamyl-tRNA reductase 1 chloroplastic	NA	AT1G58290, AT1G09940, AT2G31250	HEMA1, HEMA2, HEMA3; Glutamyl-tRNA reductase family protein [KO:K02492] [EC:1.2.1.70]	-0.281723	0.38389
Porphyrin Biosynthesis	gsa1	glutamate-1-semialdehyde-2,1-aminomutase1	Zm00001eb291360	Zm00001d038547	GRMZM2G116258	Glutamate-1-semialdehyde 21-aminomutase 2 chloroplastic	NA	AT5G63570, AT3G48730	GSA1, GSA2; glutamate-1-semialdehyde-2,1-aminomutase [KO:K01845] [EC:5.4.3.8]	0.788819	0.721756
Porphyrin Biosynthesis	alad1	delta-aminolevulinic acid dehydratase1	Zm00001eb227310	Zm00001d014715	GRMZM2G397247	Delta-aminolevulinic acid dehydratase 1 chloroplastic	NA	AT1G69740, AT1G44318	HEMB1, HEMB2; Aldolase superfamily protein [KO:K01698] [EC:4.2.1.24]	0.194265	-0.209781
Porphyrin Biosynthesis	cf1	camouflage1	Zm00001eb233020	Zm00001d015366	GRMZM2G026117	Porphobilinogen deaminase chloroplastic	camouflage1	AT5G08280	HEMC; hydroxymethylbilane synthase [KO:K01749] [EC:2.5.1.61]	1.19205	1.23619
Porphyrin Biosynthesis	cf1l1	camouflage1-like1	Zm00001eb207370	Zm00001d053807	GRMZM2G041159	Porphobilinogen deaminase chloroplastic	0	AT5G08280	HEMC; hydroxymethylbilane synthase [KO:K01749] [EC:2.5.1.61]	0.414064	0.594069
Porphyrin Biosynthesis	les28	lesion28	Zm00001eb006450	Zm00001d027950	AC209626.2_FG013	Uroporphyrinogen-III synthase chloroplastic	NA	AT2G26540	HEMD; uroporphyrinogen-III synthase family protein [KO:K01719] [EC:4.2.1.75]	NA	NA
Porphyrin Biosynthesis	les22	lesion22	Zm00001eb016170	Zm00001d029074	GRMZM2G044074	Uroporphyrinogen decarboxylase 2 chloroplastic	lesion22	AT2G40490	HEME2; Uroporphyrinogen decarboxylase [KO:K01599] [EC:4.1.1.37]	0.145895	0.771444
Porphyrin Biosynthesis	les22l1	lesion22-like1	Zm00001eb358500	Zm00001d011386	GRMZM2G024738	Uroporphyrinogen decarboxylase	NA	AT2G40490	HEME2; Uroporphyrinogen decarboxylase [KO:K01599] [EC:4.1.1.37]	0.712652	1.22338
Porphyrin Biosynthesis	les22l2	lesion22-like2	Zm00001eb358470, Zm00001eb358500	Zm00001d011387	GRMZM2G025031	Uroporphyrinogen decarboxylase 1 chloroplastic	NA	AT2G40490	HEME2; Uroporphyrinogen decarboxylase [KO:K01599] [EC:4.1.1.37]	NA	NA
Porphyrin Biosynthesis	les22l3	lesion22-like3	Zm00001eb159540	Zm00001d044186	GRMZM2G377539		NA	AT2G40490	HEME2; Uroporphyrinogen decarboxylase [KO:K01599] [EC:4.1.1.37]	NA	NA
Porphyrin Biosynthesis	les22l4	lesion22-like4	Zm00001eb160660	Zm00001d044321	GRMZM2G088533	Uroporphyrinogen decarboxylase 1 chloroplastic	NA	AT2G40490	HEME2; Uroporphyrinogen decarboxylase [KO:K01599] [EC:4.1.1.37]	NA	NA
Porphyrin Biosynthesis	nec4	necrotic4	Zm00001eb071140	Zm00001d002358	GRMZM5G870342	necrotic4	necrotic4	AT1G03475	LIN2; Coproporphyrinogen III oxidase [KO:K00228] [EC:1.3.3.3]	0.941146	0.61203
Porphyrin Biosynthesis	cpx2	coproporphyrinogen III oxidase2	Zm00001eb430670	Zm00001d026277	GRMZM2G032282	coproporphyrinogen III oxidase2	coproporphyrinogen III oxidase2	AT1G03475	LIN2; Coproporphyrinogen III oxidase [KO:K00228] [EC:1.3.3.3]	0.549562	0.690564
Porphyrin Biosynthesis	prpo1	protoporphyrinogen IX oxidase1	Zm00001eb332380	Zm00001d008203	GRMZM2G039396	protoporphyrinogen IX oxidase1	protoporphyrinogen IX oxidase1	AT4G01690	PPOX1; protoporphyrinogen IX oxidase1; Flavin containing amine oxidoreductase family [KO:K00231] [EC:1.3.3.15 1.3.3.4]	0.475674	0.49199
Porphyrin Biosynthesis	prpo2	protoporphyrinogen IX oxidase2	Zm00001eb078900	Zm00001d003214	GRMZM2G364901	protoporphyrinogen IX oxidase2	protoporphyrinogen IX oxidase2	AT5G14220	PPOX2; protoporphyrinogen IX oxidase2; HEMG2; Flavin containing amine oxidoreductase family [KO:K00231] [EC:1.3.3.15 1.3.3.4]	0.723546	0.920361
Porphyrin Biosynthesis	prpo3	protoporphyrinogen IX oxidase3	Zm00001eb129550	Zm00001d040539	GRMZM2G441444	Protoporphyrinogen oxidase 1 chloroplastic	NA	AT4G01690	PPOX1; protoporphyrinogen IX oxidase1; Flavin containing amine oxidoreductase family [KO:K00231] [EC:1.3.3.15 1.3.3.4]	NA	NA
Porphyrin Biosynthesis	prpo4	protoporphyrinogen IX oxidase4	Zm00001eb059780	Zm00001d034338	GRMZM2G058261	Deoxyribodipyrimidine photolyase	NA	AT4G01690	PPOX1; protoporphyrinogen IX oxidase1; Flavin containing amine oxidoreductase family [KO:K00231] [EC:1.3.3.15 1.3.3.4]	0.646578	0.80919
Porphyrin Biosynthesis	prpo5	protoporphyrinogen IX oxidase5	Zm00001eb030960	Zm00001d030962	GRMZM5G831313	FAD/NAD(P)-binding oxidoreductase family protein	NA	AT4G01690	PPOX1; protoporphyrinogen IX oxidase1; Flavin containing amine oxidoreductase family [KO:K00231] [EC:1.3.3.15 1.3.3.4]	0.932987	1.26393
Chlorophyll Biosynthesis	chlh1	magnesium-chelatase subunit H1	Zm00001eb433610	Zm00001d026603	GRMZM2G323024	Magnesium-chelatase subunit ChlH chloroplastic	Mg chelatase subunit H 1	AT5G13630	GUN5; magnesium-chelatase subunit chlH, chloroplast, putative / Mg-protoporphyrin IX chelatase, putative (CHLH) [KO:K03403] [EC:6.6.1.1]	0.270957	-1.33505
Chlorophyll Biosynthesis	chlh2	magnesium-chelatase subunit H2	Zm00001eb066400	Zm00001d001850	GRMZM2G105319	Magnesium-chelatase subunit ChlH chloroplastic	NA	AT5G13630	GUN5; magnesium-chelatase subunit chlH, chloroplast, putative / Mg-protoporphyrin IX chelatase, putative (CHLH) [KO:K03403] [EC:6.6.1.1]	0.695574	-0.473634
Chlorophyll Biosynthesis	chld1	magnesium-chelatase subunit D1	Zm00001eb212250	Zm00001d013013	GRMZM2G043453	Magnesium-chelatase subunit ChlD chloroplastic	Mg chelataseD1	AT1G08520	ALB1; ALBINA 1 [KO:K03404] [EC:6.6.1.1]	1.10579	1.24079
Chlorophyll Biosynthesis	oy1	oil yellow1	Zm00001eb407780	Zm00001d023536	GRMZM2G419806	Magnesium-chelatase subunit ChlI-1 chloroplastic	oil yellow1	AT4G18480	CHLI1; P-loop containing nucleoside triphosphate hydrolases superfamily protein [KO:K03405] [EC:6.6.1.1]	0.235027	-0.38303
Chlorophyll Biosynthesis	gun4	genomes uncoupled4	Zm00001eb406800	Zm00001d023427	GRMZM2G464328	genomes uncoupled4 homolog	genomes uncoupled4 homolog	AT3G59400	GUN4; genomes uncoupled4	NA	NA
Chlorophyll Biosynthesis	mpmt1	magnesium protoporphyrin IX methyltransferase1	Zm00001eb269720	Zm00001d036046	GRMZM2G161673	Magnesium protoporphyrin IX methyltransferase chloroplastic	NA	AT4G25080	CHLM; magnesium-protoporphyrin IX methyltransferase [KO:K03428] [EC:2.1.1.11]	0.310712	-0.183491
Chlorophyll Biosynthesis	mpec1	magnesium-protoporphyrin ester cyclase1	Zm00001eb332650	Zm00001d008230	GRMZM2G081462	Magnesium-protoporphyrin IX monomethyl ester [oxidative] cyclase chloroplastic	magnesium-protoporphyrin ester cyclase1	AT3G56940	CRD1; dicarboxylate diiron protein, putative (Crd1) [KO:K04035] [EC:1.14.13.81]; magnesium-protoporphyrin IX monomethyl ester (oxidative) cyclase	0.00113425	-1.01222
Chlorophyll Biosynthesis	mpec2	magnesium-protoporphyrin ester cyclase2	Zm00001eb129000	Zm00001d040463	GRMZM2G043109	Magnesium-protoporphyrin IX monomethyl ester [oxidative] cyclase chloroplastic	magnesium-protoporphyrin ester cyclase2	AT3G56940	CRD1; dicarboxylate diiron protein, putative (Crd1) [KO:K04035] [EC:1.14.13.81]; magnesium-protoporphyrin IX monomethyl ester (oxidative) cyclase	-0.341778	-0.0897317
Chlorophyll Biosynthesis	ycf54	ycf54 homolog	Zm00001eb015790	Zm00001d029027	GRMZM2G010196	ycf54 homolog	ycf54 homolog	AT5G58250	ycf54	0.712793	1.36188
Chlorophyll Biosynthesis	dvr1	divinyl reductase1	Zm00001eb016830	Zm00001d029150	GRMZM2G063048	divinyl reductase1	divinyl reductase1	AT5G18660	PCB2; NAD(P)-binding Rossmann-fold superfamily protein [KO:K19073] [EC:1.3.1.75]	0.0911934	-0.677451
Chlorophyll Biosynthesis	pcr1	protochlorophyllide reductase1	Zm00001eb066060	Zm00001d001820	GRMZM2G084958	protochlorophyllide reductase1	protochlorophyllide reductase1	AT5G54190, AT4G27440, AT1G03630	PORA, PORB, PORC; protochlorophyllide oxidoreductase A [KO:K00218] [EC:1.3.1.33]	-3.77612	-5.69066
Chlorophyll Biosynthesis	pcr2	protochlorophyllide reductase2	Zm00001eb044650	Zm00001d032576	GRMZM2G036455	Protochlorophyllide reductase C chloroplastic	protochlorophyllide reductase2	AT5G54190, AT4G27440, AT1G03630	PORA, PORB, PORC; protochlorophyllide oxidoreductase A [KO:K00218] [EC:1.3.1.33]	0.255018	0.412954
Chlorophyll Biosynthesis	pcr3	protochlorophyllide reductase3	Zm00001eb220940	Zm00001d013937	GRMZM2G073351	Protochlorophyllide reductase C chloroplastic	protochlorophyllide reductase3	AT5G54190, AT4G27440, AT1G03630	PORA, PORB, PORC; protochlorophyllide oxidoreductase A [KO:K00218] [EC:1.3.1.33]	-0.0199405	-1.43089
Chlorophyll Biosynthesis	ggh1	geranylgeranyl hydrogenase1	Zm00001eb254500	Zm00001d018034	GRMZM2G105644	geranylgeranyl hydrogenase1	geranylgeranyl hydrogenase1	AT1G74470	GGR; Geranylgeranyl reductase; CHLP; Pyridine nucleotide-disulfide oxidoreductase family protein [KO:K10960] [EC:1.3.1.111 1.3.1.83]	0.0314363	-0.743671
Chlorophyll Biosynthesis	ggh2	geranylgeranyl hydrogenase2	Zm00001eb128250	Zm00001d040356	GRMZM2G419111	geranylgeranyl hydrogenase2	geranylgeranyl hydrogenase2	AT1G74470	GGR; Geranylgeranyl reductase; CHLP; Pyridine nucleotide-disulfide oxidoreductase family protein [KO:K10960] [EC:1.3.1.111 1.3.1.83]	-0.00287332	-1.21453
Chlorophyll Biosynthesis	chlg1	chlorophyll synthase G1	Zm00001eb286140	Zm00001d037984	GRMZM2G162672	Chlorophyll synthase chloroplastic	chlorophyll synthase G1	AT3G51820	CHLG; chlorophyll synthase G1; G4; UbiA prenyltransferase family protein [KO:K04040] [EC:2.5.1.133 2.5.1.62]	0.748301	0.823482
Chlorophyll Biosynthesis	chao2	chlorophyllide a oxygenase2	Zm00001eb362510	Zm00001d011819	GRMZM2G038487	Chlorophyllide a oxygenase chloroplastic	chlorophyllide a oxygenase2	AT1G44446	CH1; Pheophorbide a oxygenase family protein with Rieske 2Fe-2S domain-containing protein [KO:K13600] [EC:1.14.13.122]	0.0115779	-1.00137
Chlorophyll Biosynthesis	phao1	pheophorbide a oxygenase1	Zm00001eb140370	Zm00001d042026	GRMZM2G171390	Chlorophyllide a oxygenase chloroplastic	pheophorbide a oxygenase1	AT1G44446	CH1; Pheophorbide a oxygenase family protein with Rieske 2Fe-2S domain-containing protein [KO:K13600] [EC:1.14.13.122]	-0.167746	-1.44364
Chlorophyll Biosynthesis	chao3	chlorophyllide a oxygenase3	Zm00001eb089520	Zm00001d004531	GRMZM2G082527	Chlorophyllide a oxygenase chloroplastic	chlorophyllide a oxygenase3	AT1G44446	CH1; Pheophorbide a oxygenase family protein with Rieske 2Fe-2S domain-containing protein [KO:K13600] [EC:1.14.13.122]	NA	NA
Chlorophyll Biosynthesis	nyc1	non-yellow coloring1	Zm00001eb119410	Zm00001d039312	GRMZM2G170013	non-yellow coloring1	non-yellow coloring1	AT4G13250	NYC1; NAD(P)-binding Rossmann-fold superfamily protein [KO:K13606] [EC:1.1.1.294]	0.165024	-0.746201
Chlorophyll Biosynthesis	nyc1l1	non-yellow coloring1-like1	Zm00001eb218390	Zm00001d013651	GRMZM2G065194	Chlorophyll(ide) b reductase NOL chloroplastic	NA	AT5G04900	NOL; NYC1-like protein [KO:K13606] [EC:1.1.1.294]	1.2401	1.42885
Chlorophyll Biosynthesis	hcar1	7-hydroxymethyl chlorophyll a reductase1	Zm00001eb038650	Zm00001d031860	GRMZM2G056686	7-hydroxymethyl chlorophyll a reductase chloroplastic	NA	AT1G04620	HCAR; coenzyme F420 hydrogenase family / dehydrogenase, beta subunit family [KO:K18010] [EC:1.17.7.2]	NA	NA
Chlorophyll Catabolism	chph1	chlorophyllase1	Zm00001eb307720	Zm00001d019758	GRMZM2G170734	chlorophyllase1	chlorophyllase1	AT1G19670	CLH1; chlorophyllase 1 [KO:K08099] [EC:3.1.1.14]	NA	NA
Chlorophyll Catabolism	chph2	chlorophyllase2	Zm00001eb047780	Zm00001d032926	GRMZM2G127421	chlorophyllase2	chlorophyllase2	AT5G43860	CLH2; chlorophyllase 2 [KO:K08099] [EC:3.1.1.14]	0.00368586	0.466154
Chlorophyll Catabolism	chph3/chao1	chlorophyllase3	Zm00001eb039350	Zm00001d031934	GRMZM2G103197	Chlorophyllase-1	chlorophyllide a oxygenase1	AT1G19670	CLH1; chlorophyllase 1 [KO:K08099] [EC:3.1.1.14]	-0.560024	-3.15204
Chlorophyll Catabolism	nye1	non-yellowing1	Zm00001eb319560	Zm00001d021288	GRMZM2G091837	Senescence-inducible chloroplast stay-green protein 1	non-yellowing1	AT4G22920, AT4G11910, AT1G44000	STAY-GREEN-like protein [KO:K22013] [EC:4.99.1.10]	0.788687	1.57354
Chlorophyll Catabolism	nye2	non-yellowing2	Zm00001eb103480	Zm00001d006211	GRMZM2G379563	Protein STAY-GREEN 1 chloroplastic	non-yellowing2	AT4G22920, AT4G11910, AT1G44000	STAY-GREEN-like protein [KO:K22013] [EC:4.99.1.10]	0.317689	1.00957
Chlorophyll Catabolism	sgrl1	stay-green-like1	Zm00001eb076680	Zm00001d002951	GRMZM2G138190	Protein STAY-GREEN LIKE chloroplastic	NA	AT4G22920, AT4G11910, AT1G44000	STAY-GREEN-like protein [KO:K22013] [EC:4.99.1.10]	NA	NA
Chlorophyll Catabolism	lls1	lethal leaf spot1	Zm00001eb003760	Zm00001d027656	GRMZM2G339563	Lethal leaf-spot 1	lethal leaf spot1	AT3G44880	ACD1; Pheophorbide a oxygenase family protein with Rieske 2Fe-2S domain-containing protein [KO:K13071] [EC:1.14.15.17]	-0.191602	0.0716458
Chlorophyll Catabolism	lls1l1	lethal leaf spot1-like1	Zm00001eb061510	Zm00001d034523	GRMZM2G349062	Pheophorbide a oxygenase	NA	AT3G44880	ACD1; Pheophorbide a oxygenase family protein with Rieske 2Fe-2S domain-containing protein [KO:K13071] [EC:1.14.15.17]	0.310611	-0.0944365
Chlorophyll Catabolism	lls1l2	lethal leaf spot1-like2	Zm00001eb073220	Zm00001d002583	GRMZM2G317356		NA	AT3G44880	ACD1; Pheophorbide a oxygenase family protein with Rieske 2Fe-2S domain-containing protein [KO:K13071] [EC:1.14.15.17]	NA	NA
Chlorophyll Catabolism	lls1l3	lethal leaf spot1-like3	Zm00001eb081040	Zm00001d002582	GRMZM2G317356	Protochlorophyllide-dependent translocon component 52 chloroplastic	NA	AT3G44880	ACD1; Pheophorbide a oxygenase family protein with Rieske 2Fe-2S domain-containing protein [KO:K13071] [EC:1.14.15.17]	NA	NA
Chlorophyll Catabolism	lls1l4	lethal leaf spot1-like4	Zm00001eb260500	Zm00001d035045	NA	Protochlorophyllide-dependent translocon component 52 chloroplastic	NA	AT3G44880	ACD1; Pheophorbide a oxygenase family protein with Rieske 2Fe-2S domain-containing protein [KO:K13071] [EC:1.14.15.17]	NA	NA
Chlorophyll Catabolism	lls1l5	lethal leaf spot1-like5	Zm00001eb359770	Zm00001d011533	GRMZM2G126873	Protochlorophyllide-dependent translocon component 52 chloroplastic	NA	AT3G44880	ACD1; Pheophorbide a oxygenase family protein with Rieske 2Fe-2S domain-containing protein [KO:K13071] [EC:1.14.15.17]	NA	-0.656253
Chlorophyll Catabolism	rccr1	red chlorophyll catabolite reductase1	Zm00001eb027950	Zm00001d030549	GRMZM2G458824	Red chlorophyll catabolite reductase chloroplastic	NA	AT4G37000	ACD2; accelerated cell death 2 (ACD2) [KO:K13545] [EC:1.3.7.12]	0.582724	0.541939
Chlorophyll Catabolism	mes1	methylesterase1	Zm00001eb093910	Zm00001d005053	GRMZM2G051491	Methylesterase 17	0	AT4G16690	MES16; methyl esterase 16 [KO:K13544] [EC:3.1.1.82]	NA	NA
Siroheme Biosynthesis	sum1	siroheme uroporphyrinogen methyltransferase1	Zm00001eb159150	Zm00001d044138	GRMZM2G105604	siroheme uroporphyrinogen methyltransferase1	siroheme uroporphyrinogen methyltransferase1	AT5G40850	siroheme uroporphyrinogen methyltransferase1; SUM1; urophorphyrin methylase 1; UPM1 [KO:K02303] [EC:2.1.1.107]	-0.917465	-0.788644
Siroheme Biosynthesis	sum2	siroheme uroporphyrinogen methyltransferase2	Zm00001eb358930	Zm00001d011428	GRMZM2G000739	urophorphyrin methylase 1	NA	AT5G40850	siroheme uroporphyrinogen methyltransferase1; SUM1; urophorphyrin methylase 1; UPM1 [KO:K02303] [EC:2.1.1.107]	-0.753842	1.62543
Siroheme Biosynthesis	shfc1	sirohydrochlorin ferrochelatase1	Zm00001eb072570	Zm00001d002511	GRMZM6G815941	Sirohydrochlorin ferrochelatase chloroplastic	NA	AT1G50170	SIRB; sirohydrochlorin ferrochelatase B [KO:K03794] [EC:4.99.1.4]	0.540347	0.461286
Siroheme Biosynthesis	shfc2	sirohydrochlorin ferrochelatase2	Zm00001eb085260	Zm00001d003935	GRMZM2G009519		NA	AT1G50170	SIRB; sirohydrochlorin ferrochelatase B [KO:K03794] [EC:4.99.1.4]	0.117578	-0.239099
Heme Biosynthesis	fc1	ferrochelatase1	Zm00001eb097670	Zm00001d005539	GRMZM2G047095	Ferrochelatase	0	AT5G26030, AT2G30390	FC1, FC2; ferrochelatase [KO:K01772] [EC:4.99.1.94.99.1.1]	-0.164636	0.180693
Heme Biosynthesis	fc2	ferrochelatase2	Zm00001eb244110	Zm00001d016854	GRMZM2G113325	Ferrochelatase	NA	AT5G26030, AT2G30390	FC1, FC2; ferrochelatase [KO:K01772] [EC:4.99.1.94.99.1.1]	-0.0457974	-0.317483
Heme Biosynthesis	fc3	ferrochelatase3	Zm00001eb229540	Zm00001d014953	GRMZM2G159013	Ferrochelatase	NA	AT5G26030, AT2G30390	FC1, FC2; ferrochelatase [KO:K01772] [EC:4.99.1.94.99.1.1]	-0.04741	0.526256
Heme Biosynthesis	cox10a	cytochrome c oxidase subunit10a	Zm00001eb402310	Zm00001d048318	GRMZM2G178859	Protoheme IX farnesyltransferase	cytochrome c oxidase subunit10a	AT2G44520	COX10; cytochrome c oxidase 10 [KO:K02257] [EC:2.5.1.141]	-0.00576351	0.0164766
Heme Biosynthesis	cox10b	cytochrome c oxidase subunit10b	Zm00001eb005400	Zm00001d027848	GRMZM2G162776	Protoheme IX farnesyltransferase mitochondrial	cytochrome c oxidase subunit10b	AT2G44520	COX10; cytochrome c oxidase 10 [KO:K02257] [EC:2.5.1.141]	-0.179144	0.0213406
Heme Biosynthesis	cox15	cytochrome c oxidase 15 homolog	Zm00001eb033900	Zm00001d031309	GRMZM6G274034	Cytochrome c oxidase assembly protein COX15	0	AT5G56090	COX15; cytochrome c oxidase 15 [KO:K02259]	-0.135792	0.028039
Bilin Biosynthesis	elm2	elongated mesocotyl2	Zm00001eb386220	Zm00001d046492	GRMZM2G101004	elongated mesocotyl2	elongated mesocotyl2	AT2G26670, AT2G26550, AT1G69720, AT1G58300	HO1, HO2, HO3, HO4; heme oxygenase	-0.0619166	-0.0967626
Bilin Biosynthesis	ho2	heme oxygenase2	Zm00001eb276750	Zm00001d036894	GRMZM2G043277	heme oxygenase2	heme oxygenase2	AT2G26670, AT2G26550, AT1G69720, AT1G58300	HO1, HO2, HO3, HO4; heme oxygenase	-0.34262	-0.485177
Bilin Biosynthesis	ho4	heme oxygenase4	Zm00001eb097250	Zm00001d005499	0	S-adenosyl-L-methionine-dependent methyltransferases superfamily protein	NA	AT2G26670, AT2G26550, AT1G69720, AT1G58300	HO1, HO2, HO3, HO4; heme oxygenase	NA	NA
Bilin Biosynthesis	ho5	heme oxygenase5	Zm00001eb192990	Zm00001d052094	GRMZM2G111802	Heme oxygenase 1 chloroplastic	NA	AT2G26670, AT2G26550, AT1G69720, AT1G58300	HO1, HO2, HO3, HO4; heme oxygenase	NA	NA
Bilin Biosynthesis	ho3	heme oxygenase3	Zm00001eb386230	Zm00001d046493	GRMZM2G157936	heme oxygenase3	heme oxygenase3	AT2G26670, AT2G26550, AT1G69720, AT1G58300	HO1, HO2, HO3, HO4; heme oxygenase	NA	NA
Bilin Biosynthesis	ho6	heme oxygenase6	Zm00001eb392680	Zm00001d047238	GRMZM2G004222	Probable inactive heme oxygenase 2 chloroplastic	0	AT2G26670, AT2G26550, AT1G69720, AT1G58300	HO1, HO2, HO3, HO4; heme oxygenase	0.806161	1.44296
Bilin Biosynthesis	ho7	heme oxygenase7	Zm00001eb414590	Zm00001d024411	GRMZM2G471579	S-adenosyl-L-methionine-dependent methyltransferases superfamily protein	NA	AT2G26670, AT2G26550, AT1G69720, AT1G58300	HO1, HO2, HO3, HO4; heme oxygenase	NA	NA
Bilin Biosynthesis	elm1	elongated mesocotyl1	Zm00001eb363080	Zm00001d011876	GRMZM5G861678	Phytochromobilin:ferredoxin oxidoreductase chloroplastic	elongated mesocotyl1	AT3G09150	HY2; phytochromobilin:ferredoxin oxidoreductase, chloroplast / phytochromobilin synthase (HY2) [KO:K08101] [EC:1.3.7.4]	0.244609	0.139392

## Sheet: Table S5
Table S5. Cis polymorphisms associated with variation in transcript abundance of genes encoding steps in tetrapyrrole biosynthesis pathway in three leaf tissues at p-value ≤ 1x10-4
Trait	Trait_name	Pathway	Tissue	CHR	POS	SNP	SNP Effect	MAF	Pvalue	Log10p
GRMZM2G046932	GTS4	Porphyrin Biosynthesis	LMAD	1	8969672	1-8969672	15.7414	0.118243	9.23e-05	4.03464
GRMZM2G046932	GTS4	Porphyrin Biosynthesis	LMAN	1	8969914	1-8969914	-1.08373	0.097973	3.49e-05	4.45754
GRMZM2G046932	GTS4	Porphyrin Biosynthesis	LMAD	1	8972032	1-8972032	-25.0948	0.0608108	7.68e-06	5.11464
GRMZM2G046932	GTS4	Porphyrin Biosynthesis	LMAN	1	8972558	1-8972558	-0.867069	0.219595	1.28e-06	5.89195
GRMZM2G046932	GTS4	Porphyrin Biosynthesis	LMAN	1	8974195	1-8974195	-0.98722	0.101351	8.11e-05	4.09105
GRMZM2G046932	GTS4	Porphyrin Biosynthesis	LMAN	1	8975867	1-8975867	-1.06451	0.0878378	5.94e-05	4.22592
GRMZM2G046932	GTS4	Porphyrin Biosynthesis	LMAN	1	8976102	1-8976102	-1.02402	0.118243	1.14e-05	4.94262
GRMZM2G046932	GTS4	Porphyrin Biosynthesis	LMAN	1	8976133	1-8976133	-1.06764	0.114865	6.07e-06	5.21701
GRMZM2G046932	GTS4	Porphyrin Biosynthesis	L3Base	1	8977001	1-8977001	0.285634	0.47973	3.68e-05	4.43448
GRMZM2G046932	GTS4	Porphyrin Biosynthesis	L3Base	1	8977314	1-8977314	0.272889	0.472973	8.88e-05	4.05138
GRMZM2G046932	GTS4	Porphyrin Biosynthesis	L3Base	1	8977388	1-8977388	0.279643	0.469595	5.77e-05	4.23845
GRMZM2G046932	GTS4	Porphyrin Biosynthesis	L3Base	1	8977399	1-8977399	0.276048	0.466216	7.58e-05	4.12029
GRMZM2G046932	GTS4	Porphyrin Biosynthesis	L3Base	1	8977528	1-8977528	0.288784	0.489865	2.39e-05	4.62249
GRMZM2G046932	GTS4	Porphyrin Biosynthesis	L3Base	1	8977540	1-8977540	0.281065	0.452703	6.53e-05	4.18496
GRMZM2G046932	GTS4	Porphyrin Biosynthesis	L3Base	1	8977542	1-8977542	0.279643	0.469595	5.77e-05	4.23845
GRMZM2G046932	GTS4	Porphyrin Biosynthesis	L3Base	1	8977548	1-8977548	0.281031	0.466216	5.35e-05	4.27147
GRMZM2G046932	GTS4	Porphyrin Biosynthesis	L3Base	1	8977564	1-8977564	0.279643	0.469595	5.77e-05	4.23845
GRMZM2G046932	GTS4	Porphyrin Biosynthesis	L3Base	1	8977617	1-8977617	0.278575	0.422297	8.38e-05	4.0768
GRMZM2G046932	GTS4	Porphyrin Biosynthesis	L3Base	1	8977742	1-8977742	0.279643	0.469595	5.77e-05	4.23845
GRMZM2G046932	GTS4	Porphyrin Biosynthesis	L3Base	1	8977771	1-8977771	0.279643	0.466216	5.77e-05	4.23845
GRMZM2G046932	GTS4	Porphyrin Biosynthesis	L3Base	1	8977801	1-8977801	0.279643	0.469595	5.77e-05	4.23845
GRMZM2G046932	GTS4	Porphyrin Biosynthesis	L3Base	1	8977802	1-8977802	0.279643	0.469595	5.77e-05	4.23845
GRMZM2G046932	GTS4	Porphyrin Biosynthesis	L3Base	1	8977805	1-8977805	0.278739	0.466216	6.12e-05	4.21306
GRMZM2G046932	GTS4	Porphyrin Biosynthesis	L3Base	1	8977816	1-8977816	0.278739	0.466216	6.12e-05	4.21306
GRMZM2G046932	GTS4	Porphyrin Biosynthesis	L3Base	1	8977830	1-8977830	0.279643	0.469595	5.77e-05	4.23845
GRMZM2G046932	GTS4	Porphyrin Biosynthesis	L3Base	1	8977837	1-8977837	0.278739	0.466216	6.12e-05	4.21306
GRMZM2G046932	GTS4	Porphyrin Biosynthesis	L3Base	1	8977842	1-8977842	0.279643	0.469595	5.77e-05	4.23845
GRMZM2G046932	GTS4	Porphyrin Biosynthesis	L3Base	1	8977866	1-8977866	0.279643	0.469595	5.77e-05	4.23845
GRMZM2G046932	GTS4	Porphyrin Biosynthesis	L3Base	1	8977955	1-8977955	0.279643	0.469595	5.77e-05	4.23845
GRMZM2G046932	GTS4	Porphyrin Biosynthesis	L3Base	1	8977969	1-8977969	0.279643	0.469595	5.77e-05	4.23845
GRMZM2G046932	GTS4	Porphyrin Biosynthesis	L3Base	1	8977979	1-8977979	0.279643	0.469595	5.77e-05	4.23845
GRMZM2G046932	GTS4	Porphyrin Biosynthesis	L3Base	1	8978135	1-8978135	0.272591	0.466216	9.01e-05	4.04533
GRMZM2G046932	GTS4	Porphyrin Biosynthesis	LMAN	1	8978202	1-8978202	-1.0794	0.118243	1.75e-06	5.75789
GRMZM2G046932	GTS4	Porphyrin Biosynthesis	L3Base	1	8978270	1-8978270	0.270876	0.476351	9.7e-05	4.01323
GRMZM2G046932	GTS4	Porphyrin Biosynthesis	L3Base	1	8978300	1-8978300	0.270876	0.476351	9.7e-05	4.01323
GRMZM2G046932	GTS4	Porphyrin Biosynthesis	L3Base	1	8978324	1-8978324	0.270876	0.476351	9.7e-05	4.01323
GRMZM2G046932	GTS4	Porphyrin Biosynthesis	L3Base	1	8978752	1-8978752	0.272889	0.472973	8.88e-05	4.05138
GRMZM2G046932	GTS4	Porphyrin Biosynthesis	L3Base	1	8978975	1-8978975	0.287243	0.469595	3.6e-05	4.44335
GRMZM2G046932	GTS4	Porphyrin Biosynthesis	L3Base	1	8979099	1-8979099	0.294022	0.466216	2.29e-05	4.64082
GRMZM2G046932	GTS4	Porphyrin Biosynthesis	L3Base	1	8979141	1-8979141	0.294022	0.466216	2.29e-05	4.64082
GRMZM2G046932	GTS4	Porphyrin Biosynthesis	L3Base	1	8980668	1-8980668	0.305019	0.466216	1.02e-05	4.99352
GRMZM2G046932	GTS4	Porphyrin Biosynthesis	L3Base	1	8980794	1-8980794	0.29268	0.472973	2.21e-05	4.65654
GRMZM2G046932	GTS4	Porphyrin Biosynthesis	L3Base	1	8980800	1-8980800	0.29268	0.472973	2.21e-05	4.65654
GRMZM2G046932	GTS4	Porphyrin Biosynthesis	L3Base	1	8981598	1-8981598	0.293081	0.472973	2.24e-05	4.6493
GRMZM2G046932	GTS4	Porphyrin Biosynthesis	L3Base	1	8981613	1-8981613	0.304	0.476351	1.02e-05	4.99108
GRMZM2G046932	GTS4	Porphyrin Biosynthesis	L3Base	1	8981629	1-8981629	0.304	0.476351	1.02e-05	4.99108
GRMZM2G046932	GTS4	Porphyrin Biosynthesis	L3Base	1	8981830	1-8981830	0.289874	0.476351	2.66e-05	4.5748
GRMZM2G046932	GTS4	Porphyrin Biosynthesis	LMAD	1	8982477	1-8982477	11.5691	0.459459	5.3e-05	4.27533
GRMZM2G046932	GTS4	Porphyrin Biosynthesis	L3Base	1	8982477	1-8982477	0.308382	0.459459	8.19e-06	5.08649
GRMZM2G046932	GTS4	Porphyrin Biosynthesis	LMAD	1	8982484	1-8982484	11.5691	0.459459	5.3e-05	4.27533
GRMZM2G046932	GTS4	Porphyrin Biosynthesis	L3Base	1	8982484	1-8982484	0.308382	0.459459	8.19e-06	5.08649
GRMZM2G046932	GTS4	Porphyrin Biosynthesis	LMAD	1	8982913	1-8982913	11.5595	0.402027	9.88e-05	4.00519
GRMZM2G046932	GTS4	Porphyrin Biosynthesis	L3Base	1	8982913	1-8982913	0.289546	0.402027	6.05e-05	4.21837
GRMZM2G046932	GTS4	Porphyrin Biosynthesis	LMAD	1	8982973	1-8982973	11.5595	0.402027	9.88e-05	4.00519
GRMZM2G046932	GTS4	Porphyrin Biosynthesis	L3Base	1	8982973	1-8982973	0.289546	0.402027	6.05e-05	4.21837
GRMZM2G046932	GTS4	Porphyrin Biosynthesis	LMAD	1	8983445	1-8983445	11.6168	0.402027	6.88e-05	4.16251
GRMZM2G046932	GTS4	Porphyrin Biosynthesis	LMAN	1	9008356	1-9008356	-0.937778	0.125	2.74e-05	4.56157
GRMZM2G046932	GTS4	Porphyrin Biosynthesis	LMAN	1	9008401	1-9008401	-1.15289	0.0878378	1.25e-05	4.90154
GRMZM2G046932	GTS4	Porphyrin Biosynthesis	LMAN	1	9013292	1-9013292	1.01326	0.39527	5.04e-11	10.2977
GRMZM2G046932	GTS4	Porphyrin Biosynthesis	LMAD	1	9013292	1-9013292	15.683	0.39527	3.62e-07	6.44082
GRMZM2G046932	GTS4	Porphyrin Biosynthesis	LMAN	1	9013365	1-9013365	0.898935	0.212838	5.29e-06	5.27693
GRMZM2G046932	GTS4	Porphyrin Biosynthesis	LMAD	1	9013365	1-9013365	15.2951	0.212838	8.91e-05	4.05035
GRMZM2G046932	GTS4	Porphyrin Biosynthesis	LMAN	1	9013396	1-9013396	0.620391	0.429054	8.74e-05	4.0587
GRMZM2G046932	GTS4	Porphyrin Biosynthesis	LMAD	1	9013396	1-9013396	16.8014	0.429054	2.8e-08	7.55335
GRMZM2G046932	GTS4	Porphyrin Biosynthesis	LMAD	1	9013397	1-9013397	17.4004	0.412162	8.3e-09	8.0808
GRMZM2G046932	GTS4	Porphyrin Biosynthesis	LMAN	1	9013601	1-9013601	-0.982863	0.0945946	5.01e-05	4.30024
GRMZM2G046932	GTS4	Porphyrin Biosynthesis	LMAD	1	9013601	1-9013601	-23.2011	0.0945946	1.52e-06	5.81724
GRMZM2G046932	GTS4	Porphyrin Biosynthesis	LMAN	1	9013614	1-9013614	-0.982863	0.097973	5.01e-05	4.30024
GRMZM2G046932	GTS4	Porphyrin Biosynthesis	LMAD	1	9013614	1-9013614	-23.2011	0.097973	1.52e-06	5.81724
GRMZM2G046932	GTS4	Porphyrin Biosynthesis	LMAN	1	9013644	1-9013644	-1.00112	0.0945946	4.37e-05	4.35971
GRMZM2G046932	GTS4	Porphyrin Biosynthesis	LMAD	1	9013644	1-9013644	-23.8852	0.0945946	1.26e-06	5.89907
GRMZM2G046932	GTS4	Porphyrin Biosynthesis	LMAN	1	9013724	1-9013724	-0.919606	0.152027	8.6e-06	5.06528
GRMZM2G046932	GTS4	Porphyrin Biosynthesis	LMAN	1	9013820	1-9013820	-0.982863	0.097973	5.01e-05	4.30024
GRMZM2G046932	GTS4	Porphyrin Biosynthesis	LMAD	1	9013820	1-9013820	-23.2011	0.097973	1.52e-06	5.81724
GRMZM2G046932	GTS4	Porphyrin Biosynthesis	LMAN	1	9013853	1-9013853	-0.982863	0.097973	5.01e-05	4.30024
GRMZM2G046932	GTS4	Porphyrin Biosynthesis	LMAD	1	9013853	1-9013853	-23.2011	0.097973	1.52e-06	5.81724
GRMZM2G046932	GTS4	Porphyrin Biosynthesis	LMAN	1	9013904	1-9013904	-1.00112	0.0945946	4.37e-05	4.35971
GRMZM2G046932	GTS4	Porphyrin Biosynthesis	LMAD	1	9013904	1-9013904	-23.8852	0.0945946	1.26e-06	5.89907
GRMZM2G046932	GTS4	Porphyrin Biosynthesis	LMAN	1	9013913	1-9013913	-1.04457	0.0844595	4.05e-05	4.39263
GRMZM2G046932	GTS4	Porphyrin Biosynthesis	LMAD	1	9013913	1-9013913	-26.0384	0.0844595	2.03e-07	6.69247
GRMZM2G046932	GTS4	Porphyrin Biosynthesis	LMAD	1	9014118	1-9014118	-21.2691	0.0945946	2.12e-05	4.67351
GRMZM2G046932	GTS4	Porphyrin Biosynthesis	LMAD	1	9014152	1-9014152	-21.2691	0.0945946	2.12e-05	4.67351
GRMZM2G046932	GTS4	Porphyrin Biosynthesis	LMAN	1	9014197	1-9014197	-1.01771	0.0912162	5.16e-05	4.28765
GRMZM2G046932	GTS4	Porphyrin Biosynthesis	LMAD	1	9014197	1-9014197	-20.8052	0.0912162	5.16e-05	4.28774
GRMZM2G046932	GTS4	Porphyrin Biosynthesis	LMAN	1	9014243	1-9014243	-1.01254	0.0945946	3.95e-05	4.40299
GRMZM2G046932	GTS4	Porphyrin Biosynthesis	LMAN	1	9014307	1-9014307	-0.934708	0.108108	6.84e-05	4.16484
GRMZM2G046932	GTS4	Porphyrin Biosynthesis	LMAN	1	9014319	1-9014319	-1.03732	0.0912162	4.24e-05	4.37269
GRMZM2G046932	GTS4	Porphyrin Biosynthesis	LMAD	1	9014319	1-9014319	-22.2095	0.0912162	1.37e-05	4.86263
GRMZM2G046932	GTS4	Porphyrin Biosynthesis	LMAN	1	9014332	1-9014332	-0.987174	0.0945946	7.76e-05	4.11039
GRMZM2G046932	GTS4	Porphyrin Biosynthesis	LMAD	1	9014332	1-9014332	-22.5127	0.0945946	6.08e-06	5.21613
GRMZM2G046932	GTS4	Porphyrin Biosynthesis	LMAN	1	9014362	1-9014362	-1.03732	0.0912162	4.24e-05	4.37269
GRMZM2G046932	GTS4	Porphyrin Biosynthesis	LMAD	1	9014362	1-9014362	-22.2095	0.0912162	1.37e-05	4.86263
GRMZM2G046932	GTS4	Porphyrin Biosynthesis	LMAN	1	9014368	1-9014368	-1.11297	0.0810811	2.54e-05	4.59571
GRMZM2G046932	GTS4	Porphyrin Biosynthesis	LMAD	1	9014368	1-9014368	-24.7586	0.0810811	2.29e-06	5.63952
GRMZM2G046932	GTS4	Porphyrin Biosynthesis	LMAN	1	9014371	1-9014371	-1.03732	0.0912162	4.24e-05	4.37269
GRMZM2G046932	GTS4	Porphyrin Biosynthesis	LMAD	1	9014371	1-9014371	-22.2095	0.0912162	1.37e-05	4.86263
GRMZM2G046932	GTS4	Porphyrin Biosynthesis	LMAN	1	9014379	1-9014379	-1.03732	0.0912162	4.24e-05	4.37269
GRMZM2G046932	GTS4	Porphyrin Biosynthesis	LMAD	1	9014379	1-9014379	-22.2095	0.0912162	1.37e-05	4.86263
GRMZM2G046932	GTS4	Porphyrin Biosynthesis	LMAN	1	9014411	1-9014411	-1.03732	0.0912162	4.24e-05	4.37269
GRMZM2G046932	GTS4	Porphyrin Biosynthesis	LMAD	1	9014411	1-9014411	-22.2095	0.0912162	1.37e-05	4.86263
GRMZM2G046932	GTS4	Porphyrin Biosynthesis	LMAN	1	9014419	1-9014419	-1.03732	0.0912162	4.24e-05	4.37269
GRMZM2G046932	GTS4	Porphyrin Biosynthesis	LMAD	1	9014419	1-9014419	-22.2095	0.0912162	1.37e-05	4.86263
GRMZM2G046932	GTS4	Porphyrin Biosynthesis	LMAN	1	9014456	1-9014456	-1.10501	0.0878378	1.95e-05	4.7094
GRMZM2G046932	GTS4	Porphyrin Biosynthesis	LMAD	1	9014456	1-9014456	-24.7586	0.0878378	2.29e-06	5.63952
GRMZM2G046932	GTS4	Porphyrin Biosynthesis	LMAN	1	9014468	1-9014468	-0.979892	0.101351	3.81e-05	4.41918
GRMZM2G046932	GTS4	Porphyrin Biosynthesis	LMAD	1	9014468	1-9014468	-21.9622	0.101351	3.61e-06	5.44245
GRMZM2G046932	GTS4	Porphyrin Biosynthesis	LMAN	1	9014551	1-9014551	-1.08858	0.0844595	2.23e-05	4.65115
GRMZM2G046932	GTS4	Porphyrin Biosynthesis	LMAD	1	9014551	1-9014551	-27.714	0.0844595	3.12e-08	7.50567
GRMZM2G046932	GTS4	Porphyrin Biosynthesis	LMAN	1	9014588	1-9014588	-0.979892	0.101351	3.81e-05	4.41918
GRMZM2G046932	GTS4	Porphyrin Biosynthesis	LMAD	1	9014588	1-9014588	-21.9622	0.101351	3.61e-06	5.44245
GRMZM2G046932	GTS4	Porphyrin Biosynthesis	LMAN	1	9014592	1-9014592	-0.979892	0.101351	3.81e-05	4.41918
GRMZM2G046932	GTS4	Porphyrin Biosynthesis	LMAD	1	9014592	1-9014592	-21.9622	0.101351	3.61e-06	5.44245
GRMZM2G046932	GTS4	Porphyrin Biosynthesis	LMAN	1	9014610	1-9014610	-1.04183	0.0844595	5.56e-05	4.25474
GRMZM2G046932	GTS4	Porphyrin Biosynthesis	LMAD	1	9014610	1-9014610	-22.2095	0.0844595	1.37e-05	4.86263
GRMZM2G046932	GTS4	Porphyrin Biosynthesis	LMAN	1	9014663	1-9014663	-0.99827	0.0945946	5.94e-05	4.22636
GRMZM2G046932	GTS4	Porphyrin Biosynthesis	LMAD	1	9014663	1-9014663	-20.2179	0.0945946	5.69e-05	4.2449
GRMZM2G046932	GTS4	Porphyrin Biosynthesis	LMAN	1	9015037	1-9015037	-1.01981	0.0912162	4.19e-05	4.37805
GRMZM2G046932	GTS4	Porphyrin Biosynthesis	LMAD	1	9015037	1-9015037	-20.329	0.0912162	7.38e-05	4.13167
GRMZM2G046932	GTS4	Porphyrin Biosynthesis	L3Base	1	9016498	1-9016498	-0.290395	0.320946	6.9e-05	4.16103
GRMZM2G046932	GTS4	Porphyrin Biosynthesis	LMAD	1	9017560	1-9017560	-23.775	0.097973	7.85e-07	6.10537
GRMZM2G046932	GTS4	Porphyrin Biosynthesis	LMAD	1	9017595	1-9017595	-24.5288	0.0912162	6.69e-07	6.17439
GRMZM2G046932	GTS4	Porphyrin Biosynthesis	LMAD	1	9017653	1-9017653	-24.5288	0.0912162	6.69e-07	6.17439
GRMZM2G046932	GTS4	Porphyrin Biosynthesis	LMAD	1	9021261	1-9021261	18.2171	0.14527	1.34e-05	4.87312
GRMZM2G046932	GTS4	Porphyrin Biosynthesis	LMAD	1	9022515	1-9022515	-25.7799	0.0540541	2.57e-05	4.59006
GRMZM2G046932	GTS4	Porphyrin Biosynthesis	LMAD	1	9023025	1-9023025	-25.9253	0.0574324	1.04e-05	4.98306
GRMZM2G046932	GTS4	Porphyrin Biosynthesis	LMAN	1	9033824	1-9033824	0.780788	0.209459	6.07e-05	4.21675
GRMZM2G046932	GTS4	Porphyrin Biosynthesis	LMAD	1	9033824	1-9033824	20.6713	0.209459	2.48e-08	7.60522
GRMZM2G046932	GTS4	Porphyrin Biosynthesis	LMAD	1	9038571	1-9038571	-25.9253	0.0540541	1.04e-05	4.98306
GRMZM2G046932	GTS4	Porphyrin Biosynthesis	LMAD	1	9048971	1-9048971	-24.7145	0.0540541	6.66e-05	4.17649
GRMZM2G046932	GTS4	Porphyrin Biosynthesis	LMAD	1	9049172	1-9049172	17.8344	0.182432	1.39e-06	5.85588
GRMZM2G046932	GTS4	Porphyrin Biosynthesis	LMAD	1	9050288	1-9050288	-25.9253	0.0540541	1.04e-05	4.98306
GRMZM2G046932	GTS4	Porphyrin Biosynthesis	LMAD	1	9050296	1-9050296	-25.9253	0.0540541	1.04e-05	4.98306
GRMZM2G046932	GTS4	Porphyrin Biosynthesis	LMAD	1	9051380	1-9051380	20.6875	0.135135	1.66e-06	5.77869
GRMZM2G046932	GTS4	Porphyrin Biosynthesis	LMAD	1	9052436	1-9052436	-24.7145	0.0540541	6.66e-05	4.17649
GRMZM2G046932	GTS4	Porphyrin Biosynthesis	LMAD	1	9052898	1-9052898	-25.9253	0.0574324	1.04e-05	4.98306
GRMZM2G339563	LLS1	Chlorophyll Catabolism	L3Base	1	10211908	1-10211908	0.0940112	0.378378	2.7e-05	4.56846
GRMZM2G339563	LLS1	Chlorophyll Catabolism	LMAD	1	10213067	1-10213067	0.0441884	0.320946	5.94e-05	4.22588
GRMZM2G339563	LLS1	Chlorophyll Catabolism	L3Base	1	10213067	1-10213067	0.112862	0.320946	1.08e-06	5.9682
GRMZM2G339563	LLS1	Chlorophyll Catabolism	LMAD	1	10213081	1-10213081	0.0418361	0.47973	1.61e-05	4.7923
GRMZM2G339563	LLS1	Chlorophyll Catabolism	L3Base	1	10213081	1-10213081	0.100103	0.47973	9.19e-07	6.03656
GRMZM2G339563	LLS1	Chlorophyll Catabolism	LMAD	1	10213135	1-10213135	0.0621788	0.277027	7.04e-08	7.15256
GRMZM2G339563	LLS1	Chlorophyll Catabolism	L3Base	1	10213135	1-10213135	0.131589	0.277027	6.82e-08	7.16651
GRMZM2G339563	LLS1	Chlorophyll Catabolism	L3Base	1	10213729	1-10213729	0.0935741	0.466216	2.73e-05	4.56425
GRMZM2G339563	LLS1	Chlorophyll Catabolism	L3Base	1	10214817	1-10214817	0.0942364	0.429054	8.93e-06	5.04907
GRMZM2G339563	LLS1	Chlorophyll Catabolism	LMAD	1	10215343	1-10215343	0.0424072	0.432432	3e-05	4.52249
GRMZM2G339563	LLS1	Chlorophyll Catabolism	L3Base	1	10215343	1-10215343	0.128854	0.432432	9.73e-10	9.01177
GRMZM2G339563	LLS1	Chlorophyll Catabolism	LMAD	1	10215361	1-10215361	0.0478982	0.435811	1.78e-06	5.74969
GRMZM2G339563	LLS1	Chlorophyll Catabolism	L3Base	1	10215361	1-10215361	0.115214	0.435811	5.22e-08	7.28216
GRMZM2G339563	LLS1	Chlorophyll Catabolism	LMAD	1	10215364	1-10215364	0.0507776	0.378378	1.65e-06	5.78252
GRMZM2G339563	LLS1	Chlorophyll Catabolism	L3Base	1	10215364	1-10215364	0.13642	0.378378	4.15e-10	9.38201
GRMZM2G339563	LLS1	Chlorophyll Catabolism	LMAN	1	10215548	1-10215548	0.0100883	0.155405	2.13e-07	6.67091
GRMZM2G339563	LLS1	Chlorophyll Catabolism	LMAD	1	10216422	1-10216422	-0.101968	0.0574324	4.88e-05	4.31183
GRMZM2G339563	LLS1	Chlorophyll Catabolism	LMAD	1	10218560	1-10218560	0.0522711	0.402027	2.29e-07	6.64036
GRMZM2G339563	LLS1	Chlorophyll Catabolism	L3Base	1	10218560	1-10218560	0.0970623	0.402027	7.81e-06	5.10716
GRMZM2G339563	LLS1	Chlorophyll Catabolism	LMAD	1	10218567	1-10218567	0.0587822	0.300676	2.74e-07	6.56268
GRMZM2G339563	LLS1	Chlorophyll Catabolism	L3Base	1	10218567	1-10218567	0.11457	0.300676	2.23e-06	5.65195
GRMZM2G339563	LLS1	Chlorophyll Catabolism	L3Base	1	10219066	1-10219066	0.161923	0.118243	2.2e-07	6.657
GRMZM2G339563	LLS1	Chlorophyll Catabolism	L3Base	1	10219223	1-10219223	0.15247	0.118243	8.65e-07	6.06281
GRMZM2G339563	LLS1	Chlorophyll Catabolism	L3Base	1	10219250	1-10219250	0.150532	0.141892	1.09e-07	6.96372
GRMZM2G339563	LLS1	Chlorophyll Catabolism	L3Base	1	10219264	1-10219264	0.172936	0.121622	1.74e-08	7.7594
GRMZM2G339563	LLS1	Chlorophyll Catabolism	L3Base	1	10219265	1-10219265	0.16572	0.128378	5.3e-08	7.27608
GRMZM2G339563	LLS1	Chlorophyll Catabolism	LMAN	1	10219884	1-10219884	0.00923868	0.148649	3.04e-06	5.51735
GRMZM2G339563	LLS1	Chlorophyll Catabolism	LMAD	1	10222495	1-10222495	0.0615771	0.283784	1.47e-07	6.83302
GRMZM2G339563	LLS1	Chlorophyll Catabolism	L3Base	1	10222495	1-10222495	0.142796	0.283784	4.91e-09	8.3088
GRMZM2G339563	LLS1	Chlorophyll Catabolism	LMAD	1	10222511	1-10222511	0.0437671	0.385135	3.19e-05	4.49682
GRMZM2G339563	LLS1	Chlorophyll Catabolism	L3Base	1	10222511	1-10222511	0.10757	0.385135	1.32e-06	5.87917
GRMZM2G339563	LLS1	Chlorophyll Catabolism	LMAD	1	10224417	1-10224417	0.0572851	0.310811	2.43e-07	6.61381
GRMZM2G339563	LLS1	Chlorophyll Catabolism	L3Base	1	10224417	1-10224417	0.116271	0.310811	7.1e-07	6.14892
GRMZM2G339563	LLS1	Chlorophyll Catabolism	LMAD	1	10225147	1-10225147	-0.108667	0.0844595	7.6e-07	6.11929
GRMZM2G339563	LLS1	Chlorophyll Catabolism	L3Base	1	10225147	1-10225147	-0.189067	0.0844595	2.15e-06	5.66821
GRMZM2G339563	LLS1	Chlorophyll Catabolism	LMAD	1	10226444	1-10226444	0.0447216	0.385135	1.36e-05	4.86568
GRMZM2G339563	LLS1	Chlorophyll Catabolism	L3Base	1	10226444	1-10226444	0.104447	0.385135	1.19e-06	5.92332
GRMZM2G339563	LLS1	Chlorophyll Catabolism	LMAN	1	10227931	1-10227931	-0.00698805	0.334459	2.4e-05	4.62054
GRMZM2G339563	LLS1	Chlorophyll Catabolism	LMAD	1	10227931	1-10227931	0.048462	0.334459	2.85e-06	5.54585
GRMZM2G339563	LLS1	Chlorophyll Catabolism	L3Base	1	10227931	1-10227931	0.0943288	0.334459	3.8e-05	4.41996
GRMZM2G339563	LLS1	Chlorophyll Catabolism	LMAD	1	10229166	1-10229166	-0.0935492	0.0608108	7.67e-05	4.11543
GRMZM2G339563	LLS1	Chlorophyll Catabolism	LMAD	1	10230765	1-10230765	0.0498975	0.277027	2.31e-05	4.6371
GRMZM2G339563	LLS1	Chlorophyll Catabolism	L3Base	1	10230765	1-10230765	0.107861	0.277027	1.57e-05	4.80335
GRMZM2G339563	LLS1	Chlorophyll Catabolism	L3Base	1	10230778	1-10230778	0.100835	0.297297	3.42e-05	4.46583
GRMZM2G339563	LLS1	Chlorophyll Catabolism	LMAD	1	10230835	1-10230835	0.0584111	0.256757	1.61e-06	5.79369
GRMZM2G339563	LLS1	Chlorophyll Catabolism	L3Base	1	10230835	1-10230835	0.118259	0.256757	4.57e-06	5.34014
GRMZM2G339563	LLS1	Chlorophyll Catabolism	LMAD	1	10230933	1-10230933	0.0468831	0.337838	1.79e-05	4.74646
GRMZM2G339563	LLS1	Chlorophyll Catabolism	L3Base	1	10230933	1-10230933	0.115503	0.337838	8.91e-07	6.05002
GRMZM2G339563	LLS1	Chlorophyll Catabolism	LMAN	1	10231158	1-10231158	0.00852418	0.141892	2.96e-05	4.52879
GRMZM2G339563	LLS1	Chlorophyll Catabolism	L3Base	1	10231276	1-10231276	0.0867547	0.358108	7.26e-05	4.13882
GRMZM2G339563	LLS1	Chlorophyll Catabolism	L3Base	1	10231507	1-10231507	0.158356	0.135135	1.61e-07	6.79358
GRMZM2G339563	LLS1	Chlorophyll Catabolism	L3Base	1	10231524	1-10231524	0.157347	0.128378	2.04e-07	6.69019
GRMZM2G339563	LLS1	Chlorophyll Catabolism	LMAD	1	10233437	1-10233437	0.0483523	0.324324	5.73e-06	5.24176
GRMZM2G339563	LLS1	Chlorophyll Catabolism	L3Base	1	10233437	1-10233437	0.107759	0.324324	9.55e-07	6.01997
GRMZM2G339563	LLS1	Chlorophyll Catabolism	LMAD	1	10234549	1-10234549	0.0508105	0.320946	5.63e-06	5.24951
GRMZM2G339563	LLS1	Chlorophyll Catabolism	L3Base	1	10234549	1-10234549	0.103087	0.320946	9.66e-06	5.01521
GRMZM2G339563	LLS1	Chlorophyll Catabolism	LMAD	1	10235119	1-10235119	-0.101968	0.0574324	4.88e-05	4.31183
GRMZM2G339563	LLS1	Chlorophyll Catabolism	L3Base	1	10235222	1-10235222	0.101681	0.199324	7.86e-05	4.10435
GRMZM2G339563	LLS1	Chlorophyll Catabolism	LMAD	1	10235684	1-10235684	0.0512542	0.300676	7.33e-06	5.13502
GRMZM2G339563	LLS1	Chlorophyll Catabolism	L3Base	1	10235684	1-10235684	0.108945	0.300676	4.83e-06	5.31649
GRMZM2G339563	LLS1	Chlorophyll Catabolism	L3Base	1	10247984	1-10247984	0.118026	0.172297	8.44e-05	4.07388
GRMZM2G339563	LLS1	Chlorophyll Catabolism	LMAD	1	10247985	1-10247985	0.0475228	0.253378	6.24e-05	4.20452
GRMZM2G339563	LLS1	Chlorophyll Catabolism	L3Base	1	10247985	1-10247985	0.105502	0.253378	3.98e-05	4.39992
GRMZM2G339563	LLS1	Chlorophyll Catabolism	L3Base	1	10249765	1-10249765	0.153936	0.192568	1.81e-08	7.74343
GRMZM2G339563	LLS1	Chlorophyll Catabolism	LMAN	1	10249884	1-10249884	-0.0098024	0.0912162	8.8e-05	4.05572
GRMZM2G339563	LLS1	Chlorophyll Catabolism	L3Base	1	10251614	1-10251614	0.0842872	0.439189	6.42e-05	4.19252
GRMZM2G339563	LLS1	Chlorophyll Catabolism	LMAD	1	10251775	1-10251775	0.0559744	0.293919	1.03e-06	5.98733
GRMZM2G339563	LLS1	Chlorophyll Catabolism	L3Base	1	10251775	1-10251775	0.120268	0.293919	5.69e-07	6.24472
GRMZM2G339563	LLS1	Chlorophyll Catabolism	LMAN	1	10251906	1-10251906	-0.0121181	0.0844595	6.2e-06	5.20794
GRMZM2G339563	LLS1	Chlorophyll Catabolism	LMAD	1	10251906	1-10251906	0.0693461	0.0844595	4.86e-05	4.31374
GRMZM2G339563	LLS1	Chlorophyll Catabolism	L3Base	1	10251907	1-10251907	0.0865825	0.385135	2.91e-05	4.53621
GRMZM2G339563	LLS1	Chlorophyll Catabolism	LMAD	1	10251924	1-10251924	0.065352	0.293919	1.75e-08	7.75683
GRMZM2G339563	LLS1	Chlorophyll Catabolism	L3Base	1	10251924	1-10251924	0.143087	0.293919	2.94e-09	8.53161
GRMZM2G339563	LLS1	Chlorophyll Catabolism	LMAD	1	10251927	1-10251927	0.0585806	0.283784	5.18e-07	6.28585
GRMZM2G339563	LLS1	Chlorophyll Catabolism	L3Base	1	10251927	1-10251927	0.141833	0.283784	6.53e-09	8.18533
GRMZM2G339563	LLS1	Chlorophyll Catabolism	LMAD	1	10251942	1-10251942	0.0648942	0.273649	4.45e-08	7.35201
GRMZM2G339563	LLS1	Chlorophyll Catabolism	L3Base	1	10251942	1-10251942	0.146171	0.273649	3.88e-09	8.4109
GRMZM2G339563	LLS1	Chlorophyll Catabolism	LMAD	1	10251943	1-10251943	0.0648942	0.273649	4.45e-08	7.35201
GRMZM2G339563	LLS1	Chlorophyll Catabolism	L3Base	1	10251943	1-10251943	0.146171	0.273649	3.88e-09	8.4109
GRMZM2G339563	LLS1	Chlorophyll Catabolism	LMAD	1	10251969	1-10251969	0.0648942	0.273649	4.45e-08	7.35201
GRMZM2G339563	LLS1	Chlorophyll Catabolism	L3Base	1	10251969	1-10251969	0.146171	0.273649	3.88e-09	8.4109
GRMZM2G339563	LLS1	Chlorophyll Catabolism	LMAN	1	10252019	1-10252019	-0.0123242	0.0777027	1.28e-05	4.89354
GRMZM2G339563	LLS1	Chlorophyll Catabolism	LMAN	1	10252065	1-10252065	-0.012448	0.0743243	1.73e-05	4.76242
GRMZM2G339563	LLS1	Chlorophyll Catabolism	LMAD	1	10252065	1-10252065	0.0707022	0.0743243	9.32e-05	4.03044
GRMZM2G339563	LLS1	Chlorophyll Catabolism	LMAD	1	10252120	1-10252120	0.0615142	0.27027	2.95e-07	6.52952
GRMZM2G339563	LLS1	Chlorophyll Catabolism	L3Base	1	10252120	1-10252120	0.142013	0.27027	1.12e-08	7.95051
GRMZM2G339563	LLS1	Chlorophyll Catabolism	LMAD	1	10252169	1-10252169	0.0476806	0.300676	3.83e-05	4.41695
GRMZM2G339563	LLS1	Chlorophyll Catabolism	L3Base	1	10252169	1-10252169	0.11396	0.300676	2.8e-06	5.55266
GRMZM2G339563	LLS1	Chlorophyll Catabolism	LMAD	1	10252174	1-10252174	0.0615142	0.27027	2.95e-07	6.52952
GRMZM2G339563	LLS1	Chlorophyll Catabolism	L3Base	1	10252174	1-10252174	0.142013	0.27027	1.12e-08	7.95051
GRMZM2G339563	LLS1	Chlorophyll Catabolism	LMAD	1	10252175	1-10252175	0.0513792	0.280405	1.12e-05	4.95113
GRMZM2G339563	LLS1	Chlorophyll Catabolism	L3Base	1	10252175	1-10252175	0.127377	0.280405	1.65e-07	6.7838
GRMZM2G339563	LLS1	Chlorophyll Catabolism	LMAN	1	10252181	1-10252181	-0.0121181	0.0844595	6.2e-06	5.20794
GRMZM2G339563	LLS1	Chlorophyll Catabolism	LMAD	1	10252181	1-10252181	0.0693461	0.0844595	4.86e-05	4.31374
GRMZM2G339563	LLS1	Chlorophyll Catabolism	LMAN	1	10252183	1-10252183	-0.0120828	0.097973	1.47e-06	5.83237
GRMZM2G339563	LLS1	Chlorophyll Catabolism	LMAD	1	10252200	1-10252200	0.0655359	0.277027	3.61e-08	7.4423
GRMZM2G339563	LLS1	Chlorophyll Catabolism	L3Base	1	10252200	1-10252200	0.144174	0.277027	7.28e-09	8.13804
GRMZM2G339563	LLS1	Chlorophyll Catabolism	LMAN	1	10252225	1-10252225	-0.0121181	0.0844595	6.2e-06	5.20794
GRMZM2G339563	LLS1	Chlorophyll Catabolism	LMAD	1	10252225	1-10252225	0.0693461	0.0844595	4.86e-05	4.31374
GRMZM2G339563	LLS1	Chlorophyll Catabolism	LMAN	1	10252230	1-10252230	-0.0121181	0.0844595	6.2e-06	5.20794
GRMZM2G339563	LLS1	Chlorophyll Catabolism	LMAD	1	10252230	1-10252230	0.0693461	0.0844595	4.86e-05	4.31374
GRMZM2G339563	LLS1	Chlorophyll Catabolism	LMAN	1	10252275	1-10252275	-0.0121181	0.0844595	6.2e-06	5.20794
GRMZM2G339563	LLS1	Chlorophyll Catabolism	LMAD	1	10252275	1-10252275	0.0693461	0.0844595	4.86e-05	4.31374
GRMZM2G339563	LLS1	Chlorophyll Catabolism	LMAD	1	10252315	1-10252315	0.06641	0.273649	2.4e-08	7.62011
GRMZM2G339563	LLS1	Chlorophyll Catabolism	L3Base	1	10252315	1-10252315	0.138347	0.273649	2.84e-08	7.54683
GRMZM2G339563	LLS1	Chlorophyll Catabolism	LMAN	1	10252356	1-10252356	-0.0121181	0.0844595	6.2e-06	5.20794
GRMZM2G339563	LLS1	Chlorophyll Catabolism	LMAD	1	10252356	1-10252356	0.0693461	0.0844595	4.86e-05	4.31374
GRMZM2G339563	LLS1	Chlorophyll Catabolism	LMAN	1	10252361	1-10252361	-0.0121181	0.0844595	6.2e-06	5.20794
GRMZM2G339563	LLS1	Chlorophyll Catabolism	LMAD	1	10252361	1-10252361	0.0693461	0.0844595	4.86e-05	4.31374
GRMZM2G339563	LLS1	Chlorophyll Catabolism	LMAD	1	10252362	1-10252362	0.0641518	0.280405	4.47e-08	7.34996
GRMZM2G339563	LLS1	Chlorophyll Catabolism	L3Base	1	10252362	1-10252362	0.133666	0.280405	5.37e-08	7.2704
GRMZM2G339563	LLS1	Chlorophyll Catabolism	L3Base	1	10252392	1-10252392	0.0838992	0.402027	6.69e-05	4.17465
GRMZM2G339563	LLS1	Chlorophyll Catabolism	LMAD	1	10252421	1-10252421	0.051261	0.304054	3.63e-06	5.4403
GRMZM2G339563	LLS1	Chlorophyll Catabolism	L3Base	1	10252421	1-10252421	0.112535	0.304054	1.34e-06	5.87361
GRMZM2G339563	LLS1	Chlorophyll Catabolism	L3Base	1	10252422	1-10252422	0.0900698	0.351351	5.07e-05	4.29515
GRMZM2G339563	LLS1	Chlorophyll Catabolism	LMAD	1	10252429	1-10252429	0.051261	0.304054	3.63e-06	5.4403
GRMZM2G339563	LLS1	Chlorophyll Catabolism	L3Base	1	10252429	1-10252429	0.112535	0.304054	1.34e-06	5.87361
GRMZM2G339563	LLS1	Chlorophyll Catabolism	L3Base	1	10252431	1-10252431	0.0950721	0.371622	1.57e-05	4.80366
GRMZM2G339563	LLS1	Chlorophyll Catabolism	L3Base	1	10252454	1-10252454	0.102086	0.358108	3.24e-06	5.48893
GRMZM2G339563	LLS1	Chlorophyll Catabolism	L3Base	1	10252459	1-10252459	0.101881	0.47973	5.73e-07	6.24206
GRMZM2G339563	LLS1	Chlorophyll Catabolism	L3Base	1	10252462	1-10252462	0.105186	0.358108	1.61e-06	5.79206
GRMZM2G339563	LLS1	Chlorophyll Catabolism	L3Base	1	10252463	1-10252463	0.105773	0.361486	1.41e-06	5.84983
GRMZM2G339563	LLS1	Chlorophyll Catabolism	L3Base	1	10252468	1-10252468	0.0906794	0.358108	3.91e-05	4.40779
GRMZM2G339563	LLS1	Chlorophyll Catabolism	L3Base	1	10252470	1-10252470	0.0942357	0.347973	2.32e-05	4.63456
GRMZM2G339563	LLS1	Chlorophyll Catabolism	LMAD	1	10252474	1-10252474	0.0655433	0.287162	9.72e-09	8.01253
GRMZM2G339563	LLS1	Chlorophyll Catabolism	L3Base	1	10252474	1-10252474	0.130913	0.287162	5.63e-08	7.24968
GRMZM2G339563	LLS1	Chlorophyll Catabolism	L3Base	1	10252507	1-10252507	0.0896406	0.408784	1.73e-05	4.76201
GRMZM2G339563	LLS1	Chlorophyll Catabolism	LMAD	1	10252510	1-10252510	0.06641	0.27027	2.4e-08	7.62011
GRMZM2G339563	LLS1	Chlorophyll Catabolism	L3Base	1	10252510	1-10252510	0.142315	0.27027	1.19e-08	7.92474
GRMZM2G339563	LLS1	Chlorophyll Catabolism	LMAD	1	10252517	1-10252517	0.06641	0.27027	2.4e-08	7.62011
GRMZM2G339563	LLS1	Chlorophyll Catabolism	L3Base	1	10252517	1-10252517	0.142315	0.27027	1.19e-08	7.92474
GRMZM2G339563	LLS1	Chlorophyll Catabolism	LMAD	1	10252518	1-10252518	0.06641	0.273649	2.4e-08	7.62011
GRMZM2G339563	LLS1	Chlorophyll Catabolism	L3Base	1	10252518	1-10252518	0.138347	0.273649	2.84e-08	7.54683
GRMZM2G339563	LLS1	Chlorophyll Catabolism	LMAD	1	10252520	1-10252520	0.06641	0.27027	2.4e-08	7.62011
GRMZM2G339563	LLS1	Chlorophyll Catabolism	L3Base	1	10252520	1-10252520	0.142315	0.27027	1.19e-08	7.92474
GRMZM2G339563	LLS1	Chlorophyll Catabolism	L3Base	1	10252526	1-10252526	0.0832866	0.378378	6.87e-05	4.1631
GRMZM2G339563	LLS1	Chlorophyll Catabolism	LMAD	1	10252549	1-10252549	0.0420085	0.39527	3.88e-05	4.4115
GRMZM2G339563	LLS1	Chlorophyll Catabolism	LMAD	1	10252561	1-10252561	0.0619741	0.273649	1.64e-07	6.78642
GRMZM2G339563	LLS1	Chlorophyll Catabolism	L3Base	1	10252561	1-10252561	0.144203	0.273649	5.5e-09	8.25962
GRMZM2G339563	LLS1	Chlorophyll Catabolism	LMAD	1	10252607	1-10252607	0.06641	0.273649	2.4e-08	7.62011
GRMZM2G339563	LLS1	Chlorophyll Catabolism	L3Base	1	10252607	1-10252607	0.138347	0.273649	2.84e-08	7.54683
GRMZM2G339563	LLS1	Chlorophyll Catabolism	LMAN	1	10252610	1-10252610	-0.0121181	0.0844595	6.2e-06	5.20794
GRMZM2G339563	LLS1	Chlorophyll Catabolism	LMAD	1	10252610	1-10252610	0.0693461	0.0844595	4.86e-05	4.31374
GRMZM2G339563	LLS1	Chlorophyll Catabolism	L3Base	1	10252611	1-10252611	0.0964734	0.415541	2.99e-06	5.5237
GRMZM2G339563	LLS1	Chlorophyll Catabolism	LMAN	1	10252694	1-10252694	-0.0121181	0.0844595	6.2e-06	5.20794
GRMZM2G339563	LLS1	Chlorophyll Catabolism	LMAD	1	10252694	1-10252694	0.0693461	0.0844595	4.86e-05	4.31374
GRMZM2G339563	LLS1	Chlorophyll Catabolism	L3Base	1	10252698	1-10252698	0.0973953	0.415541	2.63e-06	5.58
GRMZM2G339563	LLS1	Chlorophyll Catabolism	LMAN	1	10252738	1-10252738	-0.0121181	0.0844595	6.2e-06	5.20794
GRMZM2G339563	LLS1	Chlorophyll Catabolism	LMAD	1	10252738	1-10252738	0.0693461	0.0844595	4.86e-05	4.31374
GRMZM2G339563	LLS1	Chlorophyll Catabolism	L3Base	1	10252743	1-10252743	0.0986363	0.412162	1.74e-06	5.76057
GRMZM2G339563	LLS1	Chlorophyll Catabolism	LMAD	1	10252922	1-10252922	0.060545	0.260135	3.64e-07	6.43871
GRMZM2G339563	LLS1	Chlorophyll Catabolism	L3Base	1	10252922	1-10252922	0.129885	0.260135	1.55e-07	6.80966
GRMZM2G339563	LLS1	Chlorophyll Catabolism	LMAD	1	10253511	1-10253511	-0.0860226	0.108108	2.29e-05	4.63976
GRMZM2G339563	LLS1	Chlorophyll Catabolism	LMAD	1	10253669	1-10253669	-0.0860226	0.108108	2.29e-05	4.63976
GRMZM2G339563	LLS1	Chlorophyll Catabolism	LMAD	1	10254053	1-10254053	0.0764326	0.0743243	8.29e-06	5.08127
GRMZM2G339563	LLS1	Chlorophyll Catabolism	LMAD	1	10254066	1-10254066	0.0704596	0.0878378	3.6e-05	4.44326
GRMZM2G339563	LLS1	Chlorophyll Catabolism	LMAN	1	10254081	1-10254081	-0.00957843	0.14527	2.06e-05	4.68577
GRMZM2G339563	LLS1	Chlorophyll Catabolism	LMAD	1	10254081	1-10254081	0.0636034	0.14527	6.24e-06	5.20479
GRMZM2G339563	LLS1	Chlorophyll Catabolism	LMAD	1	10254200	1-10254200	0.0496363	0.290541	1.88e-05	4.72495
GRMZM2G339563	LLS1	Chlorophyll Catabolism	L3Base	1	10254200	1-10254200	0.124949	0.290541	2.77e-07	6.55821
GRMZM2G339563	LLS1	Chlorophyll Catabolism	LMAD	1	10254241	1-10254241	0.0466179	0.293919	5.72e-05	4.24284
GRMZM2G339563	LLS1	Chlorophyll Catabolism	L3Base	1	10254241	1-10254241	0.114235	0.293919	2.37e-06	5.62508
GRMZM2G339563	LLS1	Chlorophyll Catabolism	LMAN	1	10254244	1-10254244	-0.0106282	0.0777027	7.29e-05	4.13719
GRMZM2G339563	LLS1	Chlorophyll Catabolism	LMAD	1	10254244	1-10254244	0.0686247	0.0777027	4.22e-05	4.37508
GRMZM2G339563	LLS1	Chlorophyll Catabolism	L3Base	1	10254283	1-10254283	0.120437	0.310811	5.43e-07	6.26528
GRMZM2G339563	LLS1	Chlorophyll Catabolism	LMAN	1	10254406	1-10254406	-0.0122245	0.0777027	1.43e-05	4.84522
GRMZM2G339563	LLS1	Chlorophyll Catabolism	LMAD	1	10254406	1-10254406	0.072156	0.0777027	3.89e-05	4.41044
GRMZM2G339563	LLS1	Chlorophyll Catabolism	LMAD	1	10254461	1-10254461	0.0477948	0.293919	4.32e-05	4.36495
GRMZM2G339563	LLS1	Chlorophyll Catabolism	L3Base	1	10254461	1-10254461	0.121322	0.293919	6.8e-07	6.16771
GRMZM2G339563	LLS1	Chlorophyll Catabolism	LMAD	1	10254531	1-10254531	0.0508345	0.287162	1.48e-05	4.83
GRMZM2G339563	LLS1	Chlorophyll Catabolism	L3Base	1	10254531	1-10254531	0.128553	0.287162	1.64e-07	6.78647
GRMZM2G339563	LLS1	Chlorophyll Catabolism	LMAN	1	10254662	1-10254662	-0.0121181	0.0810811	6.2e-06	5.20794
GRMZM2G339563	LLS1	Chlorophyll Catabolism	LMAD	1	10254662	1-10254662	0.0693461	0.0810811	4.86e-05	4.31374
GRMZM2G339563	LLS1	Chlorophyll Catabolism	LMAN	1	10254725	1-10254725	-0.0108558	0.128378	4.62e-06	5.33557
GRMZM2G339563	LLS1	Chlorophyll Catabolism	L3Base	1	10254760	1-10254760	0.116348	0.310811	1.65e-06	5.78264
GRMZM2G339563	LLS1	Chlorophyll Catabolism	LMAN	1	10254776	1-10254776	-0.0121181	0.0844595	6.2e-06	5.20794
GRMZM2G339563	LLS1	Chlorophyll Catabolism	LMAD	1	10254776	1-10254776	0.0693461	0.0844595	4.86e-05	4.31374
GRMZM2G339563	LLS1	Chlorophyll Catabolism	LMAN	1	10254791	1-10254791	-0.0121181	0.0844595	6.2e-06	5.20794
GRMZM2G339563	LLS1	Chlorophyll Catabolism	LMAD	1	10254791	1-10254791	0.0693461	0.0844595	4.86e-05	4.31374
GRMZM2G339563	LLS1	Chlorophyll Catabolism	L3Base	1	10254876	1-10254876	0.0932876	0.381757	2.85e-05	4.54445
GRMZM2G339563	LLS1	Chlorophyll Catabolism	L3Base	1	10254877	1-10254877	0.09135	0.341216	7.36e-05	4.1334
GRMZM2G339563	LLS1	Chlorophyll Catabolism	LMAD	1	10254897	1-10254897	0.0472833	0.287162	5.19e-05	4.28447
GRMZM2G339563	LLS1	Chlorophyll Catabolism	L3Base	1	10254897	1-10254897	0.128089	0.287162	1.46e-07	6.83528
GRMZM2G339563	LLS1	Chlorophyll Catabolism	LMAD	1	10255362	1-10255362	0.0527897	0.253378	2.5e-05	4.60247
GRMZM2G339563	LLS1	Chlorophyll Catabolism	L3Base	1	10255362	1-10255362	0.125392	0.253378	1.01e-06	5.99743
GRMZM2G339563	LLS1	Chlorophyll Catabolism	L3Base	1	10255532	1-10255532	0.199791	0.0844595	1.28e-08	7.89423
GRMZM2G339563	LLS1	Chlorophyll Catabolism	LMAD	1	10255654	1-10255654	0.0605553	0.273649	4.93e-07	6.30694
GRMZM2G339563	LLS1	Chlorophyll Catabolism	L3Base	1	10255654	1-10255654	0.141469	0.273649	1.24e-08	7.90619
GRMZM2G339563	LLS1	Chlorophyll Catabolism	L3Base	1	10255743	1-10255743	0.0942801	0.361486	2.43e-05	4.61462
GRMZM2G339563	LLS1	Chlorophyll Catabolism	L3Base	1	10255745	1-10255745	0.0910007	0.368243	3.93e-05	4.40577
GRMZM2G339563	LLS1	Chlorophyll Catabolism	LMAD	1	10255755	1-10255755	0.0584459	0.283784	7.37e-07	6.13226
GRMZM2G339563	LLS1	Chlorophyll Catabolism	L3Base	1	10255755	1-10255755	0.138084	0.283784	1.25e-08	7.90382
GRMZM2G339563	LLS1	Chlorophyll Catabolism	LMAD	1	10255785	1-10255785	0.0512432	0.310811	6.75e-06	5.1708
GRMZM2G339563	LLS1	Chlorophyll Catabolism	L3Base	1	10255785	1-10255785	0.11596	0.310811	9.24e-07	6.03441
GRMZM2G339563	LLS1	Chlorophyll Catabolism	L3Base	1	10255811	1-10255811	0.121314	0.307432	2.85e-07	6.54527
GRMZM2G339563	LLS1	Chlorophyll Catabolism	L3Base	1	10255874	1-10255874	0.16436	0.141892	1.25e-08	7.90237
GRMZM2G339563	LLS1	Chlorophyll Catabolism	L3Base	1	10255897	1-10255897	0.187432	0.111486	3.38e-09	8.47084
GRMZM2G339563	LLS1	Chlorophyll Catabolism	L3Base	1	10255914	1-10255914	0.180015	0.121622	3.23e-09	8.4905
GRMZM2G339563	LLS1	Chlorophyll Catabolism	LMAN	1	10255924	1-10255924	-0.0121993	0.0777027	1.6e-05	4.7964
GRMZM2G339563	LLS1	Chlorophyll Catabolism	LMAD	1	10255936	1-10255936	0.0590668	0.307432	2.27e-07	6.64484
GRMZM2G339563	LLS1	Chlorophyll Catabolism	L3Base	1	10255936	1-10255936	0.150549	0.307432	2.02e-10	9.69374
GRMZM2G339563	LLS1	Chlorophyll Catabolism	LMAN	1	10255938	1-10255938	-0.0121993	0.0810811	1.6e-05	4.7964
GRMZM2G339563	LLS1	Chlorophyll Catabolism	LMAD	1	10255940	1-10255940	0.0589784	0.280405	3.86e-07	6.41304
GRMZM2G339563	LLS1	Chlorophyll Catabolism	L3Base	1	10255940	1-10255940	0.132128	0.280405	6.8e-08	7.16736
GRMZM2G339563	LLS1	Chlorophyll Catabolism	L3Base	1	10255944	1-10255944	0.113675	0.202703	7.17e-06	5.14474
GRMZM2G339563	LLS1	Chlorophyll Catabolism	L3Base	1	10255970	1-10255970	0.0937602	0.459459	4.39e-06	5.35775
GRMZM2G339563	LLS1	Chlorophyll Catabolism	LMAD	1	10255975	1-10255975	0.0589784	0.283784	3.86e-07	6.41304
GRMZM2G339563	LLS1	Chlorophyll Catabolism	L3Base	1	10255975	1-10255975	0.128443	0.283784	1.49e-07	6.82553
GRMZM2G339563	LLS1	Chlorophyll Catabolism	LMAD	1	10255978	1-10255978	0.0543393	0.175676	3.92e-05	4.40635
GRMZM2G339563	LLS1	Chlorophyll Catabolism	L3Base	1	10255978	1-10255978	0.157726	0.175676	1.07e-08	7.97069
GRMZM2G339563	LLS1	Chlorophyll Catabolism	LMAD	1	10255985	1-10255985	0.0589335	0.287162	3.14e-07	6.50298
GRMZM2G339563	LLS1	Chlorophyll Catabolism	L3Base	1	10255985	1-10255985	0.129715	0.287162	9.86e-08	7.00622
GRMZM2G339563	LLS1	Chlorophyll Catabolism	L3Base	1	10255997	1-10255997	0.187141	0.118243	1.15e-09	8.93791
GRMZM2G339563	LLS1	Chlorophyll Catabolism	LMAD	1	10256004	1-10256004	0.0454187	0.47973	5.37e-06	5.27013
GRMZM2G339563	LLS1	Chlorophyll Catabolism	L3Base	1	10256004	1-10256004	0.104299	0.47973	6.49e-07	6.18748
GRMZM2G339563	LLS1	Chlorophyll Catabolism	LMAD	1	10256010	1-10256010	0.0483293	0.442568	9.77e-07	6.00997
GRMZM2G339563	LLS1	Chlorophyll Catabolism	L3Base	1	10256010	1-10256010	0.103844	0.442568	8.85e-07	6.05304
GRMZM2G339563	LLS1	Chlorophyll Catabolism	LMAN	1	10256021	1-10256021	-0.0121181	0.0844595	6.2e-06	5.20794
GRMZM2G339563	LLS1	Chlorophyll Catabolism	LMAD	1	10256021	1-10256021	0.0693461	0.0844595	4.86e-05	4.31374
GRMZM2G339563	LLS1	Chlorophyll Catabolism	LMAD	1	10256057	1-10256057	0.053675	0.290541	2.37e-06	5.62516
GRMZM2G339563	LLS1	Chlorophyll Catabolism	L3Base	1	10256057	1-10256057	0.115581	0.290541	1.76e-06	5.75453
GRMZM2G339563	LLS1	Chlorophyll Catabolism	LMAD	1	10256096	1-10256096	0.0598688	0.277027	3.4e-07	6.46898
GRMZM2G339563	LLS1	Chlorophyll Catabolism	L3Base	1	10256096	1-10256096	0.133241	0.277027	6.18e-08	7.20885
GRMZM2G339563	LLS1	Chlorophyll Catabolism	LMAD	1	10256107	1-10256107	0.0598688	0.280405	3.4e-07	6.46898
GRMZM2G339563	LLS1	Chlorophyll Catabolism	L3Base	1	10256107	1-10256107	0.133241	0.280405	6.18e-08	7.20885
GRMZM2G339563	LLS1	Chlorophyll Catabolism	LMAD	1	10256139	1-10256139	0.0598688	0.280405	3.4e-07	6.46898
GRMZM2G339563	LLS1	Chlorophyll Catabolism	L3Base	1	10256139	1-10256139	0.133241	0.280405	6.18e-08	7.20885
GRMZM2G339563	LLS1	Chlorophyll Catabolism	LMAN	1	10256148	1-10256148	-0.0121181	0.0844595	6.2e-06	5.20794
GRMZM2G339563	LLS1	Chlorophyll Catabolism	LMAD	1	10256148	1-10256148	0.0693461	0.0844595	4.86e-05	4.31374
GRMZM2G339563	LLS1	Chlorophyll Catabolism	LMAD	1	10256164	1-10256164	0.0596008	0.287162	4.71e-07	6.32713
GRMZM2G339563	LLS1	Chlorophyll Catabolism	L3Base	1	10256164	1-10256164	0.133381	0.287162	5.35e-08	7.27158
GRMZM2G339563	LLS1	Chlorophyll Catabolism	L3Base	1	10256184	1-10256184	0.0876035	0.358108	7.51e-05	4.12441
GRMZM2G339563	LLS1	Chlorophyll Catabolism	L3Base	1	10256201	1-10256201	0.178709	0.118243	7.29e-09	8.13708
GRMZM2G339563	LLS1	Chlorophyll Catabolism	LMAD	1	10256209	1-10256209	0.0598688	0.27027	3.4e-07	6.46898
GRMZM2G339563	LLS1	Chlorophyll Catabolism	L3Base	1	10256209	1-10256209	0.131458	0.27027	9.75e-08	7.01105
GRMZM2G339563	LLS1	Chlorophyll Catabolism	LMAN	1	10256243	1-10256243	-0.0121181	0.0844595	6.2e-06	5.20794
GRMZM2G339563	LLS1	Chlorophyll Catabolism	LMAD	1	10256243	1-10256243	0.0693461	0.0844595	4.86e-05	4.31374
GRMZM2G339563	LLS1	Chlorophyll Catabolism	L3Base	1	10256250	1-10256250	0.178987	0.155405	6.88e-10	9.16229
GRMZM2G339563	LLS1	Chlorophyll Catabolism	L3Base	1	10256257	1-10256257	0.178709	0.118243	7.29e-09	8.13708
GRMZM2G339563	LLS1	Chlorophyll Catabolism	LMAD	1	10256266	1-10256266	0.0598688	0.273649	3.4e-07	6.46898
GRMZM2G339563	LLS1	Chlorophyll Catabolism	L3Base	1	10256266	1-10256266	0.135193	0.273649	4.71e-08	7.32696
GRMZM2G339563	LLS1	Chlorophyll Catabolism	LMAN	1	10256267	1-10256267	-0.0121181	0.0844595	6.2e-06	5.20794
GRMZM2G339563	LLS1	Chlorophyll Catabolism	LMAD	1	10256267	1-10256267	0.0693461	0.0844595	4.86e-05	4.31374
GRMZM2G339563	LLS1	Chlorophyll Catabolism	LMAD	1	10256271	1-10256271	0.0598688	0.277027	3.4e-07	6.46898
GRMZM2G339563	LLS1	Chlorophyll Catabolism	L3Base	1	10256271	1-10256271	0.131374	0.277027	1.06e-07	6.97405
GRMZM2G339563	LLS1	Chlorophyll Catabolism	L3Base	1	10256276	1-10256276	0.178987	0.155405	6.88e-10	9.16229
GRMZM2G339563	LLS1	Chlorophyll Catabolism	LMAN	1	10256322	1-10256322	-0.0121181	0.0844595	6.2e-06	5.20794
GRMZM2G339563	LLS1	Chlorophyll Catabolism	LMAD	1	10256322	1-10256322	0.0693461	0.0844595	4.86e-05	4.31374
GRMZM2G339563	LLS1	Chlorophyll Catabolism	LMAD	1	10256356	1-10256356	0.0453602	0.459459	3.49e-06	5.45736
GRMZM2G339563	LLS1	Chlorophyll Catabolism	L3Base	1	10256356	1-10256356	0.0942877	0.459459	5.62e-06	5.25057
GRMZM2G339563	LLS1	Chlorophyll Catabolism	LMAD	1	10256360	1-10256360	0.0452175	0.412162	7e-06	5.15496
GRMZM2G339563	LLS1	Chlorophyll Catabolism	L3Base	1	10256360	1-10256360	0.0878886	0.412162	3.41e-05	4.4667
GRMZM2G339563	LLS1	Chlorophyll Catabolism	LMAD	1	10256421	1-10256421	0.0583968	0.280405	4.83e-07	6.31596
GRMZM2G339563	LLS1	Chlorophyll Catabolism	L3Base	1	10256421	1-10256421	0.133053	0.280405	4.96e-08	7.30464
GRMZM2G339563	LLS1	Chlorophyll Catabolism	L3Base	1	10256433	1-10256433	0.173742	0.121622	1.1e-08	7.95964
GRMZM2G339563	LLS1	Chlorophyll Catabolism	LMAD	1	10256434	1-10256434	0.0583968	0.280405	4.83e-07	6.31596
GRMZM2G339563	LLS1	Chlorophyll Catabolism	L3Base	1	10256434	1-10256434	0.133053	0.280405	4.96e-08	7.30464
GRMZM2G339563	LLS1	Chlorophyll Catabolism	L3Base	1	10256454	1-10256454	0.173731	0.135135	1.21e-08	7.91762
GRMZM2G339563	LLS1	Chlorophyll Catabolism	LMAN	1	10256456	1-10256456	-0.0121181	0.0844595	6.2e-06	5.20794
GRMZM2G339563	LLS1	Chlorophyll Catabolism	LMAD	1	10256456	1-10256456	0.0693461	0.0844595	4.86e-05	4.31374
GRMZM2G339563	LLS1	Chlorophyll Catabolism	LMAN	1	10256467	1-10256467	-0.0117915	0.0844595	9.7e-06	5.01311
GRMZM2G339563	LLS1	Chlorophyll Catabolism	LMAD	1	10256467	1-10256467	0.074082	0.0844595	7.79e-06	5.10831
GRMZM2G339563	LLS1	Chlorophyll Catabolism	LMAD	1	10256511	1-10256511	0.0573796	0.283784	6.08e-07	6.21575
GRMZM2G339563	LLS1	Chlorophyll Catabolism	L3Base	1	10256511	1-10256511	0.130335	0.283784	7.59e-08	7.11964
GRMZM2G339563	LLS1	Chlorophyll Catabolism	LMAD	1	10256512	1-10256512	0.0573796	0.287162	6.08e-07	6.21575
GRMZM2G339563	LLS1	Chlorophyll Catabolism	L3Base	1	10256512	1-10256512	0.126767	0.287162	1.64e-07	6.78483
GRMZM2G339563	LLS1	Chlorophyll Catabolism	LMAD	1	10256525	1-10256525	0.0573796	0.287162	6.08e-07	6.21575
GRMZM2G339563	LLS1	Chlorophyll Catabolism	L3Base	1	10256525	1-10256525	0.126767	0.287162	1.64e-07	6.78483
GRMZM2G339563	LLS1	Chlorophyll Catabolism	L3Base	1	10256552	1-10256552	0.175201	0.138514	1.15e-08	7.94017
GRMZM2G339563	LLS1	Chlorophyll Catabolism	L3Base	1	10256553	1-10256553	0.173719	0.131757	3.16e-08	7.49991
GRMZM2G339563	LLS1	Chlorophyll Catabolism	LMAD	1	10256554	1-10256554	0.0511959	0.287162	1.02e-05	4.98971
GRMZM2G339563	LLS1	Chlorophyll Catabolism	L3Base	1	10256554	1-10256554	0.121785	0.287162	6.21e-07	6.20719
GRMZM2G339563	LLS1	Chlorophyll Catabolism	LMAD	1	10256558	1-10256558	0.0524572	0.287162	7.87e-06	5.10382
GRMZM2G339563	LLS1	Chlorophyll Catabolism	L3Base	1	10256558	1-10256558	0.121784	0.287162	7.73e-07	6.11177
GRMZM2G339563	LLS1	Chlorophyll Catabolism	LMAD	1	10256606	1-10256606	0.0507518	0.307432	7.23e-06	5.141
GRMZM2G339563	LLS1	Chlorophyll Catabolism	L3Base	1	10256606	1-10256606	0.125153	0.307432	1.11e-07	6.95366
GRMZM2G339563	LLS1	Chlorophyll Catabolism	L3Base	1	10256610	1-10256610	0.175201	0.138514	1.15e-08	7.94017
GRMZM2G339563	LLS1	Chlorophyll Catabolism	LMAD	1	10256614	1-10256614	0.0524572	0.283784	7.87e-06	5.10382
GRMZM2G339563	LLS1	Chlorophyll Catabolism	L3Base	1	10256614	1-10256614	0.125415	0.283784	3.73e-07	6.42885
GRMZM2G339563	LLS1	Chlorophyll Catabolism	LMAD	1	10256616	1-10256616	0.0507518	0.310811	7.23e-06	5.141
GRMZM2G339563	LLS1	Chlorophyll Catabolism	L3Base	1	10256616	1-10256616	0.121806	0.310811	2.32e-07	6.63404
GRMZM2G339563	LLS1	Chlorophyll Catabolism	LMAD	1	10256631	1-10256631	0.0458653	0.300676	5.82e-05	4.23485
GRMZM2G339563	LLS1	Chlorophyll Catabolism	L3Base	1	10256631	1-10256631	0.111296	0.300676	3.77e-06	5.42377
GRMZM2G339563	LLS1	Chlorophyll Catabolism	L3Base	1	10256650	1-10256650	0.16145	0.141892	6.32e-08	7.19944
GRMZM2G339563	LLS1	Chlorophyll Catabolism	LMAD	1	10256655	1-10256655	0.054393	0.314189	2.36e-06	5.62673
GRMZM2G339563	LLS1	Chlorophyll Catabolism	L3Base	1	10256655	1-10256655	0.12915	0.314189	1.18e-07	6.92705
GRMZM2G339563	LLS1	Chlorophyll Catabolism	L3Base	1	10256661	1-10256661	0.186287	0.118243	1.4e-09	8.85422
GRMZM2G339563	LLS1	Chlorophyll Catabolism	LMAN	1	10256670	1-10256670	-0.0121181	0.0844595	6.2e-06	5.20794
GRMZM2G339563	LLS1	Chlorophyll Catabolism	LMAD	1	10256670	1-10256670	0.0693461	0.0844595	4.86e-05	4.31374
GRMZM2G339563	LLS1	Chlorophyll Catabolism	L3Base	1	10256675	1-10256675	0.137795	0.138514	1.6e-06	5.7972
GRMZM2G339563	LLS1	Chlorophyll Catabolism	L3Base	1	10256676	1-10256676	0.135215	0.199324	3.59e-07	6.44494
GRMZM2G339563	LLS1	Chlorophyll Catabolism	L3Base	1	10256688	1-10256688	0.186347	0.121622	8.32e-10	9.07965
GRMZM2G339563	LLS1	Chlorophyll Catabolism	L3Base	1	10256707	1-10256707	0.169126	0.155405	5.82e-09	8.23508
GRMZM2G339563	LLS1	Chlorophyll Catabolism	LMAD	1	10256710	1-10256710	0.0586543	0.287162	4.19e-07	6.37821
GRMZM2G339563	LLS1	Chlorophyll Catabolism	L3Base	1	10256710	1-10256710	0.126576	0.287162	2.34e-07	6.63079
GRMZM2G339563	LLS1	Chlorophyll Catabolism	LMAD	1	10256748	1-10256748	0.0554035	0.290541	1.5e-06	5.82376
GRMZM2G339563	LLS1	Chlorophyll Catabolism	L3Base	1	10256748	1-10256748	0.127892	0.290541	1.49e-07	6.82702
GRMZM2G339563	LLS1	Chlorophyll Catabolism	LMAD	1	10256751	1-10256751	0.0586543	0.283784	4.19e-07	6.37821
GRMZM2G339563	LLS1	Chlorophyll Catabolism	L3Base	1	10256751	1-10256751	0.130261	0.283784	1.08e-07	6.96665
GRMZM2G339563	LLS1	Chlorophyll Catabolism	LMAN	1	10256766	1-10256766	-0.0121181	0.0844595	6.2e-06	5.20794
GRMZM2G339563	LLS1	Chlorophyll Catabolism	LMAD	1	10256766	1-10256766	0.0693461	0.0844595	4.86e-05	4.31374
GRMZM2G339563	LLS1	Chlorophyll Catabolism	L3Base	1	10256801	1-10256801	0.169153	0.14527	1.32e-08	7.87956
GRMZM2G339563	LLS1	Chlorophyll Catabolism	LMAD	1	10256807	1-10256807	0.04953	0.317568	1.08e-05	4.96665
GRMZM2G339563	LLS1	Chlorophyll Catabolism	L3Base	1	10256807	1-10256807	0.123142	0.317568	2.58e-07	6.58887
GRMZM2G339563	LLS1	Chlorophyll Catabolism	L3Base	1	10256816	1-10256816	0.186347	0.121622	8.32e-10	9.07965
GRMZM2G339563	LLS1	Chlorophyll Catabolism	L3Base	1	10256828	1-10256828	0.131217	0.195946	4.08e-07	6.38983
GRMZM2G339563	LLS1	Chlorophyll Catabolism	LMAD	1	10256841	1-10256841	0.0586543	0.283784	4.19e-07	6.37821
GRMZM2G339563	LLS1	Chlorophyll Catabolism	L3Base	1	10256841	1-10256841	0.130261	0.283784	1.08e-07	6.96665
GRMZM2G339563	LLS1	Chlorophyll Catabolism	L3Base	1	10256851	1-10256851	0.186347	0.121622	8.32e-10	9.07965
GRMZM2G339563	LLS1	Chlorophyll Catabolism	L3Base	1	10256860	1-10256860	0.179626	0.148649	1.32e-09	8.88061
GRMZM2G339563	LLS1	Chlorophyll Catabolism	LMAD	1	10256899	1-10256899	0.0598688	0.273649	3.4e-07	6.46898
GRMZM2G339563	LLS1	Chlorophyll Catabolism	L3Base	1	10256899	1-10256899	0.137035	0.273649	2.71e-08	7.56766
GRMZM2G339563	LLS1	Chlorophyll Catabolism	LMAN	1	10256912	1-10256912	-0.0121181	0.0844595	6.2e-06	5.20794
GRMZM2G339563	LLS1	Chlorophyll Catabolism	LMAD	1	10256912	1-10256912	0.0693461	0.0844595	4.86e-05	4.31374
GRMZM2G339563	LLS1	Chlorophyll Catabolism	LMAN	1	10256915	1-10256915	-0.0121181	0.0844595	6.2e-06	5.20794
GRMZM2G339563	LLS1	Chlorophyll Catabolism	LMAD	1	10256915	1-10256915	0.0693461	0.0844595	4.86e-05	4.31374
GRMZM2G339563	LLS1	Chlorophyll Catabolism	LMAD	1	10256916	1-10256916	0.0598997	0.277027	2.45e-07	6.61145
GRMZM2G339563	LLS1	Chlorophyll Catabolism	L3Base	1	10256916	1-10256916	0.13719	0.277027	1.95e-08	7.71059
GRMZM2G339563	LLS1	Chlorophyll Catabolism	LMAN	1	10256930	1-10256930	-0.0121181	0.0844595	6.2e-06	5.20794
GRMZM2G339563	LLS1	Chlorophyll Catabolism	LMAD	1	10256930	1-10256930	0.0693461	0.0844595	4.86e-05	4.31374
GRMZM2G339563	LLS1	Chlorophyll Catabolism	LMAD	1	10256951	1-10256951	0.0598997	0.280405	2.45e-07	6.61145
GRMZM2G339563	LLS1	Chlorophyll Catabolism	L3Base	1	10256951	1-10256951	0.133468	0.280405	4.46e-08	7.35103
GRMZM2G339563	LLS1	Chlorophyll Catabolism	LMAN	1	10256961	1-10256961	-0.00664578	0.341216	5.23e-05	4.28188
GRMZM2G339563	LLS1	Chlorophyll Catabolism	L3Base	1	10257002	1-10257002	0.180805	0.114865	6.55e-09	8.18404
GRMZM2G339563	LLS1	Chlorophyll Catabolism	L3Base	1	10257094	1-10257094	0.180926	0.118243	3.38e-09	8.47149
GRMZM2G339563	LLS1	Chlorophyll Catabolism	L3Base	1	10257104	1-10257104	0.140933	0.141892	6.11e-07	6.21414
GRMZM2G339563	LLS1	Chlorophyll Catabolism	L3Base	1	10257120	1-10257120	0.171599	0.141892	1.99e-08	7.7017
GRMZM2G339563	LLS1	Chlorophyll Catabolism	LMAD	1	10257152	1-10257152	0.0570849	0.277027	7.1e-07	6.14887
GRMZM2G339563	LLS1	Chlorophyll Catabolism	L3Base	1	10257152	1-10257152	0.126076	0.277027	2.41e-07	6.61734
GRMZM2G339563	LLS1	Chlorophyll Catabolism	L3Base	1	10257164	1-10257164	0.178834	0.118243	6.66e-09	8.17671
GRMZM2G339563	LLS1	Chlorophyll Catabolism	LMAD	1	10257328	1-10257328	0.058007	0.283784	5.41e-07	6.26654
GRMZM2G339563	LLS1	Chlorophyll Catabolism	L3Base	1	10257328	1-10257328	0.122099	0.283784	6.52e-07	6.18566
GRMZM2G339563	LLS1	Chlorophyll Catabolism	L3Base	1	10257343	1-10257343	0.175621	0.114865	1.99e-08	7.70177
GRMZM2G339563	LLS1	Chlorophyll Catabolism	LMAN	1	10257353	1-10257353	-0.0121181	0.0844595	6.2e-06	5.20794
GRMZM2G339563	LLS1	Chlorophyll Catabolism	LMAD	1	10257353	1-10257353	0.0693461	0.0844595	4.86e-05	4.31374
GRMZM2G339563	LLS1	Chlorophyll Catabolism	LMAN	1	10257364	1-10257364	-0.0121181	0.0844595	6.2e-06	5.20794
GRMZM2G339563	LLS1	Chlorophyll Catabolism	LMAD	1	10257364	1-10257364	0.0693461	0.0844595	4.86e-05	4.31374
GRMZM2G339563	LLS1	Chlorophyll Catabolism	LMAD	1	10257398	1-10257398	0.0591661	0.280405	3.95e-07	6.40381
GRMZM2G339563	LLS1	Chlorophyll Catabolism	L3Base	1	10257398	1-10257398	0.126244	0.280405	3.11e-07	6.50698
GRMZM2G339563	LLS1	Chlorophyll Catabolism	LMAD	1	10257412	1-10257412	0.0638584	0.168919	3.84e-07	6.41617
GRMZM2G339563	LLS1	Chlorophyll Catabolism	L3Base	1	10257412	1-10257412	0.134252	0.168919	3.47e-07	6.45937
GRMZM2G339563	LLS1	Chlorophyll Catabolism	LMAD	1	10257453	1-10257453	0.0598688	0.277027	3.4e-07	6.46898
GRMZM2G339563	LLS1	Chlorophyll Catabolism	L3Base	1	10257453	1-10257453	0.137035	0.277027	2.71e-08	7.56766
GRMZM2G339563	LLS1	Chlorophyll Catabolism	L3Base	1	10257458	1-10257458	0.184995	0.131757	2.34e-09	8.63026
GRMZM2G339563	LLS1	Chlorophyll Catabolism	LMAD	1	10257465	1-10257465	0.0642545	0.195946	1.11e-07	6.95295
GRMZM2G339563	LLS1	Chlorophyll Catabolism	L3Base	1	10257465	1-10257465	0.133048	0.195946	1.74e-07	6.75915
GRMZM2G339563	LLS1	Chlorophyll Catabolism	LMAD	1	10257476	1-10257476	0.0600385	0.25	1.94e-07	6.71307
GRMZM2G339563	LLS1	Chlorophyll Catabolism	L3Base	1	10257476	1-10257476	0.128813	0.25	1.14e-07	6.94145
GRMZM2G339563	LLS1	Chlorophyll Catabolism	LMAN	1	10257484	1-10257484	-0.0121181	0.0844595	6.2e-06	5.20794
GRMZM2G339563	LLS1	Chlorophyll Catabolism	LMAD	1	10257484	1-10257484	0.0693461	0.0844595	4.86e-05	4.31374
GRMZM2G339563	LLS1	Chlorophyll Catabolism	LMAD	1	10257487	1-10257487	0.0506298	0.449324	4.76e-07	6.32257
GRMZM2G339563	LLS1	Chlorophyll Catabolism	L3Base	1	10257487	1-10257487	0.0903321	0.449324	2.89e-05	4.5395
GRMZM2G339563	LLS1	Chlorophyll Catabolism	LMAD	1	10257512	1-10257512	0.0608849	0.273649	2.72e-07	6.56566
GRMZM2G339563	LLS1	Chlorophyll Catabolism	L3Base	1	10257512	1-10257512	0.139962	0.273649	1.7e-08	7.7707
GRMZM2G339563	LLS1	Chlorophyll Catabolism	LMAN	1	10257518	1-10257518	-0.0121181	0.0844595	6.2e-06	5.20794
GRMZM2G339563	LLS1	Chlorophyll Catabolism	LMAD	1	10257518	1-10257518	0.0693461	0.0844595	4.86e-05	4.31374
GRMZM2G339563	LLS1	Chlorophyll Catabolism	LMAD	1	10257550	1-10257550	0.0598688	0.277027	3.4e-07	6.46898
GRMZM2G339563	LLS1	Chlorophyll Catabolism	L3Base	1	10257550	1-10257550	0.137035	0.277027	2.71e-08	7.56766
GRMZM2G339563	LLS1	Chlorophyll Catabolism	L3Base	1	10257554	1-10257554	0.190967	0.108108	2.51e-09	8.59989
GRMZM2G339563	LLS1	Chlorophyll Catabolism	L3Base	1	10257574	1-10257574	0.184843	0.111486	4.43e-09	8.35351
GRMZM2G339563	LLS1	Chlorophyll Catabolism	LMAD	1	10257575	1-10257575	0.0598688	0.277027	3.4e-07	6.46898
GRMZM2G339563	LLS1	Chlorophyll Catabolism	L3Base	1	10257575	1-10257575	0.137035	0.277027	2.71e-08	7.56766
GRMZM2G339563	LLS1	Chlorophyll Catabolism	LMAD	1	10257576	1-10257576	0.0598688	0.277027	3.4e-07	6.46898
GRMZM2G339563	LLS1	Chlorophyll Catabolism	L3Base	1	10257576	1-10257576	0.137035	0.277027	2.71e-08	7.56766
GRMZM2G339563	LLS1	Chlorophyll Catabolism	L3Base	1	10257588	1-10257588	0.116341	0.334459	4.36e-07	6.36054
GRMZM2G339563	LLS1	Chlorophyll Catabolism	LMAD	1	10257595	1-10257595	0.0583968	0.283784	4.83e-07	6.31596
GRMZM2G339563	LLS1	Chlorophyll Catabolism	L3Base	1	10257595	1-10257595	0.129389	0.283784	1.1e-07	6.9598
GRMZM2G339563	LLS1	Chlorophyll Catabolism	L3Base	1	10257608	1-10257608	0.186347	0.121622	8.32e-10	9.07965
GRMZM2G339563	LLS1	Chlorophyll Catabolism	LMAN	1	10257617	1-10257617	-0.0106489	0.0878378	6.92e-05	4.1599
GRMZM2G339563	LLS1	Chlorophyll Catabolism	LMAD	1	10257621	1-10257621	0.0598688	0.277027	3.4e-07	6.46898
GRMZM2G339563	LLS1	Chlorophyll Catabolism	L3Base	1	10257621	1-10257621	0.137035	0.277027	2.71e-08	7.56766
GRMZM2G339563	LLS1	Chlorophyll Catabolism	LMAD	1	10257630	1-10257630	0.0574484	0.300676	3.64e-07	6.43845
GRMZM2G339563	LLS1	Chlorophyll Catabolism	L3Base	1	10257630	1-10257630	0.135522	0.300676	8.03e-09	8.09509
GRMZM2G339563	LLS1	Chlorophyll Catabolism	L3Base	1	10257640	1-10257640	0.149674	0.165541	2.42e-07	6.61652
GRMZM2G339563	LLS1	Chlorophyll Catabolism	L3Base	1	10257648	1-10257648	0.183136	0.125	8.53e-10	9.06888
GRMZM2G339563	LLS1	Chlorophyll Catabolism	L3Base	1	10257733	1-10257733	0.0983984	0.310811	1.07e-05	4.96957
GRMZM2G339563	LLS1	Chlorophyll Catabolism	LMAN	1	10257736	1-10257736	-0.0121181	0.0844595	6.2e-06	5.20794
GRMZM2G339563	LLS1	Chlorophyll Catabolism	LMAD	1	10257736	1-10257736	0.0693461	0.0844595	4.86e-05	4.31374
GRMZM2G339563	LLS1	Chlorophyll Catabolism	L3Base	1	10257757	1-10257757	0.186347	0.121622	8.32e-10	9.07965
GRMZM2G339563	LLS1	Chlorophyll Catabolism	L3Base	1	10257811	1-10257811	0.186347	0.121622	8.32e-10	9.07965
GRMZM2G339563	LLS1	Chlorophyll Catabolism	L3Base	1	10257866	1-10257866	0.11201	0.165541	4.88e-05	4.31133
GRMZM2G339563	LLS1	Chlorophyll Catabolism	L3Base	1	10257868	1-10257868	0.11201	0.165541	4.88e-05	4.31133
GRMZM2G339563	LLS1	Chlorophyll Catabolism	LMAD	1	10257884	1-10257884	0.0562871	0.290541	1.07e-06	5.97236
GRMZM2G339563	LLS1	Chlorophyll Catabolism	L3Base	1	10257884	1-10257884	0.13696	0.290541	1.44e-08	7.84221
GRMZM2G339563	LLS1	Chlorophyll Catabolism	LMAD	1	10258020	1-10258020	0.0525513	0.324324	1.74e-06	5.75965
GRMZM2G339563	LLS1	Chlorophyll Catabolism	L3Base	1	10258020	1-10258020	0.118605	0.324324	2.18e-07	6.66236
GRMZM2G339563	LLS1	Chlorophyll Catabolism	LMAD	1	10258022	1-10258022	0.0539259	0.331081	6.67e-07	6.17614
GRMZM2G339563	LLS1	Chlorophyll Catabolism	L3Base	1	10258022	1-10258022	0.124637	0.331081	3.13e-08	7.50435
GRMZM2G339563	LLS1	Chlorophyll Catabolism	LMAN	1	10258152	1-10258152	0.00739197	0.368243	1.43e-06	5.84569
GRMZM2G339563	LLS1	Chlorophyll Catabolism	LMAN	1	10258197	1-10258197	0.00664509	0.297297	3.35e-05	4.4752
GRMZM2G339563	LLS1	Chlorophyll Catabolism	LMAD	1	10258197	1-10258197	-0.0611733	0.297297	5.05e-09	8.29628
GRMZM2G339563	LLS1	Chlorophyll Catabolism	L3Base	1	10258197	1-10258197	-0.0869114	0.297297	6.85e-05	4.16451
GRMZM2G339563	LLS1	Chlorophyll Catabolism	LMAN	1	10259204	1-10259204	-0.00913636	0.222973	6.14e-07	6.21195
GRMZM2G339563	LLS1	Chlorophyll Catabolism	LMAN	1	10259244	1-10259244	0.011106	0.206081	1.24e-10	9.905
GRMZM2G339563	LLS1	Chlorophyll Catabolism	LMAN	1	10259368	1-10259368	-0.00862137	0.243243	1.05e-06	5.97872
GRMZM2G339563	LLS1	Chlorophyll Catabolism	LMAN	1	10259377	1-10259377	0.00970941	0.182432	1.1e-07	6.95798
GRMZM2G339563	LLS1	Chlorophyll Catabolism	LMAN	1	10259394	1-10259394	-0.00789867	0.222973	2.12e-05	4.67328
GRMZM2G339563	LLS1	Chlorophyll Catabolism	LMAN	1	10259406	1-10259406	0.00923297	0.185811	3.97e-07	6.4009
GRMZM2G339563	LLS1	Chlorophyll Catabolism	LMAN	1	10259463	1-10259463	-0.00876748	0.310811	1.49e-07	6.82751
GRMZM2G339563	LLS1	Chlorophyll Catabolism	LMAN	1	10259470	1-10259470	0.00740538	0.364865	1.17e-06	5.93143
GRMZM2G339563	LLS1	Chlorophyll Catabolism	LMAD	1	10259470	1-10259470	-0.0420814	0.364865	6.7e-05	4.17376
GRMZM2G339563	LLS1	Chlorophyll Catabolism	LMAN	1	10259476	1-10259476	0.00967328	0.185811	1.01e-07	6.99604
GRMZM2G339563	LLS1	Chlorophyll Catabolism	LMAN	1	10259613	1-10259613	0.0103188	0.192568	7.41e-09	8.13
GRMZM2G339563	LLS1	Chlorophyll Catabolism	LMAN	1	10259617	1-10259617	0.00947486	0.172297	4.76e-07	6.32227
GRMZM2G339563	LLS1	Chlorophyll Catabolism	LMAN	1	10259662	1-10259662	0.0100622	0.185811	2.85e-08	7.5459
GRMZM2G339563	LLS1	Chlorophyll Catabolism	LMAN	1	10259663	1-10259663	0.00978041	0.189189	6.21e-08	7.2072
GRMZM2G339563	LLS1	Chlorophyll Catabolism	LMAN	1	10259673	1-10259673	0.00720943	0.27027	1.12e-05	4.95119
GRMZM2G339563	LLS1	Chlorophyll Catabolism	LMAN	1	10259674	1-10259674	0.00985354	0.263514	4.68e-09	8.3302
GRMZM2G339563	LLS1	Chlorophyll Catabolism	LMAD	1	10259674	1-10259674	-0.0618162	0.263514	1.37e-07	6.86429
GRMZM2G339563	LLS1	Chlorophyll Catabolism	L3Base	1	10259732	1-10259732	-0.221951	0.0540541	8.46e-06	5.07242
GRMZM2G339563	LLS1	Chlorophyll Catabolism	LMAN	1	10259861	1-10259861	0.00977464	0.135135	1.66e-06	5.77864
GRMZM2G339563	LLS1	Chlorophyll Catabolism	LMAN	1	10259892	1-10259892	-0.00953296	0.22973	1.14e-07	6.94336
GRMZM2G339563	LLS1	Chlorophyll Catabolism	LMAN	1	10259900	1-10259900	0.00982084	0.212838	1.4e-08	7.85334
GRMZM2G339563	LLS1	Chlorophyll Catabolism	LMAN	1	10259906	1-10259906	0.0100788	0.209459	6.39e-09	8.19444
GRMZM2G339563	LLS1	Chlorophyll Catabolism	LMAN	1	10259930	1-10259930	0.00727512	0.253378	1.21e-05	4.91568
GRMZM2G339563	LLS1	Chlorophyll Catabolism	LMAN	1	10259932	1-10259932	0.0103999	0.206081	2.55e-09	8.59373
GRMZM2G339563	LLS1	Chlorophyll Catabolism	LMAN	1	10259947	1-10259947	-0.00947191	0.226351	1.27e-07	6.89724
GRMZM2G339563	LLS1	Chlorophyll Catabolism	LMAN	1	10259981	1-10259981	-0.00668981	0.280405	6.93e-05	4.15906
GRMZM2G339563	LLS1	Chlorophyll Catabolism	LMAN	1	10259985	1-10259985	-0.00947191	0.226351	1.27e-07	6.89724
GRMZM2G339563	LLS1	Chlorophyll Catabolism	LMAN	1	10259990	1-10259990	-0.00947191	0.226351	1.27e-07	6.89724
GRMZM2G339563	LLS1	Chlorophyll Catabolism	LMAN	1	10259995	1-10259995	0.0094433	0.189189	1.76e-07	6.75462
GRMZM2G339563	LLS1	Chlorophyll Catabolism	LMAN	1	10259998	1-10259998	0.0103999	0.209459	2.55e-09	8.59373
GRMZM2G339563	LLS1	Chlorophyll Catabolism	LMAN	1	10260021	1-10260021	0.0103999	0.202703	2.55e-09	8.59373
GRMZM2G339563	LLS1	Chlorophyll Catabolism	LMAN	1	10260025	1-10260025	0.0094433	0.189189	1.76e-07	6.75462
GRMZM2G339563	LLS1	Chlorophyll Catabolism	LMAN	1	10260039	1-10260039	0.0103999	0.202703	2.55e-09	8.59373
GRMZM2G339563	LLS1	Chlorophyll Catabolism	LMAN	1	10260058	1-10260058	0.0094433	0.189189	1.76e-07	6.75462
GRMZM2G339563	LLS1	Chlorophyll Catabolism	LMAN	1	10260107	1-10260107	-0.00972678	0.246622	2.06e-08	7.68673
GRMZM2G339563	LLS1	Chlorophyll Catabolism	LMAD	1	10260125	1-10260125	-0.107724	0.0506757	8.9e-05	4.05081
GRMZM2G339563	LLS1	Chlorophyll Catabolism	L3Base	1	10260125	1-10260125	-0.209199	0.0506757	2.63e-05	4.5794
GRMZM2G339563	LLS1	Chlorophyll Catabolism	LMAN	1	10260129	1-10260129	0.0103999	0.206081	2.55e-09	8.59373
GRMZM2G339563	LLS1	Chlorophyll Catabolism	LMAN	1	10260184	1-10260184	-0.00715628	0.39527	5.34e-06	5.27243
GRMZM2G339563	LLS1	Chlorophyll Catabolism	LMAN	1	10260191	1-10260191	0.0100919	0.206081	8.23e-09	8.08478
GRMZM2G339563	LLS1	Chlorophyll Catabolism	LMAN	1	10260207	1-10260207	0.00917563	0.195946	3.57e-07	6.44732
GRMZM2G339563	LLS1	Chlorophyll Catabolism	LMAN	1	10260215	1-10260215	-0.00693905	0.347973	1.67e-05	4.77852
GRMZM2G339563	LLS1	Chlorophyll Catabolism	LMAN	1	10260262	1-10260262	0.00994195	0.189189	4.6e-08	7.33694
GRMZM2G339563	LLS1	Chlorophyll Catabolism	LMAN	1	10260275	1-10260275	0.0108687	0.202703	5.66e-10	9.24746
GRMZM2G339563	LLS1	Chlorophyll Catabolism	LMAN	1	10260277	1-10260277	0.0108687	0.202703	5.66e-10	9.24746
GRMZM2G339563	LLS1	Chlorophyll Catabolism	LMAN	1	10260280	1-10260280	0.00994195	0.189189	4.6e-08	7.33694
GRMZM2G339563	LLS1	Chlorophyll Catabolism	LMAN	1	10260282	1-10260282	0.0103198	0.206081	3.62e-09	8.44087
GRMZM2G339563	LLS1	Chlorophyll Catabolism	LMAN	1	10260289	1-10260289	0.0108687	0.202703	5.66e-10	9.24746
GRMZM2G339563	LLS1	Chlorophyll Catabolism	LMAN	1	10260345	1-10260345	-0.00899166	0.239865	3.39e-07	6.47043
GRMZM2G339563	LLS1	Chlorophyll Catabolism	LMAN	1	10260355	1-10260355	0.0103377	0.195946	7.15e-09	8.14547
GRMZM2G339563	LLS1	Chlorophyll Catabolism	LMAN	1	10260370	1-10260370	0.0102392	0.202703	6.33e-09	8.19857
GRMZM2G339563	LLS1	Chlorophyll Catabolism	LMAN	1	10260375	1-10260375	0.00825506	0.371622	4.24e-08	7.37253
GRMZM2G339563	LLS1	Chlorophyll Catabolism	LMAD	1	10260375	1-10260375	-0.0419741	0.371622	4.91e-05	4.30858
GRMZM2G339563	LLS1	Chlorophyll Catabolism	LMAD	1	10260397	1-10260397	-0.104279	0.0574324	4.07e-05	4.39082
GRMZM2G339563	LLS1	Chlorophyll Catabolism	L3Base	1	10260397	1-10260397	-0.206845	0.0574324	1.34e-05	4.8724
GRMZM2G339563	LLS1	Chlorophyll Catabolism	LMAN	1	10260430	1-10260430	-0.00978892	0.246622	1.54e-08	7.81294
GRMZM2G339563	LLS1	Chlorophyll Catabolism	LMAN	1	10260434	1-10260434	-0.00978892	0.246622	1.54e-08	7.81294
GRMZM2G339563	LLS1	Chlorophyll Catabolism	LMAN	1	10260435	1-10260435	-0.00978892	0.246622	1.54e-08	7.81294
GRMZM2G339563	LLS1	Chlorophyll Catabolism	LMAN	1	10260443	1-10260443	-0.00992848	0.347973	3.95e-10	9.40386
GRMZM2G339563	LLS1	Chlorophyll Catabolism	LMAD	1	10260486	1-10260486	-0.0908861	0.0810811	3.38e-06	5.4711
GRMZM2G339563	LLS1	Chlorophyll Catabolism	LMAD	1	10260505	1-10260505	-0.104279	0.0574324	4.07e-05	4.39082
GRMZM2G339563	LLS1	Chlorophyll Catabolism	L3Base	1	10260505	1-10260505	-0.206845	0.0574324	1.34e-05	4.8724
GRMZM2G339563	LLS1	Chlorophyll Catabolism	LMAN	1	10260569	1-10260569	-0.0095945	0.219595	1.83e-07	6.73683
GRMZM2G339563	LLS1	Chlorophyll Catabolism	LMAN	1	10260576	1-10260576	0.0100468	0.199324	1.22e-08	7.91519
GRMZM2G339563	LLS1	Chlorophyll Catabolism	LMAN	1	10260646	1-10260646	-0.00925646	0.22973	2.2e-07	6.65795
GRMZM2G339563	LLS1	Chlorophyll Catabolism	LMAN	1	10260749	1-10260749	-0.00759575	0.398649	7.17e-07	6.14472
GRMZM2G339563	LLS1	Chlorophyll Catabolism	LMAN	1	10260753	1-10260753	-0.00955829	0.266892	2.56e-08	7.59175
GRMZM2G339563	LLS1	Chlorophyll Catabolism	LMAN	1	10260756	1-10260756	-0.00776619	0.402027	3.65e-07	6.43796
GRMZM2G339563	LLS1	Chlorophyll Catabolism	LMAD	1	10260768	1-10260768	-0.0932188	0.0574324	9.51e-05	4.02189
GRMZM2G339563	LLS1	Chlorophyll Catabolism	L3Base	1	10260768	1-10260768	-0.191233	0.0574324	2.87e-05	4.54141
GRMZM2G339563	LLS1	Chlorophyll Catabolism	LMAD	1	10260772	1-10260772	-0.0932188	0.0574324	9.51e-05	4.02189
GRMZM2G339563	LLS1	Chlorophyll Catabolism	L3Base	1	10260772	1-10260772	-0.191233	0.0574324	2.87e-05	4.54141
GRMZM2G339563	LLS1	Chlorophyll Catabolism	LMAN	1	10260797	1-10260797	-0.00869556	0.435811	4.86e-09	8.31373
GRMZM2G339563	LLS1	Chlorophyll Catabolism	LMAN	1	10260817	1-10260817	-0.00905947	0.202703	1.85e-06	5.73196
GRMZM2G339563	LLS1	Chlorophyll Catabolism	LMAN	1	10260826	1-10260826	0.0100786	0.317568	1.46e-10	9.83706
GRMZM2G339563	LLS1	Chlorophyll Catabolism	LMAD	1	10260826	1-10260826	-0.0490504	0.317568	4.62e-06	5.33551
GRMZM2G339563	LLS1	Chlorophyll Catabolism	L3Base	1	10260966	1-10260966	0.102377	0.266892	6.98e-05	4.15636
GRMZM2G339563	LLS1	Chlorophyll Catabolism	LMAN	1	10261587	1-10261587	0.00914559	0.22973	6.95e-08	7.15833
GRMZM2G339563	LLS1	Chlorophyll Catabolism	LMAN	1	10261609	1-10261609	0.00960906	0.219595	2.27e-08	7.64489
GRMZM2G339563	LLS1	Chlorophyll Catabolism	L3Base	1	10261791	1-10261791	-0.196391	0.0574324	7.91e-06	5.10202
GRMZM2G339563	LLS1	Chlorophyll Catabolism	LMAN	1	10261800	1-10261800	0.00873956	0.260135	1.01e-07	6.99414
GRMZM2G339563	LLS1	Chlorophyll Catabolism	LMAN	1	10261833	1-10261833	0.00979351	0.222973	9.43e-09	8.02559
GRMZM2G339563	LLS1	Chlorophyll Catabolism	LMAD	1	10261873	1-10261873	-0.0932188	0.0506757	9.51e-05	4.02189
GRMZM2G339563	LLS1	Chlorophyll Catabolism	L3Base	1	10261873	1-10261873	-0.190226	0.0506757	6.5e-05	4.18726
GRMZM2G339563	LLS1	Chlorophyll Catabolism	LMAD	1	10261932	1-10261932	-0.0932188	0.0540541	9.51e-05	4.02189
GRMZM2G339563	LLS1	Chlorophyll Catabolism	L3Base	1	10261932	1-10261932	-0.190226	0.0540541	6.5e-05	4.18726
GRMZM2G339563	LLS1	Chlorophyll Catabolism	LMAN	1	10261937	1-10261937	0.0094176	0.233108	3.19e-08	7.49676
GRMZM2G339563	LLS1	Chlorophyll Catabolism	LMAN	1	10262214	1-10262214	0.00974049	0.212838	3.85e-08	7.4146
GRMZM2G339563	LLS1	Chlorophyll Catabolism	LMAN	1	10262484	1-10262484	0.00812103	0.22973	2.62e-06	5.58155
GRMZM2G339563	LLS1	Chlorophyll Catabolism	L3Base	1	10263043	1-10263043	0.121288	0.260135	2.39e-05	4.62198
GRMZM2G339563	LLS1	Chlorophyll Catabolism	L3Base	1	10263052	1-10263052	0.121288	0.260135	2.39e-05	4.62198
GRMZM2G339563	LLS1	Chlorophyll Catabolism	L3Base	1	10263137	1-10263137	0.121288	0.256757	2.39e-05	4.62198
GRMZM2G339563	LLS1	Chlorophyll Catabolism	L3Base	1	10263164	1-10263164	0.121288	0.256757	2.39e-05	4.62198
GRMZM2G339563	LLS1	Chlorophyll Catabolism	L3Base	1	10263288	1-10263288	0.131926	0.253378	5.37e-06	5.26987
GRMZM2G339563	LLS1	Chlorophyll Catabolism	L3Base	1	10263458	1-10263458	0.112444	0.260135	8.74e-05	4.05851
GRMZM2G339563	LLS1	Chlorophyll Catabolism	L3Base	1	10263459	1-10263459	0.112444	0.260135	8.74e-05	4.05851
GRMZM2G339563	LLS1	Chlorophyll Catabolism	L3Base	1	10263515	1-10263515	0.121288	0.256757	2.39e-05	4.62198
GRMZM2G339563	LLS1	Chlorophyll Catabolism	L3Base	1	10263539	1-10263539	0.121288	0.256757	2.39e-05	4.62198
GRMZM2G339563	LLS1	Chlorophyll Catabolism	L3Base	1	10263550	1-10263550	0.121288	0.256757	2.39e-05	4.62198
GRMZM2G339563	LLS1	Chlorophyll Catabolism	L3Base	1	10263596	1-10263596	0.103012	0.35473	4.33e-05	4.36307
GRMZM2G339563	LLS1	Chlorophyll Catabolism	L3Base	1	10263902	1-10263902	0.106707	0.320946	2.27e-05	4.6445
GRMZM2G339563	LLS1	Chlorophyll Catabolism	L3Base	1	10264299	1-10264299	0.121288	0.256757	2.39e-05	4.62198
GRMZM2G339563	LLS1	Chlorophyll Catabolism	L3Base	1	10264309	1-10264309	0.121288	0.256757	2.39e-05	4.62198
GRMZM2G339563	LLS1	Chlorophyll Catabolism	L3Base	1	10264330	1-10264330	0.121288	0.256757	2.39e-05	4.62198
GRMZM2G339563	LLS1	Chlorophyll Catabolism	L3Base	1	10264921	1-10264921	0.121367	0.263514	1.67e-05	4.77685
GRMZM2G339563	LLS1	Chlorophyll Catabolism	L3Base	1	10265026	1-10265026	0.181114	0.121622	1.99e-08	7.70007
GRMZM2G339563	LLS1	Chlorophyll Catabolism	LMAD	1	10266058	1-10266058	-0.101968	0.0574324	4.88e-05	4.31183
GRMZM2G339563	LLS1	Chlorophyll Catabolism	LMAD	1	10266085	1-10266085	-0.101968	0.0574324	4.88e-05	4.31183
GRMZM2G339563	LLS1	Chlorophyll Catabolism	LMAD	1	10266166	1-10266166	-0.101968	0.0574324	4.88e-05	4.31183
GRMZM2G339563	LLS1	Chlorophyll Catabolism	L3Base	1	10266267	1-10266267	0.10686	0.307432	7.71e-05	4.11309
GRMZM2G339563	LLS1	Chlorophyll Catabolism	LMAD	1	10266490	1-10266490	-0.0979856	0.0608108	3.28e-05	4.48444
GRMZM2G339563	LLS1	Chlorophyll Catabolism	L3Base	1	10267145	1-10267145	0.131747	0.195946	8.85e-06	5.05292
GRMZM2G339563	LLS1	Chlorophyll Catabolism	L3Base	1	10267927	1-10267927	0.12795	0.293919	1.95e-07	6.70904
GRMZM2G339563	LLS1	Chlorophyll Catabolism	L3Base	1	10267932	1-10267932	0.112825	0.263514	1.14e-05	4.94174
GRMZM2G339563	LLS1	Chlorophyll Catabolism	L3Base	1	10267940	1-10267940	0.157759	0.239865	6.87e-08	7.16302
GRMZM2G339563	LLS1	Chlorophyll Catabolism	LMAD	1	10275553	1-10275553	-0.0472313	0.290541	1.89e-05	4.72351
GRMZM2G339563	LLS1	Chlorophyll Catabolism	L3Base	1	10282948	1-10282948	-0.0943859	0.368243	1.85e-05	4.73201
GRMZM2G339563	LLS1	Chlorophyll Catabolism	LMAN	1	10282961	1-10282961	0.0100052	0.168919	1.16e-06	5.93526
GRMZM2G339563	LLS1	Chlorophyll Catabolism	L3Base	1	10284848	1-10284848	0.118983	0.239865	4.07e-05	4.38998
GRMZM2G339563	LLS1	Chlorophyll Catabolism	L3Base	1	10285007	1-10285007	0.17604	0.0810811	1.99e-06	5.70094
GRMZM2G339563	LLS1	Chlorophyll Catabolism	L3Base	1	10285037	1-10285037	0.141427	0.118243	7.19e-06	5.14338
GRMZM2G339563	LLS1	Chlorophyll Catabolism	LMAD	1	10286838	1-10286838	0.0520941	0.304054	3.11e-06	5.50696
GRMZM2G339563	LLS1	Chlorophyll Catabolism	L3Base	1	10286838	1-10286838	0.134269	0.304054	8.36e-09	8.07805
GRMZM2G339563	LLS1	Chlorophyll Catabolism	LMAN	1	10288765	1-10288765	0.0102289	0.125	1.67e-06	5.7774
GRMZM2G339563	LLS1	Chlorophyll Catabolism	L3Base	1	10298907	1-10298907	0.11702	0.246622	2.58e-05	4.58841
GRMZM2G339563	LLS1	Chlorophyll Catabolism	LMAD	1	10298909	1-10298909	0.0588044	0.239865	6.58e-05	4.18182
GRMZM2G339563	LLS1	Chlorophyll Catabolism	L3Base	1	10298909	1-10298909	0.133947	0.239865	2.96e-06	5.52861
GRMZM2G339563	LLS1	Chlorophyll Catabolism	L3Base	1	10300818	1-10300818	0.18605	0.0777027	1.95e-07	6.71065
GRMZM2G339563	LLS1	Chlorophyll Catabolism	L3Base	1	10301450	1-10301450	0.143383	0.131757	3.84e-06	5.41604
GRMZM2G339563	LLS1	Chlorophyll Catabolism	LMAD	1	10310819	1-10310819	-0.0832759	0.0945946	8.82e-05	4.05444
GRMZM2G339563	LLS1	Chlorophyll Catabolism	LMAD	1	10311072	1-10311072	0.0436566	0.422297	2.06e-05	4.68569
GRMZM2G339563	LLS1	Chlorophyll Catabolism	L3Base	1	10312118	1-10312118	0.110656	0.253378	5.75e-05	4.2406
GRMZM2G339563	LLS1	Chlorophyll Catabolism	L3Base	1	10312569	1-10312569	0.11753	0.290541	1.54e-05	4.81385
GRMZM2G162776	COX10b	Heme Biosynthesis	LMAN	1	15070753	1-15070753	-3.31017	0.368243	2.69e-13	12.571
GRMZM2G162776	COX10b	Heme Biosynthesis	LMAD	1	15070753	1-15070753	-1.11876	0.368243	2.01e-13	12.6975
GRMZM2G162776	COX10b	Heme Biosynthesis	L3Base	1	15070753	1-15070753	-2.89404	0.368243	5.64e-25	24.2486
GRMZM2G162776	COX10b	Heme Biosynthesis	LMAN	1	15070774	1-15070774	-3.36238	0.317568	2.62e-12	11.5825
GRMZM2G162776	COX10b	Heme Biosynthesis	LMAD	1	15070774	1-15070774	-1.12776	0.317568	6.63e-12	11.1788
GRMZM2G162776	COX10b	Heme Biosynthesis	L3Base	1	15070774	1-15070774	-2.94109	0.317568	6.35e-23	22.1973
GRMZM2G162776	COX10b	Heme Biosynthesis	LMAN	1	15070775	1-15070775	-3.36238	0.317568	2.62e-12	11.5825
GRMZM2G162776	COX10b	Heme Biosynthesis	LMAD	1	15070775	1-15070775	-1.12776	0.317568	6.63e-12	11.1788
GRMZM2G162776	COX10b	Heme Biosynthesis	L3Base	1	15070775	1-15070775	-2.94109	0.317568	6.35e-23	22.1973
GRMZM2G162776	COX10b	Heme Biosynthesis	LMAN	1	15070778	1-15070778	-3.25718	0.320946	1.1e-11	10.9585
GRMZM2G162776	COX10b	Heme Biosynthesis	LMAD	1	15070778	1-15070778	-1.11389	0.320946	9.27e-12	11.033
GRMZM2G162776	COX10b	Heme Biosynthesis	L3Base	1	15070778	1-15070778	-2.88975	0.320946	2.99e-22	21.5247
GRMZM2G162776	COX10b	Heme Biosynthesis	LMAD	1	15070799	1-15070799	1.63846	0.0574324	1.7e-07	6.76846
GRMZM2G162776	COX10b	Heme Biosynthesis	L3Base	1	15070799	1-15070799	2.97483	0.0574324	7.42e-07	6.12952
GRMZM2G162776	COX10b	Heme Biosynthesis	LMAN	1	15070816	1-15070816	-3.26243	0.314189	1.13e-11	10.9464
GRMZM2G162776	COX10b	Heme Biosynthesis	LMAD	1	15070816	1-15070816	-1.12776	0.314189	6.63e-12	11.1788
GRMZM2G162776	COX10b	Heme Biosynthesis	L3Base	1	15070816	1-15070816	-2.93923	0.314189	5.77e-23	22.2389
GRMZM2G162776	COX10b	Heme Biosynthesis	LMAN	1	15070848	1-15070848	-3.2448	0.304054	4.54e-11	10.3432
GRMZM2G162776	COX10b	Heme Biosynthesis	LMAD	1	15070848	1-15070848	-1.13973	0.304054	7.37e-12	11.1328
GRMZM2G162776	COX10b	Heme Biosynthesis	L3Base	1	15070848	1-15070848	-2.88952	0.304054	4.51e-21	20.3463
GRMZM2G162776	COX10b	Heme Biosynthesis	LMAN	1	15070867	1-15070867	-3.36047	0.314189	4.95e-12	11.3057
GRMZM2G162776	COX10b	Heme Biosynthesis	LMAD	1	15070867	1-15070867	-1.12776	0.314189	6.63e-12	11.1788
GRMZM2G162776	COX10b	Heme Biosynthesis	L3Base	1	15070867	1-15070867	-2.9161	0.314189	6.36e-22	21.1967
GRMZM2G162776	COX10b	Heme Biosynthesis	LMAN	1	15070885	1-15070885	-2.16997	0.459459	2.84e-07	6.54708
GRMZM2G162776	COX10b	Heme Biosynthesis	LMAD	1	15070885	1-15070885	-0.973825	0.459459	3.51e-12	11.455
GRMZM2G162776	COX10b	Heme Biosynthesis	L3Base	1	15070885	1-15070885	-2.10504	0.459459	2.52e-15	14.5989
GRMZM2G162776	COX10b	Heme Biosynthesis	LMAN	1	15070886	1-15070886	-3.36047	0.310811	4.95e-12	11.3057
GRMZM2G162776	COX10b	Heme Biosynthesis	LMAD	1	15070886	1-15070886	-1.12776	0.310811	6.63e-12	11.1788
GRMZM2G162776	COX10b	Heme Biosynthesis	L3Base	1	15070886	1-15070886	-2.9161	0.310811	6.36e-22	21.1967
GRMZM2G162776	COX10b	Heme Biosynthesis	LMAN	1	15070895	1-15070895	-3.36047	0.310811	4.95e-12	11.3057
GRMZM2G162776	COX10b	Heme Biosynthesis	LMAD	1	15070895	1-15070895	-1.12776	0.310811	6.63e-12	11.1788
GRMZM2G162776	COX10b	Heme Biosynthesis	L3Base	1	15070895	1-15070895	-2.9161	0.310811	6.36e-22	21.1967
GRMZM2G162776	COX10b	Heme Biosynthesis	LMAN	1	15070899	1-15070899	-3.33525	0.314189	3.4e-12	11.469
GRMZM2G162776	COX10b	Heme Biosynthesis	LMAD	1	15070899	1-15070899	-1.08979	0.314189	1.95e-11	10.7095
GRMZM2G162776	COX10b	Heme Biosynthesis	L3Base	1	15070899	1-15070899	-2.80875	0.314189	5.79e-21	20.237
GRMZM2G162776	COX10b	Heme Biosynthesis	LMAN	1	15070924	1-15070924	-3.33525	0.314189	3.4e-12	11.469
GRMZM2G162776	COX10b	Heme Biosynthesis	LMAD	1	15070924	1-15070924	-1.08979	0.314189	1.95e-11	10.7095
GRMZM2G162776	COX10b	Heme Biosynthesis	L3Base	1	15070924	1-15070924	-2.80875	0.314189	5.79e-21	20.237
GRMZM2G162776	COX10b	Heme Biosynthesis	LMAN	1	15070956	1-15070956	-3.33525	0.317568	3.4e-12	11.469
GRMZM2G162776	COX10b	Heme Biosynthesis	LMAD	1	15070956	1-15070956	-1.08979	0.317568	1.95e-11	10.7095
GRMZM2G162776	COX10b	Heme Biosynthesis	L3Base	1	15070956	1-15070956	-2.80875	0.317568	5.79e-21	20.237
GRMZM2G162776	COX10b	Heme Biosynthesis	LMAN	1	15070967	1-15070967	-3.28602	0.368243	3.48e-13	12.4581
GRMZM2G162776	COX10b	Heme Biosynthesis	LMAD	1	15070967	1-15070967	-1.08142	0.368243	6.83e-13	12.1655
GRMZM2G162776	COX10b	Heme Biosynthesis	L3Base	1	15070967	1-15070967	-2.77591	0.368243	5.58e-23	22.2536
GRMZM2G162776	COX10b	Heme Biosynthesis	LMAN	1	15070972	1-15070972	-3.33525	0.317568	3.4e-12	11.469
GRMZM2G162776	COX10b	Heme Biosynthesis	LMAD	1	15070972	1-15070972	-1.08979	0.317568	1.95e-11	10.7095
GRMZM2G162776	COX10b	Heme Biosynthesis	L3Base	1	15070972	1-15070972	-2.80875	0.317568	5.79e-21	20.237
GRMZM2G162776	COX10b	Heme Biosynthesis	LMAN	1	15070979	1-15070979	-3.33525	0.317568	3.4e-12	11.469
GRMZM2G162776	COX10b	Heme Biosynthesis	LMAD	1	15070979	1-15070979	-1.08979	0.317568	1.95e-11	10.7095
GRMZM2G162776	COX10b	Heme Biosynthesis	L3Base	1	15070979	1-15070979	-2.80875	0.317568	5.79e-21	20.237
GRMZM2G162776	COX10b	Heme Biosynthesis	LMAN	1	15071002	1-15071002	-3.31194	0.364865	4.92e-13	12.3076
GRMZM2G162776	COX10b	Heme Biosynthesis	LMAD	1	15071002	1-15071002	-1.11876	0.364865	2.01e-13	12.6975
GRMZM2G162776	COX10b	Heme Biosynthesis	L3Base	1	15071002	1-15071002	-2.87359	0.364865	5.67e-24	23.2465
GRMZM2G162776	COX10b	Heme Biosynthesis	LMAN	1	15071038	1-15071038	-3.36047	0.314189	4.95e-12	11.3057
GRMZM2G162776	COX10b	Heme Biosynthesis	LMAD	1	15071038	1-15071038	-1.12776	0.314189	6.63e-12	11.1788
GRMZM2G162776	COX10b	Heme Biosynthesis	L3Base	1	15071038	1-15071038	-2.9161	0.314189	6.36e-22	21.1967
GRMZM2G162776	COX10b	Heme Biosynthesis	LMAN	1	15071041	1-15071041	-3.36047	0.314189	4.95e-12	11.3057
GRMZM2G162776	COX10b	Heme Biosynthesis	LMAD	1	15071041	1-15071041	-1.12776	0.314189	6.63e-12	11.1788
GRMZM2G162776	COX10b	Heme Biosynthesis	L3Base	1	15071041	1-15071041	-2.9161	0.314189	6.36e-22	21.1967
GRMZM2G162776	COX10b	Heme Biosynthesis	LMAN	1	15071089	1-15071089	-3.31017	0.368243	2.69e-13	12.571
GRMZM2G162776	COX10b	Heme Biosynthesis	LMAD	1	15071089	1-15071089	-1.11876	0.368243	2.01e-13	12.6975
GRMZM2G162776	COX10b	Heme Biosynthesis	L3Base	1	15071089	1-15071089	-2.89404	0.368243	5.64e-25	24.2486
GRMZM2G162776	COX10b	Heme Biosynthesis	LMAN	1	15071090	1-15071090	-3.36238	0.317568	2.62e-12	11.5825
GRMZM2G162776	COX10b	Heme Biosynthesis	LMAD	1	15071090	1-15071090	-1.12776	0.317568	6.63e-12	11.1788
GRMZM2G162776	COX10b	Heme Biosynthesis	L3Base	1	15071090	1-15071090	-2.94109	0.317568	6.35e-23	22.1973
GRMZM2G162776	COX10b	Heme Biosynthesis	LMAN	1	15071102	1-15071102	-3.31017	0.368243	2.69e-13	12.571
GRMZM2G162776	COX10b	Heme Biosynthesis	LMAD	1	15071102	1-15071102	-1.11876	0.368243	2.01e-13	12.6975
GRMZM2G162776	COX10b	Heme Biosynthesis	L3Base	1	15071102	1-15071102	-2.89404	0.368243	5.64e-25	24.2486
GRMZM2G162776	COX10b	Heme Biosynthesis	LMAN	1	15071108	1-15071108	-3.31017	0.368243	2.69e-13	12.571
GRMZM2G162776	COX10b	Heme Biosynthesis	LMAD	1	15071108	1-15071108	-1.11876	0.368243	2.01e-13	12.6975
GRMZM2G162776	COX10b	Heme Biosynthesis	L3Base	1	15071108	1-15071108	-2.89404	0.368243	5.64e-25	24.2486
GRMZM2G162776	COX10b	Heme Biosynthesis	LMAN	1	15071109	1-15071109	-3.36238	0.317568	2.62e-12	11.5825
GRMZM2G162776	COX10b	Heme Biosynthesis	LMAD	1	15071109	1-15071109	-1.12776	0.317568	6.63e-12	11.1788
GRMZM2G162776	COX10b	Heme Biosynthesis	L3Base	1	15071109	1-15071109	-2.94109	0.317568	6.35e-23	22.1973
GRMZM2G162776	COX10b	Heme Biosynthesis	LMAN	1	15071227	1-15071227	-3.36238	0.317568	2.62e-12	11.5825
GRMZM2G162776	COX10b	Heme Biosynthesis	LMAD	1	15071227	1-15071227	-1.12776	0.317568	6.63e-12	11.1788
GRMZM2G162776	COX10b	Heme Biosynthesis	L3Base	1	15071227	1-15071227	-2.94109	0.317568	6.35e-23	22.1973
GRMZM2G162776	COX10b	Heme Biosynthesis	LMAN	1	15071279	1-15071279	-3.36238	0.317568	2.62e-12	11.5825
GRMZM2G162776	COX10b	Heme Biosynthesis	LMAD	1	15071279	1-15071279	-1.12776	0.317568	6.63e-12	11.1788
GRMZM2G162776	COX10b	Heme Biosynthesis	L3Base	1	15071279	1-15071279	-2.94109	0.317568	6.35e-23	22.1973
GRMZM2G162776	COX10b	Heme Biosynthesis	LMAN	1	15071299	1-15071299	-3.36238	0.317568	2.62e-12	11.5825
GRMZM2G162776	COX10b	Heme Biosynthesis	LMAD	1	15071299	1-15071299	-1.12776	0.317568	6.63e-12	11.1788
GRMZM2G162776	COX10b	Heme Biosynthesis	L3Base	1	15071299	1-15071299	-2.94109	0.317568	6.35e-23	22.1973
GRMZM2G162776	COX10b	Heme Biosynthesis	LMAN	1	15071351	1-15071351	-3.29927	0.361486	3.21e-13	12.4933
GRMZM2G162776	COX10b	Heme Biosynthesis	LMAD	1	15071351	1-15071351	-1.11425	0.361486	2.41e-13	12.6181
GRMZM2G162776	COX10b	Heme Biosynthesis	L3Base	1	15071351	1-15071351	-2.84564	0.361486	4.49e-24	23.3476
GRMZM2G162776	COX10b	Heme Biosynthesis	LMAN	1	15071372	1-15071372	-3.35084	0.314189	3.11e-12	11.507
GRMZM2G162776	COX10b	Heme Biosynthesis	LMAD	1	15071372	1-15071372	-1.12185	0.314189	8.06e-12	11.0936
GRMZM2G162776	COX10b	Heme Biosynthesis	L3Base	1	15071372	1-15071372	-2.88762	0.314189	4.81e-22	21.3181
GRMZM2G162776	COX10b	Heme Biosynthesis	LMAN	1	15071465	1-15071465	-3.31511	0.324324	1.51e-12	11.8216
GRMZM2G162776	COX10b	Heme Biosynthesis	LMAD	1	15071465	1-15071465	-1.08827	0.324324	1.03e-11	10.9873
GRMZM2G162776	COX10b	Heme Biosynthesis	L3Base	1	15071465	1-15071465	-2.74586	0.324324	7.29e-21	20.1372
GRMZM2G162776	COX10b	Heme Biosynthesis	LMAN	1	15071469	1-15071469	-3.31511	0.324324	1.51e-12	11.8216
GRMZM2G162776	COX10b	Heme Biosynthesis	LMAD	1	15071469	1-15071469	-1.08827	0.324324	1.03e-11	10.9873
GRMZM2G162776	COX10b	Heme Biosynthesis	L3Base	1	15071469	1-15071469	-2.74586	0.324324	7.29e-21	20.1372
GRMZM2G162776	COX10b	Heme Biosynthesis	LMAN	1	15071479	1-15071479	-3.31511	0.324324	1.51e-12	11.8216
GRMZM2G162776	COX10b	Heme Biosynthesis	LMAD	1	15071479	1-15071479	-1.08827	0.324324	1.03e-11	10.9873
GRMZM2G162776	COX10b	Heme Biosynthesis	L3Base	1	15071479	1-15071479	-2.74586	0.324324	7.29e-21	20.1372
GRMZM2G162776	COX10b	Heme Biosynthesis	LMAN	1	15071485	1-15071485	-3.23905	0.364865	3.19e-13	12.4963
GRMZM2G162776	COX10b	Heme Biosynthesis	LMAD	1	15071485	1-15071485	-1.10977	0.364865	6.9e-14	13.1613
GRMZM2G162776	COX10b	Heme Biosynthesis	L3Base	1	15071485	1-15071485	-2.70305	0.364865	2.04e-22	21.6912
GRMZM2G162776	COX10b	Heme Biosynthesis	LMAN	1	15071498	1-15071498	-3.40871	0.320946	2.58e-13	12.5881
GRMZM2G162776	COX10b	Heme Biosynthesis	LMAD	1	15071498	1-15071498	-1.08827	0.320946	1.03e-11	10.9873
GRMZM2G162776	COX10b	Heme Biosynthesis	L3Base	1	15071498	1-15071498	-2.71434	0.320946	2.25e-20	19.6471
GRMZM2G162776	COX10b	Heme Biosynthesis	LMAN	1	15071535	1-15071535	-2.23706	0.445946	7.44e-08	7.1287
GRMZM2G162776	COX10b	Heme Biosynthesis	LMAD	1	15071535	1-15071535	-0.93866	0.445946	1.35e-11	10.8707
GRMZM2G162776	COX10b	Heme Biosynthesis	L3Base	1	15071535	1-15071535	-2.10024	0.445946	1.39e-15	14.8573
GRMZM2G162776	COX10b	Heme Biosynthesis	LMAN	1	15071540	1-15071540	-3.28154	0.327703	1.6e-12	11.7969
GRMZM2G162776	COX10b	Heme Biosynthesis	LMAD	1	15071540	1-15071540	-1.04445	0.327703	3.71e-11	10.4304
GRMZM2G162776	COX10b	Heme Biosynthesis	L3Base	1	15071540	1-15071540	-2.67193	0.327703	5.06e-20	19.2962
GRMZM2G162776	COX10b	Heme Biosynthesis	LMAN	1	15071546	1-15071546	-3.28154	0.327703	1.6e-12	11.7969
GRMZM2G162776	COX10b	Heme Biosynthesis	LMAD	1	15071546	1-15071546	-1.04445	0.327703	3.71e-11	10.4304
GRMZM2G162776	COX10b	Heme Biosynthesis	L3Base	1	15071546	1-15071546	-2.67193	0.327703	5.06e-20	19.2962
GRMZM2G162776	COX10b	Heme Biosynthesis	LMAN	1	15071566	1-15071566	-3.24842	0.378378	1.48e-13	12.8311
GRMZM2G162776	COX10b	Heme Biosynthesis	LMAD	1	15071566	1-15071566	-1.0493	0.378378	1.07e-12	11.9722
GRMZM2G162776	COX10b	Heme Biosynthesis	L3Base	1	15071566	1-15071566	-2.66062	0.378378	4.32e-22	21.3643
GRMZM2G162776	COX10b	Heme Biosynthesis	LMAN	1	15071569	1-15071569	-1.6513	0.489865	9.32e-05	4.03067
GRMZM2G162776	COX10b	Heme Biosynthesis	LMAD	1	15071569	1-15071569	-0.712055	0.489865	6.04e-07	6.21895
GRMZM2G162776	COX10b	Heme Biosynthesis	L3Base	1	15071569	1-15071569	-1.61492	0.489865	2.33e-09	8.63323
GRMZM2G162776	COX10b	Heme Biosynthesis	LMAN	1	15071586	1-15071586	-3.18472	0.331081	6.44e-12	11.1913
GRMZM2G162776	COX10b	Heme Biosynthesis	LMAD	1	15071586	1-15071586	-1.03331	0.331081	4.86e-11	10.3138
GRMZM2G162776	COX10b	Heme Biosynthesis	L3Base	1	15071586	1-15071586	-2.62689	0.331081	1.83e-19	18.7375
GRMZM2G162776	COX10b	Heme Biosynthesis	LMAN	1	15071591	1-15071591	-2.9907	0.35473	3.51e-11	10.4548
GRMZM2G162776	COX10b	Heme Biosynthesis	LMAD	1	15071591	1-15071591	-0.971722	0.35473	4.12e-10	9.38515
GRMZM2G162776	COX10b	Heme Biosynthesis	L3Base	1	15071591	1-15071591	-2.30112	0.35473	7.99e-16	15.0973
GRMZM2G162776	COX10b	Heme Biosynthesis	LMAN	1	15071625	1-15071625	-3.19806	0.324324	1.14e-11	10.943
GRMZM2G162776	COX10b	Heme Biosynthesis	LMAD	1	15071625	1-15071625	-1.06116	0.324324	3.11e-11	10.5067
GRMZM2G162776	COX10b	Heme Biosynthesis	L3Base	1	15071625	1-15071625	-2.81081	0.324324	1.04e-21	20.9844
GRMZM2G162776	COX10b	Heme Biosynthesis	LMAN	1	15071658	1-15071658	-3.32372	0.320946	2.85e-12	11.5451
GRMZM2G162776	COX10b	Heme Biosynthesis	LMAD	1	15071658	1-15071658	-1.07952	0.320946	2.63e-11	10.5795
GRMZM2G162776	COX10b	Heme Biosynthesis	L3Base	1	15071658	1-15071658	-2.85705	0.320946	6.14e-22	21.212
GRMZM2G162776	COX10b	Heme Biosynthesis	LMAN	1	15071662	1-15071662	-3.32372	0.320946	2.85e-12	11.5451
GRMZM2G162776	COX10b	Heme Biosynthesis	LMAD	1	15071662	1-15071662	-1.07952	0.320946	2.63e-11	10.5795
GRMZM2G162776	COX10b	Heme Biosynthesis	L3Base	1	15071662	1-15071662	-2.85705	0.320946	6.14e-22	21.212
GRMZM2G162776	COX10b	Heme Biosynthesis	LMAD	1	15071675	1-15071675	1.63846	0.0540541	1.7e-07	6.76846
GRMZM2G162776	COX10b	Heme Biosynthesis	L3Base	1	15071675	1-15071675	3.22655	0.0540541	1.93e-07	6.71354
GRMZM2G162776	COX10b	Heme Biosynthesis	LMAN	1	15071679	1-15071679	-2.1967	0.452703	1.63e-07	6.78846
GRMZM2G162776	COX10b	Heme Biosynthesis	LMAD	1	15071679	1-15071679	-0.973825	0.452703	3.51e-12	11.455
GRMZM2G162776	COX10b	Heme Biosynthesis	L3Base	1	15071679	1-15071679	-2.14742	0.452703	3.72e-16	15.4293
GRMZM2G162776	COX10b	Heme Biosynthesis	LMAN	1	15071688	1-15071688	-3.36238	0.317568	2.62e-12	11.5825
GRMZM2G162776	COX10b	Heme Biosynthesis	LMAD	1	15071688	1-15071688	-1.12776	0.317568	6.63e-12	11.1788
GRMZM2G162776	COX10b	Heme Biosynthesis	L3Base	1	15071688	1-15071688	-2.94109	0.317568	6.35e-23	22.1973
GRMZM2G162776	COX10b	Heme Biosynthesis	LMAN	1	15071719	1-15071719	-3.31017	0.368243	2.69e-13	12.571
GRMZM2G162776	COX10b	Heme Biosynthesis	LMAD	1	15071719	1-15071719	-1.11876	0.368243	2.01e-13	12.6975
GRMZM2G162776	COX10b	Heme Biosynthesis	L3Base	1	15071719	1-15071719	-2.89404	0.368243	5.64e-25	24.2486
GRMZM2G162776	COX10b	Heme Biosynthesis	LMAN	1	15071779	1-15071779	-3.31017	0.368243	2.69e-13	12.571
GRMZM2G162776	COX10b	Heme Biosynthesis	LMAD	1	15071779	1-15071779	-1.11876	0.368243	2.01e-13	12.6975
GRMZM2G162776	COX10b	Heme Biosynthesis	L3Base	1	15071779	1-15071779	-2.89404	0.368243	5.64e-25	24.2486
GRMZM2G162776	COX10b	Heme Biosynthesis	LMAN	1	15071800	1-15071800	-3.36238	0.317568	2.62e-12	11.5825
GRMZM2G162776	COX10b	Heme Biosynthesis	LMAD	1	15071800	1-15071800	-1.12776	0.317568	6.63e-12	11.1788
GRMZM2G162776	COX10b	Heme Biosynthesis	L3Base	1	15071800	1-15071800	-2.94109	0.317568	6.35e-23	22.1973
GRMZM2G162776	COX10b	Heme Biosynthesis	LMAN	1	15071818	1-15071818	-3.36238	0.317568	2.62e-12	11.5825
GRMZM2G162776	COX10b	Heme Biosynthesis	LMAD	1	15071818	1-15071818	-1.12776	0.317568	6.63e-12	11.1788
GRMZM2G162776	COX10b	Heme Biosynthesis	L3Base	1	15071818	1-15071818	-2.94109	0.317568	6.35e-23	22.1973
GRMZM2G162776	COX10b	Heme Biosynthesis	LMAN	1	15071819	1-15071819	-3.31017	0.368243	2.69e-13	12.571
GRMZM2G162776	COX10b	Heme Biosynthesis	LMAD	1	15071819	1-15071819	-1.11876	0.368243	2.01e-13	12.6975
GRMZM2G162776	COX10b	Heme Biosynthesis	L3Base	1	15071819	1-15071819	-2.89404	0.368243	5.64e-25	24.2486
GRMZM2G162776	COX10b	Heme Biosynthesis	LMAD	1	15071827	1-15071827	1.43754	0.0608108	1.78e-06	5.74881
GRMZM2G162776	COX10b	Heme Biosynthesis	L3Base	1	15071827	1-15071827	2.89889	0.0608108	5.31e-07	6.27486
GRMZM2G162776	COX10b	Heme Biosynthesis	LMAN	1	15071850	1-15071850	-3.36238	0.317568	2.62e-12	11.5825
GRMZM2G162776	COX10b	Heme Biosynthesis	LMAD	1	15071850	1-15071850	-1.12776	0.317568	6.63e-12	11.1788
GRMZM2G162776	COX10b	Heme Biosynthesis	L3Base	1	15071850	1-15071850	-2.94109	0.317568	6.35e-23	22.1973
GRMZM2G162776	COX10b	Heme Biosynthesis	LMAN	1	15071854	1-15071854	-3.31017	0.368243	2.69e-13	12.571
GRMZM2G162776	COX10b	Heme Biosynthesis	LMAD	1	15071854	1-15071854	-1.11876	0.368243	2.01e-13	12.6975
GRMZM2G162776	COX10b	Heme Biosynthesis	L3Base	1	15071854	1-15071854	-2.89404	0.368243	5.64e-25	24.2486
GRMZM2G162776	COX10b	Heme Biosynthesis	LMAN	1	15071870	1-15071870	-3.36238	0.317568	2.62e-12	11.5825
GRMZM2G162776	COX10b	Heme Biosynthesis	LMAD	1	15071870	1-15071870	-1.12776	0.317568	6.63e-12	11.1788
GRMZM2G162776	COX10b	Heme Biosynthesis	L3Base	1	15071870	1-15071870	-2.94109	0.317568	6.35e-23	22.1973
GRMZM2G162776	COX10b	Heme Biosynthesis	LMAN	1	15071879	1-15071879	-2.1967	0.452703	1.63e-07	6.78846
GRMZM2G162776	COX10b	Heme Biosynthesis	LMAD	1	15071879	1-15071879	-0.973825	0.452703	3.51e-12	11.455
GRMZM2G162776	COX10b	Heme Biosynthesis	L3Base	1	15071879	1-15071879	-2.14742	0.452703	3.72e-16	15.4293
GRMZM2G162776	COX10b	Heme Biosynthesis	LMAN	1	15071886	1-15071886	-3.36238	0.317568	2.62e-12	11.5825
GRMZM2G162776	COX10b	Heme Biosynthesis	LMAD	1	15071886	1-15071886	-1.12776	0.317568	6.63e-12	11.1788
GRMZM2G162776	COX10b	Heme Biosynthesis	L3Base	1	15071886	1-15071886	-2.94109	0.317568	6.35e-23	22.1973
GRMZM2G162776	COX10b	Heme Biosynthesis	LMAN	1	15071887	1-15071887	-3.01197	0.243243	4.57e-08	7.34008
GRMZM2G162776	COX10b	Heme Biosynthesis	LMAD	1	15071887	1-15071887	-0.825809	0.243243	1.9e-05	4.7217
GRMZM2G162776	COX10b	Heme Biosynthesis	L3Base	1	15071887	1-15071887	-2.38527	0.243243	1.02e-11	10.9918
GRMZM2G162776	COX10b	Heme Biosynthesis	LMAN	1	15071895	1-15071895	-3.36238	0.317568	2.62e-12	11.5825
GRMZM2G162776	COX10b	Heme Biosynthesis	LMAD	1	15071895	1-15071895	-1.12776	0.317568	6.63e-12	11.1788
GRMZM2G162776	COX10b	Heme Biosynthesis	L3Base	1	15071895	1-15071895	-2.94109	0.317568	6.35e-23	22.1973
GRMZM2G162776	COX10b	Heme Biosynthesis	LMAN	1	15071903	1-15071903	-3.31017	0.368243	2.69e-13	12.571
GRMZM2G162776	COX10b	Heme Biosynthesis	LMAD	1	15071903	1-15071903	-1.11876	0.368243	2.01e-13	12.6975
GRMZM2G162776	COX10b	Heme Biosynthesis	L3Base	1	15071903	1-15071903	-2.89404	0.368243	5.64e-25	24.2486
GRMZM2G162776	COX10b	Heme Biosynthesis	LMAN	1	15071920	1-15071920	-3.31017	0.368243	2.69e-13	12.571
GRMZM2G162776	COX10b	Heme Biosynthesis	LMAD	1	15071920	1-15071920	-1.11876	0.368243	2.01e-13	12.6975
GRMZM2G162776	COX10b	Heme Biosynthesis	L3Base	1	15071920	1-15071920	-2.89404	0.368243	5.64e-25	24.2486
GRMZM2G162776	COX10b	Heme Biosynthesis	LMAN	1	15071956	1-15071956	-3.36238	0.317568	2.62e-12	11.5825
GRMZM2G162776	COX10b	Heme Biosynthesis	LMAD	1	15071956	1-15071956	-1.12776	0.317568	6.63e-12	11.1788
GRMZM2G162776	COX10b	Heme Biosynthesis	L3Base	1	15071956	1-15071956	-2.94109	0.317568	6.35e-23	22.1973
GRMZM2G162776	COX10b	Heme Biosynthesis	LMAN	1	15071968	1-15071968	-3.36238	0.317568	2.62e-12	11.5825
GRMZM2G162776	COX10b	Heme Biosynthesis	LMAD	1	15071968	1-15071968	-1.12776	0.317568	6.63e-12	11.1788
GRMZM2G162776	COX10b	Heme Biosynthesis	L3Base	1	15071968	1-15071968	-2.94109	0.317568	6.35e-23	22.1973
GRMZM2G162776	COX10b	Heme Biosynthesis	LMAN	1	15072016	1-15072016	-3.36238	0.317568	2.62e-12	11.5825
GRMZM2G162776	COX10b	Heme Biosynthesis	LMAD	1	15072016	1-15072016	-1.12776	0.317568	6.63e-12	11.1788
GRMZM2G162776	COX10b	Heme Biosynthesis	L3Base	1	15072016	1-15072016	-2.94109	0.317568	6.35e-23	22.1973
GRMZM2G162776	COX10b	Heme Biosynthesis	LMAN	1	15072205	1-15072205	-3.36238	0.317568	2.62e-12	11.5825
GRMZM2G162776	COX10b	Heme Biosynthesis	LMAD	1	15072205	1-15072205	-1.12776	0.317568	6.63e-12	11.1788
GRMZM2G162776	COX10b	Heme Biosynthesis	L3Base	1	15072205	1-15072205	-2.94109	0.317568	6.35e-23	22.1973
GRMZM2G162776	COX10b	Heme Biosynthesis	LMAN	1	15072284	1-15072284	-3.31017	0.368243	2.69e-13	12.571
GRMZM2G162776	COX10b	Heme Biosynthesis	LMAD	1	15072284	1-15072284	-1.11876	0.368243	2.01e-13	12.6975
GRMZM2G162776	COX10b	Heme Biosynthesis	L3Base	1	15072284	1-15072284	-2.89404	0.368243	5.64e-25	24.2486
GRMZM2G162776	COX10b	Heme Biosynthesis	LMAN	1	15072314	1-15072314	-3.36238	0.317568	2.62e-12	11.5825
GRMZM2G162776	COX10b	Heme Biosynthesis	LMAD	1	15072314	1-15072314	-1.12776	0.317568	6.63e-12	11.1788
GRMZM2G162776	COX10b	Heme Biosynthesis	L3Base	1	15072314	1-15072314	-2.94109	0.317568	6.35e-23	22.1973
GRMZM2G162776	COX10b	Heme Biosynthesis	LMAN	1	15072380	1-15072380	-3.36238	0.317568	2.62e-12	11.5825
GRMZM2G162776	COX10b	Heme Biosynthesis	LMAD	1	15072380	1-15072380	-1.12776	0.317568	6.63e-12	11.1788
GRMZM2G162776	COX10b	Heme Biosynthesis	L3Base	1	15072380	1-15072380	-2.94109	0.317568	6.35e-23	22.1973
GRMZM2G162776	COX10b	Heme Biosynthesis	LMAN	1	15072466	1-15072466	-3.28565	0.368243	2.77e-13	12.557
GRMZM2G162776	COX10b	Heme Biosynthesis	LMAD	1	15072466	1-15072466	-1.09835	0.368243	3.82e-13	12.4174
GRMZM2G162776	COX10b	Heme Biosynthesis	L3Base	1	15072466	1-15072466	-2.81355	0.368243	4.86e-24	23.3138
GRMZM2G162776	COX10b	Heme Biosynthesis	LMAN	1	15072484	1-15072484	-2.1967	0.456081	1.63e-07	6.78846
GRMZM2G162776	COX10b	Heme Biosynthesis	LMAD	1	15072484	1-15072484	-0.973825	0.456081	3.51e-12	11.455
GRMZM2G162776	COX10b	Heme Biosynthesis	L3Base	1	15072484	1-15072484	-2.14742	0.456081	3.72e-16	15.4293
GRMZM2G162776	COX10b	Heme Biosynthesis	LMAN	1	15072531	1-15072531	-3.31017	0.364865	2.69e-13	12.571
GRMZM2G162776	COX10b	Heme Biosynthesis	LMAD	1	15072531	1-15072531	-1.11876	0.364865	2.01e-13	12.6975
GRMZM2G162776	COX10b	Heme Biosynthesis	L3Base	1	15072531	1-15072531	-2.89404	0.364865	5.64e-25	24.2486
GRMZM2G162776	COX10b	Heme Biosynthesis	LMAN	1	15072562	1-15072562	-3.31017	0.368243	2.69e-13	12.571
GRMZM2G162776	COX10b	Heme Biosynthesis	LMAD	1	15072562	1-15072562	-1.11876	0.368243	2.01e-13	12.6975
GRMZM2G162776	COX10b	Heme Biosynthesis	L3Base	1	15072562	1-15072562	-2.89404	0.368243	5.64e-25	24.2486
GRMZM2G162776	COX10b	Heme Biosynthesis	LMAN	1	15072572	1-15072572	-3.36238	0.317568	2.62e-12	11.5825
GRMZM2G162776	COX10b	Heme Biosynthesis	LMAD	1	15072572	1-15072572	-1.12776	0.317568	6.63e-12	11.1788
GRMZM2G162776	COX10b	Heme Biosynthesis	L3Base	1	15072572	1-15072572	-2.94109	0.317568	6.35e-23	22.1973
GRMZM2G162776	COX10b	Heme Biosynthesis	LMAN	1	15072581	1-15072581	-3.31017	0.368243	2.69e-13	12.571
GRMZM2G162776	COX10b	Heme Biosynthesis	LMAD	1	15072581	1-15072581	-1.11876	0.368243	2.01e-13	12.6975
GRMZM2G162776	COX10b	Heme Biosynthesis	L3Base	1	15072581	1-15072581	-2.89404	0.368243	5.64e-25	24.2486
GRMZM2G162776	COX10b	Heme Biosynthesis	LMAN	1	15072595	1-15072595	-3.36238	0.317568	2.62e-12	11.5825
GRMZM2G162776	COX10b	Heme Biosynthesis	LMAD	1	15072595	1-15072595	-1.12776	0.317568	6.63e-12	11.1788
GRMZM2G162776	COX10b	Heme Biosynthesis	L3Base	1	15072595	1-15072595	-2.94109	0.317568	6.35e-23	22.1973
GRMZM2G162776	COX10b	Heme Biosynthesis	LMAD	1	15072600	1-15072600	1.63846	0.0574324	1.7e-07	6.76846
GRMZM2G162776	COX10b	Heme Biosynthesis	L3Base	1	15072600	1-15072600	2.97483	0.0574324	7.42e-07	6.12952
GRMZM2G162776	COX10b	Heme Biosynthesis	LMAN	1	15072604	1-15072604	-3.36095	0.320946	2.61e-12	11.5834
GRMZM2G162776	COX10b	Heme Biosynthesis	LMAD	1	15072604	1-15072604	-1.14543	0.320946	2.97e-12	11.5271
GRMZM2G162776	COX10b	Heme Biosynthesis	L3Base	1	15072604	1-15072604	-2.88521	0.320946	6.06e-22	21.2175
GRMZM2G162776	COX10b	Heme Biosynthesis	LMAN	1	15072605	1-15072605	-3.25619	0.324324	1.11e-11	10.9564
GRMZM2G162776	COX10b	Heme Biosynthesis	LMAD	1	15072605	1-15072605	-1.10775	0.324324	1.16e-11	10.9372
GRMZM2G162776	COX10b	Heme Biosynthesis	L3Base	1	15072605	1-15072605	-2.80676	0.324324	7.52e-21	20.1239
GRMZM2G162776	COX10b	Heme Biosynthesis	LMAN	1	15072647	1-15072647	-3.36238	0.317568	2.62e-12	11.5825
GRMZM2G162776	COX10b	Heme Biosynthesis	LMAD	1	15072647	1-15072647	-1.12776	0.317568	6.63e-12	11.1788
GRMZM2G162776	COX10b	Heme Biosynthesis	L3Base	1	15072647	1-15072647	-2.94109	0.317568	6.35e-23	22.1973
GRMZM2G162776	COX10b	Heme Biosynthesis	LMAN	1	15072649	1-15072649	-3.31017	0.368243	2.69e-13	12.571
GRMZM2G162776	COX10b	Heme Biosynthesis	LMAD	1	15072649	1-15072649	-1.11876	0.368243	2.01e-13	12.6975
GRMZM2G162776	COX10b	Heme Biosynthesis	L3Base	1	15072649	1-15072649	-2.89404	0.368243	5.64e-25	24.2486
GRMZM2G162776	COX10b	Heme Biosynthesis	LMAN	1	15072654	1-15072654	-3.31017	0.368243	2.69e-13	12.571
GRMZM2G162776	COX10b	Heme Biosynthesis	LMAD	1	15072654	1-15072654	-1.11876	0.368243	2.01e-13	12.6975
GRMZM2G162776	COX10b	Heme Biosynthesis	L3Base	1	15072654	1-15072654	-2.89404	0.368243	5.64e-25	24.2486
GRMZM2G162776	COX10b	Heme Biosynthesis	LMAN	1	15072655	1-15072655	-3.36238	0.317568	2.62e-12	11.5825
GRMZM2G162776	COX10b	Heme Biosynthesis	LMAD	1	15072655	1-15072655	-1.12776	0.317568	6.63e-12	11.1788
GRMZM2G162776	COX10b	Heme Biosynthesis	L3Base	1	15072655	1-15072655	-2.94109	0.317568	6.35e-23	22.1973
GRMZM2G162776	COX10b	Heme Biosynthesis	LMAN	1	15072657	1-15072657	-3.36238	0.317568	2.62e-12	11.5825
GRMZM2G162776	COX10b	Heme Biosynthesis	LMAD	1	15072657	1-15072657	-1.12776	0.317568	6.63e-12	11.1788
GRMZM2G162776	COX10b	Heme Biosynthesis	L3Base	1	15072657	1-15072657	-2.94109	0.317568	6.35e-23	22.1973
GRMZM2G162776	COX10b	Heme Biosynthesis	L3Base	1	15072658	1-15072658	2.57296	0.0743243	2.69e-06	5.57046
GRMZM2G162776	COX10b	Heme Biosynthesis	LMAN	1	15072663	1-15072663	-3.15843	0.364865	2.88e-12	11.5408
GRMZM2G162776	COX10b	Heme Biosynthesis	LMAD	1	15072663	1-15072663	-1.18913	0.364865	1.32e-15	14.88
GRMZM2G162776	COX10b	Heme Biosynthesis	L3Base	1	15072663	1-15072663	-2.84252	0.364865	3.05e-24	23.515
GRMZM2G162776	COX10b	Heme Biosynthesis	LMAN	1	15072664	1-15072664	-3.31017	0.368243	2.69e-13	12.571
GRMZM2G162776	COX10b	Heme Biosynthesis	LMAD	1	15072664	1-15072664	-1.11876	0.368243	2.01e-13	12.6975
GRMZM2G162776	COX10b	Heme Biosynthesis	L3Base	1	15072664	1-15072664	-2.89404	0.368243	5.64e-25	24.2486
GRMZM2G162776	COX10b	Heme Biosynthesis	LMAN	1	15072672	1-15072672	-3.36238	0.317568	2.62e-12	11.5825
GRMZM2G162776	COX10b	Heme Biosynthesis	LMAD	1	15072672	1-15072672	-1.12776	0.317568	6.63e-12	11.1788
GRMZM2G162776	COX10b	Heme Biosynthesis	L3Base	1	15072672	1-15072672	-2.94109	0.317568	6.35e-23	22.1973
GRMZM2G162776	COX10b	Heme Biosynthesis	LMAN	1	15072674	1-15072674	-3.36238	0.317568	2.62e-12	11.5825
GRMZM2G162776	COX10b	Heme Biosynthesis	LMAD	1	15072674	1-15072674	-1.12776	0.317568	6.63e-12	11.1788
GRMZM2G162776	COX10b	Heme Biosynthesis	L3Base	1	15072674	1-15072674	-2.94109	0.317568	6.35e-23	22.1973
GRMZM2G162776	COX10b	Heme Biosynthesis	LMAN	1	15072689	1-15072689	-3.48912	0.320946	2.33e-13	12.6334
GRMZM2G162776	COX10b	Heme Biosynthesis	LMAD	1	15072689	1-15072689	-1.08256	0.320946	4.43e-11	10.3532
GRMZM2G162776	COX10b	Heme Biosynthesis	L3Base	1	15072689	1-15072689	-2.93768	0.320946	4.34e-23	22.362
GRMZM2G162776	COX10b	Heme Biosynthesis	LMAN	1	15072690	1-15072690	-3.31488	0.320946	4.61e-12	11.336
GRMZM2G162776	COX10b	Heme Biosynthesis	LMAD	1	15072690	1-15072690	-1.09929	0.320946	2.24e-11	10.6497
GRMZM2G162776	COX10b	Heme Biosynthesis	L3Base	1	15072690	1-15072690	-2.94483	0.320946	3.59e-23	22.4443
GRMZM2G162776	COX10b	Heme Biosynthesis	LMAN	1	15072691	1-15072691	-3.01197	0.243243	4.57e-08	7.34008
GRMZM2G162776	COX10b	Heme Biosynthesis	LMAD	1	15072691	1-15072691	-0.825809	0.243243	1.9e-05	4.7217
GRMZM2G162776	COX10b	Heme Biosynthesis	L3Base	1	15072691	1-15072691	-2.38527	0.243243	1.02e-11	10.9918
GRMZM2G162776	COX10b	Heme Biosynthesis	LMAN	1	15072696	1-15072696	-3.15605	0.327703	3.65e-11	10.4381
GRMZM2G162776	COX10b	Heme Biosynthesis	LMAD	1	15072696	1-15072696	-1.08212	0.327703	3.06e-11	10.5149
GRMZM2G162776	COX10b	Heme Biosynthesis	L3Base	1	15072696	1-15072696	-2.91255	0.327703	5.07e-23	22.295
GRMZM2G162776	COX10b	Heme Biosynthesis	LMAN	1	15072705	1-15072705	-3.46212	0.314189	6.89e-13	12.1615
GRMZM2G162776	COX10b	Heme Biosynthesis	LMAD	1	15072705	1-15072705	-1.16642	0.314189	1.49e-12	11.8278
GRMZM2G162776	COX10b	Heme Biosynthesis	L3Base	1	15072705	1-15072705	-2.93539	0.314189	1.49e-22	21.8283
GRMZM2G162776	COX10b	Heme Biosynthesis	LMAD	1	15072707	1-15072707	1.63846	0.0574324	1.7e-07	6.76846
GRMZM2G162776	COX10b	Heme Biosynthesis	L3Base	1	15072707	1-15072707	2.97483	0.0574324	7.42e-07	6.12952
GRMZM2G162776	COX10b	Heme Biosynthesis	LMAN	1	15072708	1-15072708	-3.2914	0.331081	3.56e-12	11.4485
GRMZM2G162776	COX10b	Heme Biosynthesis	LMAD	1	15072708	1-15072708	-1.04304	0.331081	1.65e-10	9.78242
GRMZM2G162776	COX10b	Heme Biosynthesis	L3Base	1	15072708	1-15072708	-2.91651	0.331081	2.99e-23	22.5245
GRMZM2G162776	COX10b	Heme Biosynthesis	LMAN	1	15072713	1-15072713	-3.32712	0.327703	2.21e-12	11.655
GRMZM2G162776	COX10b	Heme Biosynthesis	LMAD	1	15072713	1-15072713	-1.06552	0.327703	6e-11	10.2219
GRMZM2G162776	COX10b	Heme Biosynthesis	L3Base	1	15072713	1-15072713	-2.90528	0.327703	6.14e-23	22.2118
GRMZM2G162776	COX10b	Heme Biosynthesis	LMAN	1	15072719	1-15072719	-3.46212	0.314189	6.89e-13	12.1615
GRMZM2G162776	COX10b	Heme Biosynthesis	LMAD	1	15072719	1-15072719	-1.16642	0.314189	1.49e-12	11.8278
GRMZM2G162776	COX10b	Heme Biosynthesis	L3Base	1	15072719	1-15072719	-2.93539	0.314189	1.49e-22	21.8283
GRMZM2G162776	COX10b	Heme Biosynthesis	LMAN	1	15072720	1-15072720	-3.36238	0.317568	2.62e-12	11.5825
GRMZM2G162776	COX10b	Heme Biosynthesis	LMAD	1	15072720	1-15072720	-1.12776	0.317568	6.63e-12	11.1788
GRMZM2G162776	COX10b	Heme Biosynthesis	L3Base	1	15072720	1-15072720	-2.94109	0.317568	6.35e-23	22.1973
GRMZM2G162776	COX10b	Heme Biosynthesis	LMAN	1	15072731	1-15072731	-2.1967	0.452703	1.63e-07	6.78846
GRMZM2G162776	COX10b	Heme Biosynthesis	LMAD	1	15072731	1-15072731	-0.973825	0.452703	3.51e-12	11.455
GRMZM2G162776	COX10b	Heme Biosynthesis	L3Base	1	15072731	1-15072731	-2.14742	0.452703	3.72e-16	15.4293
GRMZM2G162776	COX10b	Heme Biosynthesis	LMAN	1	15072752	1-15072752	-3.36238	0.317568	2.62e-12	11.5825
GRMZM2G162776	COX10b	Heme Biosynthesis	LMAD	1	15072752	1-15072752	-1.12776	0.317568	6.63e-12	11.1788
GRMZM2G162776	COX10b	Heme Biosynthesis	L3Base	1	15072752	1-15072752	-2.94109	0.317568	6.35e-23	22.1973
GRMZM2G162776	COX10b	Heme Biosynthesis	LMAN	1	15072753	1-15072753	-2.66948	0.097973	6.27e-05	4.20303
GRMZM2G162776	COX10b	Heme Biosynthesis	LMAN	1	15072756	1-15072756	-3.36238	0.317568	2.62e-12	11.5825
GRMZM2G162776	COX10b	Heme Biosynthesis	LMAD	1	15072756	1-15072756	-1.12776	0.317568	6.63e-12	11.1788
GRMZM2G162776	COX10b	Heme Biosynthesis	L3Base	1	15072756	1-15072756	-2.94109	0.317568	6.35e-23	22.1973
GRMZM2G162776	COX10b	Heme Biosynthesis	LMAN	1	15072804	1-15072804	-2.01494	0.496622	2.52e-06	5.59775
GRMZM2G162776	COX10b	Heme Biosynthesis	LMAD	1	15072804	1-15072804	-0.89483	0.496622	5.73e-10	9.24168
GRMZM2G162776	COX10b	Heme Biosynthesis	L3Base	1	15072804	1-15072804	-2.01389	0.496622	1.15e-13	12.9385
GRMZM2G162776	COX10b	Heme Biosynthesis	LMAN	1	15072805	1-15072805	-3.36238	0.317568	2.62e-12	11.5825
GRMZM2G162776	COX10b	Heme Biosynthesis	LMAD	1	15072805	1-15072805	-1.12776	0.317568	6.63e-12	11.1788
GRMZM2G162776	COX10b	Heme Biosynthesis	L3Base	1	15072805	1-15072805	-2.94109	0.317568	6.35e-23	22.1973
GRMZM2G162776	COX10b	Heme Biosynthesis	LMAN	1	15072808	1-15072808	-3.36238	0.317568	2.62e-12	11.5825
GRMZM2G162776	COX10b	Heme Biosynthesis	LMAD	1	15072808	1-15072808	-1.12776	0.317568	6.63e-12	11.1788
GRMZM2G162776	COX10b	Heme Biosynthesis	L3Base	1	15072808	1-15072808	-2.94109	0.317568	6.35e-23	22.1973
GRMZM2G162776	COX10b	Heme Biosynthesis	LMAN	1	15072815	1-15072815	-3.36238	0.317568	2.62e-12	11.5825
GRMZM2G162776	COX10b	Heme Biosynthesis	LMAD	1	15072815	1-15072815	-1.12776	0.317568	6.63e-12	11.1788
GRMZM2G162776	COX10b	Heme Biosynthesis	L3Base	1	15072815	1-15072815	-2.94109	0.317568	6.35e-23	22.1973
GRMZM2G162776	COX10b	Heme Biosynthesis	LMAN	1	15072821	1-15072821	-3.31017	0.368243	2.69e-13	12.571
GRMZM2G162776	COX10b	Heme Biosynthesis	LMAD	1	15072821	1-15072821	-1.11876	0.368243	2.01e-13	12.6975
GRMZM2G162776	COX10b	Heme Biosynthesis	L3Base	1	15072821	1-15072821	-2.89404	0.368243	5.64e-25	24.2486
GRMZM2G162776	COX10b	Heme Biosynthesis	LMAN	1	15072875	1-15072875	-3.20072	0.320946	2.55e-11	10.594
GRMZM2G162776	COX10b	Heme Biosynthesis	LMAD	1	15072875	1-15072875	-1.12776	0.320946	6.63e-12	11.1788
GRMZM2G162776	COX10b	Heme Biosynthesis	L3Base	1	15072875	1-15072875	-2.81839	0.320946	2.19e-21	20.6594
GRMZM2G162776	COX10b	Heme Biosynthesis	LMAN	1	15072881	1-15072881	-3.16286	0.371622	2.69e-12	11.5706
GRMZM2G162776	COX10b	Heme Biosynthesis	LMAD	1	15072881	1-15072881	-1.11876	0.371622	2.01e-13	12.6975
GRMZM2G162776	COX10b	Heme Biosynthesis	L3Base	1	15072881	1-15072881	-2.78388	0.371622	2.09e-23	22.6792
GRMZM2G162776	COX10b	Heme Biosynthesis	LMAN	1	15072895	1-15072895	-3.20072	0.320946	2.55e-11	10.594
GRMZM2G162776	COX10b	Heme Biosynthesis	LMAD	1	15072895	1-15072895	-1.12776	0.320946	6.63e-12	11.1788
GRMZM2G162776	COX10b	Heme Biosynthesis	L3Base	1	15072895	1-15072895	-2.81839	0.320946	2.19e-21	20.6594
GRMZM2G162776	COX10b	Heme Biosynthesis	LMAN	1	15072910	1-15072910	-2.04663	0.449324	9.87e-07	6.00571
GRMZM2G162776	COX10b	Heme Biosynthesis	LMAD	1	15072910	1-15072910	-0.977792	0.449324	3.31e-12	11.4801
GRMZM2G162776	COX10b	Heme Biosynthesis	L3Base	1	15072910	1-15072910	-2.09734	0.449324	1.84e-15	14.7353
GRMZM2G162776	COX10b	Heme Biosynthesis	LMAN	1	15072916	1-15072916	-3.20072	0.320946	2.55e-11	10.594
GRMZM2G162776	COX10b	Heme Biosynthesis	LMAD	1	15072916	1-15072916	-1.12776	0.320946	6.63e-12	11.1788
GRMZM2G162776	COX10b	Heme Biosynthesis	L3Base	1	15072916	1-15072916	-2.81839	0.320946	2.19e-21	20.6594
GRMZM2G162776	COX10b	Heme Biosynthesis	LMAN	1	15072919	1-15072919	-3.35817	0.317568	2.05e-12	11.6886
GRMZM2G162776	COX10b	Heme Biosynthesis	LMAD	1	15072919	1-15072919	-1.1309	0.317568	5.44e-12	11.2647
GRMZM2G162776	COX10b	Heme Biosynthesis	L3Base	1	15072919	1-15072919	-2.80625	0.317568	3.35e-21	20.4746
GRMZM2G162776	COX10b	Heme Biosynthesis	LMAN	1	15072931	1-15072931	-3.35817	0.317568	2.05e-12	11.6886
GRMZM2G162776	COX10b	Heme Biosynthesis	LMAD	1	15072931	1-15072931	-1.1309	0.317568	5.44e-12	11.2647
GRMZM2G162776	COX10b	Heme Biosynthesis	L3Base	1	15072931	1-15072931	-2.80625	0.317568	3.35e-21	20.4746
GRMZM2G162776	COX10b	Heme Biosynthesis	LMAN	1	15072964	1-15072964	-2.94034	0.378378	2.5e-11	10.6023
GRMZM2G162776	COX10b	Heme Biosynthesis	LMAD	1	15072964	1-15072964	-1.0135	0.378378	6.89e-12	11.162
GRMZM2G162776	COX10b	Heme Biosynthesis	L3Base	1	15072964	1-15072964	-2.60425	0.378378	2.15e-21	20.6675
GRMZM2G162776	COX10b	Heme Biosynthesis	LMAN	1	15073002	1-15073002	-3.16286	0.371622	2.69e-12	11.5706
GRMZM2G162776	COX10b	Heme Biosynthesis	LMAD	1	15073002	1-15073002	-1.11876	0.371622	2.01e-13	12.6975
GRMZM2G162776	COX10b	Heme Biosynthesis	L3Base	1	15073002	1-15073002	-2.78388	0.371622	2.09e-23	22.6792
GRMZM2G162776	COX10b	Heme Biosynthesis	LMAN	1	15073007	1-15073007	-3.20072	0.320946	2.55e-11	10.594
GRMZM2G162776	COX10b	Heme Biosynthesis	LMAD	1	15073007	1-15073007	-1.12776	0.320946	6.63e-12	11.1788
GRMZM2G162776	COX10b	Heme Biosynthesis	L3Base	1	15073007	1-15073007	-2.81839	0.320946	2.19e-21	20.6594
GRMZM2G162776	COX10b	Heme Biosynthesis	LMAN	1	15073017	1-15073017	-3.13098	0.375	2.66e-12	11.5756
GRMZM2G162776	COX10b	Heme Biosynthesis	LMAD	1	15073017	1-15073017	-1.07833	0.375	8.83e-13	12.054
GRMZM2G162776	COX10b	Heme Biosynthesis	L3Base	1	15073017	1-15073017	-2.77245	0.375	1.02e-23	22.9918
GRMZM2G162776	COX10b	Heme Biosynthesis	LMAN	1	15073026	1-15073026	-3.16286	0.371622	2.69e-12	11.5706
GRMZM2G162776	COX10b	Heme Biosynthesis	LMAD	1	15073026	1-15073026	-1.11876	0.371622	2.01e-13	12.6975
GRMZM2G162776	COX10b	Heme Biosynthesis	L3Base	1	15073026	1-15073026	-2.78388	0.371622	2.09e-23	22.6792
GRMZM2G162776	COX10b	Heme Biosynthesis	LMAN	1	15073048	1-15073048	-3.36238	0.317568	2.62e-12	11.5825
GRMZM2G162776	COX10b	Heme Biosynthesis	LMAD	1	15073048	1-15073048	-1.12776	0.317568	6.63e-12	11.1788
GRMZM2G162776	COX10b	Heme Biosynthesis	L3Base	1	15073048	1-15073048	-2.94109	0.317568	6.35e-23	22.1973
GRMZM2G162776	COX10b	Heme Biosynthesis	LMAN	1	15073072	1-15073072	-3.36238	0.317568	2.62e-12	11.5825
GRMZM2G162776	COX10b	Heme Biosynthesis	LMAD	1	15073072	1-15073072	-1.12776	0.317568	6.63e-12	11.1788
GRMZM2G162776	COX10b	Heme Biosynthesis	L3Base	1	15073072	1-15073072	-2.94109	0.317568	6.35e-23	22.1973
GRMZM2G162776	COX10b	Heme Biosynthesis	LMAN	1	15073090	1-15073090	-3.36238	0.317568	2.62e-12	11.5825
GRMZM2G162776	COX10b	Heme Biosynthesis	LMAD	1	15073090	1-15073090	-1.12776	0.317568	6.63e-12	11.1788
GRMZM2G162776	COX10b	Heme Biosynthesis	L3Base	1	15073090	1-15073090	-2.94109	0.317568	6.35e-23	22.1973
GRMZM2G162776	COX10b	Heme Biosynthesis	LMAN	1	15073117	1-15073117	-3.36238	0.317568	2.62e-12	11.5825
GRMZM2G162776	COX10b	Heme Biosynthesis	LMAD	1	15073117	1-15073117	-1.12776	0.317568	6.63e-12	11.1788
GRMZM2G162776	COX10b	Heme Biosynthesis	L3Base	1	15073117	1-15073117	-2.94109	0.317568	6.35e-23	22.1973
GRMZM2G162776	COX10b	Heme Biosynthesis	LMAN	1	15073184	1-15073184	-3.52206	0.314189	1.77e-13	12.7524
GRMZM2G162776	COX10b	Heme Biosynthesis	LMAD	1	15073184	1-15073184	-1.1309	0.314189	5.44e-12	11.2647
GRMZM2G162776	COX10b	Heme Biosynthesis	L3Base	1	15073184	1-15073184	-2.92832	0.314189	1.01e-22	21.9963
GRMZM2G162776	COX10b	Heme Biosynthesis	LMAN	1	15073186	1-15073186	-3.52206	0.314189	1.77e-13	12.7524
GRMZM2G162776	COX10b	Heme Biosynthesis	LMAD	1	15073186	1-15073186	-1.1309	0.314189	5.44e-12	11.2647
GRMZM2G162776	COX10b	Heme Biosynthesis	L3Base	1	15073186	1-15073186	-2.92832	0.314189	1.01e-22	21.9963
GRMZM2G162776	COX10b	Heme Biosynthesis	LMAN	1	15073187	1-15073187	-3.52206	0.314189	1.77e-13	12.7524
GRMZM2G162776	COX10b	Heme Biosynthesis	LMAD	1	15073187	1-15073187	-1.1309	0.314189	5.44e-12	11.2647
GRMZM2G162776	COX10b	Heme Biosynthesis	L3Base	1	15073187	1-15073187	-2.92832	0.314189	1.01e-22	21.9963
GRMZM2G162776	COX10b	Heme Biosynthesis	LMAN	1	15073203	1-15073203	-3.52206	0.314189	1.77e-13	12.7524
GRMZM2G162776	COX10b	Heme Biosynthesis	LMAD	1	15073203	1-15073203	-1.1309	0.314189	5.44e-12	11.2647
GRMZM2G162776	COX10b	Heme Biosynthesis	L3Base	1	15073203	1-15073203	-2.92832	0.314189	1.01e-22	21.9963
GRMZM2G162776	COX10b	Heme Biosynthesis	LMAN	1	15073206	1-15073206	-3.52206	0.314189	1.77e-13	12.7524
GRMZM2G162776	COX10b	Heme Biosynthesis	LMAD	1	15073206	1-15073206	-1.1309	0.314189	5.44e-12	11.2647
GRMZM2G162776	COX10b	Heme Biosynthesis	L3Base	1	15073206	1-15073206	-2.92832	0.314189	1.01e-22	21.9963
GRMZM2G162776	COX10b	Heme Biosynthesis	LMAN	1	15073224	1-15073224	-3.36238	0.317568	2.62e-12	11.5825
GRMZM2G162776	COX10b	Heme Biosynthesis	LMAD	1	15073224	1-15073224	-1.12776	0.317568	6.63e-12	11.1788
GRMZM2G162776	COX10b	Heme Biosynthesis	L3Base	1	15073224	1-15073224	-2.94109	0.317568	6.35e-23	22.1973
GRMZM2G162776	COX10b	Heme Biosynthesis	LMAD	1	15073261	1-15073261	1.63846	0.0574324	1.7e-07	6.76846
GRMZM2G162776	COX10b	Heme Biosynthesis	L3Base	1	15073261	1-15073261	2.97483	0.0574324	7.42e-07	6.12952
GRMZM2G162776	COX10b	Heme Biosynthesis	LMAN	1	15073267	1-15073267	-2.87549	0.324324	6.96e-10	9.15752
GRMZM2G162776	COX10b	Heme Biosynthesis	LMAD	1	15073267	1-15073267	-0.860292	0.324324	5.22e-08	7.28238
GRMZM2G162776	COX10b	Heme Biosynthesis	L3Base	1	15073267	1-15073267	-2.26268	0.324324	3.32e-14	13.4791
GRMZM2G162776	COX10b	Heme Biosynthesis	LMAN	1	15073272	1-15073272	-2.99719	0.25	3.31e-08	7.48023
GRMZM2G162776	COX10b	Heme Biosynthesis	LMAD	1	15073272	1-15073272	-0.773469	0.25	4.49e-05	4.34823
GRMZM2G162776	COX10b	Heme Biosynthesis	L3Base	1	15073272	1-15073272	-2.31846	0.25	2.22e-11	10.6536
GRMZM2G162776	COX10b	Heme Biosynthesis	LMAN	1	15073278	1-15073278	-3.32612	0.320946	3.43e-12	11.4648
GRMZM2G162776	COX10b	Heme Biosynthesis	LMAD	1	15073278	1-15073278	-1.10283	0.320946	1.29e-11	10.8895
GRMZM2G162776	COX10b	Heme Biosynthesis	L3Base	1	15073278	1-15073278	-2.88147	0.320946	3.75e-22	21.4264
GRMZM2G162776	COX10b	Heme Biosynthesis	LMAN	1	15073296	1-15073296	-3.32612	0.320946	3.43e-12	11.4648
GRMZM2G162776	COX10b	Heme Biosynthesis	LMAD	1	15073296	1-15073296	-1.10283	0.320946	1.29e-11	10.8895
GRMZM2G162776	COX10b	Heme Biosynthesis	L3Base	1	15073296	1-15073296	-2.88147	0.320946	3.75e-22	21.4264
GRMZM2G162776	COX10b	Heme Biosynthesis	LMAN	1	15073324	1-15073324	-3.32612	0.320946	3.43e-12	11.4648
GRMZM2G162776	COX10b	Heme Biosynthesis	LMAD	1	15073324	1-15073324	-1.10283	0.320946	1.29e-11	10.8895
GRMZM2G162776	COX10b	Heme Biosynthesis	L3Base	1	15073324	1-15073324	-2.88147	0.320946	3.75e-22	21.4264
GRMZM2G162776	COX10b	Heme Biosynthesis	LMAN	1	15073354	1-15073354	-3.19467	0.375	1.46e-12	11.8342
GRMZM2G162776	COX10b	Heme Biosynthesis	LMAD	1	15073354	1-15073354	-1.08042	0.375	9.42e-13	12.0259
GRMZM2G162776	COX10b	Heme Biosynthesis	L3Base	1	15073354	1-15073354	-2.7899	0.375	3.19e-23	22.4964
GRMZM2G162776	COX10b	Heme Biosynthesis	LMAN	1	15073356	1-15073356	-3.19467	0.375	1.46e-12	11.8342
GRMZM2G162776	COX10b	Heme Biosynthesis	LMAD	1	15073356	1-15073356	-1.08042	0.375	9.42e-13	12.0259
GRMZM2G162776	COX10b	Heme Biosynthesis	L3Base	1	15073356	1-15073356	-2.7899	0.375	3.19e-23	22.4964
GRMZM2G162776	COX10b	Heme Biosynthesis	LMAN	1	15073369	1-15073369	-3.19467	0.375	1.46e-12	11.8342
GRMZM2G162776	COX10b	Heme Biosynthesis	LMAD	1	15073369	1-15073369	-1.08042	0.375	9.42e-13	12.0259
GRMZM2G162776	COX10b	Heme Biosynthesis	L3Base	1	15073369	1-15073369	-2.7899	0.375	3.19e-23	22.4964
GRMZM2G162776	COX10b	Heme Biosynthesis	LMAN	1	15073374	1-15073374	-2.88409	0.253378	1.09e-07	6.96373
GRMZM2G162776	COX10b	Heme Biosynthesis	LMAD	1	15073374	1-15073374	-0.750383	0.253378	7.48e-05	4.12583
GRMZM2G162776	COX10b	Heme Biosynthesis	L3Base	1	15073374	1-15073374	-2.2477	0.253378	9.64e-11	10.016
GRMZM2G162776	COX10b	Heme Biosynthesis	LMAN	1	15073376	1-15073376	-2.01494	0.496622	2.52e-06	5.59775
GRMZM2G162776	COX10b	Heme Biosynthesis	LMAD	1	15073376	1-15073376	-0.89483	0.496622	5.73e-10	9.24168
GRMZM2G162776	COX10b	Heme Biosynthesis	L3Base	1	15073376	1-15073376	-2.01389	0.496622	1.15e-13	12.9385
GRMZM2G162776	COX10b	Heme Biosynthesis	LMAN	1	15073383	1-15073383	-3.24826	0.324324	1.26e-11	10.8981
GRMZM2G162776	COX10b	Heme Biosynthesis	LMAD	1	15073383	1-15073383	-1.09065	0.324324	2.55e-11	10.5936
GRMZM2G162776	COX10b	Heme Biosynthesis	L3Base	1	15073383	1-15073383	-2.83673	0.324324	2.64e-21	20.5779
GRMZM2G162776	COX10b	Heme Biosynthesis	LMAN	1	15073397	1-15073397	-3.28306	0.320946	9.85e-12	11.0066
GRMZM2G162776	COX10b	Heme Biosynthesis	LMAD	1	15073397	1-15073397	-1.11561	0.320946	1.33e-11	10.8772
GRMZM2G162776	COX10b	Heme Biosynthesis	L3Base	1	15073397	1-15073397	-2.89558	0.320946	4.82e-22	21.3171
GRMZM2G162776	COX10b	Heme Biosynthesis	LMAN	1	15073412	1-15073412	-3.36238	0.317568	2.62e-12	11.5825
GRMZM2G162776	COX10b	Heme Biosynthesis	LMAD	1	15073412	1-15073412	-1.12776	0.317568	6.63e-12	11.1788
GRMZM2G162776	COX10b	Heme Biosynthesis	L3Base	1	15073412	1-15073412	-2.94109	0.317568	6.35e-23	22.1973
GRMZM2G162776	COX10b	Heme Biosynthesis	LMAN	1	15073413	1-15073413	-3.24211	0.375	6.44e-13	12.191
GRMZM2G162776	COX10b	Heme Biosynthesis	LMAD	1	15073413	1-15073413	-1.08196	0.375	9.66e-13	12.0152
GRMZM2G162776	COX10b	Heme Biosynthesis	L3Base	1	15073413	1-15073413	-2.7528	0.375	1.62e-22	21.7894
GRMZM2G162776	COX10b	Heme Biosynthesis	LMAN	1	15073417	1-15073417	-3.26773	0.320946	9.3e-12	11.0315
GRMZM2G162776	COX10b	Heme Biosynthesis	LMAD	1	15073417	1-15073417	-1.10233	0.320946	1.65e-11	10.7838
GRMZM2G162776	COX10b	Heme Biosynthesis	L3Base	1	15073417	1-15073417	-2.82828	0.320946	3.38e-21	20.471
GRMZM2G162776	COX10b	Heme Biosynthesis	LMAN	1	15073423	1-15073423	-3.36238	0.317568	2.62e-12	11.5825
GRMZM2G162776	COX10b	Heme Biosynthesis	LMAD	1	15073423	1-15073423	-1.12776	0.317568	6.63e-12	11.1788
GRMZM2G162776	COX10b	Heme Biosynthesis	L3Base	1	15073423	1-15073423	-2.94109	0.317568	6.35e-23	22.1973
GRMZM2G162776	COX10b	Heme Biosynthesis	LMAN	1	15073441	1-15073441	-3.36238	0.317568	2.62e-12	11.5825
GRMZM2G162776	COX10b	Heme Biosynthesis	LMAD	1	15073441	1-15073441	-1.12776	0.317568	6.63e-12	11.1788
GRMZM2G162776	COX10b	Heme Biosynthesis	L3Base	1	15073441	1-15073441	-2.94109	0.317568	6.35e-23	22.1973
GRMZM2G162776	COX10b	Heme Biosynthesis	LMAN	1	15073490	1-15073490	-3.35662	0.320946	8.83e-13	12.054
GRMZM2G162776	COX10b	Heme Biosynthesis	LMAD	1	15073490	1-15073490	-1.11151	0.320946	5.26e-12	11.2791
GRMZM2G162776	COX10b	Heme Biosynthesis	L3Base	1	15073490	1-15073490	-2.86405	0.320946	1.41e-22	21.8517
GRMZM2G162776	COX10b	Heme Biosynthesis	LMAN	1	15073505	1-15073505	-3.35662	0.320946	8.83e-13	12.054
GRMZM2G162776	COX10b	Heme Biosynthesis	LMAD	1	15073505	1-15073505	-1.11151	0.320946	5.26e-12	11.2791
GRMZM2G162776	COX10b	Heme Biosynthesis	L3Base	1	15073505	1-15073505	-2.86405	0.320946	1.41e-22	21.8517
GRMZM2G162776	COX10b	Heme Biosynthesis	LMAN	1	15073522	1-15073522	-2.1967	0.452703	1.63e-07	6.78846
GRMZM2G162776	COX10b	Heme Biosynthesis	LMAD	1	15073522	1-15073522	-0.973825	0.452703	3.51e-12	11.455
GRMZM2G162776	COX10b	Heme Biosynthesis	L3Base	1	15073522	1-15073522	-2.14742	0.452703	3.72e-16	15.4293
GRMZM2G162776	COX10b	Heme Biosynthesis	LMAN	1	15073538	1-15073538	-3.31008	0.371622	8.63e-14	13.0642
GRMZM2G162776	COX10b	Heme Biosynthesis	LMAD	1	15073538	1-15073538	-1.10126	0.371622	1.74e-13	12.7593
GRMZM2G162776	COX10b	Heme Biosynthesis	L3Base	1	15073538	1-15073538	-2.82852	0.371622	1.16e-24	23.9342
GRMZM2G162776	COX10b	Heme Biosynthesis	LMAN	1	15073541	1-15073541	-3.31008	0.371622	8.63e-14	13.0642
GRMZM2G162776	COX10b	Heme Biosynthesis	LMAD	1	15073541	1-15073541	-1.10126	0.371622	1.74e-13	12.7593
GRMZM2G162776	COX10b	Heme Biosynthesis	L3Base	1	15073541	1-15073541	-2.82852	0.371622	1.16e-24	23.9342
GRMZM2G162776	COX10b	Heme Biosynthesis	LMAN	1	15073545	1-15073545	-2.1967	0.452703	1.63e-07	6.78846
GRMZM2G162776	COX10b	Heme Biosynthesis	LMAD	1	15073545	1-15073545	-0.973825	0.452703	3.51e-12	11.455
GRMZM2G162776	COX10b	Heme Biosynthesis	L3Base	1	15073545	1-15073545	-2.14742	0.452703	3.72e-16	15.4293
GRMZM2G162776	COX10b	Heme Biosynthesis	LMAN	1	15073555	1-15073555	-3.37695	0.320946	6.5e-13	12.1868
GRMZM2G162776	COX10b	Heme Biosynthesis	LMAD	1	15073555	1-15073555	-1.14855	0.320946	1.21e-12	11.9177
GRMZM2G162776	COX10b	Heme Biosynthesis	L3Base	1	15073555	1-15073555	-2.80847	0.320946	1.26e-21	20.9007
GRMZM2G162776	COX10b	Heme Biosynthesis	LMAN	1	15073570	1-15073570	-3.35662	0.320946	8.83e-13	12.054
GRMZM2G162776	COX10b	Heme Biosynthesis	LMAD	1	15073570	1-15073570	-1.11151	0.320946	5.26e-12	11.2791
GRMZM2G162776	COX10b	Heme Biosynthesis	L3Base	1	15073570	1-15073570	-2.86405	0.320946	1.41e-22	21.8517
GRMZM2G162776	COX10b	Heme Biosynthesis	LMAN	1	15073635	1-15073635	-3.03812	0.246622	2.69e-08	7.56973
GRMZM2G162776	COX10b	Heme Biosynthesis	LMAD	1	15073635	1-15073635	-0.794479	0.246622	3.35e-05	4.47459
GRMZM2G162776	COX10b	Heme Biosynthesis	L3Base	1	15073635	1-15073635	-2.38576	0.246622	7.24e-12	11.1403
GRMZM2G162776	COX10b	Heme Biosynthesis	LMAN	1	15073643	1-15073643	-3.36238	0.317568	2.62e-12	11.5825
GRMZM2G162776	COX10b	Heme Biosynthesis	LMAD	1	15073643	1-15073643	-1.12776	0.317568	6.63e-12	11.1788
GRMZM2G162776	COX10b	Heme Biosynthesis	L3Base	1	15073643	1-15073643	-2.94109	0.317568	6.35e-23	22.1973
GRMZM2G162776	COX10b	Heme Biosynthesis	LMAN	1	15073644	1-15073644	-3.36238	0.317568	2.62e-12	11.5825
GRMZM2G162776	COX10b	Heme Biosynthesis	LMAD	1	15073644	1-15073644	-1.12776	0.317568	6.63e-12	11.1788
GRMZM2G162776	COX10b	Heme Biosynthesis	L3Base	1	15073644	1-15073644	-2.94109	0.317568	6.35e-23	22.1973
GRMZM2G162776	COX10b	Heme Biosynthesis	LMAN	1	15073645	1-15073645	-3.46212	0.314189	6.89e-13	12.1615
GRMZM2G162776	COX10b	Heme Biosynthesis	LMAD	1	15073645	1-15073645	-1.16642	0.314189	1.49e-12	11.8278
GRMZM2G162776	COX10b	Heme Biosynthesis	L3Base	1	15073645	1-15073645	-2.93539	0.314189	1.49e-22	21.8283
GRMZM2G162776	COX10b	Heme Biosynthesis	LMAD	1	15073653	1-15073653	1.63846	0.0540541	1.7e-07	6.76846
GRMZM2G162776	COX10b	Heme Biosynthesis	L3Base	1	15073653	1-15073653	3.22655	0.0540541	1.93e-07	6.71354
GRMZM2G162776	COX10b	Heme Biosynthesis	LMAN	1	15073717	1-15073717	-3.34208	0.320946	1.73e-12	11.7625
GRMZM2G162776	COX10b	Heme Biosynthesis	LMAD	1	15073717	1-15073717	-1.08979	0.320946	1.95e-11	10.7095
GRMZM2G162776	COX10b	Heme Biosynthesis	L3Base	1	15073717	1-15073717	-2.83718	0.320946	6e-22	21.2216
GRMZM2G162776	COX10b	Heme Biosynthesis	LMAN	1	15073866	1-15073866	-1.94632	0.364865	5.04e-06	5.29789
GRMZM2G162776	COX10b	Heme Biosynthesis	LMAD	1	15073866	1-15073866	-0.675366	0.364865	2.96e-06	5.52857
GRMZM2G162776	COX10b	Heme Biosynthesis	L3Base	1	15073866	1-15073866	-1.9019	0.364865	2.15e-12	11.6682
GRMZM2G162776	COX10b	Heme Biosynthesis	LMAN	1	15073895	1-15073895	-3.27085	0.361486	4.94e-13	12.3062
GRMZM2G162776	COX10b	Heme Biosynthesis	LMAD	1	15073895	1-15073895	-1.12598	0.361486	1.22e-13	12.9128
GRMZM2G162776	COX10b	Heme Biosynthesis	L3Base	1	15073895	1-15073895	-2.85684	0.361486	2.37e-24	23.6248
GRMZM2G162776	COX10b	Heme Biosynthesis	LMAN	1	15073905	1-15073905	-3.31017	0.368243	2.69e-13	12.571
GRMZM2G162776	COX10b	Heme Biosynthesis	LMAD	1	15073905	1-15073905	-1.11876	0.368243	2.01e-13	12.6975
GRMZM2G162776	COX10b	Heme Biosynthesis	L3Base	1	15073905	1-15073905	-2.89404	0.368243	5.64e-25	24.2486
GRMZM2G162776	COX10b	Heme Biosynthesis	LMAN	1	15073907	1-15073907	-3.36238	0.317568	2.62e-12	11.5825
GRMZM2G162776	COX10b	Heme Biosynthesis	LMAD	1	15073907	1-15073907	-1.12776	0.317568	6.63e-12	11.1788
GRMZM2G162776	COX10b	Heme Biosynthesis	L3Base	1	15073907	1-15073907	-2.94109	0.317568	6.35e-23	22.1973
GRMZM2G162776	COX10b	Heme Biosynthesis	LMAN	1	15073916	1-15073916	-3.36238	0.317568	2.62e-12	11.5825
GRMZM2G162776	COX10b	Heme Biosynthesis	LMAD	1	15073916	1-15073916	-1.12776	0.317568	6.63e-12	11.1788
GRMZM2G162776	COX10b	Heme Biosynthesis	L3Base	1	15073916	1-15073916	-2.94109	0.317568	6.35e-23	22.1973
GRMZM2G162776	COX10b	Heme Biosynthesis	LMAN	1	15073926	1-15073926	-3.36238	0.317568	2.62e-12	11.5825
GRMZM2G162776	COX10b	Heme Biosynthesis	LMAD	1	15073926	1-15073926	-1.12776	0.317568	6.63e-12	11.1788
GRMZM2G162776	COX10b	Heme Biosynthesis	L3Base	1	15073926	1-15073926	-2.94109	0.317568	6.35e-23	22.1973
GRMZM2G162776	COX10b	Heme Biosynthesis	LMAN	1	15073927	1-15073927	-3.36238	0.317568	2.62e-12	11.5825
GRMZM2G162776	COX10b	Heme Biosynthesis	LMAD	1	15073927	1-15073927	-1.12776	0.317568	6.63e-12	11.1788
GRMZM2G162776	COX10b	Heme Biosynthesis	L3Base	1	15073927	1-15073927	-2.94109	0.317568	6.35e-23	22.1973
GRMZM2G162776	COX10b	Heme Biosynthesis	LMAN	1	15073943	1-15073943	-3.31017	0.368243	2.69e-13	12.571
GRMZM2G162776	COX10b	Heme Biosynthesis	LMAD	1	15073943	1-15073943	-1.11876	0.368243	2.01e-13	12.6975
GRMZM2G162776	COX10b	Heme Biosynthesis	L3Base	1	15073943	1-15073943	-2.89404	0.368243	5.64e-25	24.2486
GRMZM2G162776	COX10b	Heme Biosynthesis	LMAN	1	15073982	1-15073982	-3.31017	0.368243	2.69e-13	12.571
GRMZM2G162776	COX10b	Heme Biosynthesis	LMAD	1	15073982	1-15073982	-1.11876	0.368243	2.01e-13	12.6975
GRMZM2G162776	COX10b	Heme Biosynthesis	L3Base	1	15073982	1-15073982	-2.89404	0.368243	5.64e-25	24.2486
GRMZM2G162776	COX10b	Heme Biosynthesis	LMAN	1	15074002	1-15074002	-3.36238	0.317568	2.62e-12	11.5825
GRMZM2G162776	COX10b	Heme Biosynthesis	LMAD	1	15074002	1-15074002	-1.12776	0.317568	6.63e-12	11.1788
GRMZM2G162776	COX10b	Heme Biosynthesis	L3Base	1	15074002	1-15074002	-2.94109	0.317568	6.35e-23	22.1973
GRMZM2G162776	COX10b	Heme Biosynthesis	LMAN	1	15074006	1-15074006	-3.03812	0.246622	2.69e-08	7.56973
GRMZM2G162776	COX10b	Heme Biosynthesis	LMAD	1	15074006	1-15074006	-0.794479	0.246622	3.35e-05	4.47459
GRMZM2G162776	COX10b	Heme Biosynthesis	L3Base	1	15074006	1-15074006	-2.38576	0.246622	7.24e-12	11.1403
GRMZM2G162776	COX10b	Heme Biosynthesis	LMAN	1	15074021	1-15074021	-3.36238	0.317568	2.62e-12	11.5825
GRMZM2G162776	COX10b	Heme Biosynthesis	LMAD	1	15074021	1-15074021	-1.12776	0.317568	6.63e-12	11.1788
GRMZM2G162776	COX10b	Heme Biosynthesis	L3Base	1	15074021	1-15074021	-2.94109	0.317568	6.35e-23	22.1973
GRMZM2G162776	COX10b	Heme Biosynthesis	LMAN	1	15074023	1-15074023	-3.31017	0.375	2.69e-13	12.571
GRMZM2G162776	COX10b	Heme Biosynthesis	LMAD	1	15074023	1-15074023	-1.11876	0.375	2.01e-13	12.6975
GRMZM2G162776	COX10b	Heme Biosynthesis	L3Base	1	15074023	1-15074023	-2.83787	0.375	7.25e-24	23.1395
GRMZM2G162776	COX10b	Heme Biosynthesis	LMAN	1	15074026	1-15074026	-3.31017	0.368243	2.69e-13	12.571
GRMZM2G162776	COX10b	Heme Biosynthesis	LMAD	1	15074026	1-15074026	-1.11876	0.368243	2.01e-13	12.6975
GRMZM2G162776	COX10b	Heme Biosynthesis	L3Base	1	15074026	1-15074026	-2.89404	0.368243	5.64e-25	24.2486
GRMZM2G162776	COX10b	Heme Biosynthesis	LMAN	1	15074044	1-15074044	-3.31017	0.368243	2.69e-13	12.571
GRMZM2G162776	COX10b	Heme Biosynthesis	LMAD	1	15074044	1-15074044	-1.11876	0.368243	2.01e-13	12.6975
GRMZM2G162776	COX10b	Heme Biosynthesis	L3Base	1	15074044	1-15074044	-2.89404	0.368243	5.64e-25	24.2486
GRMZM2G162776	COX10b	Heme Biosynthesis	LMAN	1	15074046	1-15074046	-3.31017	0.368243	2.69e-13	12.571
GRMZM2G162776	COX10b	Heme Biosynthesis	LMAD	1	15074046	1-15074046	-1.11876	0.368243	2.01e-13	12.6975
GRMZM2G162776	COX10b	Heme Biosynthesis	L3Base	1	15074046	1-15074046	-2.89404	0.368243	5.64e-25	24.2486
GRMZM2G162776	COX10b	Heme Biosynthesis	LMAN	1	15074073	1-15074073	-3.34208	0.320946	1.73e-12	11.7625
GRMZM2G162776	COX10b	Heme Biosynthesis	LMAD	1	15074073	1-15074073	-1.08979	0.320946	1.95e-11	10.7095
GRMZM2G162776	COX10b	Heme Biosynthesis	L3Base	1	15074073	1-15074073	-2.83718	0.320946	6e-22	21.2216
GRMZM2G162776	COX10b	Heme Biosynthesis	LMAN	1	15074093	1-15074093	-2.17393	0.445946	1.56e-07	6.80784
GRMZM2G162776	COX10b	Heme Biosynthesis	LMAD	1	15074093	1-15074093	-0.960401	0.445946	5.99e-12	11.2228
GRMZM2G162776	COX10b	Heme Biosynthesis	L3Base	1	15074093	1-15074093	-2.08851	0.445946	1.52e-15	14.8188
GRMZM2G162776	COX10b	Heme Biosynthesis	LMAN	1	15074100	1-15074100	-3.24997	0.324324	4.76e-12	11.3221
GRMZM2G162776	COX10b	Heme Biosynthesis	LMAD	1	15074100	1-15074100	-1.08979	0.324324	1.95e-11	10.7095
GRMZM2G162776	COX10b	Heme Biosynthesis	L3Base	1	15074100	1-15074100	-2.76745	0.324324	3.48e-21	20.4587
GRMZM2G162776	COX10b	Heme Biosynthesis	LMAN	1	15074102	1-15074102	-3.34208	0.320946	1.73e-12	11.7625
GRMZM2G162776	COX10b	Heme Biosynthesis	LMAD	1	15074102	1-15074102	-1.08979	0.320946	1.95e-11	10.7095
GRMZM2G162776	COX10b	Heme Biosynthesis	L3Base	1	15074102	1-15074102	-2.83718	0.320946	6e-22	21.2216
GRMZM2G162776	COX10b	Heme Biosynthesis	LMAN	1	15074103	1-15074103	-3.24997	0.324324	4.76e-12	11.3221
GRMZM2G162776	COX10b	Heme Biosynthesis	LMAD	1	15074103	1-15074103	-1.08979	0.324324	1.95e-11	10.7095
GRMZM2G162776	COX10b	Heme Biosynthesis	L3Base	1	15074103	1-15074103	-2.76745	0.324324	3.48e-21	20.4587
GRMZM2G162776	COX10b	Heme Biosynthesis	LMAN	1	15074121	1-15074121	-3.24997	0.324324	4.76e-12	11.3221
GRMZM2G162776	COX10b	Heme Biosynthesis	LMAD	1	15074121	1-15074121	-1.08979	0.324324	1.95e-11	10.7095
GRMZM2G162776	COX10b	Heme Biosynthesis	L3Base	1	15074121	1-15074121	-2.76745	0.324324	3.48e-21	20.4587
GRMZM2G162776	COX10b	Heme Biosynthesis	LMAN	1	15074163	1-15074163	-3.36238	0.320946	2.62e-12	11.5825
GRMZM2G162776	COX10b	Heme Biosynthesis	LMAD	1	15074163	1-15074163	-1.12776	0.320946	6.63e-12	11.1788
GRMZM2G162776	COX10b	Heme Biosynthesis	L3Base	1	15074163	1-15074163	-2.89403	0.320946	2.25e-22	21.6469
GRMZM2G162776	COX10b	Heme Biosynthesis	LMAN	1	15074181	1-15074181	-3.36238	0.317568	2.62e-12	11.5825
GRMZM2G162776	COX10b	Heme Biosynthesis	LMAD	1	15074181	1-15074181	-1.12776	0.317568	6.63e-12	11.1788
GRMZM2G162776	COX10b	Heme Biosynthesis	L3Base	1	15074181	1-15074181	-2.94109	0.317568	6.35e-23	22.1973
GRMZM2G162776	COX10b	Heme Biosynthesis	LMAN	1	15074211	1-15074211	-2.2212	0.452703	9.77e-08	7.01015
GRMZM2G162776	COX10b	Heme Biosynthesis	LMAD	1	15074211	1-15074211	-0.967774	0.452703	4.58e-12	11.3393
GRMZM2G162776	COX10b	Heme Biosynthesis	L3Base	1	15074211	1-15074211	-2.15054	0.452703	2.66e-16	15.5749
GRMZM2G162776	COX10b	Heme Biosynthesis	LMAN	1	15074212	1-15074212	-2.2212	0.452703	9.77e-08	7.01015
GRMZM2G162776	COX10b	Heme Biosynthesis	LMAD	1	15074212	1-15074212	-0.967774	0.452703	4.58e-12	11.3393
GRMZM2G162776	COX10b	Heme Biosynthesis	L3Base	1	15074212	1-15074212	-2.15054	0.452703	2.66e-16	15.5749
GRMZM2G162776	COX10b	Heme Biosynthesis	LMAN	1	15074257	1-15074257	-3.36238	0.317568	2.62e-12	11.5825
GRMZM2G162776	COX10b	Heme Biosynthesis	LMAD	1	15074257	1-15074257	-1.12776	0.317568	6.63e-12	11.1788
GRMZM2G162776	COX10b	Heme Biosynthesis	L3Base	1	15074257	1-15074257	-2.94109	0.317568	6.35e-23	22.1973
GRMZM2G162776	COX10b	Heme Biosynthesis	LMAN	1	15074265	1-15074265	-3.31017	0.368243	2.69e-13	12.571
GRMZM2G162776	COX10b	Heme Biosynthesis	LMAD	1	15074265	1-15074265	-1.11876	0.368243	2.01e-13	12.6975
GRMZM2G162776	COX10b	Heme Biosynthesis	L3Base	1	15074265	1-15074265	-2.89404	0.368243	5.64e-25	24.2486
GRMZM2G162776	COX10b	Heme Biosynthesis	LMAN	1	15074266	1-15074266	-3.31017	0.368243	2.69e-13	12.571
GRMZM2G162776	COX10b	Heme Biosynthesis	LMAD	1	15074266	1-15074266	-1.11876	0.368243	2.01e-13	12.6975
GRMZM2G162776	COX10b	Heme Biosynthesis	L3Base	1	15074266	1-15074266	-2.89404	0.368243	5.64e-25	24.2486
GRMZM2G162776	COX10b	Heme Biosynthesis	LMAN	1	15074290	1-15074290	-3.36238	0.317568	2.62e-12	11.5825
GRMZM2G162776	COX10b	Heme Biosynthesis	LMAD	1	15074290	1-15074290	-1.12776	0.317568	6.63e-12	11.1788
GRMZM2G162776	COX10b	Heme Biosynthesis	L3Base	1	15074290	1-15074290	-2.94109	0.317568	6.35e-23	22.1973
GRMZM2G162776	COX10b	Heme Biosynthesis	LMAN	1	15074298	1-15074298	-3.36238	0.317568	2.62e-12	11.5825
GRMZM2G162776	COX10b	Heme Biosynthesis	LMAD	1	15074298	1-15074298	-1.12776	0.317568	6.63e-12	11.1788
GRMZM2G162776	COX10b	Heme Biosynthesis	L3Base	1	15074298	1-15074298	-2.94109	0.317568	6.35e-23	22.1973
GRMZM2G162776	COX10b	Heme Biosynthesis	LMAN	1	15074332	1-15074332	-3.34259	0.320946	3.49e-12	11.4569
GRMZM2G162776	COX10b	Heme Biosynthesis	LMAD	1	15074332	1-15074332	-1.13944	0.320946	2.86e-12	11.5437
GRMZM2G162776	COX10b	Heme Biosynthesis	L3Base	1	15074332	1-15074332	-2.88299	0.320946	6.47e-22	21.1894
GRMZM2G162776	COX10b	Heme Biosynthesis	L3Base	1	15074443	1-15074443	2.8645	0.0506757	4.53e-06	5.34372
GRMZM2G162776	COX10b	Heme Biosynthesis	LMAD	1	15075309	1-15075309	1.62764	0.0506757	8.47e-07	6.07202
GRMZM2G162776	COX10b	Heme Biosynthesis	L3Base	1	15075309	1-15075309	3.2466	0.0506757	1.83e-07	6.73815
GRMZM2G162776	COX10b	Heme Biosynthesis	LMAD	1	15075358	1-15075358	1.39474	0.0709459	6.52e-07	6.18567
GRMZM2G162776	COX10b	Heme Biosynthesis	L3Base	1	15075358	1-15075358	2.95807	0.0709459	6.18e-08	7.20926
GRMZM2G162776	COX10b	Heme Biosynthesis	LMAD	1	15075418	1-15075418	1.45881	0.0506757	9.99e-06	5.00029
GRMZM2G162776	COX10b	Heme Biosynthesis	L3Base	1	15075418	1-15075418	3.22655	0.0506757	1.93e-07	6.71354
GRMZM2G162776	COX10b	Heme Biosynthesis	LMAD	1	15075873	1-15075873	1.63846	0.0574324	1.7e-07	6.76846
GRMZM2G162776	COX10b	Heme Biosynthesis	L3Base	1	15075873	1-15075873	2.97483	0.0574324	7.42e-07	6.12952
GRMZM2G162776	COX10b	Heme Biosynthesis	L3Base	1	15076075	1-15076075	-1.46152	0.165541	3.6e-05	4.44391
GRMZM2G162776	COX10b	Heme Biosynthesis	LMAN	1	15076085	1-15076085	-1.97376	0.472973	1.84e-06	5.73425
GRMZM2G162776	COX10b	Heme Biosynthesis	LMAD	1	15076085	1-15076085	-0.803983	0.472973	1.17e-08	7.93009
GRMZM2G162776	COX10b	Heme Biosynthesis	L3Base	1	15076085	1-15076085	-1.95962	0.472973	9.53e-14	13.021
GRMZM2G162776	COX10b	Heme Biosynthesis	L3Base	1	15076116	1-15076116	-2.34089	0.121622	3.26e-05	4.4863
GRMZM2G162776	COX10b	Heme Biosynthesis	LMAD	1	15076204	1-15076204	1.29762	0.0675676	2.09e-05	4.67972
GRMZM2G162776	COX10b	Heme Biosynthesis	LMAD	1	15076474	1-15076474	1.63846	0.0574324	1.7e-07	6.76846
GRMZM2G162776	COX10b	Heme Biosynthesis	L3Base	1	15076474	1-15076474	2.97483	0.0574324	7.42e-07	6.12952
GRMZM2G162776	COX10b	Heme Biosynthesis	LMAD	1	15076580	1-15076580	1.63846	0.0574324	1.7e-07	6.76846
GRMZM2G162776	COX10b	Heme Biosynthesis	L3Base	1	15076580	1-15076580	2.97483	0.0574324	7.42e-07	6.12952
GRMZM2G162776	COX10b	Heme Biosynthesis	LMAD	1	15076593	1-15076593	1.63846	0.0574324	1.7e-07	6.76846
GRMZM2G162776	COX10b	Heme Biosynthesis	L3Base	1	15076593	1-15076593	2.97483	0.0574324	7.42e-07	6.12952
GRMZM2G162776	COX10b	Heme Biosynthesis	LMAD	1	15076598	1-15076598	1.63846	0.0574324	1.7e-07	6.76846
GRMZM2G162776	COX10b	Heme Biosynthesis	L3Base	1	15076598	1-15076598	2.97483	0.0574324	7.42e-07	6.12952
GRMZM2G162776	COX10b	Heme Biosynthesis	LMAD	1	15076799	1-15076799	1.63846	0.0574324	1.7e-07	6.76846
GRMZM2G162776	COX10b	Heme Biosynthesis	L3Base	1	15076799	1-15076799	2.97483	0.0574324	7.42e-07	6.12952
GRMZM2G162776	COX10b	Heme Biosynthesis	LMAD	1	15076851	1-15076851	1.63846	0.0574324	1.7e-07	6.76846
GRMZM2G162776	COX10b	Heme Biosynthesis	L3Base	1	15076851	1-15076851	2.97483	0.0574324	7.42e-07	6.12952
GRMZM2G162776	COX10b	Heme Biosynthesis	LMAD	1	15077375	1-15077375	1.63846	0.0574324	1.7e-07	6.76846
GRMZM2G162776	COX10b	Heme Biosynthesis	L3Base	1	15077375	1-15077375	2.97483	0.0574324	7.42e-07	6.12952
GRMZM2G162776	COX10b	Heme Biosynthesis	LMAD	1	15077511	1-15077511	1.63846	0.0574324	1.7e-07	6.76846
GRMZM2G162776	COX10b	Heme Biosynthesis	L3Base	1	15077511	1-15077511	2.97483	0.0574324	7.42e-07	6.12952
GRMZM2G162776	COX10b	Heme Biosynthesis	LMAD	1	15077582	1-15077582	1.63846	0.0574324	1.7e-07	6.76846
GRMZM2G162776	COX10b	Heme Biosynthesis	L3Base	1	15077582	1-15077582	2.97483	0.0574324	7.42e-07	6.12952
GRMZM2G162776	COX10b	Heme Biosynthesis	LMAD	1	15078073	1-15078073	1.44995	0.0675676	1.37e-06	5.86266
GRMZM2G162776	COX10b	Heme Biosynthesis	L3Base	1	15078073	1-15078073	2.68867	0.0675676	7.95e-07	6.0994
GRMZM2G162776	COX10b	Heme Biosynthesis	LMAD	1	15078378	1-15078378	1.63846	0.0574324	1.7e-07	6.76846
GRMZM2G162776	COX10b	Heme Biosynthesis	L3Base	1	15078378	1-15078378	2.97483	0.0574324	7.42e-07	6.12952
GRMZM2G162776	COX10b	Heme Biosynthesis	LMAD	1	15078384	1-15078384	1.63846	0.0574324	1.7e-07	6.76846
GRMZM2G162776	COX10b	Heme Biosynthesis	L3Base	1	15078384	1-15078384	2.97483	0.0574324	7.42e-07	6.12952
GRMZM2G162776	COX10b	Heme Biosynthesis	L3Base	1	15078556	1-15078556	-2.35088	0.138514	2.5e-06	5.60195
GRMZM2G162776	COX10b	Heme Biosynthesis	L3Base	1	15078850	1-15078850	2.55561	0.0608108	1.55e-05	4.81063
GRMZM2G162776	COX10b	Heme Biosynthesis	L3Base	1	15079681	1-15079681	2.00613	0.0743243	8.36e-05	4.07771
GRMZM2G162776	COX10b	Heme Biosynthesis	LMAD	1	15080066	1-15080066	1.53877	0.0540541	2.61e-07	6.58361
GRMZM2G162776	COX10b	Heme Biosynthesis	L3Base	1	15080066	1-15080066	3.14868	0.0540541	1.2e-07	6.9195
GRMZM2G162776	COX10b	Heme Biosynthesis	LMAD	1	15080160	1-15080160	1.63846	0.0574324	1.7e-07	6.76846
GRMZM2G162776	COX10b	Heme Biosynthesis	L3Base	1	15080160	1-15080160	2.97483	0.0574324	7.42e-07	6.12952
GRMZM2G162776	COX10b	Heme Biosynthesis	LMAD	1	15080514	1-15080514	1.50229	0.0506757	5.74e-06	5.24143
GRMZM2G162776	COX10b	Heme Biosynthesis	L3Base	1	15080514	1-15080514	2.8645	0.0506757	4.53e-06	5.34372
GRMZM2G162776	COX10b	Heme Biosynthesis	LMAD	1	15080560	1-15080560	1.05448	0.0709459	5.76e-05	4.23924
GRMZM2G162776	COX10b	Heme Biosynthesis	LMAD	1	15080778	1-15080778	1.63846	0.0506757	1.7e-07	6.76846
GRMZM2G162776	COX10b	Heme Biosynthesis	L3Base	1	15080778	1-15080778	2.64856	0.0506757	2.29e-05	4.64076
GRMZM2G162776	COX10b	Heme Biosynthesis	LMAN	1	15080900	1-15080900	-2.13382	0.415541	5.4e-07	6.26729
GRMZM2G162776	COX10b	Heme Biosynthesis	LMAD	1	15080900	1-15080900	-0.66982	0.415541	3.61e-06	5.44261
GRMZM2G162776	COX10b	Heme Biosynthesis	L3Base	1	15080900	1-15080900	-1.72056	0.415541	1.6e-10	9.79528
GRMZM2G162776	COX10b	Heme Biosynthesis	LMAD	1	15080929	1-15080929	1.63846	0.0540541	1.7e-07	6.76846
GRMZM2G162776	COX10b	Heme Biosynthesis	L3Base	1	15080929	1-15080929	2.97483	0.0540541	7.42e-07	6.12952
GRMZM2G162776	COX10b	Heme Biosynthesis	LMAD	1	15081290	1-15081290	1.46455	0.0574324	9.16e-07	6.03804
GRMZM2G162776	COX10b	Heme Biosynthesis	L3Base	1	15081290	1-15081290	2.65216	0.0574324	4.71e-06	5.32712
GRMZM2G162776	COX10b	Heme Biosynthesis	L3Base	1	15081327	1-15081327	-2.28237	0.125	2.95e-05	4.53082
GRMZM2G162776	COX10b	Heme Biosynthesis	LMAD	1	15099861	1-15099861	1.63846	0.0574324	1.7e-07	6.76846
GRMZM2G162776	COX10b	Heme Biosynthesis	L3Base	1	15099861	1-15099861	2.97483	0.0574324	7.42e-07	6.12952
GRMZM2G162776	COX10b	Heme Biosynthesis	LMAD	1	15099928	1-15099928	1.12515	0.0743243	1.88e-05	4.72545
GRMZM2G162776	COX10b	Heme Biosynthesis	L3Base	1	15099928	1-15099928	2.24328	0.0743243	1.6e-05	4.79514
GRMZM2G162776	COX10b	Heme Biosynthesis	LMAD	1	15100377	1-15100377	1.53058	0.0608108	3.64e-07	6.43941
GRMZM2G162776	COX10b	Heme Biosynthesis	L3Base	1	15100377	1-15100377	2.97483	0.0608108	7.42e-07	6.12952
GRMZM2G162776	COX10b	Heme Biosynthesis	LMAD	1	15100588	1-15100588	1.63846	0.0574324	1.7e-07	6.76846
GRMZM2G162776	COX10b	Heme Biosynthesis	L3Base	1	15100588	1-15100588	2.97483	0.0574324	7.42e-07	6.12952
GRMZM2G162776	COX10b	Heme Biosynthesis	LMAD	1	15100768	1-15100768	1.63846	0.0574324	1.7e-07	6.76846
GRMZM2G162776	COX10b	Heme Biosynthesis	L3Base	1	15100768	1-15100768	2.97483	0.0574324	7.42e-07	6.12952
GRMZM2G162776	COX10b	Heme Biosynthesis	LMAD	1	15100780	1-15100780	1.63846	0.0574324	1.7e-07	6.76846
GRMZM2G162776	COX10b	Heme Biosynthesis	L3Base	1	15100780	1-15100780	2.97483	0.0574324	7.42e-07	6.12952
GRMZM2G162776	COX10b	Heme Biosynthesis	LMAD	1	15100824	1-15100824	1.63846	0.0574324	1.7e-07	6.76846
GRMZM2G162776	COX10b	Heme Biosynthesis	L3Base	1	15100824	1-15100824	2.97483	0.0574324	7.42e-07	6.12952
GRMZM2G162776	COX10b	Heme Biosynthesis	LMAD	1	15100873	1-15100873	1.31048	0.0574324	3.3e-05	4.48086
GRMZM2G162776	COX10b	Heme Biosynthesis	LMAD	1	15101203	1-15101203	1.694	0.0608108	1.52e-08	7.81729
GRMZM2G162776	COX10b	Heme Biosynthesis	L3Base	1	15101203	1-15101203	2.94586	0.0608108	4.16e-07	6.38045
GRMZM2G162776	COX10b	Heme Biosynthesis	LMAD	1	15101629	1-15101629	-0.583848	0.388514	4.4e-05	4.35677
GRMZM2G162776	COX10b	Heme Biosynthesis	L3Base	1	15101629	1-15101629	-1.38904	0.388514	3.31e-07	6.47969
GRMZM2G162776	COX10b	Heme Biosynthesis	L3Base	1	15102544	1-15102544	-1.39862	0.391892	2.52e-07	6.5985
GRMZM2G162776	COX10b	Heme Biosynthesis	L3Base	1	15102547	1-15102547	-1.3084	0.398649	1.9e-06	5.72107
GRMZM2G162776	COX10b	Heme Biosynthesis	LMAD	1	15102820	1-15102820	-0.631448	0.425676	9.05e-06	5.04345
GRMZM2G162776	COX10b	Heme Biosynthesis	L3Base	1	15102820	1-15102820	-1.39818	0.425676	1.74e-07	6.75998
GRMZM2G162776	COX10b	Heme Biosynthesis	L3Base	1	15103756	1-15103756	-1.18003	0.351351	2.6e-05	4.58539
GRMZM2G162776	COX10b	Heme Biosynthesis	L3Base	1	15104488	1-15104488	-1.30413	0.212838	5.2e-05	4.2839
GRMZM2G162776	COX10b	Heme Biosynthesis	L3Base	1	15105419	1-15105419	2.46331	0.0641892	2.93e-05	4.5336
GRMZM2G162776	COX10b	Heme Biosynthesis	L3Base	1	15105562	1-15105562	-1.45038	0.358108	1.7e-07	6.77039
GRMZM2G162776	COX10b	Heme Biosynthesis	LMAN	1	15109065	1-15109065	-3.23549	0.324324	6.03e-12	11.2199
GRMZM2G162776	COX10b	Heme Biosynthesis	LMAD	1	15109065	1-15109065	-1.0533	0.324324	6.59e-11	10.1811
GRMZM2G162776	COX10b	Heme Biosynthesis	L3Base	1	15109065	1-15109065	-2.76642	0.324324	2.54e-21	20.5949
GRMZM2G162776	COX10b	Heme Biosynthesis	LMAN	1	15109308	1-15109308	-3.16431	0.317568	1.52e-11	10.8178
GRMZM2G162776	COX10b	Heme Biosynthesis	LMAD	1	15109308	1-15109308	-0.958072	0.317568	7.28e-09	8.13782
GRMZM2G162776	COX10b	Heme Biosynthesis	L3Base	1	15109308	1-15109308	-2.51125	0.317568	1.47e-17	16.8318
GRMZM2G162776	COX10b	Heme Biosynthesis	LMAN	1	15109607	1-15109607	-1.7884	0.402027	4.76e-05	4.32242
GRMZM2G162776	COX10b	Heme Biosynthesis	LMAD	1	15109607	1-15109607	-0.609537	0.402027	6.04e-05	4.21898
GRMZM2G162776	COX10b	Heme Biosynthesis	L3Base	1	15109607	1-15109607	-1.57339	0.402027	3.54e-08	7.4514
GRMZM2G162776	COX10b	Heme Biosynthesis	L3Base	1	15110979	1-15110979	-2.2793	0.128378	3.01e-05	4.52169
GRMZM2G162776	COX10b	Heme Biosynthesis	LMAD	1	15111398	1-15111398	1.63846	0.0506757	1.7e-07	6.76846
GRMZM2G162776	COX10b	Heme Biosynthesis	L3Base	1	15111398	1-15111398	3.22655	0.0506757	1.93e-07	6.71354
GRMZM2G162776	COX10b	Heme Biosynthesis	LMAD	1	15111400	1-15111400	1.63846	0.0506757	1.7e-07	6.76846
GRMZM2G162776	COX10b	Heme Biosynthesis	L3Base	1	15111400	1-15111400	3.22655	0.0506757	1.93e-07	6.71354
GRMZM2G162776	COX10b	Heme Biosynthesis	L3Base	1	15111469	1-15111469	2.07228	0.0844595	3.52e-05	4.45391
GRMZM2G162776	COX10b	Heme Biosynthesis	LMAD	1	15111978	1-15111978	1.45432	0.0574324	1.56e-06	5.80702
GRMZM2G162776	COX10b	Heme Biosynthesis	L3Base	1	15111978	1-15111978	2.66375	0.0574324	5.25e-06	5.27962
GRMZM2G162776	COX10b	Heme Biosynthesis	LMAD	1	15112266	1-15112266	1.63846	0.0540541	1.7e-07	6.76846
GRMZM2G162776	COX10b	Heme Biosynthesis	L3Base	1	15112266	1-15112266	2.97483	0.0540541	7.42e-07	6.12952
GRMZM2G162776	COX10b	Heme Biosynthesis	L3Base	1	15113048	1-15113048	2.21327	0.0709459	8.5e-05	4.07073
GRMZM2G162776	COX10b	Heme Biosynthesis	LMAD	1	15113341	1-15113341	1.71044	0.0506757	8.43e-07	6.07393
GRMZM2G162776	COX10b	Heme Biosynthesis	L3Base	1	15113341	1-15113341	2.9084	0.0506757	7.43e-06	5.12889
GRMZM2G162776	COX10b	Heme Biosynthesis	LMAD	1	15113816	1-15113816	-0.648776	0.317568	1.56e-05	4.80687
GRMZM2G162776	COX10b	Heme Biosynthesis	L3Base	1	15113816	1-15113816	-1.43884	0.317568	4.89e-07	6.3105
GRMZM2G162776	COX10b	Heme Biosynthesis	L3Base	1	15114423	1-15114423	-2.26989	0.125	3.23e-05	4.49017
GRMZM2G162776	COX10b	Heme Biosynthesis	L3Base	1	15116600	1-15116600	2.82301	0.0506757	5.03e-06	5.29866
GRMZM2G162776	COX10b	Heme Biosynthesis	LMAD	1	15116741	1-15116741	1.35849	0.0709459	3.28e-06	5.48443
GRMZM2G162776	COX10b	Heme Biosynthesis	L3Base	1	15116741	1-15116741	2.30068	0.0709459	2.76e-05	4.55846
GRMZM2G162776	COX10b	Heme Biosynthesis	LMAD	1	15117010	1-15117010	1.63846	0.0574324	1.7e-07	6.76846
GRMZM2G162776	COX10b	Heme Biosynthesis	L3Base	1	15117010	1-15117010	2.97483	0.0574324	7.42e-07	6.12952
GRMZM2G162776	COX10b	Heme Biosynthesis	LMAD	1	15117045	1-15117045	1.43927	0.0540541	1.96e-06	5.70695
GRMZM2G162776	COX10b	Heme Biosynthesis	L3Base	1	15117045	1-15117045	2.5979	0.0540541	1.68e-05	4.77489
GRMZM2G162776	COX10b	Heme Biosynthesis	LMAN	1	15117791	1-15117791	-2.67105	0.256757	6e-07	6.22159
GRMZM2G162776	COX10b	Heme Biosynthesis	L3Base	1	15117791	1-15117791	-1.66378	0.256757	1e-06	5.99938
GRMZM2G162776	COX10b	Heme Biosynthesis	LMAD	1	15118002	1-15118002	1.49946	0.0506757	2.13e-05	4.67188
GRMZM2G162776	COX10b	Heme Biosynthesis	L3Base	1	15118002	1-15118002	2.9445	0.0506757	6.42e-06	5.19234
GRMZM2G162776	COX10b	Heme Biosynthesis	L3Base	1	15118744	1-15118744	2.30486	0.0777027	1.33e-05	4.87696
GRMZM2G162776	COX10b	Heme Biosynthesis	L3Base	1	15119222	1-15119222	2.28027	0.0810811	3.38e-06	5.47046
GRMZM2G162776	COX10b	Heme Biosynthesis	LMAD	1	15119276	1-15119276	1.63846	0.0574324	1.7e-07	6.76846
GRMZM2G162776	COX10b	Heme Biosynthesis	L3Base	1	15119276	1-15119276	2.97483	0.0574324	7.42e-07	6.12952
GRMZM2G162776	COX10b	Heme Biosynthesis	LMAN	1	15119393	1-15119393	-3.03812	0.246622	2.69e-08	7.56973
GRMZM2G162776	COX10b	Heme Biosynthesis	LMAD	1	15119393	1-15119393	-0.794479	0.246622	3.35e-05	4.47459
GRMZM2G162776	COX10b	Heme Biosynthesis	L3Base	1	15119393	1-15119393	-2.38576	0.246622	7.24e-12	11.1403
GRMZM2G162776	COX10b	Heme Biosynthesis	L3Base	1	15119396	1-15119396	-1.32356	0.402027	3.07e-06	5.51226
GRMZM2G162776	COX10b	Heme Biosynthesis	LMAN	1	15119405	1-15119405	-3.36979	0.364865	9.36e-14	13.0287
GRMZM2G162776	COX10b	Heme Biosynthesis	LMAD	1	15119405	1-15119405	-1.13952	0.364865	6.35e-14	13.197
GRMZM2G162776	COX10b	Heme Biosynthesis	L3Base	1	15119405	1-15119405	-2.86649	0.364865	2.23e-24	23.6514
GRMZM2G162776	COX10b	Heme Biosynthesis	LMAN	1	15119407	1-15119407	-2.779	0.364865	4.81e-10	9.31763
GRMZM2G162776	COX10b	Heme Biosynthesis	LMAD	1	15119407	1-15119407	-0.773905	0.364865	6.69e-07	6.17457
GRMZM2G162776	COX10b	Heme Biosynthesis	L3Base	1	15119407	1-15119407	-2.34631	0.364865	1.18e-16	15.9292
GRMZM2G162776	COX10b	Heme Biosynthesis	LMAN	1	15119424	1-15119424	-3.36238	0.317568	2.62e-12	11.5825
GRMZM2G162776	COX10b	Heme Biosynthesis	LMAD	1	15119424	1-15119424	-1.12776	0.317568	6.63e-12	11.1788
GRMZM2G162776	COX10b	Heme Biosynthesis	L3Base	1	15119424	1-15119424	-2.94109	0.317568	6.35e-23	22.1973
GRMZM2G162776	COX10b	Heme Biosynthesis	LMAN	1	15119449	1-15119449	-3.36238	0.317568	2.62e-12	11.5825
GRMZM2G162776	COX10b	Heme Biosynthesis	LMAD	1	15119449	1-15119449	-1.12776	0.317568	6.63e-12	11.1788
GRMZM2G162776	COX10b	Heme Biosynthesis	L3Base	1	15119449	1-15119449	-2.94109	0.317568	6.35e-23	22.1973
GRMZM2G162776	COX10b	Heme Biosynthesis	LMAN	1	15119451	1-15119451	-3.36238	0.317568	2.62e-12	11.5825
GRMZM2G162776	COX10b	Heme Biosynthesis	LMAD	1	15119451	1-15119451	-1.12776	0.317568	6.63e-12	11.1788
GRMZM2G162776	COX10b	Heme Biosynthesis	L3Base	1	15119451	1-15119451	-2.94109	0.317568	6.35e-23	22.1973
GRMZM2G162776	COX10b	Heme Biosynthesis	LMAN	1	15119452	1-15119452	-3.26677	0.320946	8.98e-12	11.0468
GRMZM2G162776	COX10b	Heme Biosynthesis	LMAD	1	15119452	1-15119452	-1.10414	0.320946	1.31e-11	10.8838
GRMZM2G162776	COX10b	Heme Biosynthesis	L3Base	1	15119452	1-15119452	-2.94109	0.320946	6.35e-23	22.1973
GRMZM2G162776	COX10b	Heme Biosynthesis	LMAN	1	15119459	1-15119459	-3.36238	0.317568	2.62e-12	11.5825
GRMZM2G162776	COX10b	Heme Biosynthesis	LMAD	1	15119459	1-15119459	-1.12776	0.317568	6.63e-12	11.1788
GRMZM2G162776	COX10b	Heme Biosynthesis	L3Base	1	15119459	1-15119459	-2.94109	0.317568	6.35e-23	22.1973
GRMZM2G162776	COX10b	Heme Biosynthesis	LMAN	1	15119467	1-15119467	-3.36238	0.317568	2.62e-12	11.5825
GRMZM2G162776	COX10b	Heme Biosynthesis	LMAD	1	15119467	1-15119467	-1.12776	0.317568	6.63e-12	11.1788
GRMZM2G162776	COX10b	Heme Biosynthesis	L3Base	1	15119467	1-15119467	-2.94109	0.317568	6.35e-23	22.1973
GRMZM2G162776	COX10b	Heme Biosynthesis	LMAN	1	15119494	1-15119494	-3.36238	0.317568	2.62e-12	11.5825
GRMZM2G162776	COX10b	Heme Biosynthesis	LMAD	1	15119494	1-15119494	-1.12776	0.317568	6.63e-12	11.1788
GRMZM2G162776	COX10b	Heme Biosynthesis	L3Base	1	15119494	1-15119494	-2.94109	0.317568	6.35e-23	22.1973
GRMZM2G162776	COX10b	Heme Biosynthesis	LMAN	1	15119504	1-15119504	-3.36238	0.317568	2.62e-12	11.5825
GRMZM2G162776	COX10b	Heme Biosynthesis	LMAD	1	15119504	1-15119504	-1.12776	0.317568	6.63e-12	11.1788
GRMZM2G162776	COX10b	Heme Biosynthesis	L3Base	1	15119504	1-15119504	-2.94109	0.317568	6.35e-23	22.1973
GRMZM2G162776	COX10b	Heme Biosynthesis	LMAN	1	15119505	1-15119505	-3.31017	0.368243	2.69e-13	12.571
GRMZM2G162776	COX10b	Heme Biosynthesis	LMAD	1	15119505	1-15119505	-1.11876	0.368243	2.01e-13	12.6975
GRMZM2G162776	COX10b	Heme Biosynthesis	L3Base	1	15119505	1-15119505	-2.89404	0.368243	5.64e-25	24.2486
GRMZM2G162776	COX10b	Heme Biosynthesis	LMAN	1	15119516	1-15119516	-2.67361	0.293919	3.77e-08	7.42362
GRMZM2G162776	COX10b	Heme Biosynthesis	LMAD	1	15119516	1-15119516	-0.757928	0.293919	4.82e-06	5.31662
GRMZM2G162776	COX10b	Heme Biosynthesis	L3Base	1	15119516	1-15119516	-2.1477	0.293919	4.35e-12	11.3613
GRMZM2G162776	COX10b	Heme Biosynthesis	LMAN	1	15119528	1-15119528	-3.36238	0.317568	2.62e-12	11.5825
GRMZM2G162776	COX10b	Heme Biosynthesis	LMAD	1	15119528	1-15119528	-1.12776	0.317568	6.63e-12	11.1788
GRMZM2G162776	COX10b	Heme Biosynthesis	L3Base	1	15119528	1-15119528	-2.94109	0.317568	6.35e-23	22.1973
GRMZM2G162776	COX10b	Heme Biosynthesis	LMAN	1	15119547	1-15119547	-3.31017	0.368243	2.69e-13	12.571
GRMZM2G162776	COX10b	Heme Biosynthesis	LMAD	1	15119547	1-15119547	-1.11876	0.368243	2.01e-13	12.6975
GRMZM2G162776	COX10b	Heme Biosynthesis	L3Base	1	15119547	1-15119547	-2.89404	0.368243	5.64e-25	24.2486
GRMZM2G162776	COX10b	Heme Biosynthesis	LMAN	1	15119575	1-15119575	-3.36238	0.317568	2.62e-12	11.5825
GRMZM2G162776	COX10b	Heme Biosynthesis	LMAD	1	15119575	1-15119575	-1.12776	0.317568	6.63e-12	11.1788
GRMZM2G162776	COX10b	Heme Biosynthesis	L3Base	1	15119575	1-15119575	-2.94109	0.317568	6.35e-23	22.1973
GRMZM2G162776	COX10b	Heme Biosynthesis	LMAN	1	15119617	1-15119617	-3.2796	0.361486	4.72e-13	12.3264
GRMZM2G162776	COX10b	Heme Biosynthesis	LMAD	1	15119617	1-15119617	-1.0676	0.361486	3.15e-12	11.502
GRMZM2G162776	COX10b	Heme Biosynthesis	L3Base	1	15119617	1-15119617	-2.85451	0.361486	3.49e-24	23.4571
GRMZM2G162776	COX10b	Heme Biosynthesis	LMAN	1	15119625	1-15119625	-3.31017	0.368243	2.69e-13	12.571
GRMZM2G162776	COX10b	Heme Biosynthesis	LMAD	1	15119625	1-15119625	-1.11876	0.368243	2.01e-13	12.6975
GRMZM2G162776	COX10b	Heme Biosynthesis	L3Base	1	15119625	1-15119625	-2.89404	0.368243	5.64e-25	24.2486
GRMZM2G162776	COX10b	Heme Biosynthesis	LMAN	1	15119651	1-15119651	-2.65	0.405405	9.95e-10	9.00232
GRMZM2G162776	COX10b	Heme Biosynthesis	LMAD	1	15119651	1-15119651	-1.03653	0.405405	3.44e-12	11.4634
GRMZM2G162776	COX10b	Heme Biosynthesis	L3Base	1	15119651	1-15119651	-2.31021	0.405405	3.92e-17	16.4067
GRMZM2G162776	COX10b	Heme Biosynthesis	LMAN	1	15119660	1-15119660	-2.65	0.405405	9.95e-10	9.00232
GRMZM2G162776	COX10b	Heme Biosynthesis	LMAD	1	15119660	1-15119660	-1.03653	0.405405	3.44e-12	11.4634
GRMZM2G162776	COX10b	Heme Biosynthesis	L3Base	1	15119660	1-15119660	-2.31021	0.405405	3.92e-17	16.4067
GRMZM2G162776	COX10b	Heme Biosynthesis	LMAN	1	15119714	1-15119714	-1.92959	0.402027	1.04e-05	4.98156
GRMZM2G162776	COX10b	Heme Biosynthesis	L3Base	1	15119714	1-15119714	-1.2831	0.402027	5.52e-06	5.25825
GRMZM2G162776	COX10b	Heme Biosynthesis	LMAN	1	15119763	1-15119763	-2.75817	0.344595	1.35e-09	8.86992
GRMZM2G162776	COX10b	Heme Biosynthesis	LMAD	1	15119763	1-15119763	-0.969299	0.344595	1.63e-09	8.78806
GRMZM2G162776	COX10b	Heme Biosynthesis	L3Base	1	15119763	1-15119763	-2.42658	0.344595	1.81e-17	16.7414
GRMZM2G162776	COX10b	Heme Biosynthesis	LMAD	1	15119764	1-15119764	-0.717604	0.341216	1.27e-06	5.8952
GRMZM2G162776	COX10b	Heme Biosynthesis	L3Base	1	15119764	1-15119764	-1.60635	0.341216	6.53e-09	8.18532
GRMZM2G162776	COX10b	Heme Biosynthesis	LMAN	1	15119803	1-15119803	-3.36238	0.317568	2.62e-12	11.5825
GRMZM2G162776	COX10b	Heme Biosynthesis	LMAD	1	15119803	1-15119803	-1.12776	0.317568	6.63e-12	11.1788
GRMZM2G162776	COX10b	Heme Biosynthesis	L3Base	1	15119803	1-15119803	-2.94109	0.317568	6.35e-23	22.1973
GRMZM2G162776	COX10b	Heme Biosynthesis	LMAN	1	15119844	1-15119844	-2.36624	0.489865	2.95e-08	7.5296
GRMZM2G162776	COX10b	Heme Biosynthesis	LMAD	1	15119844	1-15119844	-0.616514	0.489865	3.71e-05	4.43047
GRMZM2G162776	COX10b	Heme Biosynthesis	L3Base	1	15119844	1-15119844	-1.90641	0.489865	5.09e-12	11.2929
GRMZM2G162776	COX10b	Heme Biosynthesis	LMAN	1	15119891	1-15119891	-3.36238	0.317568	2.62e-12	11.5825
GRMZM2G162776	COX10b	Heme Biosynthesis	LMAD	1	15119891	1-15119891	-1.12776	0.317568	6.63e-12	11.1788
GRMZM2G162776	COX10b	Heme Biosynthesis	L3Base	1	15119891	1-15119891	-2.94109	0.317568	6.35e-23	22.1973
GRMZM2G162776	COX10b	Heme Biosynthesis	LMAN	1	15119919	1-15119919	-3.36238	0.317568	2.62e-12	11.5825
GRMZM2G162776	COX10b	Heme Biosynthesis	LMAD	1	15119919	1-15119919	-1.12776	0.317568	6.63e-12	11.1788
GRMZM2G162776	COX10b	Heme Biosynthesis	L3Base	1	15119919	1-15119919	-2.94109	0.317568	6.35e-23	22.1973
GRMZM2G162776	COX10b	Heme Biosynthesis	LMAN	1	15119932	1-15119932	-3.36238	0.317568	2.62e-12	11.5825
GRMZM2G162776	COX10b	Heme Biosynthesis	LMAD	1	15119932	1-15119932	-1.12776	0.317568	6.63e-12	11.1788
GRMZM2G162776	COX10b	Heme Biosynthesis	L3Base	1	15119932	1-15119932	-2.94109	0.317568	6.35e-23	22.1973
GRMZM2G162776	COX10b	Heme Biosynthesis	LMAD	1	15119951	1-15119951	1.63846	0.0540541	1.7e-07	6.76846
GRMZM2G162776	COX10b	Heme Biosynthesis	L3Base	1	15119951	1-15119951	3.22655	0.0540541	1.93e-07	6.71354
GRMZM2G162776	COX10b	Heme Biosynthesis	LMAN	1	15119966	1-15119966	-3.32299	0.324324	1.34e-12	11.8743
GRMZM2G162776	COX10b	Heme Biosynthesis	LMAD	1	15119966	1-15119966	-1.10133	0.324324	2.06e-11	10.6853
GRMZM2G162776	COX10b	Heme Biosynthesis	L3Base	1	15119966	1-15119966	-2.86228	0.324324	1.1e-22	21.9574
GRMZM2G162776	COX10b	Heme Biosynthesis	LMAN	1	15119999	1-15119999	-2.84477	0.361486	2.72e-10	9.56546
GRMZM2G162776	COX10b	Heme Biosynthesis	LMAD	1	15119999	1-15119999	-0.811536	0.361486	1.32e-07	6.87886
GRMZM2G162776	COX10b	Heme Biosynthesis	L3Base	1	15119999	1-15119999	-2.40057	0.361486	5.38e-18	17.2693
GRMZM2G162776	COX10b	Heme Biosynthesis	LMAN	1	15120035	1-15120035	-3.36238	0.317568	2.62e-12	11.5825
GRMZM2G162776	COX10b	Heme Biosynthesis	LMAD	1	15120035	1-15120035	-1.12776	0.317568	6.63e-12	11.1788
GRMZM2G162776	COX10b	Heme Biosynthesis	L3Base	1	15120035	1-15120035	-2.94109	0.317568	6.35e-23	22.1973
GRMZM2G162776	COX10b	Heme Biosynthesis	LMAN	1	15120047	1-15120047	-3.36238	0.317568	2.62e-12	11.5825
GRMZM2G162776	COX10b	Heme Biosynthesis	LMAD	1	15120047	1-15120047	-1.12776	0.317568	6.63e-12	11.1788
GRMZM2G162776	COX10b	Heme Biosynthesis	L3Base	1	15120047	1-15120047	-2.94109	0.317568	6.35e-23	22.1973
GRMZM2G162776	COX10b	Heme Biosynthesis	LMAN	1	15120055	1-15120055	-3.36238	0.317568	2.62e-12	11.5825
GRMZM2G162776	COX10b	Heme Biosynthesis	LMAD	1	15120055	1-15120055	-1.12776	0.317568	6.63e-12	11.1788
GRMZM2G162776	COX10b	Heme Biosynthesis	L3Base	1	15120055	1-15120055	-2.94109	0.317568	6.35e-23	22.1973
GRMZM2G162776	COX10b	Heme Biosynthesis	LMAN	1	15120096	1-15120096	-3.46212	0.314189	6.89e-13	12.1615
GRMZM2G162776	COX10b	Heme Biosynthesis	LMAD	1	15120096	1-15120096	-1.16642	0.314189	1.49e-12	11.8278
GRMZM2G162776	COX10b	Heme Biosynthesis	L3Base	1	15120096	1-15120096	-2.93539	0.314189	1.49e-22	21.8283
GRMZM2G162776	COX10b	Heme Biosynthesis	LMAN	1	15120106	1-15120106	-3.31017	0.368243	2.69e-13	12.571
GRMZM2G162776	COX10b	Heme Biosynthesis	LMAD	1	15120106	1-15120106	-1.11876	0.368243	2.01e-13	12.6975
GRMZM2G162776	COX10b	Heme Biosynthesis	L3Base	1	15120106	1-15120106	-2.89404	0.368243	5.64e-25	24.2486
GRMZM2G162776	COX10b	Heme Biosynthesis	LMAD	1	15120207	1-15120207	1.63846	0.0540541	1.7e-07	6.76846
GRMZM2G162776	COX10b	Heme Biosynthesis	L3Base	1	15120207	1-15120207	3.22655	0.0540541	1.93e-07	6.71354
GRMZM2G162776	COX10b	Heme Biosynthesis	LMAN	1	15120208	1-15120208	-3.36238	0.317568	2.62e-12	11.5825
GRMZM2G162776	COX10b	Heme Biosynthesis	LMAD	1	15120208	1-15120208	-1.12776	0.317568	6.63e-12	11.1788
GRMZM2G162776	COX10b	Heme Biosynthesis	L3Base	1	15120208	1-15120208	-2.94109	0.317568	6.35e-23	22.1973
GRMZM2G162776	COX10b	Heme Biosynthesis	LMAN	1	15120305	1-15120305	-3.36238	0.317568	2.62e-12	11.5825
GRMZM2G162776	COX10b	Heme Biosynthesis	LMAD	1	15120305	1-15120305	-1.12776	0.317568	6.63e-12	11.1788
GRMZM2G162776	COX10b	Heme Biosynthesis	L3Base	1	15120305	1-15120305	-2.94109	0.317568	6.35e-23	22.1973
GRMZM2G162776	COX10b	Heme Biosynthesis	LMAN	1	15120390	1-15120390	-3.36729	0.324324	3.81e-13	12.4192
GRMZM2G162776	COX10b	Heme Biosynthesis	LMAD	1	15120390	1-15120390	-1.08979	0.324324	1.95e-11	10.7095
GRMZM2G162776	COX10b	Heme Biosynthesis	L3Base	1	15120390	1-15120390	-2.74054	0.324324	4.12e-21	20.3854
GRMZM2G162776	COX10b	Heme Biosynthesis	LMAN	1	15120393	1-15120393	-3.2726	0.324324	4.76e-12	11.3227
GRMZM2G162776	COX10b	Heme Biosynthesis	LMAD	1	15120393	1-15120393	-1.08979	0.324324	1.95e-11	10.7095
GRMZM2G162776	COX10b	Heme Biosynthesis	L3Base	1	15120393	1-15120393	-2.77368	0.324324	2.03e-21	20.692
GRMZM2G162776	COX10b	Heme Biosynthesis	LMAN	1	15120422	1-15120422	-2.1073	0.273649	1.75e-05	4.75655
GRMZM2G162776	COX10b	Heme Biosynthesis	LMAN	1	15120426	1-15120426	-3.34208	0.327703	1.73e-12	11.7625
GRMZM2G162776	COX10b	Heme Biosynthesis	LMAD	1	15120426	1-15120426	-1.08979	0.327703	1.95e-11	10.7095
GRMZM2G162776	COX10b	Heme Biosynthesis	L3Base	1	15120426	1-15120426	-2.81923	0.327703	6.46e-22	21.1896
GRMZM2G162776	COX10b	Heme Biosynthesis	LMAN	1	15120454	1-15120454	-3.34208	0.320946	1.73e-12	11.7625
GRMZM2G162776	COX10b	Heme Biosynthesis	LMAD	1	15120454	1-15120454	-1.08979	0.320946	1.95e-11	10.7095
GRMZM2G162776	COX10b	Heme Biosynthesis	L3Base	1	15120454	1-15120454	-2.83718	0.320946	6e-22	21.2216
GRMZM2G162776	COX10b	Heme Biosynthesis	LMAN	1	15120458	1-15120458	-3.34208	0.320946	1.73e-12	11.7625
GRMZM2G162776	COX10b	Heme Biosynthesis	LMAD	1	15120458	1-15120458	-1.08979	0.320946	1.95e-11	10.7095
GRMZM2G162776	COX10b	Heme Biosynthesis	L3Base	1	15120458	1-15120458	-2.83718	0.320946	6e-22	21.2216
GRMZM2G162776	COX10b	Heme Biosynthesis	LMAN	1	15120493	1-15120493	-2.09326	0.402027	5.17e-07	6.28638
GRMZM2G162776	COX10b	Heme Biosynthesis	LMAD	1	15120493	1-15120493	-0.785584	0.402027	2.91e-08	7.53635
GRMZM2G162776	COX10b	Heme Biosynthesis	L3Base	1	15120493	1-15120493	-1.88788	0.402027	1.26e-12	11.8999
GRMZM2G162776	COX10b	Heme Biosynthesis	LMAN	1	15120502	1-15120502	-2.22548	0.449324	9.33e-08	7.03032
GRMZM2G162776	COX10b	Heme Biosynthesis	LMAD	1	15120502	1-15120502	-0.960401	0.449324	5.99e-12	11.2228
GRMZM2G162776	COX10b	Heme Biosynthesis	L3Base	1	15120502	1-15120502	-2.13058	0.449324	5.56e-16	15.2546
GRMZM2G162776	COX10b	Heme Biosynthesis	LMAN	1	15120528	1-15120528	-3.34208	0.320946	1.73e-12	11.7625
GRMZM2G162776	COX10b	Heme Biosynthesis	LMAD	1	15120528	1-15120528	-1.08979	0.320946	1.95e-11	10.7095
GRMZM2G162776	COX10b	Heme Biosynthesis	L3Base	1	15120528	1-15120528	-2.83718	0.320946	6e-22	21.2216
GRMZM2G162776	COX10b	Heme Biosynthesis	LMAN	1	15120536	1-15120536	-3.28874	0.371622	1.83e-13	12.7382
GRMZM2G162776	COX10b	Heme Biosynthesis	LMAD	1	15120536	1-15120536	-1.08142	0.371622	6.83e-13	12.1655
GRMZM2G162776	COX10b	Heme Biosynthesis	L3Base	1	15120536	1-15120536	-2.79947	0.371622	5.74e-24	23.2413
GRMZM2G162776	COX10b	Heme Biosynthesis	LMAN	1	15120564	1-15120564	-3.29119	0.341216	3.9e-13	12.4092
GRMZM2G162776	COX10b	Heme Biosynthesis	LMAD	1	15120564	1-15120564	-1.07922	0.341216	1.65e-12	11.7813
GRMZM2G162776	COX10b	Heme Biosynthesis	L3Base	1	15120564	1-15120564	-2.69597	0.341216	2.52e-21	20.599
GRMZM2G162776	COX10b	Heme Biosynthesis	LMAD	1	15120652	1-15120652	1.45453	0.0608108	1.27e-06	5.89586
GRMZM2G162776	COX10b	Heme Biosynthesis	L3Base	1	15120652	1-15120652	2.64065	0.0608108	5.67e-06	5.24636
GRMZM2G162776	COX10b	Heme Biosynthesis	LMAN	1	15120655	1-15120655	-3.00314	0.246622	2.94e-08	7.53174
GRMZM2G162776	COX10b	Heme Biosynthesis	LMAD	1	15120655	1-15120655	-0.788849	0.246622	3.32e-05	4.47947
GRMZM2G162776	COX10b	Heme Biosynthesis	L3Base	1	15120655	1-15120655	-2.28319	0.246622	3.4e-11	10.4684
GRMZM2G162776	COX10b	Heme Biosynthesis	LMAD	1	15120705	1-15120705	1.63846	0.0574324	1.7e-07	6.76846
GRMZM2G162776	COX10b	Heme Biosynthesis	L3Base	1	15120705	1-15120705	2.97483	0.0574324	7.42e-07	6.12952
GRMZM2G162776	COX10b	Heme Biosynthesis	LMAN	1	15120725	1-15120725	-3.00314	0.246622	2.94e-08	7.53174
GRMZM2G162776	COX10b	Heme Biosynthesis	LMAD	1	15120725	1-15120725	-0.788849	0.246622	3.32e-05	4.47947
GRMZM2G162776	COX10b	Heme Biosynthesis	L3Base	1	15120725	1-15120725	-2.28319	0.246622	3.4e-11	10.4684
GRMZM2G162776	COX10b	Heme Biosynthesis	LMAD	1	15120759	1-15120759	1.63846	0.0574324	1.7e-07	6.76846
GRMZM2G162776	COX10b	Heme Biosynthesis	L3Base	1	15120759	1-15120759	2.97483	0.0574324	7.42e-07	6.12952
GRMZM2G162776	COX10b	Heme Biosynthesis	LMAN	1	15120939	1-15120939	-3.36238	0.314189	2.62e-12	11.5825
GRMZM2G162776	COX10b	Heme Biosynthesis	LMAD	1	15120939	1-15120939	-1.12776	0.314189	6.63e-12	11.1788
GRMZM2G162776	COX10b	Heme Biosynthesis	L3Base	1	15120939	1-15120939	-2.93998	0.314189	9.99e-23	22.0006
GRMZM2G162776	COX10b	Heme Biosynthesis	LMAN	1	15120958	1-15120958	-2.15444	0.449324	2.97e-07	6.52699
GRMZM2G162776	COX10b	Heme Biosynthesis	LMAD	1	15120958	1-15120958	-0.958358	0.449324	9.55e-12	11.0199
GRMZM2G162776	COX10b	Heme Biosynthesis	L3Base	1	15120958	1-15120958	-2.13649	0.449324	5.83e-16	15.2346
GRMZM2G162776	COX10b	Heme Biosynthesis	LMAN	1	15120999	1-15120999	-2.07902	0.449324	8.15e-07	6.08888
GRMZM2G162776	COX10b	Heme Biosynthesis	LMAD	1	15120999	1-15120999	-0.969305	0.449324	6.08e-12	11.2158
GRMZM2G162776	COX10b	Heme Biosynthesis	L3Base	1	15120999	1-15120999	-2.20131	0.449324	6.06e-17	16.2176
GRMZM2G162776	COX10b	Heme Biosynthesis	LMAN	1	15121002	1-15121002	-3.31017	0.368243	2.69e-13	12.571
GRMZM2G162776	COX10b	Heme Biosynthesis	LMAD	1	15121002	1-15121002	-1.11876	0.368243	2.01e-13	12.6975
GRMZM2G162776	COX10b	Heme Biosynthesis	L3Base	1	15121002	1-15121002	-2.89404	0.368243	5.64e-25	24.2486
GRMZM2G162776	COX10b	Heme Biosynthesis	LMAN	1	15121393	1-15121393	-3.32648	0.310811	6.47e-12	11.189
GRMZM2G162776	COX10b	Heme Biosynthesis	LMAD	1	15121393	1-15121393	-1.11034	0.310811	2.97e-11	10.5268
GRMZM2G162776	COX10b	Heme Biosynthesis	L3Base	1	15121393	1-15121393	-2.80737	0.310811	2.11e-20	19.6762
GRMZM2G162776	COX10b	Heme Biosynthesis	LMAN	1	15121483	1-15121483	-2.68931	0.101351	3.94e-05	4.40502
GRMZM2G162776	COX10b	Heme Biosynthesis	LMAN	1	15121509	1-15121509	-3.01197	0.243243	4.57e-08	7.34008
GRMZM2G162776	COX10b	Heme Biosynthesis	LMAD	1	15121509	1-15121509	-0.825809	0.243243	1.9e-05	4.7217
GRMZM2G162776	COX10b	Heme Biosynthesis	L3Base	1	15121509	1-15121509	-2.38527	0.243243	1.02e-11	10.9918
GRMZM2G162776	COX10b	Heme Biosynthesis	LMAN	1	15121513	1-15121513	-2.65475	0.266892	3.46e-07	6.46071
GRMZM2G162776	COX10b	Heme Biosynthesis	LMAD	1	15121513	1-15121513	-0.714511	0.266892	8.7e-05	4.06071
GRMZM2G162776	COX10b	Heme Biosynthesis	L3Base	1	15121513	1-15121513	-2.34021	0.266892	1.46e-12	11.836
GRMZM2G162776	COX10b	Heme Biosynthesis	LMAN	1	15121593	1-15121593	-2.1967	0.452703	1.63e-07	6.78846
GRMZM2G162776	COX10b	Heme Biosynthesis	LMAD	1	15121593	1-15121593	-0.973825	0.452703	3.51e-12	11.455
GRMZM2G162776	COX10b	Heme Biosynthesis	L3Base	1	15121593	1-15121593	-2.14742	0.452703	3.72e-16	15.4293
GRMZM2G162776	COX10b	Heme Biosynthesis	LMAN	1	15121696	1-15121696	-3.27196	0.371622	3.02e-13	12.5194
GRMZM2G162776	COX10b	Heme Biosynthesis	LMAD	1	15121696	1-15121696	-1.07714	0.371622	8.15e-13	12.0889
GRMZM2G162776	COX10b	Heme Biosynthesis	L3Base	1	15121696	1-15121696	-2.81599	0.371622	6.05e-24	23.2181
GRMZM2G162776	COX10b	Heme Biosynthesis	LMAN	1	15121748	1-15121748	-3.25951	0.375	2.94e-13	12.5313
GRMZM2G162776	COX10b	Heme Biosynthesis	LMAD	1	15121748	1-15121748	-1.02347	0.375	1.05e-11	10.9795
GRMZM2G162776	COX10b	Heme Biosynthesis	L3Base	1	15121748	1-15121748	-2.82612	0.375	2.44e-24	23.6135
GRMZM2G162776	COX10b	Heme Biosynthesis	LMAN	1	15121830	1-15121830	-3.24245	0.364865	5.25e-13	12.2797
GRMZM2G162776	COX10b	Heme Biosynthesis	LMAD	1	15121830	1-15121830	-1.02811	0.364865	1.1e-11	10.9594
GRMZM2G162776	COX10b	Heme Biosynthesis	L3Base	1	15121830	1-15121830	-2.77745	0.364865	3.43e-23	22.4643
GRMZM2G162776	COX10b	Heme Biosynthesis	LMAN	1	15122007	1-15122007	-2.17523	0.283784	6.09e-06	5.21513
GRMZM2G162776	COX10b	Heme Biosynthesis	L3Base	1	15122070	1-15122070	-1.22331	0.412162	7.92e-06	5.10116
GRMZM2G162776	COX10b	Heme Biosynthesis	L3Base	1	15122542	1-15122542	-2.39668	0.131757	4.79e-06	5.31957
GRMZM2G162776	COX10b	Heme Biosynthesis	LMAD	1	15122563	1-15122563	-0.655661	0.351351	9.36e-06	5.02863
GRMZM2G162776	COX10b	Heme Biosynthesis	L3Base	1	15122563	1-15122563	-1.41599	0.351351	3.71e-07	6.43084
GRMZM2G162776	COX10b	Heme Biosynthesis	LMAD	1	15122617	1-15122617	-0.655661	0.351351	9.36e-06	5.02863
GRMZM2G162776	COX10b	Heme Biosynthesis	L3Base	1	15122617	1-15122617	-1.41599	0.351351	3.71e-07	6.43084
GRMZM2G162776	COX10b	Heme Biosynthesis	LMAD	1	15122706	1-15122706	-0.659605	0.35473	7.22e-06	5.14129
GRMZM2G162776	COX10b	Heme Biosynthesis	L3Base	1	15122706	1-15122706	-1.45204	0.35473	1.6e-07	6.79491
GRMZM2G162776	COX10b	Heme Biosynthesis	LMAD	1	15122739	1-15122739	-0.659605	0.35473	7.22e-06	5.14129
GRMZM2G162776	COX10b	Heme Biosynthesis	L3Base	1	15122739	1-15122739	-1.45204	0.35473	1.6e-07	6.79491
GRMZM2G162776	COX10b	Heme Biosynthesis	LMAD	1	15122795	1-15122795	1.63846	0.0540541	1.7e-07	6.76846
GRMZM2G162776	COX10b	Heme Biosynthesis	L3Base	1	15122795	1-15122795	3.22655	0.0540541	1.93e-07	6.71354
GRMZM2G162776	COX10b	Heme Biosynthesis	LMAD	1	15122860	1-15122860	-0.659605	0.35473	7.22e-06	5.14129
GRMZM2G162776	COX10b	Heme Biosynthesis	L3Base	1	15122860	1-15122860	-1.45204	0.35473	1.6e-07	6.79491
GRMZM2G162776	COX10b	Heme Biosynthesis	LMAD	1	15122921	1-15122921	-0.655661	0.351351	9.36e-06	5.02863
GRMZM2G162776	COX10b	Heme Biosynthesis	L3Base	1	15122921	1-15122921	-1.41599	0.351351	3.71e-07	6.43084
GRMZM2G162776	COX10b	Heme Biosynthesis	LMAD	1	15122998	1-15122998	-0.655661	0.351351	9.36e-06	5.02863
GRMZM2G162776	COX10b	Heme Biosynthesis	L3Base	1	15122998	1-15122998	-1.41599	0.351351	3.71e-07	6.43084
GRMZM2G162776	COX10b	Heme Biosynthesis	LMAD	1	15123202	1-15123202	-0.659605	0.358108	7.22e-06	5.14129
GRMZM2G162776	COX10b	Heme Biosynthesis	L3Base	1	15123202	1-15123202	-1.45204	0.358108	1.6e-07	6.79491
GRMZM2G162776	COX10b	Heme Biosynthesis	LMAD	1	15123279	1-15123279	-0.659605	0.358108	7.22e-06	5.14129
GRMZM2G162776	COX10b	Heme Biosynthesis	L3Base	1	15123279	1-15123279	-1.45204	0.358108	1.6e-07	6.79491
GRMZM2G162776	COX10b	Heme Biosynthesis	LMAD	1	15123319	1-15123319	-0.659605	0.358108	7.22e-06	5.14129
GRMZM2G162776	COX10b	Heme Biosynthesis	L3Base	1	15123319	1-15123319	-1.45204	0.358108	1.6e-07	6.79491
GRMZM2G162776	COX10b	Heme Biosynthesis	LMAD	1	15123332	1-15123332	-0.659605	0.358108	7.22e-06	5.14129
GRMZM2G162776	COX10b	Heme Biosynthesis	L3Base	1	15123332	1-15123332	-1.45204	0.358108	1.6e-07	6.79491
GRMZM2G162776	COX10b	Heme Biosynthesis	LMAD	1	15123407	1-15123407	-0.659605	0.358108	7.22e-06	5.14129
GRMZM2G162776	COX10b	Heme Biosynthesis	L3Base	1	15123407	1-15123407	-1.45204	0.358108	1.6e-07	6.79491
GRMZM2G162776	COX10b	Heme Biosynthesis	LMAD	1	15123418	1-15123418	-0.659605	0.358108	7.22e-06	5.14129
GRMZM2G162776	COX10b	Heme Biosynthesis	L3Base	1	15123418	1-15123418	-1.45204	0.358108	1.6e-07	6.79491
GRMZM2G162776	COX10b	Heme Biosynthesis	LMAD	1	15123476	1-15123476	-0.659605	0.358108	7.22e-06	5.14129
GRMZM2G162776	COX10b	Heme Biosynthesis	L3Base	1	15123476	1-15123476	-1.45204	0.358108	1.6e-07	6.79491
GRMZM2G162776	COX10b	Heme Biosynthesis	LMAD	1	15123534	1-15123534	-0.659605	0.361486	7.22e-06	5.14129
GRMZM2G162776	COX10b	Heme Biosynthesis	L3Base	1	15123534	1-15123534	-1.46574	0.361486	1.11e-07	6.95477
GRMZM2G162776	COX10b	Heme Biosynthesis	LMAD	1	15123565	1-15123565	-0.659605	0.35473	7.22e-06	5.14129
GRMZM2G162776	COX10b	Heme Biosynthesis	L3Base	1	15123565	1-15123565	-1.45204	0.35473	1.6e-07	6.79491
GRMZM2G162776	COX10b	Heme Biosynthesis	LMAN	1	15123649	1-15123649	-3.01197	0.243243	4.57e-08	7.34008
GRMZM2G162776	COX10b	Heme Biosynthesis	LMAD	1	15123649	1-15123649	-0.825809	0.243243	1.9e-05	4.7217
GRMZM2G162776	COX10b	Heme Biosynthesis	L3Base	1	15123649	1-15123649	-2.38527	0.243243	1.02e-11	10.9918
GRMZM2G162776	COX10b	Heme Biosynthesis	LMAD	1	15123721	1-15123721	-0.659605	0.358108	7.22e-06	5.14129
GRMZM2G162776	COX10b	Heme Biosynthesis	L3Base	1	15123721	1-15123721	-1.45204	0.358108	1.6e-07	6.79491
GRMZM2G162776	COX10b	Heme Biosynthesis	LMAD	1	15123763	1-15123763	-0.659605	0.358108	7.22e-06	5.14129
GRMZM2G162776	COX10b	Heme Biosynthesis	L3Base	1	15123763	1-15123763	-1.45204	0.358108	1.6e-07	6.79491
GRMZM2G162776	COX10b	Heme Biosynthesis	LMAD	1	15123909	1-15123909	-0.65614	0.358108	7.51e-06	5.12447
GRMZM2G162776	COX10b	Heme Biosynthesis	L3Base	1	15123909	1-15123909	-1.43691	0.358108	2.05e-07	6.6875
GRMZM2G162776	COX10b	Heme Biosynthesis	LMAD	1	15123934	1-15123934	-0.659605	0.35473	7.22e-06	5.14129
GRMZM2G162776	COX10b	Heme Biosynthesis	L3Base	1	15123934	1-15123934	-1.45204	0.35473	1.6e-07	6.79491
GRMZM2G162776	COX10b	Heme Biosynthesis	LMAD	1	15124338	1-15124338	-0.698506	0.347973	2.09e-06	5.68028
GRMZM2G162776	COX10b	Heme Biosynthesis	L3Base	1	15124338	1-15124338	-1.44326	0.347973	2.22e-07	6.65334
GRMZM2G162776	COX10b	Heme Biosynthesis	LMAD	1	15124351	1-15124351	1.63846	0.0540541	1.7e-07	6.76846
GRMZM2G162776	COX10b	Heme Biosynthesis	L3Base	1	15124351	1-15124351	2.97483	0.0540541	7.42e-07	6.12952
GRMZM2G162776	COX10b	Heme Biosynthesis	LMAD	1	15124446	1-15124446	-0.659605	0.35473	7.22e-06	5.14129
GRMZM2G162776	COX10b	Heme Biosynthesis	L3Base	1	15124446	1-15124446	-1.45204	0.35473	1.6e-07	6.79491
GRMZM2G162776	COX10b	Heme Biosynthesis	LMAD	1	15124546	1-15124546	-0.659605	0.35473	7.22e-06	5.14129
GRMZM2G162776	COX10b	Heme Biosynthesis	L3Base	1	15124546	1-15124546	-1.45204	0.35473	1.6e-07	6.79491
GRMZM2G162776	COX10b	Heme Biosynthesis	LMAD	1	15124606	1-15124606	-0.659605	0.35473	7.22e-06	5.14129
GRMZM2G162776	COX10b	Heme Biosynthesis	L3Base	1	15124606	1-15124606	-1.45204	0.35473	1.6e-07	6.79491
GRMZM2G162776	COX10b	Heme Biosynthesis	LMAD	1	15124646	1-15124646	1.63846	0.0506757	1.7e-07	6.76846
GRMZM2G162776	COX10b	Heme Biosynthesis	L3Base	1	15124646	1-15124646	3.22655	0.0506757	1.93e-07	6.71354
GRMZM2G162776	COX10b	Heme Biosynthesis	LMAD	1	15124691	1-15124691	-0.659605	0.35473	7.22e-06	5.14129
GRMZM2G162776	COX10b	Heme Biosynthesis	L3Base	1	15124691	1-15124691	-1.45204	0.35473	1.6e-07	6.79491
GRMZM2G162776	COX10b	Heme Biosynthesis	LMAD	1	15124694	1-15124694	-0.659605	0.35473	7.22e-06	5.14129
GRMZM2G162776	COX10b	Heme Biosynthesis	L3Base	1	15124694	1-15124694	-1.45204	0.35473	1.6e-07	6.79491
GRMZM2G162776	COX10b	Heme Biosynthesis	LMAN	1	15125131	1-15125131	-3.03812	0.246622	2.69e-08	7.56973
GRMZM2G162776	COX10b	Heme Biosynthesis	LMAD	1	15125131	1-15125131	-0.794479	0.246622	3.35e-05	4.47459
GRMZM2G162776	COX10b	Heme Biosynthesis	L3Base	1	15125131	1-15125131	-2.38576	0.246622	7.24e-12	11.1403
GRMZM2G162776	COX10b	Heme Biosynthesis	LMAD	1	15125288	1-15125288	-0.659605	0.358108	7.22e-06	5.14129
GRMZM2G162776	COX10b	Heme Biosynthesis	L3Base	1	15125288	1-15125288	-1.45204	0.358108	1.6e-07	6.79491
GRMZM2G162776	COX10b	Heme Biosynthesis	LMAD	1	15125292	1-15125292	-0.63852	0.35473	1.51e-05	4.82064
GRMZM2G162776	COX10b	Heme Biosynthesis	L3Base	1	15125292	1-15125292	-1.41784	0.35473	3.41e-07	6.46714
GRMZM2G162776	COX10b	Heme Biosynthesis	LMAD	1	15125316	1-15125316	-0.63852	0.35473	1.51e-05	4.82064
GRMZM2G162776	COX10b	Heme Biosynthesis	L3Base	1	15125316	1-15125316	-1.41784	0.35473	3.41e-07	6.46714
GRMZM2G162776	COX10b	Heme Biosynthesis	LMAD	1	15125356	1-15125356	-0.659605	0.358108	7.22e-06	5.14129
GRMZM2G162776	COX10b	Heme Biosynthesis	L3Base	1	15125356	1-15125356	-1.45204	0.358108	1.6e-07	6.79491
GRMZM2G162776	COX10b	Heme Biosynthesis	LMAD	1	15125386	1-15125386	-0.659605	0.358108	7.22e-06	5.14129
GRMZM2G162776	COX10b	Heme Biosynthesis	L3Base	1	15125386	1-15125386	-1.45204	0.358108	1.6e-07	6.79491
GRMZM2G162776	COX10b	Heme Biosynthesis	LMAN	1	15125568	1-15125568	-3.01197	0.243243	4.57e-08	7.34008
GRMZM2G162776	COX10b	Heme Biosynthesis	LMAD	1	15125568	1-15125568	-0.825809	0.243243	1.9e-05	4.7217
GRMZM2G162776	COX10b	Heme Biosynthesis	L3Base	1	15125568	1-15125568	-2.38527	0.243243	1.02e-11	10.9918
GRMZM2G162776	COX10b	Heme Biosynthesis	LMAN	1	15125571	1-15125571	-2.84459	0.25	1.18e-07	6.92729
GRMZM2G162776	COX10b	Heme Biosynthesis	LMAD	1	15125571	1-15125571	-0.808567	0.25	2.13e-05	4.67107
GRMZM2G162776	COX10b	Heme Biosynthesis	L3Base	1	15125571	1-15125571	-2.26709	0.25	3.88e-11	10.4112
GRMZM2G162776	COX10b	Heme Biosynthesis	L3Base	1	15125644	1-15125644	-1.4114	0.364865	3.4e-07	6.46867
GRMZM2G162776	COX10b	Heme Biosynthesis	L3Base	1	15125754	1-15125754	-1.37694	0.361486	7.09e-07	6.1495
GRMZM2G162776	COX10b	Heme Biosynthesis	L3Base	1	15125948	1-15125948	-1.41603	0.371622	3e-07	6.52242
GRMZM2G162776	COX10b	Heme Biosynthesis	LMAN	1	15125950	1-15125950	-3.01197	0.243243	4.57e-08	7.34008
GRMZM2G162776	COX10b	Heme Biosynthesis	LMAD	1	15125950	1-15125950	-0.825809	0.243243	1.9e-05	4.7217
GRMZM2G162776	COX10b	Heme Biosynthesis	L3Base	1	15125950	1-15125950	-2.38527	0.243243	1.02e-11	10.9918
GRMZM2G162776	COX10b	Heme Biosynthesis	LMAN	1	15126019	1-15126019	-3.00314	0.246622	2.94e-08	7.53174
GRMZM2G162776	COX10b	Heme Biosynthesis	LMAD	1	15126019	1-15126019	-0.788849	0.246622	3.32e-05	4.47947
GRMZM2G162776	COX10b	Heme Biosynthesis	L3Base	1	15126019	1-15126019	-2.28319	0.246622	3.4e-11	10.4684
GRMZM2G162776	COX10b	Heme Biosynthesis	LMAN	1	15126064	1-15126064	-3.00314	0.246622	2.94e-08	7.53174
GRMZM2G162776	COX10b	Heme Biosynthesis	LMAD	1	15126064	1-15126064	-0.788849	0.246622	3.32e-05	4.47947
GRMZM2G162776	COX10b	Heme Biosynthesis	L3Base	1	15126064	1-15126064	-2.28319	0.246622	3.4e-11	10.4684
GRMZM2G162776	COX10b	Heme Biosynthesis	LMAN	1	15126076	1-15126076	-3.08231	0.253378	4.6e-09	8.3368
GRMZM2G162776	COX10b	Heme Biosynthesis	LMAD	1	15126076	1-15126076	-0.88147	0.253378	1.56e-06	5.80711
GRMZM2G162776	COX10b	Heme Biosynthesis	L3Base	1	15126076	1-15126076	-2.29338	0.253378	1.47e-11	10.8337
GRMZM2G162776	COX10b	Heme Biosynthesis	LMAN	1	15126077	1-15126077	-3.00314	0.246622	2.94e-08	7.53174
GRMZM2G162776	COX10b	Heme Biosynthesis	LMAD	1	15126077	1-15126077	-0.788849	0.246622	3.32e-05	4.47947
GRMZM2G162776	COX10b	Heme Biosynthesis	L3Base	1	15126077	1-15126077	-2.28319	0.246622	3.4e-11	10.4684
GRMZM2G162776	COX10b	Heme Biosynthesis	LMAN	1	15127079	1-15127079	-3.06118	0.324324	3.24e-11	10.4892
GRMZM2G162776	COX10b	Heme Biosynthesis	LMAD	1	15127079	1-15127079	-0.997314	0.324324	5.08e-10	9.29388
GRMZM2G162776	COX10b	Heme Biosynthesis	L3Base	1	15127079	1-15127079	-2.53588	0.324324	1.03e-17	16.9856
GRMZM2G162776	COX10b	Heme Biosynthesis	LMAN	1	15127949	1-15127949	-2.71364	0.253378	4.92e-07	6.30775
GRMZM2G162776	COX10b	Heme Biosynthesis	LMAD	1	15127949	1-15127949	-0.752809	0.253378	6.74e-05	4.17123
GRMZM2G162776	COX10b	Heme Biosynthesis	L3Base	1	15127949	1-15127949	-2.1438	0.253378	5.51e-10	9.25846
GRMZM2G162776	COX10b	Heme Biosynthesis	LMAN	1	15127950	1-15127950	-2.9076	0.239865	1.51e-07	6.82152
GRMZM2G162776	COX10b	Heme Biosynthesis	LMAD	1	15127950	1-15127950	-0.843962	0.239865	1.23e-05	4.91106
GRMZM2G162776	COX10b	Heme Biosynthesis	L3Base	1	15127950	1-15127950	-2.30564	0.239865	6.35e-11	10.1972
GRMZM2G162776	COX10b	Heme Biosynthesis	LMAN	1	15129679	1-15129679	-2.79109	0.293919	2.92e-08	7.53529
GRMZM2G162776	COX10b	Heme Biosynthesis	LMAD	1	15129679	1-15129679	-0.96811	0.293919	9.92e-09	8.00349
GRMZM2G162776	COX10b	Heme Biosynthesis	L3Base	1	15129679	1-15129679	-2.34423	0.293919	3.17e-13	12.4996
GRMZM2G162776	COX10b	Heme Biosynthesis	LMAN	1	15130221	1-15130221	-3.11204	0.378378	1.5e-11	10.8238
GRMZM2G162776	COX10b	Heme Biosynthesis	LMAD	1	15130221	1-15130221	-0.932755	0.378378	8.35e-09	8.07853
GRMZM2G162776	COX10b	Heme Biosynthesis	L3Base	1	15130221	1-15130221	-2.31963	0.378378	7.91e-15	14.1016
GRMZM2G162776	COX10b	Heme Biosynthesis	LMAN	1	15131238	1-15131238	-3.13811	0.246622	6.76e-09	8.1699
GRMZM2G162776	COX10b	Heme Biosynthesis	LMAD	1	15131238	1-15131238	-0.908502	0.246622	1.53e-06	5.81393
GRMZM2G162776	COX10b	Heme Biosynthesis	L3Base	1	15131238	1-15131238	-2.38527	0.246622	1.02e-11	10.9918
GRMZM2G162776	COX10b	Heme Biosynthesis	L3Base	1	15131616	1-15131616	-1.37694	0.361486	7.09e-07	6.1495
GRMZM2G162776	COX10b	Heme Biosynthesis	L3Base	1	15131725	1-15131725	-1.41603	0.371622	3e-07	6.52242
GRMZM2G162776	COX10b	Heme Biosynthesis	L3Base	1	15131730	1-15131730	-1.41603	0.371622	3e-07	6.52242
GRMZM2G162776	COX10b	Heme Biosynthesis	L3Base	1	15131750	1-15131750	-1.37694	0.361486	7.09e-07	6.1495
GRMZM2G162776	COX10b	Heme Biosynthesis	L3Base	1	15131767	1-15131767	-1.41603	0.371622	3e-07	6.52242
GRMZM2G162776	COX10b	Heme Biosynthesis	L3Base	1	15131775	1-15131775	-1.42282	0.364865	3.14e-07	6.50261
GRMZM2G162776	COX10b	Heme Biosynthesis	L3Base	1	15131791	1-15131791	-1.38485	0.35473	7.33e-07	6.13484
GRMZM2G162776	COX10b	Heme Biosynthesis	LMAN	1	15131827	1-15131827	-2.17523	0.283784	6.09e-06	5.21513
GRMZM2G162776	COX10b	Heme Biosynthesis	L3Base	1	15131837	1-15131837	-1.38485	0.35473	7.33e-07	6.13484
GRMZM2G162776	COX10b	Heme Biosynthesis	L3Base	1	15131845	1-15131845	-1.3887	0.375	4.13e-07	6.38408
GRMZM2G162776	COX10b	Heme Biosynthesis	L3Base	1	15131847	1-15131847	-1.41603	0.371622	3e-07	6.52242
GRMZM2G162776	COX10b	Heme Biosynthesis	L3Base	1	15131853	1-15131853	-1.41603	0.371622	3e-07	6.52242
GRMZM2G162776	COX10b	Heme Biosynthesis	LMAN	1	15131892	1-15131892	-3.01197	0.243243	4.57e-08	7.34008
GRMZM2G162776	COX10b	Heme Biosynthesis	LMAD	1	15131892	1-15131892	-0.825809	0.243243	1.9e-05	4.7217
GRMZM2G162776	COX10b	Heme Biosynthesis	L3Base	1	15131892	1-15131892	-2.38527	0.243243	1.02e-11	10.9918
GRMZM2G162776	COX10b	Heme Biosynthesis	LMAN	1	15131904	1-15131904	-2.82991	0.253378	1.41e-07	6.85135
GRMZM2G162776	COX10b	Heme Biosynthesis	LMAD	1	15131904	1-15131904	-0.803718	0.253378	1.65e-05	4.78136
GRMZM2G162776	COX10b	Heme Biosynthesis	L3Base	1	15131904	1-15131904	-2.23814	0.253378	7.22e-11	10.1412
GRMZM2G162776	COX10b	Heme Biosynthesis	L3Base	1	15131915	1-15131915	-1.41603	0.371622	3e-07	6.52242
GRMZM2G162776	COX10b	Heme Biosynthesis	L3Base	1	15131916	1-15131916	-1.37694	0.361486	7.09e-07	6.1495
GRMZM2G162776	COX10b	Heme Biosynthesis	L3Base	1	15131929	1-15131929	-1.41603	0.371622	3e-07	6.52242
GRMZM2G162776	COX10b	Heme Biosynthesis	L3Base	1	15131951	1-15131951	-1.27315	0.422297	3.85e-06	5.41402
GRMZM2G162776	COX10b	Heme Biosynthesis	L3Base	1	15131954	1-15131954	-1.42458	0.358108	3.02e-07	6.52031
GRMZM2G162776	COX10b	Heme Biosynthesis	L3Base	1	15131972	1-15131972	-1.30708	0.35473	3.12e-06	5.50533
GRMZM2G162776	COX10b	Heme Biosynthesis	L3Base	1	15131974	1-15131974	-1.39342	0.361486	6.12e-07	6.21334
GRMZM2G162776	COX10b	Heme Biosynthesis	L3Base	1	15131986	1-15131986	-1.35489	0.351351	1.4e-06	5.85316
GRMZM2G162776	COX10b	Heme Biosynthesis	L3Base	1	15131987	1-15131987	-1.44043	0.385135	1.31e-07	6.88231
GRMZM2G162776	COX10b	Heme Biosynthesis	L3Base	1	15132000	1-15132000	-1.35489	0.351351	1.4e-06	5.85316
GRMZM2G162776	COX10b	Heme Biosynthesis	L3Base	1	15132004	1-15132004	-1.48725	0.381757	5.3e-08	7.2757
GRMZM2G162776	COX10b	Heme Biosynthesis	L3Base	1	15132008	1-15132008	-1.35187	0.344595	1.56e-06	5.80594
GRMZM2G162776	COX10b	Heme Biosynthesis	L3Base	1	15132072	1-15132072	-1.27268	0.334459	7.12e-06	5.14745
GRMZM2G162776	COX10b	Heme Biosynthesis	LMAN	1	15132125	1-15132125	-2.71596	0.35473	4.77e-09	8.32145
GRMZM2G162776	COX10b	Heme Biosynthesis	LMAD	1	15132125	1-15132125	-0.956451	0.35473	6.7e-10	9.17399
GRMZM2G162776	COX10b	Heme Biosynthesis	L3Base	1	15132125	1-15132125	-2.79175	0.35473	1.28e-22	21.8937
GRMZM2G162776	COX10b	Heme Biosynthesis	L3Base	1	15132134	1-15132134	-1.34397	0.341216	1.68e-06	5.77358
GRMZM2G162776	COX10b	Heme Biosynthesis	LMAN	1	15132139	1-15132139	-2.32664	0.273649	4.72e-06	5.32631
GRMZM2G162776	COX10b	Heme Biosynthesis	L3Base	1	15132139	1-15132139	-1.90898	0.273649	9.72e-09	8.01232
GRMZM2G162776	COX10b	Heme Biosynthesis	LMAN	1	15132175	1-15132175	-2.15806	0.277027	7.81e-06	5.10747
GRMZM2G162776	COX10b	Heme Biosynthesis	L3Base	1	15132201	1-15132201	-1.33998	0.347973	1.71e-06	5.76819
GRMZM2G162776	COX10b	Heme Biosynthesis	L3Base	1	15132239	1-15132239	-1.35163	0.358108	1.21e-06	5.91668
GRMZM2G162776	COX10b	Heme Biosynthesis	L3Base	1	15132257	1-15132257	-1.35163	0.358108	1.21e-06	5.91668
GRMZM2G162776	COX10b	Heme Biosynthesis	LMAN	1	15132261	1-15132261	-2.92486	0.25	8.93e-08	7.04917
GRMZM2G162776	COX10b	Heme Biosynthesis	LMAD	1	15132261	1-15132261	-0.767997	0.25	6.07e-05	4.21682
GRMZM2G162776	COX10b	Heme Biosynthesis	L3Base	1	15132261	1-15132261	-2.28425	0.25	6.03e-11	10.2198
GRMZM2G162776	COX10b	Heme Biosynthesis	L3Base	1	15132270	1-15132270	-1.35163	0.358108	1.21e-06	5.91668
GRMZM2G162776	COX10b	Heme Biosynthesis	L3Base	1	15132342	1-15132342	-1.39087	0.368243	5.23e-07	6.28188
GRMZM2G162776	COX10b	Heme Biosynthesis	LMAN	1	15132361	1-15132361	-1.91989	0.412162	1.51e-05	4.82245
GRMZM2G162776	COX10b	Heme Biosynthesis	L3Base	1	15132361	1-15132361	-1.36609	0.412162	2.47e-06	5.6069
GRMZM2G162776	COX10b	Heme Biosynthesis	L3Base	1	15132380	1-15132380	-1.28648	0.226351	7.07e-05	4.15043
GRMZM2G162776	COX10b	Heme Biosynthesis	LMAD	1	15132386	1-15132386	-0.651753	0.334459	1.5e-05	4.82372
GRMZM2G162776	COX10b	Heme Biosynthesis	L3Base	1	15132386	1-15132386	-1.56165	0.334459	2.82e-08	7.55003
GRMZM2G162776	COX10b	Heme Biosynthesis	L3Base	1	15132395	1-15132395	-1.31224	0.364865	2.34e-06	5.62993
GRMZM2G162776	COX10b	Heme Biosynthesis	LMAN	1	15132399	1-15132399	-2.98727	0.25	4.12e-08	7.38536
GRMZM2G162776	COX10b	Heme Biosynthesis	LMAD	1	15132399	1-15132399	-0.874456	0.25	4.08e-06	5.38966
GRMZM2G162776	COX10b	Heme Biosynthesis	L3Base	1	15132399	1-15132399	-2.39226	0.25	5.09e-12	11.2929
GRMZM2G162776	COX10b	Heme Biosynthesis	LMAD	1	15132450	1-15132450	-0.666286	0.334459	7.51e-06	5.12458
GRMZM2G162776	COX10b	Heme Biosynthesis	L3Base	1	15132450	1-15132450	-1.29766	0.334459	4.52e-06	5.34524
GRMZM2G162776	COX10b	Heme Biosynthesis	LMAN	1	15132464	1-15132464	-3.01197	0.243243	4.57e-08	7.34008
GRMZM2G162776	COX10b	Heme Biosynthesis	LMAD	1	15132464	1-15132464	-0.825809	0.243243	1.9e-05	4.7217
GRMZM2G162776	COX10b	Heme Biosynthesis	L3Base	1	15132464	1-15132464	-2.38527	0.243243	1.02e-11	10.9918
GRMZM2G162776	COX10b	Heme Biosynthesis	LMAN	1	15132468	1-15132468	-2.17523	0.283784	6.09e-06	5.21513
GRMZM2G162776	COX10b	Heme Biosynthesis	L3Base	1	15132471	1-15132471	-1.20376	0.422297	1.35e-05	4.86946
GRMZM2G162776	COX10b	Heme Biosynthesis	L3Base	1	15132530	1-15132530	-1.41603	0.371622	3e-07	6.52242
GRMZM2G162776	COX10b	Heme Biosynthesis	L3Base	1	15132556	1-15132556	-1.37694	0.361486	7.09e-07	6.1495
GRMZM2G162776	COX10b	Heme Biosynthesis	L3Base	1	15132567	1-15132567	-1.41603	0.371622	3e-07	6.52242
GRMZM2G162776	COX10b	Heme Biosynthesis	LMAN	1	15132571	1-15132571	-3.01197	0.243243	4.57e-08	7.34008
GRMZM2G162776	COX10b	Heme Biosynthesis	LMAD	1	15132571	1-15132571	-0.825809	0.243243	1.9e-05	4.7217
GRMZM2G162776	COX10b	Heme Biosynthesis	L3Base	1	15132571	1-15132571	-2.38527	0.243243	1.02e-11	10.9918
GRMZM2G162776	COX10b	Heme Biosynthesis	L3Base	1	15132602	1-15132602	2.79312	0.0506757	7.01e-06	5.15441
GRMZM2G162776	COX10b	Heme Biosynthesis	LMAN	1	15132603	1-15132603	-1.83162	0.337838	6.43e-05	4.19163
GRMZM2G162776	COX10b	Heme Biosynthesis	L3Base	1	15132679	1-15132679	-1.41603	0.371622	3e-07	6.52242
GRMZM2G162776	COX10b	Heme Biosynthesis	L3Base	1	15132695	1-15132695	-1.41603	0.371622	3e-07	6.52242
GRMZM2G162776	COX10b	Heme Biosynthesis	L3Base	1	15132733	1-15132733	-1.37136	0.358108	8.18e-07	6.08714
GRMZM2G162776	COX10b	Heme Biosynthesis	L3Base	1	15132755	1-15132755	-1.38476	0.368243	5.89e-07	6.23019
GRMZM2G162776	COX10b	Heme Biosynthesis	L3Base	1	15132763	1-15132763	-1.37694	0.361486	7.09e-07	6.1495
GRMZM2G162776	COX10b	Heme Biosynthesis	L3Base	1	15132774	1-15132774	-1.41603	0.371622	3e-07	6.52242
GRMZM2G162776	COX10b	Heme Biosynthesis	L3Base	1	15132782	1-15132782	-1.23445	0.425676	7.65e-06	5.11616
GRMZM2G162776	COX10b	Heme Biosynthesis	L3Base	1	15132783	1-15132783	-1.41603	0.371622	3e-07	6.52242
GRMZM2G162776	COX10b	Heme Biosynthesis	LMAN	1	15132793	1-15132793	-3.01197	0.243243	4.57e-08	7.34008
GRMZM2G162776	COX10b	Heme Biosynthesis	LMAD	1	15132793	1-15132793	-0.825809	0.243243	1.9e-05	4.7217
GRMZM2G162776	COX10b	Heme Biosynthesis	L3Base	1	15132793	1-15132793	-2.38527	0.243243	1.02e-11	10.9918
GRMZM2G162776	COX10b	Heme Biosynthesis	LMAN	1	15132829	1-15132829	-1.95644	0.293919	3.89e-05	4.41055
GRMZM2G162776	COX10b	Heme Biosynthesis	L3Base	1	15132835	1-15132835	-1.41603	0.371622	3e-07	6.52242
GRMZM2G162776	COX10b	Heme Biosynthesis	L3Base	1	15132845	1-15132845	-1.33517	0.358108	1.64e-06	5.78555
GRMZM2G162776	COX10b	Heme Biosynthesis	LMAN	1	15132851	1-15132851	-2.95381	0.246622	5.53e-08	7.25709
GRMZM2G162776	COX10b	Heme Biosynthesis	LMAD	1	15132851	1-15132851	-0.776997	0.246622	4.38e-05	4.35824
GRMZM2G162776	COX10b	Heme Biosynthesis	L3Base	1	15132851	1-15132851	-2.25332	0.246622	9.21e-11	10.0358
GRMZM2G162776	COX10b	Heme Biosynthesis	L3Base	1	15132855	1-15132855	-1.37479	0.368243	7.12e-07	6.14753
GRMZM2G162776	COX10b	Heme Biosynthesis	L3Base	1	15132863	1-15132863	-1.33517	0.358108	1.64e-06	5.78555
GRMZM2G162776	COX10b	Heme Biosynthesis	L3Base	1	15132872	1-15132872	-1.33517	0.358108	1.64e-06	5.78555
GRMZM2G162776	COX10b	Heme Biosynthesis	L3Base	1	15132888	1-15132888	-1.41603	0.371622	3e-07	6.52242
GRMZM2G162776	COX10b	Heme Biosynthesis	L3Base	1	15132937	1-15132937	-1.37694	0.361486	7.09e-07	6.1495
GRMZM2G162776	COX10b	Heme Biosynthesis	LMAN	1	15132944	1-15132944	-2.17523	0.287162	6.09e-06	5.21513
GRMZM2G162776	COX10b	Heme Biosynthesis	LMAN	1	15132964	1-15132964	-2.17523	0.283784	6.09e-06	5.21513
GRMZM2G162776	COX10b	Heme Biosynthesis	L3Base	1	15132983	1-15132983	-1.41603	0.371622	3e-07	6.52242
GRMZM2G162776	COX10b	Heme Biosynthesis	L3Base	1	15132991	1-15132991	-1.37694	0.358108	7.09e-07	6.1495
GRMZM2G162776	COX10b	Heme Biosynthesis	L3Base	1	15133002	1-15133002	-1.41417	0.364865	3.24e-07	6.48892
GRMZM2G162776	COX10b	Heme Biosynthesis	LMAN	1	15133020	1-15133020	-2.97377	0.253378	3.43e-08	7.46515
GRMZM2G162776	COX10b	Heme Biosynthesis	LMAD	1	15133020	1-15133020	-0.799077	0.253378	2.33e-05	4.63241
GRMZM2G162776	COX10b	Heme Biosynthesis	L3Base	1	15133020	1-15133020	-2.19556	0.253378	1.76e-10	9.75552
GRMZM2G162776	COX10b	Heme Biosynthesis	L3Base	1	15133024	1-15133024	-1.36234	0.347973	1.06e-06	5.9741
GRMZM2G162776	COX10b	Heme Biosynthesis	L3Base	1	15133027	1-15133027	-1.41109	0.344595	4.54e-07	6.34315
GRMZM2G162776	COX10b	Heme Biosynthesis	L3Base	1	15133047	1-15133047	-1.39977	0.35473	4.85e-07	6.31402
GRMZM2G162776	COX10b	Heme Biosynthesis	L3Base	1	15133057	1-15133057	-1.36525	0.361486	9.57e-07	6.01928
GRMZM2G162776	COX10b	Heme Biosynthesis	L3Base	1	15133072	1-15133072	-1.44024	0.364865	2e-07	6.69911
GRMZM2G162776	COX10b	Heme Biosynthesis	L3Base	1	15133093	1-15133093	-1.39977	0.35473	4.85e-07	6.31402
GRMZM2G162776	COX10b	Heme Biosynthesis	L3Base	1	15133094	1-15133094	-1.39977	0.35473	4.85e-07	6.31402
GRMZM2G162776	COX10b	Heme Biosynthesis	LMAN	1	15133098	1-15133098	-2.81944	0.246622	1.44e-07	6.84026
GRMZM2G162776	COX10b	Heme Biosynthesis	LMAD	1	15133098	1-15133098	-0.745698	0.246622	6.78e-05	4.16845
GRMZM2G162776	COX10b	Heme Biosynthesis	L3Base	1	15133098	1-15133098	-2.48516	0.246622	3.36e-13	12.4739
GRMZM2G162776	COX10b	Heme Biosynthesis	LMAN	1	15133125	1-15133125	-3.13524	0.246622	3.76e-09	8.42507
GRMZM2G162776	COX10b	Heme Biosynthesis	LMAD	1	15133125	1-15133125	-0.779466	0.246622	2.96e-05	4.5281
GRMZM2G162776	COX10b	Heme Biosynthesis	L3Base	1	15133125	1-15133125	-2.59566	0.246622	2.09e-14	13.68
GRMZM2G162776	COX10b	Heme Biosynthesis	L3Base	1	15133166	1-15133166	-1.24904	0.422297	5.57e-06	5.25413
GRMZM2G162776	COX10b	Heme Biosynthesis	LMAN	1	15133220	1-15133220	-2.17523	0.287162	6.09e-06	5.21513
GRMZM2G162776	COX10b	Heme Biosynthesis	L3Base	1	15133230	1-15133230	-1.37405	0.358108	7.71e-07	6.11279
GRMZM2G162776	COX10b	Heme Biosynthesis	L3Base	1	15133261	1-15133261	-1.37405	0.358108	7.71e-07	6.11279
GRMZM2G162776	COX10b	Heme Biosynthesis	L3Base	1	15133286	1-15133286	-1.31474	0.364865	2.23e-06	5.65159
GRMZM2G162776	COX10b	Heme Biosynthesis	LMAN	1	15133323	1-15133323	-3.00314	0.246622	2.94e-08	7.53174
GRMZM2G162776	COX10b	Heme Biosynthesis	LMAD	1	15133323	1-15133323	-0.788849	0.246622	3.32e-05	4.47947
GRMZM2G162776	COX10b	Heme Biosynthesis	L3Base	1	15133323	1-15133323	-2.28319	0.246622	3.4e-11	10.4684
GRMZM2G162776	COX10b	Heme Biosynthesis	L3Base	1	15133324	1-15133324	-1.41417	0.368243	3.24e-07	6.48892
GRMZM2G162776	COX10b	Heme Biosynthesis	L3Base	1	15133351	1-15133351	-1.41603	0.371622	3e-07	6.52242
GRMZM2G162776	COX10b	Heme Biosynthesis	L3Base	1	15133374	1-15133374	-1.41603	0.371622	3e-07	6.52242
GRMZM2G162776	COX10b	Heme Biosynthesis	L3Base	1	15133391	1-15133391	-1.37694	0.361486	7.09e-07	6.1495
GRMZM2G162776	COX10b	Heme Biosynthesis	LMAN	1	15133412	1-15133412	-2.17858	0.287162	4.83e-06	5.31631
GRMZM2G162776	COX10b	Heme Biosynthesis	LMAN	1	15133426	1-15133426	-2.17523	0.283784	6.09e-06	5.21513
GRMZM2G162776	COX10b	Heme Biosynthesis	L3Base	1	15133442	1-15133442	-1.1989	0.418919	1.56e-05	4.80696
GRMZM2G162776	COX10b	Heme Biosynthesis	LMAN	1	15133443	1-15133443	-3.01197	0.243243	4.57e-08	7.34008
GRMZM2G162776	COX10b	Heme Biosynthesis	LMAD	1	15133443	1-15133443	-0.825809	0.243243	1.9e-05	4.7217
GRMZM2G162776	COX10b	Heme Biosynthesis	L3Base	1	15133443	1-15133443	-2.38527	0.243243	1.02e-11	10.9918
GRMZM2G162776	COX10b	Heme Biosynthesis	LMAN	1	15133447	1-15133447	-3.01197	0.243243	4.57e-08	7.34008
GRMZM2G162776	COX10b	Heme Biosynthesis	LMAD	1	15133447	1-15133447	-0.825809	0.243243	1.9e-05	4.7217
GRMZM2G162776	COX10b	Heme Biosynthesis	L3Base	1	15133447	1-15133447	-2.38527	0.243243	1.02e-11	10.9918
GRMZM2G162776	COX10b	Heme Biosynthesis	L3Base	1	15133452	1-15133452	-1.37694	0.361486	7.09e-07	6.1495
GRMZM2G162776	COX10b	Heme Biosynthesis	LMAN	1	15133455	1-15133455	-3.01197	0.243243	4.57e-08	7.34008
GRMZM2G162776	COX10b	Heme Biosynthesis	LMAD	1	15133455	1-15133455	-0.825809	0.243243	1.9e-05	4.7217
GRMZM2G162776	COX10b	Heme Biosynthesis	L3Base	1	15133455	1-15133455	-2.38527	0.243243	1.02e-11	10.9918
GRMZM2G162776	COX10b	Heme Biosynthesis	LMAN	1	15134537	1-15134537	-1.95575	0.456081	9.96e-06	5.00162
GRMZM2G162776	COX10b	Heme Biosynthesis	L3Base	1	15134537	1-15134537	-1.63931	0.456081	9.26e-09	8.03341
GRMZM2G162776	COX10b	Heme Biosynthesis	LMAN	1	15149340	1-15149340	-3.2528	0.334459	2.52e-12	11.5982
GRMZM2G162776	COX10b	Heme Biosynthesis	LMAD	1	15149340	1-15149340	-1.01193	0.334459	1.36e-10	9.86798
GRMZM2G162776	COX10b	Heme Biosynthesis	L3Base	1	15149340	1-15149340	-2.80836	0.334459	3.64e-22	21.4394
GRMZM2G162776	COX10b	Heme Biosynthesis	LMAN	1	15149365	1-15149365	-3.30336	0.358108	1.84e-13	12.7355
GRMZM2G162776	COX10b	Heme Biosynthesis	LMAD	1	15149365	1-15149365	-1.04927	0.358108	3.86e-12	11.4132
GRMZM2G162776	COX10b	Heme Biosynthesis	L3Base	1	15149365	1-15149365	-2.63995	0.358108	1.36e-20	19.8664
GRMZM2G162776	COX10b	Heme Biosynthesis	LMAN	1	15149389	1-15149389	-2.32321	0.489865	1.36e-08	7.86593
GRMZM2G162776	COX10b	Heme Biosynthesis	LMAD	1	15149389	1-15149389	-0.746155	0.489865	2.72e-07	6.56566
GRMZM2G162776	COX10b	Heme Biosynthesis	L3Base	1	15149389	1-15149389	-1.99476	0.489865	1.87e-14	13.7285
GRMZM2G162776	COX10b	Heme Biosynthesis	LMAN	1	15149418	1-15149418	-3.36979	0.364865	9.36e-14	13.0287
GRMZM2G162776	COX10b	Heme Biosynthesis	LMAD	1	15149418	1-15149418	-1.13952	0.364865	6.35e-14	13.197
GRMZM2G162776	COX10b	Heme Biosynthesis	L3Base	1	15149418	1-15149418	-2.86649	0.364865	2.23e-24	23.6514
GRMZM2G162776	COX10b	Heme Biosynthesis	LMAN	1	15151113	1-15151113	-2.75839	0.266892	1.26e-07	6.89905
GRMZM2G162776	COX10b	Heme Biosynthesis	L3Base	1	15151113	1-15151113	-2.37258	0.266892	4.75e-13	12.3235
GRMZM2G162776	COX10b	Heme Biosynthesis	LMAN	1	15151212	1-15151212	-3.10437	0.256757	6.06e-09	8.21775
GRMZM2G162776	COX10b	Heme Biosynthesis	LMAD	1	15151212	1-15151212	-0.865582	0.256757	2.71e-06	5.56736
GRMZM2G162776	COX10b	Heme Biosynthesis	L3Base	1	15151212	1-15151212	-2.32602	0.256757	1.07e-11	10.9715
GRMZM2G162776	COX10b	Heme Biosynthesis	LMAN	1	15152057	1-15152057	3.087	0.0878378	7.23e-05	4.14103
GRMZM2G162776	COX10b	Heme Biosynthesis	L3Base	1	15152764	1-15152764	-1.37694	0.361486	7.09e-07	6.1495
GRMZM2G162776	COX10b	Heme Biosynthesis	L3Base	1	15152899	1-15152899	-1.37694	0.361486	7.09e-07	6.1495
GRMZM2G162776	COX10b	Heme Biosynthesis	LMAN	1	15152916	1-15152916	-3.20175	0.347973	2.71e-12	11.5676
GRMZM2G162776	COX10b	Heme Biosynthesis	LMAD	1	15152916	1-15152916	-1.00842	0.347973	9.59e-11	10.0183
GRMZM2G162776	COX10b	Heme Biosynthesis	L3Base	1	15152916	1-15152916	-2.83932	0.347973	1.15e-23	22.9379
GRMZM2G162776	COX10b	Heme Biosynthesis	L3Base	1	15152941	1-15152941	-1.37694	0.361486	7.09e-07	6.1495
GRMZM2G162776	COX10b	Heme Biosynthesis	L3Base	1	15152954	1-15152954	-1.37694	0.361486	7.09e-07	6.1495
GRMZM2G162776	COX10b	Heme Biosynthesis	L3Base	1	15153025	1-15153025	-1.48942	0.368243	6.84e-08	7.1652
GRMZM2G162776	COX10b	Heme Biosynthesis	L3Base	1	15153034	1-15153034	-1.40845	0.368243	3.68e-07	6.43389
GRMZM2G162776	COX10b	Heme Biosynthesis	L3Base	1	15153043	1-15153043	-1.37694	0.361486	7.09e-07	6.1495
GRMZM2G162776	COX10b	Heme Biosynthesis	LMAN	1	15153075	1-15153075	-2.17523	0.283784	6.09e-06	5.21513
GRMZM2G162776	COX10b	Heme Biosynthesis	LMAN	1	15153115	1-15153115	-2.1512	0.280405	7.83e-06	5.10639
GRMZM2G162776	COX10b	Heme Biosynthesis	L3Base	1	15153129	1-15153129	-1.37694	0.361486	7.09e-07	6.1495
GRMZM2G162776	COX10b	Heme Biosynthesis	L3Base	1	15153131	1-15153131	-1.37694	0.361486	7.09e-07	6.1495
GRMZM2G162776	COX10b	Heme Biosynthesis	LMAD	1	15153263	1-15153263	-0.591441	0.361486	6.2e-05	4.20765
GRMZM2G162776	COX10b	Heme Biosynthesis	L3Base	1	15153263	1-15153263	-1.41585	0.361486	3.45e-07	6.46221
GRMZM2G162776	COX10b	Heme Biosynthesis	LMAD	1	15153287	1-15153287	-0.583517	0.35473	8.18e-05	4.08738
GRMZM2G162776	COX10b	Heme Biosynthesis	L3Base	1	15153287	1-15153287	-1.43025	0.35473	2.85e-07	6.54507
GRMZM2G162776	COX10b	Heme Biosynthesis	LMAD	1	15153305	1-15153305	-0.580648	0.351351	9.91e-05	4.00374
GRMZM2G162776	COX10b	Heme Biosynthesis	L3Base	1	15153305	1-15153305	-1.41462	0.351351	4.71e-07	6.32705
GRMZM2G162776	COX10b	Heme Biosynthesis	L3Base	1	15153351	1-15153351	-1.3371	0.378378	1.32e-06	5.87808
GRMZM2G162776	COX10b	Heme Biosynthesis	LMAD	1	15153372	1-15153372	-0.591441	0.358108	6.2e-05	4.20765
GRMZM2G162776	COX10b	Heme Biosynthesis	L3Base	1	15153372	1-15153372	-1.41585	0.358108	3.45e-07	6.46221
GRMZM2G162776	COX10b	Heme Biosynthesis	LMAD	1	15153442	1-15153442	-0.593857	0.344595	6.37e-05	4.19578
GRMZM2G162776	COX10b	Heme Biosynthesis	L3Base	1	15153442	1-15153442	-1.29509	0.344595	4.27e-06	5.36938
GRMZM2G162776	COX10b	Heme Biosynthesis	LMAD	1	15153461	1-15153461	-0.593857	0.344595	6.37e-05	4.19578
GRMZM2G162776	COX10b	Heme Biosynthesis	L3Base	1	15153461	1-15153461	-1.29509	0.344595	4.27e-06	5.36938
GRMZM2G162776	COX10b	Heme Biosynthesis	LMAD	1	15153467	1-15153467	-0.593857	0.344595	6.37e-05	4.19578
GRMZM2G162776	COX10b	Heme Biosynthesis	L3Base	1	15153467	1-15153467	-1.29509	0.344595	4.27e-06	5.36938
GRMZM2G162776	COX10b	Heme Biosynthesis	L3Base	1	15153535	1-15153535	-1.37694	0.361486	7.09e-07	6.1495
GRMZM2G162776	COX10b	Heme Biosynthesis	L3Base	1	15153564	1-15153564	-1.37694	0.361486	7.09e-07	6.1495
GRMZM2G162776	COX10b	Heme Biosynthesis	L3Base	1	15153585	1-15153585	-1.37694	0.364865	7.09e-07	6.1495
GRMZM2G162776	COX10b	Heme Biosynthesis	L3Base	1	15153596	1-15153596	-1.37694	0.364865	7.09e-07	6.1495
GRMZM2G162776	COX10b	Heme Biosynthesis	L3Base	1	15153701	1-15153701	-1.37694	0.361486	7.09e-07	6.1495
GRMZM2G162776	COX10b	Heme Biosynthesis	L3Base	1	15153720	1-15153720	-1.37694	0.361486	7.09e-07	6.1495
GRMZM2G162776	COX10b	Heme Biosynthesis	L3Base	1	15153722	1-15153722	-1.37694	0.364865	7.09e-07	6.1495
GRMZM2G162776	COX10b	Heme Biosynthesis	L3Base	1	15153789	1-15153789	-1.37694	0.361486	7.09e-07	6.1495
GRMZM2G162776	COX10b	Heme Biosynthesis	LMAN	1	15153793	1-15153793	-3.01197	0.243243	4.57e-08	7.34008
GRMZM2G162776	COX10b	Heme Biosynthesis	LMAD	1	15153793	1-15153793	-0.825809	0.243243	1.9e-05	4.7217
GRMZM2G162776	COX10b	Heme Biosynthesis	L3Base	1	15153793	1-15153793	-2.38527	0.243243	1.02e-11	10.9918
GRMZM2G162776	COX10b	Heme Biosynthesis	L3Base	1	15153794	1-15153794	2.89598	0.0540541	6.34e-07	6.19777
GRMZM2G162776	COX10b	Heme Biosynthesis	LMAN	1	15153882	1-15153882	-2.17523	0.283784	6.09e-06	5.21513
GRMZM2G162776	COX10b	Heme Biosynthesis	LMAN	1	15153891	1-15153891	-2.17523	0.283784	6.09e-06	5.21513
GRMZM2G162776	COX10b	Heme Biosynthesis	LMAN	1	15153898	1-15153898	-3.01197	0.243243	4.57e-08	7.34008
GRMZM2G162776	COX10b	Heme Biosynthesis	LMAD	1	15153898	1-15153898	-0.825809	0.243243	1.9e-05	4.7217
GRMZM2G162776	COX10b	Heme Biosynthesis	L3Base	1	15153898	1-15153898	-2.38527	0.243243	1.02e-11	10.9918
GRMZM2G162776	COX10b	Heme Biosynthesis	L3Base	1	15153972	1-15153972	-1.37694	0.361486	7.09e-07	6.1495
GRMZM2G162776	COX10b	Heme Biosynthesis	L3Base	1	15154004	1-15154004	-1.37759	0.358108	8.46e-07	6.07247
GRMZM2G162776	COX10b	Heme Biosynthesis	L3Base	1	15154017	1-15154017	-1.21797	0.418919	9.87e-06	5.00589
GRMZM2G162776	COX10b	Heme Biosynthesis	L3Base	1	15154094	1-15154094	-1.41603	0.371622	3e-07	6.52242
GRMZM2G162776	COX10b	Heme Biosynthesis	L3Base	1	15154095	1-15154095	-1.41603	0.371622	3e-07	6.52242
GRMZM2G162776	COX10b	Heme Biosynthesis	L3Base	1	15154097	1-15154097	-1.41603	0.371622	3e-07	6.52242
GRMZM2G162776	COX10b	Heme Biosynthesis	L3Base	1	15154098	1-15154098	-1.41603	0.371622	3e-07	6.52242
GRMZM2G162776	COX10b	Heme Biosynthesis	LMAN	1	15154124	1-15154124	-3.01197	0.243243	4.57e-08	7.34008
GRMZM2G162776	COX10b	Heme Biosynthesis	LMAD	1	15154124	1-15154124	-0.825809	0.243243	1.9e-05	4.7217
GRMZM2G162776	COX10b	Heme Biosynthesis	L3Base	1	15154124	1-15154124	-2.38527	0.243243	1.02e-11	10.9918
GRMZM2G162776	COX10b	Heme Biosynthesis	L3Base	1	15154144	1-15154144	-1.23445	0.422297	7.65e-06	5.11616
GRMZM2G162776	COX10b	Heme Biosynthesis	LMAN	1	15154163	1-15154163	-3.01197	0.243243	4.57e-08	7.34008
GRMZM2G162776	COX10b	Heme Biosynthesis	LMAD	1	15154163	1-15154163	-0.825809	0.243243	1.9e-05	4.7217
GRMZM2G162776	COX10b	Heme Biosynthesis	L3Base	1	15154163	1-15154163	-2.38527	0.243243	1.02e-11	10.9918
GRMZM2G162776	COX10b	Heme Biosynthesis	LMAN	1	15154376	1-15154376	-2.85885	0.246622	1.41e-07	6.8511
GRMZM2G162776	COX10b	Heme Biosynthesis	LMAD	1	15154376	1-15154376	-0.810789	0.246622	1.9e-05	4.72151
GRMZM2G162776	COX10b	Heme Biosynthesis	L3Base	1	15154376	1-15154376	-2.33807	0.246622	1.3e-11	10.8877
GRMZM2G162776	COX10b	Heme Biosynthesis	L3Base	1	15154389	1-15154389	-1.41603	0.375	3e-07	6.52242
GRMZM2G162776	COX10b	Heme Biosynthesis	LMAN	1	15154421	1-15154421	-3.01197	0.243243	4.57e-08	7.34008
GRMZM2G162776	COX10b	Heme Biosynthesis	LMAD	1	15154421	1-15154421	-0.825809	0.243243	1.9e-05	4.7217
GRMZM2G162776	COX10b	Heme Biosynthesis	L3Base	1	15154421	1-15154421	-2.38527	0.243243	1.02e-11	10.9918
GRMZM2G162776	COX10b	Heme Biosynthesis	L3Base	1	15154473	1-15154473	-1.37607	0.351351	8.24e-07	6.08425
GRMZM2G162776	COX10b	Heme Biosynthesis	L3Base	1	15154485	1-15154485	-1.41236	0.361486	3.61e-07	6.44282
GRMZM2G162776	COX10b	Heme Biosynthesis	L3Base	1	15154526	1-15154526	-1.26786	0.341216	8.65e-06	5.06295
GRMZM2G162776	COX10b	Heme Biosynthesis	L3Base	1	15154527	1-15154527	-1.26786	0.341216	8.65e-06	5.06295
GRMZM2G162776	COX10b	Heme Biosynthesis	L3Base	1	15154536	1-15154536	-1.37694	0.361486	7.09e-07	6.1495
GRMZM2G162776	COX10b	Heme Biosynthesis	LMAN	1	15154550	1-15154550	-1.95644	0.293919	3.89e-05	4.41055
GRMZM2G162776	COX10b	Heme Biosynthesis	L3Base	1	15154602	1-15154602	-1.37694	0.361486	7.09e-07	6.1495
GRMZM2G162776	COX10b	Heme Biosynthesis	L3Base	1	15154605	1-15154605	-1.37356	0.358108	7.95e-07	6.09961
GRMZM2G162776	COX10b	Heme Biosynthesis	L3Base	1	15154617	1-15154617	-1.37694	0.361486	7.09e-07	6.1495
GRMZM2G162776	COX10b	Heme Biosynthesis	L3Base	1	15154642	1-15154642	-1.37694	0.361486	7.09e-07	6.1495
GRMZM2G162776	COX10b	Heme Biosynthesis	L3Base	1	15154749	1-15154749	-1.37694	0.361486	7.09e-07	6.1495
GRMZM2G162776	COX10b	Heme Biosynthesis	L3Base	1	15154774	1-15154774	-1.37694	0.361486	7.09e-07	6.1495
GRMZM2G162776	COX10b	Heme Biosynthesis	L3Base	1	15154776	1-15154776	-1.37694	0.361486	7.09e-07	6.1495
GRMZM2G162776	COX10b	Heme Biosynthesis	L3Base	1	15154817	1-15154817	-1.37694	0.361486	7.09e-07	6.1495
GRMZM2G162776	COX10b	Heme Biosynthesis	L3Base	1	15154825	1-15154825	-1.37694	0.361486	7.09e-07	6.1495
GRMZM2G162776	COX10b	Heme Biosynthesis	L3Base	1	15154872	1-15154872	-1.37694	0.361486	7.09e-07	6.1495
GRMZM2G162776	COX10b	Heme Biosynthesis	L3Base	1	15154933	1-15154933	-1.37694	0.361486	7.09e-07	6.1495
GRMZM2G162776	COX10b	Heme Biosynthesis	LMAN	1	15154936	1-15154936	-3.01197	0.243243	4.57e-08	7.34008
GRMZM2G162776	COX10b	Heme Biosynthesis	LMAD	1	15154936	1-15154936	-0.825809	0.243243	1.9e-05	4.7217
GRMZM2G162776	COX10b	Heme Biosynthesis	L3Base	1	15154936	1-15154936	-2.38527	0.243243	1.02e-11	10.9918
GRMZM2G162776	COX10b	Heme Biosynthesis	L3Base	1	15154964	1-15154964	-1.37694	0.361486	7.09e-07	6.1495
GRMZM2G162776	COX10b	Heme Biosynthesis	L3Base	1	15154972	1-15154972	-1.37694	0.361486	7.09e-07	6.1495
GRMZM2G162776	COX10b	Heme Biosynthesis	LMAN	1	15155009	1-15155009	-2.8573	0.25	1.66e-07	6.77939
GRMZM2G162776	COX10b	Heme Biosynthesis	LMAD	1	15155009	1-15155009	-0.803095	0.25	2.61e-05	4.58315
GRMZM2G162776	COX10b	Heme Biosynthesis	L3Base	1	15155009	1-15155009	-2.27104	0.25	6.97e-11	10.1571
GRMZM2G162776	COX10b	Heme Biosynthesis	L3Base	1	15155027	1-15155027	-1.41603	0.371622	3e-07	6.52242
GRMZM2G162776	COX10b	Heme Biosynthesis	LMAN	1	15155053	1-15155053	-2.18478	0.280405	5.71e-06	5.24323
GRMZM2G162776	COX10b	Heme Biosynthesis	L3Base	1	15155080	1-15155080	-1.38412	0.358108	6.67e-07	6.17572
GRMZM2G162776	COX10b	Heme Biosynthesis	L3Base	1	15155090	1-15155090	-2.83053	0.108108	2.61e-05	4.58405
GRMZM2G162776	COX10b	Heme Biosynthesis	LMAN	1	15155110	1-15155110	-2.98193	0.361486	8.21e-11	10.0854
GRMZM2G162776	COX10b	Heme Biosynthesis	LMAD	1	15155110	1-15155110	-0.927464	0.361486	2.55e-09	8.59286
GRMZM2G162776	COX10b	Heme Biosynthesis	L3Base	1	15155110	1-15155110	-2.65286	0.361486	2.09e-20	19.68
GRMZM2G162776	COX10b	Heme Biosynthesis	L3Base	1	15155127	1-15155127	-1.37694	0.361486	7.09e-07	6.1495
GRMZM2G162776	COX10b	Heme Biosynthesis	L3Base	1	15155151	1-15155151	-1.37694	0.361486	7.09e-07	6.1495
GRMZM2G162776	COX10b	Heme Biosynthesis	LMAN	1	15155196	1-15155196	-2.17523	0.283784	6.09e-06	5.21513
GRMZM2G162776	COX10b	Heme Biosynthesis	L3Base	1	15155224	1-15155224	-1.1989	0.415541	1.56e-05	4.80696
GRMZM2G162776	COX10b	Heme Biosynthesis	L3Base	1	15155245	1-15155245	-1.11827	0.398649	6.96e-05	4.15746
GRMZM2G162776	COX10b	Heme Biosynthesis	LMAN	1	15155253	1-15155253	-2.17293	0.280405	7.01e-06	5.15435
GRMZM2G162776	COX10b	Heme Biosynthesis	L3Base	1	15155254	1-15155254	-1.1989	0.415541	1.56e-05	4.80696
GRMZM2G162776	COX10b	Heme Biosynthesis	L3Base	1	15155287	1-15155287	-1.1989	0.415541	1.56e-05	4.80696
GRMZM2G162776	COX10b	Heme Biosynthesis	L3Base	1	15155320	1-15155320	-1.37694	0.361486	7.09e-07	6.1495
GRMZM2G162776	COX10b	Heme Biosynthesis	L3Base	1	15155335	1-15155335	-1.1989	0.415541	1.56e-05	4.80696
GRMZM2G162776	COX10b	Heme Biosynthesis	L3Base	1	15155339	1-15155339	-1.1989	0.415541	1.56e-05	4.80696
GRMZM2G162776	COX10b	Heme Biosynthesis	L3Base	1	15155341	1-15155341	-1.1989	0.415541	1.56e-05	4.80696
GRMZM2G162776	COX10b	Heme Biosynthesis	L3Base	1	15155351	1-15155351	-1.37694	0.361486	7.09e-07	6.1495
GRMZM2G162776	COX10b	Heme Biosynthesis	L3Base	1	15155384	1-15155384	-1.17243	0.412162	2.45e-05	4.6117
GRMZM2G162776	COX10b	Heme Biosynthesis	LMAN	1	15155387	1-15155387	-2.17523	0.283784	6.09e-06	5.21513
GRMZM2G162776	COX10b	Heme Biosynthesis	L3Base	1	15155408	1-15155408	-1.37694	0.361486	7.09e-07	6.1495
GRMZM2G162776	COX10b	Heme Biosynthesis	L3Base	1	15155455	1-15155455	-1.37694	0.361486	7.09e-07	6.1495
GRMZM2G162776	COX10b	Heme Biosynthesis	L3Base	1	15155470	1-15155470	-1.37694	0.361486	7.09e-07	6.1495
GRMZM2G162776	COX10b	Heme Biosynthesis	L3Base	1	15155477	1-15155477	-1.18233	0.412162	1.99e-05	4.70036
GRMZM2G162776	COX10b	Heme Biosynthesis	LMAN	1	15155501	1-15155501	-2.17523	0.283784	6.09e-06	5.21513
GRMZM2G162776	COX10b	Heme Biosynthesis	L3Base	1	15155502	1-15155502	-1.1989	0.415541	1.56e-05	4.80696
GRMZM2G162776	COX10b	Heme Biosynthesis	L3Base	1	15155524	1-15155524	-1.37694	0.361486	7.09e-07	6.1495
GRMZM2G162776	COX10b	Heme Biosynthesis	L3Base	1	15155526	1-15155526	-1.37694	0.361486	7.09e-07	6.1495
GRMZM2G162776	COX10b	Heme Biosynthesis	L3Base	1	15155634	1-15155634	-1.1989	0.418919	1.56e-05	4.80696
GRMZM2G162776	COX10b	Heme Biosynthesis	LMAN	1	15155726	1-15155726	-2.17523	0.283784	6.09e-06	5.21513
GRMZM2G162776	COX10b	Heme Biosynthesis	LMAN	1	15155742	1-15155742	-3.01197	0.243243	4.57e-08	7.34008
GRMZM2G162776	COX10b	Heme Biosynthesis	LMAD	1	15155742	1-15155742	-0.825809	0.243243	1.9e-05	4.7217
GRMZM2G162776	COX10b	Heme Biosynthesis	L3Base	1	15155742	1-15155742	-2.38527	0.243243	1.02e-11	10.9918
GRMZM2G162776	COX10b	Heme Biosynthesis	LMAN	1	15155772	1-15155772	-2.17523	0.283784	6.09e-06	5.21513
GRMZM2G162776	COX10b	Heme Biosynthesis	L3Base	1	15155815	1-15155815	2.07782	0.097973	7.09e-06	5.14906
GRMZM2G162776	COX10b	Heme Biosynthesis	L3Base	1	15155838	1-15155838	-1.37694	0.361486	7.09e-07	6.1495
GRMZM2G162776	COX10b	Heme Biosynthesis	LMAN	1	15155839	1-15155839	-2.17523	0.283784	6.09e-06	5.21513
GRMZM2G162776	COX10b	Heme Biosynthesis	LMAN	1	15156086	1-15156086	-2.88204	0.236486	2.12e-07	6.67337
GRMZM2G162776	COX10b	Heme Biosynthesis	LMAD	1	15156086	1-15156086	-0.764679	0.236486	8.9e-05	4.05072
GRMZM2G162776	COX10b	Heme Biosynthesis	L3Base	1	15156086	1-15156086	-2.27056	0.236486	1.94e-10	9.71114
GRMZM2G162776	COX10b	Heme Biosynthesis	L3Base	1	15156254	1-15156254	-1.33189	0.358108	1.8e-06	5.74387
GRMZM2G162776	COX10b	Heme Biosynthesis	LMAN	1	15156257	1-15156257	-2.15245	0.280405	8.79e-06	5.05587
GRMZM2G162776	COX10b	Heme Biosynthesis	L3Base	1	15156261	1-15156261	-1.1989	0.415541	1.56e-05	4.80696
GRMZM2G162776	COX10b	Heme Biosynthesis	L3Base	1	15156269	1-15156269	-1.1989	0.415541	1.56e-05	4.80696
GRMZM2G162776	COX10b	Heme Biosynthesis	L3Base	1	15156289	1-15156289	-1.1989	0.415541	1.56e-05	4.80696
GRMZM2G162776	COX10b	Heme Biosynthesis	L3Base	1	15156364	1-15156364	-1.1989	0.415541	1.56e-05	4.80696
GRMZM2G162776	COX10b	Heme Biosynthesis	LMAN	1	15156448	1-15156448	-3.01197	0.243243	4.57e-08	7.34008
GRMZM2G162776	COX10b	Heme Biosynthesis	LMAD	1	15156448	1-15156448	-0.825809	0.243243	1.9e-05	4.7217
GRMZM2G162776	COX10b	Heme Biosynthesis	L3Base	1	15156448	1-15156448	-2.38527	0.243243	1.02e-11	10.9918
GRMZM2G162776	COX10b	Heme Biosynthesis	L3Base	1	15156500	1-15156500	-1.37813	0.358108	8.2e-07	6.08631
GRMZM2G162776	COX10b	Heme Biosynthesis	L3Base	1	15156518	1-15156518	-1.23376	0.412162	8.25e-06	5.08334
GRMZM2G162776	COX10b	Heme Biosynthesis	L3Base	1	15156522	1-15156522	-1.37694	0.361486	7.09e-07	6.1495
GRMZM2G162776	COX10b	Heme Biosynthesis	L3Base	1	15156791	1-15156791	2.57628	0.0675676	8.68e-06	5.06144
GRMZM2G162776	COX10b	Heme Biosynthesis	L3Base	1	15156795	1-15156795	-1.37694	0.361486	7.09e-07	6.1495
GRMZM2G162776	COX10b	Heme Biosynthesis	L3Base	1	15156911	1-15156911	-1.38384	0.351351	6.81e-07	6.16703
GRMZM2G162776	COX10b	Heme Biosynthesis	LMAN	1	15156916	1-15156916	-2.17523	0.283784	6.09e-06	5.21513
GRMZM2G162776	COX10b	Heme Biosynthesis	L3Base	1	15157075	1-15157075	-1.24497	0.412162	7.15e-06	5.14569
GRMZM2G162776	COX10b	Heme Biosynthesis	L3Base	1	15157121	1-15157121	3.17968	0.0506757	6.98e-08	7.1564
GRMZM2G162776	COX10b	Heme Biosynthesis	L3Base	1	15157159	1-15157159	-1.37694	0.361486	7.09e-07	6.1495
GRMZM2G162776	COX10b	Heme Biosynthesis	L3Base	1	15157258	1-15157258	-1.37694	0.361486	7.09e-07	6.1495
GRMZM2G162776	COX10b	Heme Biosynthesis	LMAN	1	15157409	1-15157409	-3.01197	0.243243	4.57e-08	7.34008
GRMZM2G162776	COX10b	Heme Biosynthesis	LMAD	1	15157409	1-15157409	-0.825809	0.243243	1.9e-05	4.7217
GRMZM2G162776	COX10b	Heme Biosynthesis	L3Base	1	15157409	1-15157409	-2.38527	0.243243	1.02e-11	10.9918
GRMZM2G162776	COX10b	Heme Biosynthesis	L3Base	1	15157421	1-15157421	-1.1989	0.415541	1.56e-05	4.80696
GRMZM2G162776	COX10b	Heme Biosynthesis	L3Base	1	15157441	1-15157441	-1.37694	0.361486	7.09e-07	6.1495
GRMZM2G162776	COX10b	Heme Biosynthesis	L3Base	1	15157483	1-15157483	-1.1989	0.415541	1.56e-05	4.80696
GRMZM2G162776	COX10b	Heme Biosynthesis	L3Base	1	15157535	1-15157535	-1.37694	0.361486	7.09e-07	6.1495
GRMZM2G162776	COX10b	Heme Biosynthesis	L3Base	1	15157555	1-15157555	-1.2475	0.429054	5.1e-06	5.29218
GRMZM2G162776	COX10b	Heme Biosynthesis	L3Base	1	15157628	1-15157628	-1.20222	0.368243	1.59e-05	4.79845
GRMZM2G162776	COX10b	Heme Biosynthesis	LMAN	1	15157635	1-15157635	-2.10063	0.290541	1.27e-05	4.89509
GRMZM2G162776	COX10b	Heme Biosynthesis	L3Base	1	15158026	1-15158026	-1.38183	0.358108	6.65e-07	6.17729
GRMZM2G162776	COX10b	Heme Biosynthesis	L3Base	1	15158144	1-15158144	-1.37694	0.361486	7.09e-07	6.1495
GRMZM2G162776	COX10b	Heme Biosynthesis	L3Base	1	15158213	1-15158213	-1.37694	0.361486	7.09e-07	6.1495
GRMZM2G162776	COX10b	Heme Biosynthesis	L3Base	1	15158332	1-15158332	-1.37694	0.361486	7.09e-07	6.1495
GRMZM2G162776	COX10b	Heme Biosynthesis	L3Base	1	15158333	1-15158333	-1.36076	0.358108	9.79e-07	6.00927
GRMZM2G162776	COX10b	Heme Biosynthesis	L3Base	1	15158497	1-15158497	-1.39633	0.364865	4.67e-07	6.3308
[truncated: 38,089 more rows]

## Sheet: Table S6
Table S6. Cis SNPs associated with variation in transcript abundance of tetrapyrrole biosynthesis pathway genes that affect chlorophyll content in mutant and WT F1 plants at p-value ≤1x10-4
SNP_ID	Trait	v4 gene model	Trait name	Pathway	Tissue	CHR	POS	SNP_effect_eGWAS	pvalue_eGWAS	log10p_eGWAS	FDR_adj_eGWAS	Phenotype	SNP_effect_phenotype	pvalue_phenotype	log10p_phenotype	FDR_adj_phenotype
1-243368806	GRMZM2G127421	Zm00001d032926	CHPH2	Chlorophyll Catabolism	L3Tip	1	243368806	-2.81215	3.1e-06	5.50911	0.0235306	WT_CCMII	0.827441	5.2e-05	4.28435	0.123483
1-243368806	GRMZM2G127421	Zm00001d032926	CHPH2	Chlorophyll Catabolism	LMAD	1	243368806	-60.1793	8.38e-18	17.0766	2.91e-13	WT_CCMII	0.827441	5.2e-05	4.28435	0.123483
1-243368806	GRMZM2G127421	Zm00001d032926	CHPH2	Chlorophyll Catabolism	LMAN	1	243368806	-169.289	9.74e-11	10.0115	1.27e-06	WT_CCMII	0.827441	5.2e-05	4.28435	0.123483
1-243379679	GRMZM2G127421	Zm00001d032926	CHPH2	Chlorophyll Catabolism	LMAD	1	243379679	-52.2788	6.89e-14	13.1618	7.74e-10	WT_CCMII	0.785878	7.31e-05	4.1362	0.123483
1-243379679	GRMZM2G127421	Zm00001d032926	CHPH2	Chlorophyll Catabolism	LMAN	1	243379679	-134.613	1.51e-07	6.82001	0.000812237	WT_CCMII	0.785878	7.31e-05	4.1362	0.123483
1-243401491	GRMZM2G127421	Zm00001d032926	CHPH2	Chlorophyll Catabolism	LMAD	1	243401491	41.2092	1.66e-05	4.78033	0.0533293	MT_CCMI	-1.12777	9.54e-05	4.02059	0.066191
1-243436311	GRMZM2G127421	Zm00001d032926	CHPH2	Chlorophyll Catabolism	LMAD	1	243436311	42.8	1.98e-06	5.70333	0.010102	Ratio_CCMI	-0.0178139	5.94e-05	4.22626	0.0904236
1-243436311	GRMZM2G127421	Zm00001d032926	CHPH2	Chlorophyll Catabolism	LMAN	1	243436311	122.744	3.29e-05	4.48292	0.0823721	Ratio_CCMI	-0.0178139	5.94e-05	4.22626	0.0904236
1-243436311	GRMZM2G127421	Zm00001d032926	CHPH2	Chlorophyll Catabolism	LMAD	1	243436311	42.7646	1.98e-06	5.70333	0.010102	MT_CCMI	-1.17045	2.68e-05	4.57199	0.0400264
1-243436311	GRMZM2G127421	Zm00001d032926	CHPH2	Chlorophyll Catabolism	LMAN	1	243436311	122.744	3.29e-05	4.48292	0.0823721	MT_CCMI	-1.17045	2.68e-05	4.57199	0.0400264
1-243451224	GRMZM2G127421	Zm00001d032926	CHPH2	Chlorophyll Catabolism	LMAD	1	243451224	37.9022	4.17e-05	4.37986	0.103155	MT_CCMI	-1.1163	6.44e-05	4.19086	0.0562173
1-243459635	GRMZM2G127421	Zm00001d032926	CHPH2	Chlorophyll Catabolism	L3Tip	1	243459635	2.75011	1.49e-05	4.82745	0.0766787	MT_CCMI	-1.07923	4.71e-05	4.32706	0.0512788
1-243459635	GRMZM2G127421	Zm00001d032926	CHPH2	Chlorophyll Catabolism	LMAD	1	243459635	37.2023	2.33e-05	4.63264	0.0678326	MT_CCMI	-1.07923	4.71e-05	4.32706	0.0512788
1-243459635	GRMZM2G127421	Zm00001d032926	CHPH2	Chlorophyll Catabolism	LMAN	1	243459635	119.521	3.14e-05	4.50349	0.0796076	MT_CCMI	-1.07923	4.71e-05	4.32706	0.0512788
1-57203303	GRMZM2G044074	Zm00001d029074	LES22	Porphyrin Biosynthesis	LMAD	1	57203303	0.00969	1.93e-07	6.71528	0.0442918	Ratio_CCMI	-0.0162323	5.05e-05	4.29713	0.0839198
1-57203303	GRMZM2G044074	Zm00001d029074	LES22	Porphyrin Biosynthesis	LMAN	1	57203303	0.0115291	2.31e-12	11.637	1.31e-06	Ratio_CCMI	-0.0162323	5.05e-05	4.29713	0.0839198
1-57203303	GRMZM2G044074	Zm00001d029074	LES22	Porphyrin Biosynthesis	LMAD	1	57203303	0.00969142	1.93e-07	6.71528	0.0442918	MT_CCMII	-2.69674	9.01e-05	4.04509	0.0816298
1-57203303	GRMZM2G044074	Zm00001d029074	LES22	Porphyrin Biosynthesis	LMAN	1	57203303	0.0115291	2.31e-12	11.637	1.31e-06	MT_CCMII	-2.69674	9.01e-05	4.04509	0.0816298
1-57203303	GRMZM2G044074	Zm00001d029074	LES22	Porphyrin Biosynthesis	LMAD	1	57203303	0.00969142	1.93e-07	6.71528	0.0442918	MT_CCMI	-1.03795	3.74e-05	4.4266	0.0464855
1-57203303	GRMZM2G044074	Zm00001d029074	LES22	Porphyrin Biosynthesis	LMAN	1	57203303	0.0115291	2.31e-12	11.637	1.31e-06	MT_CCMI	-1.03795	3.74e-05	4.4266	0.0464855
2-1434548	GRMZM2G084958	Zm00001d001820	PCR1	Chlorophyll Biosynthesis	L3Base	2	1434548	-0.291646	8.91e-05	4.05022	0.701528	MT_CCMII	-2.52444	9.92e-05	4.00331	0.0851714
2-1434548	GRMZM2G084958	Zm00001d001820	PCR1	Chlorophyll Biosynthesis	L3Tip	2	1434548	0.021366	5.59e-05	4.25296	0.433829	MT_CCMII	-2.52444	9.92e-05	4.00331	0.0851714
2-1434548	GRMZM2G084958	Zm00001d001820	PCR1	Chlorophyll Biosynthesis	LMAD	2	1434548	-0.0509037	6.98e-05	4.15604	0.155369	MT_CCMII	-2.52444	9.92e-05	4.00331	0.0851714
2-1434548	GRMZM2G084958	Zm00001d001820	PCR1	Chlorophyll Biosynthesis	LMAN	2	1434548	-0.213035	6.65e-05	4.17688	0.339763	MT_CCMII	-2.52444	9.92e-05	4.00331	0.0851714
2-1435696	GRMZM2G084958	Zm00001d001820	PCR1	Chlorophyll Biosynthesis	L3Tip	2	1435696	0.0203798	5.01e-05	4.29995	0.413573	MT_CCMII	-2.55685	9.19e-05	4.03654	0.082387
2-1435696	GRMZM2G084958	Zm00001d001820	PCR1	Chlorophyll Biosynthesis	LMAD	2	1435696	-0.0547004	3.32e-05	4.47917	0.124867	MT_CCMII	-2.55685	9.19e-05	4.03654	0.082387
2-1435696	GRMZM2G084958	Zm00001d001820	PCR1	Chlorophyll Biosynthesis	LMAN	2	1435696	-0.222001	5.61e-05	4.25104	0.336512	MT_CCMII	-2.55685	9.19e-05	4.03654	0.082387
2-1435711	GRMZM2G084958	Zm00001d001820	PCR1	Chlorophyll Biosynthesis	L3Tip	2	1435711	0.0201117	5.97e-05	4.22426	0.447571	MT_CCMII	-2.63121	4.83e-05	4.31628	0.0635045
2-1435711	GRMZM2G084958	Zm00001d001820	PCR1	Chlorophyll Biosynthesis	LMAD	2	1435711	-0.0540821	3.04e-05	4.51677	0.122593	MT_CCMII	-2.63121	4.83e-05	4.31628	0.0635045
2-1435711	GRMZM2G084958	Zm00001d001820	PCR1	Chlorophyll Biosynthesis	LMAN	2	1435711	-0.213931	8.66e-05	4.06235	0.344763	MT_CCMII	-2.63121	4.83e-05	4.31628	0.0635045
5-178383103	GRMZM2G113325	Zm00001d016854	FC2	Heme Biosynthesis	L3Base	5	178383103	0.00831738	4.35e-07	6.36195	0.119445	WT_CCMII	0.882348	6.67e-05	4.1761	0.123483
5-178383103	GRMZM2G113325	Zm00001d016854	FC2	Heme Biosynthesis	L3Tip	5	178383103	-0.195518	4.86e-12	11.3135	1.17e-06	WT_CCMII	0.882348	6.67e-05	4.1761	0.123483
5-178383103	GRMZM2G113325	Zm00001d016854	FC2	Heme Biosynthesis	LMAN	5	178383103	-4.63434	2.7e-06	5.56927	0.125921	WT_CCMII	0.882348	6.67e-05	4.1761	0.123483
5-178387212	GRMZM2G113325	Zm00001d016854	FC2	Heme Biosynthesis	L3Tip	5	178387212	0.147093	6.88e-07	6.16248	0.0499985	Ratio_CCMII	-0.0348675	2.64e-05	4.57813	0.0635354
5-178387212	GRMZM2G113325	Zm00001d016854	FC2	Heme Biosynthesis	L3Tip	5	178387212	0.147093	6.88e-07	6.16248	0.0499985	MT_CCMII	-2.61762	3.27e-05	4.4858	0.0533925
5-178387212	GRMZM2G113325	Zm00001d016854	FC2	Heme Biosynthesis	L3Tip	5	178387212	0.147093	6.88e-07	6.16248	0.0499985	MT_CCMI	-0.924603	8.51e-05	4.06992	0.0628747
5-178387436	GRMZM2G113325	Zm00001d016854	FC2	Heme Biosynthesis	L3Tip	5	178387436	0.115203	1.73e-05	4.76223	0.333228	Ratio_CCMII	-0.0308831	8.69e-05	4.06074	0.10644
5-178387436	GRMZM2G113325	Zm00001d016854	FC2	Heme Biosynthesis	LMAD	5	178387436	1.50486	1.04e-06	5.98116	0.205961	Ratio_CCMII	-0.0308831	8.69e-05	4.06074	0.10644
5-178392541	GRMZM2G113325	Zm00001d016854	FC2	Heme Biosynthesis	L3Tip	5	178392541	0.11705	9.31e-06	5.03105	0.264723	Ratio_CCMII	-0.0342565	6.53e-06	5.18507	0.0258595
5-178392541	GRMZM2G113325	Zm00001d016854	FC2	Heme Biosynthesis	L3Tip	5	178392541	0.11705	9.31e-06	5.03105	0.264723	MT_CCMII	-2.52934	1.17e-05	4.9324	0.0314269
5-178392541	GRMZM2G113325	Zm00001d016854	FC2	Heme Biosynthesis	L3Tip	5	178392541	0.11705	9.31e-06	5.03105	0.264723	Diff_CCMII	2.23824	2.94e-05	4.53189	0.0749119
5-178393669	GRMZM2G113325	Zm00001d016854	FC2	Heme Biosynthesis	L3Tip	5	178393669	0.141583	8.1e-07	6.09164	0.0569533	Ratio_CCMII	-0.0331538	4.99e-05	4.30165	0.0856961
5-178393669	GRMZM2G113325	Zm00001d016854	FC2	Heme Biosynthesis	LMAD	5	178393669	1.31617	9.66e-05	4.01517	0.380553	Ratio_CCMII	-0.0331538	4.99e-05	4.30165	0.0856961
5-178393669	GRMZM2G113325	Zm00001d016854	FC2	Heme Biosynthesis	L3Tip	5	178393669	0.141583	8.1e-07	6.09164	0.0569533	MT_CCMII	-2.44048	8.07e-05	4.09292	0.0777297
5-178393669	GRMZM2G113325	Zm00001d016854	FC2	Heme Biosynthesis	LMAD	5	178393669	1.31617	9.66e-05	4.01517	0.380553	MT_CCMII	-2.44048	8.07e-05	4.09292	0.0777297
5-178393669	GRMZM2G113325	Zm00001d016854	FC2	Heme Biosynthesis	L3Tip	5	178393669	0.141583	8.1e-07	6.09164	0.0569533	Diff_CCMII	2.25139	9.03e-05	4.04449	0.127856
5-178393669	GRMZM2G113325	Zm00001d016854	FC2	Heme Biosynthesis	LMAD	5	178393669	1.31617	9.66e-05	4.01517	0.380553	Diff_CCMII	2.25139	9.03e-05	4.04449	0.127856
5-25437793	GRMZM2G073351	Zm00001d013937	PCR3	Chlorophyll Biosynthesis	LMAD	5	25437793	0.731	5.82e-06	5.235	0.305541	Ratio_CCMI	0.0208567	1.86e-05	4.72983	0.0567794
5-25437793	GRMZM2G073351	Zm00001d013937	PCR3	Chlorophyll Biosynthesis	LMAD	5	25437793	0.731135	5.82e-06	5.235	0.305541	MT_CCMI	1.44119	2.4e-06	5.6203	0.0111527
10-148761386	GRMZM2G323024	Zm00001d026603	CHLH1	Chlorophyll Biosynthesis	L3Tip	10	148761386	0.536466	2.14e-10	9.67023	0.00255495	Ratio_CCMII	0.0478814	6.16e-05	4.21043	0.0936842
10-148761386	GRMZM2G323024	Zm00001d026603	CHLH1	Chlorophyll Biosynthesis	LMAD	10	148761386	0.388365	4.38e-06	5.35852	0.44211	Ratio_CCMII	0.0478814	6.16e-05	4.21043	0.0936842
10-148761386	GRMZM2G323024	Zm00001d026603	CHLH1	Chlorophyll Biosynthesis	LMAN	10	148761386	0.207011	1.64e-07	6.78456	0.443625	Ratio_CCMII	0.0478814	6.16e-05	4.21043	0.0936842
10-148762191	GRMZM2G323024	Zm00001d026603	CHLH1	Chlorophyll Biosynthesis	L3Tip	10	148762191	0.494947	9.99e-09	8.00046	0.0298602	Ratio_CCMII	0.0454338	9.67e-05	4.01437	0.109143
10-148762191	GRMZM2G323024	Zm00001d026603	CHLH1	Chlorophyll Biosynthesis	LMAD	10	148762191	0.393499	4.87e-06	5.31238	0.455736	Ratio_CCMII	0.0454338	9.67e-05	4.01437	0.109143
10-148762191	GRMZM2G323024	Zm00001d026603	CHLH1	Chlorophyll Biosynthesis	LMAN	10	148762191	0.222049	2.82e-08	7.55047	0.219476	Ratio_CCMII	0.0454338	9.67e-05	4.01437	0.109143
10-148762244	GRMZM2G323024	Zm00001d026603	CHLH1	Chlorophyll Biosynthesis	L3Tip	10	148762244	0.489442	6.9e-09	8.16098	0.0298602	Ratio_CCMII	0.0486334	2.46e-05	4.60971	0.0610139
10-148762244	GRMZM2G323024	Zm00001d026603	CHLH1	Chlorophyll Biosynthesis	LMAD	10	148762244	0.394479	2.11e-06	5.67544	0.329851	Ratio_CCMII	0.0486334	2.46e-05	4.60971	0.0610139
10-148762244	GRMZM2G323024	Zm00001d026603	CHLH1	Chlorophyll Biosynthesis	LMAN	10	148762244	0.212968	5.51e-08	7.2592	0.263309	Ratio_CCMII	0.0486334	2.46e-05	4.60971	0.0610139
10-148762244	GRMZM2G323024	Zm00001d026603	CHLH1	Chlorophyll Biosynthesis	L3Tip	10	148762244	0.489442	6.9e-09	8.16098	0.0298602	MT_CCMII	3.58196	4.23e-05	4.37405	0.0599983
10-148762244	GRMZM2G323024	Zm00001d026603	CHLH1	Chlorophyll Biosynthesis	LMAD	10	148762244	0.394479	2.11e-06	5.67544	0.329851	MT_CCMII	3.58196	4.23e-05	4.37405	0.0599983
10-148762244	GRMZM2G323024	Zm00001d026603	CHLH1	Chlorophyll Biosynthesis	LMAN	10	148762244	0.212968	5.51e-08	7.2592	0.263309	MT_CCMII	3.58196	4.23e-05	4.37405	0.0599983
10-148762244	GRMZM2G323024	Zm00001d026603	CHLH1	Chlorophyll Biosynthesis	L3Tip	10	148762244	0.489442	6.9e-09	8.16098	0.0298602	Diff_CCMII	-3.35377	4.79e-05	4.31963	0.0946799
10-148762244	GRMZM2G323024	Zm00001d026603	CHLH1	Chlorophyll Biosynthesis	LMAD	10	148762244	0.394479	2.11e-06	5.67544	0.329851	Diff_CCMII	-3.35377	4.79e-05	4.31963	0.0946799
10-148762244	GRMZM2G323024	Zm00001d026603	CHLH1	Chlorophyll Biosynthesis	LMAN	10	148762244	0.212968	5.51e-08	7.2592	0.263309	Diff_CCMII	-3.35377	4.79e-05	4.31963	0.0946799
10-148762332	GRMZM2G323024	Zm00001d026603	CHLH1	Chlorophyll Biosynthesis	L3Tip	10	148762332	0.37021	2.73e-07	6.56356	0.17665	Ratio_CCMII	0.0405252	3.84e-05	4.4154	0.0754856
10-148762332	GRMZM2G323024	Zm00001d026603	CHLH1	Chlorophyll Biosynthesis	LMAD	10	148762332	0.316602	7.33e-06	5.13494	0.455736	Ratio_CCMII	0.0405252	3.84e-05	4.4154	0.0754856
10-148762332	GRMZM2G323024	Zm00001d026603	CHLH1	Chlorophyll Biosynthesis	LMAN	10	148762332	0.160458	1.79e-06	5.74754	0.443625	Ratio_CCMII	0.0405252	3.84e-05	4.4154	0.0754856
10-148762332	GRMZM2G323024	Zm00001d026603	CHLH1	Chlorophyll Biosynthesis	L3Tip	10	148762332	0.37021	2.73e-07	6.56356	0.17665	Ratio_CCMI	0.0173928	8.94e-05	4.04877	0.102485
10-148762332	GRMZM2G323024	Zm00001d026603	CHLH1	Chlorophyll Biosynthesis	LMAD	10	148762332	0.317	7.33e-06	5.13494	0.455736	Ratio_CCMI	0.0173928	8.94e-05	4.04877	0.102485
10-148762332	GRMZM2G323024	Zm00001d026603	CHLH1	Chlorophyll Biosynthesis	LMAN	10	148762332	0.160458	1.79e-06	5.74754	0.443625	Ratio_CCMI	0.0173928	8.94e-05	4.04877	0.102485
10-148762332	GRMZM2G323024	Zm00001d026603	CHLH1	Chlorophyll Biosynthesis	L3Tip	10	148762332	0.37021	2.73e-07	6.56356	0.17665	MT_CCMII	3.15866	2.27e-05	4.64393	0.0456241
10-148762332	GRMZM2G323024	Zm00001d026603	CHLH1	Chlorophyll Biosynthesis	LMAD	10	148762332	0.316602	7.33e-06	5.13494	0.455736	MT_CCMII	3.15866	2.27e-05	4.64393	0.0456241
10-148762332	GRMZM2G323024	Zm00001d026603	CHLH1	Chlorophyll Biosynthesis	LMAN	10	148762332	0.160458	1.79e-06	5.74754	0.443625	MT_CCMII	3.15866	2.27e-05	4.64393	0.0456241
10-148762332	GRMZM2G323024	Zm00001d026603	CHLH1	Chlorophyll Biosynthesis	L3Tip	10	148762332	0.37021	2.73e-07	6.56356	0.17665	MT_CCMI	1.15354	3.53e-05	4.45279	0.0454388
10-148762332	GRMZM2G323024	Zm00001d026603	CHLH1	Chlorophyll Biosynthesis	LMAD	10	148762332	0.316602	7.33e-06	5.13494	0.455736	MT_CCMI	1.15354	3.53e-05	4.45279	0.0454388
10-148762332	GRMZM2G323024	Zm00001d026603	CHLH1	Chlorophyll Biosynthesis	LMAN	10	148762332	0.160458	1.79e-06	5.74754	0.443625	MT_CCMI	1.15354	3.53e-05	4.45279	0.0454388
10-9162091	GRMZM2G419806	Zm00001d023536	OY1	Chlorophyll Biosynthesis	LMAD	10	9162091	-0.827576	4.64e-05	4.33324	0.442797	Ratio_CCMII	-0.0518666	1.03e-08	7.98927	0.000130631
10-9162091	GRMZM2G419806	Zm00001d023536	OY1	Chlorophyll Biosynthesis	LMAD	10	9162091	-0.827576	4.64e-05	4.33324	0.442797	MT_CCMII	-4.02572	4.19e-09	8.37791	5.6e-05
10-9162091	GRMZM2G419806	Zm00001d023536	OY1	Chlorophyll Biosynthesis	LMAD	10	9162091	-0.827576	4.64e-05	4.33324	0.442797	MT_CCMI	-1.05604	4.31e-05	4.36598	0.0492227
10-9162091	GRMZM2G419806	Zm00001d023536	OY1	Chlorophyll Biosynthesis	LMAD	10	9162091	-0.827576	4.64e-05	4.33324	0.442797	Diff_CCMII	3.44584	6.1e-08	7.21456	0.000958671
10-9162275	GRMZM2G419806	Zm00001d023536	OY1	Chlorophyll Biosynthesis	LMAD	10	9162275	-0.896509	2.33e-05	4.63196	0.442797	Ratio_CCMII	-0.0496201	1.43e-07	6.84543	0.00126184
10-9162275	GRMZM2G419806	Zm00001d023536	OY1	Chlorophyll Biosynthesis	LMAD	10	9162275	-0.896509	2.33e-05	4.63196	0.442797	MT_CCMII	-3.78269	1.17e-07	6.93168	0.00105692
10-9162275	GRMZM2G419806	Zm00001d023536	OY1	Chlorophyll Biosynthesis	LMAD	10	9162275	-0.896509	2.33e-05	4.63196	0.442797	Diff_CCMII	3.40449	2.59e-07	6.58587	0.00335449
10-9162479	GRMZM2G419806	Zm00001d023536	OY1	Chlorophyll Biosynthesis	LMAD	10	9162479	-0.880694	6.22e-05	4.20651	0.442797	Ratio_CCMII	-0.0492207	3.22e-07	6.49215	0.00250956
10-9162479	GRMZM2G419806	Zm00001d023536	OY1	Chlorophyll Biosynthesis	LMAD	10	9162479	-0.880694	6.22e-05	4.20651	0.442797	MT_CCMII	-3.76799	2.37e-07	6.62557	0.00191052
10-9162479	GRMZM2G419806	Zm00001d023536	OY1	Chlorophyll Biosynthesis	LMAD	10	9162479	-0.880694	6.22e-05	4.20651	0.442797	Diff_CCMII	3.36566	5.96e-07	6.22501	0.00627433
10-9162492	GRMZM2G419806	Zm00001d023536	OY1	Chlorophyll Biosynthesis	LMAD	10	9162492	-0.880694	6.22e-05	4.20651	0.442797	Ratio_CCMII	-0.0492207	3.22e-07	6.49215	0.00250956
10-9162492	GRMZM2G419806	Zm00001d023536	OY1	Chlorophyll Biosynthesis	LMAD	10	9162492	-0.880694	6.22e-05	4.20651	0.442797	MT_CCMII	-3.76799	2.37e-07	6.62557	0.00191052
10-9162492	GRMZM2G419806	Zm00001d023536	OY1	Chlorophyll Biosynthesis	LMAD	10	9162492	-0.880694	6.22e-05	4.20651	0.442797	Diff_CCMII	3.36566	5.96e-07	6.22501	0.00627433
10-9162544	GRMZM2G419806	Zm00001d023536	OY1	Chlorophyll Biosynthesis	LMAD	10	9162544	-0.880694	6.22e-05	4.20651	0.442797	Ratio_CCMII	-0.0492207	3.22e-07	6.49215	0.00250956
10-9162544	GRMZM2G419806	Zm00001d023536	OY1	Chlorophyll Biosynthesis	LMAD	10	9162544	-0.880694	6.22e-05	4.20651	0.442797	MT_CCMII	-3.76799	2.37e-07	6.62557	0.00191052
10-9162544	GRMZM2G419806	Zm00001d023536	OY1	Chlorophyll Biosynthesis	LMAD	10	9162544	-0.880694	6.22e-05	4.20651	0.442797	Diff_CCMII	3.36566	5.96e-07	6.22501	0.00627433
10-9162863	GRMZM2G419806	Zm00001d023536	OY1	Chlorophyll Biosynthesis	LMAD	10	9162863	-0.911739	2.77e-05	4.55694	0.442797	Ratio_CCMII	-0.0456119	2.26e-06	5.64541	0.0117758
10-9162863	GRMZM2G419806	Zm00001d023536	OY1	Chlorophyll Biosynthesis	LMAD	10	9162863	-0.911739	2.77e-05	4.55694	0.442797	MT_CCMII	-3.52296	1.38e-06	5.85924	0.00799712
10-9162863	GRMZM2G419806	Zm00001d023536	OY1	Chlorophyll Biosynthesis	LMAD	10	9162863	-0.911739	2.77e-05	4.55694	0.442797	Diff_CCMII	3.07558	5.2e-06	5.28366	0.0315883
10-9162877	GRMZM2G419806	Zm00001d023536	OY1	Chlorophyll Biosynthesis	LMAD	10	9162877	-0.942576	1.75e-05	4.75583	0.442797	Ratio_CCMII	-0.0486299	5.71e-07	6.2431	0.00404567
10-9162877	GRMZM2G419806	Zm00001d023536	OY1	Chlorophyll Biosynthesis	LMAD	10	9162877	-0.942576	1.75e-05	4.75583	0.442797	MT_CCMII	-3.76056	3.19e-07	6.49688	0.00246957
10-9162877	GRMZM2G419806	Zm00001d023536	OY1	Chlorophyll Biosynthesis	LMAD	10	9162877	-0.942576	1.75e-05	4.75583	0.442797	Diff_CCMII	3.26366	1.64e-06	5.78625	0.0140254
10-9163148	GRMZM2G419806	Zm00001d023536	OY1	Chlorophyll Biosynthesis	LMAD	10	9163148	-0.943241	1.91e-05	4.71814	0.442797	Ratio_CCMII	-0.0474552	1.19e-06	5.92298	0.00706686
10-9163148	GRMZM2G419806	Zm00001d023536	OY1	Chlorophyll Biosynthesis	LMAD	10	9163148	-0.943241	1.91e-05	4.71814	0.442797	MT_CCMII	-3.70683	5.25e-07	6.27962	0.00377635
10-9163148	GRMZM2G419806	Zm00001d023536	OY1	Chlorophyll Biosynthesis	LMAD	10	9163148	-0.943241	1.91e-05	4.71814	0.442797	Diff_CCMII	3.10323	5.8e-06	5.23636	0.0339424
10-9163169	GRMZM2G419806	Zm00001d023536	OY1	Chlorophyll Biosynthesis	LMAD	10	9163169	-0.943241	1.91e-05	4.71814	0.442797	Ratio_CCMII	-0.0474552	1.19e-06	5.92298	0.00706686
10-9163169	GRMZM2G419806	Zm00001d023536	OY1	Chlorophyll Biosynthesis	LMAD	10	9163169	-0.943241	1.91e-05	4.71814	0.442797	MT_CCMII	-3.70683	5.25e-07	6.27962	0.00377635
10-9163169	GRMZM2G419806	Zm00001d023536	OY1	Chlorophyll Biosynthesis	LMAD	10	9163169	-0.943241	1.91e-05	4.71814	0.442797	Diff_CCMII	3.10323	5.8e-06	5.23636	0.0339424
10-9164673	GRMZM2G419806	Zm00001d023536	OY1	Chlorophyll Biosynthesis	LMAD	10	9164673	-0.926192	2.17e-05	4.66331	0.442797	Ratio_CCMII	-0.0476163	8.81e-07	6.05488	0.00578073
10-9164673	GRMZM2G419806	Zm00001d023536	OY1	Chlorophyll Biosynthesis	LMAD	10	9164673	-0.926192	2.17e-05	4.66331	0.442797	MT_CCMII	-3.67403	5.31e-07	6.27465	0.00381182
10-9164673	GRMZM2G419806	Zm00001d023536	OY1	Chlorophyll Biosynthesis	LMAD	10	9164673	-0.926192	2.17e-05	4.66331	0.442797	Diff_CCMII	3.21672	2.05e-06	5.68732	0.0165848
10-9164678	GRMZM2G419806	Zm00001d023536	OY1	Chlorophyll Biosynthesis	LMAD	10	9164678	-0.963951	7.5e-06	5.12475	0.442797	Ratio_CCMII	-0.0470055	9.85e-07	6.00677	0.00632536
10-9164678	GRMZM2G419806	Zm00001d023536	OY1	Chlorophyll Biosynthesis	LMAD	10	9164678	-0.963951	7.5e-06	5.12475	0.442797	MT_CCMII	-3.63248	5.74e-07	6.24115	0.00406392
10-9164678	GRMZM2G419806	Zm00001d023536	OY1	Chlorophyll Biosynthesis	LMAD	10	9164678	-0.963951	7.5e-06	5.12475	0.442797	Diff_CCMII	3.15722	2.71e-06	5.56639	0.0203836
10-9164705	GRMZM2G419806	Zm00001d023536	OY1	Chlorophyll Biosynthesis	LMAD	10	9164705	-0.942576	1.75e-05	4.75583	0.442797	Ratio_CCMII	-0.0486299	5.71e-07	6.2431	0.00404567
10-9164705	GRMZM2G419806	Zm00001d023536	OY1	Chlorophyll Biosynthesis	LMAD	10	9164705	-0.942576	1.75e-05	4.75583	0.442797	MT_CCMII	-3.76056	3.19e-07	6.49688	0.00246957
10-9164705	GRMZM2G419806	Zm00001d023536	OY1	Chlorophyll Biosynthesis	LMAD	10	9164705	-0.942576	1.75e-05	4.75583	0.442797	Diff_CCMII	3.26366	1.64e-06	5.78625	0.0140254
10-9164721	GRMZM2G419806	Zm00001d023536	OY1	Chlorophyll Biosynthesis	LMAD	10	9164721	-0.942576	1.75e-05	4.75583	0.442797	Ratio_CCMII	-0.0486299	5.71e-07	6.2431	0.00404567
10-9164721	GRMZM2G419806	Zm00001d023536	OY1	Chlorophyll Biosynthesis	LMAD	10	9164721	-0.942576	1.75e-05	4.75583	0.442797	MT_CCMII	-3.76056	3.19e-07	6.49688	0.00246957
10-9164721	GRMZM2G419806	Zm00001d023536	OY1	Chlorophyll Biosynthesis	LMAD	10	9164721	-0.942576	1.75e-05	4.75583	0.442797	Diff_CCMII	3.26366	1.64e-06	5.78625	0.0140254
10-9164736	GRMZM2G419806	Zm00001d023536	OY1	Chlorophyll Biosynthesis	LMAD	10	9164736	-0.942576	1.75e-05	4.75583	0.442797	Ratio_CCMII	-0.0486299	5.71e-07	6.2431	0.00404567
10-9164736	GRMZM2G419806	Zm00001d023536	OY1	Chlorophyll Biosynthesis	LMAD	10	9164736	-0.942576	1.75e-05	4.75583	0.442797	MT_CCMII	-3.76056	3.19e-07	6.49688	0.00246957
10-9164736	GRMZM2G419806	Zm00001d023536	OY1	Chlorophyll Biosynthesis	LMAD	10	9164736	-0.942576	1.75e-05	4.75583	0.442797	Diff_CCMII	3.26366	1.64e-06	5.78625	0.0140254
10-9164757	GRMZM2G419806	Zm00001d023536	OY1	Chlorophyll Biosynthesis	LMAD	10	9164757	-0.942576	1.75e-05	4.75583	0.442797	Ratio_CCMII	-0.0486299	5.71e-07	6.2431	0.00404567
10-9164757	GRMZM2G419806	Zm00001d023536	OY1	Chlorophyll Biosynthesis	LMAD	10	9164757	-0.942576	1.75e-05	4.75583	0.442797	MT_CCMII	-3.76056	3.19e-07	6.49688	0.00246957
10-9164757	GRMZM2G419806	Zm00001d023536	OY1	Chlorophyll Biosynthesis	LMAD	10	9164757	-0.942576	1.75e-05	4.75583	0.442797	Diff_CCMII	3.26366	1.64e-06	5.78625	0.0140254
10-9164843	GRMZM2G419806	Zm00001d023536	OY1	Chlorophyll Biosynthesis	LMAD	10	9164843	-0.942576	1.75e-05	4.75583	0.442797	Ratio_CCMII	-0.0486299	5.71e-07	6.2431	0.00404567
10-9164843	GRMZM2G419806	Zm00001d023536	OY1	Chlorophyll Biosynthesis	LMAD	10	9164843	-0.942576	1.75e-05	4.75583	0.442797	MT_CCMII	-3.76056	3.19e-07	6.49688	0.00246957
10-9164843	GRMZM2G419806	Zm00001d023536	OY1	Chlorophyll Biosynthesis	LMAD	10	9164843	-0.942576	1.75e-05	4.75583	0.442797	Diff_CCMII	3.26366	1.64e-06	5.78625	0.0140254
10-9164850	GRMZM2G419806	Zm00001d023536	OY1	Chlorophyll Biosynthesis	LMAD	10	9164850	-0.942576	1.75e-05	4.75583	0.442797	Ratio_CCMII	-0.0486299	5.71e-07	6.2431	0.00404567
10-9164850	GRMZM2G419806	Zm00001d023536	OY1	Chlorophyll Biosynthesis	LMAD	10	9164850	-0.942576	1.75e-05	4.75583	0.442797	MT_CCMII	-3.76056	3.19e-07	6.49688	0.00246957
10-9164850	GRMZM2G419806	Zm00001d023536	OY1	Chlorophyll Biosynthesis	LMAD	10	9164850	-0.942576	1.75e-05	4.75583	0.442797	Diff_CCMII	3.26366	1.64e-06	5.78625	0.0140254
10-9164877	GRMZM2G419806	Zm00001d023536	OY1	Chlorophyll Biosynthesis	LMAD	10	9164877	-0.907754	3.1e-05	4.50863	0.442797	Ratio_CCMII	-0.0473806	1.14e-06	5.94413	0.00691875
10-9164877	GRMZM2G419806	Zm00001d023536	OY1	Chlorophyll Biosynthesis	LMAD	10	9164877	-0.907754	3.1e-05	4.50863	0.442797	MT_CCMII	-3.65401	7.06e-07	6.15129	0.00484574
10-9164877	GRMZM2G419806	Zm00001d023536	OY1	Chlorophyll Biosynthesis	LMAD	10	9164877	-0.907754	3.1e-05	4.50863	0.442797	Diff_CCMII	3.25132	2.2e-06	5.65666	0.0175093
10-9164893	GRMZM2G419806	Zm00001d023536	OY1	Chlorophyll Biosynthesis	LMAD	10	9164893	-0.942576	1.75e-05	4.75583	0.442797	Ratio_CCMII	-0.0490801	5.52e-07	6.25805	0.00394601
10-9164893	GRMZM2G419806	Zm00001d023536	OY1	Chlorophyll Biosynthesis	LMAD	10	9164893	-0.942576	1.75e-05	4.75583	0.442797	MT_CCMII	-3.7917	3.15e-07	6.50193	0.00244941
10-9164893	GRMZM2G419806	Zm00001d023536	OY1	Chlorophyll Biosynthesis	LMAD	10	9164893	-0.942576	1.75e-05	4.75583	0.442797	Diff_CCMII	3.30512	1.45e-06	5.83762	0.0129486
10-9164929	GRMZM2G419806	Zm00001d023536	OY1	Chlorophyll Biosynthesis	LMAD	10	9164929	-0.942576	1.75e-05	4.75583	0.442797	Ratio_CCMII	-0.0490801	5.52e-07	6.25805	0.00394601
10-9164929	GRMZM2G419806	Zm00001d023536	OY1	Chlorophyll Biosynthesis	LMAD	10	9164929	-0.942576	1.75e-05	4.75583	0.442797	MT_CCMII	-3.7917	3.15e-07	6.50193	0.00244941
10-9164929	GRMZM2G419806	Zm00001d023536	OY1	Chlorophyll Biosynthesis	LMAD	10	9164929	-0.942576	1.75e-05	4.75583	0.442797	Diff_CCMII	3.30512	1.45e-06	5.83762	0.0129486
10-9164981	GRMZM2G419806	Zm00001d023536	OY1	Chlorophyll Biosynthesis	LMAD	10	9164981	-0.940528	1.14e-05	4.94277	0.442797	Ratio_CCMII	-0.0484508	3.93e-07	6.40527	0.00297174
10-9164981	GRMZM2G419806	Zm00001d023536	OY1	Chlorophyll Biosynthesis	LMAD	10	9164981	-0.940528	1.14e-05	4.94277	0.442797	MT_CCMII	-3.74943	2.11e-07	6.67543	0.00173562
10-9164981	GRMZM2G419806	Zm00001d023536	OY1	Chlorophyll Biosynthesis	LMAD	10	9164981	-0.940528	1.14e-05	4.94277	0.442797	Diff_CCMII	3.22252	1.47e-06	5.83293	0.0130582
10-9165083	GRMZM2G419806	Zm00001d023536	OY1	Chlorophyll Biosynthesis	LMAD	10	9165083	-0.942576	1.75e-05	4.75583	0.442797	Ratio_CCMII	-0.0486299	5.71e-07	6.2431	0.00404567
10-9165083	GRMZM2G419806	Zm00001d023536	OY1	Chlorophyll Biosynthesis	LMAD	10	9165083	-0.942576	1.75e-05	4.75583	0.442797	MT_CCMII	-3.76056	3.19e-07	6.49688	0.00246957
10-9165083	GRMZM2G419806	Zm00001d023536	OY1	Chlorophyll Biosynthesis	LMAD	10	9165083	-0.942576	1.75e-05	4.75583	0.442797	Diff_CCMII	3.26366	1.64e-06	5.78625	0.0140254
10-9165093	GRMZM2G419806	Zm00001d023536	OY1	Chlorophyll Biosynthesis	LMAD	10	9165093	-0.942576	1.75e-05	4.75583	0.442797	Ratio_CCMII	-0.0486299	5.71e-07	6.2431	0.00404567
10-9165093	GRMZM2G419806	Zm00001d023536	OY1	Chlorophyll Biosynthesis	LMAD	10	9165093	-0.942576	1.75e-05	4.75583	0.442797	MT_CCMII	-3.76056	3.19e-07	6.49688	0.00246957
10-9165093	GRMZM2G419806	Zm00001d023536	OY1	Chlorophyll Biosynthesis	LMAD	10	9165093	-0.942576	1.75e-05	4.75583	0.442797	Diff_CCMII	3.26366	1.64e-06	5.78625	0.0140254
10-9165156	GRMZM2G419806	Zm00001d023536	OY1	Chlorophyll Biosynthesis	LMAD	10	9165156	-0.856684	8.33e-05	4.07922	0.442797	Ratio_CCMII	-0.0448064	2.92e-06	5.53443	0.0143492
10-9165156	GRMZM2G419806	Zm00001d023536	OY1	Chlorophyll Biosynthesis	LMAD	10	9165156	-0.856684	8.33e-05	4.07922	0.442797	MT_CCMII	-3.42386	2.35e-06	5.62924	0.0114959
10-9165156	GRMZM2G419806	Zm00001d023536	OY1	Chlorophyll Biosynthesis	LMAD	10	9165156	-0.856684	8.33e-05	4.07922	0.442797	Diff_CCMII	3.09313	4.02e-06	5.39589	0.0267748
10-9165434	GRMZM2G419806	Zm00001d023536	OY1	Chlorophyll Biosynthesis	LMAD	10	9165434	-0.884471	3.73e-05	4.42865	0.442797	Ratio_CCMII	-0.0449631	1.38e-06	5.86034	0.00796658
10-9165434	GRMZM2G419806	Zm00001d023536	OY1	Chlorophyll Biosynthesis	LMAD	10	9165434	-0.884471	3.73e-05	4.42865	0.442797	MT_CCMII	-3.37792	1.66e-06	5.77922	0.00881835
10-9165434	GRMZM2G419806	Zm00001d023536	OY1	Chlorophyll Biosynthesis	LMAD	10	9165434	-0.884471	3.73e-05	4.42865	0.442797	Diff_CCMII	3.14016	1.5e-06	5.82309	0.0132575
10-9165443	GRMZM2G419806	Zm00001d023536	OY1	Chlorophyll Biosynthesis	LMAD	10	9165443	-0.884471	3.73e-05	4.42865	0.442797	Ratio_CCMII	-0.0449631	1.38e-06	5.86034	0.00796658
10-9165443	GRMZM2G419806	Zm00001d023536	OY1	Chlorophyll Biosynthesis	LMAD	10	9165443	-0.884471	3.73e-05	4.42865	0.442797	MT_CCMII	-3.37792	1.66e-06	5.77922	0.00881835
10-9165443	GRMZM2G419806	Zm00001d023536	OY1	Chlorophyll Biosynthesis	LMAD	10	9165443	-0.884471	3.73e-05	4.42865	0.442797	Diff_CCMII	3.14016	1.5e-06	5.82309	0.0132575
10-9167055	GRMZM2G419806	Zm00001d023536	OY1	Chlorophyll Biosynthesis	LMAN	10	9167055	4.03789	6.71e-05	4.17337	0.262868	Ratio_CCMII	0.060793	1.85e-05	4.73388	0.0516895
10-9167055	GRMZM2G419806	Zm00001d023536	OY1	Chlorophyll Biosynthesis	LMAN	10	9167055	4.03789	6.71e-05	4.17337	0.262868	MT_CCMII	4.66881	1.38e-05	4.86047	0.0342395
10-9179079	GRMZM2G419806	Zm00001d023536	OY1	Chlorophyll Biosynthesis	LMAN	10	9179079	4.03789	6.71e-05	4.17337	0.262868	Ratio_CCMII	0.060793	1.85e-05	4.73388	0.0516895
10-9179079	GRMZM2G419806	Zm00001d023536	OY1	Chlorophyll Biosynthesis	LMAN	10	9179079	4.03789	6.71e-05	4.17337	0.262868	MT_CCMII	4.66881	1.38e-05	4.86047	0.0342395
10-9179814	GRMZM2G419806	Zm00001d023536	OY1	Chlorophyll Biosynthesis	LMAN	10	9179814	4.03789	6.71e-05	4.17337	0.262868	Ratio_CCMII	0.0631603	5.09e-06	5.29354	0.021716
10-9179814	GRMZM2G419806	Zm00001d023536	OY1	Chlorophyll Biosynthesis	LMAN	10	9179814	4.03789	6.71e-05	4.17337	0.262868	MT_CCMII	4.82948	4.08e-06	5.38928	0.0166218
10-9210038	GRMZM2G419806	Zm00001d023536	OY1	Chlorophyll Biosynthesis	LMAN	10	9210038	4.11543	5.91e-05	4.22851	0.259733	Ratio_CCMII	0.0713048	3.75e-07	6.42544	0.00285022
10-9210038	GRMZM2G419806	Zm00001d023536	OY1	Chlorophyll Biosynthesis	LMAN	10	9210038	4.11543	5.91e-05	4.22851	0.259733	MT_CCMII	5.41714	3.43e-07	6.46527	0.00261372
10-9210038	GRMZM2G419806	Zm00001d023536	OY1	Chlorophyll Biosynthesis	LMAN	10	9210038	4.11543	5.91e-05	4.22851	0.259733	MT_CCMI	1.67272	2.91e-05	4.53634	0.041584
10-9210038	GRMZM2G419806	Zm00001d023536	OY1	Chlorophyll Biosynthesis	LMAN	10	9210038	4.11543	5.91e-05	4.22851	0.259733	Diff_CCMII	-4.42894	1.04e-05	4.98413	0.0459137
10-9210930	GRMZM2G419806	Zm00001d023536	OY1	Chlorophyll Biosynthesis	LMAN	10	9210930	4.11543	5.91e-05	4.22851	0.259733	Ratio_CCMII	0.0713048	3.75e-07	6.42544	0.00285022
10-9210930	GRMZM2G419806	Zm00001d023536	OY1	Chlorophyll Biosynthesis	LMAN	10	9210930	4.11543	5.91e-05	4.22851	0.259733	MT_CCMII	5.41714	3.43e-07	6.46527	0.00261372
10-9210930	GRMZM2G419806	Zm00001d023536	OY1	Chlorophyll Biosynthesis	LMAN	10	9210930	4.11543	5.91e-05	4.22851	0.259733	MT_CCMI	1.67272	2.91e-05	4.53634	0.041584
10-9210930	GRMZM2G419806	Zm00001d023536	OY1	Chlorophyll Biosynthesis	LMAN	10	9210930	4.11543	5.91e-05	4.22851	0.259733	Diff_CCMII	-4.42894	1.04e-05	4.98413	0.0459137
10-9210972	GRMZM2G419806	Zm00001d023536	OY1	Chlorophyll Biosynthesis	LMAN	10	9210972	4.03261	7.03e-05	4.15296	0.262868	Ratio_CCMII	0.0700698	3.11e-07	6.50717	0.0024394
10-9210972	GRMZM2G419806	Zm00001d023536	OY1	Chlorophyll Biosynthesis	LMAN	10	9210972	4.03261	7.03e-05	4.15296	0.262868	MT_CCMII	5.33339	2.66e-07	6.57481	0.00212007
10-9210972	GRMZM2G419806	Zm00001d023536	OY1	Chlorophyll Biosynthesis	LMAN	10	9210972	4.03261	7.03e-05	4.15296	0.262868	Diff_CCMII	-4.32347	1.01e-05	4.99364	0.0452361
10-9211119	GRMZM2G419806	Zm00001d023536	OY1	Chlorophyll Biosynthesis	LMAN	10	9211119	4.11543	5.91e-05	4.22851	0.259733	Ratio_CCMII	0.0713048	3.75e-07	6.42544	0.00285022
10-9211119	GRMZM2G419806	Zm00001d023536	OY1	Chlorophyll Biosynthesis	LMAN	10	9211119	4.11543	5.91e-05	4.22851	0.259733	MT_CCMII	5.41714	3.43e-07	6.46527	0.00261372
10-9211119	GRMZM2G419806	Zm00001d023536	OY1	Chlorophyll Biosynthesis	LMAN	10	9211119	4.11543	5.91e-05	4.22851	0.259733	MT_CCMI	1.67272	2.91e-05	4.53634	0.041584
10-9211119	GRMZM2G419806	Zm00001d023536	OY1	Chlorophyll Biosynthesis	LMAN	10	9211119	4.11543	5.91e-05	4.22851	0.259733	Diff_CCMII	-4.42894	1.04e-05	4.98413	0.0459137
10-9211587	GRMZM2G419806	Zm00001d023536	OY1	Chlorophyll Biosynthesis	LMAN	10	9211587	3.95394	8.64e-05	4.06347	0.274177	Ratio_CCMII	0.063944	3.35e-06	5.47501	0.0158461
10-9211587	GRMZM2G419806	Zm00001d023536	OY1	Chlorophyll Biosynthesis	LMAN	10	9211587	3.95394	8.64e-05	4.06347	0.274177	MT_CCMII	4.86192	3.04e-06	5.51711	0.0139225
10-9211587	GRMZM2G419806	Zm00001d023536	OY1	Chlorophyll Biosynthesis	LMAN	10	9211587	3.95394	8.64e-05	4.06347	0.274177	Diff_CCMII	-3.94572	6.19e-05	4.20823	0.10675
10-9211985	GRMZM2G419806	Zm00001d023536	OY1	Chlorophyll Biosynthesis	LMAN	10	9211985	3.95394	8.64e-05	4.06347	0.274177	Ratio_CCMII	0.063944	3.35e-06	5.47501	0.0158461
10-9211985	GRMZM2G419806	Zm00001d023536	OY1	Chlorophyll Biosynthesis	LMAN	10	9211985	3.95394	8.64e-05	4.06347	0.274177	MT_CCMII	4.86192	3.04e-06	5.51711	0.0139225
10-9211985	GRMZM2G419806	Zm00001d023536	OY1	Chlorophyll Biosynthesis	LMAN	10	9211985	3.95394	8.64e-05	4.06347	0.274177	Diff_CCMII	-3.94572	6.19e-05	4.20823	0.10675
10-9212785	GRMZM2G419806	Zm00001d023536	OY1	Chlorophyll Biosynthesis	LMAN	10	9212785	4.03789	6.71e-05	4.17337	0.262868	Ratio_CCMII	0.0556658	4.76e-05	4.32278	0.0836432
10-9212785	GRMZM2G419806	Zm00001d023536	OY1	Chlorophyll Biosynthesis	LMAN	10	9212785	4.03789	6.71e-05	4.17337	0.262868	MT_CCMII	4.30787	3.19e-05	4.49574	0.0528926

## Sheet: Table S7
Table S7. SNPs at oy1 locus linked in trans to the transcript abundance of genes encoding steps in tetrapyrrole biosynthesis pathway.
CHR	POS	SNP	SNP Effect	Pvalue	Log10p	Trait	Trait name	Pathway	Tissue	No. of genes associated with SNP (within_tissue)
10	8836505	10-8836505	-0.00547951	3.18e-05	4.49746	AC213521.3_FG005	GTR2	Porphyrin Biosynthesis	L3Base	1
10	8847342	10-8847342	-0.340468	7.3e-05	4.13675	AC209626.2_FG013	LES28	Porphyrin Biosynthesis	L3Base	1
10	8867771	10-8867771	0.165011	3.85e-05	4.41425	GRMZM2G036455	PCR2	Chlorophyll Biosynthesis	L3Base	1
10	8876645	10-8876645	-0.146058	8.39e-05	4.07642	GRMZM2G127421	CHPH2	Chlorophyll Catabolism	L3Base	1
10	8911940	10-8911940	2.84061	4.99e-05	4.30164	GRMZM2G349062	LLS1L1	Chlorophyll Catabolism	L3Base	1
10	8924275	10-8924275	-0.0740408	6.55e-05	4.18384	GRMZM2G036455	PCR2	Chlorophyll Biosynthesis	L3Base	1
10	8924279	10-8924279	-0.347541	9.2e-05	4.03629	GRMZM2G041159	CF1L1	Porphyrin Biosynthesis	L3Base	1
10	8938156	10-8938156	-0.0766826	4.91e-05	4.30884	GRMZM2G036455	PCR2	Chlorophyll Biosynthesis	L3Base	1
10	8938163	10-8938163	-0.0756887	7.02e-05	4.15351	GRMZM2G036455	PCR2	Chlorophyll Biosynthesis	L3Base	1
10	8939009	10-8939009	-0.923987	6.64e-05	4.17808	GRMZM2G116258	GSA1	Porphyrin Biosynthesis	L3Base	2
10	8939009	10-8939009	-1.20936	8.12e-05	4.0903	GRMZM2G162672	CHLG1	Chlorophyll Biosynthesis	L3Base	2
10	8959176	10-8959176	-1.2975	3.61e-05	4.44231	GRMZM2G162672	CHLG1	Chlorophyll Biosynthesis	L3Base	1
10	8965572	10-8965572	-0.020153	2.66e-05	4.57572	GRMZM2G105644	GGH1	Chlorophyll Biosynthesis	L3Base	1
10	8966137	10-8966137	-1.16466	3.52e-05	4.4536	GRMZM2G162672	CHLG1	Chlorophyll Biosynthesis	L3Base	1
10	8967868	10-8967868	-0.0199801	9.78e-05	4.00966	GRMZM2G105644	GGH1	Chlorophyll Biosynthesis	L3Base	1
10	8967946	10-8967946	-0.0209012	7.83e-05	4.10611	GRMZM2G105644	GGH1	Chlorophyll Biosynthesis	L3Base	2
10	8967946	10-8967946	-0.919311	8.41e-05	4.07541	GRMZM2G116258	GSA1	Porphyrin Biosynthesis	L3Base	2
10	8968002	10-8968002	-1.17906	8.86e-05	4.05243	GRMZM2G162672	CHLG1	Chlorophyll Biosynthesis	L3Base	1
10	8968003	10-8968003	-0.0217259	1.98e-05	4.70433	GRMZM2G105644	GGH1	Chlorophyll Biosynthesis	L3Base	4
10	8968003	10-8968003	-0.921758	4.66e-05	4.33174	GRMZM2G116258	GSA1	Porphyrin Biosynthesis	L3Base	4
10	8968003	10-8968003	-0.486491	6.29e-05	4.20126	GRMZM2G026117	CF1	Porphyrin Biosynthesis	L3Base	4
10	8968003	10-8968003	-1.27339	1.9e-05	4.72073	GRMZM2G162672	CHLG1	Chlorophyll Biosynthesis	L3Base	4
10	8974949	10-8974949	0.0493953	9.36e-05	4.02881	GRMZM5G861678	ELM1	Bilin Biosynthesis	L3Base	1
10	8976632	10-8976632	-0.934426	5e-05	4.30087	GRMZM2G116258	GSA1	Porphyrin Biosynthesis	L3Base	2
10	8976632	10-8976632	-1.22536	5.44e-05	4.26453	GRMZM2G162672	CHLG1	Chlorophyll Biosynthesis	L3Base	2
10	8993730	10-8993730	-0.561373	9.77e-05	4.01013	GRMZM2G063048	DVR1	Chlorophyll Biosynthesis	L3Base	2
10	8993730	10-8993730	-0.189711	9.76e-05	4.01049	GRMZM2G010196	YCF54	Chlorophyll Biosynthesis	L3Base	2
10	8994840	10-8994840	-0.0198478	2.56e-05	4.59202	GRMZM2G105644	GGH1	Chlorophyll Biosynthesis	L3Base	1
10	9004446	10-9004446	-0.00409996	9.73e-05	4.01167	GRMZM2G044074	LES22	Porphyrin Biosynthesis	L3Base	6
10	9004446	10-9004446	-0.0194681	5.21e-05	4.28279	GRMZM2G105644	GGH1	Chlorophyll Biosynthesis	L3Base	6
10	9004446	10-9004446	-0.20437	2.49e-05	4.6038	GRMZM2G010196	YCF54	Chlorophyll Biosynthesis	L3Base	6
10	9004446	10-9004446	-0.917169	1.53e-05	4.81392	GRMZM2G116258	GSA1	Porphyrin Biosynthesis	L3Base	6
10	9004446	10-9004446	-0.476233	3.23e-05	4.49017	GRMZM2G026117	CF1	Porphyrin Biosynthesis	L3Base	6
10	9004446	10-9004446	-1.16055	3.61e-05	4.44225	GRMZM2G162672	CHLG1	Chlorophyll Biosynthesis	L3Base	6
10	9006259	10-9006259	0.120527	8.17e-05	4.08776	GRMZM2G441444	PRPO3	Porphyrin Biosynthesis	L3Base	1
10	9008025	10-9008025	-0.00443462	4.49e-05	4.34727	GRMZM2G091837	NYE1	Chlorophyll Catabolism	L3Base	1
10	9011598	10-9011598	0.0312244	7.72e-05	4.11242	GRMZM2G379563	NYE2	Chlorophyll Catabolism	L3Base	1
10	9023190	10-9023190	0.122878	9.28e-05	4.03233	GRMZM2G441444	PRPO3	Porphyrin Biosynthesis	L3Base	1
10	9026963	10-9026963	-0.00269336	7.57e-05	4.12086	GRMZM2G056686	HCAR1	Chlorophyll Biosynthesis	L3Base	1
10	9027723	10-9027723	-0.00475051	2.8e-05	4.55244	GRMZM2G091837	NYE1	Chlorophyll Catabolism	L3Base	1
10	9035369	10-9035369	-0.597648	9.54e-05	4.02038	GRMZM2G063048	DVR1	Chlorophyll Biosynthesis	L3Base	1
10	9038116	10-9038116	-0.00436308	4.68e-05	4.32934	GRMZM2G044074	LES22	Porphyrin Biosynthesis	L3Base	3
10	9038116	10-9038116	-0.0201621	3.97e-05	4.40147	GRMZM2G105644	GGH1	Chlorophyll Biosynthesis	L3Base	3
10	9038116	10-9038116	-0.846341	9.69e-05	4.01361	GRMZM2G116258	GSA1	Porphyrin Biosynthesis	L3Base	3
10	9040097	10-9040097	-0.310242	9.52e-05	4.02132	GRMZM2G039396	PRPO1	Porphyrin Biosynthesis	L3Base	2
10	9040097	10-9040097	-0.472839	6.08e-05	4.2164	GRMZM2G026117	CF1	Porphyrin Biosynthesis	L3Base	2
10	9044554	10-9044554	-0.0158333	9.64e-05	4.01591	GRMZM2G043109	MPEC2	Chlorophyll Biosynthesis	L3Base	1
10	9045693	10-9045693	-0.308216	5.54e-05	4.25632	GRMZM2G039396	PRPO1	Porphyrin Biosynthesis	L3Base	1
10	9046208	10-9046208	-0.00462767	5.37e-05	4.27033	GRMZM2G091837	NYE1	Chlorophyll Catabolism	L3Base	1
10	9048377	10-9048377	-0.635752	3.27e-05	4.48486	GRMZM2G063048	DVR1	Chlorophyll Biosynthesis	L3Base	1
10	9051608	10-9051608	-0.00419117	8.57e-05	4.06704	GRMZM2G091837	NYE1	Chlorophyll Catabolism	L3Base	1
10	9068309	10-9068309	-0.0212557	4e-05	4.39788	GRMZM2G105644	GGH1	Chlorophyll Biosynthesis	L3Base	1
10	9076564	10-9076564	-0.476769	6.57e-05	4.18246	GRMZM2G026117	CF1	Porphyrin Biosynthesis	L3Base	1
10	9080905	10-9080905	-0.074598	6.47e-05	4.1894	GRMZM2G036455	PCR2	Chlorophyll Biosynthesis	L3Base	1
10	9083481	10-9083481	-0.0704321	5.99e-05	4.22224	GRMZM2G036455	PCR2	Chlorophyll Biosynthesis	L3Base	1
10	9084587	10-9084587	0.111596	9.86e-05	4.00621	GRMZM2G441444	PRPO3	Porphyrin Biosynthesis	L3Base	1
10	9084627	10-9084627	0.114782	5.62e-05	4.24997	GRMZM2G441444	PRPO3	Porphyrin Biosynthesis	L3Base	1
10	9085349	10-9085349	-0.00441501	5.83e-05	4.23416	GRMZM2G044074	LES22	Porphyrin Biosynthesis	L3Base	2
10	9085349	10-9085349	-0.0204777	4.64e-05	4.33348	GRMZM2G105644	GGH1	Chlorophyll Biosynthesis	L3Base	2
10	9087670	10-9087670	-0.00261188	7.96e-05	4.09888	GRMZM2G056686	HCAR1	Chlorophyll Biosynthesis	L3Base	1
10	9088611	10-9088611	-0.836379	3.23e-05	4.49141	GRMZM2G032282	CPX2	Porphyrin Biosynthesis	L3Base	1
10	9091951	10-9091951	-0.00448909	9.64e-05	4.01607	GRMZM2G044074	LES22	Porphyrin Biosynthesis	L3Base	5
10	9091951	10-9091951	-0.0215739	4.15e-05	4.38209	GRMZM2G105644	GGH1	Chlorophyll Biosynthesis	L3Base	5
10	9091951	10-9091951	-0.919087	6.06e-05	4.21766	GRMZM2G116258	GSA1	Porphyrin Biosynthesis	L3Base	5
10	9091951	10-9091951	-0.488254	6.99e-05	4.15524	GRMZM2G026117	CF1	Porphyrin Biosynthesis	L3Base	5
10	9091951	10-9091951	-1.23124	4.37e-05	4.35975	GRMZM2G162672	CHLG1	Chlorophyll Biosynthesis	L3Base	5
10	9097664	10-9097664	-0.00438974	4.92e-05	4.30844	GRMZM2G091837	NYE1	Chlorophyll Catabolism	L3Base	1
10	9103124	10-9103124	0.131851	5e-05	4.30135	GRMZM2G441444	PRPO3	Porphyrin Biosynthesis	L3Base	1
10	9103343	10-9103343	0.126057	6.75e-05	4.17039	GRMZM2G126873	LLS1L5	Chlorophyll Catabolism	L3Base	1
10	9109942	10-9109942	-1.23233	4.2e-05	4.37694	GRMZM2G162672	CHLG1	Chlorophyll Biosynthesis	L3Base	1
10	9111654	10-9111654	-0.611576	8.88e-05	4.05154	GRMZM2G063048	DVR1	Chlorophyll Biosynthesis	L3Base	1
10	9115587	10-9115587	0.115281	9.45e-05	4.02458	GRMZM2G441444	PRPO3	Porphyrin Biosynthesis	L3Base	1
10	9118782	10-9118782	-0.00448174	8.8e-05	4.05567	AC213521.3_FG005	GTR2	Porphyrin Biosynthesis	L3Base	1
10	9136670	10-9136670	-0.129603	5.15e-05	4.28832	GRMZM2G043453	CHLD1	Chlorophyll Biosynthesis	L3Base	1
10	9143664	10-9143664	-0.333862	7.33e-06	5.13518	GRMZM2G039396	PRPO1	Porphyrin Biosynthesis	L3Base	1
10	9154743	10-9154743	-0.0736002	5.75e-05	4.24066	GRMZM2G036455	PCR2	Chlorophyll Biosynthesis	L3Base	1
10	9155102	10-9155102	0.0525838	5.49e-05	4.26066	GRMZM5G861678	ELM1	Bilin Biosynthesis	L3Base	1
10	9157607	10-9157607	-0.447662	5.83e-06	5.23412	GRMZM2G038487	CHAO2	Chlorophyll Biosynthesis	L3Base	1
10	9226042	10-9226042	-0.0728205	7.63e-05	4.11767	GRMZM2G377539	LES22L3	Porphyrin Biosynthesis	L3Base	1
10	9236004	10-9236004	-0.30557	6.2e-05	4.20779	GRMZM6G815941	SHFC1	Siroheme Biosynthesis	L3Base	1
10	9242603	10-9242603	0.0719492	9.96e-05	4.00178	GRMZM2G419111	GGH2	Chlorophyll Biosynthesis	L3Base	1
10	9279239	10-9279239	-0.310616	6.22e-05	4.20626	GRMZM2G171390	PHAO1	Chlorophyll Biosynthesis	L3Base	1
10	8838125	10-8838125	1.0818	3.47e-05	4.46002	GRMZM2G056686	HCAR1	Chlorophyll Biosynthesis	LMAD	1
10	8838137	10-8838137	1.0818	3.47e-05	4.46002	GRMZM2G056686	HCAR1	Chlorophyll Biosynthesis	LMAD	1
10	8838180	10-8838180	1.0818	3.47e-05	4.46002	GRMZM2G056686	HCAR1	Chlorophyll Biosynthesis	LMAD	1
10	8838209	10-8838209	1.0818	3.47e-05	4.46002	GRMZM2G056686	HCAR1	Chlorophyll Biosynthesis	LMAD	1
10	8838289	10-8838289	1.07504	7.11e-05	4.14823	GRMZM2G056686	HCAR1	Chlorophyll Biosynthesis	LMAD	1
10	8838343	10-8838343	1.07504	7.11e-05	4.14823	GRMZM2G056686	HCAR1	Chlorophyll Biosynthesis	LMAD	1
10	8838467	10-8838467	1.07504	7.11e-05	4.14823	GRMZM2G056686	HCAR1	Chlorophyll Biosynthesis	LMAD	1
10	8838475	10-8838475	1.07504	7.11e-05	4.14823	GRMZM2G056686	HCAR1	Chlorophyll Biosynthesis	LMAD	1
10	8838685	10-8838685	1.07504	7.11e-05	4.14823	GRMZM2G056686	HCAR1	Chlorophyll Biosynthesis	LMAD	1
10	8838804	10-8838804	1.07504	7.11e-05	4.14823	GRMZM2G056686	HCAR1	Chlorophyll Biosynthesis	LMAD	1
10	8838902	10-8838902	1.07504	7.11e-05	4.14823	GRMZM2G056686	HCAR1	Chlorophyll Biosynthesis	LMAD	1
10	8838915	10-8838915	1.04617	5.4e-05	4.26782	GRMZM2G056686	HCAR1	Chlorophyll Biosynthesis	LMAD	1
10	8839050	10-8839050	1.07504	7.11e-05	4.14823	GRMZM2G056686	HCAR1	Chlorophyll Biosynthesis	LMAD	1
10	8839142	10-8839142	1.07504	7.11e-05	4.14823	GRMZM2G056686	HCAR1	Chlorophyll Biosynthesis	LMAD	1
10	8839161	10-8839161	1.07504	7.11e-05	4.14823	GRMZM2G056686	HCAR1	Chlorophyll Biosynthesis	LMAD	1
10	8839400	10-8839400	1.07504	7.11e-05	4.14823	GRMZM2G056686	HCAR1	Chlorophyll Biosynthesis	LMAD	1
10	8839415	10-8839415	1.07504	7.11e-05	4.14823	GRMZM2G056686	HCAR1	Chlorophyll Biosynthesis	LMAD	1
10	8866075	10-8866075	1.07504	7.11e-05	4.14823	GRMZM2G056686	HCAR1	Chlorophyll Biosynthesis	LMAD	1
10	8866285	10-8866285	1.07504	7.11e-05	4.14823	GRMZM2G056686	HCAR1	Chlorophyll Biosynthesis	LMAD	1
10	8866360	10-8866360	1.02252	8.44e-05	4.07349	GRMZM2G056686	HCAR1	Chlorophyll Biosynthesis	LMAD	1
10	8866363	10-8866363	1.07504	7.11e-05	4.14823	GRMZM2G056686	HCAR1	Chlorophyll Biosynthesis	LMAD	1
10	8866557	10-8866557	1.07504	7.11e-05	4.14823	GRMZM2G056686	HCAR1	Chlorophyll Biosynthesis	LMAD	1
10	8866602	10-8866602	1.07504	7.11e-05	4.14823	GRMZM2G056686	HCAR1	Chlorophyll Biosynthesis	LMAD	1
10	8867044	10-8867044	1.07504	7.11e-05	4.14823	GRMZM2G056686	HCAR1	Chlorophyll Biosynthesis	LMAD	1
10	8867076	10-8867076	1.07504	7.11e-05	4.14823	GRMZM2G056686	HCAR1	Chlorophyll Biosynthesis	LMAD	1
10	8867218	10-8867218	1.07504	7.11e-05	4.14823	GRMZM2G056686	HCAR1	Chlorophyll Biosynthesis	LMAD	1
10	8869949	10-8869949	-0.392618	6.25e-05	4.20417	GRMZM2G004222	HO6	Bilin Biosynthesis	LMAD	1
10	8871558	10-8871558	2.48628	2.69e-05	4.56965	GRMZM2G171390	PHAO1	Chlorophyll Biosynthesis	LMAD	1
10	8872567	10-8872567	0.126894	5.55e-05	4.25576	GRMZM2G441444	PRPO3	Porphyrin Biosynthesis	LMAD	1
10	8872596	10-8872596	0.124623	6.43e-05	4.19208	GRMZM2G441444	PRPO3	Porphyrin Biosynthesis	LMAD	1
10	8872780	10-8872780	0.126894	5.55e-05	4.25576	GRMZM2G441444	PRPO3	Porphyrin Biosynthesis	LMAD	1
10	8872814	10-8872814	0.132711	2.4e-05	4.61925	GRMZM2G441444	PRPO3	Porphyrin Biosynthesis	LMAD	1
10	8872900	10-8872900	0.124103	8.18e-05	4.08698	GRMZM2G441444	PRPO3	Porphyrin Biosynthesis	LMAD	1
10	8873053	10-8873053	0.130988	8.96e-06	5.04773	GRMZM2G441444	PRPO3	Porphyrin Biosynthesis	LMAD	1
10	8873065	10-8873065	0.126894	5.55e-05	4.25576	GRMZM2G441444	PRPO3	Porphyrin Biosynthesis	LMAD	1
10	8873386	10-8873386	0.12619	7.96e-05	4.09891	GRMZM2G441444	PRPO3	Porphyrin Biosynthesis	LMAD	1
10	8873683	10-8873683	0.113947	6.61e-05	4.17987	GRMZM2G441444	PRPO3	Porphyrin Biosynthesis	LMAD	1
10	8873907	10-8873907	0.117389	6.75e-05	4.17067	GRMZM2G441444	PRPO3	Porphyrin Biosynthesis	LMAD	1
10	8874076	10-8874076	0.126894	5.55e-05	4.25576	GRMZM2G441444	PRPO3	Porphyrin Biosynthesis	LMAD	1
10	8875554	10-8875554	0.148664	3.68e-07	6.43405	GRMZM2G441444	PRPO3	Porphyrin Biosynthesis	LMAD	1
10	8877819	10-8877819	0.140629	4.93e-05	4.30748	GRMZM2G441444	PRPO3	Porphyrin Biosynthesis	LMAD	1
10	8880770	10-8880770	0.115658	7.25e-05	4.1396	GRMZM2G441444	PRPO3	Porphyrin Biosynthesis	LMAD	1
10	8891427	10-8891427	9.27779	3.15e-05	4.50169	GRMZM2G105644	GGH1	Chlorophyll Biosynthesis	LMAD	2
10	8891427	10-8891427	0.112658	9.24e-05	4.03411	GRMZM2G441444	PRPO3	Porphyrin Biosynthesis	LMAD	2
10	8903804	10-8903804	0.0374467	8.57e-05	4.06713	GRMZM2G057491	GTS5	Porphyrin Biosynthesis	LMAD	1
10	8905324	10-8905324	0.127662	4.63e-05	4.33418	GRMZM2G441444	PRPO3	Porphyrin Biosynthesis	LMAD	1
10	8924952	10-8924952	0.111329	2.51e-05	4.60018	GRMZM2G364901	PRPO2	Porphyrin Biosynthesis	LMAD	1
10	8931410	10-8931410	0.1319	2.46e-05	4.60958	GRMZM2G441444	PRPO3	Porphyrin Biosynthesis	LMAD	1
10	8931539	10-8931539	0.11753	9.26e-05	4.03354	GRMZM2G441444	PRPO3	Porphyrin Biosynthesis	LMAD	1
10	8934235	10-8934235	0.124431	2.18e-05	4.66237	GRMZM2G441444	PRPO3	Porphyrin Biosynthesis	LMAD	1
10	8935613	10-8935613	0.126894	5.55e-05	4.25576	GRMZM2G441444	PRPO3	Porphyrin Biosynthesis	LMAD	1
10	8935706	10-8935706	0.126894	5.55e-05	4.25576	GRMZM2G441444	PRPO3	Porphyrin Biosynthesis	LMAD	1
10	8935899	10-8935899	4.24281	9.11e-05	4.04064	GRMZM2G178859	COX10a	Heme Biosynthesis	LMAD	1
10	8936125	10-8936125	0.124492	8.37e-05	4.07743	GRMZM2G441444	PRPO3	Porphyrin Biosynthesis	LMAD	1
10	8936351	10-8936351	0.130707	2.81e-05	4.5511	GRMZM2G441444	PRPO3	Porphyrin Biosynthesis	LMAD	1
10	8936374	10-8936374	0.124492	8.37e-05	4.07743	GRMZM2G441444	PRPO3	Porphyrin Biosynthesis	LMAD	1
10	8936665	10-8936665	0.124674	1.47e-05	4.8316	GRMZM2G441444	PRPO3	Porphyrin Biosynthesis	LMAD	1
10	8936877	10-8936877	8.94343	5.78e-05	4.23775	GRMZM2G105644	GGH1	Chlorophyll Biosynthesis	LMAD	2
10	8936877	10-8936877	0.11331	7.86e-05	4.10453	GRMZM2G441444	PRPO3	Porphyrin Biosynthesis	LMAD	2
10	8936916	10-8936916	0.118923	3.47e-05	4.45956	GRMZM2G441444	PRPO3	Porphyrin Biosynthesis	LMAD	1
10	8936959	10-8936959	8.87266	7.34e-05	4.1345	GRMZM2G105644	GGH1	Chlorophyll Biosynthesis	LMAD	1
10	8937326	10-8937326	9.90538	3.84e-05	4.4158	GRMZM2G105644	GGH1	Chlorophyll Biosynthesis	LMAD	1
10	8937368	10-8937368	9.22227	3.31e-05	4.48039	GRMZM2G105644	GGH1	Chlorophyll Biosynthesis	LMAD	1
10	8937446	10-8937446	9.28852	5.11e-05	4.29189	GRMZM2G105644	GGH1	Chlorophyll Biosynthesis	LMAD	1
10	8937517	10-8937517	0.11475	9.62e-05	4.01681	GRMZM2G441444	PRPO3	Porphyrin Biosynthesis	LMAD	1
10	8937606	10-8937606	0.122982	1.86e-05	4.72937	GRMZM2G441444	PRPO3	Porphyrin Biosynthesis	LMAD	1
10	8937642	10-8937642	4.70273	3.42e-05	4.46638	GRMZM2G178859	COX10a	Heme Biosynthesis	LMAD	1
10	8937713	10-8937713	0.127252	9.28e-06	5.03267	GRMZM2G441444	PRPO3	Porphyrin Biosynthesis	LMAD	1
10	8937744	10-8937744	0.117364	7.83e-05	4.10616	GRMZM2G441444	PRPO3	Porphyrin Biosynthesis	LMAD	1
10	8938125	10-8938125	0.122602	3.62e-05	4.44176	GRMZM2G441444	PRPO3	Porphyrin Biosynthesis	LMAD	1
10	8938142	10-8938142	0.118145	6.33e-05	4.19891	GRMZM2G441444	PRPO3	Porphyrin Biosynthesis	LMAD	1
10	8938203	10-8938203	0.116943	8.21e-05	4.08557	GRMZM2G441444	PRPO3	Porphyrin Biosynthesis	LMAD	1
10	8938210	10-8938210	0.116943	8.21e-05	4.08557	GRMZM2G441444	PRPO3	Porphyrin Biosynthesis	LMAD	1
10	8938221	10-8938221	0.116943	8.21e-05	4.08557	GRMZM2G441444	PRPO3	Porphyrin Biosynthesis	LMAD	1
10	8938239	10-8938239	0.119965	4.89e-05	4.31068	GRMZM2G441444	PRPO3	Porphyrin Biosynthesis	LMAD	1
10	8938270	10-8938270	0.119965	4.89e-05	4.31068	GRMZM2G441444	PRPO3	Porphyrin Biosynthesis	LMAD	1
10	8938277	10-8938277	9.23229	5.78e-05	4.23815	GRMZM2G105644	GGH1	Chlorophyll Biosynthesis	LMAD	1
10	8938309	10-8938309	9.32968	4.75e-05	4.32303	GRMZM2G105644	GGH1	Chlorophyll Biosynthesis	LMAD	1
10	8938322	10-8938322	9.89478	1.53e-05	4.81434	GRMZM2G105644	GGH1	Chlorophyll Biosynthesis	LMAD	1
10	8938342	10-8938342	9.90751	9.14e-06	5.03894	GRMZM2G105644	GGH1	Chlorophyll Biosynthesis	LMAD	2
10	8938342	10-8938342	0.117119	5.11e-05	4.29129	GRMZM2G441444	PRPO3	Porphyrin Biosynthesis	LMAD	2
10	8938349	10-8938349	9.88489	9.48e-06	5.02328	GRMZM2G105644	GGH1	Chlorophyll Biosynthesis	LMAD	1
10	8938359	10-8938359	9.90751	9.14e-06	5.03894	GRMZM2G105644	GGH1	Chlorophyll Biosynthesis	LMAD	2
10	8938359	10-8938359	0.117119	5.11e-05	4.29129	GRMZM2G441444	PRPO3	Porphyrin Biosynthesis	LMAD	2
10	8946588	10-8946588	9.94809	4.55e-05	4.34223	GRMZM2G105644	GGH1	Chlorophyll Biosynthesis	LMAD	1
10	8963001	10-8963001	0.131781	1.69e-05	4.77163	GRMZM2G441444	PRPO3	Porphyrin Biosynthesis	LMAD	1
10	8965286	10-8965286	9.11922	7.71e-05	4.11269	GRMZM2G105644	GGH1	Chlorophyll Biosynthesis	LMAD	2
10	8965286	10-8965286	0.116508	9.02e-05	4.04476	GRMZM2G441444	PRPO3	Porphyrin Biosynthesis	LMAD	2
10	8965292	10-8965292	9.11922	7.71e-05	4.11269	GRMZM2G105644	GGH1	Chlorophyll Biosynthesis	LMAD	2
10	8965292	10-8965292	0.116508	9.02e-05	4.04476	GRMZM2G441444	PRPO3	Porphyrin Biosynthesis	LMAD	2
10	8965338	10-8965338	9.01735	9.11e-05	4.04041	GRMZM2G105644	GGH1	Chlorophyll Biosynthesis	LMAD	1
10	8965367	10-8965367	9.35273	5.48e-05	4.26109	GRMZM2G105644	GGH1	Chlorophyll Biosynthesis	LMAD	1
10	8965395	10-8965395	9.08188	8.22e-05	4.08539	GRMZM2G105644	GGH1	Chlorophyll Biosynthesis	LMAD	1
10	8968106	10-8968106	0.121048	3.93e-05	4.40507	GRMZM2G441444	PRPO3	Porphyrin Biosynthesis	LMAD	1
10	8974440	10-8974440	8.94788	5.75e-05	4.24059	GRMZM2G105644	GGH1	Chlorophyll Biosynthesis	LMAD	2
10	8974440	10-8974440	0.118384	3.58e-05	4.44561	GRMZM2G441444	PRPO3	Porphyrin Biosynthesis	LMAD	2
10	8975760	10-8975760	0.120281	4.54e-05	4.34296	GRMZM2G441444	PRPO3	Porphyrin Biosynthesis	LMAD	1
10	8980191	10-8980191	-39.6832	8.42e-05	4.07447	GRMZM2G127421	CHPH2	Chlorophyll Catabolism	LMAD	1
10	8993893	10-8993893	8.97667	7.94e-05	4.09999	GRMZM2G105644	GGH1	Chlorophyll Biosynthesis	LMAD	2
10	8993893	10-8993893	0.121248	3.44e-05	4.46349	GRMZM2G441444	PRPO3	Porphyrin Biosynthesis	LMAD	2
10	8995040	10-8995040	0.123936	1.98e-05	4.70252	GRMZM2G441444	PRPO3	Porphyrin Biosynthesis	LMAD	1
10	8997225	10-8997225	-0.0122124	4.89e-05	4.31097	GRMZM2G051491	MES1	Chlorophyll Catabolism	LMAD	1
10	9001644	10-9001644	9.07999	8.43e-05	4.07407	GRMZM2G105644	GGH1	Chlorophyll Biosynthesis	LMAD	1
10	9001759	10-9001759	0.113423	8.12e-05	4.09054	GRMZM2G441444	PRPO3	Porphyrin Biosynthesis	LMAD	1
10	9001778	10-9001778	9.27576	3.47e-05	4.45986	GRMZM2G105644	GGH1	Chlorophyll Biosynthesis	LMAD	2
10	9001778	10-9001778	0.118818	3.92e-05	4.40648	GRMZM2G441444	PRPO3	Porphyrin Biosynthesis	LMAD	2
10	9001798	10-9001798	9.27576	3.47e-05	4.45986	GRMZM2G105644	GGH1	Chlorophyll Biosynthesis	LMAD	2
10	9001798	10-9001798	0.118818	3.92e-05	4.40648	GRMZM2G441444	PRPO3	Porphyrin Biosynthesis	LMAD	2
10	9001944	10-9001944	0.115933	4.97e-05	4.30403	GRMZM2G441444	PRPO3	Porphyrin Biosynthesis	LMAD	1
10	9002198	10-9002198	0.120502	2.57e-05	4.59057	GRMZM2G441444	PRPO3	Porphyrin Biosynthesis	LMAD	1
10	9003318	10-9003318	8.80782	8.49e-05	4.07115	GRMZM2G105644	GGH1	Chlorophyll Biosynthesis	LMAD	1
10	9003958	10-9003958	8.71546	8.86e-05	4.05276	GRMZM2G105644	GGH1	Chlorophyll Biosynthesis	LMAD	2
10	9003958	10-9003958	0.115437	5.55e-05	4.25608	GRMZM2G441444	PRPO3	Porphyrin Biosynthesis	LMAD	2
10	9004221	10-9004221	0.128839	4.73e-05	4.32502	GRMZM2G441444	PRPO3	Porphyrin Biosynthesis	LMAD	1
10	9013300	10-9013300	0.114429	9.54e-05	4.02054	GRMZM2G441444	PRPO3	Porphyrin Biosynthesis	LMAD	1
10	9013308	10-9013308	0.118011	5.47e-05	4.26167	GRMZM2G441444	PRPO3	Porphyrin Biosynthesis	LMAD	1
10	9013641	10-9013641	8.88534	7.88e-05	4.1036	GRMZM2G105644	GGH1	Chlorophyll Biosynthesis	LMAD	1
10	9014490	10-9014490	10.1221	1.29e-05	4.89069	GRMZM2G105644	GGH1	Chlorophyll Biosynthesis	LMAD	1
10	9018325	10-9018325	10.0812	1.01e-05	4.99769	GRMZM2G105644	GGH1	Chlorophyll Biosynthesis	LMAD	1
10	9018329	10-9018329	9.73189	2.41e-05	4.61761	GRMZM2G105644	GGH1	Chlorophyll Biosynthesis	LMAD	1
10	9019375	10-9019375	9.87206	1.64e-05	4.78396	GRMZM2G105644	GGH1	Chlorophyll Biosynthesis	LMAD	2
10	9019375	10-9019375	0.14214	1.29e-06	5.88933	GRMZM2G441444	PRPO3	Porphyrin Biosynthesis	LMAD	2
10	9019941	10-9019941	-0.00652715	8.96e-05	4.04776	GRMZM2G044074	LES22	Porphyrin Biosynthesis	LMAD	1
10	9020908	10-9020908	0.186998	5.79e-05	4.23744	GRMZM2G065194	NYC1L1	Chlorophyll Biosynthesis	LMAD	3
10	9020908	10-9020908	11.7938	3.32e-05	4.47875	GRMZM2G081462	MPEC1	Chlorophyll Biosynthesis	LMAD	3
10	9020908	10-9020908	0.873287	8.05e-05	4.09445	GRMZM2G464328	GUN4	Chlorophyll Biosynthesis	LMAD	3
10	9024220	10-9024220	8.98194	9.95e-05	4.00225	GRMZM2G105644	GGH1	Chlorophyll Biosynthesis	LMAD	1
10	9027884	10-9027884	0.128048	3.52e-05	4.45331	GRMZM2G441444	PRPO3	Porphyrin Biosynthesis	LMAD	1
10	9027923	10-9027923	8.96307	6.33e-05	4.19837	GRMZM2G105644	GGH1	Chlorophyll Biosynthesis	LMAD	2
10	9027923	10-9027923	0.123724	1.74e-05	4.75945	GRMZM2G441444	PRPO3	Porphyrin Biosynthesis	LMAD	2
10	9028012	10-9028012	8.98194	9.95e-05	4.00225	GRMZM2G105644	GGH1	Chlorophyll Biosynthesis	LMAD	1
10	9028276	10-9028276	9.21462	5.85e-05	4.23305	GRMZM2G105644	GGH1	Chlorophyll Biosynthesis	LMAD	1
10	9028343	10-9028343	8.85969	9.4e-05	4.02676	GRMZM2G105644	GGH1	Chlorophyll Biosynthesis	LMAD	2
10	9028343	10-9028343	0.120317	3.74e-05	4.42661	GRMZM2G441444	PRPO3	Porphyrin Biosynthesis	LMAD	2
10	9030069	10-9030069	9.93844	9.33e-05	4.03002	GRMZM2G105644	GGH1	Chlorophyll Biosynthesis	LMAD	1
10	9037203	10-9037203	8.98194	9.95e-05	4.00225	GRMZM2G105644	GGH1	Chlorophyll Biosynthesis	LMAD	1
10	9037416	10-9037416	0.131751	6.07e-05	4.21647	GRMZM2G441444	PRPO3	Porphyrin Biosynthesis	LMAD	1
10	9039856	10-9039856	9.42803	4.9e-05	4.30964	GRMZM2G105644	GGH1	Chlorophyll Biosynthesis	LMAD	1
10	9039907	10-9039907	8.98194	9.95e-05	4.00225	GRMZM2G105644	GGH1	Chlorophyll Biosynthesis	LMAD	1
10	9039951	10-9039951	8.98194	9.95e-05	4.00225	GRMZM2G105644	GGH1	Chlorophyll Biosynthesis	LMAD	1
10	9039953	10-9039953	8.98194	9.95e-05	4.00225	GRMZM2G105644	GGH1	Chlorophyll Biosynthesis	LMAD	1
10	9039992	10-9039992	8.98194	9.95e-05	4.00225	GRMZM2G105644	GGH1	Chlorophyll Biosynthesis	LMAD	1
10	9040001	10-9040001	9.38825	4.44e-05	4.35278	GRMZM2G105644	GGH1	Chlorophyll Biosynthesis	LMAD	1
10	9041468	10-9041468	0.133734	1.87e-05	4.72785	GRMZM2G441444	PRPO3	Porphyrin Biosynthesis	LMAD	1
10	9043795	10-9043795	0.117249	8.37e-05	4.07719	GRMZM2G441444	PRPO3	Porphyrin Biosynthesis	LMAD	1
10	9046598	10-9046598	9.08188	8.22e-05	4.08539	GRMZM2G105644	GGH1	Chlorophyll Biosynthesis	LMAD	1
10	9046894	10-9046894	0.117022	8.49e-05	4.07102	GRMZM2G441444	PRPO3	Porphyrin Biosynthesis	LMAD	1
10	9053079	10-9053079	0.155065	1.19e-07	6.92614	GRMZM2G441444	PRPO3	Porphyrin Biosynthesis	LMAD	1
10	9071781	10-9071781	0.180093	9.13e-05	4.03944	GRMZM2G441444	PRPO3	Porphyrin Biosynthesis	LMAD	2
10	9071781	10-9071781	17.8747	9.17e-05	4.03746	GRMZM2G046932	GTS4	Porphyrin Biosynthesis	LMAD	2
10	9074169	10-9074169	0.76305	2.67e-06	5.57314	GRMZM2G032282	CPX2	Porphyrin Biosynthesis	LMAD	1
10	9078191	10-9078191	8.98194	9.95e-05	4.00225	GRMZM2G105644	GGH1	Chlorophyll Biosynthesis	LMAD	1
10	9078209	10-9078209	0.116943	8.21e-05	4.08557	GRMZM2G441444	PRPO3	Porphyrin Biosynthesis	LMAD	1
10	9078240	10-9078240	9.34306	4.4e-05	4.35679	GRMZM2G105644	GGH1	Chlorophyll Biosynthesis	LMAD	1
10	9078253	10-9078253	0.116943	8.21e-05	4.08557	GRMZM2G441444	PRPO3	Porphyrin Biosynthesis	LMAD	1
10	9078254	10-9078254	0.116943	8.21e-05	4.08557	GRMZM2G441444	PRPO3	Porphyrin Biosynthesis	LMAD	1
10	9078337	10-9078337	8.98194	9.95e-05	4.00225	GRMZM2G105644	GGH1	Chlorophyll Biosynthesis	LMAD	1
10	9079434	10-9079434	0.120769	2.71e-05	4.56739	GRMZM2G441444	PRPO3	Porphyrin Biosynthesis	LMAD	1
10	9079916	10-9079916	8.88053	7.67e-05	4.11505	GRMZM2G105644	GGH1	Chlorophyll Biosynthesis	LMAD	2
10	9079916	10-9079916	0.121211	2.71e-05	4.56728	GRMZM2G441444	PRPO3	Porphyrin Biosynthesis	LMAD	2
10	9080266	10-9080266	0.116943	8.21e-05	4.08557	GRMZM2G441444	PRPO3	Porphyrin Biosynthesis	LMAD	1
10	9080298	10-9080298	8.96307	6.33e-05	4.19837	GRMZM2G105644	GGH1	Chlorophyll Biosynthesis	LMAD	2
10	9080298	10-9080298	0.123724	1.74e-05	4.75945	GRMZM2G441444	PRPO3	Porphyrin Biosynthesis	LMAD	2
10	9080312	10-9080312	8.96307	6.33e-05	4.19837	GRMZM2G105644	GGH1	Chlorophyll Biosynthesis	LMAD	2
10	9080312	10-9080312	0.123724	1.74e-05	4.75945	GRMZM2G441444	PRPO3	Porphyrin Biosynthesis	LMAD	2
10	9080343	10-9080343	0.116943	8.21e-05	4.08557	GRMZM2G441444	PRPO3	Porphyrin Biosynthesis	LMAD	1
10	9080375	10-9080375	8.96307	6.33e-05	4.19837	GRMZM2G105644	GGH1	Chlorophyll Biosynthesis	LMAD	2
10	9080375	10-9080375	0.123724	1.74e-05	4.75945	GRMZM2G441444	PRPO3	Porphyrin Biosynthesis	LMAD	2
10	9080477	10-9080477	9.24686	3.44e-05	4.46284	GRMZM2G105644	GGH1	Chlorophyll Biosynthesis	LMAD	2
10	9080477	10-9080477	0.115949	5.75e-05	4.24058	GRMZM2G441444	PRPO3	Porphyrin Biosynthesis	LMAD	2
10	9080537	10-9080537	8.96307	6.33e-05	4.19837	GRMZM2G105644	GGH1	Chlorophyll Biosynthesis	LMAD	2
10	9080537	10-9080537	0.123724	1.74e-05	4.75945	GRMZM2G441444	PRPO3	Porphyrin Biosynthesis	LMAD	2
10	9080818	10-9080818	8.96307	6.33e-05	4.19837	GRMZM2G105644	GGH1	Chlorophyll Biosynthesis	LMAD	2
10	9080818	10-9080818	0.123724	1.74e-05	4.75945	GRMZM2G441444	PRPO3	Porphyrin Biosynthesis	LMAD	2
10	9080853	10-9080853	0.116943	8.21e-05	4.08557	GRMZM2G441444	PRPO3	Porphyrin Biosynthesis	LMAD	1
10	9080980	10-9080980	8.96307	6.33e-05	4.19837	GRMZM2G105644	GGH1	Chlorophyll Biosynthesis	LMAD	2
10	9080980	10-9080980	0.123724	1.74e-05	4.75945	GRMZM2G441444	PRPO3	Porphyrin Biosynthesis	LMAD	2
10	9081011	10-9081011	8.96307	6.33e-05	4.19837	GRMZM2G105644	GGH1	Chlorophyll Biosynthesis	LMAD	2
10	9081011	10-9081011	0.123724	1.74e-05	4.75945	GRMZM2G441444	PRPO3	Porphyrin Biosynthesis	LMAD	2
10	9081069	10-9081069	8.96307	6.33e-05	4.19837	GRMZM2G105644	GGH1	Chlorophyll Biosynthesis	LMAD	2
10	9081069	10-9081069	0.123724	1.74e-05	4.75945	GRMZM2G441444	PRPO3	Porphyrin Biosynthesis	LMAD	2
10	9081218	10-9081218	0.116943	8.21e-05	4.08557	GRMZM2G441444	PRPO3	Porphyrin Biosynthesis	LMAD	1
10	9081222	10-9081222	8.96307	6.33e-05	4.19837	GRMZM2G105644	GGH1	Chlorophyll Biosynthesis	LMAD	2
10	9081222	10-9081222	0.123724	1.74e-05	4.75945	GRMZM2G441444	PRPO3	Porphyrin Biosynthesis	LMAD	2
10	9081249	10-9081249	8.96307	6.33e-05	4.19837	GRMZM2G105644	GGH1	Chlorophyll Biosynthesis	LMAD	2
10	9081249	10-9081249	0.123724	1.74e-05	4.75945	GRMZM2G441444	PRPO3	Porphyrin Biosynthesis	LMAD	2
10	9081252	10-9081252	8.96307	6.33e-05	4.19837	GRMZM2G105644	GGH1	Chlorophyll Biosynthesis	LMAD	2
10	9081252	10-9081252	0.123724	1.74e-05	4.75945	GRMZM2G441444	PRPO3	Porphyrin Biosynthesis	LMAD	2
10	9081282	10-9081282	8.96307	6.33e-05	4.19837	GRMZM2G105644	GGH1	Chlorophyll Biosynthesis	LMAD	2
10	9081282	10-9081282	0.123724	1.74e-05	4.75945	GRMZM2G441444	PRPO3	Porphyrin Biosynthesis	LMAD	2
10	9081287	10-9081287	8.89354	7.3e-05	4.13693	GRMZM2G105644	GGH1	Chlorophyll Biosynthesis	LMAD	2
10	9081287	10-9081287	0.127947	8.64e-06	5.0637	GRMZM2G441444	PRPO3	Porphyrin Biosynthesis	LMAD	2
10	9081306	10-9081306	8.96307	6.33e-05	4.19837	GRMZM2G105644	GGH1	Chlorophyll Biosynthesis	LMAD	2
10	9081306	10-9081306	0.123724	1.74e-05	4.75945	GRMZM2G441444	PRPO3	Porphyrin Biosynthesis	LMAD	2
10	9081307	10-9081307	8.96307	6.33e-05	4.19837	GRMZM2G105644	GGH1	Chlorophyll Biosynthesis	LMAD	2
10	9081307	10-9081307	0.123724	1.74e-05	4.75945	GRMZM2G441444	PRPO3	Porphyrin Biosynthesis	LMAD	2
10	9082779	10-9082779	9.27576	3.47e-05	4.45986	GRMZM2G105644	GGH1	Chlorophyll Biosynthesis	LMAD	2
10	9082779	10-9082779	0.118818	3.92e-05	4.40648	GRMZM2G441444	PRPO3	Porphyrin Biosynthesis	LMAD	2
10	9082950	10-9082950	0.117147	5.15e-05	4.28787	GRMZM2G441444	PRPO3	Porphyrin Biosynthesis	LMAD	1
10	9082969	10-9082969	0.117147	5.15e-05	4.28787	GRMZM2G441444	PRPO3	Porphyrin Biosynthesis	LMAD	1
10	9082981	10-9082981	0.117147	5.15e-05	4.28787	GRMZM2G441444	PRPO3	Porphyrin Biosynthesis	LMAD	1
10	9082996	10-9082996	9.27576	3.47e-05	4.45986	GRMZM2G105644	GGH1	Chlorophyll Biosynthesis	LMAD	2
10	9082996	10-9082996	0.118818	3.92e-05	4.40648	GRMZM2G441444	PRPO3	Porphyrin Biosynthesis	LMAD	2
10	9083007	10-9083007	8.98194	9.95e-05	4.00225	GRMZM2G105644	GGH1	Chlorophyll Biosynthesis	LMAD	1
10	9083048	10-9083048	9.27576	3.47e-05	4.45986	GRMZM2G105644	GGH1	Chlorophyll Biosynthesis	LMAD	2
10	9083048	10-9083048	0.118818	3.92e-05	4.40648	GRMZM2G441444	PRPO3	Porphyrin Biosynthesis	LMAD	2
10	9083075	10-9083075	9.19451	4.23e-05	4.37406	GRMZM2G105644	GGH1	Chlorophyll Biosynthesis	LMAD	2
10	9083075	10-9083075	0.116286	5.99e-05	4.22234	GRMZM2G441444	PRPO3	Porphyrin Biosynthesis	LMAD	2
10	9083088	10-9083088	8.88053	7.67e-05	4.11505	GRMZM2G105644	GGH1	Chlorophyll Biosynthesis	LMAD	2
10	9083088	10-9083088	0.121211	2.71e-05	4.56728	GRMZM2G441444	PRPO3	Porphyrin Biosynthesis	LMAD	2
10	9083089	10-9083089	0.116943	8.21e-05	4.08557	GRMZM2G441444	PRPO3	Porphyrin Biosynthesis	LMAD	1
10	9083159	10-9083159	8.96307	6.33e-05	4.19837	GRMZM2G105644	GGH1	Chlorophyll Biosynthesis	LMAD	2
10	9083159	10-9083159	0.123724	1.74e-05	4.75945	GRMZM2G441444	PRPO3	Porphyrin Biosynthesis	LMAD	2
10	9083175	10-9083175	8.96307	6.33e-05	4.19837	GRMZM2G105644	GGH1	Chlorophyll Biosynthesis	LMAD	2
10	9083175	10-9083175	0.123724	1.74e-05	4.75945	GRMZM2G441444	PRPO3	Porphyrin Biosynthesis	LMAD	2
10	9083199	10-9083199	8.96307	6.33e-05	4.19837	GRMZM2G105644	GGH1	Chlorophyll Biosynthesis	LMAD	2
10	9083199	10-9083199	0.123724	1.74e-05	4.75945	GRMZM2G441444	PRPO3	Porphyrin Biosynthesis	LMAD	2
10	9083276	10-9083276	8.96307	6.33e-05	4.19837	GRMZM2G105644	GGH1	Chlorophyll Biosynthesis	LMAD	2
10	9083276	10-9083276	0.123724	1.74e-05	4.75945	GRMZM2G441444	PRPO3	Porphyrin Biosynthesis	LMAD	2
10	9083314	10-9083314	8.88053	7.67e-05	4.11505	GRMZM2G105644	GGH1	Chlorophyll Biosynthesis	LMAD	2
10	9083314	10-9083314	0.121211	2.71e-05	4.56728	GRMZM2G441444	PRPO3	Porphyrin Biosynthesis	LMAD	2
10	9083469	10-9083469	0.116943	8.21e-05	4.08557	GRMZM2G441444	PRPO3	Porphyrin Biosynthesis	LMAD	1
10	9083485	10-9083485	8.88053	7.67e-05	4.11505	GRMZM2G105644	GGH1	Chlorophyll Biosynthesis	LMAD	2
10	9083485	10-9083485	0.121211	2.71e-05	4.56728	GRMZM2G441444	PRPO3	Porphyrin Biosynthesis	LMAD	2
10	9083490	10-9083490	8.88053	7.67e-05	4.11505	GRMZM2G105644	GGH1	Chlorophyll Biosynthesis	LMAD	2
10	9083490	10-9083490	0.121211	2.71e-05	4.56728	GRMZM2G441444	PRPO3	Porphyrin Biosynthesis	LMAD	2
10	9083527	10-9083527	8.96307	6.33e-05	4.19837	GRMZM2G105644	GGH1	Chlorophyll Biosynthesis	LMAD	2
10	9083527	10-9083527	0.123724	1.74e-05	4.75945	GRMZM2G441444	PRPO3	Porphyrin Biosynthesis	LMAD	2
10	9083688	10-9083688	8.88053	7.67e-05	4.11505	GRMZM2G105644	GGH1	Chlorophyll Biosynthesis	LMAD	2
10	9083688	10-9083688	0.121211	2.71e-05	4.56728	GRMZM2G441444	PRPO3	Porphyrin Biosynthesis	LMAD	2
10	9083689	10-9083689	8.96307	6.33e-05	4.19837	GRMZM2G105644	GGH1	Chlorophyll Biosynthesis	LMAD	2
10	9083689	10-9083689	0.123724	1.74e-05	4.75945	GRMZM2G441444	PRPO3	Porphyrin Biosynthesis	LMAD	2
10	9083764	10-9083764	0.116943	8.21e-05	4.08557	GRMZM2G441444	PRPO3	Porphyrin Biosynthesis	LMAD	1
10	9083852	10-9083852	8.88053	7.67e-05	4.11505	GRMZM2G105644	GGH1	Chlorophyll Biosynthesis	LMAD	2
10	9083852	10-9083852	0.121211	2.71e-05	4.56728	GRMZM2G441444	PRPO3	Porphyrin Biosynthesis	LMAD	2
10	9083867	10-9083867	8.96307	6.33e-05	4.19837	GRMZM2G105644	GGH1	Chlorophyll Biosynthesis	LMAD	2
10	9083867	10-9083867	0.123724	1.74e-05	4.75945	GRMZM2G441444	PRPO3	Porphyrin Biosynthesis	LMAD	2
10	9083885	10-9083885	0.116943	8.21e-05	4.08557	GRMZM2G441444	PRPO3	Porphyrin Biosynthesis	LMAD	1
10	9084031	10-9084031	0.116943	8.21e-05	4.08557	GRMZM2G441444	PRPO3	Porphyrin Biosynthesis	LMAD	1
10	9084081	10-9084081	0.116943	8.21e-05	4.08557	GRMZM2G441444	PRPO3	Porphyrin Biosynthesis	LMAD	1
10	9084115	10-9084115	8.96307	6.33e-05	4.19837	GRMZM2G105644	GGH1	Chlorophyll Biosynthesis	LMAD	2
10	9084115	10-9084115	0.123724	1.74e-05	4.75945	GRMZM2G441444	PRPO3	Porphyrin Biosynthesis	LMAD	2
10	9084123	10-9084123	8.88053	7.67e-05	4.11505	GRMZM2G105644	GGH1	Chlorophyll Biosynthesis	LMAD	2
10	9084123	10-9084123	0.121211	2.71e-05	4.56728	GRMZM2G441444	PRPO3	Porphyrin Biosynthesis	LMAD	2
10	9084188	10-9084188	8.88053	7.67e-05	4.11505	GRMZM2G105644	GGH1	Chlorophyll Biosynthesis	LMAD	2
10	9084188	10-9084188	0.121211	2.71e-05	4.56728	GRMZM2G441444	PRPO3	Porphyrin Biosynthesis	LMAD	2
10	9084260	10-9084260	0.126009	1.15e-05	4.94025	GRMZM2G441444	PRPO3	Porphyrin Biosynthesis	LMAD	1
10	9084280	10-9084280	8.96307	6.33e-05	4.19837	GRMZM2G105644	GGH1	Chlorophyll Biosynthesis	LMAD	2
10	9084280	10-9084280	0.123724	1.74e-05	4.75945	GRMZM2G441444	PRPO3	Porphyrin Biosynthesis	LMAD	2
10	9084381	10-9084381	0.130095	7.31e-06	5.13584	GRMZM2G441444	PRPO3	Porphyrin Biosynthesis	LMAD	1
10	9084489	10-9084489	0.130095	7.31e-06	5.13584	GRMZM2G441444	PRPO3	Porphyrin Biosynthesis	LMAD	1
10	9084559	10-9084559	0.130095	7.31e-06	5.13584	GRMZM2G441444	PRPO3	Porphyrin Biosynthesis	LMAD	1
10	9084585	10-9084585	0.119886	8.02e-05	4.09555	GRMZM2G441444	PRPO3	Porphyrin Biosynthesis	LMAD	1
10	9084587	10-9084587	0.130095	7.31e-06	5.13584	GRMZM2G441444	PRPO3	Porphyrin Biosynthesis	LMAD	1
10	9084627	10-9084627	8.84409	8.5e-05	4.07043	GRMZM2G105644	GGH1	Chlorophyll Biosynthesis	LMAD	2
10	9084627	10-9084627	0.130131	6.39e-06	5.19431	GRMZM2G441444	PRPO3	Porphyrin Biosynthesis	LMAD	2
10	9085772	10-9085772	8.98194	9.95e-05	4.00225	GRMZM2G105644	GGH1	Chlorophyll Biosynthesis	LMAD	1
10	9085792	10-9085792	8.98194	9.95e-05	4.00225	GRMZM2G105644	GGH1	Chlorophyll Biosynthesis	LMAD	1
10	9085808	10-9085808	9.08188	8.22e-05	4.08539	GRMZM2G105644	GGH1	Chlorophyll Biosynthesis	LMAD	1
10	9085815	10-9085815	8.98194	9.95e-05	4.00225	GRMZM2G105644	GGH1	Chlorophyll Biosynthesis	LMAD	1
10	9097678	10-9097678	9.08188	8.22e-05	4.08539	GRMZM2G105644	GGH1	Chlorophyll Biosynthesis	LMAD	1
10	9101016	10-9101016	0.117187	9.12e-05	4.04	GRMZM2G441444	PRPO3	Porphyrin Biosynthesis	LMAD	1
10	9102097	10-9102097	8.83494	9.36e-05	4.02879	GRMZM2G105644	GGH1	Chlorophyll Biosynthesis	LMAD	2
10	9102097	10-9102097	0.114601	8.46e-05	4.07286	GRMZM2G441444	PRPO3	Porphyrin Biosynthesis	LMAD	2
10	9105447	10-9105447	8.94299	9.91e-05	4.00404	GRMZM2G105644	GGH1	Chlorophyll Biosynthesis	LMAD	1
10	9113855	10-9113855	0.123733	2.25e-05	4.64728	GRMZM2G441444	PRPO3	Porphyrin Biosynthesis	LMAD	1
10	9113862	10-9113862	0.134521	4.67e-06	5.33083	GRMZM2G441444	PRPO3	Porphyrin Biosynthesis	LMAD	1
10	9113874	10-9113874	0.123733	2.25e-05	4.64728	GRMZM2G441444	PRPO3	Porphyrin Biosynthesis	LMAD	1
10	9113879	10-9113879	9.08188	8.22e-05	4.08539	GRMZM2G105644	GGH1	Chlorophyll Biosynthesis	LMAD	1
10	9113886	10-9113886	11.0477	4.82e-05	4.31702	GRMZM2G105644	GGH1	Chlorophyll Biosynthesis	LMAD	1
10	9114115	10-9114115	9.36529	4.58e-05	4.33893	GRMZM2G105644	GGH1	Chlorophyll Biosynthesis	LMAD	1
10	9114261	10-9114261	0.119638	7.03e-05	4.15285	GRMZM2G441444	PRPO3	Porphyrin Biosynthesis	LMAD	1
10	9114264	10-9114264	0.119638	7.03e-05	4.15285	GRMZM2G441444	PRPO3	Porphyrin Biosynthesis	LMAD	1
10	9114375	10-9114375	-0.0642935	6.64e-05	4.17779	GRMZM2G339563	LLS1	Chlorophyll Catabolism	LMAD	1
10	9114402	10-9114402	8.94448	9.71e-05	4.01274	GRMZM2G105644	GGH1	Chlorophyll Biosynthesis	LMAD	2
10	9114402	10-9114402	0.123244	2.95e-05	4.53035	GRMZM2G441444	PRPO3	Porphyrin Biosynthesis	LMAD	2
10	9114499	10-9114499	9.43914	3.12e-05	4.50619	GRMZM2G105644	GGH1	Chlorophyll Biosynthesis	LMAD	1
10	9114566	10-9114566	0.120861	4.76e-05	4.32218	GRMZM2G441444	PRPO3	Porphyrin Biosynthesis	LMAD	1
10	9114670	10-9114670	0.126212	1.93e-05	4.71387	GRMZM2G441444	PRPO3	Porphyrin Biosynthesis	LMAD	1
10	9114796	10-9114796	-0.0502276	8.85e-05	4.05321	GRMZM2G339563	LLS1	Chlorophyll Catabolism	LMAD	1
10	9115562	10-9115562	0.139235	1.48e-05	4.83046	GRMZM2G441444	PRPO3	Porphyrin Biosynthesis	LMAD	1
10	9115587	10-9115587	0.132103	8.91e-06	5.05	GRMZM2G441444	PRPO3	Porphyrin Biosynthesis	LMAD	1
10	9115611	10-9115611	8.96307	6.33e-05	4.19837	GRMZM2G105644	GGH1	Chlorophyll Biosynthesis	LMAD	2
10	9115611	10-9115611	0.123724	1.74e-05	4.75945	GRMZM2G441444	PRPO3	Porphyrin Biosynthesis	LMAD	2
10	9115694	10-9115694	0.119772	3.26e-05	4.4866	GRMZM2G441444	PRPO3	Porphyrin Biosynthesis	LMAD	1
10	9115698	10-9115698	0.120466	5.13e-05	4.28948	GRMZM2G441444	PRPO3	Porphyrin Biosynthesis	LMAD	1
10	9116931	10-9116931	8.96307	6.33e-05	4.19837	GRMZM2G105644	GGH1	Chlorophyll Biosynthesis	LMAD	2
10	9116931	10-9116931	0.123724	1.74e-05	4.75945	GRMZM2G441444	PRPO3	Porphyrin Biosynthesis	LMAD	2
10	9116940	10-9116940	9.04645	5.27e-05	4.27809	GRMZM2G105644	GGH1	Chlorophyll Biosynthesis	LMAD	2
10	9116940	10-9116940	0.121743	2.35e-05	4.6282	GRMZM2G441444	PRPO3	Porphyrin Biosynthesis	LMAD	2
10	9118809	10-9118809	0.126192	1.9e-05	4.72189	GRMZM2G441444	PRPO3	Porphyrin Biosynthesis	LMAD	1
10	9118814	10-9118814	9.20854	4.75e-05	4.3232	GRMZM2G105644	GGH1	Chlorophyll Biosynthesis	LMAD	1
10	9118853	10-9118853	9.1176	5.15e-05	4.28831	GRMZM2G105644	GGH1	Chlorophyll Biosynthesis	LMAD	1
10	9126925	10-9126925	9.35955	4.98e-05	4.30269	GRMZM2G105644	GGH1	Chlorophyll Biosynthesis	LMAD	1
10	9132330	10-9132330	0.112912	8.09e-05	4.09223	GRMZM2G441444	PRPO3	Porphyrin Biosynthesis	LMAD	1
10	9136451	10-9136451	0.120679	3.13e-05	4.50432	GRMZM2G441444	PRPO3	Porphyrin Biosynthesis	LMAD	1
10	9150680	10-9150680	9.48367	3.45e-05	4.4624	GRMZM2G105644	GGH1	Chlorophyll Biosynthesis	LMAD	2
10	9150680	10-9150680	0.115308	9.8e-05	4.00888	GRMZM2G441444	PRPO3	Porphyrin Biosynthesis	LMAD	2
10	9152114	10-9152114	9.3624	3.25e-05	4.48834	GRMZM2G105644	GGH1	Chlorophyll Biosynthesis	LMAD	2
10	9152114	10-9152114	0.116416	6.31e-05	4.19975	GRMZM2G441444	PRPO3	Porphyrin Biosynthesis	LMAD	2
10	9152943	10-9152943	9.43616	2.65e-05	4.57755	GRMZM2G105644	GGH1	Chlorophyll Biosynthesis	LMAD	1
10	9153732	10-9153732	8.89023	8.46e-05	4.07268	GRMZM2G105644	GGH1	Chlorophyll Biosynthesis	LMAD	2
10	9153732	10-9153732	0.116039	6.85e-05	4.16427	GRMZM2G441444	PRPO3	Porphyrin Biosynthesis	LMAD	2
10	9154049	10-9154049	0.127569	1.77e-05	4.75091	GRMZM2G441444	PRPO3	Porphyrin Biosynthesis	LMAD	1
10	9154122	10-9154122	0.117372	7.55e-05	4.1219	GRMZM2G441444	PRPO3	Porphyrin Biosynthesis	LMAD	1
10	9154254	10-9154254	0.135825	4.8e-06	5.31919	GRMZM2G441444	PRPO3	Porphyrin Biosynthesis	LMAD	1
10	9154375	10-9154375	0.122558	4.68e-05	4.32931	GRMZM2G441444	PRPO3	Porphyrin Biosynthesis	LMAD	1
10	9157340	10-9157340	1.1533	1.57e-05	4.80305	GRMZM2G032282	CPX2	Porphyrin Biosynthesis	LMAD	1
10	9178498	10-9178498	1.2523	7.45e-05	4.12796	GRMZM2G170013	NYC1	Chlorophyll Biosynthesis	LMAD	1
10	9179122	10-9179122	0.172733	6.14e-05	4.21182	GRMZM2G000739	SUM2	Siroheme Biosynthesis	LMAD	1
10	9193609	10-9193609	-0.228987	3.67e-05	4.43587	GRMZM2G004222	HO6	Bilin Biosynthesis	LMAD	1
10	9199354	10-9199354	-0.879429	3.38e-05	4.47164	GRMZM6G815941	SHFC1	Siroheme Biosynthesis	LMAD	1
10	9203125	10-9203125	-21.8398	9.54e-05	4.02055	GRMZM2G046932	GTS4	Porphyrin Biosynthesis	LMAD	1
10	9269488	10-9269488	0.233502	9.57e-06	5.01907	GRMZM2G036455	PCR2	Chlorophyll Biosynthesis	LMAD	1
10	9276619	10-9276619	-0.184097	4.98e-05	4.30274	GRMZM5G831313	PRPO5	Porphyrin Biosynthesis	LMAD	1
10	9282637	10-9282637	15.9466	1.8e-05	4.74552	GRMZM2G081462	MPEC1	Chlorophyll Biosynthesis	LMAD	1
10	9283747	10-9283747	-1.21795	7.28e-06	5.13815	GRMZM2G043277	HO2	Bilin Biosynthesis	LMAD	1
10	8868478	10-8868478	0.472263	4.4e-05	4.35678	GRMZM2G084958	PCR1	Chlorophyll Biosynthesis	LMAN	1
10	8870002	10-8870002	-0.223978	5.04e-05	4.29752	GRMZM2G073351	PCR3	Chlorophyll Biosynthesis	LMAN	1
10	8872848	10-8872848	-0.110801	4.13e-05	4.38452	GRMZM2G047095	FC1	Heme Biosynthesis	LMAN	1
10	8875201	10-8875201	0.740455	1.22e-05	4.91197	GRMZM2G032282	CPX2	Porphyrin Biosynthesis	LMAN	1
10	8903804	10-8903804	0.0550084	7.06e-06	5.1515	GRMZM2G057491	GTS5	Porphyrin Biosynthesis	LMAN	1
10	8905482	10-8905482	-0.751881	3.04e-05	4.517	GRMZM2G000739	SUM2	Siroheme Biosynthesis	LMAN	1
10	8915362	10-8915362	-0.108111	4.45e-05	4.35172	GRMZM2G047095	FC1	Heme Biosynthesis	LMAN	1
10	8924212	10-8924212	-0.466889	9.58e-05	4.01869	GRMZM2G107402	GTR3	Porphyrin Biosynthesis	LMAN	1
10	8930522	10-8930522	-3.59099	9.83e-05	4.0076	GRMZM2G178859	COX10a	Heme Biosynthesis	LMAN	1
10	9012321	10-9012321	-0.111104	8.75e-05	4.05792	GRMZM2G047095	FC1	Heme Biosynthesis	LMAN	1
10	9019729	10-9019729	1.91796	8.81e-05	4.05502	GRMZM2G105644	GGH1	Chlorophyll Biosynthesis	LMAN	1
10	9039616	10-9039616	-0.0100139	4.14e-05	4.38288	GRMZM2G044074	LES22	Porphyrin Biosynthesis	LMAN	1
10	9045659	10-9045659	-0.464174	5.24e-05	4.28074	GRMZM2G107402	GTR3	Porphyrin Biosynthesis	LMAN	1
10	9046407	10-9046407	0.659838	7.96e-05	4.09916	GRMZM2G032282	CPX2	Porphyrin Biosynthesis	LMAN	1
10	9105587	10-9105587	0.0474156	8.99e-05	4.04626	GRMZM2G057491	GTS5	Porphyrin Biosynthesis	LMAN	1
10	9157604	10-9157604	0.01716	9.23e-05	4.0349	GRMZM2G103197	CHPH3/CHAO1	Chlorophyll Catabolism	LMAN	1
10	9162275	10-9162275	-0.699529	4.84e-05	4.31517	GRMZM2G116258	GSA1	Porphyrin Biosynthesis	LMAN	1
10	9162877	10-9162877	-0.700589	8.13e-05	4.08976	GRMZM2G116258	GSA1	Porphyrin Biosynthesis	LMAN	1
10	9163148	10-9163148	-0.713998	6.26e-05	4.20366	GRMZM2G116258	GSA1	Porphyrin Biosynthesis	LMAN	1
10	9163169	10-9163169	-0.713998	6.26e-05	4.20366	GRMZM2G116258	GSA1	Porphyrin Biosynthesis	LMAN	1
10	9163417	10-9163417	-0.676823	8.36e-05	4.07788	GRMZM2G116258	GSA1	Porphyrin Biosynthesis	LMAN	1
10	9164638	10-9164638	2.27856	3.31e-05	4.4801	GRMZM2G026117	CF1	Porphyrin Biosynthesis	LMAN	1
10	9164678	10-9164678	-0.743342	2.05e-05	4.68742	GRMZM2G116258	GSA1	Porphyrin Biosynthesis	LMAN	1
10	9164705	10-9164705	-0.700589	8.13e-05	4.08976	GRMZM2G116258	GSA1	Porphyrin Biosynthesis	LMAN	1
10	9164721	10-9164721	-0.700589	8.13e-05	4.08976	GRMZM2G116258	GSA1	Porphyrin Biosynthesis	LMAN	1
10	9164736	10-9164736	-0.700589	8.13e-05	4.08976	GRMZM2G116258	GSA1	Porphyrin Biosynthesis	LMAN	1
10	9164757	10-9164757	-0.700589	8.13e-05	4.08976	GRMZM2G116258	GSA1	Porphyrin Biosynthesis	LMAN	1
10	9164843	10-9164843	-0.700589	8.13e-05	4.08976	GRMZM2G116258	GSA1	Porphyrin Biosynthesis	LMAN	1
10	9164850	10-9164850	-0.700589	8.13e-05	4.08976	GRMZM2G116258	GSA1	Porphyrin Biosynthesis	LMAN	1
10	9164864	10-9164864	2.25459	4.96e-05	4.3047	GRMZM2G026117	CF1	Porphyrin Biosynthesis	LMAN	1
10	9164891	10-9164891	2.29546	3.35e-05	4.47535	GRMZM2G026117	CF1	Porphyrin Biosynthesis	LMAN	1
10	9164893	10-9164893	-0.700589	8.13e-05	4.08976	GRMZM2G116258	GSA1	Porphyrin Biosynthesis	LMAN	1
10	9164929	10-9164929	-0.700589	8.13e-05	4.08976	GRMZM2G116258	GSA1	Porphyrin Biosynthesis	LMAN	1
10	9164981	10-9164981	-0.718912	3.54e-05	4.45123	GRMZM2G116258	GSA1	Porphyrin Biosynthesis	LMAN	1
10	9165083	10-9165083	-0.700589	8.13e-05	4.08976	GRMZM2G116258	GSA1	Porphyrin Biosynthesis	LMAN	1
10	9165093	10-9165093	-0.700589	8.13e-05	4.08976	GRMZM2G116258	GSA1	Porphyrin Biosynthesis	LMAN	1
10	9167023	10-9167023	0.334477	8.03e-05	4.09512	GRMZM2G177412	GTR1	Porphyrin Biosynthesis	LMAN	1
10	9167044	10-9167044	0.334477	8.03e-05	4.09512	GRMZM2G177412	GTR1	Porphyrin Biosynthesis	LMAN	1
10	9167055	10-9167055	0.354491	5.04e-05	4.2973	GRMZM2G177412	GTR1	Porphyrin Biosynthesis	LMAN	1
10	9168175	10-9168175	-0.0328372	7.82e-05	4.10667	GRMZM2G105319	CHLH2	Chlorophyll Biosynthesis	LMAN	1
10	9178875	10-9178875	0.334477	8.03e-05	4.09512	GRMZM2G177412	GTR1	Porphyrin Biosynthesis	LMAN	1
10	9178889	10-9178889	0.334477	8.03e-05	4.09512	GRMZM2G177412	GTR1	Porphyrin Biosynthesis	LMAN	1
10	9179079	10-9179079	0.354491	5.04e-05	4.2973	GRMZM2G177412	GTR1	Porphyrin Biosynthesis	LMAN	1
10	9179358	10-9179358	0.334477	8.03e-05	4.09512	GRMZM2G177412	GTR1	Porphyrin Biosynthesis	LMAN	1
10	9179571	10-9179571	0.367708	1.85e-05	4.73271	GRMZM2G177412	GTR1	Porphyrin Biosynthesis	LMAN	1
10	9179574	10-9179574	0.349634	3.93e-05	4.40603	GRMZM2G177412	GTR1	Porphyrin Biosynthesis	LMAN	1
10	9179576	10-9179576	0.367708	1.85e-05	4.73271	GRMZM2G177412	GTR1	Porphyrin Biosynthesis	LMAN	1
10	9179581	10-9179581	0.367708	1.85e-05	4.73271	GRMZM2G177412	GTR1	Porphyrin Biosynthesis	LMAN	1
10	9179593	10-9179593	0.367708	1.85e-05	4.73271	GRMZM2G177412	GTR1	Porphyrin Biosynthesis	LMAN	1
10	9179669	10-9179669	0.367708	1.85e-05	4.73271	GRMZM2G177412	GTR1	Porphyrin Biosynthesis	LMAN	1
10	9179688	10-9179688	0.367708	1.85e-05	4.73271	GRMZM2G177412	GTR1	Porphyrin Biosynthesis	LMAN	1
10	9179756	10-9179756	0.334477	8.03e-05	4.09512	GRMZM2G177412	GTR1	Porphyrin Biosynthesis	LMAN	1
10	9179814	10-9179814	0.354491	5.04e-05	4.2973	GRMZM2G177412	GTR1	Porphyrin Biosynthesis	LMAN	1
10	9179817	10-9179817	0.334477	8.03e-05	4.09512	GRMZM2G177412	GTR1	Porphyrin Biosynthesis	LMAN	1
10	9179863	10-9179863	0.334477	8.03e-05	4.09512	GRMZM2G177412	GTR1	Porphyrin Biosynthesis	LMAN	1
10	9179891	10-9179891	0.334477	8.03e-05	4.09512	GRMZM2G177412	GTR1	Porphyrin Biosynthesis	LMAN	1
10	9179906	10-9179906	0.334477	8.03e-05	4.09512	GRMZM2G177412	GTR1	Porphyrin Biosynthesis	LMAN	1
10	9193609	10-9193609	-0.0112124	1.2e-05	4.91917	GRMZM2G004222	HO6	Bilin Biosynthesis	LMAN	1
10	9212785	10-9212785	0.354491	5.04e-05	4.2973	GRMZM2G177412	GTR1	Porphyrin Biosynthesis	LMAN	1
10	9226610	10-9226610	0.33645	8.24e-05	4.08425	GRMZM2G177412	GTR1	Porphyrin Biosynthesis	LMAN	1
10	9227147	10-9227147	0.338221	9.49e-05	4.02294	GRMZM2G177412	GTR1	Porphyrin Biosynthesis	LMAN	1
10	9233307	10-9233307	25.1089	6.89e-05	4.16179	GRMZM2G458824	RCCR1	Chlorophyll Catabolism	LMAN	1
10	9272901	10-9272901	-0.178945	6.46e-05	4.18985	GRMZM2G073351	PCR3	Chlorophyll Biosynthesis	LMAN	1
10	9278250	10-9278250	-0.107832	3.46e-05	4.46112	GRMZM2G057491	GTS5	Porphyrin Biosynthesis	LMAN	1

## Sheet: Table S14
Table S14. Proportion of trans polymorphisms associated with transcripts of each gene in tetrapyrrole biosynthesis pathway present in trans eQTL hotspots in three leaf tissues
			L3Base			LMAD			LMAN
Trait	Trait name	Pathway	Lowest p-value trans SNPs within 250 kb at p≤1e-4	trans eQTL hotspot SNPs	Proportionof trans SNPs that were in Hotspots	Lowest p-value trans SNPs within 250 kb at p≤1e-4	trans eQTL hotspot SNPs	Proportionof trans SNPs that were in Hotspots	Lowest p-value trans SNPs within 250 kb at p≤1e-4	trans eQTL hotspot SNPs	Proportionof trans SNPs that were in Hotspots
GRMZM2G026117	CF1	Porphyrin Biosynthesis	518	155	0.299228	600	53	0.0883333	708	69	0.0974576
GRMZM2G397247	ALAD1	Porphyrin Biosynthesis	599	135	0.225376	630	51	0.0809524	884	47	0.0531674
GRMZM2G010196	YCF54	Chlorophyll Biosynthesis	624	137	0.219551	774	70	0.0904393	759	52	0.0685112
GRMZM2G419806	OY1	Chlorophyll Biosynthesis	723	157	0.217151	792	68	0.0858586	779	70	0.0898588
GRMZM2G081462	MPEC1	Chlorophyll Biosynthesis	553	120	0.216998	676	63	0.0931953	820	52	0.0634146
GRMZM2G044074	LES22	Porphyrin Biosynthesis	499	101	0.202405	659	38	0.0576631	727	29	0.03989
GRMZM2G105644	GGH1	Chlorophyll Biosynthesis	661	130	0.196672	1023	42	0.0410557	759	52	0.0685112
GRMZM2G464328	GUN4	Chlorophyll Biosynthesis	505	96	0.190099	450	49	0.108889	574	39	0.0679443
GRMZM2G043453	CHLD1	Chlorophyll Biosynthesis	505	94	0.186139	709	44	0.0620592	720	47	0.0652778
GRMZM2G116258	GSA1	Porphyrin Biosynthesis	726	134	0.184573	674	52	0.0771513	732	43	0.0587432
GRMZM2G162672	CHLG1	Chlorophyll Biosynthesis	558	98	0.175627	510	45	0.0882353	736	45	0.0611413
GRMZM2G161673	MPMT1	Chlorophyll Biosynthesis	713	116	0.162693	473	56	0.118393	482	47	0.0975104
GRMZM2G073351	PCR3	Chlorophyll Biosynthesis	931	127	0.136412	692	42	0.0606936	640	38	0.059375
GRMZM2G063048	DVR1	Chlorophyll Biosynthesis	647	80	0.123648	904	62	0.0685841	666	40	0.0600601
GRMZM2G101004	ELM2	Bilin Biosynthesis	573	69	0.120419	705	34	0.048227	1060	31	0.0292453
GRMZM2G039396	PRPO1	Porphyrin Biosynthesis	797	93	0.116688	564	41	0.072695	755	33	0.0437086
AC213521.3_FG005	GTR2	Porphyrin Biosynthesis	589	67	0.113752	981	42	0.0428135	844	25	0.0296209
GRMZM2G177412	GTR1	Porphyrin Biosynthesis	773	82	0.10608	489	48	0.0981595	930	42	0.0451613
GRMZM2G041159	CF1L1	Porphyrin Biosynthesis	607	54	0.0889621	595	33	0.0554622	1137	48	0.0422164
GRMZM2G058261	PRPO4	Porphyrin Biosynthesis	721	63	0.0873786	336	22	0.0654762	786	40	0.0508906
GRMZM2G065194	NYC1L1	Chlorophyll Biosynthesis	549	47	0.0856102	563	38	0.0674956	597	24	0.040201
GRMZM2G138190	SGRL1	Chlorophyll Catabolism	540	46	0.0851852	482	29	0.060166	799	30	0.0375469
GRMZM2G084958	PCR1	Chlorophyll Biosynthesis	612	47	0.0767974	1220	46	0.0377049	862	29	0.0336427
GRMZM5G891373	GTS2	Porphyrin Biosynthesis	925	66	0.0713514	768	31	0.0403646	993	36	0.0362538
GRMZM2G458824	RCCR1	Chlorophyll Catabolism	649	45	0.0693374	896	19	0.0212054	1048	42	0.0400763
GRMZM2G170013	NYC1	Chlorophyll Biosynthesis	659	40	0.060698	803	18	0.0224159	752	27	0.0359043
GRMZM5G831313	PRPO5	Porphyrin Biosynthesis	149	9	0.0604027	542	10	0.0184502	360	10	0.0277778
GRMZM2G113325	FC2	Heme Biosynthesis	632	38	0.0601266	674	32	0.0474777	909	37	0.0407041
GRMZM2G349062	LLS1L1	Chlorophyll Catabolism	736	43	0.0584239	918	23	0.0250545	914	39	0.0426696
GRMZM2G038487	CHAO2	Chlorophyll Biosynthesis	696	39	0.0560345	475	31	0.0652632	959	39	0.0406674
GRMZM2G323024	CHLH1	Chlorophyll Biosynthesis	895	50	0.0558659	634	41	0.0646688	679	52	0.0765832
GRMZM6G815941	SHFC1	Siroheme Biosynthesis	822	45	0.0547445	517	17	0.032882	619	15	0.0242326
GRMZM2G171390	PHAO1	Chlorophyll Biosynthesis	770	40	0.0519481	764	31	0.0405759	654	17	0.0259939
GRMZM2G339563	LLS1	Chlorophyll Catabolism	840	40	0.047619	818	28	0.0342298	909	28	0.0308031
GRMZM2G043109	MPEC2	Chlorophyll Biosynthesis	371	16	0.0431267	581	16	0.0275387	428	6	0.0140187
GRMZM2G364901	PRPO2	Porphyrin Biosynthesis	534	23	0.0430712	828	38	0.0458937	509	18	0.0353635
GRMZM2G046932	GTS4	Porphyrin Biosynthesis	490	21	0.0428571	463	18	0.0388769	525	14	0.0266667
GRMZM2G126873	LLS1L5	Chlorophyll Catabolism	385	16	0.0415584	523	24	0.0458891	688	22	0.0319767
AC209626.2_FG013	LES28	Porphyrin Biosynthesis	851	35	0.0411281	328	15	0.0457317	372	18	0.0483871
GRMZM2G127421	CHPH2	Chlorophyll Catabolism	805	33	0.0409938	816	20	0.0245098	933	26	0.0278671
GRMZM2G056686	HCAR1	Chlorophyll Biosynthesis	1064	43	0.0404135	898	37	0.0412027	981	64	0.0652396
GRMZM6G274034	COX15	Heme Biosynthesis	379	15	0.0395778	508	15	0.0295276	339	6	0.0176991
GRMZM2G043277	HO2	Bilin Biosynthesis	714	28	0.0392157	849	27	0.0318021	935	21	0.0224599
GRMZM2G107402	GTR3	Porphyrin Biosynthesis	821	32	0.0389769	842	34	0.04038	576	30	0.0520833
GRMZM2G000739	SUM2	Siroheme Biosynthesis	776	30	0.0386598	539	21	0.038961	372	12	0.0322581
GRMZM2G025031	LES22L2	Porphyrin Biosynthesis	521	20	0.0383877	747	34	0.0455154	786	31	0.0394402
GRMZM2G047095	FC1	Heme Biosynthesis	314	12	0.0382166	738	68	0.0921409	565	16	0.0283186
GRMZM2G159013	FC3	Heme Biosynthesis	789	30	0.0380228	671	35	0.052161	542	30	0.0553506
GRMZM2G105604	SUM1	Siroheme Biosynthesis	430	16	0.0372093	956	30	0.0313808	604	22	0.0364238
GRMZM2G032282	CPX2	Porphyrin Biosynthesis	1117	41	0.0367055	878	30	0.0341686	1041	25	0.0240154
GRMZM2G036455	PCR2	Chlorophyll Biosynthesis	1062	38	0.0357815	1071	32	0.0298786	982	32	0.0325866
GRMZM2G004222	HO6	Bilin Biosynthesis	1286	46	0.0357698	656	28	0.0426829	900	19	0.0211111
GRMZM2G103197	CHPH3/CHAO1	Chlorophyll Catabolism	649	23	0.0354391	402	13	0.0323383	527	27	0.0512334
GRMZM2G170734	CHPH1	Chlorophyll Catabolism	735	26	0.0353741	391	10	0.0255754	517	13	0.0251451
GRMZM2G419111	GGH2	Chlorophyll Biosynthesis	783	27	0.0344828	828	24	0.0289855	569	17	0.029877
GRMZM2G157936	HO3	Bilin Biosynthesis	564	19	0.0336879	536	15	0.0279851	423	19	0.0449173
GRMZM2G471579	HO7	Bilin Biosynthesis	985	33	0.0335025	807	22	0.0272615	986	31	0.0314402
GRMZM2G162776	COX10b	Heme Biosynthesis	734	24	0.0326975	776	22	0.0283505	563	19	0.0337478
GRMZM2G441444	PRPO3	Porphyrin Biosynthesis	877	28	0.031927	1019	34	0.033366	1132	36	0.0318021
GRMZM2G379563	NYE2	Chlorophyll Catabolism	315	10	0.031746	722	25	0.034626	609	15	0.0246305
GRMZM2G178859	COX10a	Heme Biosynthesis	765	24	0.0313725	821	25	0.0304507	690	15	0.0217391
AC233922.1_FG004	GTS3	Porphyrin Biosynthesis	652	20	0.0306748	475	20	0.0421053	237	8	0.0337553
GRMZM2G091837	NYE1	Chlorophyll Catabolism	362	11	0.0303867	769	36	0.046814	790	25	0.0316456
GRMZM5G861678	ELM1	Bilin Biosynthesis	336	10	0.0297619	435	19	0.0436782	380	15	0.0394737
GRMZM2G057491	GTS5	Porphyrin Biosynthesis	681	19	0.0279001	583	18	0.0308748	759	18	0.0237154
GRMZM2G051491	MES1	Chlorophyll Catabolism	302	8	0.0264901	338	7	0.0207101	815	27	0.0331288
GRMZM2G377539	LES22L3	Porphyrin Biosynthesis	918	24	0.0261438	901	21	0.0233074	1169	36	0.0307956
GRMZM2G024738	LES22L1	Porphyrin Biosynthesis	529	13	0.0245747	695	26	0.0374101	826	34	0.0411622
GRMZM5G870342	NEC4	Porphyrin Biosynthesis	338	8	0.0236686	532	16	0.0300752	394	11	0.0279188
GRMZM2G105319	CHLH2	Chlorophyll Biosynthesis	518	10	0.019305	585	22	0.0376068	381	11	0.0288714

## Sheet: Table S15
Table S15. SNPs within trans eQTL hotspots that affect chlorophyll content in mutant and WT F1 plants
SNP_ID	Trait	Trait name	Pathway	Tissue	CHR	POS	SNPeffect_eGWAS	Pvalue_eGWAS	Log10p_eGWAS	Phenotype	SNPeffect_phenotype	Pvalue_phenotype	Log10p_phenotype	Bonferroni Threshold
1-295614335	GRMZM2G043277	HO2	Bilin Biosynthesis	L3Base	1	295614335	-0.137337	9.48e-05	4.02298	WT_CCMII	-1.31483	8.16115e-05	4.08825	2.9329e-06
5-144452049	GRMZM2G101004	ELM2	Bilin Biosynthesis	L3Base	5	144452049	-0.0107334	8.1e-05	4.09148	Diff_CCMI	1.85531	2.62714e-07	6.58052	2.9329e-06
5-144452049	GRMZM2G101004	ELM2	Bilin Biosynthesis	L3Base	5	144452049	-0.0107334	8.1e-05	4.09148	WT_CCMI	1.24806	4.60328e-05	4.33693	2.9329e-06
1-35253421	GRMZM2G025031	LES22L2	Porphyrin Biosynthesis	LMAD	1	35253421	-0.428139	2.38e-05	4.62418	Ratio_CCMII	0.0633222	6.93527e-05	4.15894	3.2586e-06
4-5668654	GRMZM2G036455	PCR2	Chlorophyll Biosynthesis	LMAD	4	5668654	0.173927	1.31e-05	4.88138	Ratio_CCMII	-0.0359011	2.76791e-05	4.55785	3.2586e-06
4-5668654	GRMZM2G036455	PCR2	Chlorophyll Biosynthesis	LMAD	4	5668654	0.173927	1.31e-05	4.88138	MT_CCMII	-2.61536	5.55815e-05	4.25507	3.2586e-06
4-5668654	GRMZM2G036455	PCR2	Chlorophyll Biosynthesis	LMAD	4	5668654	0.173927	1.31e-05	4.88138	MT_CCMI	-1.01025	3.02013e-05	4.51997	3.2586e-06
4-5668654	GRMZM2G036455	PCR2	Chlorophyll Biosynthesis	LMAD	4	5668654	0.173927	1.31e-05	4.88138	Diff_CCMII	2.53586	3.27276e-05	4.48509	3.2586e-06
4-245166716	GRMZM2G084958	PCR1	Chlorophyll Biosynthesis	LMAD	4	245166716	0.0997875	8.09e-06	5.09221	Diff_CCMII	-5.23525	1.92357e-05	4.71589	3.2586e-06
5-1087345	GRMZM2G377539	LES22L3	Porphyrin Biosynthesis	LMAD	5	1087345	-0.0219252	1.29e-05	4.88949	WT_CCMII	0.824705	3.95286e-05	4.40309	3.2586e-06
5-211181311	GRMZM2G025031	LES22L2	Porphyrin Biosynthesis	LMAD	5	211181311	-0.314969	3.7e-05	4.43203	Ratio_CCMII	0.0487345	7.14022e-05	4.14629	3.2586e-06
5-211181311	GRMZM2G025031	LES22L2	Porphyrin Biosynthesis	LMAD	5	211181311	-0.314969	3.7e-05	4.43203	MT_CCMII	3.65397	8.36924e-05	4.07731	3.2586e-06
5-211181311	GRMZM2G025031	LES22L2	Porphyrin Biosynthesis	LMAD	5	211181311	-0.314969	3.7e-05	4.43203	MT_CCMI	1.73067	5.31661e-07	6.27437	3.2586e-06
5-211181311	GRMZM2G025031	LES22L2	Porphyrin Biosynthesis	LMAD	5	211181311	-0.314969	3.7e-05	4.43203	Ratio_CCMI	0.0274033	5.93629e-07	6.22649	3.2586e-06
1-8029243	GRMZM2G323024	CHLH1	Chlorophyll Biosynthesis	LMAN	1	8029243	-0.177762	2.04e-05	4.69107	WT_CCMII	-1.54901	6.41868e-05	4.19255	3.31389e-06
1-188808074	GRMZM2G058261	PRPO4	Porphyrin Biosynthesis	LMAN	1	188808074	-0.158091	9.72e-05	4.01247	MT_CCMI	-1.65629	6.2572e-05	4.20362	3.31389e-06
4-19405637	GRMZM2G379563	NYE2	Chlorophyll Catabolism	LMAN	4	19405637	-0.00440876	3.2e-05	4.49502	MT_CCMI	-1.00718	9.99257e-05	4.00032	3.31389e-06
5-155197361	GRMZM2G063048	DVR1	Chlorophyll Biosynthesis	LMAN	5	155197361	-0.608875	7.21e-05	4.14188	Diff_CCMI	1.09091	7.65323e-05	4.11616	3.31389e-06
5-155197361	GRMZM2G116258	GSA1	Porphyrin Biosynthesis	LMAN	5	155197361	-0.661751	2.32e-05	4.63519	Diff_CCMI	1.09091	7.65323e-05	4.11616	3.31389e-06
5-155197361	GRMZM2G161673	MPMT1	Chlorophyll Biosynthesis	LMAN	5	155197361	-0.45054	7.06e-06	5.15115	Diff_CCMI	1.09091	7.65323e-05	4.11616	3.31389e-06
5-155197361	GRMZM2G063048	DVR1	Chlorophyll Biosynthesis	LMAN	5	155197361	-0.608875	7.21e-05	4.14188	MT_CCMI	-0.946161	2.84699e-05	4.54561	3.31389e-06
5-155197361	GRMZM2G116258	GSA1	Porphyrin Biosynthesis	LMAN	5	155197361	-0.661751	2.32e-05	4.63519	MT_CCMI	-0.946161	2.84699e-05	4.54561	3.31389e-06
5-155197361	GRMZM2G161673	MPMT1	Chlorophyll Biosynthesis	LMAN	5	155197361	-0.45054	7.06e-06	5.15115	MT_CCMI	-0.946161	2.84699e-05	4.54561	3.31389e-06
5-155197361	GRMZM2G063048	DVR1	Chlorophyll Biosynthesis	LMAN	5	155197361	-0.608875	7.21e-05	4.14188	Ratio_CCMI	-0.0159047	9.32584e-06	5.03031	3.31389e-06
5-155197361	GRMZM2G116258	GSA1	Porphyrin Biosynthesis	LMAN	5	155197361	-0.661751	2.32e-05	4.63519	Ratio_CCMI	-0.0159047	9.32584e-06	5.03031	3.31389e-06
5-155197361	GRMZM2G161673	MPMT1	Chlorophyll Biosynthesis	LMAN	5	155197361	-0.45054	7.06e-06	5.15115	Ratio_CCMI	-0.0159047	9.32584e-06	5.03031	3.31389e-06
10-10637369	GRMZM2G026117	CF1	Porphyrin Biosynthesis	LMAN	10	10637369	-2.13136	6.68e-05	4.17545	Ratio_CCMI	0.0143535	9.60146e-05	4.01766	3.31389e-06
10-10637369	GRMZM2G116258	GSA1	Porphyrin Biosynthesis	LMAN	10	10637369	-0.686614	8.39e-06	5.07608	Ratio_CCMI	0.0143535	9.60146e-05	4.01766	3.31389e-06
10-10637369	GRMZM2G161673	MPMT1	Chlorophyll Biosynthesis	LMAN	10	10637369	-0.502336	3.75e-07	6.42573	Ratio_CCMI	0.0143535	9.60146e-05	4.01766	3.31389e-06

## Sheet: Table S16
Table S16. SNPs associated with variation in Chlorophyll Biosynthesis Index at p≤1x10-4 in three leaf tissues
CHR	POS	SNP	SNP Effect	Pvalue	MAF	Log10p	FDR_adj	Tissue
1	3650599	1-3650599	-0.253971	8.11e-05	0.0844595	4.09078	0.598652	LMAD
1	3650767	1-3650767	-0.253971	8.11e-05	0.0810811	4.09078	0.598652	LMAD
1	5204910	1-5204910	0.238357	4.79e-05	0.148649	4.31923	0.598652	LMAD
1	5749073	1-5749073	-0.161473	4.51e-05	0.496622	4.346	0.598652	LMAD
1	15681066	1-15681066	0.204617	1.83e-05	0.202703	4.73767	0.597946	LMAD
1	16308539	1-16308539	-0.224809	9.62e-05	0.111486	4.01692	0.598652	LMAD
1	16316264	1-16316264	-0.212966	6.21e-05	0.114865	4.20706	0.598652	LMAD
1	17324172	1-17324172	-0.165673	4.72e-05	0.452703	4.32599	0.598652	LMAD
1	17915668	1-17915668	-0.149606	7.99e-05	0.476351	4.0974	0.598652	LMAD
1	18134605	1-18134605	-0.214707	9.84e-05	0.192568	4.00716	0.598652	LMAD
1	21201586	1-21201586	0.153758	7.51e-05	0.442568	4.12457	0.598652	LMAD
1	21201655	1-21201655	0.152925	8.31e-05	0.439189	4.08022	0.598652	LMAD
1	21201679	1-21201679	0.152925	8.31e-05	0.439189	4.08022	0.598652	LMAD
1	21201694	1-21201694	0.152925	8.31e-05	0.439189	4.08022	0.598652	LMAD
1	21201696	1-21201696	0.152925	8.31e-05	0.439189	4.08022	0.598652	LMAD
1	21201704	1-21201704	0.152925	8.31e-05	0.439189	4.08022	0.598652	LMAD
1	21201709	1-21201709	0.152925	8.31e-05	0.439189	4.08022	0.598652	LMAD
1	21201718	1-21201718	0.158102	4.64e-05	0.442568	4.33367	0.598652	LMAD
1	21201723	1-21201723	0.158102	4.64e-05	0.442568	4.33367	0.598652	LMAD
1	21201726	1-21201726	0.152925	8.31e-05	0.439189	4.08022	0.598652	LMAD
1	21201737	1-21201737	0.158102	4.64e-05	0.442568	4.33367	0.598652	LMAD
1	21201766	1-21201766	0.15459	5.89e-05	0.439189	4.23025	0.598652	LMAD
1	21201782	1-21201782	0.150404	9.38e-05	0.439189	4.02788	0.598652	LMAD
1	21201785	1-21201785	0.150404	9.38e-05	0.439189	4.02788	0.598652	LMAD
1	21201794	1-21201794	0.150404	9.38e-05	0.439189	4.02788	0.598652	LMAD
1	21201885	1-21201885	0.150404	9.38e-05	0.435811	4.02788	0.598652	LMAD
1	21201925	1-21201925	0.153758	7.51e-05	0.442568	4.12457	0.598652	LMAD
1	21201936	1-21201936	0.152269	9.82e-05	0.496622	4.00792	0.598652	LMAD
1	21201949	1-21201949	0.153758	7.51e-05	0.442568	4.12457	0.598652	LMAD
1	21201967	1-21201967	0.152269	9.82e-05	0.496622	4.00792	0.598652	LMAD
1	21201980	1-21201980	0.153758	7.51e-05	0.442568	4.12457	0.598652	LMAD
1	21201994	1-21201994	0.153758	7.51e-05	0.442568	4.12457	0.598652	LMAD
1	21201998	1-21201998	0.153758	7.51e-05	0.442568	4.12457	0.598652	LMAD
1	21202035	1-21202035	0.153758	7.51e-05	0.449324	4.12457	0.598652	LMAD
1	21202045	1-21202045	0.153758	7.51e-05	0.442568	4.12457	0.598652	LMAD
1	21202048	1-21202048	0.153758	7.51e-05	0.442568	4.12457	0.598652	LMAD
1	21202049	1-21202049	0.153758	7.51e-05	0.442568	4.12457	0.598652	LMAD
1	21202060	1-21202060	0.153758	7.51e-05	0.442568	4.12457	0.598652	LMAD
1	21202077	1-21202077	0.153758	7.51e-05	0.442568	4.12457	0.598652	LMAD
1	21202078	1-21202078	0.153758	7.51e-05	0.442568	4.12457	0.598652	LMAD
1	21202081	1-21202081	0.153758	7.51e-05	0.442568	4.12457	0.598652	LMAD
1	21202103	1-21202103	0.153758	7.51e-05	0.442568	4.12457	0.598652	LMAD
1	21202107	1-21202107	0.153758	7.51e-05	0.442568	4.12457	0.598652	LMAD
1	21202110	1-21202110	0.153758	7.51e-05	0.442568	4.12457	0.598652	LMAD
1	21202114	1-21202114	0.153758	7.51e-05	0.442568	4.12457	0.598652	LMAD
1	21202160	1-21202160	0.152686	5.74e-05	0.469595	4.24083	0.598652	LMAD
1	21202179	1-21202179	0.155351	4.53e-05	0.462838	4.34429	0.598652	LMAD
1	21202180	1-21202180	0.158979	4.16e-05	0.445946	4.38076	0.598652	LMAD
1	21202195	1-21202195	0.158979	4.16e-05	0.445946	4.38076	0.598652	LMAD
1	21202201	1-21202201	0.153758	7.51e-05	0.442568	4.12457	0.598652	LMAD
1	21202215	1-21202215	0.153758	7.51e-05	0.442568	4.12457	0.598652	LMAD
1	21202221	1-21202221	0.153758	7.51e-05	0.442568	4.12457	0.598652	LMAD
1	21202231	1-21202231	0.153758	7.51e-05	0.442568	4.12457	0.598652	LMAD
1	21202252	1-21202252	0.153758	7.51e-05	0.445946	4.12457	0.598652	LMAD
1	21202255	1-21202255	0.153758	7.51e-05	0.442568	4.12457	0.598652	LMAD
1	21202287	1-21202287	0.153758	7.51e-05	0.445946	4.12457	0.598652	LMAD
1	21202288	1-21202288	0.153758	7.51e-05	0.445946	4.12457	0.598652	LMAD
1	21202400	1-21202400	0.160483	2.41e-05	0.496622	4.61826	0.598652	LMAD
1	21202457	1-21202457	0.153758	7.51e-05	0.445946	4.12457	0.598652	LMAD
1	21202483	1-21202483	0.153758	7.51e-05	0.445946	4.12457	0.598652	LMAD
1	21202499	1-21202499	0.153758	7.51e-05	0.445946	4.12457	0.598652	LMAD
1	21202501	1-21202501	0.153758	7.51e-05	0.445946	4.12457	0.598652	LMAD
1	21202519	1-21202519	0.153758	7.51e-05	0.442568	4.12457	0.598652	LMAD
1	21202525	1-21202525	0.153758	7.51e-05	0.442568	4.12457	0.598652	LMAD
1	21202549	1-21202549	0.153758	7.51e-05	0.442568	4.12457	0.598652	LMAD
1	21202558	1-21202558	0.153758	7.51e-05	0.442568	4.12457	0.598652	LMAD
1	21202579	1-21202579	0.153758	7.51e-05	0.442568	4.12457	0.598652	LMAD
1	21202605	1-21202605	0.153758	7.51e-05	0.442568	4.12457	0.598652	LMAD
1	21202609	1-21202609	0.153758	7.51e-05	0.445946	4.12457	0.598652	LMAD
1	21202612	1-21202612	0.153758	7.51e-05	0.442568	4.12457	0.598652	LMAD
1	21202619	1-21202619	0.153758	7.51e-05	0.442568	4.12457	0.598652	LMAD
1	21202639	1-21202639	0.153758	7.51e-05	0.442568	4.12457	0.598652	LMAD
1	21202648	1-21202648	0.153758	7.51e-05	0.442568	4.12457	0.598652	LMAD
1	21202699	1-21202699	0.153758	7.51e-05	0.442568	4.12457	0.598652	LMAD
1	21202714	1-21202714	0.153758	7.51e-05	0.442568	4.12457	0.598652	LMAD
1	21202755	1-21202755	0.153758	7.51e-05	0.442568	4.12457	0.598652	LMAD
1	21202780	1-21202780	0.153758	7.51e-05	0.442568	4.12457	0.598652	LMAD
1	21202789	1-21202789	0.153758	7.51e-05	0.442568	4.12457	0.598652	LMAD
1	21202797	1-21202797	0.153758	7.51e-05	0.442568	4.12457	0.598652	LMAD
1	21202827	1-21202827	0.153758	7.51e-05	0.442568	4.12457	0.598652	LMAD
1	21202837	1-21202837	0.153758	7.51e-05	0.442568	4.12457	0.598652	LMAD
1	21203570	1-21203570	0.162683	3.55e-05	0.398649	4.45018	0.598652	LMAD
1	21231399	1-21231399	0.165642	1.78e-05	0.442568	4.74893	0.594148	LMAD
1	21231504	1-21231504	0.171298	1.49e-05	0.337838	4.82642	0.574997	LMAD
1	21246264	1-21246264	0.15533	6.7e-05	0.432432	4.17418	0.598652	LMAD
1	21253315	1-21253315	0.153758	7.51e-05	0.442568	4.12457	0.598652	LMAD
1	21253321	1-21253321	0.153758	7.51e-05	0.442568	4.12457	0.598652	LMAD
1	21255598	1-21255598	0.154282	6.82e-05	0.449324	4.16615	0.598652	LMAD
1	21277324	1-21277324	0.149154	8.54e-05	0.435811	4.06857	0.598652	LMAD
1	21277329	1-21277329	0.15363	9.82e-05	0.39527	4.00784	0.598652	LMAD
1	21285787	1-21285787	0.170442	1.19e-05	0.435811	4.92623	0.525989	LMAD
1	21286006	1-21286006	0.153758	7.51e-05	0.442568	4.12457	0.598652	LMAD
1	21286057	1-21286057	0.153758	7.51e-05	0.442568	4.12457	0.598652	LMAD
1	21286090	1-21286090	0.153758	7.51e-05	0.442568	4.12457	0.598652	LMAD
1	21286108	1-21286108	0.153758	7.51e-05	0.442568	4.12457	0.598652	LMAD
1	21286112	1-21286112	0.153758	7.51e-05	0.442568	4.12457	0.598652	LMAD
1	21286130	1-21286130	0.153758	7.51e-05	0.442568	4.12457	0.598652	LMAD
1	21286140	1-21286140	0.153758	7.51e-05	0.442568	4.12457	0.598652	LMAD
1	21286145	1-21286145	0.153758	7.51e-05	0.442568	4.12457	0.598652	LMAD
1	21286151	1-21286151	0.158979	4.16e-05	0.449324	4.38076	0.598652	LMAD
1	21286157	1-21286157	0.158979	4.16e-05	0.445946	4.38076	0.598652	LMAD
1	21286167	1-21286167	0.153758	7.51e-05	0.442568	4.12457	0.598652	LMAD
1	21286208	1-21286208	0.153758	7.51e-05	0.445946	4.12457	0.598652	LMAD
1	21286214	1-21286214	0.153758	7.51e-05	0.445946	4.12457	0.598652	LMAD
1	21286229	1-21286229	0.158979	4.16e-05	0.449324	4.38076	0.598652	LMAD
1	21286233	1-21286233	0.153758	7.51e-05	0.445946	4.12457	0.598652	LMAD
1	21286258	1-21286258	0.167621	1.39e-05	0.452703	4.85661	0.557253	LMAD
1	21286396	1-21286396	0.160779	3.04e-05	0.456081	4.51667	0.598652	LMAD
1	21286520	1-21286520	0.158979	4.16e-05	0.445946	4.38076	0.598652	LMAD
1	21286551	1-21286551	0.153758	7.51e-05	0.442568	4.12457	0.598652	LMAD
1	21286566	1-21286566	0.153758	7.51e-05	0.442568	4.12457	0.598652	LMAD
1	21286572	1-21286572	0.158979	4.16e-05	0.445946	4.38076	0.598652	LMAD
1	21286629	1-21286629	0.158979	4.16e-05	0.445946	4.38076	0.598652	LMAD
1	21286644	1-21286644	0.157709	5.57e-05	0.483108	4.25387	0.598652	LMAD
1	21286963	1-21286963	0.153758	7.51e-05	0.445946	4.12457	0.598652	LMAD
1	21286966	1-21286966	0.153758	7.51e-05	0.445946	4.12457	0.598652	LMAD
1	21287017	1-21287017	0.153758	7.51e-05	0.442568	4.12457	0.598652	LMAD
1	21287028	1-21287028	0.153758	7.51e-05	0.442568	4.12457	0.598652	LMAD
1	21287084	1-21287084	0.153758	7.51e-05	0.442568	4.12457	0.598652	LMAD
1	21287092	1-21287092	0.153758	7.51e-05	0.442568	4.12457	0.598652	LMAD
1	21287098	1-21287098	0.153758	7.51e-05	0.442568	4.12457	0.598652	LMAD
1	21287229	1-21287229	0.153758	7.51e-05	0.442568	4.12457	0.598652	LMAD
1	21287320	1-21287320	0.153758	7.51e-05	0.442568	4.12457	0.598652	LMAD
1	21287388	1-21287388	0.153758	7.51e-05	0.442568	4.12457	0.598652	LMAD
1	21287431	1-21287431	0.153758	7.51e-05	0.442568	4.12457	0.598652	LMAD
1	21287454	1-21287454	0.153758	7.51e-05	0.442568	4.12457	0.598652	LMAD
1	21287484	1-21287484	0.153758	7.51e-05	0.442568	4.12457	0.598652	LMAD
1	21293180	1-21293180	0.157806	4.19e-05	0.459459	4.37812	0.598652	LMAD
1	21293181	1-21293181	0.172093	9.72e-06	0.462838	5.01215	0.515639	LMAD
1	21297021	1-21297021	0.159943	8.53e-05	0.327703	4.06911	0.598652	LMAD
1	21303717	1-21303717	0.154503	7.02e-05	0.442568	4.15384	0.598652	LMAD
1	21305329	1-21305329	0.153863	7.55e-05	0.449324	4.12198	0.598652	LMAD
1	21308771	1-21308771	0.163509	2.11e-05	0.429054	4.67533	0.598652	LMAD
1	21308846	1-21308846	0.156934	5.36e-05	0.361486	4.27068	0.598652	LMAD
1	21309961	1-21309961	0.154929	6.58e-05	0.5	4.18208	0.598652	LMAD
1	21310161	1-21310161	0.155472	4.13e-05	0.456081	4.38451	0.598652	LMAD
1	21310181	1-21310181	0.157823	6.19e-05	0.408784	4.20841	0.598652	LMAD
1	21311961	1-21311961	0.178212	1.28e-05	0.320946	4.8927	0.546512	LMAD
1	21312347	1-21312347	0.169266	6.92e-05	0.280405	4.15983	0.598652	LMAD
1	21331631	1-21331631	0.15803	5.24e-05	0.408784	4.2808	0.598652	LMAD
1	21337277	1-21337277	0.15832	4.65e-05	0.445946	4.33285	0.598652	LMAD
1	21337289	1-21337289	0.15832	4.65e-05	0.439189	4.33285	0.598652	LMAD
1	21354195	1-21354195	0.153758	7.51e-05	0.442568	4.12457	0.598652	LMAD
1	21354533	1-21354533	0.163105	1.75e-05	0.493243	4.75763	0.594148	LMAD
1	21356465	1-21356465	0.156421	5.32e-05	0.493243	4.27379	0.598652	LMAD
1	21358354	1-21358354	0.171439	2.51e-05	0.331081	4.59978	0.598652	LMAD
1	21358586	1-21358586	0.171844	8.29e-06	0.486486	5.08166	0.515639	LMAD
1	21372072	1-21372072	0.155834	5.82e-05	0.405405	4.23479	0.598652	LMAD
1	21375517	1-21375517	0.165113	8.71e-05	0.283784	4.06009	0.598652	LMAD
1	21375699	1-21375699	0.177789	1.77e-05	0.310811	4.75314	0.594148	LMAD
1	21375745	1-21375745	0.17414	6.28e-05	0.27027	4.20179	0.598652	LMAD
1	21376674	1-21376674	0.174277	3.06e-05	0.287162	4.51378	0.598652	LMAD
1	21379657	1-21379657	0.16219	8.5e-05	0.317568	4.07048	0.598652	LMAD
1	21432349	1-21432349	0.151148	7.28e-05	0.456081	4.13785	0.598652	LMAD
1	22007019	1-22007019	-0.219651	8.66e-05	0.10473	4.06264	0.598652	LMAD
1	22073795	1-22073795	-0.266294	1.36e-05	0.0878378	4.86682	0.554586	LMAD
1	22158824	1-22158824	-0.310193	4.03e-05	0.0709459	4.39419	0.598652	LMAD
1	22840216	1-22840216	0.182592	8.08e-05	0.202703	4.09283	0.598652	LMAD
1	22840283	1-22840283	-0.251374	3.7e-05	0.0810811	4.43176	0.598652	LMAD
1	23195382	1-23195382	-0.272067	4.42e-05	0.0878378	4.35441	0.598652	LMAD
1	24559585	1-24559585	-0.336346	2.97e-05	0.0641892	4.52664	0.598652	LMAD
1	26212748	1-26212748	-0.297383	2.58e-05	0.0709459	4.58781	0.598652	LMAD
1	28143071	1-28143071	0.234359	6.31e-07	0.219595	6.19979	0.515639	LMAD
1	28716157	1-28716157	-0.224558	5.77e-05	0.118243	4.23862	0.598652	LMAD
1	29445921	1-29445921	-0.346558	1.25e-05	0.0540541	4.90267	0.541053	LMAD
1	31051179	1-31051179	0.151975	5.22e-05	0.425676	4.28211	0.598652	LMAD
1	31051483	1-31051483	0.165213	1.31e-05	0.459459	4.88363	0.547327	LMAD
1	31076681	1-31076681	0.174995	2.67e-05	0.246622	4.57402	0.598652	LMAD
1	31087987	1-31087987	0.153068	2.77e-05	0.466216	4.55788	0.598652	LMAD
1	31483015	1-31483015	-0.252577	8.88e-05	0.101351	4.05144	0.598652	LMAD
1	31806956	1-31806956	-0.230052	6.33e-05	0.114865	4.19874	0.598652	LMAD
1	33042665	1-33042665	-0.380204	4.73e-05	0.0506757	4.32537	0.598652	LMAD
1	38077584	1-38077584	-0.201232	3.48e-05	0.158784	4.45825	0.598652	LMAD
1	39462963	1-39462963	-0.185645	7.67e-05	0.195946	4.11496	0.598652	LMAD
1	44981788	1-44981788	-0.175432	2.71e-05	0.226351	4.5678	0.598652	LMAD
1	56857828	1-56857828	-0.174838	3.25e-05	0.331081	4.48843	0.598652	LMAD
1	56857882	1-56857882	0.186517	7.51e-06	0.429054	5.12417	0.515639	LMAD
1	56857928	1-56857928	0.173664	1.79e-05	0.415541	4.74804	0.594148	LMAD
1	56858021	1-56858021	-0.166404	7.61e-05	0.337838	4.11876	0.598652	LMAD
1	56862689	1-56862689	-0.162348	7.56e-05	0.358108	4.12139	0.598652	LMAD
1	56871618	1-56871618	-0.179233	1.61e-05	0.344595	4.79383	0.584151	LMAD
1	56885474	1-56885474	-0.161421	8.68e-05	0.337838	4.06155	0.598652	LMAD
1	56888771	1-56888771	-0.189861	5.88e-06	0.317568	5.23066	0.515639	LMAD
1	63153231	1-63153231	0.166515	7.29e-05	0.489865	4.13706	0.598652	LMAD
1	63155389	1-63155389	0.172193	5.36e-05	0.385135	4.27059	0.598652	LMAD
1	66470536	1-66470536	-0.331705	1.98e-05	0.0777027	4.70391	0.598652	LMAD
1	68530594	1-68530594	0.189546	1.41e-05	0.493243	4.84972	0.564212	LMAD
1	71988424	1-71988424	-0.367351	3.96e-05	0.0540541	4.4023	0.598652	LMAD
1	71990389	1-71990389	-0.3497	3.83e-05	0.0608108	4.41686	0.598652	LMAD
1	71990390	1-71990390	-0.3497	3.83e-05	0.0608108	4.41686	0.598652	LMAD
1	71991815	1-71991815	-0.31958	9.94e-05	0.0641892	4.00261	0.598652	LMAD
1	71991878	1-71991878	-0.31958	9.94e-05	0.0641892	4.00261	0.598652	LMAD
1	71992412	1-71992412	-0.3497	3.83e-05	0.0608108	4.41686	0.598652	LMAD
1	71992458	1-71992458	-0.3497	3.83e-05	0.0608108	4.41686	0.598652	LMAD
1	71992629	1-71992629	-0.3497	3.83e-05	0.0608108	4.41686	0.598652	LMAD
1	71992633	1-71992633	-0.3497	3.83e-05	0.0608108	4.41686	0.598652	LMAD
1	71992723	1-71992723	-0.37047	3.32e-05	0.0574324	4.47923	0.598652	LMAD
1	71992829	1-71992829	-0.362596	6.81e-06	0.0641892	5.16659	0.515639	LMAD
1	71992974	1-71992974	-0.3497	3.83e-05	0.0641892	4.41686	0.598652	LMAD
1	71993208	1-71993208	-0.3497	3.83e-05	0.0574324	4.41686	0.598652	LMAD
1	71993454	1-71993454	-0.32399	2.96e-05	0.0878378	4.52915	0.598652	LMAD
1	72020252	1-72020252	-0.265383	8.05e-05	0.0912162	4.09445	0.598652	LMAD
1	72306200	1-72306200	-0.418095	2.64e-05	0.0574324	4.57912	0.598652	LMAD
1	73440570	1-73440570	-0.175527	5.91e-05	0.260135	4.22841	0.598652	LMAD
1	74137995	1-74137995	-0.206514	5.97e-05	0.125	4.22379	0.598652	LMAD
1	78661632	1-78661632	0.16532	4.94e-05	0.459459	4.30588	0.598652	LMAD
1	78866029	1-78866029	0.156588	9.84e-05	0.483108	4.00707	0.598652	LMAD
1	81519973	1-81519973	-0.22177	6.36e-05	0.148649	4.19643	0.598652	LMAD
1	82035962	1-82035962	0.309035	6.57e-05	0.0743243	4.18249	0.598652	LMAD
1	82085842	1-82085842	0.33287	2.67e-06	0.0878378	5.57374	0.515639	LMAD
1	82104690	1-82104690	0.183058	2.25e-05	0.405405	4.64832	0.598652	LMAD
1	82418420	1-82418420	0.225415	5.06e-05	0.118243	4.29594	0.598652	LMAD
1	84402990	1-84402990	0.176064	1.1e-05	0.307432	4.95773	0.515639	LMAD
1	84618145	1-84618145	-0.160539	5.3e-05	0.462838	4.27553	0.598652	LMAD
1	87407295	1-87407295	-0.214799	3.41e-06	0.239865	5.46753	0.515639	LMAD
1	87525322	1-87525322	0.157413	7.57e-05	0.432432	4.1208	0.598652	LMAD
1	87582625	1-87582625	0.152325	9.01e-05	0.364865	4.04539	0.598652	LMAD
1	87583524	1-87583524	0.155124	3.6e-05	0.493243	4.44343	0.598652	LMAD
1	88362603	1-88362603	-0.201893	9.38e-05	0.152027	4.02778	0.598652	LMAD
1	92575184	1-92575184	-0.174269	7.83e-05	0.314189	4.10608	0.598652	LMAD
1	98399969	1-98399969	-0.232445	9.43e-05	0.128378	4.02528	0.598652	LMAD
1	98402073	1-98402073	-0.243387	5.66e-05	0.125	4.24726	0.598652	LMAD
1	98403699	1-98403699	-0.241791	9.41e-05	0.121622	4.02632	0.598652	LMAD
1	98480807	1-98480807	-0.249521	5.57e-05	0.121622	4.25418	0.598652	LMAD
1	98504273	1-98504273	-0.25168	4.57e-05	0.121622	4.33976	0.598652	LMAD
1	115280856	1-115280856	-0.304663	3.79e-06	0.0675676	5.42174	0.515639	LMAD
1	148810272	1-148810272	-0.329818	8.66e-05	0.0574324	4.06258	0.598652	LMAD
1	148824313	1-148824313	-0.339438	5.06e-05	0.0608108	4.29546	0.598652	LMAD
1	148825511	1-148825511	-0.339438	5.06e-05	0.0608108	4.29546	0.598652	LMAD
1	148826113	1-148826113	-0.339438	5.06e-05	0.0574324	4.29546	0.598652	LMAD
1	148826536	1-148826536	-0.378093	5e-05	0.0506757	4.30081	0.598652	LMAD
1	148826537	1-148826537	-0.378093	5e-05	0.0506757	4.30081	0.598652	LMAD
1	148826769	1-148826769	-0.339438	5.06e-05	0.0574324	4.29546	0.598652	LMAD
1	148827107	1-148827107	-0.339438	5.06e-05	0.0574324	4.29546	0.598652	LMAD
1	148827146	1-148827146	-0.339438	5.06e-05	0.0574324	4.29546	0.598652	LMAD
1	148827283	1-148827283	-0.363066	3.66e-05	0.0540541	4.43673	0.598652	LMAD
1	148827291	1-148827291	-0.363066	3.66e-05	0.0540541	4.43673	0.598652	LMAD
1	148828897	1-148828897	-0.345698	9.19e-05	0.0574324	4.03646	0.598652	LMAD
1	148829150	1-148829150	-0.339438	5.06e-05	0.0574324	4.29546	0.598652	LMAD
1	148829923	1-148829923	-0.339438	5.06e-05	0.0574324	4.29546	0.598652	LMAD
1	148831141	1-148831141	-0.345698	9.19e-05	0.0540541	4.03646	0.598652	LMAD
1	148831899	1-148831899	-0.339438	5.06e-05	0.0574324	4.29546	0.598652	LMAD
1	148837542	1-148837542	-0.339438	5.06e-05	0.0574324	4.29546	0.598652	LMAD
1	148837618	1-148837618	-0.339438	5.06e-05	0.0574324	4.29546	0.598652	LMAD
1	148837675	1-148837675	-0.339438	5.06e-05	0.0574324	4.29546	0.598652	LMAD
1	148837696	1-148837696	-0.339438	5.06e-05	0.0574324	4.29546	0.598652	LMAD
1	148837796	1-148837796	-0.339438	5.06e-05	0.0574324	4.29546	0.598652	LMAD
1	148837877	1-148837877	-0.339438	5.06e-05	0.0574324	4.29546	0.598652	LMAD
1	148838050	1-148838050	-0.339438	5.06e-05	0.0574324	4.29546	0.598652	LMAD
1	148838145	1-148838145	-0.433311	7.04e-07	0.0540541	6.15259	0.515639	LMAD
1	148838308	1-148838308	-0.339438	5.06e-05	0.0574324	4.29546	0.598652	LMAD
1	148838342	1-148838342	-0.339438	5.06e-05	0.0574324	4.29546	0.598652	LMAD
1	148838454	1-148838454	-0.339438	5.06e-05	0.0574324	4.29546	0.598652	LMAD
1	148838607	1-148838607	-0.339438	5.06e-05	0.0574324	4.29546	0.598652	LMAD
1	148838859	1-148838859	-0.339438	5.06e-05	0.0574324	4.29546	0.598652	LMAD
1	148839332	1-148839332	-0.339438	5.06e-05	0.0574324	4.29546	0.598652	LMAD
1	148839679	1-148839679	-0.339438	5.06e-05	0.0540541	4.29546	0.598652	LMAD
1	148839715	1-148839715	-0.339438	5.06e-05	0.0574324	4.29546	0.598652	LMAD
1	148839721	1-148839721	-0.345698	9.19e-05	0.0540541	4.03646	0.598652	LMAD
1	148840235	1-148840235	-0.339438	5.06e-05	0.0608108	4.29546	0.598652	LMAD
1	148840331	1-148840331	-0.339438	5.06e-05	0.0608108	4.29546	0.598652	LMAD
1	148840345	1-148840345	-0.339438	5.06e-05	0.0608108	4.29546	0.598652	LMAD
1	148840406	1-148840406	-0.339438	5.06e-05	0.0641892	4.29546	0.598652	LMAD
1	148840445	1-148840445	-0.339438	5.06e-05	0.0641892	4.29546	0.598652	LMAD
1	148840549	1-148840549	-0.319629	6.55e-05	0.0641892	4.18357	0.598652	LMAD
1	148840572	1-148840572	-0.339438	5.06e-05	0.0608108	4.29546	0.598652	LMAD
1	148840622	1-148840622	-0.339438	5.06e-05	0.0608108	4.29546	0.598652	LMAD
1	148840637	1-148840637	-0.339438	5.06e-05	0.0608108	4.29546	0.598652	LMAD
1	148840699	1-148840699	-0.339438	5.06e-05	0.0608108	4.29546	0.598652	LMAD
1	148840836	1-148840836	-0.339438	5.06e-05	0.0608108	4.29546	0.598652	LMAD
1	148841033	1-148841033	-0.339438	5.06e-05	0.0574324	4.29546	0.598652	LMAD
1	148841076	1-148841076	-0.339438	5.06e-05	0.0574324	4.29546	0.598652	LMAD
1	148841244	1-148841244	-0.339438	5.06e-05	0.0608108	4.29546	0.598652	LMAD
1	148841315	1-148841315	-0.339438	5.06e-05	0.0608108	4.29546	0.598652	LMAD
1	148841503	1-148841503	-0.339438	5.06e-05	0.0608108	4.29546	0.598652	LMAD
1	148841521	1-148841521	-0.339438	5.06e-05	0.0608108	4.29546	0.598652	LMAD
1	148841723	1-148841723	-0.339438	5.06e-05	0.0574324	4.29546	0.598652	LMAD
1	148841742	1-148841742	-0.339438	5.06e-05	0.0574324	4.29546	0.598652	LMAD
1	148841977	1-148841977	-0.339438	5.06e-05	0.0608108	4.29546	0.598652	LMAD
1	148843597	1-148843597	-0.339438	5.06e-05	0.0608108	4.29546	0.598652	LMAD
1	148844030	1-148844030	-0.345698	9.19e-05	0.0574324	4.03646	0.598652	LMAD
1	148844324	1-148844324	-0.339438	5.06e-05	0.0608108	4.29546	0.598652	LMAD
1	148844339	1-148844339	-0.339438	5.06e-05	0.0608108	4.29546	0.598652	LMAD
1	148845440	1-148845440	-0.339438	5.06e-05	0.0574324	4.29546	0.598652	LMAD
1	148870699	1-148870699	-0.339438	5.06e-05	0.0574324	4.29546	0.598652	LMAD
1	148870714	1-148870714	-0.339438	5.06e-05	0.0574324	4.29546	0.598652	LMAD
1	148964952	1-148964952	-0.345698	9.19e-05	0.0540541	4.03646	0.598652	LMAD
1	148965201	1-148965201	-0.339438	5.06e-05	0.0574324	4.29546	0.598652	LMAD
1	148965600	1-148965600	-0.345698	9.19e-05	0.0506757	4.03646	0.598652	LMAD
1	148965888	1-148965888	-0.339438	5.06e-05	0.0574324	4.29546	0.598652	LMAD
1	148965987	1-148965987	-0.339438	5.06e-05	0.0574324	4.29546	0.598652	LMAD
1	148966620	1-148966620	-0.339438	5.06e-05	0.0608108	4.29546	0.598652	LMAD
1	148966869	1-148966869	-0.339438	5.06e-05	0.0574324	4.29546	0.598652	LMAD
1	148966961	1-148966961	-0.339438	5.06e-05	0.0574324	4.29546	0.598652	LMAD
1	148967171	1-148967171	-0.339438	5.06e-05	0.0574324	4.29546	0.598652	LMAD
1	148967226	1-148967226	-0.339438	5.06e-05	0.0608108	4.29546	0.598652	LMAD
1	148967629	1-148967629	-0.339438	5.06e-05	0.0608108	4.29546	0.598652	LMAD
1	148968133	1-148968133	-0.339438	5.06e-05	0.0574324	4.29546	0.598652	LMAD
1	148968706	1-148968706	-0.339438	5.06e-05	0.0608108	4.29546	0.598652	LMAD
1	148968968	1-148968968	-0.339438	5.06e-05	0.0608108	4.29546	0.598652	LMAD
1	148969192	1-148969192	-0.339438	5.06e-05	0.0608108	4.29546	0.598652	LMAD
1	148969196	1-148969196	-0.339438	5.06e-05	0.0608108	4.29546	0.598652	LMAD
1	148969294	1-148969294	-0.339438	5.06e-05	0.0608108	4.29546	0.598652	LMAD
1	148969759	1-148969759	-0.348849	6.75e-06	0.0777027	5.17038	0.515639	LMAD
1	148969767	1-148969767	-0.285451	4.79e-05	0.0945946	4.31996	0.598652	LMAD
1	148969824	1-148969824	-0.274422	8.75e-05	0.0945946	4.05796	0.598652	LMAD
1	148969934	1-148969934	-0.283863	3.67e-05	0.101351	4.43501	0.598652	LMAD
1	148972424	1-148972424	-0.339438	5.06e-05	0.0574324	4.29546	0.598652	LMAD
1	148973200	1-148973200	-0.339438	5.06e-05	0.0540541	4.29546	0.598652	LMAD
1	148973380	1-148973380	-0.339438	5.06e-05	0.0574324	4.29546	0.598652	LMAD
1	148973944	1-148973944	-0.339438	5.06e-05	0.0574324	4.29546	0.598652	LMAD
1	148977165	1-148977165	-0.339438	5.06e-05	0.0574324	4.29546	0.598652	LMAD
1	148977727	1-148977727	-0.339438	5.06e-05	0.0574324	4.29546	0.598652	LMAD
1	148978221	1-148978221	-0.339438	5.06e-05	0.0574324	4.29546	0.598652	LMAD
1	148978694	1-148978694	-0.339438	5.06e-05	0.0574324	4.29546	0.598652	LMAD
1	148978883	1-148978883	-0.339438	5.06e-05	0.0574324	4.29546	0.598652	LMAD
1	149036274	1-149036274	-0.339438	5.06e-05	0.0574324	4.29546	0.598652	LMAD
1	149058107	1-149058107	-0.211341	9.54e-05	0.158784	4.02061	0.598652	LMAD
1	149077618	1-149077618	-0.339438	5.06e-05	0.0608108	4.29546	0.598652	LMAD
1	149077745	1-149077745	-0.339438	5.06e-05	0.0675676	4.29546	0.598652	LMAD
1	149079199	1-149079199	-0.339438	5.06e-05	0.0574324	4.29546	0.598652	LMAD
1	149085975	1-149085975	-0.336956	2.47e-05	0.0709459	4.60743	0.598652	LMAD
1	149085977	1-149085977	-0.336956	2.47e-05	0.0709459	4.60743	0.598652	LMAD
1	149109341	1-149109341	-0.339438	5.06e-05	0.0574324	4.29546	0.598652	LMAD
1	149109949	1-149109949	-0.339438	5.06e-05	0.0574324	4.29546	0.598652	LMAD
1	149109972	1-149109972	-0.339438	5.06e-05	0.0574324	4.29546	0.598652	LMAD
1	149109985	1-149109985	-0.339438	5.06e-05	0.0574324	4.29546	0.598652	LMAD
1	149110028	1-149110028	-0.339438	5.06e-05	0.0574324	4.29546	0.598652	LMAD
1	149110050	1-149110050	-0.339438	5.06e-05	0.0608108	4.29546	0.598652	LMAD
1	149110193	1-149110193	-0.330537	8.17e-05	0.0574324	4.08775	0.598652	LMAD
1	149110285	1-149110285	-0.339438	5.06e-05	0.0574324	4.29546	0.598652	LMAD
1	149110323	1-149110323	-0.283374	5.8e-05	0.0945946	4.23632	0.598652	LMAD
1	149110328	1-149110328	-0.336669	2.69e-05	0.0608108	4.57091	0.598652	LMAD
1	149110342	1-149110342	-0.339438	5.06e-05	0.0574324	4.29546	0.598652	LMAD
1	149110481	1-149110481	-0.339438	5.06e-05	0.0574324	4.29546	0.598652	LMAD
1	149110641	1-149110641	-0.339438	5.06e-05	0.0574324	4.29546	0.598652	LMAD
1	149110770	1-149110770	-0.339438	5.06e-05	0.0574324	4.29546	0.598652	LMAD
1	149110797	1-149110797	-0.345698	9.19e-05	0.0540541	4.03646	0.598652	LMAD
1	149110927	1-149110927	-0.339438	5.06e-05	0.0574324	4.29546	0.598652	LMAD
1	149110981	1-149110981	-0.339438	5.06e-05	0.0574324	4.29546	0.598652	LMAD
1	149110987	1-149110987	-0.339438	5.06e-05	0.0574324	4.29546	0.598652	LMAD
1	149111135	1-149111135	-0.339438	5.06e-05	0.0608108	4.29546	0.598652	LMAD
1	149111302	1-149111302	-0.339438	5.06e-05	0.0608108	4.29546	0.598652	LMAD
1	149111364	1-149111364	-0.345698	9.19e-05	0.0574324	4.03646	0.598652	LMAD
1	149113214	1-149113214	-0.385783	3.82e-06	0.0574324	5.41833	0.515639	LMAD
1	149113443	1-149113443	-0.339438	5.06e-05	0.0574324	4.29546	0.598652	LMAD
1	149113576	1-149113576	-0.363243	3.59e-05	0.0506757	4.4454	0.598652	LMAD
1	149113879	1-149113879	-0.339438	5.06e-05	0.0540541	4.29546	0.598652	LMAD
1	149114035	1-149114035	-0.339438	5.06e-05	0.0574324	4.29546	0.598652	LMAD
1	149114184	1-149114184	-0.339438	5.06e-05	0.0574324	4.29546	0.598652	LMAD
1	149114368	1-149114368	-0.339438	5.06e-05	0.0574324	4.29546	0.598652	LMAD
1	149114597	1-149114597	-0.332616	3.42e-05	0.0608108	4.46587	0.598652	LMAD
1	149114906	1-149114906	-0.339438	5.06e-05	0.0608108	4.29546	0.598652	LMAD
1	149114920	1-149114920	-0.323757	5.37e-05	0.0641892	4.26995	0.598652	LMAD
1	149114985	1-149114985	-0.339438	5.06e-05	0.0608108	4.29546	0.598652	LMAD
1	149115041	1-149115041	-0.339438	5.06e-05	0.0608108	4.29546	0.598652	LMAD
1	149141711	1-149141711	-0.196336	4.22e-05	0.189189	4.37492	0.598652	LMAD
1	149243141	1-149243141	-0.339438	5.06e-05	0.0608108	4.29546	0.598652	LMAD
1	149243152	1-149243152	-0.339438	5.06e-05	0.0608108	4.29546	0.598652	LMAD
1	149248553	1-149248553	-0.363066	3.66e-05	0.0540541	4.43673	0.598652	LMAD
1	149295843	1-149295843	-0.345698	9.19e-05	0.0540541	4.03646	0.598652	LMAD
1	149362635	1-149362635	-0.339438	5.06e-05	0.0540541	4.29546	0.598652	LMAD
1	152344453	1-152344453	-0.32217	7.95e-05	0.0506757	4.09941	0.598652	LMAD
1	163981975	1-163981975	0.175254	2.53e-05	0.317568	4.59617	0.598652	LMAD
1	187103278	1-187103278	0.186431	7.58e-05	0.209459	4.1205	0.598652	LMAD
1	188805014	1-188805014	-0.174621	4.47e-05	0.324324	4.34954	0.598652	LMAD
1	190755651	1-190755651	-0.27693	1.07e-05	0.0810811	4.96908	0.515639	LMAD
1	193063235	1-193063235	0.168415	3.2e-05	0.456081	4.49486	0.598652	LMAD
1	193063269	1-193063269	0.162235	7.08e-05	0.439189	4.15017	0.598652	LMAD
1	194373649	1-194373649	-0.234213	7.82e-05	0.141892	4.10692	0.598652	LMAD
1	194456010	1-194456010	-0.215619	7.01e-05	0.155405	4.15454	0.598652	LMAD
1	194602124	1-194602124	-0.290886	2.38e-05	0.114865	4.62283	0.598652	LMAD
1	194602183	1-194602183	-0.262125	8.77e-05	0.121622	4.05705	0.598652	LMAD
1	201436200	1-201436200	-0.3451	1.66e-05	0.0506757	4.7808	0.589076	LMAD
1	202654219	1-202654219	-0.202999	4.15e-05	0.189189	4.38144	0.598652	LMAD
1	207134852	1-207134852	-0.336389	8.2e-05	0.0641892	4.0864	0.598652	LMAD
1	207138036	1-207138036	-0.364963	1.91e-05	0.0675676	4.71907	0.598652	LMAD
1	207153169	1-207153169	-0.32026	8.66e-05	0.0743243	4.0624	0.598652	LMAD
1	207167657	1-207167657	0.246986	3.83e-05	0.179054	4.41682	0.598652	LMAD
1	207311338	1-207311338	-0.372572	3.88e-05	0.0540541	4.41091	0.598652	LMAD
1	207385731	1-207385731	-0.372572	3.88e-05	0.0506757	4.41091	0.598652	LMAD
1	207386143	1-207386143	-0.372572	3.88e-05	0.0506757	4.41091	0.598652	LMAD
1	207394751	1-207394751	-0.372572	3.88e-05	0.0506757	4.41091	0.598652	LMAD
1	207415895	1-207415895	-0.372572	3.88e-05	0.0540541	4.41091	0.598652	LMAD
1	208839955	1-208839955	-0.154865	5.8e-05	0.375	4.23639	0.598652	LMAD
1	218485917	1-218485917	-0.212263	6.47e-05	0.141892	4.18876	0.598652	LMAD
1	218498476	1-218498476	-0.255702	3.74e-05	0.101351	4.42663	0.598652	LMAD
1	221995275	1-221995275	-0.24419	9.64e-05	0.0912162	4.01595	0.598652	LMAD
1	224317463	1-224317463	-0.410782	7.96e-05	0.0506757	4.09904	0.598652	LMAD
1	225130406	1-225130406	-0.154447	8.09e-05	0.469595	4.09194	0.598652	LMAD
1	234390647	1-234390647	-0.346582	5.7e-05	0.0641892	4.24431	0.598652	LMAD
1	239988705	1-239988705	-0.244113	9.75e-06	0.114865	5.0111	0.515639	LMAD
1	244312050	1-244312050	0.170832	6.6e-06	0.486486	5.18055	0.515639	LMAD
1	244342193	1-244342193	0.160634	4.2e-05	0.47973	4.37712	0.598652	LMAD
1	244342450	1-244342450	0.160634	4.2e-05	0.483108	4.37712	0.598652	LMAD
1	244349127	1-244349127	0.168426	1.62e-05	0.47973	4.79077	0.584151	LMAD
1	244350937	1-244350937	0.154341	7.36e-05	0.466216	4.13306	0.598652	LMAD
1	244351980	1-244351980	0.165821	1.93e-05	0.472973	4.71387	0.598652	LMAD
1	244351993	1-244351993	0.161034	3.1e-05	0.493243	4.50924	0.598652	LMAD
1	244353211	1-244353211	0.160634	4.2e-05	0.47973	4.37712	0.598652	LMAD
1	244353224	1-244353224	0.160634	4.2e-05	0.47973	4.37712	0.598652	LMAD
1	244354635	1-244354635	0.154351	7.64e-05	0.496622	4.11708	0.598652	LMAD
1	244355160	1-244355160	0.154221	7.25e-05	0.493243	4.13946	0.598652	LMAD
1	244357917	1-244357917	0.188504	1.85e-06	0.456081	5.73205	0.515639	LMAD
1	244358448	1-244358448	0.171452	1.48e-05	0.47973	4.83118	0.574503	LMAD
1	244362658	1-244362658	0.153862	9.9e-05	0.429054	4.00416	0.598652	LMAD
1	244363166	1-244363166	0.157679	6.13e-05	0.47973	4.21243	0.598652	LMAD
1	244363864	1-244363864	0.160634	4.2e-05	0.47973	4.37712	0.598652	LMAD
1	244370603	1-244370603	0.160352	4.04e-05	0.489865	4.39391	0.598652	LMAD
1	244371896	1-244371896	0.15566	7.9e-05	0.47973	4.10246	0.598652	LMAD
1	244373772	1-244373772	0.160634	4.2e-05	0.483108	4.37712	0.598652	LMAD
1	244373812	1-244373812	0.162826	2.68e-05	0.476351	4.57239	0.598652	LMAD
1	244374405	1-244374405	0.160634	4.2e-05	0.483108	4.37712	0.598652	LMAD
1	244374522	1-244374522	0.160634	4.2e-05	0.483108	4.37712	0.598652	LMAD
1	244374576	1-244374576	0.164686	3.16e-05	0.486486	4.49982	0.598652	LMAD
1	244374585	1-244374585	0.170496	1.64e-05	0.489865	4.7847	0.588397	LMAD
1	244377044	1-244377044	0.156815	6.98e-05	0.445946	4.15585	0.598652	LMAD
1	244377413	1-244377413	0.164013	3.01e-05	0.472973	4.52206	0.598652	LMAD
1	244378399	1-244378399	0.158921	4.87e-05	0.496622	4.31212	0.598652	LMAD
1	244379167	1-244379167	0.16617	2.24e-05	0.483108	4.65046	0.598652	LMAD
1	244881945	1-244881945	0.278034	3.38e-05	0.0810811	4.47124	0.598652	LMAD
1	244882567	1-244882567	0.297646	9.38e-05	0.0641892	4.02759	0.598652	LMAD
1	244884283	1-244884283	0.29474	4.08e-05	0.0743243	4.38964	0.598652	LMAD
1	244884358	1-244884358	0.324745	3.38e-05	0.0540541	4.4716	0.598652	LMAD
1	244917707	1-244917707	0.18491	9.95e-05	0.189189	4.00209	0.598652	LMAD
1	245556177	1-245556177	-0.183139	5.97e-05	0.22973	4.22437	0.598652	LMAD
1	245734282	1-245734282	-0.209106	9.68e-05	0.14527	4.01395	0.598652	LMAD
1	245793138	1-245793138	-0.218086	8.42e-05	0.135135	4.07447	0.598652	LMAD
1	249446654	1-249446654	0.168165	6.2e-05	0.341216	4.20779	0.598652	LMAD
1	249748832	1-249748832	-0.171988	1.22e-05	0.398649	4.9145	0.533729	LMAD
1	250065745	1-250065745	0.276569	3.18e-05	0.114865	4.498	0.598652	LMAD
1	256887552	1-256887552	-0.263101	4.73e-05	0.118243	4.3252	0.598652	LMAD
1	261229769	1-261229769	0.417144	7.05e-06	0.0709459	5.15161	0.515639	LMAD
1	261234039	1-261234039	0.264489	5e-05	0.0641892	4.30142	0.598652	LMAD
1	261234068	1-261234068	0.253558	7.75e-05	0.0641892	4.11043	0.598652	LMAD
1	261234141	1-261234141	0.260354	3.17e-06	0.135135	5.49956	0.515639	LMAD
1	261238293	1-261238293	0.256326	3.46e-05	0.114865	4.4609	0.598652	LMAD
1	261265766	1-261265766	0.235345	7.05e-05	0.135135	4.15195	0.598652	LMAD
1	261267769	1-261267769	0.217815	4.67e-05	0.165541	4.33106	0.598652	LMAD
1	261287616	1-261287616	0.243017	3.25e-05	0.141892	4.48871	0.598652	LMAD
1	261287841	1-261287841	0.240393	8.17e-05	0.125	4.08765	0.598652	LMAD
1	261290024	1-261290024	0.251575	3.49e-05	0.118243	4.4574	0.598652	LMAD
1	261290099	1-261290099	0.244085	2.85e-05	0.138514	4.5449	0.598652	LMAD
1	261290696	1-261290696	0.239088	8.77e-05	0.135135	4.05714	0.598652	LMAD
1	261350903	1-261350903	0.239088	8.77e-05	0.135135	4.05714	0.598652	LMAD
1	261350938	1-261350938	0.239088	8.77e-05	0.135135	4.05714	0.598652	LMAD
1	261350973	1-261350973	0.235992	7.27e-05	0.135135	4.13824	0.598652	LMAD
1	261351264	1-261351264	0.236323	5.17e-05	0.148649	4.28677	0.598652	LMAD
1	261351576	1-261351576	0.238828	7.74e-05	0.131757	4.11099	0.598652	LMAD
1	261353063	1-261353063	0.251575	3.49e-05	0.111486	4.4574	0.598652	LMAD
1	261354435	1-261354435	0.239778	3.27e-05	0.14527	4.48556	0.598652	LMAD
1	261354467	1-261354467	0.216955	6.24e-05	0.165541	4.20457	0.598652	LMAD
1	261355674	1-261355674	0.239088	8.77e-05	0.135135	4.05714	0.598652	LMAD
1	261374074	1-261374074	0.291909	1.92e-05	0.101351	4.71623	0.598652	LMAD
1	261375111	1-261375111	0.19718	5.35e-05	0.202703	4.27146	0.598652	LMAD
1	261375280	1-261375280	0.243719	8.36e-05	0.111486	4.07778	0.598652	LMAD
1	261376684	1-261376684	0.261498	5.78e-05	0.118243	4.23801	0.598652	LMAD
1	261377232	1-261377232	0.225055	8.11e-05	0.148649	4.09084	0.598652	LMAD
1	261377587	1-261377587	0.253136	7.11e-05	0.114865	4.14831	0.598652	LMAD
1	263710233	1-263710233	-0.24785	6.84e-05	0.0810811	4.16515	0.598652	LMAD
1	263838880	1-263838880	-0.287321	5.23e-05	0.0608108	4.28147	0.598652	LMAD
1	263842757	1-263842757	-0.369481	8.02e-06	0.0506757	5.09585	0.515639	LMAD
1	264127562	1-264127562	-0.351167	3.15e-05	0.0506757	4.50166	0.598652	LMAD
1	265408839	1-265408839	-0.29344	3.71e-06	0.097973	5.43082	0.515639	LMAD
1	269418375	1-269418375	0.224993	7.6e-05	0.125	4.11904	0.598652	LMAD
1	273665891	1-273665891	-0.155904	4.04e-05	0.493243	4.39387	0.598652	LMAD
1	273666276	1-273666276	-0.150281	8.36e-05	0.452703	4.07785	0.598652	LMAD
1	273666340	1-273666340	-0.173202	8.54e-05	0.283784	4.06847	0.598652	LMAD
1	273666449	1-273666449	-0.161224	4.95e-05	0.364865	4.30519	0.598652	LMAD
1	273677291	1-273677291	-0.174755	3.6e-05	0.287162	4.44384	0.598652	LMAD
1	273679871	1-273679871	-0.175342	7.66e-05	0.283784	4.11597	0.598652	LMAD
1	273680765	1-273680765	-0.181077	5.13e-05	0.277027	4.28964	0.598652	LMAD
1	273680766	1-273680766	-0.181077	5.13e-05	0.277027	4.28964	0.598652	LMAD
1	273680908	1-273680908	-0.184522	1.44e-06	0.391892	5.84182	0.515639	LMAD
1	273680912	1-273680912	-0.181077	5.13e-05	0.277027	4.28964	0.598652	LMAD
1	273680955	1-273680955	-0.181077	5.13e-05	0.277027	4.28964	0.598652	LMAD
1	273681567	1-273681567	-0.166874	7.45e-05	0.327703	4.12798	0.598652	LMAD
1	273681581	1-273681581	-0.166647	9.62e-05	0.317568	4.01694	0.598652	LMAD
1	273681826	1-273681826	-0.181077	5.13e-05	0.280405	4.28964	0.598652	LMAD
1	273681829	1-273681829	-0.181077	5.13e-05	0.280405	4.28964	0.598652	LMAD
1	273681852	1-273681852	-0.176821	6.58e-05	0.283784	4.18207	0.598652	LMAD
1	273681856	1-273681856	-0.174535	7.5e-05	0.287162	4.12474	0.598652	LMAD
1	273681891	1-273681891	-0.176821	6.58e-05	0.287162	4.18207	0.598652	LMAD
1	273681906	1-273681906	-0.176821	6.58e-05	0.283784	4.18207	0.598652	LMAD
1	273681917	1-273681917	-0.176821	6.58e-05	0.283784	4.18207	0.598652	LMAD
1	273681924	1-273681924	-0.176821	6.58e-05	0.283784	4.18207	0.598652	LMAD
1	273681925	1-273681925	-0.160534	1.66e-05	0.489865	4.77924	0.589076	LMAD
1	273683790	1-273683790	-0.181077	5.13e-05	0.283784	4.28964	0.598652	LMAD
1	273683796	1-273683796	-0.151861	6.07e-05	0.469595	4.21693	0.598652	LMAD
1	273683845	1-273683845	-0.181077	5.13e-05	0.283784	4.28964	0.598652	LMAD
1	273683847	1-273683847	-0.178574	7.28e-05	0.277027	4.13795	0.598652	LMAD
1	273683848	1-273683848	-0.181077	5.13e-05	0.280405	4.28964	0.598652	LMAD
1	273683866	1-273683866	-0.171704	6.55e-05	0.297297	4.18353	0.598652	LMAD
1	273683875	1-273683875	-0.181077	5.13e-05	0.280405	4.28964	0.598652	LMAD
1	273683929	1-273683929	-0.181077	5.13e-05	0.280405	4.28964	0.598652	LMAD
1	273683978	1-273683978	-0.181077	5.13e-05	0.280405	4.28964	0.598652	LMAD
1	273741087	1-273741087	-0.176253	5.55e-05	0.293919	4.25595	0.598652	LMAD
1	273741108	1-273741108	-0.184123	3.37e-05	0.283784	4.47201	0.598652	LMAD
1	273741110	1-273741110	-0.184123	3.37e-05	0.283784	4.47201	0.598652	LMAD
1	273741124	1-273741124	-0.179296	4.57e-05	0.287162	4.34023	0.598652	LMAD
1	273741138	1-273741138	-0.184123	3.37e-05	0.283784	4.47201	0.598652	LMAD
1	273741142	1-273741142	-0.184123	3.37e-05	0.283784	4.47201	0.598652	LMAD
1	273741225	1-273741225	-0.184123	3.37e-05	0.283784	4.47201	0.598652	LMAD
1	273741226	1-273741226	-0.184123	3.37e-05	0.283784	4.47201	0.598652	LMAD
1	273741291	1-273741291	-0.178663	5.9e-05	0.283784	4.22909	0.598652	LMAD
1	273741300	1-273741300	-0.172767	1.91e-05	0.35473	4.71881	0.598652	LMAD
1	273741301	1-273741301	-0.178663	5.9e-05	0.280405	4.22909	0.598652	LMAD
1	273741311	1-273741311	-0.178663	5.9e-05	0.280405	4.22909	0.598652	LMAD
1	273741339	1-273741339	-0.180992	5.33e-05	0.277027	4.27333	0.598652	LMAD
1	273741373	1-273741373	-0.182718	3.47e-05	0.283784	4.45976	0.598652	LMAD
1	273741394	1-273741394	-0.180924	3.57e-05	0.283784	4.44775	0.598652	LMAD
1	273741413	1-273741413	-0.180978	3.81e-05	0.283784	4.4188	0.598652	LMAD
1	273741421	1-273741421	-0.180978	3.81e-05	0.283784	4.4188	0.598652	LMAD
1	273741424	1-273741424	-0.180978	3.81e-05	0.283784	4.4188	0.598652	LMAD
1	273741455	1-273741455	-0.179348	5.62e-05	0.280405	4.25028	0.598652	LMAD
1	273741475	1-273741475	-0.179348	5.62e-05	0.280405	4.25028	0.598652	LMAD
1	273741531	1-273741531	-0.179348	5.62e-05	0.280405	4.25028	0.598652	LMAD
1	273741541	1-273741541	-0.179348	5.62e-05	0.280405	4.25028	0.598652	LMAD
1	273741589	1-273741589	-0.181077	5.13e-05	0.277027	4.28964	0.598652	LMAD
1	273741600	1-273741600	-0.181077	5.13e-05	0.277027	4.28964	0.598652	LMAD
1	273741701	1-273741701	-0.181077	5.13e-05	0.277027	4.28964	0.598652	LMAD
1	273741737	1-273741737	-0.173315	3.24e-05	0.334459	4.48896	0.598652	LMAD
1	273741755	1-273741755	-0.181077	5.13e-05	0.280405	4.28964	0.598652	LMAD
1	273741757	1-273741757	-0.181077	5.13e-05	0.280405	4.28964	0.598652	LMAD
1	273741768	1-273741768	-0.181077	5.13e-05	0.280405	4.28964	0.598652	LMAD
1	273741783	1-273741783	-0.173315	3.24e-05	0.334459	4.48896	0.598652	LMAD
1	273741802	1-273741802	-0.181077	5.13e-05	0.280405	4.28964	0.598652	LMAD
1	273741818	1-273741818	-0.173862	9.46e-05	0.283784	4.02421	0.598652	LMAD
1	273741850	1-273741850	-0.167065	2.76e-05	0.364865	4.55839	0.598652	LMAD
1	273741984	1-273741984	-0.177152	5.71e-05	0.283784	4.24334	0.598652	LMAD
1	273741985	1-273741985	-0.172943	9.73e-05	0.283784	4.01183	0.598652	LMAD
1	273741999	1-273741999	-0.172943	9.73e-05	0.277027	4.01183	0.598652	LMAD
1	273742012	1-273742012	-0.172943	9.73e-05	0.280405	4.01183	0.598652	LMAD
1	273742030	1-273742030	-0.185736	4.55e-06	0.351351	5.3423	0.515639	LMAD
1	273742049	1-273742049	-0.185736	4.55e-06	0.344595	5.3423	0.515639	LMAD
1	273742053	1-273742053	-0.172943	9.73e-05	0.280405	4.01183	0.598652	LMAD
1	273742109	1-273742109	-0.181077	5.13e-05	0.277027	4.28964	0.598652	LMAD
1	273742119	1-273742119	-0.170004	2.98e-05	0.361486	4.52616	0.598652	LMAD
1	273742149	1-273742149	-0.181077	5.13e-05	0.277027	4.28964	0.598652	LMAD
1	273742156	1-273742156	-0.19057	2.64e-06	0.344595	5.57862	0.515639	LMAD
1	273742157	1-273742157	-0.19057	2.64e-06	0.341216	5.57862	0.515639	LMAD
1	273742210	1-273742210	-0.181077	5.13e-05	0.280405	4.28964	0.598652	LMAD
1	273742251	1-273742251	-0.181077	5.13e-05	0.280405	4.28964	0.598652	LMAD
1	273742403	1-273742403	-0.165401	8.08e-05	0.317568	4.09273	0.598652	LMAD
1	273742406	1-273742406	-0.167865	5.54e-05	0.320946	4.25645	0.598652	LMAD
1	276051630	1-276051630	-0.405621	4.84e-05	0.0506757	4.31556	0.598652	LMAD
1	278620498	1-278620498	0.185621	3.45e-05	0.209459	4.46211	0.598652	LMAD
1	278638504	1-278638504	0.165659	5.13e-05	0.266892	4.2899	0.598652	LMAD
1	278640792	1-278640792	0.170899	8.88e-05	0.226351	4.05154	0.598652	LMAD
1	278666631	1-278666631	0.182089	3.02e-05	0.22973	4.51961	0.598652	LMAD
1	278856898	1-278856898	0.259498	8.34e-05	0.0641892	4.07897	0.598652	LMAD
1	278941797	1-278941797	0.248128	7.28e-05	0.0777027	4.1378	0.598652	LMAD
1	278959842	1-278959842	0.247351	4.07e-05	0.0844595	4.39054	0.598652	LMAD
1	278979009	1-278979009	0.294226	7.15e-05	0.0540541	4.14598	0.598652	LMAD
1	279073838	1-279073838	0.281379	9.02e-05	0.0608108	4.0449	0.598652	LMAD
1	287020946	1-287020946	0.167109	8.16e-06	0.466216	5.08853	0.515639	LMAD
1	289065684	1-289065684	0.165414	6.3e-05	0.341216	4.20045	0.598652	LMAD
1	291043776	1-291043776	0.177298	5.57e-05	0.199324	4.25407	0.598652	LMAD
1	292941416	1-292941416	0.155195	9.1e-05	0.385135	4.0408	0.598652	LMAD
1	295055915	1-295055915	0.350281	4.1e-05	0.0540541	4.3869	0.598652	LMAD
1	296378947	1-296378947	0.226916	5.62e-05	0.135135	4.25027	0.598652	LMAD
1	299379611	1-299379611	-0.245039	9.87e-05	0.097973	4.00576	0.598652	LMAD
1	300248293	1-300248293	0.178329	4.59e-05	0.253378	4.33832	0.598652	LMAD
1	300251510	1-300251510	0.164241	6.77e-05	0.287162	4.16934	0.598652	LMAD
1	302336617	1-302336617	-0.282664	8.67e-05	0.0844595	4.0622	0.598652	LMAD
1	302766633	1-302766633	-0.161855	5.83e-05	0.314189	4.23442	0.598652	LMAD
1	302774038	1-302774038	-0.173106	2.24e-05	0.327703	4.65058	0.598652	LMAD
1	302779652	1-302779652	-0.209715	3.21e-05	0.135135	4.493	0.598652	LMAD
1	302791218	1-302791218	-0.163814	5.9e-05	0.344595	4.2289	0.598652	LMAD
1	302895044	1-302895044	-0.263822	6.74e-05	0.0844595	4.1712	0.598652	LMAD
1	303297524	1-303297524	-0.225225	9.89e-05	0.114865	4.0048	0.598652	LMAD
1	303298930	1-303298930	-0.2335	6.3e-05	0.111486	4.20061	0.598652	LMAD
1	303302806	1-303302806	-0.246911	4.77e-05	0.097973	4.32165	0.598652	LMAD
1	303645403	1-303645403	-0.300991	1.63e-05	0.0608108	4.78769	0.586308	LMAD
1	303918969	1-303918969	-0.315872	9.94e-05	0.0540541	4.00255	0.598652	LMAD
1	303919161	1-303919161	-0.315872	9.94e-05	0.0506757	4.00255	0.598652	LMAD
1	303919339	1-303919339	-0.315872	9.94e-05	0.0506757	4.00255	0.598652	LMAD
1	303926834	1-303926834	-0.315872	9.94e-05	0.0540541	4.00255	0.598652	LMAD
1	303929354	1-303929354	-0.315872	9.94e-05	0.0506757	4.00255	0.598652	LMAD
2	2171531	2-2171531	-0.183167	2.51e-05	0.243243	4.60046	0.598652	LMAD
2	2949376	2-2949376	-0.236695	1.16e-05	0.131757	4.93576	0.52041	LMAD
2	9172437	2-9172437	-0.313249	1.36e-05	0.0709459	4.86745	0.554586	LMAD
2	9172511	2-9172511	-0.277499	7.54e-05	0.0743243	4.12256	0.598652	LMAD
2	9172539	2-9172539	-0.277499	7.54e-05	0.0743243	4.12256	0.598652	LMAD
2	9172564	2-9172564	-0.335806	7.02e-06	0.0675676	5.15386	0.515639	LMAD
2	9172633	2-9172633	-0.335806	7.02e-06	0.0675676	5.15386	0.515639	LMAD
2	9172699	2-9172699	-0.364879	7.77e-06	0.0506757	5.10976	0.515639	LMAD
2	9173406	2-9173406	-0.277499	7.54e-05	0.0743243	4.12256	0.598652	LMAD
2	9174017	2-9174017	-0.277499	7.54e-05	0.0777027	4.12256	0.598652	LMAD
2	9174147	2-9174147	-0.364879	7.77e-06	0.0574324	5.10976	0.515639	LMAD
2	11817153	2-11817153	0.213314	3.39e-05	0.162162	4.46981	0.598652	LMAD
2	11937622	2-11937622	-0.299701	6.38e-05	0.0675676	4.19497	0.598652	LMAD
2	13151847	2-13151847	0.198889	9.35e-05	0.172297	4.02907	0.598652	LMAD
2	13151888	2-13151888	0.217901	3.01e-05	0.165541	4.52125	0.598652	LMAD
2	14547496	2-14547496	0.156344	7.2e-05	0.405405	4.14267	0.598652	LMAD
2	15589094	2-15589094	0.157965	8.48e-05	0.429054	4.07148	0.598652	LMAD
2	15756867	2-15756867	0.256322	2.52e-05	0.0844595	4.59835	0.598652	LMAD
2	16455109	2-16455109	-0.174247	7.82e-05	0.290541	4.10679	0.598652	LMAD
2	16647563	2-16647563	0.167309	3.04e-05	0.402027	4.51707	0.598652	LMAD
2	18309635	2-18309635	0.172525	3.75e-05	0.381757	4.42654	0.598652	LMAD
2	18908355	2-18908355	-0.180308	4.95e-05	0.212838	4.30574	0.598652	LMAD
2	40163144	2-40163144	0.24003	3.61e-05	0.114865	4.44266	0.598652	LMAD
2	40189535	2-40189535	0.158927	7.84e-05	0.418919	4.10582	0.598652	LMAD
2	40280493	2-40280493	-0.199193	7.58e-05	0.222973	4.12023	0.598652	LMAD
2	40282111	2-40282111	-0.182618	1.22e-05	0.375	4.91302	0.534112	LMAD
2	44424909	2-44424909	-0.161637	6.73e-05	0.378378	4.17214	0.598652	LMAD
2	46119800	2-46119800	-0.206663	6.8e-05	0.185811	4.16777	0.598652	LMAD
2	47572431	2-47572431	-0.34497	3.76e-05	0.0540541	4.42442	0.598652	LMAD
2	58568280	2-58568280	-0.154317	0.0001	0.310811	4.00002	0.598652	LMAD
2	58907718	2-58907718	0.175277	4.83e-05	0.375	4.31595	0.598652	LMAD
2	58907974	2-58907974	0.186562	4.91e-06	0.425676	5.30852	0.515639	LMAD
2	58908066	2-58908066	0.168521	5.91e-05	0.391892	4.22828	0.598652	LMAD
2	58917578	2-58917578	0.174027	7.73e-05	0.371622	4.11193	0.598652	LMAD
2	58920706	2-58920706	0.151514	8.56e-05	0.418919	4.06734	0.598652	LMAD
2	58951885	2-58951885	0.176585	6.06e-05	0.368243	4.21759	0.598652	LMAD
2	58952871	2-58952871	0.161234	5.39e-05	0.381757	4.26836	0.598652	LMAD
2	58956881	2-58956881	0.162401	6.44e-05	0.452703	4.19113	0.598652	LMAD
2	58977610	2-58977610	0.174761	6.46e-05	0.364865	4.18983	0.598652	LMAD
2	58980188	2-58980188	0.18172	3.44e-05	0.375	4.46346	0.598652	LMAD
2	58997809	2-58997809	0.157077	9.36e-05	0.462838	4.02887	0.598652	LMAD
2	59000729	2-59000729	0.171979	9.2e-05	0.375	4.03641	0.598652	LMAD
2	59000745	2-59000745	0.176133	6.54e-05	0.361486	4.18411	0.598652	LMAD
2	59000796	2-59000796	0.176585	6.06e-05	0.364865	4.21759	0.598652	LMAD
2	59000937	2-59000937	0.176585	6.06e-05	0.364865	4.21759	0.598652	LMAD
2	59000991	2-59000991	0.176585	6.06e-05	0.371622	4.21759	0.598652	LMAD
2	59001102	2-59001102	0.176585	6.06e-05	0.368243	4.21759	0.598652	LMAD
2	59001269	2-59001269	0.176585	6.06e-05	0.368243	4.21759	0.598652	LMAD
2	59001280	2-59001280	0.176585	6.06e-05	0.368243	4.21759	0.598652	LMAD
2	59001284	2-59001284	0.176585	6.06e-05	0.368243	4.21759	0.598652	LMAD
2	59001305	2-59001305	0.176585	6.06e-05	0.368243	4.21759	0.598652	LMAD
2	59001336	2-59001336	0.174027	7.73e-05	0.371622	4.11193	0.598652	LMAD
2	59001345	2-59001345	0.174027	7.73e-05	0.371622	4.11193	0.598652	LMAD
2	59001417	2-59001417	0.175922	7.41e-05	0.368243	4.12992	0.598652	LMAD
2	59001477	2-59001477	0.175006	6.3e-05	0.371622	4.20098	0.598652	LMAD
2	59001893	2-59001893	0.174027	7.73e-05	0.368243	4.11193	0.598652	LMAD
2	59002003	2-59002003	0.174027	7.73e-05	0.368243	4.11193	0.598652	LMAD
2	59002091	2-59002091	0.174027	7.73e-05	0.368243	4.11193	0.598652	LMAD
2	59002102	2-59002102	0.174027	7.73e-05	0.368243	4.11193	0.598652	LMAD
2	59002161	2-59002161	0.174027	7.73e-05	0.368243	4.11193	0.598652	LMAD
2	59002315	2-59002315	0.174027	7.73e-05	0.368243	4.11193	0.598652	LMAD
2	59002490	2-59002490	0.176585	6.06e-05	0.368243	4.21759	0.598652	LMAD
2	59002497	2-59002497	0.176585	6.06e-05	0.368243	4.21759	0.598652	LMAD
2	59002654	2-59002654	0.176585	6.06e-05	0.371622	4.21759	0.598652	LMAD
2	59002742	2-59002742	0.176585	6.06e-05	0.368243	4.21759	0.598652	LMAD
2	59002744	2-59002744	0.176585	6.06e-05	0.368243	4.21759	0.598652	LMAD
2	59002751	2-59002751	0.176585	6.06e-05	0.368243	4.21759	0.598652	LMAD
2	59002778	2-59002778	0.176585	6.06e-05	0.368243	4.21759	0.598652	LMAD
2	59002818	2-59002818	0.174027	7.73e-05	0.375	4.11193	0.598652	LMAD
2	59002946	2-59002946	0.174027	7.73e-05	0.368243	4.11193	0.598652	LMAD
2	59003113	2-59003113	0.174027	7.73e-05	0.378378	4.11193	0.598652	LMAD
2	59003130	2-59003130	0.174027	7.73e-05	0.378378	4.11193	0.598652	LMAD
2	59003473	2-59003473	0.174027	7.73e-05	0.371622	4.11193	0.598652	LMAD
2	59003536	2-59003536	0.174027	7.73e-05	0.371622	4.11193	0.598652	LMAD
2	59003682	2-59003682	0.174027	7.73e-05	0.368243	4.11193	0.598652	LMAD
2	59003878	2-59003878	0.174027	7.73e-05	0.371622	4.11193	0.598652	LMAD
2	59006719	2-59006719	0.174027	7.73e-05	0.371622	4.11193	0.598652	LMAD
2	59007705	2-59007705	0.180019	3.69e-05	0.368243	4.43354	0.598652	LMAD
2	59007725	2-59007725	0.188993	1.99e-05	0.351351	4.70107	0.598652	LMAD
2	59007908	2-59007908	0.175922	7.41e-05	0.371622	4.12992	0.598652	LMAD
2	59011062	2-59011062	0.164831	3.27e-05	0.361486	4.48536	0.598652	LMAD
2	59019235	2-59019235	0.174027	7.73e-05	0.375	4.11193	0.598652	LMAD
2	59028495	2-59028495	0.168327	9.83e-05	0.381757	4.00743	0.598652	LMAD
2	59053269	2-59053269	0.174916	8.13e-05	0.375	4.08981	0.598652	LMAD
2	59056008	2-59056008	0.174425	6.07e-05	0.375	4.21647	0.598652	LMAD
2	59083655	2-59083655	0.176433	5.06e-05	0.375	4.29567	0.598652	LMAD
2	59095616	2-59095616	0.179001	4.43e-05	0.361486	4.35373	0.598652	LMAD
2	59095668	2-59095668	0.172184	8.02e-05	0.371622	4.09597	0.598652	LMAD
2	59095778	2-59095778	0.174027	7.73e-05	0.371622	4.11193	0.598652	LMAD
2	59095828	2-59095828	0.174027	7.73e-05	0.375	4.11193	0.598652	LMAD
2	59095885	2-59095885	0.175922	7.41e-05	0.371622	4.12992	0.598652	LMAD
2	59095891	2-59095891	0.174027	7.73e-05	0.375	4.11193	0.598652	LMAD
2	59097413	2-59097413	0.172548	7.23e-05	0.375	4.14104	0.598652	LMAD
2	59097456	2-59097456	0.174027	7.73e-05	0.371622	4.11193	0.598652	LMAD
2	59101176	2-59101176	0.174027	7.73e-05	0.371622	4.11193	0.598652	LMAD
2	59101269	2-59101269	0.171244	7.14e-05	0.388514	4.14641	0.598652	LMAD
2	59101270	2-59101270	0.171244	7.14e-05	0.385135	4.14641	0.598652	LMAD
2	59101932	2-59101932	0.174027	7.73e-05	0.371622	4.11193	0.598652	LMAD
2	59104137	2-59104137	0.174027	7.73e-05	0.371622	4.11193	0.598652	LMAD
2	59106902	2-59106902	0.172548	7.23e-05	0.378378	4.14104	0.598652	LMAD
2	59107010	2-59107010	0.174027	7.73e-05	0.371622	4.11193	0.598652	LMAD
2	59107133	2-59107133	0.172548	7.23e-05	0.375	4.14104	0.598652	LMAD
2	59107430	2-59107430	0.174027	7.73e-05	0.371622	4.11193	0.598652	LMAD
2	59108932	2-59108932	0.174027	7.73e-05	0.368243	4.11193	0.598652	LMAD
2	59108975	2-59108975	0.174027	7.73e-05	0.371622	4.11193	0.598652	LMAD
2	59138885	2-59138885	0.173157	6.56e-05	0.378378	4.18287	0.598652	LMAD
2	59141483	2-59141483	0.174027	7.73e-05	0.371622	4.11193	0.598652	LMAD
2	59142206	2-59142206	0.180115	3.26e-05	0.358108	4.48652	0.598652	LMAD
2	66650642	2-66650642	-0.223194	4.01e-05	0.121622	4.39664	0.598652	LMAD
2	66657977	2-66657977	-0.306702	4.08e-05	0.0574324	4.38897	0.598652	LMAD
2	67123266	2-67123266	-0.355454	2.48e-05	0.0540541	4.60524	0.598652	LMAD
2	67256371	2-67256371	-0.201041	1.2e-05	0.222973	4.92201	0.527997	LMAD
2	67256945	2-67256945	-0.188572	9.69e-05	0.185811	4.0135	0.598652	LMAD
2	72047327	2-72047327	0.285656	9.64e-05	0.0709459	4.01585	0.598652	LMAD
2	73194685	2-73194685	-0.276923	5.73e-05	0.0777027	4.24186	0.598652	LMAD
2	82723405	2-82723405	0.149183	7.47e-05	0.493243	4.12641	0.598652	LMAD
2	86045592	2-86045592	0.218442	7.35e-05	0.165541	4.13375	0.598652	LMAD
2	105272096	2-105272096	-0.179024	8.47e-05	0.189189	4.07214	0.598652	LMAD
2	105352092	2-105352092	0.22142	6.15e-05	0.14527	4.21079	0.598652	LMAD
2	110270377	2-110270377	-0.30845	6e-05	0.0506757	4.22156	0.598652	LMAD
2	112224140	2-112224140	-0.261177	3.16e-05	0.108108	4.5003	0.598652	LMAD
2	112237782	2-112237782	-0.215699	3.7e-05	0.155405	4.43173	0.598652	LMAD
2	148655191	2-148655191	-0.316939	8.15e-05	0.0506757	4.08889	0.598652	LMAD
2	149589901	2-149589901	0.170219	2.32e-05	0.385135	4.63458	0.598652	LMAD
2	149594126	2-149594126	-0.202783	8.08e-05	0.273649	4.09284	0.598652	LMAD
2	149594333	2-149594333	-0.196548	3.49e-05	0.297297	4.45756	0.598652	LMAD
2	149594779	2-149594779	-0.163607	7.35e-05	0.435811	4.13377	0.598652	LMAD
2	149607568	2-149607568	-0.210466	4.58e-05	0.263514	4.33954	0.598652	LMAD
2	149608793	2-149608793	-0.207037	9.08e-07	0.35473	6.04207	0.515639	LMAD
2	149608827	2-149608827	-0.192681	5.53e-05	0.277027	4.25701	0.598652	LMAD
2	149608946	2-149608946	-0.198044	3.22e-05	0.280405	4.49229	0.598652	LMAD
2	149609768	2-149609768	-0.176831	3.84e-05	0.35473	4.41512	0.598652	LMAD
2	149621132	2-149621132	-0.21406	1.49e-05	0.246622	4.8265	0.574997	LMAD
2	149623692	2-149623692	-0.186083	3.49e-05	0.320946	4.45743	0.598652	LMAD
2	149625157	2-149625157	-0.202499	1.7e-05	0.297297	4.77041	0.589076	LMAD
2	149626216	2-149626216	-0.210475	9.88e-07	0.337838	6.00533	0.515639	LMAD
2	149626222	2-149626222	-0.193694	3.21e-05	0.310811	4.49288	0.598652	LMAD
2	149626260	2-149626260	-0.177263	7.05e-05	0.317568	4.15203	0.598652	LMAD
2	149626351	2-149626351	-0.226601	3.77e-06	0.27027	5.42392	0.515639	LMAD
2	149626427	2-149626427	-0.185896	4.56e-05	0.314189	4.34133	0.598652	LMAD
2	149626439	2-149626439	-0.18048	6.77e-05	0.317568	4.16953	0.598652	LMAD
2	149626467	2-149626467	-0.17691	2.88e-05	0.375	4.54124	0.598652	LMAD
2	149626475	2-149626475	-0.196421	3.28e-06	0.361486	5.48473	0.515639	LMAD
2	149626523	2-149626523	-0.175671	5.02e-05	0.337838	4.29945	0.598652	LMAD
2	149626551	2-149626551	-0.191245	8.19e-06	0.361486	5.08688	0.515639	LMAD
2	149626637	2-149626637	-0.184328	6.7e-05	0.310811	4.17417	0.598652	LMAD
2	149626711	2-149626711	-0.191428	3.34e-05	0.304054	4.47651	0.598652	LMAD
2	149626720	2-149626720	-0.191073	3.17e-05	0.314189	4.49853	0.598652	LMAD
2	149626732	2-149626732	-0.211935	1.52e-06	0.327703	5.81819	0.515639	LMAD
2	149626770	2-149626770	-0.190471	2.45e-05	0.320946	4.61035	0.598652	LMAD
2	149626903	2-149626903	-0.201682	4.55e-06	0.320946	5.34208	0.515639	LMAD
2	149626972	2-149626972	-0.199418	3.57e-06	0.344595	5.44674	0.515639	LMAD
2	149627066	2-149627066	-0.21644	5.33e-06	0.290541	5.27302	0.515639	LMAD
2	149627407	2-149627407	-0.213992	3.62e-06	0.314189	5.44106	0.515639	LMAD
2	149635556	2-149635556	-0.163613	5.06e-05	0.445946	4.29601	0.598652	LMAD
2	149639797	2-149639797	-0.174184	9.32e-05	0.331081	4.03064	0.598652	LMAD
2	149640153	2-149640153	-0.203167	7.83e-05	0.243243	4.10636	0.598652	LMAD
2	149643141	2-149643141	-0.188429	7.44e-05	0.304054	4.12861	0.598652	LMAD
2	149648883	2-149648883	-0.180691	3.19e-05	0.35473	4.4964	0.598652	LMAD
2	149648935	2-149648935	-0.170528	8.68e-05	0.361486	4.06169	0.598652	LMAD
2	149649021	2-149649021	-0.186871	3.51e-05	0.351351	4.45505	0.598652	LMAD
2	149649055	2-149649055	-0.200968	3.62e-05	0.287162	4.44071	0.598652	LMAD
2	149649192	2-149649192	-0.192767	6.46e-05	0.304054	4.18943	0.598652	LMAD
2	149649743	2-149649743	-0.186524	6.68e-05	0.344595	4.17555	0.598652	LMAD
2	149653202	2-149653202	-0.183878	6.67e-05	0.320946	4.176	0.598652	LMAD
2	149657470	2-149657470	-0.20265	2.85e-05	0.290541	4.5454	0.598652	LMAD
2	149670977	2-149670977	-0.197492	7.39e-05	0.266892	4.13156	0.598652	LMAD
2	149671601	2-149671601	-0.204718	3.35e-06	0.320946	5.47495	0.515639	LMAD
2	149671820	2-149671820	-0.187276	6.69e-05	0.293919	4.17432	0.598652	LMAD
2	149671961	2-149671961	-0.184898	5.9e-05	0.300676	4.22944	0.598652	LMAD
2	149672114	2-149672114	-0.207554	2.42e-05	0.27027	4.61637	0.598652	LMAD
2	149676899	2-149676899	-0.193538	7.16e-06	0.300676	5.14515	0.515639	LMAD
2	149677146	2-149677146	-0.217355	1.62e-06	0.307432	5.78944	0.515639	LMAD
2	149677156	2-149677156	-0.210838	4.41e-06	0.304054	5.35591	0.515639	LMAD
2	149677157	2-149677157	-0.193641	6.88e-05	0.290541	4.16211	0.598652	LMAD
2	149677159	2-149677159	-0.231566	2.3e-06	0.277027	5.63845	0.515639	LMAD
2	149677287	2-149677287	-0.195919	5.48e-05	0.25	4.26095	0.598652	LMAD
2	149677375	2-149677375	-0.213613	1.51e-05	0.273649	4.82095	0.574997	LMAD
2	149677458	2-149677458	-0.197879	3.44e-05	0.290541	4.46386	0.598652	LMAD
2	149677521	2-149677521	-0.203527	5.1e-05	0.266892	4.29249	0.598652	LMAD
2	149677544	2-149677544	-0.206793	3.09e-05	0.266892	4.50987	0.598652	LMAD
2	149678237	2-149678237	-0.190087	4.56e-05	0.317568	4.34141	0.598652	LMAD
2	149678383	2-149678383	-0.190679	2.32e-05	0.341216	4.63486	0.598652	LMAD
2	149678488	2-149678488	-0.212012	1.57e-05	0.277027	4.80287	0.581921	LMAD
2	149678623	2-149678623	-0.207281	3.08e-05	0.253378	4.51158	0.598652	LMAD
2	149678629	2-149678629	-0.213752	1.2e-05	0.290541	4.92203	0.527997	LMAD
2	149678704	2-149678704	-0.202808	3.77e-05	0.290541	4.42312	0.598652	LMAD
2	149678715	2-149678715	-0.185292	3.71e-05	0.314189	4.43074	0.598652	LMAD
2	149678718	2-149678718	-0.202485	1.34e-05	0.324324	4.87266	0.553943	LMAD
2	149678899	2-149678899	-0.185034	7.21e-05	0.307432	4.14193	0.598652	LMAD
2	149678979	2-149678979	-0.197413	1.07e-05	0.324324	4.9703	0.515639	LMAD
2	149678989	2-149678989	-0.178343	6.48e-05	0.337838	4.18811	0.598652	LMAD
2	149679127	2-149679127	-0.2107	1.16e-05	0.300676	4.93556	0.52041	LMAD
2	149679230	2-149679230	-0.217814	7.91e-07	0.327703	6.10172	0.515639	LMAD
2	149679231	2-149679231	-0.203874	1.52e-05	0.314189	4.8173	0.574997	LMAD
2	149679401	2-149679401	-0.21334	4.4e-06	0.297297	5.35629	0.515639	LMAD
2	149679598	2-149679598	-0.20252	1.07e-05	0.300676	4.97013	0.515639	LMAD
2	149679605	2-149679605	-0.179397	5.86e-05	0.320946	4.23179	0.598652	LMAD
2	149680154	2-149680154	-0.166843	2.87e-05	0.402027	4.54236	0.598652	LMAD
2	149680235	2-149680235	-0.217578	2.12e-06	0.307432	5.67393	0.515639	LMAD
2	149680388	2-149680388	-0.191991	3.28e-05	0.320946	4.48427	0.598652	LMAD
2	149680427	2-149680427	-0.190697	5.14e-05	0.293919	4.28876	0.598652	LMAD
2	149680796	2-149680796	-0.187717	7.64e-05	0.297297	4.11713	0.598652	LMAD
2	149680963	2-149680963	-0.2151	1.95e-05	0.263514	4.71006	0.598652	LMAD
2	149681385	2-149681385	-0.203116	1.66e-05	0.280405	4.77924	0.589076	LMAD
2	149681529	2-149681529	-0.195866	8.69e-05	0.233108	4.06078	0.598652	LMAD
2	149681879	2-149681879	-0.204065	7.23e-05	0.253378	4.14057	0.598652	LMAD
2	149681987	2-149681987	-0.196327	6.71e-05	0.260135	4.1732	0.598652	LMAD
2	149682284	2-149682284	-0.213037	3.78e-05	0.168919	4.42196	0.598652	LMAD
2	149682529	2-149682529	-0.208406	4.62e-05	0.266892	4.33563	0.598652	LMAD
2	149682544	2-149682544	-0.18227	2.82e-05	0.351351	4.54984	0.598652	LMAD
2	149683021	2-149683021	-0.18968	6e-05	0.290541	4.22179	0.598652	LMAD
2	149706551	2-149706551	-0.22212	2.11e-06	0.277027	5.67484	0.515639	LMAD
2	149706583	2-149706583	-0.171724	2.95e-05	0.425676	4.5302	0.598652	LMAD
2	149706803	2-149706803	-0.219702	7.43e-08	0.378378	7.12888	0.515639	LMAD
2	149707035	2-149707035	-0.195389	9.02e-05	0.253378	4.0449	0.598652	LMAD
2	149707060	2-149707060	-0.195618	9.86e-05	0.233108	4.0061	0.598652	LMAD
2	149707157	2-149707157	-0.186755	5.43e-06	0.405405	5.26489	0.515639	LMAD
2	149707323	2-149707323	-0.207922	3.38e-06	0.317568	5.47153	0.515639	LMAD
2	149707379	2-149707379	-0.244494	5.69e-07	0.277027	6.24496	0.515639	LMAD
2	149707389	2-149707389	-0.234541	2.14e-07	0.293919	6.66954	0.515639	LMAD
2	149707396	2-149707396	-0.234967	2.96e-06	0.263514	5.52911	0.515639	LMAD
2	149707400	2-149707400	-0.230742	9.81e-07	0.287162	6.00848	0.515639	LMAD
2	149707447	2-149707447	-0.214035	2.27e-05	0.260135	4.64486	0.598652	LMAD
2	149707502	2-149707502	-0.218198	8.24e-06	0.277027	5.08418	0.515639	LMAD
2	149707512	2-149707512	-0.21546	6e-06	0.27027	5.22196	0.515639	LMAD
2	149707565	2-149707565	-0.218236	4.48e-06	0.283784	5.34872	0.515639	LMAD
2	149707643	2-149707643	-0.203425	1.52e-05	0.304054	4.81903	0.574997	LMAD
2	149707699	2-149707699	-0.223452	5.44e-07	0.331081	6.26456	0.515639	LMAD
2	149708204	2-149708204	-0.160425	5.19e-05	0.435811	4.28447	0.598652	LMAD
2	149708221	2-149708221	-0.183695	4.72e-06	0.462838	5.32616	0.515639	LMAD
2	149708243	2-149708243	-0.161829	4.77e-05	0.47973	4.32178	0.598652	LMAD
2	149708393	2-149708393	-0.168826	4.27e-05	0.388514	4.36979	0.598652	LMAD
2	149708602	2-149708602	-0.185397	9.77e-05	0.280405	4.01012	0.598652	LMAD
2	149709152	2-149709152	-0.219773	4.27e-06	0.280405	5.36948	0.515639	LMAD
2	149709226	2-149709226	-0.160431	8.93e-05	0.385135	4.04895	0.598652	LMAD
2	149709710	2-149709710	-0.203303	4.24e-05	0.273649	4.37286	0.598652	LMAD
2	149709736	2-149709736	-0.189957	4.39e-05	0.297297	4.35775	0.598652	LMAD
2	149710099	2-149710099	-0.178933	3.72e-05	0.358108	4.42931	0.598652	LMAD
2	149710318	2-149710318	-0.180973	2.14e-05	0.334459	4.66976	0.598652	LMAD
2	149710331	2-149710331	-0.214189	3.06e-05	0.256757	4.51464	0.598652	LMAD
2	149710333	2-149710333	-0.213004	3.03e-05	0.266892	4.51829	0.598652	LMAD
2	149710387	2-149710387	-0.180973	2.14e-05	0.344595	4.66976	0.598652	LMAD
2	149710511	2-149710511	-0.216318	2.05e-05	0.266892	4.68906	0.598652	LMAD
2	149710531	2-149710531	-0.203776	3.22e-05	0.266892	4.49167	0.598652	LMAD
2	149710590	2-149710590	-0.214189	3.06e-05	0.256757	4.51464	0.598652	LMAD
2	149710598	2-149710598	-0.208624	5.78e-05	0.253378	4.23773	0.598652	LMAD
2	149710717	2-149710717	-0.203039	4.08e-05	0.277027	4.38912	0.598652	LMAD
2	149710894	2-149710894	-0.21003	6.24e-06	0.283784	5.20466	0.515639	LMAD
2	149711019	2-149711019	-0.203062	6.98e-05	0.266892	4.15592	0.598652	LMAD
2	149711660	2-149711660	-0.213714	2.48e-05	0.236486	4.6052	0.598652	LMAD
2	149711728	2-149711728	-0.219195	1.21e-05	0.212838	4.91729	0.532508	LMAD
2	149711753	2-149711753	-0.214189	3.06e-05	0.256757	4.51464	0.598652	LMAD
2	149712931	2-149712931	-0.214189	3.06e-05	0.260135	4.51464	0.598652	LMAD
2	149712970	2-149712970	-0.210793	3.91e-05	0.256757	4.40727	0.598652	LMAD
2	149713003	2-149713003	-0.197829	4.75e-05	0.283784	4.32328	0.598652	LMAD
2	149713045	2-149713045	-0.194602	5.82e-05	0.280405	4.23526	0.598652	LMAD
2	149713097	2-149713097	-0.217474	2.02e-05	0.256757	4.69416	0.598652	LMAD
2	149713139	2-149713139	-0.20819	2.23e-05	0.27027	4.65093	0.598652	LMAD
2	149713150	2-149713150	-0.184149	7.92e-05	0.320946	4.10105	0.598652	LMAD
2	149713158	2-149713158	-0.203695	4.07e-05	0.263514	4.3909	0.598652	LMAD
2	149713175	2-149713175	-0.21524	2.23e-05	0.256757	4.65114	0.598652	LMAD
2	149716889	2-149716889	-0.200032	2.64e-06	0.361486	5.57911	0.515639	LMAD
2	149717100	2-149717100	-0.210466	4.58e-05	0.256757	4.33954	0.598652	LMAD
2	149717279	2-149717279	-0.233993	1.33e-06	0.287162	5.87753	0.515639	LMAD
2	149717429	2-149717429	-0.210466	4.58e-05	0.260135	4.33954	0.598652	LMAD
2	149717956	2-149717956	-0.229594	5.25e-06	0.260135	5.27984	0.515639	LMAD
2	149717994	2-149717994	-0.225388	2.08e-05	0.246622	4.68193	0.598652	LMAD
2	149718666	2-149718666	-0.208284	2.23e-05	0.277027	4.65154	0.598652	LMAD
2	149718933	2-149718933	-0.165137	6.98e-05	0.361486	4.15631	0.598652	LMAD
2	149719358	2-149719358	-0.203151	9.59e-05	0.263514	4.01821	0.598652	LMAD
2	149719463	2-149719463	-0.225799	8.08e-06	0.256757	5.09268	0.515639	LMAD
2	149719496	2-149719496	-0.227408	1.73e-05	0.243243	4.76277	0.590907	LMAD
2	149719529	2-149719529	-0.238053	9.05e-07	0.280405	6.04355	0.515639	LMAD
2	149719554	2-149719554	-0.2011	6.68e-05	0.260135	4.17496	0.598652	LMAD
2	149719666	2-149719666	-0.219874	1.71e-05	0.263514	4.76645	0.590817	LMAD
2	149720404	2-149720404	-0.193631	6.56e-05	0.27027	4.18342	0.598652	LMAD
2	149720421	2-149720421	-0.217885	6.92e-06	0.280405	5.15984	0.515639	LMAD
2	149720430	2-149720430	-0.199922	7.03e-05	0.277027	4.15332	0.598652	LMAD
2	149720479	2-149720479	-0.217912	1.48e-05	0.260135	4.82964	0.574997	LMAD
2	149720496	2-149720496	-0.205517	1.5e-05	0.283784	4.82258	0.574997	LMAD
2	149720643	2-149720643	-0.205654	3.23e-05	0.280405	4.49051	0.598652	LMAD
2	149720659	2-149720659	-0.191917	7.7e-05	0.280405	4.11339	0.598652	LMAD
2	149720686	2-149720686	-0.208037	5.46e-05	0.263514	4.2627	0.598652	LMAD
2	149720711	2-149720711	-0.205766	5.62e-05	0.266892	4.24995	0.598652	LMAD
2	149720866	2-149720866	-0.198774	1.51e-06	0.358108	5.82161	0.515639	LMAD
2	149721434	2-149721434	-0.179175	2.14e-05	0.381757	4.67005	0.598652	LMAD
2	149722090	2-149722090	-0.159276	9.77e-05	0.425676	4.01013	0.598652	LMAD
2	149832988	2-149832988	-0.215637	9.32e-06	0.300676	5.03081	0.515639	LMAD
2	151837491	2-151837491	-0.191201	6.68e-05	0.219595	4.17498	0.598652	LMAD
2	152863500	2-152863500	-0.181493	9.31e-05	0.27027	4.03083	0.598652	LMAD
2	162447581	2-162447581	-0.303929	5.84e-05	0.0540541	4.23336	0.598652	LMAD
2	162593083	2-162593083	-0.309585	2.51e-05	0.0675676	4.60081	0.598652	LMAD
2	162638577	2-162638577	-0.303929	5.84e-05	0.0540541	4.23336	0.598652	LMAD
2	162639277	2-162639277	-0.293245	3.56e-05	0.0743243	4.44796	0.598652	LMAD
2	163037701	2-163037701	-0.35676	2.96e-05	0.0540541	4.52929	0.598652	LMAD
2	164606846	2-164606846	0.19306	4.98e-05	0.206081	4.30302	0.598652	LMAD
2	164626354	2-164626354	0.158696	8.15e-05	0.469595	4.08874	0.598652	LMAD
2	164627731	2-164627731	0.159471	8.31e-05	0.429054	4.08014	0.598652	LMAD
2	165607891	2-165607891	0.16102	3.82e-05	0.371622	4.41766	0.598652	LMAD
2	168263647	2-168263647	-0.43603	6.72e-05	0.0506757	4.1727	0.598652	LMAD
2	168263724	2-168263724	-0.43603	6.72e-05	0.0506757	4.1727	0.598652	LMAD
2	168264133	2-168264133	-0.43603	6.72e-05	0.0540541	4.1727	0.598652	LMAD
2	168264151	2-168264151	-0.43603	6.72e-05	0.0540541	4.1727	0.598652	LMAD
2	168389914	2-168389914	-0.21114	8.52e-05	0.185811	4.06966	0.598652	LMAD
2	168389924	2-168389924	-0.21114	8.52e-05	0.185811	4.06966	0.598652	LMAD
2	168390174	2-168390174	-0.21114	8.52e-05	0.185811	4.06966	0.598652	LMAD
2	168390247	2-168390247	-0.21114	8.52e-05	0.189189	4.06966	0.598652	LMAD
2	168390335	2-168390335	-0.21114	8.52e-05	0.185811	4.06966	0.598652	LMAD
2	168391567	2-168391567	-0.21114	8.52e-05	0.185811	4.06966	0.598652	LMAD
2	168391713	2-168391713	-0.21114	8.52e-05	0.185811	4.06966	0.598652	LMAD
2	168391891	2-168391891	-0.21114	8.52e-05	0.185811	4.06966	0.598652	LMAD
2	168391957	2-168391957	-0.21114	8.52e-05	0.185811	4.06966	0.598652	LMAD
2	168392046	2-168392046	-0.21114	8.52e-05	0.185811	4.06966	0.598652	LMAD
2	168392397	2-168392397	-0.21114	8.52e-05	0.185811	4.06966	0.598652	LMAD
2	168392425	2-168392425	-0.21114	8.52e-05	0.185811	4.06966	0.598652	LMAD
2	168392593	2-168392593	-0.219288	3.44e-05	0.185811	4.46292	0.598652	LMAD
2	168392935	2-168392935	-0.21114	8.52e-05	0.185811	4.06966	0.598652	LMAD
2	168392989	2-168392989	-0.221295	5.06e-05	0.182432	4.29567	0.598652	LMAD
2	168393021	2-168393021	-0.21114	8.52e-05	0.185811	4.06966	0.598652	LMAD
2	168393192	2-168393192	-0.21114	8.52e-05	0.185811	4.06966	0.598652	LMAD
2	168393310	2-168393310	-0.21114	8.52e-05	0.185811	4.06966	0.598652	LMAD
2	168393402	2-168393402	-0.21114	8.52e-05	0.182432	4.06966	0.598652	LMAD
2	168393561	2-168393561	-0.21114	8.52e-05	0.185811	4.06966	0.598652	LMAD
2	168393562	2-168393562	-0.21114	8.52e-05	0.185811	4.06966	0.598652	LMAD
2	168393694	2-168393694	-0.21114	8.52e-05	0.185811	4.06966	0.598652	LMAD
2	168393733	2-168393733	-0.224274	1.98e-05	0.182432	4.70362	0.598652	LMAD
2	168393735	2-168393735	-0.224274	1.98e-05	0.182432	4.70362	0.598652	LMAD
2	168393779	2-168393779	-0.21114	8.52e-05	0.185811	4.06966	0.598652	LMAD
2	168393903	2-168393903	-0.21114	8.52e-05	0.192568	4.06966	0.598652	LMAD
2	168394001	2-168394001	-0.21114	8.52e-05	0.185811	4.06966	0.598652	LMAD
2	168394009	2-168394009	-0.21114	8.52e-05	0.185811	4.06966	0.598652	LMAD
2	168394014	2-168394014	-0.21114	8.52e-05	0.189189	4.06966	0.598652	LMAD
2	168394027	2-168394027	-0.21114	8.52e-05	0.185811	4.06966	0.598652	LMAD
2	168394128	2-168394128	-0.21114	8.52e-05	0.185811	4.06966	0.598652	LMAD
2	168394197	2-168394197	-0.21114	8.52e-05	0.189189	4.06966	0.598652	LMAD
2	168394258	2-168394258	-0.21114	8.52e-05	0.185811	4.06966	0.598652	LMAD
2	168394426	2-168394426	-0.21114	8.52e-05	0.185811	4.06966	0.598652	LMAD
2	168394431	2-168394431	-0.21114	8.52e-05	0.185811	4.06966	0.598652	LMAD
2	168394468	2-168394468	-0.21114	8.52e-05	0.185811	4.06966	0.598652	LMAD
2	168394569	2-168394569	-0.21114	8.52e-05	0.185811	4.06966	0.598652	LMAD
2	168394618	2-168394618	-0.21114	8.52e-05	0.185811	4.06966	0.598652	LMAD
2	168394620	2-168394620	-0.21114	8.52e-05	0.185811	4.06966	0.598652	LMAD
2	168394858	2-168394858	-0.205842	9.76e-05	0.192568	4.01063	0.598652	LMAD
2	168394927	2-168394927	-0.21114	8.52e-05	0.189189	4.06966	0.598652	LMAD
2	168395338	2-168395338	-0.208459	7.16e-05	0.185811	4.14491	0.598652	LMAD
2	168395345	2-168395345	-0.202171	9.29e-05	0.189189	4.03186	0.598652	LMAD
2	168395382	2-168395382	-0.208318	7.76e-05	0.189189	4.11034	0.598652	LMAD
2	168395499	2-168395499	-0.21114	8.52e-05	0.182432	4.06966	0.598652	LMAD
2	168395704	2-168395704	-0.21114	8.52e-05	0.185811	4.06966	0.598652	LMAD
2	168395741	2-168395741	-0.21114	8.52e-05	0.185811	4.06966	0.598652	LMAD
2	168395995	2-168395995	-0.21114	8.52e-05	0.189189	4.06966	0.598652	LMAD
2	168396007	2-168396007	-0.21114	8.52e-05	0.185811	4.06966	0.598652	LMAD
2	168396017	2-168396017	-0.21114	8.52e-05	0.185811	4.06966	0.598652	LMAD
2	168396028	2-168396028	-0.21114	8.52e-05	0.185811	4.06966	0.598652	LMAD
2	168396107	2-168396107	-0.207762	8.12e-05	0.189189	4.09041	0.598652	LMAD
2	168396135	2-168396135	-0.21114	8.52e-05	0.185811	4.06966	0.598652	LMAD
2	168396333	2-168396333	-0.206443	9.67e-05	0.189189	4.0146	0.598652	LMAD
2	168396520	2-168396520	-0.21114	8.52e-05	0.185811	4.06966	0.598652	LMAD
2	168396542	2-168396542	-0.21114	8.52e-05	0.185811	4.06966	0.598652	LMAD
2	168396565	2-168396565	-0.21438	8.28e-05	0.182432	4.08218	0.598652	LMAD
2	168396677	2-168396677	-0.21438	8.28e-05	0.182432	4.08218	0.598652	LMAD
2	168396695	2-168396695	-0.21438	8.28e-05	0.182432	4.08218	0.598652	LMAD
2	168396714	2-168396714	-0.21438	8.28e-05	0.182432	4.08218	0.598652	LMAD
2	168396807	2-168396807	-0.21438	8.28e-05	0.182432	4.08218	0.598652	LMAD
2	168396823	2-168396823	-0.21114	8.52e-05	0.185811	4.06966	0.598652	LMAD
2	168396829	2-168396829	-0.21114	8.52e-05	0.185811	4.06966	0.598652	LMAD
2	168396876	2-168396876	-0.204389	9.56e-05	0.192568	4.01946	0.598652	LMAD
2	168396952	2-168396952	-0.21114	8.52e-05	0.185811	4.06966	0.598652	LMAD
2	168396975	2-168396975	-0.21114	8.52e-05	0.185811	4.06966	0.598652	LMAD
2	168397050	2-168397050	-0.21114	8.52e-05	0.185811	4.06966	0.598652	LMAD
2	168397074	2-168397074	-0.21114	8.52e-05	0.185811	4.06966	0.598652	LMAD
2	168397146	2-168397146	-0.21114	8.52e-05	0.185811	4.06966	0.598652	LMAD
2	168397229	2-168397229	-0.21114	8.52e-05	0.189189	4.06966	0.598652	LMAD
2	168397347	2-168397347	-0.21114	8.52e-05	0.185811	4.06966	0.598652	LMAD
2	168397388	2-168397388	-0.205856	8.42e-05	0.199324	4.07488	0.598652	LMAD
2	168397442	2-168397442	-0.21114	8.52e-05	0.185811	4.06966	0.598652	LMAD
2	168397455	2-168397455	-0.21114	8.52e-05	0.185811	4.06966	0.598652	LMAD
2	168397508	2-168397508	-0.21114	8.52e-05	0.185811	4.06966	0.598652	LMAD
2	168397513	2-168397513	-0.21114	8.52e-05	0.185811	4.06966	0.598652	LMAD
2	168397569	2-168397569	-0.21114	8.52e-05	0.185811	4.06966	0.598652	LMAD
2	168397671	2-168397671	-0.21114	8.52e-05	0.185811	4.06966	0.598652	LMAD
2	168397821	2-168397821	-0.211264	6.1e-05	0.189189	4.21494	0.598652	LMAD
2	168397862	2-168397862	-0.21114	8.52e-05	0.185811	4.06966	0.598652	LMAD
2	168397878	2-168397878	-0.21114	8.52e-05	0.185811	4.06966	0.598652	LMAD
2	168397917	2-168397917	-0.21114	8.52e-05	0.185811	4.06966	0.598652	LMAD
2	168398017	2-168398017	-0.21114	8.52e-05	0.185811	4.06966	0.598652	LMAD
2	168398045	2-168398045	-0.21114	8.52e-05	0.185811	4.06966	0.598652	LMAD
2	168398080	2-168398080	-0.21114	8.52e-05	0.185811	4.06966	0.598652	LMAD
2	168398120	2-168398120	-0.21114	8.52e-05	0.182432	4.06966	0.598652	LMAD
2	168398187	2-168398187	-0.21114	8.52e-05	0.185811	4.06966	0.598652	LMAD
2	168398199	2-168398199	-0.21114	8.52e-05	0.185811	4.06966	0.598652	LMAD
2	168398222	2-168398222	-0.21114	8.52e-05	0.185811	4.06966	0.598652	LMAD
2	168398252	2-168398252	-0.21114	8.52e-05	0.189189	4.06966	0.598652	LMAD
2	168398312	2-168398312	-0.21114	8.52e-05	0.185811	4.06966	0.598652	LMAD
2	168398407	2-168398407	-0.21114	8.52e-05	0.189189	4.06966	0.598652	LMAD
2	168398459	2-168398459	-0.21114	8.52e-05	0.185811	4.06966	0.598652	LMAD
2	168398494	2-168398494	-0.21114	8.52e-05	0.185811	4.06966	0.598652	LMAD
2	168398536	2-168398536	-0.21114	8.52e-05	0.185811	4.06966	0.598652	LMAD
2	168398572	2-168398572	-0.21114	8.52e-05	0.189189	4.06966	0.598652	LMAD
2	168398592	2-168398592	-0.21114	8.52e-05	0.185811	4.06966	0.598652	LMAD
2	168398605	2-168398605	-0.21114	8.52e-05	0.185811	4.06966	0.598652	LMAD
2	168398632	2-168398632	-0.21114	8.52e-05	0.185811	4.06966	0.598652	LMAD
2	168398689	2-168398689	-0.21114	8.52e-05	0.185811	4.06966	0.598652	LMAD
2	168398730	2-168398730	-0.21114	8.52e-05	0.185811	4.06966	0.598652	LMAD
2	168398797	2-168398797	-0.21114	8.52e-05	0.185811	4.06966	0.598652	LMAD
2	168398817	2-168398817	-0.21114	8.52e-05	0.185811	4.06966	0.598652	LMAD
2	168399181	2-168399181	-0.21114	8.52e-05	0.185811	4.06966	0.598652	LMAD
2	168399268	2-168399268	-0.21114	8.52e-05	0.185811	4.06966	0.598652	LMAD
2	168399324	2-168399324	-0.21114	8.52e-05	0.185811	4.06966	0.598652	LMAD
2	168399347	2-168399347	-0.21114	8.52e-05	0.185811	4.06966	0.598652	LMAD
2	168399554	2-168399554	-0.21114	8.52e-05	0.185811	4.06966	0.598652	LMAD
2	168399606	2-168399606	-0.21114	8.52e-05	0.185811	4.06966	0.598652	LMAD
2	168399645	2-168399645	-0.21114	8.52e-05	0.189189	4.06966	0.598652	LMAD
2	168399707	2-168399707	-0.21114	8.52e-05	0.189189	4.06966	0.598652	LMAD
2	168399765	2-168399765	-0.21114	8.52e-05	0.189189	4.06966	0.598652	LMAD
2	168399772	2-168399772	-0.21114	8.52e-05	0.189189	4.06966	0.598652	LMAD
2	168399791	2-168399791	-0.208318	7.76e-05	0.192568	4.11034	0.598652	LMAD
2	168399905	2-168399905	-0.224893	1.99e-05	0.189189	4.70036	0.598652	LMAD
2	168399928	2-168399928	-0.21114	8.52e-05	0.185811	4.06966	0.598652	LMAD
2	168399945	2-168399945	-0.21114	8.52e-05	0.185811	4.06966	0.598652	LMAD
2	168399957	2-168399957	-0.21114	8.52e-05	0.185811	4.06966	0.598652	LMAD
2	168399963	2-168399963	-0.21114	8.52e-05	0.185811	4.06966	0.598652	LMAD
2	168400034	2-168400034	-0.21114	8.52e-05	0.185811	4.06966	0.598652	LMAD
2	168400059	2-168400059	-0.21114	8.52e-05	0.185811	4.06966	0.598652	LMAD
2	168400109	2-168400109	-0.21114	8.52e-05	0.185811	4.06966	0.598652	LMAD
2	168400141	2-168400141	-0.21114	8.52e-05	0.185811	4.06966	0.598652	LMAD
2	168400170	2-168400170	-0.21114	8.52e-05	0.185811	4.06966	0.598652	LMAD
2	168400179	2-168400179	-0.218108	4.17e-05	0.189189	4.37939	0.598652	LMAD
2	168400193	2-168400193	-0.180824	5.92e-05	0.266892	4.22759	0.598652	LMAD
2	168400273	2-168400273	-0.21114	8.52e-05	0.185811	4.06966	0.598652	LMAD
2	168400305	2-168400305	-0.21114	8.52e-05	0.185811	4.06966	0.598652	LMAD
2	168400456	2-168400456	-0.21114	8.52e-05	0.185811	4.06966	0.598652	LMAD
2	168400505	2-168400505	-0.21114	8.52e-05	0.185811	4.06966	0.598652	LMAD
2	168400598	2-168400598	-0.21114	8.52e-05	0.185811	4.06966	0.598652	LMAD
2	168400619	2-168400619	-0.21114	8.52e-05	0.185811	4.06966	0.598652	LMAD
2	168400712	2-168400712	-0.220268	4.16e-05	0.182432	4.38092	0.598652	LMAD
2	168400777	2-168400777	-0.21438	8.28e-05	0.182432	4.08218	0.598652	LMAD
2	168400794	2-168400794	-0.21438	8.28e-05	0.182432	4.08218	0.598652	LMAD
2	168400884	2-168400884	-0.219819	3.37e-05	0.182432	4.47226	0.598652	LMAD
2	168400938	2-168400938	-0.21114	8.52e-05	0.185811	4.06966	0.598652	LMAD
2	168401051	2-168401051	-0.21114	8.52e-05	0.185811	4.06966	0.598652	LMAD
2	168401069	2-168401069	-0.21114	8.52e-05	0.185811	4.06966	0.598652	LMAD
2	168401181	2-168401181	-0.21114	8.52e-05	0.189189	4.06966	0.598652	LMAD
2	168401200	2-168401200	-0.21114	8.52e-05	0.185811	4.06966	0.598652	LMAD
2	168401212	2-168401212	-0.21114	8.52e-05	0.185811	4.06966	0.598652	LMAD
2	168401610	2-168401610	-0.21114	8.52e-05	0.185811	4.06966	0.598652	LMAD
2	168401650	2-168401650	-0.21114	8.52e-05	0.185811	4.06966	0.598652	LMAD
2	168401943	2-168401943	-0.21438	8.28e-05	0.182432	4.08218	0.598652	LMAD
2	168401955	2-168401955	-0.226524	2.07e-05	0.185811	4.68396	0.598652	LMAD
2	168402068	2-168402068	-0.221785	3.97e-05	0.185811	4.40125	0.598652	LMAD
2	168402129	2-168402129	-0.215491	5.84e-05	0.185811	4.23379	0.598652	LMAD
2	168402139	2-168402139	-0.21438	8.28e-05	0.182432	4.08218	0.598652	LMAD
2	168402194	2-168402194	-0.21438	8.28e-05	0.182432	4.08218	0.598652	LMAD
2	168402717	2-168402717	-0.21114	8.52e-05	0.185811	4.06966	0.598652	LMAD
2	168402899	2-168402899	-0.21114	8.52e-05	0.185811	4.06966	0.598652	LMAD
2	168404486	2-168404486	-0.210692	8.16e-05	0.192568	4.08847	0.598652	LMAD
2	168404635	2-168404635	-0.21114	8.52e-05	0.185811	4.06966	0.598652	LMAD
2	168404684	2-168404684	-0.21114	8.52e-05	0.185811	4.06966	0.598652	LMAD
2	168404709	2-168404709	-0.223803	2.46e-05	0.189189	4.60992	0.598652	LMAD
2	168404721	2-168404721	-0.223803	2.46e-05	0.185811	4.60992	0.598652	LMAD
2	168405043	2-168405043	-0.21114	8.52e-05	0.185811	4.06966	0.598652	LMAD
2	168405583	2-168405583	-0.21114	8.52e-05	0.185811	4.06966	0.598652	LMAD
2	168405586	2-168405586	-0.21114	8.52e-05	0.185811	4.06966	0.598652	LMAD
2	168405622	2-168405622	-0.222163	4.59e-05	0.182432	4.33776	0.598652	LMAD
2	168405933	2-168405933	-0.222163	4.59e-05	0.182432	4.33776	0.598652	LMAD
2	168406750	2-168406750	-0.224404	6.54e-05	0.172297	4.1842	0.598652	LMAD
2	168419607	2-168419607	-0.21114	8.52e-05	0.185811	4.06966	0.598652	LMAD
2	168419699	2-168419699	-0.21114	8.52e-05	0.185811	4.06966	0.598652	LMAD
2	168423725	2-168423725	-0.193196	6.98e-05	0.266892	4.15618	0.598652	LMAD
2	168431759	2-168431759	-0.203627	5.52e-05	0.206081	4.25771	0.598652	LMAD
2	168439981	2-168439981	-0.204065	4.81e-05	0.212838	4.31819	0.598652	LMAD
2	168445144	2-168445144	-0.20672	6.47e-06	0.266892	5.18889	0.515639	LMAD
2	168448211	2-168448211	-0.185194	5.51e-05	0.283784	4.25887	0.598652	LMAD
2	168456445	2-168456445	-0.182372	7.52e-05	0.239865	4.12371	0.598652	LMAD
2	168468218	2-168468218	-0.208467	6.63e-05	0.189189	4.17817	0.598652	LMAD
2	168493879	2-168493879	-0.155865	6.75e-05	0.408784	4.17085	0.598652	LMAD
2	168503948	2-168503948	-0.180626	5.91e-05	0.246622	4.22811	0.598652	LMAD
2	168503954	2-168503954	-0.191563	5.74e-05	0.22973	4.2408	0.598652	LMAD
2	168504211	2-168504211	-0.224875	3.73e-06	0.212838	5.42801	0.515639	LMAD
2	168504534	2-168504534	-0.212091	7.77e-06	0.239865	5.10977	0.515639	LMAD
2	168516787	2-168516787	-0.200119	2.24e-05	0.236486	4.64959	0.598652	LMAD
2	168516793	2-168516793	-0.20308	1.41e-05	0.246622	4.85104	0.563502	LMAD
2	168520186	2-168520186	-0.179918	5.34e-05	0.290541	4.27255	0.598652	LMAD
2	172787996	2-172787996	0.213795	8.48e-05	0.168919	4.07149	0.598652	LMAD
2	173031063	2-173031063	0.236134	8.04e-05	0.114865	4.09483	0.598652	LMAD
2	173125357	2-173125357	-0.156375	7.52e-05	0.405405	4.12374	0.598652	LMAD
2	173161457	2-173161457	-0.189266	7.94e-05	0.202703	4.10042	0.598652	LMAD
2	173161672	2-173161672	-0.188974	6.67e-05	0.202703	4.17619	0.598652	LMAD
2	177822424	2-177822424	-0.287807	1.13e-05	0.0878378	4.94877	0.515639	LMAD
2	179137984	2-179137984	-0.268476	7.68e-05	0.0844595	4.11472	0.598652	LMAD
2	180036304	2-180036304	-0.402638	9.93e-05	0.0540541	4.0031	0.598652	LMAD
2	183564873	2-183564873	-0.160478	5.28e-05	0.398649	4.27715	0.598652	LMAD
2	183565001	2-183565001	-0.153382	6.29e-05	0.459459	4.20121	0.598652	LMAD
2	183565064	2-183565064	-0.160957	5.19e-05	0.39527	4.28523	0.598652	LMAD
2	183565088	2-183565088	-0.156919	7.87e-05	0.39527	4.10418	0.598652	LMAD
2	183565121	2-183565121	-0.157058	7.5e-05	0.408784	4.12475	0.598652	LMAD
2	183565126	2-183565126	-0.158976	6.21e-05	0.402027	4.20676	0.598652	LMAD
2	183565242	2-183565242	-0.15465	9.86e-05	0.391892	4.00613	0.598652	LMAD
2	183565807	2-183565807	-0.162023	4.04e-05	0.405405	4.39363	0.598652	LMAD
2	183565815	2-183565815	-0.162023	4.04e-05	0.405405	4.39363	0.598652	LMAD
2	183565881	2-183565881	-0.15763	6.6e-05	0.405405	4.18047	0.598652	LMAD
2	183565890	2-183565890	-0.155773	8.34e-05	0.402027	4.07901	0.598652	LMAD
2	183565906	2-183565906	-0.155773	8.34e-05	0.402027	4.07901	0.598652	LMAD
2	183565935	2-183565935	-0.155773	8.34e-05	0.402027	4.07901	0.598652	LMAD
2	183565943	2-183565943	-0.157714	6.9e-05	0.39527	4.16107	0.598652	LMAD
2	183565958	2-183565958	-0.155773	8.34e-05	0.398649	4.07901	0.598652	LMAD
2	183566002	2-183566002	-0.155773	8.34e-05	0.398649	4.07901	0.598652	LMAD
2	183566043	2-183566043	-0.157714	6.9e-05	0.39527	4.16107	0.598652	LMAD
2	183566044	2-183566044	-0.157714	6.9e-05	0.39527	4.16107	0.598652	LMAD
2	183566091	2-183566091	-0.155773	8.34e-05	0.402027	4.07901	0.598652	LMAD
2	183566139	2-183566139	-0.157714	6.9e-05	0.39527	4.16107	0.598652	LMAD
2	183566406	2-183566406	-0.162245	4.2e-05	0.391892	4.37706	0.598652	LMAD
2	183566447	2-183566447	-0.15745	6.05e-05	0.405405	4.21836	0.598652	LMAD
2	183566455	2-183566455	-0.15745	6.05e-05	0.405405	4.21836	0.598652	LMAD
2	183566505	2-183566505	-0.155773	8.34e-05	0.402027	4.07901	0.598652	LMAD
2	183566629	2-183566629	-0.157714	6.9e-05	0.39527	4.16107	0.598652	LMAD
2	183566758	2-183566758	-0.159817	5.78e-05	0.39527	4.23816	0.598652	LMAD
2	183566934	2-183566934	-0.157714	6.9e-05	0.39527	4.16107	0.598652	LMAD
2	183567017	2-183567017	-0.157894	7.17e-05	0.391892	4.14419	0.598652	LMAD
2	183567031	2-183567031	-0.157894	7.17e-05	0.391892	4.14419	0.598652	LMAD
2	183567047	2-183567047	-0.157894	7.17e-05	0.391892	4.14419	0.598652	LMAD
2	183567094	2-183567094	-0.157894	7.17e-05	0.391892	4.14419	0.598652	LMAD
2	183567150	2-183567150	-0.157894	7.17e-05	0.391892	4.14419	0.598652	LMAD
2	183567179	2-183567179	-0.170111	1.92e-05	0.385135	4.7174	0.598652	LMAD
2	183567198	2-183567198	-0.165492	3.24e-05	0.388514	4.48936	0.598652	LMAD
2	183567369	2-183567369	-0.157468	9.26e-05	0.35473	4.03321	0.598652	LMAD
2	183567793	2-183567793	-0.157714	6.9e-05	0.39527	4.16107	0.598652	LMAD
2	183568195	2-183568195	-0.160887	4.8e-05	0.375	4.31891	0.598652	LMAD
2	183568220	2-183568220	-0.164025	3.19e-05	0.388514	4.49618	0.598652	LMAD
2	183568426	2-183568426	-0.157714	6.9e-05	0.39527	4.16107	0.598652	LMAD
2	183568511	2-183568511	-0.15994	5.66e-05	0.388514	4.24709	0.598652	LMAD
2	183568921	2-183568921	-0.172165	1.44e-05	0.388514	4.84217	0.568544	LMAD
2	183569204	2-183569204	-0.160238	5.56e-05	0.391892	4.25474	0.598652	LMAD
[truncated: 13,920 more rows]
