# Supplementary material for: Natural variation in tetrapyrrole biosynthetic enzymes and their regulation modifies the maize chlorophyll mutant Oy1-N1989
Source: Plant Physiol. 2025 Nov 12;199(3):kiaf431. doi: 10.1093/plphys/kiaf431 (PMC12607265; doi:10.1093/plphys/kiaf431)
Supplement: kiaf431_Supplementary_Data [file kiaf431_supplementary_data.zip › Table S1.xlsx]

## Sheet: DEGs_Oy1-N1989|oy1(B73)
Table S1. A)Differentially expressed genes in Oy1-N1989/oy1B73 as compared to wild type siblings
v4_gene	baseMean	log2FoldChange	lfcSE	stat	pvalue	padj	Gramene annotation	MaizeGDB annotation
Zm00001d014282	66.6149	5.48605	1.69102	3.24422	0.00117771	0.0193282
Zm00001d036643	6.04724	5.3348	1.39886	3.81369	0.000136909	0.00397285	BTB/POZ and MATH domain-containing protein 2	math-btb24
Zm00001d042063	5.0216	5.16182	1.70329	3.0305	0.00244151	0.0325352
Zm00001d017480	5.27093	5.07426	1.52689	3.32327	0.000889694	0.016225	Ethylene-responsive transcription factor ERF035	AP2-EREBP-transcription factor 104
Zm00001d044640	9.76735	4.42405	1.34847	3.28081	0.0010351	0.0177404	Probable peptide/nitrate transporter
Zm00001d031047	6.26689	4.3106	1.42757	3.01955	0.00253153	0.0332509	CASP-like protein 2
Zm00001d012517	16.8133	4.25661	0.956427	4.45053	8.5658e-06	0.000408216	KH domain-containing protein
Zm00001d040253	25.9292	4.16976	1.40535	2.96706	0.00300663	0.0374161
Zm00001d031599	19.6333	3.9691	1.30799	3.0345	0.00240936	0.0322782	Proteasome subunit beta type
Zm00001d015002	8.88981	3.95249	1.23228	3.20746	0.00133913	0.0210926
Zm00001d053236	7.16317	3.8615	1.29167	2.98953	0.00279404	0.0357198	Putative RING zinc finger domain superfamily protein
Zm00001d032176	26.8289	3.75967	0.933861	4.02595	5.67466e-05	0.00196452
Zm00001d017916	5.55817	3.70222	1.2316	3.00602	0.00264691	0.0344263	CGI-like protein
Zm00001d030329	14.732	3.68139	1.1452	3.21461	0.0013062	0.0207309
Zm00001d032120	13.51	3.39768	1.04834	3.24102	0.00119103	0.0194649	Tetraspanin-7
Zm00001d002410	68.4699	3.20184	0.576896	5.55012	2.85471e-08	3.26011e-06	Probable xyloglucan endotransglucosylase/hydrolase protein 21
Zm00001d034541	18.5823	3.05761	0.543568	5.62508	1.85422e-08	2.23879e-06	Rubredoxin-like superfamily protein
Zm00001d008699	7.79332	3.05036	0.948046	3.21752	0.00129302	0.0205927
Zm00001d046223	32.8719	2.95465	0.618921	4.77388	1.80714e-06	0.000109534	Homeobox protein ATH1	Homeobox-transcription factor 21
Zm00001d052433	15.0614	2.94486	0.866968	3.39673	0.000681957	0.013323	Putative metacaspase family protein	metacaspase11
Zm00001d000647	32.4182	2.92845	0.609296	4.80628	1.53763e-06	9.59943e-05	#N/A
Zm00001d032322	13.6054	2.84138	0.72239	3.9333	8.37865e-05	0.00265074	Nucleobase-ascorbate transporter 6	nucleobase:cation symporter2
Zm00001d020982	32.9133	2.8395	0.60293	4.70951	2.48316e-06	0.000144882	NAC domain containing protein 38	NAC-transcription factor 56
Zm00001d018924	31.8099	2.7972	0.682709	4.09721	4.18161e-05	0.00151778	Potassium channel AKT1
Zm00001d051843	24.0503	2.73205	0.779497	3.50489	0.000456792	0.0099249	Oligopeptide transporter 5
Zm00001d051397	8.85091	2.70868	0.946538	2.86167	0.00421413	0.0468693	U-box domain-containing protein 33
Zm00001d037653	78.4701	2.64338	0.417799	6.32691	2.50119e-10	4.59262e-08	Xylanase inhibitor protein 1	chitinase26
Zm00001d042905	10.5116	2.63168	0.818892	3.21371	0.00131034	0.0207626	Laccase-17	laccase15
Zm00001d036761	44.1538	2.57935	0.753712	3.42219	0.000621179	0.012555	Ubiquitin system component Cue protein
Zm00001d041436	14.739	2.54783	0.754867	3.37521	0.000737606	0.0141966
Zm00001d051812	9.23173	2.47465	0.871815	2.8385	0.00453263	0.0489571	histidine kinase6	histidine kinase6
Zm00001d026012	115.183	2.47218	0.394321	6.26946	3.62301e-10	6.34162e-08	OSJNBa0088A01.13 protein%3B protein
Zm00001d033160	16.5039	2.34327	0.791155	2.96184	0.00305811	0.0378375	Transposon protein
Zm00001d053746	46.5682	2.32217	0.531331	4.37049	1.23971e-05	0.000558136	Probable WRKY transcription factor 40	WRKY-transcription factor 129
Zm00001d029359	29.4797	2.30247	0.796444	2.89094	0.00384093	0.0437838	benzoxazinone synthesis10	benzoxazinone synthesis10
Zm00001d020899	17.4288	2.28116	0.621295	3.67161	0.000241026	0.00608381
Zm00001d016950	151.92	2.25301	0.415824	5.41817	6.02124e-08	6.2651e-06	NAC30 NAC type transcription factor	NAC-transcription factor 30
Zm00001d009097	23.7256	2.23274	0.615893	3.62521	0.000288725	0.00700824	Endoglucanase 1
Zm00001d052893	12.6811	2.22564	0.747425	2.97774	0.00290383	0.0366482	Protein EMSY-LIKE 4
Zm00001d013089	26.4276	2.21926	0.582197	3.81186	0.000137924	0.00398638	Bifunctional inhibitor/lipid-transfer protein/seed storage 2S albumin superfamily protein
Zm00001d008496	16.6279	2.19736	0.61206	3.59011	0.000330543	0.00776755	Glycosyltransferase family 61 protein
Zm00001d044986	87.9179	2.16525	0.619467	3.49535	0.000473441	0.0102391
Zm00001d038551	20.9072	2.11391	0.69353	3.04804	0.0023034	0.0310585	Putative DUF26-domain receptor-like protein kinase family protein
Zm00001d034197	40.0244	2.08098	0.508183	4.09494	4.22283e-05	0.00152388
Zm00001d018065	319.146	2.07199	0.197297	10.5019	8.46894e-26	3.96537e-22	mTERF family protein	mTERF domain protein7b
Zm00001d023353	26.0935	2.06034	0.64832	3.17796	0.00148313	0.0227313	CBL-interacting serine/threonine-protein kinase 10	calcineurin B-like-interacting protein kinase14
Zm00001d050977	52.2835	2.05219	0.542811	3.78068	0.000156403	0.00437858	cytochrome P450 family 86 subfamily C polypeptide 1
Zm00001d003635	29.1413	2.04828	0.607006	3.3744	0.000739761	0.0142102
Zm00001d026016	90.7864	2.04417	0.307317	6.65167	2.8978e-11	6.86999e-09	RNA-binding (RRM/RBD/RNP motifs) family protein
Zm00001d002274	14.5538	2.02488	0.696342	2.90788	0.00363887	0.0421735	Remorin family protein
Zm00001d052206	45.8274	2.01495	0.627043	3.21342	0.00131164	0.0207656	Protein EXORDIUM
Zm00001d050470	26.7619	2.01088	0.458114	4.38948	1.13624e-05	0.000514025	Phospholipase D beta 1
Zm00001d042777	72.4372	1.99876	0.373434	5.35238	8.68036e-08	8.74056e-06	Basic leucine zipper protein%253B Liguleless2	liguleless2
Zm00001d047512	24.1644	1.93587	0.577809	3.35036	0.000807072	0.0151467	DNA binding protein [Source:UniProtKB/TrEMBL%3BAcc:B4FHQ5]
Zm00001d017208	101.602	1.92194	0.256672	7.48792	6.99719e-14	2.73022e-11	Tic20-like protein
Zm00001d021459	30.3594	1.92192	0.464574	4.13694	3.51967e-05	0.00133172	Auxin-responsive protein SAUR61
Zm00001d037066	30.543	1.913	0.438962	4.358	1.31258e-05	0.000583926	Putative prolin-rich extensin-like receptor protein kinase family protein
Zm00001d036135	270.102	1.89735	0.259364	7.31539	2.56626e-13	9.24299e-11	Superoxide dismutase	superoxide dismutase12
Zm00001d041752	51.3731	1.88489	0.443458	4.25043	2.13361e-05	0.000872582	ARF guanine-nucleotide exchange factor GNL2
Zm00001d018191	18.8762	1.8774	0.581405	3.22908	0.00124187	0.0200066	Ethylene-responsive transcription factor ERF014	AP2-EREBP-transcription factor 136
Zm00001d019226	72.7035	1.87324	0.358092	5.23118	1.68436e-07	1.5094e-05	Cadmium/zinc-transporting ATPase HMA2
Zm00001d003938	20.9991	1.86624	0.558115	3.34384	0.000826287	0.0153621	Steroleosin
Zm00001d027542	827.975	1.85448	0.163523	11.3408	8.2413e-30	5.14505e-26	glutathione transferase10	glutathione transferase10
Zm00001d041341	34.6723	1.81825	0.449455	4.04546	5.22215e-05	0.00182814	Spermidine hydroxycinnamoyl transferase
Zm00001d006291	12.6765	1.81161	0.587282	3.08473	0.00203738	0.0284831
Zm00001d039337	163.736	1.81035	0.249684	7.25054	4.15113e-13	1.46692e-10	Peptidase C45%252C acyl-coenzyme A/6-aminopenicillanic acid acyl-transferase
Zm00001d038049	1066.09	1.79931	0.633682	2.83945	0.0045192	0.0488684	Lichenase-2%253B Putative O-Glycosyl hydrolase superfamily protein	lichenase2
Zm00001d000558	17.5089	1.79892	0.569295	3.15991	0.00157818	0.0238754	#N/A
Zm00001d052478	24.6893	1.79608	0.544259	3.30005	0.000966671	0.0170318	Embryogenesis transmembrane protein-like
Zm00001d023863	73.112	1.7949	0.339476	5.28726	1.24163e-07	1.16273e-05	Riboflavin synthase alpha chain
Zm00001d052556	377.34	1.7896	0.181776	9.84507	7.19892e-23	1.82109e-19	Signal recognition particle 54 kDa protein chloroplastic
Zm00001d017762	70.8468	1.77874	0.566103	3.14208	0.00167753	0.0249353	abscisic acid 8'-hydroxylase1	abscisic acid 8'-hydroxylase1
Zm00001d052864	332.622	1.75458	0.192805	9.10031	9.00752e-20	1.12468e-16	Fasciclin-like arabinogalactan protein 7
Zm00001d013992	365.229	1.75282	0.190013	9.22474	2.84244e-20	4.80423e-17	Pyridoxal phosphate (PLP)-dependent transferases superfamily protein
Zm00001d008003	143.755	1.73782	0.308916	5.62554	1.84934e-08	2.23879e-06	#N/A
Zm00001d017531	329.179	1.7304	0.270604	6.39458	1.60985e-10	3.10835e-08	Purine-uracil permease NCS1
Zm00001d023583	151.209	1.73033	0.299636	5.77477	7.70598e-09	1.03831e-06	Dynamin-like protein ARC5
Zm00001d029274	26.3779	1.7265	0.475473	3.63112	0.000282196	0.00689082	guaiacol peroxidase2	guaiacol peroxidase2
Zm00001d025842	18.3934	1.72539	0.600851	2.87158	0.00408422	0.0459143	embryo sac development arrest 6
Zm00001d021645	1737.28	1.72318	0.208414	8.26807	1.3615e-16	9.44424e-14	Protein LHCP TRANSLOCATION DEFECT
Zm00001d049109	79.7957	1.71883	0.402029	4.27539	1.90805e-05	0.000798831	Cysteine protease
Zm00001d036482	14.7261	1.69815	0.584407	2.90577	0.00366356	0.0423809	Core-2/I-branching beta-16-N-acetylglucosaminyltransferase family protein
Zm00001d041180	113.64	1.66326	0.245214	6.78288	1.17805e-11	3.10756e-09	Protein ENHANCED DOWNY MILDEW 2
Zm00001d018926	66.3613	1.65765	0.379709	4.36558	1.26786e-05	0.000566724	Bifunctional inhibitor/lipid-transfer protein/seed storage 2S albumin superfamily protein
Zm00001d052979	36.7856	1.6502	0.384459	4.29226	1.76867e-05	0.000749444	transferases%3Bfolic acid binding
Zm00001d039193	201.359	1.6459	0.212739	7.73674	1.01999e-14	4.89831e-12	Pentatricopeptide repeat-containing protein mitochondrial
Zm00001d049551	27.7667	1.63168	0.477752	3.41533	0.000637051	0.01272	Putative cytochrome P450 superfamily protein
Zm00001d001323	60.6256	1.62766	0.406585	4.00325	6.24782e-05	0.00211601	#N/A
Zm00001d014659	418.217	1.62736	0.204595	7.95405	1.80517e-15	9.65972e-13	Macrophage migration inhibitory factor
Zm00001d036003	41.662	1.62728	0.476518	3.41494	0.000637971	0.0127248	DRE-binding protein4	DRE-binding protein4
Zm00001d034479	3281.6	1.61553	0.272468	5.92925	3.04329e-09	4.45296e-07	histone one (H1)	histone one (H1)
Zm00001d052525	683.452	1.61093	0.289548	5.56359	2.64286e-08	3.07442e-06	Calmodulin binding protein%253B Putative calmodulin-binding family protein
Zm00001d030864	31.3159	1.60675	0.566598	2.83578	0.00457139	0.0492621	BTB/POZ domain-containing protein NPY2
Zm00001d012013	97.0577	1.6018	0.292925	5.46829	4.54409e-08	4.89117e-06
Zm00001d007470	82.0831	1.58078	0.334609	4.72427	2.30946e-06	0.000135592
Zm00001d024530	22.7803	1.57971	0.544562	2.90088	0.00372122	0.0429154	alpha/beta-Hydrolases superfamily protein
Zm00001d019184	135.453	1.56228	0.28712	5.44122	5.29156e-08	5.53663e-06	KHG/KDPG aldolase
Zm00001d014383	107.269	1.55897	0.316168	4.93083	8.18792e-07	5.67969e-05	3-hydroxyisobutyrate dehydrogenase
Zm00001d019990	27.9753	1.54436	0.488554	3.16108	0.00157183	0.023822	embryo defective 1381
Zm00001d049145	59.5797	1.54133	0.442873	3.48029	0.000500868	0.0106237	Putative CRINKLY4-like receptor protein kinase family protein
Zm00001d049158	19.0576	1.5376	0.502103	3.06232	0.00219626	0.0300905	Transcription factor bHLH62	bHLH-transcription factor 141
Zm00001d002054	75.7189	1.51903	0.317986	4.77702	1.77911e-06	0.000108185	photosynthetic electron transport3	photosynthetic electron transport3
Zm00001d028338	1192.37	1.51783	0.187664	8.08802	6.06412e-16	3.44166e-13
Zm00001d021249	51.0214	1.51685	0.395453	3.83573	0.000125194	0.00370419	Bifunctional UDP-glucose 4-epimerase and UDP-xylose 4-epimerase 1
Zm00001d031303	182.804	1.51456	0.276859	5.47051	4.48735e-08	4.85801e-06	Probable galactinol--sucrose galactosyltransferase 1	raffinose synthase2
Zm00001d020560	283.448	1.514	0.232369	6.51551	7.24444e-11	1.57769e-08	Probable xyloglucan glycosyltransferase 8
Zm00001d033181	833.193	1.51092	0.170725	8.85002	8.75007e-19	9.10445e-16	fructokinase-like 2
Zm00001d020222	18.0222	1.50427	0.51729	2.90799	0.00363762	0.0421735
Zm00001d019589	72.5113	1.50204	0.321694	4.66915	3.02443e-06	0.000168585	CAAX amino terminal protease family protein
Zm00001d047077	628.514	1.49479	0.199274	7.50117	6.32518e-14	2.52052e-11	Beta-amylase 3 chloroplastic
Zm00001d004881	743.768	1.48403	0.263059	5.64142	1.68653e-08	2.09186e-06	Transcription repressor OFP6	OVATE-transcription factor 10
Zm00001d053588	32.7447	1.47814	0.379596	3.89399	9.86078e-05	0.00303256	Protein kinase protein with adenine nucleotide alpha hydrolases-like domain
Zm00001d028204	38.5817	1.47706	0.388077	3.8061	0.000141175	0.00406154	Expressed protein%3B protein
Zm00001d007531	73.4275	1.46918	0.293118	5.01224	5.37993e-07	4.07938e-05	Pentatricopeptide repeat-containing protein mitochondrial
Zm00001d005995	48.4664	1.46824	0.454193	3.23263	0.00122655	0.0198685	Phosphatidylinositol/phosphatidylcholine transfer protein SFH13
Zm00001d006481	34.8498	1.46368	0.44614	3.28075	0.00103531	0.0177404	BNR/Asp-box repeat family protein
Zm00001d043198	53.4709	1.46179	0.339108	4.31069	1.62746e-05	0.000705572	Leucine-rich repeat (LRR) family protein
Zm00001d003411	238.258	1.45948	0.275849	5.29085	1.21751e-07	1.15166e-05	30S ribosomal protein 3 chloroplastic
Zm00001d027451	321.014	1.45712	0.187867	7.7561	8.7581e-15	4.31659e-12	S-adenosyl-L-methionine-dependent methyltransferases superfamily protein
Zm00001d035937	1317.27	1.45067	0.179355	8.08828	6.05121e-16	3.44166e-13	Chaperonin 60 subunit beta 2 chloroplastic
Zm00001d015387	105.96	1.45061	0.259744	5.58477	2.34011e-08	2.75647e-06
Zm00001d034551	859.306	1.44352	0.372757	3.87253	0.00010771	0.00328984	Polygalacturonase QRT2	polygalacturonase104
Zm00001d025249	113.061	1.44312	0.258117	5.59096	2.25823e-08	2.67687e-06	catalytics%3Bhydrolases
Zm00001d011513	4524.73	1.43754	0.15598	9.2162	3.07816e-20	4.80423e-17	Polynucleotidyl transferase ribonuclease H-like superfamily protein
Zm00001d020638	229.838	1.43683	0.294623	4.87683	1.07803e-06	7.23673e-05	Protein GAMETE EXPRESSED 1	gamete expressed1
Zm00001d034082	81.9986	1.43401	0.257002	5.57976	2.40856e-08	2.81937e-06	OsWRKY4 - Superfamily of TFs having WRKY and zinc finger domains
Zm00001d048181	683.476	1.43335	0.156392	9.16512	4.94904e-20	7.13004e-17	Chloroplast 30S ribosomal protein S10
Zm00001d032790	1143.27	1.42133	0.18624	7.63168	2.31712e-14	1.00924e-11	plastid transcriptionally active 3	plastid transcriptionally active3
Zm00001d025669	44.9664	1.41616	0.499868	2.83307	0.00461029	0.049482	Putative WRKY DNA-binding domain superfamily protein	WRKY-transcription factor 59
Zm00001d013081	594.261	1.41576	0.162671	8.70322	3.22591e-18	3.0209e-15	Pentatricopeptide repeat-containing protein chloroplastic	pentatricopeptide repeat13
Zm00001d024596	37.5252	1.41383	0.399606	3.53805	0.000403096	0.00898761	Caffeoyl CoA O-methyltransferase3	Caffeoyl CoA O-methyltransferase3
Zm00001d010284	54.0829	1.41381	0.437244	3.23346	0.00122302	0.0198685	Probable carboxylesterase 17
Zm00001d021638	45.9598	1.41289	0.362519	3.89744	9.72168e-05	0.00299963	Protein HYPER-SENSITIVITY-RELATED 4
Zm00001d011518	80.3431	1.40504	0.324487	4.33004	1.49083e-05	0.00065544	Carboxyl-terminal-processing protease
Zm00001d023135	61.1027	1.39461	0.303555	4.59425	4.34304e-06	0.000229129	#N/A
Zm00001d017250	25.3692	1.39252	0.437109	3.18576	0.00144375	0.0223287	Pentatricopeptide repeat-containing protein
Zm00001d002789	1323.98	1.39083	0.140813	9.87717	5.22878e-23	1.63216e-19	Pentatricopeptide repeat-containing protein
Zm00001d013809	1049.81	1.38431	0.205732	6.7287	1.71185e-11	4.33261e-09	Protein DETOXIFICATION 40
Zm00001d024594	58.5225	1.38362	0.333843	4.14453	3.40504e-05	0.00129357	Monocopper oxidase	skewed root growth similar14
Zm00001d020970	68.1514	1.38327	0.398197	3.47382	0.000513099	0.0108097	dihydroflavonoid reductase1	dihydroflavonoid reductase1
Zm00001d022873	100.457	1.38137	0.331874	4.16233	3.15018e-05	0.001219	#N/A
Zm00001d018803	429.232	1.37074	0.263963	5.19292	2.07023e-07	1.7786e-05	Probable inositol transporter 2
Zm00001d016996	212.573	1.37026	0.273844	5.00379	5.62147e-07	4.22829e-05	Protein PHYLLO chloroplastic
Zm00001d002317	972.003	1.36819	0.300429	4.55414	5.26012e-06	0.000272146	accumulation of photosystem one1	accumulation of photosystem one1
Zm00001d019641	296.092	1.36362	0.224887	6.06358	1.33126e-09	2.13104e-07	DCD (Development and Cell Death) domain protein
Zm00001d029371	134.595	1.36157	0.352488	3.86273	0.000112126	0.00338165	Probable trehalose-phosphate phosphatase J	trehalose-6-phosphate phosphatase14
Zm00001d015605	368.786	1.35033	0.20751	6.50733	7.64972e-11	1.6468e-08	Putative metallo-beta-lactamase homeodomain-containing protein	Trihelix-transcription factor 13
Zm00001d002974	109.884	1.3468	0.270457	4.97972	6.36761e-07	4.58688e-05	Probable metal-nicotianamine transporter YSL7	yellow stripe-like transporter13
Zm00001d012646	935.41	1.34608	0.190935	7.04995	1.78983e-12	5.40672e-10	thylakoid lumenal P17.1 protein
Zm00001d012141	2342.31	1.34227	0.212046	6.33008	2.45035e-10	4.54383e-08	Protein PLASTID TRANSCRIPTIONALLY ACTIVE 10	plastid transcriptionally active chromosome 10 homolog
Zm00001d003365	24.4843	1.33963	0.45112	2.96956	0.00298229	0.0373614
Zm00001d028414	445.357	1.33938	0.185036	7.23852	4.53591e-13	1.5446e-10	ATP-dependent Clp protease ATP-binding subunit CLPT1 chloroplastic
Zm00001d050368	34.8442	1.33643	0.411967	3.24403	0.00117853	0.0193282	HMG-Y-related protein A
Zm00001d002520	481.058	1.33642	0.222715	6.0006	1.96591e-09	3.01799e-07	OSJNBa0013K16.16 protein%3B protein	FCS-like zinc finger6
Zm00001d042847	1337.58	1.33578	0.157853	8.46218	2.62436e-17	1.96606e-14	Protein kinase
Zm00001d018940	7092.66	1.33365	0.314595	4.23927	2.24247e-05	0.000909073	early light inducible protein2	early light inducible protein2
Zm00001d039723	40.2997	1.33307	0.340037	3.92037	8.8414e-05	0.00277837	EIN3-binding F-box protein 1
Zm00001d043849	188.163	1.33089	0.385339	3.45381	0.000552732	0.011401
Zm00001d011073	828.529	1.32833	0.27204	4.88284	1.04569e-06	7.07028e-05	AT5g02160
Zm00001d037860	202.308	1.32025	0.264052	4.99997	5.73404e-07	4.28551e-05	N2N2-dimethylguanosine tRNA methyltransferase
Zm00001d018066	510.027	1.3202	0.195275	6.76073	1.373e-11	3.5226e-09	Mitochondrial transcription termination factor family protein	mTERF-domain protein19
Zm00001d032719	564.708	1.3171	0.203446	6.47394	9.54805e-11	1.94375e-08	Long-chain-alcohol oxidase FAO4B
Zm00001d042974	188.951	1.31474	0.23084	5.69545	1.2305e-08	1.60042e-06	Histone deacetylase 10	histone deacetylase4
Zm00001d008610	4590.68	1.3034	0.174334	7.47644	7.63603e-14	2.91868e-11	Mitochondrial glycoprotein family protein
Zm00001d028968	377.409	1.30098	0.422243	3.08113	0.00206219	0.0287617	Chaperone protein dnaJ 20 chloroplastic
Zm00001d005807	143.687	1.29794	0.443326	2.92772	0.00341453	0.0407582
Zm00001d050297	67.1458	1.29335	0.345303	3.74554	0.000180004	0.00485079
Zm00001d002147	94.3965	1.28828	0.309357	4.16438	3.12204e-05	0.00121061
Zm00001d028303	191.147	1.27765	0.318915	4.00624	6.16924e-05	0.00210462	Branched-chain-amino-acid aminotransferase
Zm00001d033650	125.627	1.27594	0.226409	5.63554	1.74506e-08	2.13616e-06	Non-cyanogenic beta-glucosidase
Zm00001d019218	277.108	1.27442	0.191219	6.66475	2.65109e-11	6.44835e-09	Glycerol-3-phosphate dehydrogenase [NAD(+)] 2 chloroplastic	glycerol-3-phosphate dehydrogenase5
Zm00001d030584	142.779	1.27113	0.275862	4.60785	4.06847e-06	0.000218199	DROUGHT SENSITIVE 1
Zm00001d015603	48.1786	1.26973	0.420452	3.01992	0.0025284	0.0332509	RNA-metabolising metallo-beta-lactamase family protein
Zm00001d023923	175.533	1.26919	0.241477	5.25594	1.47272e-07	1.33896e-05	Disease resistance protein RPM1
Zm00001d012510	205.296	1.26851	0.337316	3.76059	0.000169512	0.00463498	Putative cytochrome P450 superfamily protein
Zm00001d013425	554.381	1.26263	0.177073	7.13054	9.99755e-13	3.12074e-10	Tsr2248 protein
Zm00001d053718	617.057	1.25866	0.145781	8.63388	5.93051e-18	5.04875e-15	RNA-metabolising metallo-beta-lactamase family protein	Trihelix-transcription factor 11
Zm00001d033745	63.0722	1.25736	0.425622	2.95417	0.00313508	0.0385173	Probable inactive receptor kinase
Zm00001d053377	244.647	1.25699	0.197794	6.35505	2.08357e-10	3.90381e-08	50S ribosomal protein L21 chloroplastic
Zm00001d042940	814.621	1.25495	0.248809	5.04386	4.56243e-07	3.5753e-05	plant-specific domain TIGR01589 family protein expressed
Zm00001d029023	48.6731	1.25095	0.416618	3.00264	0.00267653	0.0346912	Probable galacturonosyltransferase 7
Zm00001d046234	223.662	1.25094	0.436258	2.86743	0.0041382	0.0462989	Inositol oxygenase 2
Zm00001d043191	50.2059	1.2507	0.437957	2.85575	0.00429351	0.0474134	Protein MICRORCHIDIA 6
Zm00001d011357	120.461	1.24548	0.264078	4.71633	2.40138e-06	0.000140548	CTP synthase family protein
Zm00001d017878	29.7347	1.24406	0.376146	3.30738	0.000941716	0.0167754	Putative pentatricopeptide repeat-containing protein mitochondrial
Zm00001d009580	290.171	1.24152	0.278104	4.46423	8.03571e-06	0.000384912	Urease accessory protein G
Zm00001d013651	168.134	1.2401	0.264783	4.68346	2.82069e-06	0.000160087	Chlorophyll(ide) b reductase NOL chloroplastic
Zm00001d008376	248.217	1.23466	0.18063	6.83533	8.18189e-12	2.28714e-09	Probable uridine nucleosidase 2	nucleoside N-ribohydrolase1
Zm00001d048150	220.592	1.23449	0.222813	5.54046	3.01687e-08	3.40379e-06	Adenylyl-sulfate kinase
Zm00001d018838	392.35	1.22244	0.188281	6.49265	8.43379e-11	1.75507e-08
Zm00001d011746	329.839	1.21977	0.19374	6.29595	3.05525e-10	5.55551e-08	SPA1-related 3
Zm00001d038126	252.129	1.21962	0.262546	4.64535	3.39501e-06	0.000187567
Zm00001d042863	319.03	1.21006	0.381939	3.16819	0.00153389	0.0233183
Zm00001d015030	1051.1	1.20686	0.182431	6.61543	3.7048e-11	8.3599e-09	pentatricopeptide repeat smr4	pentatricopeptide repeat smr4
Zm00001d038346	116.969	1.20642	0.28025	4.30479	1.67141e-05	0.00072119
Zm00001d013067	3731.27	1.20578	0.231475	5.20913	1.8973e-07	1.66049e-05	Histone H1
Zm00001d048531	1971.41	1.2026	0.147869	8.13285	4.19297e-16	2.53323e-13	DEAD-box ATP-dependent RNA helicase 50
Zm00001d019956	1034.07	1.19791	0.135547	8.83761	9.7791e-19	9.63962e-16	Protein FLUORESCENT IN BLUE LIGHT chloroplastic
Zm00001d051807	652.245	1.19742	0.138545	8.64282	5.4842e-18	4.89112e-15	Pentatricopeptide repeat-containing protein
Zm00001d035321	1025.65	1.19654	0.197879	6.04681	1.47737e-09	2.34489e-07	SWIB/MDM2 domain superfamily protein
Zm00001d037870	269.471	1.19624	0.212229	5.63654	1.73501e-08	2.13616e-06
Zm00001d049133	66.8261	1.19567	0.316658	3.77592	0.000159418	0.00442988
Zm00001d032399	838.862	1.19341	0.179929	6.6327	3.29596e-11	7.71625e-09	Pentatricopeptide repeat-containing protein chloroplastic
Zm00001d017961	27.4631	1.19223	0.398029	2.99534	0.00274139	0.0352005	Microtubule-associated protein 70-1
Zm00001d015366	1468.89	1.19205	0.144304	8.26067	1.44862e-16	9.68968e-14	Porphobilinogen deaminase chloroplastic	camouflage1
Zm00001d025468	38.8005	1.19159	0.36044	3.30592	0.000946647	0.0168214	Putative pentatricopeptide repeat-containing protein
Zm00001d012720	119.782	1.1869	0.306082	3.87773	0.000105436	0.00322664	E3 ubiquitin-protein ligase ATL41
Zm00001d030902	497.517	1.18613	0.225243	5.26598	1.39445e-07	1.27735e-05
Zm00001d029579	70.4334	1.18235	0.387112	3.0543	0.00225589	0.0305721	Transcriptional regulatory protein algP [Source:UniProtKB/TrEMBL%3BAcc:B6SZD0]
Zm00001d020732	2561.96	1.17523	0.222106	5.29131	1.21447e-07	1.15166e-05	Probable carboxylesterase 2
Zm00001d041214	51.3731	1.17368	0.381072	3.07994	0.0020704	0.0288301	ATPase 4 plasma membrane-type	membrane H(+)-ATPase12
Zm00001d012322	543.587	1.16789	0.29535	3.95427	7.677e-05	0.0024919	cytochrome P450 family 81 subfamily D polypeptide 8	cytochrome P-450 26
Zm00001d031349	1845.13	1.16614	0.179379	6.501	7.97865e-11	1.69809e-08	Serine--glyoxylate aminotransferase
Zm00001d043529	704.386	1.16384	0.173857	6.69422	2.16829e-11	5.41466e-09	Pentatricopeptide repeat-containing protein chloroplastic	pentatricopeptide repeat102
Zm00001d022337	318.615	1.15838	0.219994	5.26549	1.39814e-07	1.27735e-05	Peptide deformylase 1A chloroplastic/mitochondrial
Zm00001d034270	311.623	1.15759	0.314889	3.6762	0.000236734	0.006016	Mitochondrial import inner membrane translocase subunit TIM14
Zm00001d011486	281.402	1.15616	0.229535	5.03695	4.72997e-07	3.68893e-05	CTP synthase family protein
Zm00001d004248	1991.16	1.15567	0.19226	6.01096	1.84427e-09	2.87845e-07	UDP-glycosyltransferase 85A7
Zm00001d019926	81.3013	1.15309	0.259726	4.43962	9.0119e-06	0.000423017	Enoyl-[acyl-carrier-protein] reductase [NADH] chloroplastic
Zm00001d044156	2542.95	1.15171	0.152305	7.56183	3.97438e-14	1.61818e-11	cytochrome P450 family 72 subfamily A polypeptide 8
Zm00001d021300	210.781	1.15077	0.31308	3.67564	0.000237252	0.006021	Histone H2A
Zm00001d033194	253.427	1.14933	0.246892	4.65518	3.23705e-06	0.000179901	Subtilisin-like protease
Zm00001d043366	88.8665	1.14456	0.316555	3.61567	0.000299568	0.00719309	Protein CHLORORESPIRATORY REDUCTION 7 chloroplastic
Zm00001d039190	235.189	1.13516	0.264273	4.29542	1.74366e-05	0.000742205	F12M16.15
Zm00001d031706	35.6091	1.13489	0.391079	2.90194	0.00370854	0.0427956	Ankyrin repeat family protein
Zm00001d001628	50.4314	1.13306	0.344498	3.28902	0.00100537	0.0174799	#N/A
Zm00001d049152	371.044	1.13225	0.194121	5.83269	5.45407e-09	7.73858e-07	pep-related development arrested1 homolog	pep-related development arrested1 homolog
Zm00001d011710	246.129	1.13199	0.300654	3.76511	0.000166475	0.00458516	Cytidine deaminase 1
Zm00001d049694	362.153	1.12999	0.210223	5.37519	7.65015e-08	7.82949e-06	Ribosome-recycling factor chloroplastic
Zm00001d030343	112.934	1.12898	0.341381	3.3071	0.000942676	0.0167754	Senescence-associated protein 15
Zm00001d016521	138.999	1.12888	0.298419	3.78288	0.000155024	0.00435952	Protein ROS1	DNA glycosylase105
Zm00001d011228	122.393	1.12661	0.228978	4.92016	8.64726e-07	5.97618e-05	Putative calmodulin-binding family protein
Zm00001d045544	1622.41	1.12574	0.120008	9.38056	6.56227e-21	1.22905e-17	Chaperonin 60 subunit beta 2 chloroplastic
Zm00001d020437	710.877	1.12542	0.143595	7.83742	4.599e-15	2.39263e-12	[Fructose-bisphosphate aldolase]-lysine N-methyltransferase chloroplastic
Zm00001d040264	1723.55	1.12473	0.189749	5.92745	3.07668e-09	4.46691e-07
Zm00001d034417	72.5044	1.12384	0.350203	3.20911	0.00133147	0.0210085	Acyl-CoA N-acyltransferases (NAT) superfamily protein	GNAT-transcription factor 7
Zm00001d041082	104.162	1.12368	0.304542	3.68975	0.000224478	0.00575925	kaurene synthase4	kaurene synthase4
Zm00001d016036	1024.44	1.12359	0.1365	8.2314	1.8504e-16	1.19504e-13	Chloroplast processing peptidase
Zm00001d048007	803.081	1.1208	0.165123	6.78767	1.13959e-11	3.04905e-09	GTP-binding protein
Zm00001d032070	150.689	1.11754	0.361106	3.09476	0.00196974	0.0278846	Histone H2B
Zm00001d021422	616.555	1.1127	0.230304	4.83146	1.35533e-06	8.66347e-05	Histone H4
Zm00001d019040	213.232	1.11202	0.251668	4.4186	9.9344e-06	0.000456033	D-2-hydroxyglutarate dehydrogenase mitochondrial
Zm00001d012922	2023.75	1.10922	0.113921	9.73676	2.10152e-22	4.37327e-19	RNA helicase3	RNA helicase3
Zm00001d014745	159.671	1.10837	0.324789	3.41258	0.000643512	0.0128006	late embryogenesis abundant protein
Zm00001d029061	1020.42	1.10638	0.195891	5.64796	1.62366e-08	2.0273e-06	PPR containing plant-like protein	pentatricopeptide repeat protein27
Zm00001d013013	915.31	1.10579	0.195417	5.65863	1.52587e-08	1.91798e-06	Magnesium-chelatase subunit ChlD chloroplastic	Mg chelataseD1
Zm00001d049190	293.654	1.1057	0.226885	4.87339	1.097e-06	7.28572e-05	DNA replication licensing factor MCM2	minichromosome maintenance7
Zm00001d024830	1452.93	1.10518	0.182072	6.07	1.27911e-09	2.0652e-07	Protease Do-like 2 chloroplastic
Zm00001d017984	116.122	1.10355	0.275233	4.0095	6.08482e-05	0.00208174	Probable galacturonosyltransferase-like 9
Zm00001d040032	357.357	1.09545	0.303762	3.60628	0.000310613	0.00738258
Zm00001d052240	1674.12	1.09339	0.127281	8.59033	8.672e-18	7.06165e-15	pentatricopeptide repeat 5	pentatricopeptide repeat 5
Zm00001d031091	54.7414	1.09319	0.337359	3.24043	0.00119348	0.0194879
Zm00001d051637	114.391	1.09179	0.324635	3.36313	0.000770642	0.0146531	Protein NRT1/ PTR FAMILY 7.1	nitrate transporter/peptide transporter family11
Zm00001d021054	62.5102	1.08974	0.314773	3.462	0.000536178	0.0111952	TITAN-like protein
Zm00001d025652	740.574	1.08632	0.181537	5.98405	2.17656e-09	3.28748e-07	Indole-3-glycerol phosphate synthase chloroplastic	indole-3-glycerolphosphate synthase2
Zm00001d030638	1863.04	1.08379	0.14993	7.22864	4.87847e-13	1.63159e-10	PsbP domain-containing protein 1 chloroplastic	photo-system b P domain-containing protein1
Zm00001d022250	212.7	1.08264	0.300547	3.60224	0.000315485	0.00746994	SNARE associated Golgi protein family
Zm00001d046923	722.19	1.08048	0.202941	5.3241	1.01455e-07	9.94839e-06	D-3-phosphoglycerate dehydrogenase 2 chloroplastic
Zm00001d006626	140.959	1.08023	0.316787	3.40996	0.00064972	0.0128889	Remorin family protein
Zm00001d050156	535.635	1.07806	0.197493	5.45871	4.79604e-08	5.10369e-06
Zm00001d030153	1756.52	1.07532	0.294249	3.65446	0.000257726	0.00641883	plastid transcriptionally active 18	plastid transcriptionally active18
Zm00001d003125	67.7779	1.07253	0.299375	3.58257	0.000340236	0.00790605	magnesium transporter3	magnesium transporter3
Zm00001d002421	405.817	1.06942	0.255156	4.19123	2.77445e-05	0.00109346	Pentatricopeptide repeat-containing protein chloroplastic
Zm00001d028409	289.934	1.06126	0.186477	5.69111	1.26218e-08	1.6303e-06	Chaperonin 60 subunit beta 4 chloroplastic
Zm00001d011585	2885.76	1.06087	0.11846	8.95551	3.38158e-19	3.95835e-16
Zm00001d008497	620.687	1.05736	0.207164	5.10395	3.32635e-07	2.70866e-05	Leucine--tRNA ligase chloroplastic/mitochondrial	chloroplast protein synthesis5
Zm00001d039918	79.8	1.05558	0.343879	3.06961	0.00214336	0.0295604	cytochrome P450 family 77 subfamily A polypeptide 5 pseudogene
Zm00001d013821	122.165	1.05372	0.280432	3.75748	0.000171636	0.00467914
Zm00001d029325	1861.16	1.05245	0.170138	6.18587	6.17602e-10	1.05155e-07	RNA-binding protein CP29B chloroplastic
Zm00001d043101	168.985	1.05131	0.217483	4.834	1.33818e-06	8.58312e-05	Probable S-sulfocysteine synthase chloroplastic
Zm00001d037036	1239.87	1.04846	0.198814	5.27359	1.33782e-07	1.23429e-05	Pentatricopeptide repeat-containing protein chloroplastic	pentatricopeptide repeat protein346
Zm00001d004523	41.6919	1.04812	0.353179	2.96768	0.00300053	0.0374161	maternal effect embryo arrest 60
Zm00001d002624	155.26	1.04797	0.248839	4.21143	2.53761e-05	0.00101553	RING/U-box superfamily protein
Zm00001d047634	650.488	1.04575	0.146603	7.13324	9.80331e-13	3.11197e-10	virescent30	virescent30
Zm00001d053782	767	1.04397	0.180082	5.79717	6.74442e-09	9.28796e-07	cytochrome P450 15	cytochrome P450 15
Zm00001d039133	66.3883	1.04377	0.307266	3.39696	0.000681393	0.013323	absence of first division1	absence of first division1
Zm00001d006323	104.562	1.04341	0.254274	4.10348	4.06985e-05	0.00149167	Histone-lysine N-methyltransferase ATX4
Zm00001d015037	293.881	1.04271	0.210059	4.96389	6.90953e-07	4.88319e-05	Glutamate--tRNA ligase chloroplastic/mitochondrial
Zm00001d019898	2452.21	1.04219	0.162225	6.42435	1.32438e-10	2.61099e-08	Plastid-specific 30S ribosomal protein 2
Zm00001d053612	122.87	1.0373	0.252961	4.10064	4.12005e-05	0.00150712	ABC transporter G family member 40
Zm00001d048019	60.6331	1.03692	0.359781	2.88208	0.00395058	0.0447884	Electron transporter
Zm00001d012378	15736	1.03586	0.245234	4.22397	2.40038e-05	0.000964736	SOUL heme-binding family protein
Zm00001d046937	1151.67	1.03575	0.211081	4.9069	9.2528e-07	6.37116e-05	Basic leucine zipper 9	bZIP-transcription factor 17
Zm00001d006775	333.276	1.03534	0.355785	2.91001	0.00361411	0.0420843	hydroxyproline-rich glycoprotein family protein
Zm00001d040233	215.832	1.03349	0.311553	3.31721	0.000909212	0.0164436	Protein AATF
Zm00001d037830	359.237	1.03329	0.158287	6.52793	6.66854e-11	1.46935e-08	Putative pentatricopeptide repeat family protein
Zm00001d015519	1137.62	1.03253	0.165044	6.25609	3.94757e-10	6.84575e-08	RNA-binding (RRM/RBD/RNP motifs) family protein
Zm00001d007202	186.712	1.0311	0.357919	2.88083	0.00396634	0.0449026	Lon protease homolog 2 peroxisomal
ZemaCt121	106.508	1.0293	0.30702	3.35254	0.00080073	0.0150571	#N/A
Zm00001d001491	102.068	1.02719	0.313346	3.27814	0.00104494	0.0178728	#N/A
Zm00001d052434	87.7627	1.02667	0.260009	3.94859	7.86133e-05	0.00253416	major facilitator superfamily defense2	major facilitator superfamily defense2
Zm00001d032688	255.79	1.02617	0.22872	4.48659	7.23736e-06	0.000358083	Carboxy-lyase
Zm00001d026567	280.565	1.02479	0.335886	3.05102	0.00228064	0.0308183
Zm00001d049369	100.337	1.02306	0.276624	3.69837	0.000216988	0.00560546	B3 domain-containing protein	ABI3-VP1-transcription factor 14
Zm00001d039963	107.441	1.02269	0.359591	2.84403	0.00445473	0.0483444	Protein SAR DEFICIENT 1
Zm00001d022518	90.9358	1.02076	0.308426	3.30958	0.000934368	0.0167142	Thioredoxin-like 1-1 chloroplastic
Zm00001d027885	934.118	1.01996	0.192005	5.31216	1.08334e-07	1.04587e-05	YGGT family protein
Zm00001d022599	1823.14	1.01891	0.213741	4.76703	1.86962e-06	0.000111873	plastid transcriptionally active chromosome 2 homolog	plastid transcriptionally active chromosome 2 homolog
Zm00001d052493	81.138	1.01708	0.303027	3.35639	0.000789674	0.0148941	Aluminium induced protein with YGL and LRDR motifs
Zm00001d038829	159.985	1.01535	0.315516	3.21807	0.00129056	0.0205714	tRNA(His) guanylyltransferase 1
Zm00001d027535	516.485	1.0119	0.198901	5.08744	3.62924e-07	2.93658e-05	Probable acyl-activating enzyme 1 peroxisomal
Zm00001d001943	113.511	1.01035	0.27569	3.66481	0.000247521	0.00621424	Beta-fructofuranosidase insoluble isoenzyme CWINV3	invertase cell wall7
Zm00001d047418	2768.17	1.00747	0.119398	8.43792	3.23041e-17	2.32701e-14	Cytochrome P450 709B2
Zm00001d018660	113.522	1.00584	0.245362	4.09943	4.14169e-05	0.00150914	4-coumarate--CoA ligase-like 5
Zm00001d052101	235.561	1.00412	0.247301	4.0603	4.90098e-05	0.00172538	chaperonin10
Zm00001d040155	399.914	1.00352	0.182567	5.49674	3.86878e-08	4.26226e-06	Protein EXECUTER 2 chloroplastic
Zm00001d013596	90.2054	1.00202	0.314282	3.18829	0.00143116	0.0221641	Acyl-CoA N-acyltransferases (NAT) superfamily protein	GNAT-transcription factor 22
Zm00001d003618	895.868	1.00197	0.162954	6.14883	7.80569e-10	1.30529e-07	Uncharacterised protein family UPF0090
Zm00001d049556	160.947	1.00143	0.261911	3.82356	0.000131539	0.00384335	Putative oxysterol binding domain family protein
Zm00001d033024	412.213	-1.00343	0.189444	-5.2967	1.17916e-07	1.12676e-05	Tyrosine decarboxylase 1
Zm00001d044365	75.2391	-1.00575	0.301573	-3.335	0.000852985	0.0156317	MARD1	FCS-like zinc finger15
Zm00001d002799	180.086	-1.00578	0.224308	-4.48394	7.32774e-06	0.000358332	Homeobox-leucine zipper protein ATHB-12	Homeobox-transcription factor 66
Zm00001d009700	7196.68	-1.01069	0.215574	-4.68839	2.75363e-06	0.000157234	Probable desiccation-related protein LEA14
Zm00001d010159	974.536	-1.01512	0.185795	-5.46364	4.66471e-08	4.9923e-06	Actin-1	actin1
Zm00001d021653	5784.81	-1.01514	0.156698	-6.47834	9.27344e-11	1.9086e-08	Glucose-6-phosphate/phosphate translocator 2
Zm00001d051634	317.147	-1.03229	0.200438	-5.15015	2.60279e-07	2.20577e-05	Ribose-phosphate pyrophosphokinase 4
Zm00001d032481	371.321	-1.03278	0.304061	-3.39664	0.000682193	0.013323
Zm00001d037278	483.796	-1.03289	0.290965	-3.54987	0.000385417	0.00866563	phosphofructose kinase1	phosphofructose kinase1
Zm00001d048634	21048.6	-1.03435	0.175252	-5.9021	3.58911e-09	5.13133e-07	DIBOA-glucoside dioxygenase BX6	benzoxazinone synthesis6
Zm00001d019413	256.83	-1.03663	0.194426	-5.33176	9.72633e-08	9.5876e-06	L-type lectin-domain containing receptor kinase V.9
Zm00001d020673	234.385	-1.03664	0.335063	-3.09386	0.00197574	0.0279062	cytochrome P450 family 76 subfamily C polypeptide 7
Zm00001d038291	415.508	-1.03818	0.346043	-3.00016	0.00269839	0.0349021	Ferredoxin-6%252C chloroplastic	ferredoxin6
Zm00001d007962	553.87	-1.04324	0.273618	-3.81278	0.000137412	0.00397774	Myb-like DNA-binding domain%252C SHAQKYF class family protein	G2-like-transcription factor 27
Zm00001d031158	7200.23	-1.04373	0.340186	-3.06813	0.00215405	0.0296642	pathogenesis related protein5	pathogenesis related protein5
Zm00001d010039	1174.02	-1.0459	0.243343	-4.29805	1.72308e-05	0.000736793	Cellulase containing protein
Zm00001d018738	6299.55	-1.05307	0.30523	-3.45007	0.000560439	0.0115093	pathogenesis related protein4	pathogenesis related protein4
Zm00001d010025	204.28	-1.05345	0.264677	-3.98015	6.88714e-05	0.0023075	Subtilisin-chymotrypsin inhibitor CI-1C
Zm00001d028984	185.261	-1.05384	0.219151	-4.80877	1.51865e-06	9.51265e-05	Myb-related protein 2	G2-like-transcription factor 26
Zm00001d033719	2381.08	-1.05712	0.158861	-6.65439	2.84474e-11	6.83065e-09	Zinc finger protein CONSTANS-LIKE 7	C2C2-CO-like-transcription factor 2
Zm00001d019312	755.91	-1.0608	0.360851	-2.93973	0.003285	0.0396678	beta glucosidase aggregating factor1	beta glucosidase aggregating factor1
Zm00001d026619	605.486	-1.07616	0.272316	-3.95189	7.75374e-05	0.00250379	Pyruvate kinase
Zm00001d044290	56.6421	-1.08018	0.289826	-3.72701	0.000193768	0.00516963	Beta-galactosidase 1
Zm00001d003306	880.474	-1.08299	0.222908	-4.85848	1.1829e-06	7.74631e-05	Bowman-Birk type bran trypsin inhibitor
Zm00001d006511	6021.6	-1.08671	0.142337	-7.63482	2.26136e-14	1.00924e-11	Glucose-6-phosphate/phosphate translocator 2 chloroplastic
Zm00001d032138	445.833	-1.08996	0.238467	-4.57069	4.86112e-06	0.000254312
Zm00001d012978	102.002	-1.09127	0.328762	-3.31932	0.000902371	0.0163765	40S ribosomal protein S23-2
Zm00001d039091	379.941	-1.10124	0.218687	-5.03572	4.7605e-07	3.68893e-05	GTP-binding nuclear protein Ran-2
Zm00001d003833	1008.28	-1.10188	0.225882	-4.87814	1.0709e-06	7.21469e-05
Zm00001d045398	75.2249	-1.10203	0.305264	-3.61009	0.000306093	0.00730294	Putative homeobox DNA-binding and leucine zipper domain family protein	Homeobox-transcription factor 77
ZeamMr004	1242.61	-1.10722	0.327035	-3.38562	0.000710175	0.0137981	#N/A
Zm00001d040173	1395.38	-1.10895	0.282133	-3.9306	8.47356e-05	0.00267502	isoflavone reductase-like1	isoflavone reductase-like1
Zm00001d013487	103.356	-1.10962	0.368482	-3.01132	0.00260115	0.0340202	Putative uncharacterized protein [Source:UniProtKB/TrEMBL%3BAcc:B6TAU5]
Zm00001d030222	96.2649	-1.11291	0.366366	-3.03771	0.00238385	0.0320051
Zm00001d051693	41.4509	-1.11391	0.381971	-2.91621	0.00354313	0.0416237	Aspartyl protease AED1
Zm00001d053977	58.5661	-1.11508	0.339287	-3.28655	0.00101424	0.0175526
Zm00001d025062	883.251	-1.11546	0.304149	-3.66748	0.000244956	0.00616391	Peptidyl-prolyl cis-trans isomerase 1
Zm00001d026586	2377.98	-1.116	0.224856	-4.96316	6.93539e-07	4.88319e-05	Lysine-specific histone demethylase 1	polyamine oxidase4
Zm00001d042453	3927.68	-1.1196	0.208542	-5.3687	7.93081e-08	8.02898e-06	aldolase1	aldolase1
Zm00001d033187	1053.33	-1.12178	0.370179	-3.03038	0.00244244	0.0325352	Glycerophosphoryl diester phosphodiesterase	glycerophosphodiester phosphodiesterase5
Zm00001d053569	663.942	-1.12452	0.253788	-4.43095	9.38198e-06	0.000433865	Cytochrome P450 711A1	cytochrome P-450 25
Zm00001d012088	75629.9	-1.12846	0.244974	-4.60644	4.09627e-06	0.000218199
Zm00001d017617	162.883	-1.13275	0.324541	-3.49031	0.000482456	0.0103504	Mitochondrial import inner membrane translocase subunit TIM13	pale aleurone color1
Zm00001d029524	86.7332	-1.13988	0.317707	-3.58782	0.000333451	0.0078248
Zm00001d045948	103.757	-1.14245	0.277509	-4.11679	3.84179e-05	0.00142481	Protein DETOXIFICATION 16
Zm00001d034453	954.927	-1.14615	0.347713	-3.29625	0.000979865	0.0172157	Tryptophan synthase alpha chain chloroplastic
Zm00001d048544	418.16	-1.14802	0.20787	-5.5228	3.33645e-08	3.74182e-06	Oxysterol-binding protein 1%253B Putative oxysterol binding domain family protein
Zm00001d003464	44.0713	-1.14821	0.387125	-2.96599	0.00301712	0.0375115
Zm00001d037757	350.221	-1.15323	0.312747	-3.68743	0.000226526	0.00580184	Grx_C15-glutaredoxin subgroup III	glutaredoxin 2
Zm00001d034638	83.4064	-1.15381	0.346505	-3.32985	0.000868941	0.0159085	Ras-related protein RABE1c	ras-related protein ARA-3
Zm00001d040660	1015.17	-1.15667	0.201662	-5.73572	9.70979e-09	1.29801e-06	Late embryogenesis abundant protein
Zm00001d018161	1441.98	-1.16319	0.319575	-3.6398	0.000272854	0.00670641	Ferredoxin--nitrite reductase chloroplastic	nitrate reductase1
Zm00001d040659	2801.65	-1.16625	0.294977	-3.95372	7.6947e-05	0.00249247	Late embryogenesis abundant protein Lea5
Zm00001d044723	1205.98	-1.17133	0.177808	-6.58762	4.46941e-11	9.9652e-09	MACPF domain-containing protein
Zm00001d034978	1124.11	-1.17554	0.226771	-5.18383	2.17378e-07	1.85903e-05	Farnesylated protein 2
Zm00001d035312	34.1144	-1.17621	0.385927	-3.04774	0.00230566	0.0310667	40S ribosomal protein S29
Zm00001d001824	103.791	-1.17927	0.409765	-2.87791	0.00400321	0.0452208	Dof zinc finger protein DOF1.6
Zm00001d044849	180.588	-1.18043	0.324403	-3.63877	0.000273944	0.00672438		FCS-like zinc finger33
Zm00001d033543	919.213	-1.18053	0.192123	-6.14466	8.01348e-10	1.32818e-07	Integral membrane HPP family protein
Zm00001d024800	371.606	-1.18636	0.243352	-4.87507	1.08768e-06	7.27544e-05
Zm00001d034718	1478.4	-1.18713	0.306681	-3.87091	0.000108429	0.00330032	SPX domain-containing protein 4	SPX domain-containing membrane protein3
Zm00001d029233	260.221	-1.18804	0.276993	-4.28906	1.79433e-05	0.000758601
Zm00001d041067	6185.44	-1.18946	0.197452	-6.02406	1.701e-09	2.67714e-07	sugars will eventually be exported transporter13c	sugars will eventually be exported transporter13c
Zm00001d044231	291.291	-1.19182	0.27795	-4.28788	1.80386e-05	0.000760914	Protein transport protein Sec61 subunit beta
Zm00001d011063	3142.06	-1.19337	0.322359	-3.70198	0.000213922	0.00555692	Metallothionein-like protein 2C	metallothionein4
Zm00001d019400	107.761	-1.19877	0.386656	-3.10036	0.00193288	0.0275211	PVR3-like protein
Zm00001d051908	4321.85	-1.19917	0.199817	-6.00133	1.95706e-09	3.01799e-07	OSIGBa0147B06.5 protein
Zm00001d040627	128.082	-1.20181	0.323773	-3.7119	0.000205709	0.0053659	Sodium transporter HKT1	Na+ content1
Zm00001d020395	214.92	-1.20307	0.33495	-3.59177	0.000328438	0.00772779	Protein CCC1
Zm00001d030267	254.083	-1.20827	0.237809	-5.08086	3.75734e-07	3.02022e-05
Zm00001d043986	155.24	-1.21355	0.418799	-2.89768	0.00375931	0.0432483	Pyruvate kinase
Zm00001d034407	33.1858	-1.21357	0.39057	-3.10718	0.00188883	0.0272122
Zm00001d011187	107.602	-1.2137	0.321719	-3.77255	0.00016159	0.00448359	Putative HLH DNA-binding domain superfamily protein	bHLH-transcription factor 92
Zm00001d039264	55.6997	-1.21616	0.429149	-2.83389	0.00459848	0.0494402	D-amino-acid transaminase chloroplastic	aminodeoxychorismate lyase2
Zm00001d016276	261.208	-1.22317	0.310506	-3.93929	8.17232e-05	0.00260749	ribosomal protein S24	ribosomal protein S24
Zm00001d048690	95.8034	-1.22798	0.424106	-2.89545	0.00378613	0.0434234	Serine carboxypeptidase-like 50
Zm00001d002428	202.306	-1.22852	0.284336	-4.32068	1.55553e-05	0.000679101	EF hand family protein	Na+ content under saline-alkaline conditions1
Zm00001d011081	734.412	-1.23475	0.244742	-5.0451	4.53279e-07	3.567e-05	Cytochrome B5 isoform D
Zm00001d024700	30.6767	-1.23487	0.400222	-3.08547	0.00203232	0.028448
Zm00001d004753	497.609	-1.23549	0.162042	-7.62448	2.4502e-14	1.04295e-11	Dirigent protein 11
Zm00001d035662	3779.99	-1.24814	0.192052	-6.49893	8.08906e-11	1.70225e-08	Metallothionein-like protein 2C
Zm00001d012382	24.1968	-1.25545	0.443435	-2.8312	0.00463738	0.0496306	Adenine nucleotide alpha hydrolases-like superfamily protein
Zm00001d004380	5323.8	-1.26876	0.181812	-6.97841	2.98536e-12	8.87505e-10	HXXXD-type acyl-transferase family protein
Zm00001d000874	66.9991	-1.27664	0.321028	-3.97673	6.98709e-05	0.00232849	#N/A
Zm00001d031212	34.5014	-1.28167	0.419792	-3.0531	0.00226487	0.0306273	thiolase1	thiolase1
Zm00001d022478	212.512	-1.2844	0.419007	-3.06534	0.00217422	0.0298541	Protein SRC2 homolog
Zm00001d017666	274.2	-1.2897	0.268733	-4.79918	1.59314e-06	9.91291e-05	Protein NRT1/ PTR FAMILY 7.2	nitrate transporter/peptide transporter family10
Zm00001d044908	148.85	-1.292	0.431015	-2.99757	0.00272138	0.0351024	12-oxo-phytodienoic acid reductase1	12-oxo-phytodienoic acid reductase1
Zm00001d033559	114.45	-1.2947	0.300593	-4.30714	1.65379e-05	0.000715332	Costars family protein
Zm00001d005748	537.946	-1.30101	0.171369	-7.59188	3.15298e-14	1.31227e-11	CIPK-like protein 1	calcineurin B-like-interacting protein kinase16
Zm00001d012632	500.461	-1.30372	0.181854	-7.16901	7.55436e-13	2.43941e-10	Adhesive/proline-rich protein%253B Proline-rich family protein
Zm00001d034609	160.295	-1.30435	0.224907	-5.7995	6.65126e-09	9.22751e-07	40S ribosomal protein S26
Zm00001d053632	34.7251	-1.31023	0.385122	-3.40212	0.000668664	0.013141	40S ribosomal protein S8
Zm00001d022058	38.4162	-1.31814	0.399141	-3.30244	0.000958488	0.0169256	Transducin/WD40 repeat-like superfamily protein
Zm00001d032114	695.458	-1.31928	0.334566	-3.94327	8.03776e-05	0.00257332	D-3-phosphoglycerate dehydrogenase 2 chloroplastic
ENSRNA049475307	55.0664	-1.32397	0.361849	-3.65889	0.000253308	0.00633404	#N/A
Zm00001d027525	1274.9	-1.33016	0.181148	-7.34292	2.0898e-13	7.6745e-11	Basic endochitinase B	chitinase32
Zm00001d029656	29.776	-1.3407	0.415508	-3.22665	0.00125251	0.0200497	Actin-depolymerizing factor	actin depolymerizing factor11
Zm00001d019510	162.167	-1.34255	0.290205	-4.6262	3.7244e-06	0.000202187	Folate/biopterin transporter family protein
Zm00001d023815	142.522	-1.34692	0.468925	-2.87234	0.00407438	0.0458313	Putative lipase class 3 family protein
Zm00001d007167	246.958	-1.35242	0.198508	-6.81292	9.56405e-12	2.59871e-09	CBL-interacting serine/threonine-protein kinase 15	calcineurin B-like-interacting protein kinase35
Zm00001d050269	203.891	-1.36352	0.329757	-4.13492	3.55071e-05	0.00133805	Putative LOB domain-containing family protein	LBD-transcription factor 23
Zm00001d025859	105.091	-1.37154	0.38577	-3.55532	0.000377513	0.00852888	MazG nucleotide pyrophosphohydrolase domain protein
Zm00001d013307	24.9027	-1.37232	0.463075	-2.96348	0.00304177	0.0376782	Probable WRKY transcription factor 74	WRKY-transcription factor 113
Zm00001d043752	86.2387	-1.38123	0.370845	-3.72454	0.000195672	0.00519086	UDP-glycosyltransferase 88A1
Zm00001d002159	310.059	-1.40287	0.279304	-5.02273	5.09419e-07	3.89424e-05	Wound induced protein
Zm00001d027892	231.983	-1.427	0.337715	-4.22544	2.38478e-05	0.000960527	root-specific kinase 1
Zm00001d039513	49.8166	-1.43131	0.407776	-3.51003	0.000448049	0.00980584	Auxin-responsive protein IAA26	Aux/IAA-transcription factor 7
Zm00001d015330	104.576	-1.43696	0.430834	-3.3353	0.000852069	0.0156302
Zm00001d008312	23.956	-1.44015	0.438326	-3.28556	0.00101779	0.0175526
Zm00001d039935	279.656	-1.45327	0.310948	-4.67366	2.95885e-06	0.000166384	heat shock protein17.2	heat shock protein17.2
Zm00001d024037	738.381	-1.45881	0.316706	-4.6062	4.10092e-06	0.000218199	Beta-glucosidase2	beta-glucosidase2
Zm00001d029696	96.5204	-1.46078	0.367989	-3.96962	7.19867e-05	0.00238205	Glutathione S-transferase U16	glutathione transferase34
Zm00001d049485	117.156	-1.46509	0.412162	-3.55464	0.0003785	0.00854088	Nuclear transcription factor Y subunit B-3	CCAAT-DR1-transcription factor 5
Zm00001d029320	35.7808	-1.47324	0.439291	-3.35368	0.000797444	0.0150255	Probable polyamine transporter
Zm00001d029619	28.7495	-1.48909	0.496815	-2.99727	0.00272407	0.035113	UDP-glycosyltransferase 74B1
Zm00001d004330	464.704	-1.49059	0.268273	-5.55626	2.75615e-08	3.16687e-06
Zm00001d031286	71.6717	-1.51421	0.361313	-4.19086	2.77904e-05	0.00109346
Zm00001d044410	24.1359	-1.52079	0.505432	-3.0089	0.00262196	0.034198	Cycloartenol synthase
Zm00001d027524	526.511	-1.53211	0.190916	-8.02506	1.01479e-15	5.58999e-13	Basic endochitinase B	chitinase22
Zm00001d038717	159.883	-1.54448	0.259694	-5.9473	2.72603e-09	4.05205e-07	Seed specific protein Bn15D17A	LBD-transcription factor 33
Zm00001d012574	135.636	-1.56148	0.306955	-5.08701	3.6376e-07	2.93658e-05	Probable inactive purple acid phosphatase 1	purple acid phosphatase17
Zm00001d042611	148.43	-1.5621	0.346301	-4.51082	6.45775e-06	0.00032777	gibberellin 20-oxidase3	gibberellin 20-oxidase3
Zm00001d020008	192.55	-1.60303	0.279653	-5.7322	9.91354e-09	1.30754e-06	Indole-3-glycerol phosphate synthase chloroplastic	indole-3-glycerolphosphate synthase1
Zm00001d018390	755.278	-1.6063	0.234199	-6.8587	6.94902e-12	2.00228e-09	RING/U-box superfamily protein
Zm00001d022089	239.159	-1.61778	0.325096	-4.97631	6.48064e-07	4.63267e-05	EGG APPARATUS-1 protein
Zm00001d020238	26.2001	-1.634	0.51133	-3.19559	0.00139546	0.0217434	Protein HOTHEAD
Zm00001d044194	535.429	-1.63413	0.178598	-9.14977	5.70567e-20	7.63296e-17	Transcription factor CPC	MYB-related-transcription factor 97
Zm00001d001858	26.0746	-1.6387	0.554178	-2.957	0.00310652	0.0383029	BTB/POZ domain-containing protein
Zm00001d039936	5576.15	-1.64369	0.55076	-2.98441	0.00284126	0.0361978	17.4 kDa class I heat shock protein	heat shock protein12
Zm00001d013676	92.2934	-1.64646	0.509266	-3.23301	0.00122492	0.0198685	Nuclear transcription factor Y subunit A-10	CCAAT-HAP2-transcription factor 210
Zm00001d020163	26.7153	-1.66604	0.523411	-3.18305	0.00145734	0.0224461	Protein DOWNY MILDEW RESISTANCE 6
Zm00001d006467	957.223	-1.67256	0.266008	-6.28764	3.22329e-10	5.80471e-08	adenosine 5'-phosphosulfate reductase-like2	adenosine 5'-phosphosulfate reductase-like2
Zm00001d039786	7492.34	-1.68835	0.236928	-7.12601	1.03318e-12	3.17221e-10
Zm00001d042217	192.595	-1.69964	0.234785	-7.23912	4.51593e-13	1.5446e-10	FPF1-like protein 1
Zm00001d009772	47.0456	-1.7153	0.386212	-4.44133	8.9404e-06	0.000421775	oxygen evolving complex23
Zm00001d048158	33.6125	-1.73915	0.439091	-3.96079	7.47016e-05	0.00243743	40S ribosomal protein S3a-2
Zm00001d010075	52.2778	-1.75864	0.601291	-2.92477	0.00344709	0.0409649	Tetratricopeptide repeat (TPR)-like superfamily protein
Zm00001d039682	21.2977	-1.75886	0.525023	-3.35007	0.000807922	0.0151467	Carboxyl-terminal proteinase
Zm00001d025406	428.201	-1.75977	0.363756	-4.83778	1.31296e-06	8.47946e-05	Histone H3.2
Zm00001d011461	2083.92	-1.76796	0.245652	-7.19703	6.15369e-13	2.02197e-10	Putative uncharacterized protein [Source:UniProtKB/TrEMBL%3BAcc:B6SMQ8]
Zm00001d022477	578.008	-1.81755	0.214032	-8.49198	2.03141e-17	1.58526e-14	FPF1-like protein 1
Zm00001d032992	525.914	-1.84611	0.187665	-9.83728	7.7787e-23	1.82109e-19	Pectinesterase 31	pectin methylesterase26
Zm00001d043049	27.0246	-1.85085	0.637751	-2.90216	0.00370601	0.0427956	Non-specific lipid-transfer protein 1	phospholipid transfer protein homolog3
Zm00001d042867	3915.74	-1.85234	0.208454	-8.8861	6.32905e-19	6.97275e-16	bowman-birk inhibitor1	bowman-birk inhibitor1
Zm00001d005279	121.66	-1.91038	0.366673	-5.21004	1.88797e-07	1.66049e-05	Peroxidase 73
Zm00001d049303	152.028	-1.9771	0.393577	-5.02342	5.07589e-07	3.89424e-05	O-methyltransferase ZRP4
Zm00001d012702	66.9862	-2.02186	0.576769	-3.5055	0.000455758	0.00991392	Phosphoenolpyruvate carboxylase 3
Zm00001d031875	467.512	-2.065	0.650142	-3.17623	0.00149203	0.0228303	phosphate transporter protein7	phosphate transporter protein7
Zm00001d051194	5095.7	-2.13495	0.727165	-2.93599	0.00332488	0.0400121	Arginine decarboxylase	arginine decarboxylase2
Zm00001d029460	1058.09	-2.13723	0.734783	-2.90866	0.00362981	0.0421258	Ids4-like protein	SPX domain-containing membrane protein7
Zm00001d006820	155.031	-2.18175	0.708972	-3.07734	0.00208855	0.0289323	UDP-arabinopyranose mutase 3
Zm00001d033464	58.9786	-2.20467	0.617084	-3.57271	0.000353299	0.00808917	Putative auxin-induced protein family%253B SAUR14-auxin-responsive SAUR family member	small auxin up RNA12
Zm00001d041853	113.201	-2.21345	0.28388	-7.79716	6.33173e-15	3.20505e-12	myb transcription factor8	myb transcription factor8
Zm00001d047274	13.9382	-2.22826	0.710808	-3.13482	0.00171958	0.0253191	Expressed protein%3B protein
Zm00001d017270	319.886	-2.28941	0.563058	-4.06603	4.78215e-05	0.0016931	Phosphoenolpyruvate carboxylase kinase 3	phosphoenolpyruvate carboxylase kinase3
Zm00001d000907	8.69536	-2.29046	0.800299	-2.86201	0.0042097	0.0468693	#N/A
Zm00001d044120	104.178	-2.30059	0.554199	-4.15119	3.30752e-05	0.00126164	Sterol 14-demethylase
Zm00001d039925	9.2948	-2.34563	0.821366	-2.85577	0.00429328	0.0474134
Zm00001d048709	3974.57	-2.41395	0.323485	-7.46233	8.50073e-14	3.1842e-11	benzoxazinless1	benzoxazinless1
Zm00001d002158	69.6073	-2.43132	0.45738	-5.31576	1.06213e-07	1.03607e-05	Wound-responsive family protein
Zm00001d053706	388.156	-2.46857	0.814149	-3.03208	0.00242871	0.0324708	ABC transporter B family member 15
Zm00001d010440	17.2362	-2.49494	0.586472	-4.25416	2.09836e-05	0.000864499	sugars will eventually be exported transporter3a	sugars will eventually be exported transporter3a
Zm00001d022669	23743.9	-2.53392	0.809338	-3.13085	0.001743	0.0255836	#N/A	pi-deficiency-induced long non-coding RNA1
Zm00001d049178	175.597	-2.55885	0.847282	-3.02007	0.00252715	0.0332509	Pyridoxal phosphate (PLP)-dependent transferases superfamily protein
Zm00001d053960	96.9418	-2.70668	0.388431	-6.96824	3.20941e-12	9.39203e-10	3-isopropylmalate dehydratase large subunit
Zm00001d040979	386.436	-2.77055	0.920863	-3.00864	0.00262416	0.0342017	Methylsterol monooxygenase 1-2	glycinebetaine1
Zm00001d000986	253.705	-2.85207	0.784712	-3.63455	0.000278469	0.00682651	#N/A
Zm00001d042935	4562.18	-2.92864	0.803102	-3.64666	0.000265672	0.00658171		induced by phosphate starvation1
Zm00001d025564	6.05287	-3.04185	1.04651	-2.90666	0.00365311	0.0422862	Chemocyanin
Zm00001d006739	16.6389	-3.09711	0.677787	-4.56945	4.89014e-06	0.000255118	Seed specific protein Bn15D17A	LBD-transcription factor 14
Zm00001d027686	19.679	-3.11152	0.721743	-4.31111	1.62436e-05	0.000705572	Ethylene-responsive transcription factor ERF098
Zm00001d029718	14.4224	-3.1365	0.796702	-3.93686	8.25555e-05	0.00262445	Transcription repressor OFP6	OVATE-transcription factor 5
Zm00001d025737	10.8147	-3.16667	0.957578	-3.30695	0.000943164	0.0167754	ZCN19	phosphatidylethanolamine-binding protein
Zm00001d051691	63.259	-3.18831	1.03882	-3.06916	0.00214661	0.0295835	DUF506 family protein
Zm00001d043383	21.8412	-3.24028	0.993319	-3.26207	0.00110602	0.0185615	Rop guanine nucleotide exchange factor 9
Zm00001d029776	113.69	-3.25044	1.05584	-3.07852	0.00208028	0.0288749	Serine carboxypeptidase-like 34
Zm00001d043374	376.112	-3.33111	0.263388	-12.6472	1.15964e-36	1.08595e-32	Peptide transporter PTR2
Zm00001d047736	142.072	-3.76221	0.747459	-5.03333	4.82021e-07	3.71514e-05	asparagine synthetase4	asparagine synthetase4
Zm00001d001820	1046.39	-3.77612	0.374333	-10.0876	6.2689e-24	2.34821e-20	protochlorophyllide reductase1	protochlorophyllide reductase1
Zm00001d017570	6.27266	-4.20983	1.23245	-3.41582	0.000635901	0.0127106	Aluminum-activated malate transporter 10
Zm00001d029243	6.71253	-4.27232	1.24793	-3.42354	0.000618121	0.0125154	Cytochrome P450 84A1
Zm00001d024477	19.7899	-4.27955	0.823616	-5.19605	2.03573e-07	1.75701e-05	terpene synthase9	terpene synthase9
Zm00001d031510	16.0307	-4.33444	1.14077	-3.79958	0.000144943	0.00414447
Zm00001d035300	306.347	-4.65973	1.29009	-3.61195	0.000303902	0.00725992	Heptahelical transmembrane protein 5
Zm00001d038387	342.413	-5.20688	0.374123	-13.9175	4.95627e-44	9.28261e-40	plant-specific domain TIGR01589 family protein expressed
Zm00001d028675	49.538	-5.27304	0.642742	-8.20397	2.32568e-16	1.45192e-13	Plant-specific domain TIGR01589 family protein
Zm00001d052042	7.95226	-6.05752	1.45632	-4.15949	3.18965e-05	0.0012292	Phenolic glucoside malonyltransferase 1
Zm00001d048871	14.3932	-6.69638	2.33891	-2.86303	0.00419604	0.0468062	Spermidine hydroxycinnamoyl transferase

## Sheet: DEGs_Oy1-N1989|oy1(Mo17)
Table S1. B) Differentially expressed genes in Oy1-N1989/oy1Mo17 as compared to wild type siblings
v4_gene	baseMean	log2FoldChange	lfcSE	stat	pvalue	padj	Gramene annotation	MaizeGDB annotation
Zm00001d021666	27.9533	9.3943	2.51438	3.73623	0.000186801	0.00104256	isocitrate lyase1	isocitrate lyase1
Zm00001d017287	18.6375	8.75775	1.3078	6.69655	2.13e-11	4.19e-10
Zm00001d013956	17.0974	8.6558	2.11918	4.08451	4.42e-05	0.000290886	tonoplast intrinsic protein3	tonoplast intrinsic protein3
Zm00001d014074	9.86761	6.81865	1.41261	4.82699	1.39e-06	1.27e-05	CCT motif family protein	CO CO-LIKE TIMING OF CAB1 protein domain27
Zm00001d045130	4.76819	6.69305	1.5822	4.23023	2.33e-05	0.000163912	Putative UPF0481 protein
Zm00001d027048	4.27446	6.66352	1.66043	4.01314	5.99e-05	0.000382842	#N/A
Zm00001d037988	5.70971	6.63527	1.43576	4.62143	3.81e-06	3.17e-05	embryo specific protein1	embryo specific protein1
Zm00001d036643	6.04724	6.53662	1.37756	4.74507	2.08e-06	1.85e-05	BTB/POZ and MATH domain-containing protein 2	math-btb24
Zm00001d044986	87.9179	6.29432	0.546833	11.5105	1.17e-30	1.56e-28
Zm00001d046134	3.38718	6.25966	1.66182	3.76676	0.000165383	0.000935957	Glycosyl hydrolase superfamily protein
Zm00001d016741	3.11917	6.23315	1.78251	3.49683	0.000470826	0.00236619	Pectinesterase inhibitor domain containing protein	pectin methylesterase inhibitor46
Zm00001d026561	3.78383	6.22942	1.63795	3.80317	0.000142855	0.000822016	#N/A
Zm00001d021216	24.5679	6.22123	2.54228	2.44711	0.0144008	0.0454854	Protein DETOXIFICATION 50
Zm00001d037973	3.13945	6.20878	1.83132	3.39033	0.000698079	0.00334856	Serine/threonine-protein kinase
Zm00001d038049	1066.09	6.18916	0.611903	10.1146	4.76e-24	3.74e-22	Lichenase-2%253B Putative O-Glycosyl hydrolase superfamily protein	lichenase2
Zm00001d032504	5.84044	6.10707	1.48984	4.09913	4.15e-05	0.000274689	Monocopper oxidase-like protein SKU5	skewed root growth similar9
Zm00001d021804	35.8812	6.08648	0.700096	8.69378	3.51e-18	1.61e-16	Internal alternative NAD(P)H-ubiquinone oxidoreductase A1 mitochondrial
Zm00001d043399	9.26094	5.97598	1.38518	4.31422	1.6e-05	0.000117334
Zm00001d012229	2.99949	5.95093	1.84655	3.22272	0.00126979	0.00563986	Amino acid permease 6	amino acid/auxin permease55
Zm00001d024273	9.30364	5.86213	1.38814	4.223	2.41e-05	0.000168741	stearoyl-acyl-carrier-protein desaturase10	stearoyl-acyl-carrier-protein desaturase10
Zm00001d037081	39.0896	5.81911	1.14152	5.09771	3.44e-07	3.56e-06	DUF1336 domain containing protein expressed
Zm00001d022980	2.59366	5.81229	1.90674	3.04829	0.00230146	0.00947336	#N/A
Zm00001d039367	2.63016	5.81148	2.02094	2.87562	0.0040323	0.0153967	FON2 SPARE1
Zm00001d052033	3.91582	5.79703	1.62117	3.57582	0.000349126	0.00181938	OSJNBb0045P24.5 protein
Zm00001d043090	2.30096	5.79528	1.97867	2.92887	0.00340195	0.0132904	SKU5 similar 13	skewed root growth similar1
Zm00001d026166	48.0182	5.76424	0.624806	9.22565	2.82e-20	1.6e-18	C2H2-type zinc finger family protein
Zm00001d014282	66.6149	5.7387	1.25298	4.58005	4.65e-06	3.8e-05
Zm00001d032176	26.8289	5.65672	0.693109	8.16137	3.31e-16	1.22e-14
Zm00001d040253	25.9292	5.63231	0.836497	6.73322	1.66e-11	3.3e-10
Zm00001d026847	5.21734	5.61496	1.5447	3.63499	0.000277988	0.00148283	#N/A
Zm00001d004846	2.13046	5.6131	1.92426	2.91702	0.0035339	0.0137485	exocyst subunit exo70 family protein C1
Zm00001d040298	28.1506	5.50078	0.825113	6.6667	2.62e-11	5.06e-10	FPF1-like protein 1
Zm00001d015033	1.89114	5.45486	1.97121	2.76726	0.005653	0.0205818	phospholipase D17	phospholipase D17
Zm00001d020982	32.9133	5.44444	0.605924	8.98536	2.58e-19	1.34e-17	NAC domain containing protein 38	NAC-transcription factor 56
Zm00001d048281	6.71176	5.40888	1.27426	4.24472	2.19e-05	0.000154886	Protein LURP-one-related 6
Zm00001d019047	10.8046	5.3881	1.26796	4.24942	2.14e-05	0.000151877	F-box domain containing protein
Zm00001d041506	4.25488	5.38485	1.42487	3.77918	0.000157345	0.000895884	protein%3B Zinc finger C2H2 type family protein expressed
Zm00001d027532	36.4509	5.37844	1.35467	3.97028	7.18e-05	0.000447446
Zm00001d022192	1.78426	5.36677	2.10593	2.54841	0.0108215	0.0358916	trehalose-6-phosphate phosphatase9	trehalose-6-phosphate phosphatase9
Zm00001d048259	4.74415	5.32027	1.4778	3.60014	0.000318046	0.00167357
Zm00001d026012	115.183	5.3029	0.35267	15.0364	4.24e-51	2.13e-48	OSJNBa0088A01.13 protein%3B protein
Zm00001d008325	2.05415	5.30163	2.13617	2.48183	0.0130708	0.0421243	FPF1	flowering-promoting factor1
Zm00001d025146	2.0019	5.26679	1.885	2.79405	0.00520528	0.019172
Zm00001d016921	2.14599	5.24089	2.16591	2.41971	0.0155327	0.0484414
Zm00001d035766	1.98956	5.2057	1.99175	2.61363	0.0089586	0.0305694	Protein NEN4
Zm00001d014001	2.59223	5.20223	1.79291	2.90155	0.00371317	0.0143251	Flotillin-like protein 2	pcr1
Zm00001d031047	6.26689	5.12845	1.24373	4.12345	3.73e-05	0.000250361	CASP-like protein 2
Zm00001d027725	2.20347	5.10586	1.97403	2.58651	0.00969524	0.0325758
Zm00001d017201	3.2593	5.10037	1.56522	3.25856	0.0011198	0.00505984	calcium-binding EF hand family protein
Zm00001d046223	32.8719	5.07181	0.582941	8.70037	3.31e-18	1.53e-16	Homeobox protein ATH1
Zm00001d048523	3.96617	5.04975	1.63055	3.09697	0.0019551	0.00823452	Putative DUF827 domain containing family protein
Zm00001d046234	223.662	5.0467	0.331355	15.2305	2.22e-52	1.34e-49	Inositol oxygenase 2
Zm00001d001030	2.11124	5.00787	2.01881	2.4806	0.013116	0.042237	#N/A
Zm00001d002247	1.50155	5.00035	2.0716	2.41376	0.0157889	0.0491019	Speckle-type POZ protein-like protein
Zm00001d053220	291.03	4.99544	0.389646	12.8205	1.26e-37	2.92e-35	myb transcription factor 42
Zm00001d027908	2.752	4.90023	1.5979	3.06667	0.00216461	0.0089877	Probable flavin-containing monooxygenase 1
Zm00001d030848	1.60183	4.83351	1.90613	2.53577	0.0112201	0.0370527	BAG domain containing protein expressed%3B protein
Zm00001d044079	4.70192	4.82854	1.58056	3.05495	0.00225101	0.00929649	Tat pathway signal sequence family protein
Zm00001d047001	1.76486	4.82273	1.95583	2.46582	0.0136701	0.0436393
Zm00001d009646	6.57393	4.77852	1.25679	3.80217	0.000143435	0.000824894	scarecrow-like1
Zm00001d029699	2252.48	4.76336	0.324522	14.6781	8.91e-49	4.08e-46	glutathione transferase42
Zm00001d037298	2.50642	4.7554	1.68644	2.81979	0.00480553	0.0179275	UDP-glycosyltransferase 84A1
Zm00001d003247	31.8077	4.73911	0.78454	6.04063	1.54e-09	2.33e-08	malate synthase1
Zm00001d008399	16.0757	4.70631	0.95724	4.91654	8.81e-07	8.4e-06	Putative NAC domain transcription factor superfamily protein
Zm00001d028750	628.987	4.70277	0.937223	5.01777	5.23e-07	5.24e-06	asparagine synthetase3
Zm00001d036499	18.383	4.63114	0.720461	6.42802	1.29e-10	2.28e-09	oligopeptide transporter-like protein
Zm00001d025443	3.40861	4.63028	1.55088	2.98558	0.00283045	0.011346	Pentatricopeptide repeat-containing protein
Zm00001d000558	17.5089	4.62697	0.793352	5.83218	5.47e-09	7.71e-08	#N/A
Zm00001d037826	12.4275	4.61841	0.869953	5.3088	1.1e-07	1.25e-06	alpha/beta-Hydrolases superfamily protein
Zm00001d014066	46.6971	4.61714	0.984615	4.68928	2.74e-06	2.37e-05
Zm00001d013708	3.38253	4.60019	1.54794	2.97181	0.00296049	0.0118032	Probable prefoldin subunit 4
Zm00001d009797	100.663	4.59499	0.482078	9.53162	1.55e-21	1.02e-19	Lactoylglutathione lyase / glyoxalase I family protein
Zm00001d051594	4.96032	4.59189	1.43877	3.19153	0.00141522	0.00619236
Zm00001d044640	9.76735	4.58543	0.938224	4.88735	1.02e-06	9.59e-06	Probable peptide/nitrate transporter
Zm00001d002783	3.12477	4.55485	1.72787	2.63611	0.00838613	0.0288722	Subtilisin-like protease SBT2.4
Zm00001d018924	31.8099	4.52962	0.514779	8.79915	1.38e-18	6.6e-17	Potassium channel AKT1
Zm00001d039306	3.48044	4.51003	1.68198	2.68138	0.00733196	0.0257349	Myb-related protein 3R-1
Zm00001d014072	12.0923	4.4946	0.983016	4.57225	4.83e-06	3.92e-05
Zm00001d032771	23.4904	4.48483	0.666727	6.72663	1.74e-11	3.45e-10
Zm00001d000876	5.50583	4.45665	1.25577	3.54894	0.000386789	0.00199395	#N/A
Zm00001d012976	2.67995	4.44177	1.75496	2.53099	0.0113742	0.0374893
Zm00001d048245	28.5652	4.43327	0.608101	7.29035	3.09e-13	7.98e-12	Leucine-rich repeat (LRR) family protein
Zm00001d052090	3.89964	4.43322	1.76875	2.50642	0.0121961	0.0397155	Putative DUF1618 domain containing family protein
Zm00001d052064	2.52093	4.42422	1.66879	2.65115	0.00802181	0.0277964	Glutamate receptor 2.7
Zm00001d051695	3.84916	4.42418	1.72321	2.5674	0.0102464	0.0342044	Aspartyl protease AED1
Zm00001d008632	3.84001	4.40995	1.48566	2.96834	0.00299412	0.0119144	LRR receptor-like serine/threonine-protein kinase EFR
Zm00001d033782	26.9449	4.35717	0.643688	6.76907	1.3e-11	2.63e-10	Seed maturation protein PM41
Zm00001d005688	31.0051	4.35072	0.614372	7.08157	1.43e-12	3.34e-11	UDP-glycosyltransferase 90A1
Zm00001d001374	1.9903	4.34892	1.71746	2.53218	0.0113355	0.0373856	#N/A
Zm00001d015002	8.88981	4.32495	1.01912	4.24383	2.2e-05	0.000155392
Zm00001d026308	3.42313	4.32424	1.54051	2.80702	0.0050002	0.0185326	Auxin-responsive protein SAUR71
Zm00001d039282	2.05719	4.25441	1.72472	2.46672	0.0136357	0.0435767	Serine/threonine-protein kinase AGC1-5
Zm00001d002365	24.5707	4.23818	0.558	7.59531	3.07e-14	9.02e-13	UDP-glycosyltransferase 90A1
Zm00001d045988	24.164	4.23384	0.735505	5.75637	8.59e-09	1.17e-07	Oleosin Zm-II
Zm00001d053703	9.00863	4.22904	1.08693	3.89081	9.99e-05	0.000595014	Ocs element-binding factor 1%253B Putative bZIP transcription factor superfamily protein
Zm00001d030906	2.88183	4.21274	1.72819	2.43767	0.0147824	0.0464559
Zm00001d052874	14.9728	4.20459	0.869548	4.83537	1.33e-06	1.22e-05
Zm00001d036761	44.1538	4.20218	0.498528	8.42916	3.48e-17	1.41e-15	Ubiquitin system component Cue protein
Zm00001d012322	543.587	4.18418	0.278699	15.0133	6.01e-51	2.95e-48	cytochrome P450 family 81 subfamily D polypeptide 8
Zm00001d035987	4.8636	4.17266	1.37172	3.04191	0.00235085	0.00965076	Putative DUF594 domain containing family protein
Zm00001d027649	3.50019	4.15738	1.60482	2.59056	0.00958188	0.032258	CHY-type/CTCHY-type/RING-type Zinc finger protein
Zm00001d002436	2122.9	4.11993	0.197613	20.8484	1.57e-96	5.41e-93	alternative oxidase2
Zm00001d020638	229.838	4.07226	0.232999	17.4776	2.12e-68	3.12e-65	Protein GAMETE EXPRESSED 1
Zm00001d025041	5.00018	4.00464	1.58999	2.51865	0.0117806	0.0385758
Zm00001d027437	2.20012	3.98659	1.61883	2.46263	0.0137922	0.0439352	Leucine-rich repeat extensin-like protein 6
Zm00001d040252	4.14	3.97331	1.42412	2.79001	0.00527065	0.0193712
Zm00001d030380	2.29262	3.93962	1.62714	2.4212	0.0154694	0.048298	hAT transposon superfamily protein
Zm00001d021266	2.86501	3.91145	1.45854	2.68175	0.00732379	0.0257106
Zm00001d017622	468.506	3.8879	0.261018	14.8951	3.55e-50	1.66e-47	OSJNBa0088A01.13 protein%3B protein
Zm00001d038288	3.96472	3.87293	1.59072	2.43471	0.0149037	0.0467688	Putative MYB DNA-binding domain superfamily protein
Zm00001d001738	2.9537	3.86627	1.57338	2.4573	0.0139984	0.0444599	#N/A
Zm00001d033071	8.20681	3.85623	0.911839	4.22907	2.35e-05	0.000164587	Potassium transporter 5
Zm00001d016950	151.92	3.8343	0.352562	10.8756	1.51e-27	1.58e-25	NAC30 NAC type transcription factor
Zm00001d034844	4.93979	3.83159	1.45215	2.63856	0.008326	0.0286911	Nucleotide-diphospho-sugar transferase family protein
Zm00001d026737	134.487	3.8235	0.823062	4.64546	3.39e-06	2.86e-05	#N/A
Zm00001d037083	17.2139	3.76383	0.734453	5.12467	2.98e-07	3.12e-06
Zm00001d031599	19.6333	3.7612	0.580286	6.48163	9.07e-11	1.63e-09	Proteasome subunit beta type
Zm00001d012378	15736	3.72049	0.244649	15.2075	3.15e-52	1.86e-49	SOUL heme-binding family protein
Zm00001d037894	487.16	3.66339	0.664546	5.51262	3.54e-08	4.36e-07	Dehydrin DHN1
Zm00001d044156	2542.95	3.65258	0.147885	24.6987	1.1e-134	2.27e-130	cytochrome P450 family 72 subfamily A polypeptide 8
Zm00001d033765	4.08234	3.64903	1.29551	2.81668	0.00485223	0.0180755	Mitogen-activated protein kinase kinase 9
Zm00001d048034	9.63967	3.63451	0.93668	3.8802	0.000104369	0.000618882
Zm00001d011630	3.10862	3.61834	1.44027	2.51226	0.011996	0.0391754	Nonspecific lipid-transfer protein AKCS9 [Source:UniProtKB/TrEMBL%3BAcc:B4FSQ9]
Zm00001d024437	17.1214	3.60887	0.70784	5.09843	3.42e-07	3.55e-06
Zm00001d022517	41.5272	3.6078	0.402039	8.97375	2.87e-19	1.47e-17	NAC transcription factor
Zm00001d003709	5.38847	3.60025	1.45071	2.48171	0.0130754	0.0421326	Cell wall / vacuolar inhibitor of fructosidase 2
Zm00001d028408	4216.69	3.59005	1.25621	2.85785	0.00426526	0.0161604	heat shock protein26
Zm00001d027018	2.7106	3.57403	1.4848	2.40708	0.0160808	0.0499044	#N/A
Zm00001d010621	3.90884	3.54792	1.19536	2.96808	0.00299667	0.0119219
Zm00001d008587	18.1177	3.54427	0.806433	4.395	1.11e-05	8.39e-05	Class I glutamine amidotransferase-like superfamily protein
Zm00001d040710	6.44777	3.54186	1.18672	2.98459	0.00283959	0.0113782
Zm00001d007470	82.0831	3.50391	0.320111	10.9459	6.95e-28	7.46e-26
Zm00001d030644	38.5125	3.46644	0.643536	5.38655	7.18e-08	8.44e-07	MYB-transcription factor 100
Zm00001d037653	78.4701	3.46238	0.363054	9.53681	1.47e-21	9.79e-20	Xylanase inhibitor protein 1
Zm00001d037632	104.707	3.4399	0.450017	7.64395	2.11e-14	6.33e-13
Zm00001d043947	5.33298	3.41114	1.0956	3.11348	0.00184893	0.00784553	Lipid phosphate phosphatase 2
Zm00001d042209	182.994	3.40313	0.44002	7.73405	1.04e-14	3.24e-13	methyl esterase 10
Zm00001d044874	76.6886	3.38368	0.447918	7.55423	4.21e-14	1.22e-12	23.6 kDa heat shock protein mitochondrial
Zm00001d039942	24.0436	3.38183	0.926629	3.64961	0.000262639	0.00140968	17.4 kDa class I heat shock protein
Zm00001d047799	813.341	3.37792	0.885534	3.81456	0.000136425	0.000788539	Heat shock 70 kDa protein 5
Zm00001d012010	53.9524	3.36602	0.542236	6.20768	5.38e-10	8.67e-09
Zm00001d051111	28.8622	3.35839	0.633986	5.29727	1.18e-07	1.33e-06	DExH-box ATP-dependent RNA helicase DExH17
Zm00001d023353	26.0935	3.3419	0.460066	7.26396	3.76e-13	9.54e-12	CBL-interacting serine/threonine-protein kinase 10
Zm00001d004243	90.5948	3.33149	1.07556	3.09746	0.00195189	0.0082242	Peptidyl-prolyl cis-trans isomerase FKBP65
Zm00001d006753	130.706	3.31649	0.803985	4.12507	3.71e-05	0.000248775	Indole-3-acetic acid amido synthetase
Zm00001d048559	12.883	3.31402	0.864683	3.83264	0.000126778	0.000737331	glutathione transferase35
Zm00001d047512	24.1644	3.30446	0.544319	6.07081	1.27e-09	1.95e-08	DNA binding protein [Source:UniProtKB/TrEMBL%3BAcc:B4FHQ5]
Zm00001d002570	4.16549	3.30163	1.26777	2.60429	0.00920656	0.031255	SUMO-conjugating enzyme SCE1
Zm00001d011080	27265.7	3.27763	0.472199	6.9412	3.89e-12	8.48e-11	Protease inhibitor%253B Proteinase inhibitor
Zm00001d020616	10.8507	3.25656	0.773677	4.2092	2.56e-05	0.000178174
Zm00001d046147	27.3161	3.24656	0.541024	6.00077	1.96e-09	2.93e-08	E3 ubiquitin-protein ligase ATL41
Zm00001d031345	287.842	3.24275	0.685813	4.72834	2.26e-06	1.98e-05	Beta-glucosidase aggregating factor-like protein
Zm00001d020500	72.4263	3.23653	0.536636	6.03114	1.63e-09	2.45e-08
Zm00001d051475	58.544	3.23594	0.439889	7.35627	1.89e-13	4.99e-12	OSJNBa0088A01.13 protein%3B protein
Zm00001d018065	319.146	3.21814	0.191841	16.775	3.72e-63	4.5e-60	mTERF family protein
Zm00001d031303	182.804	3.21649	0.26138	12.3058	8.43e-35	1.46e-32	Probable galactinol--sucrose galactosyltransferase 1
Zm00001d052544	4.36388	3.21557	1.03663	3.10196	0.00192245	0.00811861	Putative CBL-interacting protein kinase family protein
Zm00001d019184	135.453	3.20224	0.27826	11.5081	1.2e-30	1.6e-28	KHG/KDPG aldolase
Zm00001d030345	11.6006	3.17325	0.918905	3.45329	0.000553787	0.00272919
Zm00001d004881	743.768	3.16921	0.25603	12.3783	3.43e-35	6.3e-33	Transcription repressor OFP6
Zm00001d045640	6.55016	3.15345	0.884409	3.56561	0.000363017	0.00188414	HVA22-like protein a
Zm00001d027184	6.92661	3.14922	0.886594	3.55204	0.00038226	0.00197407	#N/A
Zm00001d003521	4.12474	3.14171	1.19443	2.6303	0.00853092	0.029309	AT1G06920 (E%3D1e-012) ATOFP4 OFP4 | OFP4 (ARABIDOPSIS THALIANA OVATE FAMILY PROTEIN 4)
Zm00001d029350	9.92703	3.11983	0.848592	3.67649	0.000236469	0.00128563	3-ketoacyl-CoA synthase
Zm00001d047077	628.514	3.11112	0.193743	16.058	5.03e-58	5.18e-55	Beta-amylase 3 chloroplastic
Zm00001d051934	43.337	3.10919	0.629105	4.94225	7.72e-07	7.45e-06	5-pentadecatrienyl resorcinol O-methyltransferase
Zm00001d016014	57.7305	3.09865	0.418033	7.41244	1.24e-13	3.35e-12	Type III polyketide synthase B
Zm00001d034270	311.623	3.09555	0.297401	10.4087	2.26e-25	1.99e-23	Mitochondrial import inner membrane translocase subunit TIM14
Zm00001d022350	31.0468	3.06449	0.660066	4.6427	3.44e-06	2.89e-05
ZemaCp003	224.002	3.06116	0.345116	8.86992	7.32e-19	3.63e-17	#N/A
Zm00001d013596	90.2054	3.05923	0.312019	9.80463	1.08e-22	7.72e-21	Acyl-CoA N-acyltransferases (NAT) superfamily protein
Zm00001d052079	154.235	3.04954	0.31136	9.79428	1.19e-22	8.49e-21	Lysine-ketoglutarate reductase/saccharopine dehydrogenase1
Zm00001d049073	15.811	3.03749	0.772505	3.932	8.42e-05	0.000514045	NifS-like protein
Zm00001d031300	157.723	3.03437	0.318217	9.53554	1.49e-21	9.88e-20	Probable galactinol--sucrose galactosyltransferase 1
Zm00001d028588	61.1801	3.01824	0.491992	6.13473	8.53e-10	1.35e-08	Fes1B
Zm00001d033160	16.5039	3.00326	0.787205	3.81509	0.000136135	0.000787082	Transposon protein
Zm00001d034068	6.29732	3.00032	0.894955	3.35248	0.000800897	0.00378492	UDP-glycosyltransferase 83A1
Zm00001d051843	24.0503	2.99191	0.535644	5.58563	2.33e-08	2.96e-07	Oligopeptide transporter 5
Zm00001d012510	205.296	2.98936	0.318933	9.37302	7.05e-21	4.26e-19	Putative cytochrome P450 superfamily protein
Zm00001d011486	281.402	2.97285	0.212961	13.9596	2.75e-44	9.28e-42	CTP synthase family protein
Zm00001d028999	233.415	2.96679	0.34768	8.53312	1.42e-17	6.05e-16	NAC domain containing protein 47
Zm00001d039001	14.4717	2.94433	0.549673	5.35651	8.48e-08	9.81e-07	Expressed protein%3B protein
Zm00001d018940	7092.66	2.94386	0.313903	9.37826	6.71e-21	4.06e-19	early light inducible protein2
Zm00001d052122	385.412	2.93649	0.379015	7.74768	9.36e-15	2.92e-13
Zm00001d029164	462.554	2.93568	0.283396	10.3589	3.81e-25	3.3e-23	Beta-amylase
Zm00001d007202	186.712	2.93138	0.331014	8.85574	8.31e-19	4.12e-17	Lon protease homolog 2 peroxisomal
Zm00001d041752	51.3731	2.92689	0.386483	7.57314	3.64e-14	1.06e-12	ARF guanine-nucleotide exchange factor GNL2
Zm00001d052243	28.5945	2.91203	0.746748	3.89961	9.63e-05	0.000575953	Putative laccase family protein
Zm00001d026512	5.48054	2.91197	1.19149	2.44397	0.0145265	0.0457981	Flavonol-3-O-glycoside-7-O-glucosyltransferase 1
Zm00001d045203	11.6748	2.90019	0.963866	3.00892	0.00262182	0.010613	Auxin-responsive protein IAA29
Zm00001d043479	141.761	2.89789	0.305185	9.4955	2.19e-21	1.42e-19	Coiled-coil domain-containing protein 25
Zm00001d039880	122.879	2.89686	0.432985	6.69044	2.23e-11	4.36e-10	Lecithin-cholesterol acyltransferase-like 1
Zm00001d022468	9.06025	2.89264	0.863768	3.34886	0.000811444	0.00383125	Retrotransposon-like protein
Zm00001d052525	683.452	2.88943	0.284831	10.1444	3.51e-24	2.79e-22	Calmodulin binding protein%253B Putative calmodulin-binding family protein
Zm00001d040362	22.5794	2.85009	0.483993	5.88871	3.89e-09	5.57e-08	Dof-type zinc finger DNA-binding family protein
Zm00001d002549	208.839	2.84922	0.263843	10.7989	3.48e-27	3.57e-25
Zm00001d028357	69.6685	2.84199	0.319613	8.89197	6e-19	3.01e-17
Zm00001d020351	36.3969	2.84141	0.444635	6.39044	1.65e-10	2.89e-09	Alpha-amylase 1
Zm00001d034875	9.87441	2.82875	0.814905	3.47126	0.000518021	0.00257138	Non-specific phospholipase C4
Zm00001d028169	13.4211	2.82736	0.775665	3.64507	0.000267319	0.00143256	Plant mobile domain protein family
Zm00001d052340	538.683	2.81709	0.262307	10.7397	6.63e-27	6.6e-25	CBL-interacting serine/threonine-protein kinase 10
Zm00001d048636	6.42956	2.81349	0.986888	2.85087	0.00436	0.01648	Disease resistance protein RPM1
Zm00001d018803	429.232	2.79404	0.25046	11.1556	6.72e-29	8.05e-27	Probable inositol transporter 2
Zm00001d025233	4.50509	2.79011	1.07357	2.59892	0.00935186	0.0316492	B3 domain-containing protein
Zm00001d002776	26.4539	2.78765	0.591609	4.71197	2.45e-06	2.13e-05	Probable receptor-like protein kinase
Zm00001d008841	2716.91	2.78059	0.64749	4.29441	1.75e-05	0.00012665	17.8 kDa class II heat shock protein
Zm00001d002901	91.5716	2.77778	0.392238	7.08189	1.42e-12	3.33e-11	Peroxidase 12
Zm00001d052877	13.8907	2.77405	0.662757	4.18562	2.84e-05	0.000195539	embryo defective 1379
Zm00001d036522	5.14436	2.77404	1.00756	2.75324	0.00590091	0.0213673
Zm00001d034723	73.5617	2.76801	0.493137	5.61306	1.99e-08	2.55e-07	Mannan endo-14-beta-mannosidase 7
Zm00001d031325	6707.16	2.75829	0.345211	7.99016	1.35e-15	4.62e-14	25.3 kDa heat shock protein chloroplastic
Zm00001d015737	11.7608	2.75784	0.765776	3.60137	0.000316549	0.0016669	Ran BP2/NZF zinc finger-like superfamily protein
Zm00001d033369	28.0611	2.75406	0.549175	5.0149	5.31e-07	5.3e-06	Gibberellin-regulated protein 1
Zm00001d039475	54.4292	2.74063	0.344609	7.95285	1.82e-15	6.14e-14	Protein ALWAYS EARLY 3
Zm00001d036832	7.02841	2.7368	0.917988	2.98131	0.00287022	0.0114853
Zm00001d040731	237.815	2.71882	0.324207	8.38607	5.03e-17	2.01e-15	Alpha-L-fucosidase 2
Zm00001d039933	2023.63	2.71861	0.728913	3.72967	0.000191728	0.00106862	16.9 kDa class I heat shock protein 1
Zm00001d007531	73.4275	2.70263	0.287347	9.40545	5.18e-21	3.18e-19	Pentatricopeptide repeat-containing protein mitochondrial
Zm00001d052220	29.8141	2.69963	0.569094	4.74374	2.1e-06	1.86e-05
Zm00001d036135	270.102	2.69912	0.245799	10.981	4.72e-28	5.14e-26	Superoxide dismutase
Zm00001d026053	6.92072	2.69554	0.990635	2.72102	0.006508	0.0232429	Putative RING zinc finger domain superfamily protein
Zm00001d027353	76.3729	2.69231	0.409664	6.57199	4.96e-11	9.21e-10	Retinol dehydrogenase 12
Zm00001d004167	64.2901	2.67936	0.384609	6.96644	3.25e-12	7.16e-11	Wax synthase isoform 1
Zm00001d021168	48.4427	2.6757	0.530095	5.04759	4.47e-07	4.54e-06	UDP-glycosyltransferase 74B1
Zm00001d022617	6.31658	2.67513	0.90598	2.95275	0.0031496	0.0124366
Zm00001d012517	16.8133	2.67484	0.550075	4.86268	1.16e-06	1.07e-05	KH domain-containing protein
Zm00001d046937	1151.67	2.66851	0.208268	12.8129	1.39e-37	3.18e-35	Basic leucine zipper 9
Zm00001d011001	5.44128	2.66298	1.06618	2.49769	0.0125006	0.040553	Protein ALUMINUM SENSITIVE 3
Zm00001d037708	21.8592	2.66277	0.626018	4.2535	2.1e-05	0.000149597	UDP-glycosyltransferase 75B1
Zm00001d045231	4.50497	2.65912	0.953807	2.7879	0.00530511	0.0194804	Developmental protein SEPALLATA 2
Zm00001d009174	10.2726	2.65809	0.836713	3.17682	0.00148899	0.00647795
Zm00001d017208	101.602	2.64322	0.235181	11.2391	2.62e-29	3.19e-27	Tic20-like protein
Zm00001d046204	22.6084	2.6411	0.577512	4.57324	4.8e-06	3.91e-05	Heat shock factor protein HSF30
Zm00001d024903	2360.74	2.63689	0.355006	7.42775	1.1e-13	3e-12	heat shock protein 90 kDa
Zm00001d013231	13.9215	2.63482	0.684821	3.84745	0.000119352	0.000698086	cytochrome P450 family 81 subfamily D polypeptide 8
Zm00001d050274	6.18257	2.62752	0.938263	2.80041	0.00510377	0.0188655	RNA-binding (RRM/RBD/RNP motifs) family protein
Zm00001d036101	14.3359	2.61933	0.673362	3.88993	0.000100271	0.000596819
Zm00001d005787	6.21312	2.60809	0.911188	2.86229	0.00420587	0.015956	Zinc finger protein 2
Zm00001d010828	19.2533	2.60535	0.7704	3.38182	0.00072008	0.00344328	alpha/beta-Hydrolases superfamily protein
Zm00001d030329	14.732	2.60121	0.556166	4.67705	2.91e-06	2.49e-05
Zm00001d002372	169.699	2.59715	0.233853	11.1059	1.17e-28	1.37e-26	evolutionarily conserved C-terminal region 10
Zm00001d036953	22.4077	2.57898	0.455526	5.66155	1.5e-08	1.96e-07
Zm00001d021456	28.9909	2.57557	0.463036	5.56235	2.66e-08	3.35e-07	SAUR55-auxin-responsive SAUR family member
Zm00001d002520	481.058	2.57466	0.214539	12.0009	3.51e-33	5.75e-31	OSJNBa0013K16.16 protein%3B protein
Zm00001d033990	216.781	2.57413	0.668817	3.84879	0.000118704	0.000695081	Bax inhibitor-1 family protein
Zm00001d042099	53.9593	2.5715	0.350686	7.33278	2.25e-13	5.88e-12	Glutathione S-transferase
Zm00001d005072	21.2915	2.55495	0.50744	5.03499	4.78e-07	4.82e-06	F-box/LRR-repeat protein 3
Zm00001d029570	482.764	2.54113	0.201566	12.607	1.93e-36	3.99e-34
Zm00001d052864	332.622	2.53387	0.183992	13.7716	3.78e-43	1.16e-40	Fasciclin-like arabinogalactan protein 7
Zm00001d043589	14.693	2.52495	0.686476	3.67814	0.000234944	0.00127802	Floral homeotic protein APETALA 3
Zm00001d043422	106.409	2.5184	0.336315	7.48821	6.98e-14	1.95e-12	RING-H2 finger protein ATL2K
Zm00001d045610	254.792	2.49981	0.232139	10.7686	4.85e-27	4.92e-25	Homogentisate 12-dioxygenase
Zm00001d023873	100.831	2.49871	0.431393	5.79219	6.95e-09	9.58e-08	Glutaredoxin-C13
Zm00001d048181	683.476	2.4898	0.152735	16.3014	9.65e-60	1.05e-56	Chloroplast 30S ribosomal protein S10
Zm00001d048219	13.6845	2.47594	0.57041	4.34063	1.42e-05	0.000105163	RmlC-like cupins superfamily protein
Zm00001d016841	986.464	2.47236	0.197169	12.5393	4.55e-36	9.01e-34	monooxygenase 1
Zm00001d025043	144.023	2.47132	0.331485	7.45531	8.97e-14	2.47e-12	ABC transporter C family member 4
Zm00001d012720	119.782	2.45686	0.261143	9.40811	5.05e-21	3.11e-19	E3 ubiquitin-protein ligase ATL41
Zm00001d037759	5.98449	2.45627	0.989871	2.48141	0.0130864	0.0421549	Calmodulin binding protein%253B Putative calmodulin-binding family protein
Zm00001d051739	41.9855	2.45598	0.379438	6.47269	9.63e-11	1.72e-09	Putative bZIP transcription factor superfamily protein
Zm00001d042140	120.544	2.45369	0.510994	4.8018	1.57e-06	1.42e-05	Beta-1%252C3-glucanase
Zm00001d028968	377.409	2.45319	0.413632	5.93085	3.01e-09	4.41e-08	Chaperone protein dnaJ 20 chloroplastic
Zm00001d041472	543.044	2.45267	0.172279	14.2366	5.43e-46	2.19e-43	NAC domain-containing protein 21/22
Zm00001d043544	408.877	2.45192	0.282384	8.68291	3.86e-18	1.76e-16	UDP-glycosyltransferase 88A1
Zm00001d008913	14.7872	2.44565	0.680568	3.59355	0.000326207	0.00171251	evolutionarily conserved C-terminal region 10
Zm00001d034795	930.579	2.43028	0.204271	11.8974	1.22e-32	1.92e-30	prohibitin4
Zm00001d022017	23.0382	2.42977	0.64872	3.74548	0.000180049	0.00100843	Probable indole-3-acetic acid-amido synthetase GH3.1
Zm00001d052040	467.726	2.42864	0.276998	8.76773	1.82e-18	8.61e-17	Cytochrome c oxidase copper chaperone%253B Cytochrome c oxidase copper chaperone isoform 1%253B Cytochrome c oxidase copper chaperone isoform 2
Zm00001d043849	188.163	2.42356	0.368822	6.57109	4.99e-11	9.26e-10
Zm00001d049016	690.017	2.41448	0.342078	7.05828	1.69e-12	3.87e-11	F-box/kelch-repeat protein SKIP20
Zm00001d039193	201.359	2.41029	0.199333	12.0918	1.17e-33	1.94e-31	Pentatricopeptide repeat-containing protein mitochondrial
Zm00001d045782	29.7071	2.40643	0.411985	5.84107	5.19e-09	7.33e-08	DNA oxidative demethylase ALKBH2
Zm00001d019199	15.7402	2.4028	0.586091	4.0997	4.14e-05	0.000274224
Zm00001d012706	111.834	2.40258	0.431274	5.57089	2.53e-08	3.2e-07	Acetamidase/Formamidase family protein
Zm00001d048907	182.743	2.39539	0.319595	7.49509	6.63e-14	1.86e-12	Mannose-6-phosphate isomerase
Zm00001d049217	13.9627	2.39058	0.741743	3.22292	0.00126889	0.00563707	Senescence-specific cysteine protease SAG12
Zm00001d048462	21.3583	2.39007	0.522605	4.57338	4.8e-06	3.91e-05
Zm00001d044142	66.4191	2.38982	0.607082	3.93657	8.27e-05	0.000505992
Zm00001d016995	128.024	2.38401	0.470951	5.06212	4.15e-07	4.24e-06	Protein PHYLLO chloroplastic
Zm00001d028303	191.147	2.37447	0.301054	7.88719	3.09e-15	1.02e-13	Branched-chain-amino-acid aminotransferase
Zm00001d046667	41.4572	2.37153	0.478349	4.95774	7.13e-07	6.94e-06
Zm00001d017014	8.71099	2.36336	0.672057	3.5166	0.000437112	0.00221786	Copper transport protein family
Zm00001d004524	16.6458	2.3618	0.649671	3.63538	0.000277567	0.00148166
Zm00001d044078	325.796	2.36137	0.232077	10.175	2.57e-24	2.05e-22	Little protein 1
Zm00001d017199	5615.2	2.35842	0.184341	12.7938	1.78e-37	4.02e-35	Temperature-induced lipocalin-1
Zm00001d003635	29.1413	2.35393	0.591596	3.97895	6.92e-05	0.000434208
Zm00001d024930	22.3641	2.32996	0.580553	4.01336	5.99e-05	0.000382609
Zm00001d043653	892.627	2.32787	0.273093	8.52411	1.54e-17	6.5e-16	Type I inositol polyphosphate 5-phosphatase 1
Zm00001d020970	68.1514	2.31644	0.390877	5.92627	3.1e-09	4.52e-08	dihydroflavonoid reductase1
Zm00001d017531	329.179	2.31395	0.267993	8.63436	5.91e-18	2.63e-16	Purine-uracil permease NCS1
Zm00001d037005	127.026	2.31261	0.471774	4.90194	9.49e-07	8.97e-06	Putative FAD-binding Berberine family protein
Zm00001d015658	217.464	2.31245	0.348489	6.63564	3.23e-11	6.15e-10	Transmembrane amino acid transporter family protein
Zm00001d030544	176.876	2.31123	0.313683	7.36805	1.73e-13	4.61e-12	Glyoxylate reductase
Zm00001d013907	247.068	2.30442	0.701032	3.28719	0.00101193	0.00464272	Nonspecific lipid-transfer protein
Zm00001d042553	36.4387	2.28299	0.385646	5.91991	3.22e-09	4.67e-08	Pectin acetylesterase 5
Zm00001d028503	27.9383	2.27798	0.490166	4.64736	3.36e-06	2.84e-05	CLE family OsCLE302 protein%3B protein
Zm00001d042315	16.8453	2.27543	0.537127	4.2363	2.27e-05	0.000160082	MADS-box transcription factor 56
Zm00001d026804	8.77624	2.27237	0.724223	3.13767	0.00170298	0.00730977	#N/A
Zm00001d042922	1745.72	2.27088	0.316369	7.17792	7.08e-13	1.73e-11	Probable mediator of RNA polymerase II transcription subunit 37c
Zm00001d020984	265.915	2.26909	0.34693	6.54048	6.13e-11	1.12e-09	Probable sarcosine oxidase
Zm00001d043655	45.7708	2.26489	0.405298	5.5882	2.29e-08	2.91e-07	Protein IQ-DOMAIN 31
Zm00001d038456	1158.1	2.26038	0.242741	9.31192	1.26e-20	7.33e-19	Chaperonin
Zm00001d052390	20.8003	2.25802	0.688022	3.2819	0.00103111	0.00471284	Arabidopsis NAC domain containing protein 87
Zm00001d011073	828.529	2.25442	0.264594	8.52029	1.59e-17	6.69e-16	AT5g02160
Zm00001d051642	7.85637	2.25423	0.858492	2.6258	0.00864449	0.02963
Zm00001d005995	48.4664	2.25346	0.459951	4.89935	9.62e-07	9.08e-06	Phosphatidylinositol/phosphatidylcholine transfer protein SFH13
Zm00001d033181	833.193	2.25329	0.16674	13.5138	1.3e-41	3.71e-39	fructokinase-like 2
Zm00001d052269	14.7341	2.24803	0.636443	3.53218	0.000412153	0.0021078	Putative auxin efflux carrier
Zm00001d003009	56.7166	2.24609	0.473311	4.74549	2.08e-06	1.84e-05	senescence regulator
Zm00001d003059	53.3293	2.24268	0.373909	5.99794	2e-09	2.98e-08	Probable low-specificity L-threonine aldolase 1
Zm00001d044074	13.5646	2.24012	0.61282	3.65542	0.000256757	0.00138316	Zinc finger CCCH domain-containing protein 14
Zm00001d040670	575.835	2.23006	0.27085	8.23358	1.82e-16	6.88e-15	Lipoamide acyltransferase component of branched-chain alpha-keto acid dehydrogenase complex mitochondrial
Zm00001d042810	9.7202	2.22305	0.777699	2.85849	0.00425657	0.0161305	Cell division control protein 6 homolog B
Zm00001d036100	7.57471	2.2205	0.859729	2.5828	0.00980032	0.0328752
Zm00001d017989	24.8341	2.21486	0.631075	3.50966	0.000448672	0.00227036	GDSL esterase/lipase
Zm00001d052210	11.8729	2.21356	0.873683	2.5336	0.0112899	0.0372533	UDP-glycosyltransferase 85A7	nye2
Zm00001d036162	139.677	2.21354	0.316832	6.98649	2.82e-12	6.25e-11
Zm00001d023135	61.1027	2.21009	0.309774	7.13453	9.71e-13	2.31e-11	#N/A
Zm00001d027542	827.975	2.20672	0.158306	13.9396	3.64e-44	1.21e-41	glutathione transferase10
Zm00001d000909	17.2828	2.20662	0.784281	2.81356	0.00489956	0.0182222	#N/A
Zm00001d046935	828.972	2.20471	0.119718	18.4158	9.81e-76	2.02e-72	cryptochrome 3
Zm00001d012013	97.0577	2.20397	0.278176	7.92293	2.32e-15	7.71e-14
Zm00001d000647	32.4182	2.19891	0.543021	4.0494	5.13e-05	0.000333063	#N/A
Zm00001d042503	120.966	2.19158	0.275203	7.96353	1.67e-15	5.66e-14
Zm00001d002822	22615.1	2.18912	0.154827	14.1392	2.18e-45	8.01e-43	Elongation factor G chloroplastic
Zm00001d018203	13.3331	2.18707	0.670601	3.26135	0.00110882	0.00501985	Probable WRKY transcription factor 9
Zm00001d000502	212.453	2.1858	0.268017	8.15548	3.48e-16	1.28e-14	#N/A
Zm00001d022821	29.9844	2.18231	0.392039	5.56657	2.6e-08	3.27e-07	#N/A
Zm00001d025707	191.884	2.17929	0.369503	5.89789	3.68e-09	5.29e-08	BTB/POZ and TAZ domain-containing protein 2
Zm00001d025508	108.482	2.17679	0.758008	2.87173	0.00408235	0.0155619	Class IV heat shock protein
Zm00001d014383	107.269	2.17338	0.30292	7.17476	7.24e-13	1.76e-11	3-hydroxyisobutyrate dehydrogenase
Zm00001d021645	1737.28	2.17012	0.206811	10.4932	9.28e-26	8.53e-24	Protein LHCP TRANSLOCATION DEFECT
Zm00001d007349	215.146	2.16875	0.259634	8.35308	6.65e-17	2.62e-15	Expressed protein%3B protein
Zm00001d023863	73.112	2.16267	0.34285	6.30791	2.83e-10	4.77e-09	Riboflavin synthase alpha chain
Zm00001d010617	10.6252	2.15698	0.656671	3.28472	0.00102082	0.00467413	Putative WRKY DNA-binding domain superfamily protein
Zm00001d004775	23.0857	2.15423	0.538572	3.99989	6.34e-05	0.000401193	O-fucosyltransferase family protein
Zm00001d037766	11.6045	2.15249	0.78209	2.75223	0.00591915	0.0214258
Zm00001d020679	11.096	2.14948	0.766455	2.80445	0.00504029	0.0186644
Zm00001d048693	1282.38	2.14538	0.13497	15.8952	6.84e-57	6.13e-54	ATA15 protein
Zm00001d003125	67.7779	2.13783	0.299381	7.14081	9.28e-13	2.21e-11	magnesium transporter3
Zm00001d030516	29.3547	2.13751	0.430023	4.9707	6.67e-07	6.54e-06
Zm00001d023346	20.4272	2.1347	0.64476	3.31084	0.000930155	0.0043224
Zm00001d034197	40.0244	2.13141	0.462829	4.60519	4.12e-06	3.39e-05
Zm00001d042974	188.951	2.13019	0.225527	9.4454	3.54e-21	2.24e-19	Histone deacetylase 10
Zm00001d021459	30.3594	2.12529	0.423381	5.01981	5.17e-07	5.18e-06	Auxin-responsive protein SAUR61
Zm00001d024871	36.8074	2.12451	0.361638	5.87468	4.24e-09	6.03e-08
Zm00001d008465	96.5672	2.12412	0.369107	5.75475	8.68e-09	1.18e-07	PR5-like receptor kinase
Zm00001d005282	7.00682	2.11635	0.718719	2.94461	0.00323364	0.0127246
Zm00001d025846	39.5805	2.11296	0.41313	5.11452	3.15e-07	3.28e-06	Beta-glucosidase 47
Zm00001d006069	164.209	2.11296	0.223841	9.43954	3.74e-21	2.35e-19	Putative quinone-oxidoreductase homolog chloroplastic
Zm00001d029571	75.3083	2.10928	0.258179	8.16983	3.09e-16	1.14e-14	zinc finger (C3HC4-type RING finger) family protein
Zm00001d019226	72.7035	2.10725	0.306639	6.87209	6.33e-12	1.35e-10	Cadmium/zinc-transporting ATPase HMA2
Zm00001d003603	111.054	2.10375	0.30889	6.81068	9.71e-12	2.02e-10	Protein NRT1/ PTR FAMILY 4.4
Zm00001d039730	10.1689	2.10139	0.726273	2.89339	0.00381111	0.0146554	Shaggy-related protein kinase alpha
Zm00001d024272	37.1567	2.09564	0.584828	3.58335	0.000339219	0.0017755	Pentatricopeptide repeat-containing protein mitochondrial
Zm00001d047392	21.7805	2.09235	0.45995	4.54907	5.39e-06	4.34e-05	Transducin/WD40 repeat-like superfamily protein
Zm00001d001248	29.1498	2.08981	0.535606	3.90178	9.55e-05	0.000571604	#N/A
Zm00001d049145	59.5797	2.08669	0.429541	4.85795	1.19e-06	1.1e-05	Putative CRINKLY4-like receptor protein kinase family protein
Zm00001d009580	290.171	2.08644	0.272282	7.6628	1.82e-14	5.49e-13	Urease accessory protein G
Zm00001d018332	322.948	2.08436	0.168419	12.376	3.52e-35	6.42e-33	Glutamate receptor 2.7
Zm00001d001491	102.068	2.07762	0.320453	6.48341	8.97e-11	1.61e-09	#N/A
Zm00001d024973	261.114	2.07706	0.648925	3.20077	0.00137063	0.00602924
Zm00001d028414	445.357	2.07609	0.17995	11.537	8.58e-31	1.18e-28	ATP-dependent Clp protease ATP-binding subunit CLPT1 chloroplastic
Zm00001d005687	1112.64	2.07185	0.15593	13.2871	2.75e-40	7.46e-38	trehalose-6-phosphate synthase5
Zm00001d014090	534.518	2.06822	0.165596	12.4896	8.51e-36	1.65e-33	chaperonin 1
Zm00001d033872	4674.74	2.05889	0.348606	5.90607	3.5e-09	5.05e-08	Peptidase%252C M50 family
Zm00001d042847	1337.58	2.05849	0.1556	13.2294	5.94e-40	1.59e-37	Protein kinase
Zm00001d048531	1971.41	2.05453	0.146132	14.0594	6.75e-45	2.4e-42	DEAD-box ATP-dependent RNA helicase 50
Zm00001d025952	44.9481	2.05353	0.387918	5.29373	1.2e-07	1.35e-06	NAD(P)H-quinone oxidoreductase subunit M chloroplastic
Zm00001d009295	70.7268	2.05348	0.30341	6.76798	1.31e-11	2.64e-10	Potassium transporter 4
Zm00001d043708	23.4993	2.0523	0.66565	3.08315	0.00204818	0.00857573
Zm00001d018430	151.224	2.05077	0.379265	5.40721	6.4e-08	7.57e-07
Zm00001d029052	18.8249	2.04937	0.739773	2.77027	0.00560099	0.0204213
Zm00001d010814	612.009	2.04912	0.348056	5.88732	3.93e-09	5.61e-08	AtS40-3
Zm00001d022092	98.0019	2.04803	0.390608	5.24318	1.58e-07	1.74e-06	Cytosolic sulfotransferase 17
Zm00001d006481	34.8498	2.04662	0.416293	4.91629	8.82e-07	8.41e-06	BNR/Asp-box repeat family protein
Zm00001d005591	59.0411	2.04364	0.310195	6.58826	4.45e-11	8.31e-10	OSJNBa0089E12.13 protein%3B protein
Zm00001d017822	68.269	2.04125	0.32612	6.2592	3.87e-10	6.38e-09
Zm00001d012407	23.8171	2.03655	0.480521	4.23821	2.25e-05	0.000158948	triose phosphate isomerase5
Zm00001d017604	75.2433	2.0357	0.284812	7.14751	8.84e-13	2.12e-11	Rho GTPase-activating protein 3
Zm00001d013992	365.229	2.03348	0.184665	11.0117	3.36e-28	3.68e-26	Pyridoxal phosphate (PLP)-dependent transferases superfamily protein
Zm00001d051340	14.2585	2.03272	0.609643	3.33428	0.000855194	0.00402215	Ethylene-responsive transcription factor ERF105
Zm00001d013377	16.133	2.03145	0.57678	3.52205	0.000428222	0.00217853
Zm00001d045295	14.6912	2.03007	0.617101	3.28969	0.00100297	0.00460569	ACS-like protein%253B Putative AMP-dependent synthetase and ligase superfamily protein
Zm00001d052556	377.34	2.02636	0.170706	11.8705	1.69e-32	2.61e-30	Signal recognition particle 54 kDa protein chloroplastic
Zm00001d028454	12.329	2.02612	0.770909	2.62822	0.0085832	0.0294535	L-type lectin-domain containing receptor kinase V.9
Zm00001d050580	13.2884	2.02401	0.547837	3.69455	0.00022028	0.00120922	hydroxyproline-rich glycoprotein family protein
Zm00001d000805	31.6893	2.02103	0.454261	4.44905	8.63e-06	6.68e-05	#N/A
Zm00001d005807	143.687	2.02054	0.426558	4.73684	2.17e-06	1.91e-05
Zm00001d039878	21.8816	2.01877	0.536588	3.76223	0.000168403	0.000950438
Zm00001d047457	12.2244	2.01813	0.600847	3.3588	0.000782812	0.00370711	Phosphatidylinositol 4-phosphate 5-kinase 6
Zm00001d011746	329.839	2.0173	0.182336	11.0637	1.88e-28	2.12e-26	SPA1-related 3
Zm00001d002789	1323.98	2.01715	0.138146	14.6016	2.74e-48	1.2e-45	Pentatricopeptide repeat-containing protein
Zm00001d035937	1317.27	2.01269	0.177009	11.3706	5.86e-30	7.36e-28	Chaperonin 60 subunit beta 2 chloroplastic
Zm00001d013346	85.5236	2.00894	0.396482	5.06691	4.04e-07	4.14e-06	Growth-regulating factor 2
Zm00001d032688	255.79	2.00366	0.216696	9.24641	2.32e-20	1.32e-18	Carboxy-lyase
Zm00001d020827	2640.08	1.99986	0.201025	9.94834	2.56e-23	1.93e-21	Heat shock protein 90-5 chloroplastic
Zm00001d009811	16.9975	1.99372	0.748388	2.66402	0.00772128	0.0268919	Protein NETWORKED 4A
Zm00001d008376	248.217	1.99252	0.167424	11.901	1.17e-32	1.85e-30	Probable uridine nucleosidase 2
Zm00001d042740	269.06	1.99205	0.243241	8.18962	2.62e-16	9.73e-15	UDP-glycosyltransferase 91A1
Zm00001d027415	387.551	1.99135	0.219424	9.07537	1.13e-19	6e-18	Serine/threonine-protein kinase ATG1a
Zm00001d009958	33.5188	1.99123	0.388886	5.12036	3.05e-07	3.19e-06
Zm00001d027451	321.014	1.99038	0.17946	11.0909	1.39e-28	1.62e-26	S-adenosyl-L-methionine-dependent methyltransferases superfamily protein
Zm00001d017982	587.745	1.98651	0.263282	7.54518	4.52e-14	1.3e-12	DExH-box ATP-dependent RNA helicase DExH15 chloroplastic
Zm00001d052194	4359.84	1.98288	0.304764	6.5063	7.7e-11	1.4e-09	23.6 kDa heat shock protein mitochondrial
Zm00001d049203	503.261	1.98253	0.204592	9.69016	3.32e-22	2.29e-20	Pentatricopeptide repeat-containing protein chloroplastic
Zm00001d012710	194.188	1.98139	0.371361	5.3355	9.53e-08	1.09e-06	SGS domain-containing protein
Zm00001d026703	75.6344	1.98068	0.297339	6.66137	2.71e-11	5.24e-10	Thylakoidal processing peptidase 1 chloroplastic
Zm00001d010906	32.4343	1.9783	0.490502	4.03322	5.5e-05	0.00035462
Zm00001d028456	136.112	1.97661	0.282928	6.98626	2.82e-12	6.25e-11	Regulator of Vps4 activity in the MVB pathway protein
Zm00001d026567	280.565	1.97457	0.329513	5.9924	2.07e-09	3.08e-08
Zm00001d048927	8.5054	1.9736	0.799576	2.46831	0.0135753	0.043424
Zm00001d011157	20.9037	1.96921	0.580355	3.39311	0.000691038	0.00331827	Putative DUF26-domain receptor-like protein kinase family protein
Zm00001d034082	81.9986	1.96781	0.238937	8.23566	1.79e-16	6.77e-15	OsWRKY4 - Superfamily of TFs having WRKY and zinc finger domains
Zm00001d032368	38.4674	1.96676	0.573613	3.42872	0.000606439	0.00294916	Protein SAR DEFICIENT 1
Zm00001d003724	25.5525	1.96632	0.433794	4.53283	5.82e-06	4.65e-05	SWIb domain-containing protein
Zm00001d047701	36.3481	1.96304	0.385393	5.09362	3.51e-07	3.63e-06	Protein SCAR2
Zm00001d005662	67.9889	1.96049	0.272854	7.18513	6.71e-13	1.65e-11	Protein SCO1 homolog 2 mitochondrial	Zm00001d008230
Zm00001d019218	277.108	1.95975	0.182423	10.7429	6.4e-27	6.4e-25	Glycerol-3-phosphate dehydrogenase [NAD(+)] 2 chloroplastic
Zm00001d047418	2768.17	1.95638	0.117951	16.5863	8.75e-62	1e-58	Cytochrome P450 709B2
Zm00001d028556	22.1954	1.95501	0.645073	3.03067	0.00244009	0.00996034
Zm00001d044728	314.571	1.95439	0.334283	5.84652	5.02e-09	7.11e-08	Class I heat shock protein 3
Zm00001d025352	67.4302	1.95298	0.40191	4.85924	1.18e-06	1.09e-05	Ferredoxin-3 chloroplastic
Zm00001d052961	20.3283	1.95125	0.474925	4.10855	3.98e-05	0.00026486	Protein ROOT HAIR DEFECTIVE 3 homolog 2
Zm00001d008974	91.9736	1.95012	0.361761	5.39061	7.02e-08	8.26e-07	Mitochondrial arginine transporter BAC2
Zm00001d043101	168.985	1.94934	0.209082	9.3233	1.13e-20	6.64e-19	Probable S-sulfocysteine synthase chloroplastic
Zm00001d029201	1564.98	1.9471	0.183292	10.6229	2.33e-26	2.24e-24	50S ribosomal protein L6
Zm00001d043705	38.5818	1.94529	0.469948	4.13938	3.48e-05	0.000234746	RNA polymerase II transcriptional coactivator KELP
Zm00001d019338	47.2777	1.94453	0.460683	4.22098	2.43e-05	0.000169973
Zm00001d048150	220.592	1.94336	0.214038	9.07953	1.09e-19	5.82e-18	Adenylyl-sulfate kinase
Zm00001d050368	34.8442	1.93989	0.370955	5.22946	1.7e-07	1.86e-06	HMG-Y-related protein A
Zm00001d006417	276.068	1.93844	0.255103	7.59866	2.99e-14	8.83e-13	RING/U-box superfamily protein
Zm00001d035841	8.19074	1.92696	0.797427	2.41647	0.0156716	0.0488035	Callose synthase 5
Zm00001d040468	46.5138	1.92414	0.313886	6.13007	8.78e-10	1.38e-08	major facilitator superfamily defense1
Zm00001d012480	121.53	1.92367	0.285114	6.747	1.51e-11	3.02e-10
Zm00001d022424	144.808	1.9182	0.354624	5.40912	6.33e-08	7.5e-07	NAC domain transcription factor
Zm00001d039448	1328.21	1.91797	0.198674	9.65385	4.73e-22	3.23e-20	Transducin/WD40 repeat-like superfamily protein
Zm00001d018825	77.3509	1.91612	0.310668	6.16774	6.93e-10	1.11e-08	Protein kinase superfamily protein
Zm00001d030584	142.779	1.91539	0.261843	7.31504	2.57e-13	6.66e-12	DROUGHT SENSITIVE 1
Zm00001d032790	1143.27	1.91525	0.185365	10.3323	5.03e-25	4.3e-23	plastid transcriptionally active 3
Zm00001d008749	107.732	1.91353	0.433978	4.40928	1.04e-05	7.9e-05	barren inflorescence1
Zm00001d034417	72.5044	1.91344	0.277609	6.89257	5.48e-12	1.18e-10	Acyl-CoA N-acyltransferases (NAT) superfamily protein
Zm00001d006036	4400.91	1.91001	0.132815	14.381	6.81e-47	2.81e-44	Heat shock 70 kDa protein 9 mitochondrial
Zm00001d032781	108.581	1.9099	0.341938	5.58551	2.33e-08	2.96e-07
Zm00001d002899	33.68	1.90947	0.620682	3.07641	0.0020951	0.00873666	Peroxidase 12
Zm00001d044815	269.488	1.90675	0.253657	7.51705	5.6e-14	1.59e-12	Protein BOBBER 1
Zm00001d038915	10.4459	1.90488	0.654207	2.91173	0.0035943	0.013944	Putative WAK receptor-like protein kinase family protein
Zm00001d019961	22.2667	1.90311	0.644832	2.95133	0.00316405	0.0124889	AT1G15520 (E%3D9e-070) PDR12 ATPDR12 | PDR12 (PLEIOTROPIC DRUG RESISTANCE 12)%3B ATPase coupled to transmembrane movement of substances
Zm00001d023813	52.4128	1.89983	0.340935	5.57241	2.51e-08	3.17e-07	Polygalacturonase
Zm00001d028338	1192.37	1.89945	0.185415	10.2444	1.25e-24	1.05e-22
Zm00001d053815	10.2923	1.89823	0.773615	2.45372	0.0141388	0.044823	Auxin-responsive protein SAUR71
Zm00001d022337	318.615	1.89822	0.21598	8.78886	1.51e-18	7.2e-17	Peptide deformylase 1A chloroplastic/mitochondrial
Zm00001d008340	320.252	1.89729	0.211876	8.95472	3.41e-19	1.75e-17	alpha/beta-Hydrolases superfamily protein
Zm00001d030153	1756.52	1.89072	0.293034	6.45224	1.1e-10	1.96e-09	plastid transcriptionally active 18
Zm00001d035294	105.549	1.88937	0.249647	7.56817	3.79e-14	1.1e-12	Indole-3-pyruvate monooxygenase YUCCA2
Zm00001d038805	424.364	1.88836	0.245993	7.67649	1.64e-14	4.95e-13	Probable transcriptional regulatory protein
Zm00001d049157	3506.57	1.88818	0.189273	9.97596	1.94e-23	1.47e-21	octicosapeptide/Phox/Bem1p (PB1) domain-containing protein
Zm00001d019589	72.5113	1.88759	0.308987	6.10895	1e-09	1.56e-08	CAAX amino terminal protease family protein
Zm00001d048760	33.4204	1.88752	0.386548	4.88302	1.04e-06	9.79e-06
Zm00001d008699	7.79332	1.88455	0.721574	2.61172	0.00900891	0.0307119
Zm00001d015030	1051.1	1.88395	0.179866	10.4742	1.13e-25	1.02e-23	pentatricopeptide repeat smr4
Zm00001d029247	70.5131	1.88375	0.380739	4.94762	7.51e-07	7.27e-06	ARM repeat superfamily protein
Zm00001d048286	152.073	1.88305	0.263077	7.15778	8.2e-13	1.99e-11	Acyl-CoA N-acyltransferases (NAT) superfamily protein
Zm00001d021006	274.077	1.88281	0.262785	7.16483	7.79e-13	1.89e-11	MTD1
Zm00001d001307	11.8727	1.88208	0.653385	2.88051	0.00397033	0.0151883	#N/A
Zm00001d028992	302.6	1.87755	0.170313	11.0241	2.92e-28	3.22e-26	Thioredoxin-like 1-1 chloroplastic
Zm00001d015139	25.8599	1.87562	0.423246	4.43152	9.36e-06	7.19e-05
Zm00001d045544	1622.41	1.87492	0.117133	16.0067	1.15e-57	1.13e-54	Chaperonin 60 subunit beta 2 chloroplastic
Zm00001d006059	584.98	1.87459	0.22295	8.40812	4.17e-17	1.68e-15	MTD1
Zm00001d024975	475.841	1.87003	0.369449	5.06167	4.16e-07	4.25e-06	Disease resistance protein RPM1
Zm00001d043023	3309.1	1.86866	0.161394	11.5783	5.31e-31	7.44e-29	Protein RETICULATA-RELATED 6 chloroplastic
Zm00001d037860	202.308	1.86733	0.254337	7.34194	2.11e-13	5.52e-12	N2N2-dimethylguanosine tRNA methyltransferase
Zm00001d043864	29.2593	1.8625	0.684769	2.7199	0.00653015	0.0233111	Eukaryotic aspartyl protease family protein
Zm00001d031535	1039.92	1.86217	0.139466	13.3522	1.15e-40	3.2e-38	Tetratricopeptide repeat (TPR)-like superfamily protein
Zm00001d048550	81.1762	1.85885	0.246673	7.5357	4.86e-14	1.39e-12	Formyltetrahydrofolate deformylase
Zm00001d046422	40.8536	1.85884	0.455949	4.07687	4.56e-05	0.000299654	Cytochrome P450 734A1
Zm00001d022518	90.9358	1.85773	0.25879	7.17854	7.05e-13	1.72e-11	Thioredoxin-like 1-1 chloroplastic
Zm00001d049724	13.0011	1.85157	0.555845	3.33108	0.000865083	0.00406031	DNA repair metallo-beta-lactamase family protein
Zm00001d030697	470.39	1.84956	0.256758	7.20352	5.87e-13	1.45e-11
Zm00001d015670	40.266	1.84877	0.437626	4.22456	2.39e-05	0.000167695
Zm00001d006464	53.5414	1.848	0.432272	4.27509	1.91e-05	0.00013704	Ribosomal RNA small subunit methyltransferase mitochondrial
Zm00001d020721	112.282	1.84301	0.316786	5.81784	5.96e-09	8.34e-08	Galactoside 2-alpha-L-fucosyltransferase
Zm00001d050220	534.313	1.84289	0.263723	6.98797	2.79e-12	6.19e-11	Long chain base biosynthesis protein 1
Zm00001d001129	6.51251	1.84097	0.760014	2.42228	0.0154234	0.0482053	#N/A
Zm00001d036216	50.2449	1.84066	0.416781	4.41637	1e-05	7.67e-05	F-box protein MAX2
Zm00001d026478	10.5967	1.83829	0.624823	2.9421	0.00326	0.0128014	Protein FATTY ACID EXPORT 2 chloroplastic
Zm00001d034757	180.319	1.83708	0.273796	6.70965	1.95e-11	3.85e-10	Electron transfer flavoprotein subunit alpha mitochondrial
Zm00001d012420	14701.5	1.83412	0.296154	6.19312	5.9e-10	9.5e-09	Heat shock 70 kDa protein
Zm00001d027918	20.3084	1.83359	0.498639	3.67719	0.000235816	0.00128242
Zm00001d018103	27.4738	1.83172	0.533907	3.43079	0.00060182	0.00293085	Probable RNA-binding protein ARP1
Zm00001d050977	52.2835	1.83133	0.441381	4.1491	3.34e-05	0.000226483	cytochrome P450 family 86 subfamily C polypeptide 1
Zm00001d020560	283.448	1.83083	0.227995	8.03013	9.74e-16	3.42e-14	Probable xyloglucan glycosyltransferase 8
Zm00001d027363	274.923	1.83014	0.266968	6.85526	7.12e-12	1.51e-10	dihydrodipicolinate reductase1
Zm00001d001759	34.0974	1.82967	0.519497	3.522	0.000428297	0.00217853	#N/A
Zm00001d035016	73.2481	1.82961	0.255974	7.14761	8.83e-13	2.12e-11	Retrovirus-related Pol polyprotein from transposon TNT 1-94
Zm00001d032719	564.708	1.8284	0.201002	9.09643	9.33e-20	5.05e-18	Long-chain-alcohol oxidase FAO4B
Zm00001d033650	125.627	1.82689	0.207485	8.80493	1.31e-18	6.3e-17	Non-cyanogenic beta-glucosidase
Zm00001d053953	138.982	1.82381	0.337873	5.39791	6.74e-08	7.95e-07	Lil3 protein
Zm00001d048333	20.1644	1.82016	0.525582	3.46313	0.000533938	0.00264148	DUF1997 family protein
Zm00001d036739	11.7371	1.82005	0.696984	2.61132	0.00901941	0.030734
Zm00001d012544	336.435	1.81922	0.194319	9.36202	7.82e-21	4.7e-19	myb domain protein 81
Zm00001d048890	292.983	1.81918	0.224075	8.11865	4.71e-16	1.7e-14	Acyl-coenzyme A oxidase
Zm00001d014659	418.217	1.8158	0.198161	9.16325	5.04e-20	2.77e-18	Macrophage migration inhibitory factor
Zm00001d003411	238.258	1.81545	0.193419	9.3861	6.23e-21	3.78e-19	30S ribosomal protein 3 chloroplastic
Zm00001d051637	114.391	1.8139	0.293072	6.18927	6.04e-10	9.72e-09	Protein NRT1/ PTR FAMILY 7.1
Zm00001d037615	29.4113	1.80975	0.497471	3.6379	0.000274868	0.00147034	FACT complex subunit SSRP1
Zm00001d012867	254.643	1.8092	0.271706	6.65867	2.76e-11	5.3e-10
Zm00001d002870	24.4473	1.80743	0.463158	3.90241	9.52e-05	0.00057033
Zm00001d007688	60.1518	1.80574	0.397567	4.54198	5.57e-06	4.48e-05	Disease resistance protein RPM1
Zm00001d025037	30.3111	1.80418	0.382622	4.7153	2.41e-06	2.1e-05	UDP-glycosyltransferase 74B1
Zm00001d022475	310.234	1.80333	0.370561	4.86649	1.14e-06	1.05e-05
Zm00001d014863	250.546	1.799	0.28946	6.21502	5.13e-10	8.3e-09	Protein REVEILLE 7
Zm00001d020032	26.6381	1.79805	0.695122	2.58666	0.00969111	0.0325672	Probable carboxylesterase 15
Zm00001d039567	20.8047	1.79744	0.457891	3.92546	8.66e-05	0.000526324	LRR protein WM1.10
Zm00001d037783	424.959	1.79697	0.167928	10.7008	1.01e-26	9.9e-25	Putative receptor protein kinase ZmPK1
Zm00001d048146	213.22	1.79603	0.235675	7.62077	2.52e-14	7.54e-13	Strigolactone esterase D14
Zm00001d025619	2261.5	1.79465	0.238556	7.52298	5.35e-14	1.52e-12	prohibitin2
Zm00001d008003	143.755	1.7928	0.286223	6.26364	3.76e-10	6.21e-09	#N/A
Zm00001d013610	193.049	1.79273	0.360571	4.97192	6.63e-07	6.51e-06	Osmotin-like protein OSM34
Zm00001d013836	65.6192	1.79258	0.340109	5.27062	1.36e-07	1.51e-06	Protein kinase superfamily protein
Zm00001d022454	45.7513	1.79208	0.510299	3.51182	0.000445046	0.00225312	F-box family protein
Zm00001d029829	35.8819	1.78924	0.428295	4.17759	2.95e-05	0.000202168	U-box domain-containing protein 33
Zm00001d032789	259.591	1.78921	0.209558	8.53801	1.37e-17	5.81e-16	chaperonin2
Zm00001d051842	119.949	1.78717	0.313719	5.69673	1.22e-08	1.62e-07	Zn-dependent hydrolase%252C including glyoxylase
Zm00001d029983	3413.29	1.78699	0.125649	14.2221	6.68e-46	2.65e-43	Beta-amylase 3 chloroplastic
Zm00001d026016	90.7864	1.78689	0.268299	6.66004	2.74e-11	5.28e-10	RNA-binding (RRM/RBD/RNP motifs) family protein
Zm00001d032027	131.762	1.78594	0.300539	5.94247	2.81e-09	4.14e-08	THAUMATIN-LIKE PROTEIN 1
Zm00001d050302	373.325	1.78408	0.254155	7.01964	2.22e-12	5e-11	DUF1262 family protein
Zm00001d014444	11.6057	1.7838	0.691767	2.57861	0.00991993	0.0332277	Triphosphate tunel metalloenzyme 3
Zm00001d046358	25.6254	1.78372	0.456178	3.91013	9.22e-05	0.000555794
Zm00001d003151	9.92241	1.78104	0.730256	2.43892	0.0147312	0.0463444	N-acetyltransferase ESCO1
Zm00001d008468	388.224	1.78052	0.194272	9.1651	4.95e-20	2.73e-18	PR5-like receptor kinase
Zm00001d016922	31.273	1.77831	0.35452	5.01611	5.27e-07	5.27e-06
Zm00001d044662	11.674	1.77815	0.655544	2.71248	0.00667811	0.0237599	ZHD9 ZF-HD type transcription factor
Zm00001d006624	794.351	1.77803	0.200891	8.85073	8.69e-19	4.28e-17
Zm00001d051397	8.85091	1.77579	0.656494	2.70496	0.00683126	0.0242335	U-box domain-containing protein 33
Zm00001d029710	172.125	1.7753	0.228419	7.77213	7.72e-15	2.43e-13
Zm00001d033967	50.461	1.76765	0.307431	5.74972	8.94e-09	1.21e-07	E3 ubiquitin protein ligase DRIP2
Zm00001d003618	895.868	1.76604	0.159272	11.0882	1.43e-28	1.66e-26	Uncharacterised protein family UPF0090
Zm00001d002974	109.884	1.76531	0.248696	7.09825	1.26e-12	2.97e-11	Probable metal-nicotianamine transporter YSL7
Zm00001d036641	58.499	1.76479	0.37907	4.65558	3.23e-06	2.74e-05	Speckle-type POZ protein
Zm00001d010284	54.0829	1.7629	0.409998	4.29979	1.71e-05	0.000123919	Probable carboxylesterase 17
Zm00001d026457	117.592	1.75949	0.350059	5.02628	5e-07	5.03e-06	DNA topoisomerase 2
Zm00001d015603	48.1786	1.75823	0.397559	4.42256	9.75e-06	7.47e-05	RNA-metabolising metallo-beta-lactamase family protein
Zm00001d016521	138.999	1.75779	0.290064	6.06	1.36e-09	2.08e-08	Protein ROS1
Zm00001d031349	1845.13	1.75365	0.178658	9.81566	9.64e-23	6.99e-21	Serine--glyoxylate aminotransferase
Zm00001d015007	18.066	1.75143	0.703087	2.49106	0.0127361	0.0412068	Glutamate receptor 3.3
Zm00001d052240	1674.12	1.74907	0.125597	13.926	4.4e-44	1.44e-41	pentatricopeptide repeat 5
Zm00001d018374	27.306	1.74593	0.567893	3.0744	0.0021093	0.00879135	Transcription factor bHLH69
Zm00001d007686	37.2114	1.74541	0.445904	3.91433	9.07e-05	0.000547821	Receptor-like kinase-like
Zm00001d030548	170.286	1.74303	0.42281	4.12249	3.75e-05	0.000251246	2-oxoglutarate (2OG) and Fe(II)-dependent oxygenase superfamily protein
Zm00001d042940	814.621	1.74294	0.244942	7.11573	1.11e-12	2.63e-11	plant-specific domain TIGR01589 family protein expressed
Zm00001d014328	110.346	1.74182	0.275823	6.31498	2.7e-10	4.57e-09
Zm00001d051452	115.255	1.73957	0.308316	5.64216	1.68e-08	2.18e-07	Protein kinase superfamily protein
Zm00001d031618	22.3012	1.73777	0.562763	3.08792	0.00201562	0.00845484
Zm00001d053739	446.45	1.73598	0.255068	6.80596	1e-11	2.08e-10	Heptahelical transmembrane protein 2
Zm00001d046372	51.628	1.73311	0.388934	4.45606	8.35e-06	6.48e-05	Polyprotein
Zm00001d020899	17.4288	1.73261	0.538109	3.21982	0.0012827	0.00568617
Zm00001d018470	32.9526	1.73208	0.431211	4.01677	5.9e-05	0.000377936	Carboxyl-terminal-processing peptidase 2 chloroplastic
Zm00001d016996	212.573	1.72719	0.2687	6.42794	1.29e-10	2.28e-09	Protein PHYLLO chloroplastic
Zm00001d025842	18.3934	1.72684	0.55816	3.09381	0.00197601	0.0083073	embryo sac development arrest 6
Zm00001d030902	497.517	1.7259	0.222487	7.75732	8.67e-15	2.71e-13
Zm00001d025973	31.4791	1.72571	0.379679	4.54519	5.49e-06	4.41e-05
Zm00001d053293	45.0585	1.72533	0.438804	3.93189	8.43e-05	0.000514111	calcineurin B-like12
Zm00001d038320	40.3793	1.72173	0.406796	4.23242	2.31e-05	0.000162485	Putative AP2/EREBP transcription factor superfamily protein
Zm00001d043104	719.076	1.71831	0.168791	10.1801	2.43e-24	1.95e-22
Zm00001d001826	100.32	1.71766	0.311458	5.5149	3.49e-08	4.31e-07
Zm00001d044702	15.2188	1.70941	0.640778	2.66771	0.0076371	0.0266425	Protein SMAX1-LIKE 3
Zm00001d013081	594.261	1.70843	0.158913	10.7507	5.88e-27	5.91e-25	Pentatricopeptide repeat-containing protein chloroplastic
Zm00001d022811	29.799	1.70827	0.640218	2.66826	0.00762462	0.0266171	#N/A
Zm00001d024539	103.608	1.70519	0.221189	7.70921	1.27e-14	3.88e-13	P-loop containing nucleoside triphosphate hydrolases superfamily protein
Zm00001d006323	104.562	1.70338	0.243743	6.98844	2.78e-12	6.18e-11	Histone-lysine N-methyltransferase ATX4
Zm00001d038606	2420.17	1.69838	0.20776	8.1747	2.97e-16	1.1e-14	Putative uncharacterized protein [Source:UniProtKB/TrEMBL%3BAcc:B6SZF2]
Zm00001d039190	235.189	1.69702	0.257992	6.57778	4.78e-11	8.88e-10	F12M16.15
Zm00001d010662	164.187	1.6968	0.219989	7.71314	1.23e-14	3.77e-13	SNF1-related protein kinase regulatory subunit beta-1
Zm00001d043512	108.626	1.69491	0.293175	5.78122	7.42e-09	1.02e-07	Protein kinase family protein with leucine-rich repeat domain
Zm00001d002316	309.875	1.69137	0.260778	6.48585	8.82e-11	1.59e-09	argonaute2a
Zm00001d006126	91.8048	1.68988	0.298709	5.65729	1.54e-08	2.01e-07	Trigger factor
Zm00001d036398	25.8953	1.6895	0.568924	2.96964	0.00298149	0.0118729	leucine-rich receptor-like kinase family protein
Zm00001d046668	17.3547	1.68865	0.653468	2.58414	0.00976221	0.0327697
Zm00001d031638	24.5408	1.68732	0.514248	3.28114	0.00103387	0.00472234	ACR5
Zm00001d038796	170.093	1.6861	0.198566	8.49138	2.04e-17	8.46e-16	ATP-dependent protease La (LON) domain protein	Zm00001d011386
Zm00001d020285	24.0765	1.68228	0.631483	2.66401	0.00772162	0.0268919	Pumilio homolog 12
Zm00001d008467	3024.81	1.68082	0.135298	12.4231	1.96e-35	3.7e-33	Cysteine-rich receptor-like protein kinase 37
Zm00001d008222	268.542	1.67864	0.278595	6.02538	1.69e-09	2.53e-08
Zm00001d031619	43.5455	1.67815	0.357022	4.7004	2.6e-06	2.25e-05	65-kDa microtubule-associated protein 8
Zm00001d001323	60.6256	1.67804	0.389002	4.31371	1.61e-05	0.000117441	#N/A
Zm00001d025590	303.051	1.67377	0.272112	6.15102	7.7e-10	1.22e-08	ABC transporter B family member 19
Zm00001d043198	53.4709	1.67211	0.316708	5.27967	1.29e-07	1.45e-06	Leucine-rich repeat (LRR) family protein
Zm00001d029704	148.07	1.66962	0.235182	7.09925	1.25e-12	2.96e-11	glutathione transferase37
Zm00001d041180	113.64	1.6615	0.224351	7.4058	1.3e-13	3.51e-12	Protein ENHANCED DOWNY MILDEW 2
Zm00001d019983	24.9473	1.65795	0.511187	3.24333	0.00118141	0.00530333	bri1-like receptor kinase1
Zm00001d011507	53.2807	1.65696	0.398902	4.1538	3.27e-05	0.00022246	Polynucleotidyl transferase ribonuclease H-like superfamily protein
Zm00001d031398	34.7824	1.65675	0.419119	3.95294	7.72e-05	0.000476259	receptor-like protein kinase 4
Zm00001d050293	234.689	1.65404	0.229948	7.19313	6.33e-13	1.56e-11	trehalose-6-phosphate synthase9
Zm00001d025379	162.986	1.65127	0.389607	4.2383	2.25e-05	0.000158941	Photoperiod responsive protein
Zm00001d016664	281.428	1.65101	0.306715	5.38287	7.33e-08	8.59e-07	Chaperone protein ClpD chloroplastic
Zm00001d054012	12.8756	1.65093	0.602727	2.7391	0.00616076	0.0221564	Putative leucine-rich repeat receptor-like protein kinase family protein
Zm00001d019641	296.092	1.65026	0.219591	7.51516	5.68e-14	1.61e-12	DCD (Development and Cell Death) domain protein
Zm00001d023480	38.983	1.64922	0.383192	4.3039	1.68e-05	0.000121985	plant U-box 24
Zm00001d048319	18.8219	1.64921	0.509581	3.23641	0.00121042	0.00541585	Probable mannan synthase 7
Zm00001d022529	318.734	1.64851	0.227674	7.24066	4.47e-13	1.12e-11	alpha/beta-Hydrolases superfamily protein
Zm00001d006790	799.175	1.64667	0.192442	8.55672	1.16e-17	4.99e-16	Mitogen-activated protein kinase 16
Zm00001d013402	408.659	1.64551	0.226721	7.25789	3.93e-13	9.93e-12	phytochromeA2
Zm00001d034479	3281.6	1.64476	0.271521	6.05757	1.38e-09	2.11e-08	histone one (H1)
Zm00001d013507	2049.96	1.64104	0.22092	7.42823	1.1e-13	2.99e-12	Heat shock 70 kDa protein 6 chloroplastic
Zm00001d051807	652.245	1.63511	0.134174	12.1865	3.67e-34	6.19e-32	Pentatricopeptide repeat-containing protein
Zm00001d017941	86.767	1.63302	0.316806	5.15463	2.54e-07	2.69e-06	3-ketoacyl-CoA synthase 5
Zm00001d053718	617.057	1.63198	0.141834	11.5063	1.23e-30	1.62e-28	RNA-metabolising metallo-beta-lactamase family protein	chao2
Zm00001d018200	282.546	1.6312	0.230916	7.06404	1.62e-12	3.73e-11	SAUR12-auxin-responsive SAUR family member
Zm00001d017240	461.516	1.62945	0.301977	5.39596	6.82e-08	8.03e-07	Grx_C2.1-glutaredoxin subgroup I
Zm00001d038051	703.522	1.6288	0.147026	11.0783	1.6e-28	1.83e-26	Peptide chain release factor PrfB3 chloroplastic
Zm00001d040155	399.914	1.62834	0.177115	9.19368	3.8e-20	2.13e-18	Protein EXECUTER 2 chloroplastic
Zm00001d012922	2023.75	1.62656	0.112152	14.5031	1.16e-47	4.87e-45	RNA helicase3
Zm00001d025652	740.574	1.62636	0.179012	9.08518	1.04e-19	5.57e-18	Indole-3-glycerol phosphate synthase chloroplastic
Zm00001d036020	95.1155	1.62544	0.291448	5.57713	2.45e-08	3.09e-07	SPX domain-containing membrane protein
Zm00001d015743	751.891	1.62441	0.184446	8.80695	1.29e-18	6.2e-17	Transcription factor HY5
Zm00001d002317	972.003	1.62264	0.299809	5.41226	6.22e-08	7.38e-07	accumulation of photosystem one1
Zm00001d019980	295.483	1.62196	0.178644	9.07931	1.09e-19	5.82e-18	Phosphoglycerate mutase family protein
Zm00001d008527	16.8599	1.62171	0.659936	2.45737	0.0139959	0.0444587
Zm00001d049551	27.7667	1.62118	0.414499	3.91119	9.18e-05	0.000553695	Putative cytochrome P450 superfamily protein
Zm00001d028054	641.669	1.61922	0.212511	7.61948	2.55e-14	7.6e-13	Syntaxin/t-SNARE family protein
Zm00001d052893	12.6811	1.61514	0.661539	2.44148	0.014627	0.0460658	Protein EMSY-LIKE 4
Zm00001d031013	416.514	1.61407	0.197401	8.17659	2.92e-16	1.08e-14	Methylcrotonoyl-CoA carboxylase subunit alpha
Zm00001d041713	19.0472	1.61167	0.588263	2.7397	0.00614953	0.0221274
Zm00001d002624	155.26	1.6116	0.236345	6.81885	9.18e-12	1.92e-10	RING/U-box superfamily protein
Zm00001d038576	1654.37	1.61138	0.17284	9.32297	1.13e-20	6.64e-19	Calcium-transporting ATPase 4 plasma membrane-type
Zm00001d039453	134.161	1.61105	0.2911	5.53434	3.12e-08	3.9e-07	3-epi-6-deoxocathasterone 23-monooxygenase
Zm00001d027731	6537.58	1.611	0.122683	13.1314	2.17e-39	5.4e-37	evolutionarily conserved C-terminal region 2
Zm00001d025468	38.8005	1.61092	0.339945	4.73877	2.15e-06	1.9e-05	Putative pentatricopeptide repeat-containing protein
Zm00001d033654	1331.34	1.60644	0.19453	8.25807	1.48e-16	5.65e-15	opaque endosperm10
Zm00001d044819	22.8264	1.60177	0.451951	3.54412	0.000393925	0.00202719	Myosin-9
Zm00001d043845	1337.47	1.60172	0.198197	8.08145	6.4e-16	2.29e-14	Glutamate synthase 1 [NADH] chloroplastic
Zm00001d029778	59.5178	1.60033	0.430184	3.7201	0.000199148	0.00110429	metallothionein2
Zm00001d024594	58.5225	1.59962	0.305747	5.23183	1.68e-07	1.84e-06	Monocopper oxidase
Zm00001d020230	510.078	1.5969	0.243489	6.55839	5.44e-11	1e-09	CRS1 / YhbY (CRM) domain-containing protein
Zm00001d014200	117.631	1.59672	0.220644	7.23661	4.6e-13	1.15e-11	Expressed protein%3B protein
Zm00001d039133	66.3883	1.59554	0.290529	5.49185	3.98e-08	4.86e-07	absence of first division1
Zm00001d023496	195.492	1.59399	0.313052	5.09176	3.55e-07	3.66e-06
Zm00001d005812	4356.53	1.59341	0.162724	9.79206	1.22e-22	8.65e-21	sterile alpha motif (SAM) domain-containing protein
Zm00001d039337	163.736	1.59317	0.241021	6.61007	3.84e-11	7.23e-10	Peptidase C45%252C acyl-coenzyme A/6-aminopenicillanic acid acyl-transferase
Zm00001d050470	26.7619	1.59206	0.425326	3.74315	0.000181727	0.00101672	Phospholipase D beta 1
Zm00001d049884	19.2788	1.59145	0.58458	2.72238	0.0064814	0.0231559	Histone-lysine N-methyltransferase SUVR4
Zm00001d042874	1977.57	1.5907	0.254749	6.24418	4.26e-10	6.98e-09	Mannose-1-phosphate guanylyltransferase 1
Zm00001d035185	2222.11	1.58975	0.127804	12.439	1.6e-35	3.06e-33	Endoribonuclease E-like protein
Zm00001d021300	210.781	1.58925	0.302007	5.26229	1.42e-07	1.58e-06	Histone H2A
Zm00001d047555	489.914	1.58881	0.197359	8.05036	8.25e-16	2.92e-14	Thioredoxin-like 1-1 chloroplastic
Zm00001d048479	2988.29	1.58398	0.243651	6.50099	7.98e-11	1.45e-09	Nascent polypeptide-associated complex alpha subunit-like protein
Zm00001d006098	257.195	1.58247	0.20601	7.68151	1.57e-14	4.76e-13	Cyclopropane fatty acid synthase
Zm00001d005392	234.668	1.58242	0.272549	5.806	6.4e-09	8.91e-08	Lecithin-cholesterol acyltransferase-like 1
Zm00001d003140	106.453	1.58014	0.38831	4.06927	4.72e-05	0.000308909	Cytochrome P450 71A26
Zm00001d012821	1629.38	1.57866	0.275707	5.72584	1.03e-08	1.38e-07	Probable inactive poly [ADP-ribose] polymerase SRO1
Zm00001d002054	75.7189	1.57713	0.301694	5.22757	1.72e-07	1.88e-06	photosynthetic electron transport3
Zm00001d044267	74.5597	1.57588	0.276687	5.69552	1.23e-08	1.63e-07	Glyoxylate/succinic semialdehyde reductase 2 chloroplastic
Zm00001d021288	542.337	1.57354	0.216256	7.27627	3.43e-13	8.8e-12	Senescence-inducible chloroplast stay-green protein 1
Zm00001d030915	78.8798	1.57306	0.351781	4.4717	7.76e-06	6.07e-05
Zm00001d030343	112.934	1.57275	0.312304	5.03597	4.75e-07	4.8e-06	Senescence-associated protein 15
Zm00001d051001	63.9573	1.57165	0.311271	5.04912	4.44e-07	4.5e-06	Glyceraldehyde-3-phosphate dehydrogenase 3%252C cytosolic
Zm00001d026321	54.7431	1.57023	0.319552	4.91385	8.93e-07	8.5e-06	F-box/kelch-repeat protein
Zm00001d004248	1991.16	1.56848	0.191383	8.19548	2.5e-16	9.3e-15	UDP-glycosyltransferase 85A7
Zm00001d037650	43.305	1.56794	0.437735	3.58193	0.000341064	0.00178323
Zm00001d043271	31.5192	1.56561	0.478592	3.27128	0.00107063	0.00487512	BTB/POZ domain-containing protein
Zm00001d028950	430.515	1.56546	0.212882	7.35365	1.93e-13	5.08e-12	DUF3148 family protein
Zm00001d014687	57.2171	1.56509	0.58267	2.68606	0.00722996	0.0254506	L-zip+NBS+LRR-like protein
Zm00001d010399	1106.22	1.56448	0.163068	9.594	8.47e-22	5.7e-20	Putative WRKY DNA-binding domain superfamily protein isoform 1%253B Putative WRKY DNA-binding domain superfamily protein isoform 2
Zm00001d026671	153.67	1.5639	0.302375	5.17206	2.32e-07	2.47e-06	Cox19-like CHCH family protein
Zm00001d049152	371.044	1.56387	0.189554	8.25028	1.58e-16	6.02e-15	pep-related development arrested1 homolog
Zm00001d022594	276.102	1.5628	0.167058	9.35485	8.37e-21	5e-19	phospholipase D11
Zm00001d038312	14.1706	1.56186	0.513044	3.0443	0.00233222	0.0095819	Integral membrane Yip1 family protein
Zm00001d004481	88.4541	1.56092	0.440632	3.54247	0.000396403	0.00203842
Zm00001d015519	1137.62	1.56077	0.162565	9.60092	7.92e-22	5.35e-20	RNA-binding (RRM/RBD/RNP motifs) family protein
Zm00001d019225	218.678	1.55973	0.216764	7.19554	6.22e-13	1.53e-11	Amino acid transporter ANT1
Zm00001d049647	107.653	1.55837	0.396018	3.93511	8.32e-05	0.000508488	Ribosome-like protein
Zm00001d029061	1020.42	1.55775	0.194539	8.0074	1.17e-15	4.06e-14	PPR containing plant-like protein
Zm00001d037830	359.237	1.55721	0.152402	10.2178	1.65e-24	1.35e-22	Putative pentatricopeptide repeat family protein
Zm00001d033718	171.058	1.55616	0.220714	7.05055	1.78e-12	4.07e-11	ACD11 homolog protein
Zm00001d017121	106.112	1.55285	0.273162	5.68475	1.31e-08	1.73e-07	glyceraldehyde-3-phosphate dehydrogenase4
Zm00001d047301	368.381	1.55228	0.314661	4.93318	8.09e-07	7.77e-06
ZemaCt121	106.508	1.54869	0.277042	5.59009	2.27e-08	2.88e-07	#N/A
Zm00001d012029	1101.6	1.5485	0.170969	9.0572	1.34e-19	7.07e-18	S-adenosyl-L-methionine-dependent methyltransferases superfamily protein
Zm00001d025654	61.968	1.54788	0.305684	5.06365	4.11e-07	4.21e-06	ATFP4 [Source:UniProtKB/TrEMBL%3BAcc:B4FQF9]
Zm00001d042207	445.37	1.54407	0.219527	7.03361	2.01e-12	4.56e-11	Esterase PIR7B
Zm00001d029286	75.1009	1.5437	0.269356	5.73108	9.98e-09	1.34e-07	Putative endonuclease or glycosyl hydrolase
Zm00001d047965	273.313	1.54337	0.176196	8.75942	1.96e-18	9.25e-17	translocon at outer membrane of chloroplast34
Zm00001d031449	396.726	1.54123	0.216686	7.11273	1.14e-12	2.69e-11	Lipoxygenase 2 chloroplastic
Zm00001d049190	293.654	1.54046	0.221272	6.96186	3.36e-12	7.36e-11	DNA replication licensing factor MCM2
Zm00001d017923	45.6395	1.53973	0.391719	3.93071	8.47e-05	0.000516189	RING-H2 finger protein ATL56
Zm00001d041525	326.714	1.53954	0.14409	10.6845	1.2e-26	1.17e-24
Zm00001d020170	1197.4	1.53671	0.190758	8.05584	7.89e-16	2.8e-14	Sulfite exporter TauE/SafE family protein
Zm00001d011357	120.461	1.53609	0.244529	6.28184	3.35e-10	5.58e-09	CTP synthase family protein
Zm00001d009212	225.634	1.53444	0.242444	6.32906	2.47e-10	4.2e-09	dihydrolipoyl dehydrogenases
Zm00001d016036	1024.44	1.53375	0.133351	11.5017	1.29e-30	1.69e-28	Chloroplast processing peptidase
Zm00001d037343	50.8269	1.53315	0.331958	4.61852	3.86e-06	3.21e-05	ABA-induced protein%253B ABA-induced protein isoform 1%253B ABA-induced protein isoform 2
Zm00001d014745	159.671	1.533	0.314514	4.8742	1.09e-06	1.02e-05	late embryogenesis abundant protein
Zm00001d039723	40.2997	1.53131	0.335741	4.56099	5.09e-06	4.12e-05	EIN3-binding F-box protein 1	chld1
Zm00001d020461	10.7774	1.53062	0.584169	2.62016	0.00878878	0.0300396	Ankyrin protein kinase-like
Zm00001d019040	213.232	1.52956	0.240518	6.35946	2.02e-10	3.5e-09	D-2-hydroxyglutarate dehydrogenase mitochondrial
Zm00001d048487	1039.6	1.52864	0.361384	4.22996	2.34e-05	0.000164048
Zm00001d014813	75.3942	1.52813	0.310088	4.92805	8.31e-07	7.96e-06	Serine/threonine-protein kinase ATR
Zm00001d044650	55.7181	1.52677	0.286908	5.32147	1.03e-07	1.18e-06	Mitochondrial import inner membrane translocase subunit Tim8
Zm00001d023583	151.209	1.52596	0.277368	5.50158	3.76e-08	4.62e-07	Dynamin-like protein ARC5
Zm00001d018220	2068.41	1.52388	0.218819	6.96409	3.31e-12	7.27e-11	glutathione transferase24
Zm00001d044157	170.68	1.52029	0.327906	4.63636	3.55e-06	2.97e-05	cytochrome P450 family 72 subfamily A polypeptide 8
Zm00001d012141	2342.31	1.51719	0.211417	7.1763	7.16e-13	1.75e-11	Protein PLASTID TRANSCRIPTIONALLY ACTIVE 10
Zm00001d006034	173.936	1.51663	0.238607	6.35616	2.07e-10	3.56e-09	DNA binding protein
Zm00001d049556	160.947	1.51651	0.260345	5.82502	5.71e-09	8.01e-08	Putative oxysterol binding domain family protein
Zm00001d023492	57.8209	1.51614	0.558648	2.71394	0.00664889	0.0236844	RING/FYVE/PHD zinc finger superfamily protein
Zm00001d013425	554.381	1.51565	0.175022	8.65976	4.73e-18	2.14e-16	Tsr2248 protein
Zm00001d011941	41.0017	1.51496	0.357523	4.23738	2.26e-05	0.000159483	aminopeptidases
Zm00001d029975	45.5858	1.51492	0.459616	3.29606	0.000980513	0.00451567	Serine/threonine-protein kinase SRK2C
Zm00001d019898	2452.21	1.51468	0.161001	9.40792	5.06e-21	3.11e-19	Plastid-specific 30S ribosomal protein 2
Zm00001d010261	291.523	1.51445	0.152947	9.90183	4.09e-23	3.05e-21	Thioredoxin superfamily protein
Zm00001d003422	406.391	1.51381	0.229117	6.60714	3.92e-11	7.36e-10	Amino acid/polyamine transporter II
Zm00001d029848	868.921	1.51202	0.128232	11.7913	4.33e-32	6.51e-30	Branched-chain-amino-acid aminotransferase
Zm00001d045025	2682.62	1.51199	0.19936	7.58421	3.35e-14	9.77e-13	20 kDa chaperonin chloroplastic
Zm00001d046402	304.968	1.511	0.1894	7.97784	1.49e-15	5.07e-14	Putative bZIP transcription factor superfamily protein
Zm00001d017659	1167.15	1.51081	0.205478	7.35264	1.94e-13	5.11e-12	Structural constituent of ribosome
Zm00001d041982	32.457	1.51042	0.515081	2.93239	0.00336359	0.013153	isopentenyl transferase1
Zm00001d044254	48.3837	1.50928	0.391678	3.85337	0.000116504	0.000683366	ZmGR2c protein
Zm00001d032572	218.362	1.50787	0.213193	7.07279	1.52e-12	3.52e-11	LanC-like protein 2
Zm00001d049369	100.337	1.50652	0.254167	5.92729	3.08e-09	4.5e-08	B3 domain-containing protein
Zm00001d029359	29.4797	1.50514	0.559266	2.69128	0.00711787	0.0251075	benzoxazinone synthesis10
Zm00001d016879	40.95	1.50436	0.471225	3.19244	0.00141076	0.00617675	Probable protein kinase
Zm00001d004055	168.426	1.50392	0.205204	7.32893	2.32e-13	6.04e-12	Protein DETOXIFICATION 16
Zm00001d052423	672.99	1.50224	0.161405	9.30726	1.31e-20	7.63e-19	GTP-binding protein BRASSINAZOLE INSENSITIVE PALE GREEN 2 chloroplastic
Zm00001d012500	32.9154	1.50137	0.491577	3.05418	0.00225678	0.00931656	Putative RING zinc finger domain superfamily protein
Zm00001d043862	14.6139	1.49966	0.515505	2.90911	0.00362459	0.014043
Zm00001d023112	9.89832	1.49942	0.613749	2.44305	0.0145638	0.0459019	#N/A
Zm00001d000763	51.1589	1.49583	0.51414	2.90937	0.00362152	0.014039	#N/A
Zm00001d025948	5483.7	1.49418	0.180557	8.27543	1.28e-16	4.91e-15	Putative translation elongation factor family protein
Zm00001d038948	67.157	1.49415	0.376488	3.96864	7.23e-05	0.000449861	Glutamate synthase 1 [NADH] chloroplastic
Zm00001d031736	24.1909	1.49319	0.489397	3.05107	0.00228024	0.00940399	Heat shock factor protein 7
Zm00001d030062	68.309	1.49301	0.553969	2.69511	0.00703647	0.0248459	Plant intracellular Ras-group-related LRR protein 4
Zm00001d002993	590.86	1.49177	0.199319	7.48434	7.19e-14	2e-12	Oxygen-evolving enhancer protein 3
Zm00001d023080	15.8254	1.49059	0.518222	2.87635	0.00402299	0.0153726	#N/A
Zm00001d007026	288.958	1.48977	0.228216	6.5279	6.67e-11	1.22e-09
Zm00001d029137	469.602	1.48469	0.302986	4.90019	9.57e-07	9.05e-06	protein kinase family protein / WD-40 repeat family protein
Zm00001d034961	40.763	1.48297	0.503635	2.94453	0.00323446	0.0127253	myosin heavy chain-related
Zm00001d039256	20.9133	1.48262	0.521614	2.84237	0.00447791	0.0168885	DUF1685 family protein
Zm00001d039529	190.326	1.48179	0.299811	4.94242	7.72e-07	7.45e-06	GDSL esterase/lipase
Zm00001d029979	257.999	1.48077	0.255506	5.79546	6.81e-09	9.41e-08	Histone H3 K4-specific methyltransferase SET7/9 family protein	Zm00001d013651
Zm00001d019207	470.703	1.47892	0.151518	9.76065	1.66e-22	1.16e-20	NAC domain-containing protein 2
Zm00001d042233	145.963	1.47667	0.212766	6.94032	3.91e-12	8.53e-11	Ribosomal protein S18
Zm00001d050319	441.552	1.47644	0.176653	8.35783	6.39e-17	2.53e-15	Protein CHAPERONE-LIKE PROTEIN OF POR1 chloroplastic
Zm00001d020018	479.14	1.47553	0.223932	6.58922	4.42e-11	8.27e-10	P-loop containing nucleoside triphosphate hydrolases superfamily protein
Zm00001d045759	34.7105	1.47443	0.488993	3.01524	0.00256776	0.0104167
Zm00001d053868	705.409	1.47154	0.233823	6.29341	3.11e-10	5.21e-09
Zm00001d020043	434.791	1.46707	0.147486	9.94717	2.59e-23	1.95e-21	Ethylene-responsive transcription factor ERF117
Zm00001d042088	90.0647	1.46566	0.26907	5.44714	5.12e-08	6.15e-07	Uridine 5'-monophosphate synthase
Zm00001d049637	182.892	1.46523	0.196379	7.46127	8.57e-14	2.37e-12	Chloroplast J-like domain 1
Zm00001d044083	10.4054	1.46357	0.592232	2.47128	0.013463	0.0431755	PIN-formed protein10
Zm00001d022998	28.446	1.46201	0.435099	3.36018	0.000778928	0.00368956	#N/A
Zm00001d044329	115.769	1.46199	0.267942	5.45636	4.86e-08	5.86e-07	S-adenosyl-L-methionine-dependent methyltransferases superfamily protein
Zm00001d040264	1723.55	1.46152	0.188287	7.7622	8.35e-15	2.63e-13
Zm00001d026244	824.141	1.46135	0.135191	10.8095	3.1e-27	3.2e-25	putrescine-binding periplasmic protein-related
Zm00001d024596	37.5252	1.46078	0.373414	3.91196	9.16e-05	0.000552144	Caffeoyl CoA O-methyltransferase3
Zm00001d048878	21.3676	1.46024	0.509414	2.8665	0.00415035	0.0157836
Zm00001d005544	157.921	1.45885	0.299622	4.86896	1.12e-06	1.04e-05	ARM repeat superfamily protein
Zm00001d013463	22.9855	1.45676	0.577383	2.52304	0.0116346	0.0381772	Outer envelope protein 64 chloroplastic
Zm00001d008067	22.0369	1.45493	0.556527	2.6143	0.00894097	0.0305142	#N/A
Zm00001d037248	23.3333	1.45482	0.530419	2.74278	0.00609212	0.0219517	Putative DUF231 domain containing family protein
Zm00001d052434	87.7627	1.45394	0.248675	5.84672	5.01e-09	7.1e-08	major facilitator superfamily defense2	pcr3
Zm00001d032311	720.209	1.45181	0.128901	11.263	2e-29	2.48e-27	trehalose-6-phosphate synthase4
Zm00001d024424	87.6003	1.45138	0.298104	4.86872	1.12e-06	1.04e-05	Octicosapeptide/Phox/Bem1p (PB1) domain-containing protein / tetratricopeptide repeat (TPR)-containing protein
Zm00001d007113	337.568	1.45124	0.181059	8.01529	1.1e-15	3.82e-14	Xylose isomerase
Zm00001d019546	25.4527	1.45078	0.474101	3.06007	0.00221283	0.00915714	Desiccation-associated protein
Zm00001d015298	72.0336	1.45044	0.356972	4.06317	4.84e-05	0.000316085	Tyrosine-sulfated glycopeptide receptor 1
Zm00001d046743	923.977	1.44695	0.269061	5.3778	7.54e-08	8.82e-07
Zm00001d031873	637.983	1.44678	0.26974	5.36361	8.16e-08	9.47e-07	Ribonuclease E/G-like protein chloroplastic
Zm00001d014191	69.4064	1.44647	0.243158	5.94869	2.7e-09	3.99e-08	UTP-glucose-P-uridyltransferase homolog
Zm00001d007838	605.941	1.44596	0.148635	9.72827	2.28e-22	1.58e-20	pentatricopeptide repeat-containing protein103
Zm00001d031091	54.7414	1.4458	0.316152	4.57313	4.8e-06	3.91e-05
Zm00001d030106	305.159	1.44324	0.373641	3.86263	0.000112174	0.000660793	40S ribosomal protein S4-3
Zm00001d047238	572.988	1.44296	0.188512	7.65445	1.94e-14	5.85e-13	Probable inactive heme oxygenase 2 chloroplastic
Zm00001d040032	357.357	1.44279	0.299595	4.8158	1.47e-06	1.34e-05
Zm00001d052939	35.5171	1.44239	0.355425	4.05821	4.95e-05	0.000322162	OSJNBb0045P24.5 protein
Zm00001d011931	275.535	1.44213	0.280096	5.1487	2.62e-07	2.77e-06	Putative uncharacterized protein [Source:UniProtKB/TrEMBL%3BAcc:B6UIH6]
Zm00001d027129	338.227	1.44129	0.327505	4.40083	1.08e-05	8.19e-05	#N/A
Zm00001d030742	29.8028	1.44119	0.450143	3.20162	0.00136657	0.00601398
Zm00001d013489	219.614	1.44055	0.211203	6.82071	9.06e-12	1.9e-10	splicing factor Prp18 family protein
Zm00001d039851	61.2222	1.43965	0.376835	3.82036	0.000133257	0.000771528
Zm00001d054080	72.9633	1.43947	0.275716	5.22082	1.78e-07	1.94e-06	Trihelix transcription factor GTL2
Zm00001d000556	43.2778	1.439	0.39635	3.63062	0.000282737	0.00150617	#N/A
Zm00001d025281	30.273	1.4369	0.437132	3.2871	0.00101225	0.00464316	Putative AP2/EREBP transcription factor superfamily protein
Zm00001d022326	878.762	1.43678	0.211687	6.78727	1.14e-11	2.34e-10	Probable carboxylesterase 18
Zm00001d019414	287.778	1.43596	0.24962	5.7526	8.79e-09	1.19e-07	Cytochrome P450 71B10
Zm00001d006673	158.612	1.43488	0.299678	4.78806	1.68e-06	1.52e-05	Major facilitator superfamily protein
Zm00001d011301	161.248	1.43412	0.29374	4.88229	1.05e-06	9.81e-06	Starch branching enzyme III
Zm00001d047302	1722.23	1.43224	0.220032	6.50924	7.55e-11	1.37e-09	Putative chaperone clbp family protein
Zm00001d001939	58.7385	1.43199	0.335655	4.26624	1.99e-05	0.000141994	Cell division protein FtsZ homolog 1 chloroplastic
Zm00001d020437	710.877	1.42969	0.138518	10.3214	5.64e-25	4.78e-23	[Fructose-bisphosphate aldolase]-lysine N-methyltransferase chloroplastic
Zm00001d013651	168.134	1.42885	0.253036	5.64684	1.63e-08	2.12e-07	Chlorophyll(ide) b reductase NOL chloroplastic
Zm00001d039451	1252.95	1.42813	0.141533	10.0905	6.09e-24	4.73e-22	Ribonuclease III family protein
Zm00001d043529	704.386	1.42771	0.170862	8.35594	6.49e-17	2.56e-15	Pentatricopeptide repeat-containing protein chloroplastic
Zm00001d020775	2871.14	1.42603	0.206362	6.91031	4.84e-12	1.05e-10	Pentatricopeptide repeat-containing protein
Zm00001d048402	36.0342	1.42521	0.397979	3.58111	0.000342137	0.00178748	HR-like lesion-inducing protein-related
Zm00001d013320	362.344	1.42491	0.217796	6.54241	6.05e-11	1.11e-09	methyltransferases
Zm00001d019185	12.0016	1.4235	0.555444	2.56281	0.0103829	0.0345871	Pentatricopeptide repeat-containing protein mitochondrial
Zm00001d043166	87.7848	1.42259	0.296146	4.80367	1.56e-06	1.41e-05	UDP-glycosyltransferase 87A1
Zm00001d046132	35.9077	1.42081	0.364078	3.90248	9.52e-05	0.000570321	VQ motif family protein
Zm00001d038027	227.366	1.4208	0.184531	7.69951	1.37e-14	4.17e-13
Zm00001d026303	190.708	1.41855	0.347469	4.08251	4.46e-05	0.000293307	Putative leucine-rich repeat receptor-like protein kinase family protein
Zm00001d003867	443.459	1.41596	0.183464	7.71796	1.18e-14	3.65e-13	Extensin [Source:UniProtKB/TrEMBL%3BAcc:B6STT7]
Zm00001d049158	19.0576	1.41501	0.45246	3.12737	0.00176375	0.00754114	Transcription factor bHLH62
Zm00001d037036	1239.87	1.41345	0.197506	7.15647	8.28e-13	2.01e-11	Pentatricopeptide repeat-containing protein chloroplastic
Zm00001d043432	640.226	1.41229	0.155443	9.08557	1.03e-19	5.56e-18	GroES-like zinc-binding alcohol dehydrogenase family protein
Zm00001d044328	545.565	1.41201	0.156003	9.05115	1.41e-19	7.45e-18	rbcl rna s1-binding domain protein1
Zm00001d052847	145.887	1.41141	0.246879	5.71702	1.08e-08	1.45e-07	Putative WRKY DNA-binding domain superfamily protein
Zm00001d031264	33.3937	1.41121	0.518979	2.71921	0.00654377	0.0233544	Cupin%252C RmlC-type
Zm00001d045350	17.1007	1.40976	0.517227	2.72562	0.00641815	0.022966	Pyridoxal-5'-phosphate-dependent enzyme family protein
Zm00001d052927	74.8599	1.40805	0.341747	4.12015	3.79e-05	0.000253552	Blight resistance protein RGA1-like protein%3B protein
Zm00001d049355	30.004	1.4079	0.388589	3.62312	0.000291074	0.00154499
Zm00001d047634	650.488	1.40405	0.142075	9.88248	4.96e-23	3.67e-21	virescent30
Zm00001d015037	293.881	1.40392	0.201703	6.96033	3.39e-12	7.43e-11	Glutamate--tRNA ligase chloroplastic/mitochondrial
Zm00001d015605	368.786	1.4031	0.200444	6.99996	2.56e-12	5.73e-11	Putative metallo-beta-lactamase homeodomain-containing protein
Zm00001d029380	73.5517	1.40158	0.295285	4.74654	2.07e-06	1.84e-05	Splicing factor%252C arginine/serine-rich 2
Zm00001d048741	104.309	1.40153	0.301261	4.65221	3.28e-06	2.78e-05	Nuclear pore complex protein NUP107
Zm00001d030864	31.3159	1.40144	0.517581	2.70767	0.00677577	0.0240532	BTB/POZ domain-containing protein NPY2
Zm00001d047749	243.621	1.39999	0.223012	6.27766	3.44e-10	5.71e-09	alpha/beta-Hydrolases superfamily protein
Zm00001d014723	130.452	1.39923	0.425771	3.28634	0.001015	0.00465367
Zm00001d013089	26.4276	1.39789	0.469654	2.97642	0.00291635	0.0116496	Bifunctional inhibitor/lipid-transfer protein/seed storage 2S albumin superfamily protein	Zm00001d015037
Zm00001d040094	94.0654	1.39688	0.23733	5.88583	3.96e-09	5.66e-08	G-type lectin S-receptor-like serine/threonine-protein kinase SD2-5
Zm00001d054110	25.6621	1.39578	0.47944	2.91128	0.00359953	0.013959	ankyrin repeat family protein
Zm00001d022233	19.2271	1.39481	0.54692	2.5503	0.010763	0.0357494
Zm00001d034724	6951.19	1.39278	0.220718	6.31024	2.79e-10	4.7e-09	50S ribosomal protein L18 chloroplastic
Zm00001d012646	935.41	1.39271	0.189066	7.36626	1.75e-13	4.66e-12	thylakoid lumenal P17.1 protein
Zm00001d024258	590.353	1.39145	0.223961	6.21295	5.2e-10	8.41e-09	Probable 2-oxoacid dependent dioxygenase
Zm00001d026650	28.4605	1.39136	0.524749	2.65148	0.00801388	0.0277782	C2 calcium/lipid-binding plant phosphoribosyltransferase family protein
Zm00001d018066	510.027	1.39122	0.192468	7.2283	4.89e-13	1.22e-11	Mitochondrial transcription termination factor family protein
Zm00001d018125	174.812	1.39099	0.222871	6.24122	4.34e-10	7.11e-09	ATP binding protein
Zm00001d051865	375.314	1.39032	0.230987	6.01902	1.75e-09	2.63e-08	C2H2-type zinc finger family protein	cf1
Zm00001d032399	838.862	1.38981	0.178075	7.80464	5.97e-15	1.9e-13	Pentatricopeptide repeat-containing protein chloroplastic
Zm00001d047067	370.023	1.38956	0.230127	6.03826	1.56e-09	2.36e-08	chloroplast chaperonin 10
Zm00001d052979	36.7856	1.38934	0.34157	4.06751	4.75e-05	0.000310857	transferases%3Bfolic acid binding
Zm00001d005208	150.304	1.3871	0.215764	6.42877	1.29e-10	2.27e-09	NAC domain-containing protein 2
Zm00001d005743	183.499	1.38559	0.432715	3.20208	0.00136438	0.00600562
Zm00001d052211	432.018	1.38533	0.273924	5.05736	4.25e-07	4.33e-06	UDP-glycosyltransferase 85A7
Zm00001d018414	133.203	1.38451	0.282818	4.8954	9.81e-07	9.24e-06	IAA9-auxin-responsive Aux/IAA family member
Zm00001d043838	78.5038	1.38448	0.370161	3.7402	0.00018387	0.00102732	Transparent testa 12 protein
Zm00001d015356	2690.27	1.38327	0.213448	6.48062	9.13e-11	1.64e-09	4-hydroxyphenylpyruvate dioxygenase 1
Zm00001d053412	4252.95	1.38324	0.155846	8.87565	6.95e-19	3.46e-17	RHOMBOID-like protein 9 chloroplastic
Zm00001d029572	495.238	1.3824	0.206775	6.68554	2.3e-11	4.49e-10	zinc finger (C3HC4-type RING finger) family protein
Zm00001d032994	73.7294	1.38229	0.355684	3.88627	0.000101795	0.000605362	Probable mannan synthase 7
Zm00001d021943	61.2969	1.38201	0.414862	3.33125	0.000864565	0.00405881
Zm00001d044654	22.2193	1.38087	0.489663	2.82003	0.0048019	0.0179201	LRR protein WM1.10
Zm00001d020550	106.153	1.38035	0.269199	5.12764	2.93e-07	3.08e-06
Zm00001d034493	386.353	1.37983	0.182904	7.54403	4.56e-14	1.31e-12	Riboflavin kinase family protein
Zm00001d023802	1979.51	1.3798	0.158712	8.69372	3.51e-18	1.61e-16	Heat shock 70 kDa protein 6 chloroplastic
Zm00001d008720	37.7688	1.37821	0.308987	4.46041	8.18e-06	6.36e-05	Adenine nucleotide alpha hydrolases-like superfamily protein
Zm00001d039338	375.522	1.3768	0.158486	8.68722	3.71e-18	1.7e-16
Zm00001d042095	35.9396	1.3759	0.313597	4.38749	1.15e-05	8.65e-05	glutathione transferase29
Zm00001d017336	25.824	1.37531	0.414983	3.31412	0.000919305	0.00427874	Proteasome subunit alpha type-2-B
Zm00001d042395	142.049	1.37429	0.208193	6.60102	4.08e-11	7.65e-10	Mitochondrial import inner membrane translocase subunit TIM16
Zm00001d037687	72.94	1.37411	0.301961	4.55063	5.35e-06	4.31e-05	derlin3
Zm00001d033799	774.319	1.37371	0.208559	6.5867	4.5e-11	8.38e-10	phytochromeA1
Zm00001d046131	210.777	1.37318	0.372585	3.68555	0.000228213	0.00124568	BAG family molecular chaperone regulator 6
Zm00001d038840	588.962	1.37316	0.197235	6.96207	3.35e-12	7.36e-11	voltage-dependent anion channel protein2
Zm00001d023291	515.649	1.37262	0.15047	9.12226	7.36e-20	4e-18	Secondary cell wall glycosyltransferase family 47
Zm00001d024823	339.34	1.3721	0.195428	7.02101	2.2e-12	4.96e-11	CRM-domain containing factor CFM3A chloroplastic/mitochondrial
Zm00001d042723	103.761	1.37041	0.397746	3.44543	0.000570144	0.00280109	Omega-hydroxypalmitate O-feruloyl transferase
Zm00001d024241	758.284	1.36889	0.159659	8.57382	1e-17	4.32e-16
Zm00001d012571	14.4015	1.36872	0.5218	2.62307	0.00871423	0.0298294	aleurone9
Zm00001d049694	362.153	1.36843	0.204765	6.68294	2.34e-11	4.57e-10	Ribosome-recycling factor chloroplastic
Zm00001d034037	140.785	1.36682	0.277604	4.92364	8.5e-07	8.13e-06	Circumsporozoite protein
Zm00001d037361	927.058	1.36658	0.215416	6.34391	2.24e-10	3.83e-09
Zm00001d048441	1056.03	1.36562	0.210713	6.48094	9.12e-11	1.64e-09	Protein PAM68 chloroplastic
Zm00001d028373	378.571	1.36317	0.175176	7.78172	7.15e-15	2.27e-13	translocon of outer membrane of chloroplast35
Zm00001d043274	242.524	1.36298	0.200678	6.79189	1.11e-11	2.28e-10	Insulin-degrading enzyme-like 1 peroxisomal
Zm00001d008017	167.133	1.36193	0.332988	4.09001	4.31e-05	0.000284892	#N/A
Zm00001d029027	4286.23	1.36188	0.195586	6.96305	3.33e-12	7.32e-11	ycf54 homolog
Zm00001d014325	595.207	1.36084	0.190391	7.14763	8.83e-13	2.12e-11	Calcium-binding EF-hand family protein
Zm00001d045539	363.822	1.36064	0.31029	4.38506	1.16e-05	8.74e-05	Acyl-CoA-binding protein
Zm00001d016545	27.9359	1.35993	0.456607	2.97834	0.0028981	0.0115857	Carbohydrate-binding X8 domain superfamily protein
Zm00001d001806	1684.45	1.35889	0.170927	7.95013	1.86e-15	6.26e-14	DNA mismatch repair protein MutS type 2
Zm00001d011513	4524.73	1.35838	0.15523	8.75079	2.12e-18	9.94e-17	Polynucleotidyl transferase ribonuclease H-like superfamily protein
Zm00001d050033	1057.79	1.35767	0.146403	9.27351	1.8e-20	1.03e-18	Whole genome shotgun sequence of line PN40024 scaffold_57.assembly12x (Fragment)
Zm00001d042777	72.4372	1.3558	0.351698	3.85502	0.000115721	0.000679549	Basic leucine zipper protein%253B Liguleless2
Zm00001d041719	975.016	1.35539	0.179857	7.53594	4.85e-14	1.39e-12	Heat shock protein 90-6 mitochondrial
Zm00001d046385	527.147	1.35495	0.160488	8.44269	3.1e-17	1.27e-15
Zm00001d016037	105.919	1.35399	0.386566	3.50261	0.00046073	0.00232225	Adenine nucleotide alpha hydrolases-like superfamily protein
Zm00001d011579	1158.47	1.35383	0.253562	5.33926	9.33e-08	1.07e-06	Pentatricopeptide repeat-containing protein chloroplastic
Zm00001d027861	376.544	1.3528	0.195512	6.91928	4.54e-12	9.84e-11	Alanine--glyoxylate aminotransferase 2 homolog 1 mitochondrial
Zm00001d026068	29.4172	1.35118	0.43623	3.0974	0.00195225	0.0082242	Subtilisin-like protease SBT1.3
Zm00001d032337	626.296	1.35069	0.168817	8.00088	1.24e-15	4.26e-14	Thioredoxin-like protein CITRX chloroplastic
Zm00001d025971	23.1083	1.34946	0.470302	2.86934	0.00411324	0.015663
Zm00001d014499	27.0564	1.34931	0.40442	3.33641	0.00084867	0.00399511	Synaptotagmin-3
Zm00001d018838	392.35	1.34931	0.183856	7.33895	2.15e-13	5.63e-12
Zm00001d006029	17.9942	1.34841	0.5437	2.48007	0.0131358	0.0422874
Zm00001d012611	14.762	1.3482	0.550282	2.45002	0.0142849	0.0451887	DNA repair metallo-beta-lactamase family protein
Zm00001d021422	616.555	1.34791	0.22701	5.93767	2.89e-09	4.25e-08	Histone H4
Zm00001d012591	169.12	1.34688	0.381342	3.53194	0.000412521	0.00210867	Probable nucleoredoxin 1
Zm00001d034919	7966.66	1.34525	0.25512	5.273	1.34e-07	1.5e-06	RuBisCO large subunit-binding protein subunit alpha
Zm00001d038126	252.129	1.34345	0.251709	5.33732	9.43e-08	1.08e-06
Zm00001d039613	2063.58	1.34281	0.202317	6.63713	3.2e-11	6.09e-10
Zm00001d034005	3458.59	1.34239	0.125363	10.708	9.33e-27	9.2e-25	evolutionarily conserved C-terminal region 2
Zm00001d005583	486.23	1.34205	0.254445	5.27444	1.33e-07	1.49e-06
Zm00001d017187	1427.04	1.34131	0.151716	8.84093	9.49e-19	4.67e-17	Co-chaperone GrpE family protein
Zm00001d019956	1034.07	1.34048	0.131246	10.2135	1.73e-24	1.41e-22	Protein FLUORESCENT IN BLUE LIGHT chloroplastic
Zm00001d049109	79.7957	1.33979	0.38945	3.44021	0.000581272	0.00284633	Cysteine protease
Zm00001d028586	712.717	1.33936	0.159543	8.39497	4.66e-17	1.87e-15	Protein TOC75-3 chloroplastic
Zm00001d001628	50.4314	1.33848	0.339936	3.93745	8.24e-05	0.00050445	#N/A
Zm00001d033194	253.427	1.33835	0.239337	5.59192	2.25e-08	2.86e-07	Subtilisin-like protease
Zm00001d040160	75.7183	1.33783	0.304957	4.38695	1.15e-05	8.67e-05	Protein kinase superfamily protein
Zm00001d032070	150.689	1.33761	0.336615	3.97372	7.08e-05	0.000442112	Histone H2B
Zm00001d013830	144.34	1.33671	0.352285	3.79439	0.000148005	0.000847859	cytochrome P450 family 76 subfamily C polypeptide 7
Zm00001d014716	2225.58	1.33658	0.176596	7.56854	3.77e-14	1.1e-12	Delta-aminolevulinic acid dehydratase
Zm00001d042470	112.49	1.33641	0.295584	4.52127	6.15e-06	4.89e-05	Protein kinase superfamily protein
Zm00001d032528	702.788	1.33605	0.170747	7.82475	5.09e-15	1.64e-13
Zm00001d005785	916.816	1.33485	0.217254	6.1442	8.04e-10	1.27e-08	Pentatricopeptide repeat-containing protein
Zm00001d007716	552.808	1.33465	0.188547	7.07864	1.46e-12	3.4e-11	Galactolipid galactosyltransferase SFR2 chloroplastic
Zm00001d042192	163.633	1.3339	0.21089	6.32508	2.53e-10	4.3e-09	2-oxoglutarate (2OG) and Fe(II)-dependent oxygenase superfamily protein
Zm00001d037080	87.0652	1.33376	0.413725	3.22379	0.00126508	0.00562258	Putative leucine-rich repeat receptor-like protein kinase family protein
Zm00001d028086	46.3452	1.33334	0.341221	3.90756	9.32e-05	0.000561094
Zm00001d042017	263.575	1.33333	0.180388	7.39149	1.45e-13	3.89e-12	Thioredoxin Y1 chloroplastic
Zm00001d034967	29.4685	1.33258	0.51455	2.5898	0.00960312	0.0322978
Zm00001d017213	65.839	1.33212	0.28111	4.73878	2.15e-06	1.9e-05	Phosphatidylinositol N-acetyglucosaminlytransferase subunit P-related
Zm00001d002421	405.817	1.3306	0.253075	5.25776	1.46e-07	1.61e-06	Pentatricopeptide repeat-containing protein chloroplastic
Zm00001d001984	39.4698	1.33055	0.446112	2.98254	0.00285863	0.011442	Probable amino acid permease 7
Zm00001d052101	235.561	1.32893	0.234965	5.65587	1.55e-08	2.03e-07	chaperonin10
Zm00001d052632	194.493	1.32854	0.22415	5.92702	3.08e-09	4.5e-08	ARM repeat superfamily protein
Zm00001d032852	94.9752	1.32799	0.270735	4.90513	9.34e-07	8.84e-06	Appr-1-p processing enzyme family protein
Zm00001d037482	29.7196	1.32747	0.45035	2.94765	0.00320203	0.0126146	DCD (Development and Cell Death) domain protein
Zm00001d006002	1232.28	1.3269	0.192803	6.88215	5.9e-12	1.26e-10
Zm00001d037388	53.0918	1.32661	0.314345	4.22025	2.44e-05	0.000170297	Nucleotide/sugar transporter family protein
Zm00001d053107	788.671	1.32655	0.141904	9.3482	8.91e-21	5.29e-19	Tyrosine aminotransferase
Zm00001d049965	5288.58	1.32638	0.136211	9.73767	2.08e-22	1.45e-20	Ribonucleoprotein
Zm00001d025520	64.6302	1.32495	0.386192	3.43082	0.000601768	0.00293085	Pentatricopeptide repeat-containing protein
Zm00001d046210	863.098	1.32215	0.163768	8.0733	6.84e-16	2.44e-14	Beta-glucosidase 11
Zm00001d052136	72.1099	1.32209	0.317615	4.16255	3.15e-05	0.0002151	1-aminocyclopropane-1-carboxylate oxidase20
Zm00001d029121	1097.34	1.32162	0.130698	10.112	4.89e-24	3.83e-22	ATP-dependent Clp protease proteolytic subunit
Zm00001d010259	1859.31	1.32142	0.174884	7.55595	4.16e-14	1.2e-12	Thioredoxin superfamily protein
Zm00001d047519	44.493	1.32112	0.360812	3.66153	0.000250718	0.00135381	basic leucine-zipper 52
Zm00001d045538	647.818	1.31943	0.146578	9.00158	2.23e-19	1.16e-17	Superoxide dismutase
Zm00001d022081	40.3014	1.3194	0.430673	3.06357	0.00218714	0.00907269	Protein COBRA
Zm00001d039914	6921.73	1.31898	0.179372	7.35333	1.93e-13	5.09e-12	Metallothionein-like protein type 2
Zm00001d047663	151.886	1.31876	0.369852	3.56565	0.000362958	0.00188414	Acetate/butyrate--CoA ligase AAE7 peroxisomal
Zm00001d006470	1180	1.31868	0.171348	7.69587	1.41e-14	4.27e-13	Methionine aminopeptidase
Zm00001d052684	65.9417	1.31843	0.337027	3.91194	9.16e-05	0.000552144	O-methyltransferase ZRP4
Zm00001d039446	323.361	1.317	0.172905	7.6169	2.6e-14	7.75e-13	DNA-directed DNA polymerases
Zm00001d005698	449.444	1.31672	0.237931	5.53405	3.13e-08	3.9e-07	AN17
Zm00001d011797	1765.49	1.31626	0.197667	6.65897	2.76e-11	5.3e-10	Protein COFACTOR ASSEMBLY OF COMPLEX C SUBUNIT B CCB3 chloroplastic
Zm00001d048718	30.8571	1.31573	0.421587	3.12089	0.00180305	0.00768047	Galactose oxidase/kelch repeat superfamily protein
Zm00001d036396	319.645	1.31558	0.181246	7.25854	3.91e-13	9.9e-12	RNA pseudouridine synthase 2 chloroplastic
Zm00001d001165	38.6608	1.31558	0.356326	3.69208	0.000222426	0.00121829	#N/A
Zm00001d051851	568.158	1.31436	0.151955	8.64971	5.16e-18	2.31e-16	plant/F8L15-130 protein
Zm00001d017707	132.108	1.31378	0.211153	6.22193	4.91e-10	7.97e-09	P-loop containing nucleoside triphosphate hydrolases superfamily protein
Zm00001d013499	316.11	1.31358	0.304857	4.30883	1.64e-05	0.000119759	Putative ABC1 protein
Zm00001d008425	81.8493	1.31145	0.338704	3.87197	0.000107958	0.000637828	Putative homeodomain-like transcription factor superfamily protein
Zm00001d029672	127.236	1.3108	0.247469	5.29683	1.18e-07	1.33e-06	Chaperone protein ClpC1 chloroplastic
Zm00001d020172	58.1912	1.31029	0.396702	3.30297	0.000956669	0.00442068	Probable LRR receptor-like serine/threonine-protein kinase
Zm00001d044589	152.614	1.30947	0.241425	5.42394	5.83e-08	6.95e-07
Zm00001d033473	1408.22	1.30937	0.175426	7.46396	8.4e-14	2.32e-12	antitermination NusB domain-containing protein
Zm00001d045550	959.316	1.30893	0.113541	11.5283	9.5e-31	1.3e-28	Pentatricopeptide repeat-containing protein
Zm00001d015520	897.777	1.30838	0.159663	8.19468	2.51e-16	9.34e-15	Chaperone protein ClpB4 mitochondrial
Zm00001d047492	166.264	1.30764	0.397058	3.29333	0.000990081	0.00455497	Heavy metal transport/detoxification superfamily protein
Zm00001d037684	1283.35	1.30141	0.270005	4.81992	1.44e-06	1.31e-05
Zm00001d041595	1710.8	1.29891	0.147056	8.8327	1.02e-18	4.99e-17	Translation elongation factor EF1B/ribosomal protein S6 family protein
Zm00001d017966	646.908	1.29805	0.277028	4.68563	2.79e-06	2.4e-05	Dihydropyrimidine dehydrogenase (NADP(+)) chloroplastic
Zm00001d012178	751.34	1.29723	0.151653	8.55391	1.19e-17	5.1e-16	Rhodanese-like domain-containing protein 4A chloroplastic
Zm00001d052060	1780.08	1.29645	0.225224	5.75627	8.6e-09	1.17e-07	trehalose-6-phosphate synthase10
Zm00001d022277	492.948	1.29617	0.300309	4.31611	1.59e-05	0.000116418	tolB protein-related
Zm00001d029885	436.938	1.29468	0.193488	6.69129	2.21e-11	4.34e-10	Zinc finger protein CONSTANS-LIKE 5
Zm00001d050156	535.635	1.29456	0.193763	6.68115	2.37e-11	4.62e-10
Zm00001d008422	1343.43	1.29456	0.172265	7.51489	5.7e-14	1.61e-12	Protein EXECUTER 2 chloroplastic
Zm00001d029853	2023.77	1.29407	0.245448	5.27228	1.35e-07	1.5e-06	Proline oxidase
Zm00001d035321	1025.65	1.29368	0.195745	6.60902	3.87e-11	7.28e-10	SWIB/MDM2 domain superfamily protein
Zm00001d045388	48.9334	1.29077	0.334766	3.85573	0.000115383	0.000677755	Putative D-mannose binding lectin receptor-like protein kinase family protein
Zm00001d032669	167.643	1.29076	0.192016	6.72214	1.79e-11	3.55e-10	glutaredoxin-related
Zm00001d053084	275.457	1.29026	0.260051	4.96157	6.99e-07	6.82e-06	Terpenoid synthases superfamily protein
Zm00001d001250	38.9208	1.28915	0.359852	3.58244	0.000340404	0.00178068	#N/A
Zm00001d046354	2013.46	1.28896	0.156603	8.23075	1.86e-16	7.01e-15	GATA transcription factor 20
Zm00001d022599	1823.14	1.28669	0.213036	6.03976	1.54e-09	2.34e-08	plastid transcriptionally active chromosome 2 homolog
Zm00001d000791	137.277	1.28641	0.306424	4.19812	2.69e-05	0.000186177	#N/A
Zm00001d035199	295.669	1.28618	0.176889	7.27111	3.57e-13	9.1e-12	WPP domain-associated protein
Zm00001d011193	47.3884	1.28411	0.3315	3.87363	0.000107225	0.000634359	integral membrane protein
Zm00001d046554	223.32	1.28382	0.212015	6.05531	1.4e-09	2.14e-08	Copine-1%253B Copine-1 isoform 1%253B Copine-1 isoform 2
Zm00001d008789	461.726	1.28174	0.338044	3.79162	0.000149666	0.000856183
Zm00001d014162	138.858	1.2814	0.283275	4.52353	6.08e-06	4.84e-05	Pentatricopeptide repeat-containing protein mitochondrial
Zm00001d043490	48.3479	1.27921	0.308728	4.1435	3.42e-05	0.0002311	3-hydroxyisobutyryl-CoA hydrolase-like protein 5
Zm00001d013821	122.165	1.27843	0.2838	4.50469	6.65e-06	5.26e-05
Zm00001d039598	433.568	1.27658	0.23096	5.52729	3.25e-08	4.05e-07	MAR-binding filament-like protein 1
Zm00001d016832	412.232	1.27656	0.223158	5.72043	1.06e-08	1.42e-07	Protein AIG1
Zm00001d017728	56.4457	1.2761	0.313991	4.06414	4.82e-05	0.000315172	Polyamine transporter RMV1
Zm00001d036402	82.1883	1.27508	0.285178	4.47119	7.78e-06	6.08e-05	protein%3B Receptor-like protein kinase-like
Zm00001d019573	1598.51	1.27463	0.135711	9.39225	5.87e-21	3.59e-19	crs2 associated factor1
Zm00001d048599	265.845	1.27389	0.168588	7.55621	4.15e-14	1.2e-12	UPF0161 protein
Zm00001d016577	262.717	1.27354	0.260403	4.89063	1.01e-06	9.45e-06	farnesylated protein 3
Zm00001d025249	113.061	1.27336	0.25468	4.99985	5.74e-07	5.7e-06	catalytics%3Bhydrolases
Zm00001d024937	618.903	1.27231	0.149518	8.50938	1.75e-17	7.31e-16	OSJNBa0089E12.13 protein%3B protein
Zm00001d031539	150.782	1.27108	0.243575	5.21842	1.8e-07	1.97e-06	S-adenosyl-L-methionine-dependent methyltransferases superfamily protein
Zm00001d019703	267.98	1.26991	0.223514	5.6816	1.33e-08	1.76e-07	Na+/H+ antiporter%252C probable CP0838
Zm00001d018687	43.9689	1.26945	0.443012	2.8655	0.00416357	0.0158276
Zm00001d051662	218.315	1.26938	0.25561	4.9661	6.83e-07	6.69e-06	60S ribosomal protein L31
Zm00001d034069	161.749	1.26923	0.236155	5.37456	7.68e-08	8.97e-07	UDP-glycosyltransferase 83A1
Zm00001d042863	319.03	1.26906	0.381437	3.32706	0.000877679	0.004111
Zm00001d047068	94.5405	1.2687	0.284547	4.45865	8.25e-06	6.41e-05	Putative RING zinc finger domain superfamily protein
Zm00001d036812	80.5848	1.26848	0.281167	4.5115	6.44e-06	5.11e-05	Zinc finger protein WIP2
Zm00001d003846	436.865	1.26796	0.225484	5.62327	1.87e-08	2.41e-07	Mitochondrial import inner membrane translocase subunit Tim17/Tim22/Tim23 family protein
Zm00001d043407	500.581	1.26721	0.219481	5.77367	7.76e-09	1.06e-07	SGS domain-containing protein
Zm00001d034468	33.7547	1.26664	0.481049	2.63308	0.0084614	0.0290945	Protein binding protein
Zm00001d037927	114.81	1.26608	0.243869	5.19166	2.08e-07	2.24e-06	LYR motif-containing protein 7 isoform 2
Zm00001d038459	188.974	1.26601	0.425899	2.97255	0.00295337	0.0117815	Putative VHS/GAT domain containing family protein
Zm00001d050164	44.3002	1.26484	0.42794	2.95565	0.00312012	0.0123391	Wall-associated receptor kinase-like 20
Zm00001d003112	456.782	1.2642	0.217189	5.82072	5.86e-09	8.21e-08	Leucine-rich repeat family protein
Zm00001d030962	353.854	1.26393	0.149507	8.45397	2.82e-17	1.16e-15	FAD/NAD(P)-binding oxidoreductase family protein
Zm00001d029325	1861.16	1.26181	0.168559	7.48588	7.11e-14	1.98e-12	RNA-binding protein CP29B chloroplastic
Zm00001d043782	493.911	1.2603	0.228884	5.50629	3.66e-08	4.51e-07	DNA-binding protein RAV1
Zm00001d025669	44.9664	1.25943	0.347931	3.61978	0.000294854	0.00156385	Putative WRKY DNA-binding domain superfamily protein
Zm00001d008610	4590.68	1.2589	0.173748	7.24552	4.31e-13	1.08e-11	Mitochondrial glycoprotein family protein
Zm00001d028105	177.622	1.25881	0.157794	7.97751	1.49e-15	5.08e-14	DHBP synthase RibB-like alpha/beta domain
Zm00001d042241	78.3037	1.2574	0.293435	4.28511	1.83e-05	0.000131607	Thiamine pyrophosphokinase 1
Zm00001d022437	37.3709	1.25729	0.457275	2.74953	0.00596801	0.0215724	Probable WRKY transcription factor 30
Zm00001d024005	165.253	1.25544	0.355422	3.53224	0.000412062	0.0021078
Zm00001d022199	84.8188	1.25472	0.266799	4.70285	2.57e-06	2.22e-05	DNA-directed RNA polymerase II protein
Zm00001d042955	1149.23	1.25416	0.184962	6.78063	1.2e-11	2.44e-10	Protein NETWORKED 2D
Zm00001d043485	527.91	1.2541	0.157954	7.93968	2.03e-15	6.77e-14	Transposon protein Pong sub-class [Source:UniProtKB/TrEMBL%3BAcc:B4FSZ0]
Zm00001d013162	169.087	1.25382	0.212817	5.89155	3.83e-09	5.48e-08	Leucine-rich repeat receptor-like serine/threonine-protein kinase BAM3
Zm00001d032578	36.3333	1.25348	0.332577	3.769	0.000163901	0.000928849	Dof zinc finger protein DOF1.6
Zm00001d021249	51.0214	1.25046	0.359149	3.48173	0.000498183	0.00248248	Bifunctional UDP-glucose 4-epimerase and UDP-xylose 4-epimerase 1
Zm00001d030165	505.012	1.24966	0.236134	5.29215	1.21e-07	1.36e-06	Stearoyl-[acyl-carrier-protein] 9-desaturase 7 chloroplastic
Zm00001d036901	37.393	1.24929	0.466682	2.67696	0.00742932	0.0260367	Putative lectin-like receptor protein kinase family protein
Zm00001d038806	2022.55	1.24903	0.296167	4.21731	2.47e-05	0.000172293	Chaperone protein ClpB1
Zm00001d038218	1082.32	1.24732	0.18958	6.57939	4.72e-11	8.79e-10	Cytochrome c-2
Zm00001d047853	475.125	1.24729	0.160373	7.77741	7.4e-15	2.34e-13	Protein kinase superfamily protein
Zm00001d020898	13478	1.24666	0.188768	6.60421	4e-11	7.5e-10	Heat shock protein 90-2
Zm00001d002046	32.7703	1.24633	0.42345	2.94328	0.00324758	0.0127624	Alpha-N-acetylglucosaminidase
Zm00001d007830	44.1738	1.24581	0.406359	3.06579	0.00217099	0.00901116	Leucine-rich repeat extensin-like protein 6
Zm00001d026448	174.923	1.2445	0.287449	4.32946	1.49e-05	0.000110127	Floral homeotic protein APETALA 2
Zm00001d002323	1121.97	1.24438	0.172708	7.20511	5.8e-13	1.44e-11	Trypsin family protein
Zm00001d038922	5357	1.24409	0.154789	8.03734	9.18e-16	3.24e-14	CRS1/YhbY (CRM) domain-containing protein
Zm00001d025435	243.209	1.24393	0.244467	5.08833	3.61e-07	3.72e-06	PsbP domain-containing protein 2 chloroplastic
Zm00001d029688	672.819	1.24205	0.231165	5.37297	7.74e-08	9.02e-07	cytochrome P450 family 704 subfamily A polypeptide 2
Zm00001d022630	9399.15	1.24203	0.247645	5.01536	5.29e-07	5.29e-06	knotted1 induced1
Zm00001d022406	947.672	1.24201	0.18353	6.76733	1.31e-11	2.65e-10	Probable mitochondrial adenine nucleotide transporter BTL1
Zm00001d009555	1148.49	1.24181	0.146584	8.47162	2.42e-17	9.99e-16	Hydroxyproline-rich glycoprotein family protein
Zm00001d017783	136.119	1.24171	0.242393	5.12272	3.01e-07	3.15e-06	AAA-type ATPase family protein
Zm00001d038155	811.337	1.24106	0.234181	5.29958	1.16e-07	1.31e-06
Zm00001d013013	915.31	1.24079	0.192781	6.43628	1.22e-10	2.17e-09	Magnesium-chelatase subunit ChlD chloroplastic
Zm00001d003257	172.643	1.24049	0.199073	6.23134	4.62e-10	7.54e-09	26S proteasome non-ATPase regulatory subunit 6 homolog
Zm00001d053713	7554.24	1.2385	0.182012	6.80452	1.01e-11	2.1e-10	Ribosome-like protein
Zm00001d051577	35.9343	1.23844	0.392344	3.15653	0.0015966	0.00689953	Dof zinc finger protein DOF2.1
Zm00001d038003	1618.8	1.23782	0.223215	5.54543	2.93e-08	3.67e-07
Zm00001d015366	1468.89	1.23619	0.141532	8.73437	2.45e-18	1.14e-16	Porphobilinogen deaminase chloroplastic
Zm00001d047501	1163.55	1.23597	0.144665	8.5437	1.3e-17	5.54e-16	Blue-light photoreceptor PHR2
Zm00001d046553	4407.59	1.23506	0.174934	7.06013	1.66e-12	3.82e-11	Fructose-bisphosphate aldolase 7 cytosolic
Zm00001d024830	1452.93	1.23496	0.180066	6.85837	6.96e-12	1.48e-10	Protease Do-like 2 chloroplastic
Zm00001d033517	785.427	1.23465	0.244291	5.054	4.33e-07	4.4e-06	Major facilitator superfamily protein
Zm00001d051021	182.491	1.23387	0.165694	7.44666	9.57e-14	2.63e-12	Autophagy-related protein 101
Zm00001d023968	127.28	1.23363	0.262031	4.70793	2.5e-06	2.17e-05	Glutathione S-transferase
Zm00001d044821	64.6995	1.23326	0.381486	3.23279	0.00122588	0.0054767	GDSL esterase/lipase
Zm00001d018342	2763.05	1.23272	0.165792	7.43534	1.04e-13	2.84e-12	trehalose-6-phosphate synthase11
Zm00001d015326	58.3008	1.23181	0.296368	4.15637	3.23e-05	0.00022056	Formin-like protein 5
Zm00001d025695	377.879	1.23134	0.197793	6.22543	4.8e-10	7.82e-09	Pentatricopeptide repeat-containing protein chloroplastic
Zm00001d020348	133.358	1.23121	0.204985	6.00637	1.9e-09	2.83e-08
Zm00001d034989	196.075	1.23121	0.386362	3.18668	0.00143914	0.00628233	Pentatricopeptide repeat-containing protein
Zm00001d004143	337.793	1.23086	0.183722	6.69957	2.09e-11	4.11e-10	Kinesin heavy chain isolog
Zm00001d026154	42.4924	1.23078	0.35418	3.47501	0.000510827	0.00253996	Glutathione peroxidase
Zm00001d016016	405.491	1.23036	0.212103	5.80075	6.6e-09	9.16e-08	Dynein light chain LC6%252C flagellar outer arm
Zm00001d019250	108.889	1.22977	0.248361	4.95154	7.36e-07	7.14e-06	Cytokinin-N-glucosyltransferase 1
Zm00001d049543	1499.95	1.22962	0.171331	7.17689	7.13e-13	1.74e-11	circadian clock associated1
Zm00001d033391	202.329	1.22871	0.296493	4.14415	3.41e-05	0.000230519
Zm00001d024821	145.714	1.22782	0.278408	4.41013	1.03e-05	7.87e-05	Sucrose-phosphatase 2
Zm00001d024953	193.899	1.22751	0.378181	3.24582	0.00117111	0.00526285	Protein BREAST CANCER SUSCEPTIBILITY 2 homolog B
Zm00001d049946	128.444	1.22695	0.202372	6.06285	1.34e-09	2.04e-08
Zm00001d002537	290.301	1.22589	0.153227	8.0005	1.24e-15	4.26e-14	Protein MULTIPLE CHLOROPLAST DIVISION SITE 1
Zm00001d038812	42.1067	1.22522	0.344798	3.55344	0.000380234	0.00196459	homeobox2
Zm00001d013240	889.907	1.22435	0.130953	9.34957	8.8e-21	5.24e-19	OsWRKY4 - Superfamily of TFs having WRKY and zinc finger domains
Zm00001d011386	624.886	1.22338	0.16101	7.59813	3e-14	8.85e-13	Uroporphyrinogen decarboxylase
Zm00001d048372	452.435	1.22311	0.146107	8.37131	5.7e-17	2.27e-15	Glutamyl-tRNA synthetase%252C cytoplasmic
Zm00001d025943	57.9218	1.22289	0.396847	3.08152	0.00205947	0.008616	Acid beta-fructofuranosidase 3 vacuolar
Zm00001d017692	80.8659	1.22138	0.264794	4.61259	3.98e-06	3.29e-05	NDR1/HIN1-like 8
Zm00001d030638	1863.04	1.21991	0.148199	8.23158	1.85e-16	6.97e-15	PsbP domain-containing protein 1 chloroplastic
Zm00001d049743	922.592	1.21955	0.220067	5.5417	3e-08	3.75e-07	Transcription termination factor MTERF6 chloroplastic/mitochondrial
Zm00001d049028	160.024	1.21807	0.433682	2.80867	0.00497469	0.0184613	Chitinase 2
Zm00001d053676	29.235	1.21797	0.379985	3.20531	0.00134918	0.00594645	Putative STRUBBELIG family receptor protein kinase
Zm00001d003678	93.6516	1.21762	0.34601	3.51902	0.000433137	0.00219986	Ubiquitin carboxyl-terminal hydrolase
Zm00001d032505	128.853	1.21728	0.215406	5.6511	1.59e-08	2.08e-07	Chaperone protein dnaJ 13
Zm00001d032753	22.0168	1.21689	0.469359	2.59267	0.00952353	0.0321141	Zinc finger (C3HC4-type RING finger) family protein
Zm00001d013277	207.193	1.21686	0.238565	5.10076	3.38e-07	3.51e-06	Retrovirus-related Pol polyprotein LINE-1
Zm00001d046539	328.904	1.21549	0.172109	7.06231	1.64e-12	3.77e-11	26S protease regulatory subunit S10B homolog B
Zm00001d021967	58.2256	1.21498	0.355697	3.41577	0.000636008	0.00307987
Zm00001d027619	1120.95	1.21461	0.223089	5.44453	5.19e-08	6.24e-07	beta amylase2
Zm00001d043045	15063.6	1.21352	0.216481	5.60568	2.07e-08	2.65e-07
Zm00001d011518	80.3431	1.21302	0.301597	4.02198	5.77e-05	0.000370476	Carboxyl-terminal-processing protease
Zm00001d050238	546.214	1.21198	0.232342	5.21636	1.82e-07	1.98e-06
Zm00001d002416	1326.13	1.21176	0.139543	8.68378	3.83e-18	1.75e-16	RING/U-box superfamily protein
Zm00001d029208	179.004	1.21081	0.166485	7.27283	3.52e-13	9e-12	Haloacid dehalogenase-like hydrolase (HAD) superfamily protein
Zm00001d038268	49.4463	1.21003	0.350358	3.45371	0.000552928	0.00272626	Probable anion transporter 3 chloroplastic
Zm00001d030851	31.3557	1.20854	0.436295	2.77	0.00560564	0.0204346	Cytochrome P450 CYP81N5
Zm00001d012477	32.2112	1.20832	0.471251	2.56407	0.0103451	0.0344726	Laccase-13
Zm00001d006099	44.2076	1.20784	0.370319	3.26162	0.00110776	0.0050165
Zm00001d006466	1338.84	1.20771	0.178915	6.7502	1.48e-11	2.96e-10	ATP-dependent protease La (LON) domain protein
Zm00001d052253	150.157	1.20759	0.304544	3.96524	7.33e-05	0.000455095	F-box/kelch-repeat protein SKIP11
Zm00001d023227	29.0685	1.20754	0.487964	2.47466	0.0133363	0.0428393	PLAC8 family protein
Zm00001d023294	182.324	1.20714	0.325676	3.70655	0.000210101	0.00116034	NAC transcription factor 29
Zm00001d022602	621.792	1.20674	0.243372	4.95839	7.11e-07	6.92e-06	universal stress family protein
Zm00001d009950	1532.18	1.20645	0.134433	8.97432	2.85e-19	1.47e-17	Heat shock 70 kDa protein 14
Zm00001d029072	162.986	1.205	0.218845	5.50615	3.67e-08	4.51e-07	Potassium transporter 2
Zm00001d021518	448.224	1.2028	0.150035	8.01676	1.09e-15	3.78e-14	Peptidyl-prolyl cis-trans isomerase
Zm00001d004861	784.347	1.20238	0.166101	7.23883	4.53e-13	1.14e-11	RING/FYVE/PHD zinc finger superfamily protein
Zm00001d009617	486.654	1.20207	0.226555	5.30585	1.12e-07	1.27e-06	Protein SUPPRESSOR OF PHYA-105 1
Zm00001d048007	803.081	1.20173	0.162943	7.37515	1.64e-13	4.38e-12	GTP-binding protein
Zm00001d003265	2668.03	1.20142	0.174948	6.8673	6.54e-12	1.39e-10	Topoisomerase-like protein
Zm00001d030398	477.842	1.20102	0.255987	4.69174	2.71e-06	2.34e-05	Pentatricopeptide repeat-containing protein MRL1 chloroplastic
Zm00001d029249	313.914	1.20083	0.210445	5.70615	1.16e-08	1.53e-07	protein%3B Uncharacterised protein family containing protein expressed
Zm00001d050134	48.1299	1.20057	0.394004	3.04709	0.00231066	0.00950089	Bifunctional aspartokinase/homoserine dehydrogenase 2 chloroplastic
Zm00001d035051	91.6388	1.19873	0.266608	4.49625	6.92e-06	5.45e-05	Ribosome-recycling factor chloroplastic
Zm00001d051062	1953.92	1.19806	0.177001	6.76864	1.3e-11	2.63e-10	GrpE protein homolog
Zm00001d038267	68.2035	1.19733	0.310897	3.85123	0.000117527	0.000688581	maternal effect embryo arrest 59
Zm00001d037607	218.167	1.19687	0.202562	5.90864	3.45e-09	4.98e-08	Probable WRKY transcription factor 50
Zm00001d053183	89.5315	1.19564	0.29321	4.07775	4.55e-05	0.000298714	Putative endonuclease or glycosyl hydrolase
Zm00001d040144	40.0079	1.19511	0.382292	3.12619	0.00177089	0.00756228	HD domain-containing metal-dependent phosphohydrolase family protein
Zm00001d012862	259.921	1.19507	0.229505	5.20717	1.92e-07	2.07e-06	Pentatricopeptide repeat-containing protein chloroplastic
Zm00001d034192	6454.68	1.19256	0.168784	7.06558	1.6e-12	3.7e-11	30S ribosomal protein S9 chloroplastic
Zm00001d034796	407.05	1.19227	0.211813	5.62889	1.81e-08	2.34e-07	Vacuolar protein sorting-associated protein 9A
Zm00001d015210	929.301	1.19182	0.14373	8.29212	1.11e-16	4.3e-15	mraW methylase family protein
Zm00001d020220	374.252	1.19139	0.233233	5.10814	3.25e-07	3.38e-06	Isochorismate synthase 2 chloroplastic
Zm00001d032615	4316.66	1.19106	0.152375	7.81666	5.42e-15	1.75e-13	Protein TIC110 chloroplastic
Zm00001d017345	3213.01	1.18879	0.129885	9.15259	5.56e-20	3.04e-18	DEAD-box ATP-dependent RNA helicase 47 mitochondrial
Zm00001d046226	327.524	1.18846	0.343479	3.46007	0.000540026	0.00266904	multidrug resistance protein associated1
Zm00001d007331	37.2749	1.18832	0.331366	3.58613	0.00033562	0.00175884	Expressed protein%3B protein
Zm00001d048085	154.866	1.18704	0.192793	6.15708	7.41e-10	1.18e-08	Ninja-family protein 1
Zm00001d041049	212.947	1.18664	0.185394	6.40066	1.55e-10	2.71e-09	E3 ubiquitin-protein ligase SINA-like 10
Zm00001d026439	3757.93	1.18648	0.198743	5.96991	2.37e-09	3.53e-08	Tetratricopeptide repeat (TPR)-like superfamily protein
Zm00001d011392	105.977	1.18516	0.245451	4.8285	1.38e-06	1.26e-05	Calcium-dependent protein kinase%252C isoform 2%253B Putative calcium-dependent protein kinase family protein isoform 1%253B Putative calcium-dependent protein kinase family protein isoform 2
Zm00001d010594	111.998	1.18471	0.304137	3.89531	9.81e-05	0.000585589	Electron transporter
Zm00001d020344	476.292	1.18455	0.177867	6.65976	2.74e-11	5.28e-10	Protein CHAPERONE-LIKE PROTEIN OF POR1 chloroplastic
Zm00001d036879	150.584	1.18439	0.314067	3.77113	0.000162509	0.000921748	Putative CBL-interacting protein kinase family protein
Zm00001d011710	246.129	1.18434	0.292009	4.05583	5e-05	0.000324832	Cytidine deaminase 1
Zm00001d037337	964.82	1.18332	0.201846	5.8625	4.56e-09	6.47e-08	Ribonucleoside-diphosphate reductase small chain C
Zm00001d012963	71.9827	1.18255	0.270091	4.37833	1.2e-05	8.98e-05	Dof zinc finger protein DOF3.6
Zm00001d011446	26.5287	1.18176	0.482453	2.44948	0.0143061	0.0452489	NAD(P)-binding Rossmann-fold superfamily protein
Zm00001d052126	29.0539	1.18166	0.480111	2.46122	0.0138464	0.0440519
Zm00001d038118	576.319	1.18044	0.149111	7.91657	2.44e-15	8.09e-14	PAC
Zm00001d042478	73.9406	1.18017	0.305323	3.86532	0.000110944	0.000654293	GDP-L-galactose phosphorylase 1
Zm00001d022097	58.662	1.17983	0.436911	2.70038	0.00692602	0.0245296	nucleic acid binding%3BATP-dependent helicases%3BATP binding%3Bhelicases%3BATP-dependent helicases
Zm00001d034937	85.5163	1.179	0.231528	5.09225	3.54e-07	3.66e-06	Glutathione S-transferase T1
Zm00001d031969	2398.75	1.17809	0.12015	9.80509	1.07e-22	7.72e-21	RNA-binding protein CP31B chloroplastic
Zm00001d009928	622.019	1.17789	0.18561	6.34604	2.21e-10	3.79e-09	Mog1/PsbP/DUF1795-like photosystem II reaction center PsbP family protein
Zm00001d018418	311.513	1.1775	0.238247	4.94233	7.72e-07	7.45e-06	oxidoreductase zinc-binding dehydrogenase family protein
Zm00001d044726	874.617	1.1773	0.132342	8.89594	5.79e-19	2.91e-17	NF-X1-type zinc finger protein NFXL1
Zm00001d022873	100.457	1.17694	0.315351	3.73218	0.000189833	0.00105834	#N/A
Zm00001d005961	53.2064	1.17655	0.325611	3.61337	0.000302247	0.00159812
Zm00001d014868	154.085	1.17548	0.283704	4.14334	3.42e-05	0.000231178
Zm00001d025716	301.275	1.1743	0.342263	3.43097	0.000601425	0.00293031	Restriction endonuclease type II-like superfamily protein
Zm00001d016878	563.947	1.17311	0.141354	8.29911	1.05e-16	4.08e-15	Pentatricopeptide repeat-containing protein
Zm00001d040786	198.046	1.17243	0.313355	3.74155	0.000182892	0.00102241
Zm00001d039096	1286.69	1.17223	0.266752	4.39444	1.11e-05	8.41e-05	Pentatricopeptide repeat-containing protein chloroplastic
Zm00001d022101	189.314	1.17079	0.234718	4.98806	6.1e-07	6.03e-06	Probable carboxylesterase 18
Zm00001d031898	1204.93	1.17072	0.156989	7.45733	8.83e-14	2.43e-12	NAC domain containing protein 71
Zm00001d015974	48.2696	1.16974	0.342132	3.41898	0.00062857	0.00304529	Leucine Rich Repeat family protein
Zm00001d002145	90.0054	1.16924	0.25032	4.67099	3e-06	2.56e-05	Formation of crista junctions protein 1
Zm00001d032831	52.1076	1.16913	0.352331	3.31826	0.000905807	0.00422405	Ubiquitin-conjugating enzyme E2 4
Zm00001d022886	32.2384	1.16904	0.396566	2.94791	0.00319928	0.0126062	#N/A
Zm00001d018241	145.276	1.16901	0.242574	4.8192	1.44e-06	1.32e-05	DNA-3-methyladenine glycosylase
Zm00001d018204	647.255	1.16868	0.162357	7.19821	6.1e-13	1.51e-11
Zm00001d018599	350.832	1.16844	0.193498	6.03849	1.56e-09	2.36e-08	Legume lectins beta domain containing protein
Zm00001d027885	934.118	1.16661	0.190215	6.13309	8.62e-10	1.36e-08	YGGT family protein
Zm00001d011051	641.358	1.16641	0.179654	6.49252	8.44e-11	1.52e-09	ACT domain-containing protein ACR9
Zm00001d023327	40.8038	1.16636	0.340131	3.42915	0.000605481	0.00294589
Zm00001d037108	403.144	1.16567	0.161186	7.23181	4.77e-13	1.19e-11	3-oxoacyl-
Zm00001d026806	59.4298	1.16534	0.33908	3.43678	0.000588678	0.00287773	#N/A
Zm00001d049764	342.093	1.16281	0.189661	6.13102	8.73e-10	1.37e-08	myosin heavy chain-related
Zm00001d053726	2496.52	1.16208	0.150585	7.71709	1.19e-14	3.67e-13	Myosin heavy chain-related protein
Zm00001d052809	1637.45	1.161	0.137682	8.43251	3.38e-17	1.37e-15	Heat shock protein 90-5 chloroplastic
Zm00001d028153	3654.87	1.15976	0.174622	6.64155	3.1e-11	5.93e-10	30S ribosomal protein S10 chloroplastic
Zm00001d012812	397.06	1.15963	0.169543	6.83977	7.93e-12	1.67e-10	Pentatricopeptide repeat-containing protein
Zm00001d039328	3076.91	1.15923	0.220066	5.26764	1.38e-07	1.54e-06	hAT transposon superfamily
Zm00001d033992	119.488	1.15808	0.250997	4.61394	3.95e-06	3.27e-05	Pentatricopeptide repeat-containing protein mitochondrial
Zm00001d008262	28.7082	1.15777	0.469316	2.46692	0.013628	0.043559	titan9
Zm00001d019166	66.649	1.15706	0.27148	4.26205	2.03e-05	0.000144434	EM binding protein1 homologue
Zm00001d011260	30.7281	1.15691	0.466968	2.4775	0.0132306	0.0425394
Zm00001d029429	230.628	1.15686	0.262433	4.4082	1.04e-05	7.93e-05	S-adenosyl-L-methionine-dependent methyltransferases superfamily protein
Zm00001d004837	307.646	1.15675	0.20937	5.5249	3.3e-08	4.09e-07	Alba DNA/RNA-binding protein
Zm00001d053377	244.647	1.15609	0.183141	6.3126	2.74e-10	4.64e-09	50S ribosomal protein L21 chloroplastic
Zm00001d052018	145.192	1.15547	0.235672	4.90289	9.44e-07	8.93e-06	Probable protein phosphatase 2C 22
Zm00001d018636	660.354	1.15467	0.181686	6.35529	2.08e-10	3.58e-09
Zm00001d034699	371.385	1.15452	0.203477	5.67393	1.4e-08	1.83e-07	Transcription termination factor nusG family protein
Zm00001d039175	99.227	1.15392	0.346779	3.32752	0.000876212	0.00410581	alpha/beta-Hydrolases superfamily protein
Zm00001d010558	110.392	1.15291	0.267686	4.30695	1.66e-05	0.00012053	Protein NETWORKED 2D
Zm00001d016587	245.98	1.15262	0.191278	6.0259	1.68e-09	2.53e-08
Zm00001d026633	32.4984	1.15238	0.376455	3.06112	0.00220508	0.00913241	Putative RING zinc finger domain superfamily protein
Zm00001d018712	30.545	1.15204	0.421198	2.73515	0.00623528	0.0223772
Zm00001d023923	175.533	1.15174	0.239371	4.81153	1.5e-06	1.36e-05	Disease resistance protein RPM1
Zm00001d037515	61.8416	1.1512	0.412626	2.78994	0.00527175	0.0193718
Zm00001d049160	4212.01	1.14968	0.112647	10.206	1.86e-24	1.51e-22	sigma factor sig2A
Zm00001d015387	105.96	1.14909	0.247131	4.64972	3.32e-06	2.81e-05
Zm00001d039575	779.245	1.14899	0.283262	4.05627	4.99e-05	0.000324527	1-aminocyclopropane-1-carboxylate oxidase
Zm00001d014990	376.879	1.14896	0.182784	6.2859	3.26e-10	5.44e-09	WD repeat-containing protein RUP2
Zm00001d005105	434.724	1.14824	0.164184	6.99362	2.68e-12	5.97e-11	Protein kinase superfamily protein
Zm00001d043970	477.651	1.14694	0.235039	4.8798	1.06e-06	9.93e-06
Zm00001d041119	4758.06	1.14599	0.123645	9.26837	1.89e-20	1.08e-18	Heat shock 70 kDa protein 6 chloroplastic
Zm00001d036410	164.82	1.14429	0.197966	5.78023	7.46e-09	1.02e-07	P-loop containing nucleoside triphosphate hydrolases superfamily protein
Zm00001d006402	110.228	1.14417	0.296373	3.86058	0.000113119	0.000665783	Ribulose bisphosphate carboxylase large chain
Zm00001d000825	87.0593	1.14356	0.411166	2.78126	0.00541489	0.0198341	#N/A
Zm00001d008432	169.865	1.14338	0.220307	5.18994	2.1e-07	2.26e-06	Probable acetyl-CoA acetyltransferase cytosolic 2
Zm00001d038820	83.7183	1.14316	0.254237	4.49642	6.91e-06	5.45e-05	NSP (nuclear shuttle protein)-interacting GTPase
Zm00001d048683	122.622	1.14164	0.335727	3.4005	0.000672628	0.00323894	Putative RING zinc finger domain superfamily protein	nye1
Zm00001d014258	41.0457	1.14154	0.467317	2.44275	0.0145756	0.0459321	alanine aminotransferase5
Zm00001d030683	61.5456	1.14122	0.359214	3.177	0.00148806	0.00647531
Zm00001d040197	141.773	1.14028	0.219046	5.20567	1.93e-07	2.09e-06
Zm00001d010675	47.4564	1.13971	0.380393	2.99614	0.0027342	0.0110116	Metacaspase-6
Zm00001d053715	991.293	1.13939	0.212594	5.35947	8.35e-08	9.66e-07	UDP-glycosyltransferase 84A1
Zm00001d016912	132.066	1.13891	0.238758	4.77014	1.84e-06	1.65e-05
Zm00001d046191	30.6044	1.13873	0.41266	2.75948	0.00578941	0.0210153
Zm00001d026536	636.532	1.13827	0.151581	7.50934	5.94e-14	1.67e-12	Zinc finger CCCH domain-containing protein 6
Zm00001d048688	553.379	1.13752	0.198593	5.72787	1.02e-08	1.37e-07	UDP-glycosyltransferase 75B1
Zm00001d048344	171.451	1.13679	0.311996	3.64361	0.000268844	0.00143998	Expansin-like A2
Zm00001d046363	633.073	1.13608	0.169537	6.7011	2.07e-11	4.07e-10	S-adenosyl-L-methionine-dependent methyltransferases superfamily protein
Zm00001d008612	708.632	1.13537	0.280434	4.04861	5.15e-05	0.00033408	Putative homeobox DNA-binding domain superfamily protein
Zm00001d042353	351.994	1.13532	0.218449	5.19717	2.02e-07	2.18e-06	sucrose phosphate synthase2
Zm00001d012787	322.621	1.1345	0.146366	7.75107	9.11e-15	2.84e-13	Phenylalanine--tRNA ligase chloroplastic/mitochondrial
Zm00001d012884	539.878	1.1343	0.219089	5.17734	2.25e-07	2.4e-06	FAD/NAD(P)-binding oxidoreductase family protein
Zm00001d048293	77.9802	1.13411	0.2706	4.1911	2.78e-05	0.00019152	Mitochondrial substrate carrier family protein
Zm00001d002823	3051.76	1.13338	0.205984	5.50227	3.75e-08	4.6e-07	Hsp70-Hsp90 organizing protein 3
Zm00001d035922	411.807	1.13297	0.223095	5.07843	3.81e-07	3.91e-06	Pentatricopeptide repeat-containing protein chloroplastic
Zm00001d024674	1573.19	1.13277	0.204682	5.53428	3.13e-08	3.9e-07	Multiple organellar RNA editing factor 9 chloroplastic
Zm00001d002420	73.2785	1.13214	0.309896	3.6533	0.000258892	0.00139211	Nucleic acid binding protein
Zm00001d053612	122.87	1.13182	0.228713	4.94868	7.47e-07	7.23e-06	ABC transporter G family member 40
Zm00001d045649	390.786	1.13166	0.272458	4.15354	3.27e-05	0.000222644	Ribonucleoside-diphosphate reductase small chain
Zm00001d028549	154.607	1.13147	0.237285	4.76842	1.86e-06	1.66e-05	Cysteine proteinases superfamily protein
Zm00001d048284	1537.8	1.1314	0.178428	6.34092	2.28e-10	3.9e-09	YlmG homolog protein 2 chloroplastic
Zm00001d051687	126.59	1.13094	0.243676	4.64116	3.46e-06	2.91e-05	Rho GDP-dissociation inhibitor 1
Zm00001d006257	66.8357	1.13034	0.379737	2.97663	0.00291432	0.0116437	phospholipase D10
Zm00001d041991	278.76	1.13021	0.18481	6.11552	9.62e-10	1.5e-08	Beta-fructofuranosidase insoluble isoenzyme CWINV3
Zm00001d021054	62.5102	1.12748	0.306921	3.67351	0.000239241	0.00130002	TITAN-like protein
Zm00001d021716	1588.35	1.12697	0.184717	6.10103	1.05e-09	1.63e-08	CRP1
Zm00001d037066	30.543	1.12667	0.375473	3.00068	0.00269375	0.0108721	Putative prolin-rich extensin-like receptor protein kinase family protein
Zm00001d003556	890.348	1.12623	0.131344	8.57464	9.94e-18	4.3e-16	Putative translation initiation factor IF-2
Zm00001d023833	269.492	1.12553	0.194633	5.78282	7.35e-09	1.01e-07	Nucleoside diphosphate kinase
Zm00001d032081	637.19	1.12545	0.190436	5.90984	3.42e-09	4.95e-08	Dormancy-associated protein homolog 3
Zm00001d008497	620.687	1.12475	0.204117	5.51032	3.58e-08	4.42e-07	Leucine--tRNA ligase chloroplastic/mitochondrial
Zm00001d033584	175.532	1.12357	0.308104	3.64671	0.000265624	0.00142422
Zm00001d030496	413.149	1.12347	0.213281	5.26755	1.38e-07	1.54e-06	Protein translocase/ protein transporter
Zm00001d033046	43.4333	1.12271	0.359603	3.12208	0.00179578	0.00765585	NagB/RpiA/CoA transferase-like superfamily protein
Zm00001d012801	197.411	1.12212	0.223186	5.02774	4.96e-07	4.99e-06	TRF-like 10
Zm00001d033790	2953.28	1.12204	0.163831	6.84873	7.45e-12	1.57e-10	Actin-1
Zm00001d013406	181.145	1.12145	0.266618	4.20619	2.6e-05	0.000180381	alpha/beta-Hydrolases superfamily protein
Zm00001d034401	776.228	1.12125	0.197364	5.6811	1.34e-08	1.77e-07	Probable zinc metalloprotease EGY1 chloroplastic
Zm00001d048526	137.97	1.11997	0.242456	4.61927	3.85e-06	3.2e-05	Basic transcription factor 3
Zm00001d003313	312.334	1.11876	0.185561	6.02907	1.65e-09	2.48e-08	thylakoid assembly8
Zm00001d034892	1471.87	1.11833	0.144795	7.72352	1.13e-14	3.51e-13	pentatricopeptide repeat53
Zm00001d027177	55.7515	1.11829	0.356014	3.14113	0.00168298	0.00723033	#N/A
Zm00001d006322	463.383	1.11688	0.160289	6.96793	3.22e-12	7.1e-11	Cysteine--tRNA ligase chloroplastic/mitochondrial
Zm00001d031217	530.764	1.11557	0.145807	7.65103	1.99e-14	6e-13	pentatricopeptide repeat*-GRMZM2G475897
Zm00001d044669	106.875	1.11494	0.360679	3.09122	0.00199335	0.00837338	Calcium uniporter protein 5 mitochondrial
Zm00001d053103	8109.14	1.11411	0.26022	4.28141	1.86e-05	0.000133627	Plastid-specific ribosomal protein 6
Zm00001d031321	141.996	1.11321	0.19398	5.73879	9.54e-09	1.29e-07	Pentatricopeptide repeat-containing protein mitochondrial
Zm00001d027790	75.3508	1.11311	0.278799	3.99254	6.54e-05	0.000412312	Cyclin-T1-5
Zm00001d051987	55.0152	1.11309	0.345574	3.22098	0.00127755	0.00566805	oxidoreductase zinc-binding dehydrogenase family protein
Zm00001d018846	1347.97	1.113	0.250227	4.44795	8.67e-06	6.71e-05	3-oxo-5-alpha-steroid 4-dehydrogenase 2
Zm00001d010625	56.5385	1.11227	0.28963	3.84031	0.000122881	0.000717097	Transducin/WD40 repeat-like superfamily protein
Zm00001d043592	1175.93	1.11152	0.260671	4.26406	2.01e-05	0.000143238	SPA1-related 3
Zm00001d017685	541.761	1.11129	0.293078	3.79179	0.000149563	0.000855832	Chaperone DnaJ-domain superfamily protein
Zm00001d006016	1096.59	1.11113	0.23214	4.78649	1.7e-06	1.53e-05	Multiple stress-responsive zinc-finger protein ISAP1
Zm00001d050735	93.0089	1.11069	0.241063	4.60747	4.08e-06	3.37e-05	Tetratricopeptide repeat (TPR)-like superfamily protein
Zm00001d041703	1194.42	1.11055	0.127125	8.73589	2.42e-18	1.13e-16	Protein STABILIZED1
Zm00001d049133	66.8261	1.11047	0.270235	4.10929	3.97e-05	0.000264246
Zm00001d011585	2885.76	1.11003	0.11735	9.45913	3.11e-21	1.97e-19
Zm00001d052803	454.159	1.10824	0.163348	6.78452	1.16e-11	2.38e-10	Serine/arginine-rich splicing factor SC35
Zm00001d042845	369.265	1.1076	0.157265	7.04293	1.88e-12	4.28e-11	Ataxin-3 homolog
Zm00001d035169	224.98	1.10732	0.190048	5.82653	5.66e-09	7.95e-08	Chloroplast J-like domain 1
Zm00001d017124	120.206	1.10473	0.288167	3.83366	0.000126252	0.000734892	Pentatricopeptide repeat-containing protein mitochondrial
Zm00001d025656	429.026	1.10404	0.15514	7.11642	1.11e-12	2.63e-11	Tetratricopeptide repeat (TPR)-like superfamily protein
Zm00001d034932	652.797	1.10342	0.14064	7.84568	4.31e-15	1.4e-13	Rhodanese-like domain-containing protein 8 chloroplastic
Zm00001d039104	8806.93	1.10327	0.138292	7.97783	1.49e-15	5.07e-14	Protein CHUP1 chloroplastic
Zm00001d048637	956.002	1.10316	0.312349	3.53182	0.000412714	0.00210913	Disease resistance RPP13-like protein 4
Zm00001d008548	96.8337	1.10292	0.453783	2.43049	0.0150783	0.0472343	Bowman-Birk type wound-induced proteinase inhibitor WIP1
Zm00001d011604	634.846	1.10272	0.384039	2.87137	0.00408701	0.0155768
Zm00001d002770	949.11	1.10226	0.246264	4.47595	7.61e-06	5.96e-05	ARM repeat superfamily protein
Zm00001d043174	4504.85	1.10146	0.201179	5.47504	4.37e-08	5.31e-07	Cytochrome P450 98A3
Zm00001d032632	27.3403	1.10108	0.400653	2.7482	0.00599235	0.0216376	DNA ligase
Zm00001d029478	50.0053	1.10083	0.364277	3.02196	0.00251141	0.0102263	MOB kinase activator-like 2A
Zm00001d039006	178.866	1.10045	0.250219	4.39795	1.09e-05	8.29e-05	Auxin response factor 3
Zm00001d006008	7524.93	1.10013	0.232588	4.72992	2.25e-06	1.97e-05	Heat shock protein 90-2
Zm00001d052329	975.801	1.09957	0.175198	6.27614	3.47e-10	5.76e-09	plastid transcriptionally active 6
Zm00001d022667	103.678	1.0993	0.357629	3.07387	0.00211305	0.0088008	#N/A
Zm00001d013376	45.2168	1.09877	0.422347	2.60159	0.0092794	0.0314349	Probable LRR receptor-like serine/threonine-protein kinase
Zm00001d040787	113.367	1.09852	0.304704	3.60519	0.000311923	0.00164506	Abscisic stress-ripening protein 1
Zm00001d021933	252.517	1.0983	0.219674	4.9997	5.74e-07	5.7e-06
Zm00001d002362	415.379	1.09723	0.15795	6.9467	3.74e-12	8.17e-11	Methionine aminopeptidase
Zm00001d051976	73.5984	1.09667	0.399385	2.74589	0.00603469	0.021779	starch synthase5
Zm00001d053588	32.7447	1.09598	0.330408	3.31705	0.000909729	0.00423799	Protein kinase protein with adenine nucleotide alpha hydrolases-like domain
Zm00001d031691	390.755	1.09548	0.177821	6.16057	7.25e-10	1.16e-08	Biotin synthase
Zm00001d005497	74.0541	1.09502	0.277697	3.94323	8.04e-05	0.000494201	UDP-Glycosyltransferase superfamily protein
Zm00001d024928	102.72	1.09466	0.37485	2.92027	0.00349733	0.0136268	Zinc finger CCCH domain-containing protein 24
Zm00001d053743	1924.54	1.09436	0.141891	7.71272	1.23e-14	3.78e-13	Nucleoid-associated protein chloroplastic
Zm00001d046318	441.452	1.09411	0.21394	5.11411	3.15e-07	3.28e-06	Putative FAD-binding Berberine family protein
Zm00001d051989	48.8823	1.09384	0.291086	3.75778	0.00017143	0.000965142
Zm00001d009396	101.945	1.09145	0.30709	3.55418	0.000379158	0.00195952	2-oxoglutarate (2OG) and Fe(II)-dependent oxygenase superfamily protein
Zm00001d013809	1049.81	1.09101	0.19594	5.56808	2.58e-08	3.24e-07	Protein DETOXIFICATION 40
Zm00001d049913	1183.92	1.09085	0.128431	8.49369	2e-17	8.33e-16	NAC domain containing protein 71
Zm00001d042664	57.4676	1.09076	0.300586	3.62878	0.000284766	0.00151542	Patellin-1
Zm00001d036339	90.7921	1.09041	0.27372	3.98367	6.79e-05	0.000426839	isopentenyl transferase10
Zm00001d023277	4368.01	1.09028	0.0988382	11.031	2.71e-28	3e-26	Protein DETOXIFICATION 21
Zm00001d013067	3731.27	1.08948	0.230938	4.71764	2.39e-06	2.08e-05	Histone H1
Zm00001d016469	892.157	1.08774	0.340212	3.19725	0.00138744	0.00609147	Gamma-glutamylcyclotransferase 2-2
Zm00001d019415	51.2745	1.08747	0.367293	2.96077	0.00306872	0.0121709	Cytochrome P450 71B10
Zm00001d052682	2049.46	1.0873	0.183367	5.92965	3.04e-09	4.44e-08	Protein COFACTOR ASSEMBLY OF COMPLEX C SUBUNIT B CCB1 chloroplastic
Zm00001d002788	226.793	1.08666	0.217386	4.99877	5.77e-07	5.72e-06	Cyclin-U4-2
Zm00001d021828	94.5712	1.08553	0.263586	4.11832	3.82e-05	0.000255124	Exocyst complex component EXO84C
Zm00001d013918	490.529	1.08452	0.251942	4.30464	1.67e-05	0.000121619	Thylakoid lumenal 17.4 kDa protein chloroplastic
Zm00001d042454	8048.35	1.08406	0.23216	4.66945	3.02e-06	2.58e-05	PSRP4
Zm00001d027535	516.485	1.08354	0.194827	5.56155	2.67e-08	3.36e-07	Probable acyl-activating enzyme 1 peroxisomal
Zm00001d015705	3236.85	1.08301	0.139573	7.75948	8.53e-15	2.67e-13
Zm00001d007639	1949.81	1.08288	0.191751	5.64733	1.63e-08	2.12e-07	GTP-binding family protein
Zm00001d032608	210.81	1.0822	0.217909	4.96628	6.82e-07	6.68e-06	alpha-galactosidase1
Zm00001d009156	586.664	1.08167	0.145557	7.43121	1.08e-13	2.93e-12	Protein ABC transporter 1 mitochondrial
Zm00001d028427	124.19	1.08165	0.217483	4.97347	6.58e-07	6.47e-06	40S ribosomal protein S20
Zm00001d010499	276.463	1.08137	0.230648	4.6884	2.75e-06	2.37e-05	Sec14p-like phosphatidylinositol transfer family protein
Zm00001d048271	79.0749	1.08051	0.331728	3.25723	0.00112506	0.00507919	Proteasome subunit alpha type
Zm00001d030381	479.767	1.07776	0.158707	6.7909	1.11e-11	2.29e-10	Deoxyribodipyrimidine photo-lyase
Zm00001d022560	152.535	1.07685	0.306278	3.51592	0.000438228	0.00222297	LON protease2
Zm00001d048417	61.0121	1.07658	0.354916	3.03333	0.00241869	0.00988592	FAD/NAD(P)-binding oxidoreductase family protein
Zm00001d003358	37.4953	1.07598	0.389678	2.7612	0.00575901	0.0209086	Copper transport protein family
Zm00001d031799	1611.3	1.07598	0.161654	6.65603	2.81e-11	5.4e-10	3-beta hydroxysteroid dehydrogenase/isomerase
Zm00001d037480	947.375	1.07593	0.246863	4.35842	1.31e-05	9.78e-05	Alkaline alpha galactosidase 2
Zm00001d028235	418.755	1.07583	0.175544	6.12855	8.87e-10	1.39e-08	Beta-hexosaminidase 2
Zm00001d012929	145.971	1.07415	0.188048	5.71213	1.12e-08	1.48e-07	Receptor protein kinase TMK1
Zm00001d042708	57.5924	1.07357	0.324771	3.30564	0.000947611	0.00438472	Tudor/PWWP/MBT superfamily protein
Zm00001d015844	68.3805	1.07354	0.253093	4.24168	2.22e-05	0.000156725	alpha/beta hydrolase family protein
Zm00001d039007	53.2264	1.07335	0.278066	3.86006	0.000113357	0.000666996	E3 SUMO-protein ligase MMS21
Zm00001d033742	69.0898	1.07296	0.332091	3.23092	0.00123391	0.00550782	Pentatricopeptide repeat-containing protein
Zm00001d039280	433.583	1.07237	0.17479	6.1352	8.5e-10	1.34e-08	Probable ubiquitin-conjugating enzyme E2 25
Zm00001d045304	232.35	1.07139	0.253832	4.22084	2.43e-05	0.000170019	HXXXD-type acyl-transferase family protein
Zm00001d019251	88.0959	1.07044	0.340589	3.14291	0.0016728	0.00719202	UDP-glycosyltransferase 76C1
Zm00001d021420	290.482	1.06988	0.202258	5.28969	1.23e-07	1.38e-06	Nudix hydrolase 23 chloroplastic
Zm00001d031377	96.343	1.06976	0.309949	3.4514	0.000557686	0.00274709	receptor-like protein kinase 4
Zm00001d012612	309.896	1.06839	0.310577	3.44001	0.0005817	0.00284768	Pentatricopeptide repeat-containing protein
Zm00001d019130	644.555	1.0678	0.210372	5.07574	3.86e-07	3.97e-06	Metallopeptidase M24 family protein
Zm00001d020234	146.057	1.06779	0.255069	4.18627	2.84e-05	0.000195177	THO complex subunit 6
Zm00001d043465	3151.3	1.06752	0.151348	7.05344	1.75e-12	4e-11	50S ribosomal protein L13 chloroplastic
Zm00001d051664	161.554	1.06746	0.295746	3.60937	0.000306938	0.00162251	2-oxoglutarate (2OG) and Fe(II)-dependent oxygenase superfamily protein
Zm00001d013031	243.126	1.06735	0.287522	3.71224	0.000205436	0.00113707
Zm00001d048329	323.315	1.06642	0.279434	3.81636	0.000135436	0.000783484	ABC transporter C family member 3
Zm00001d017401	908.129	1.06641	0.158568	6.72528	1.75e-11	3.48e-10	Hsp70-Hsp90 organizing protein 3
Zm00001d002147	94.3965	1.06623	0.301774	3.53321	0.000410545	0.00210222
Zm00001d024300	98.553	1.06543	0.262757	4.0548	5.02e-05	0.000326039	Potassium transporter 10
Zm00001d022203	1263.39	1.06534	0.215169	4.95117	7.38e-07	7.15e-06	FAD/NAD(P)-binding oxidoreductase family protein
Zm00001d033169	82.4335	1.06391	0.350351	3.03671	0.00239174	0.00979327	Adenine nucleotide alpha hydrolases-like superfamily protein
Zm00001d008926	391.664	1.06353	0.183055	5.80991	6.25e-09	8.72e-08
Zm00001d035072	1397.16	1.06227	0.178362	5.95572	2.59e-09	3.84e-08	Pentatricopeptide repeat-containing protein
Zm00001d007599	216.922	1.06135	0.227954	4.65596	3.22e-06	2.73e-05	RING/FYVE/PHD zinc finger superfamily protein
Zm00001d019759	715.878	1.06117	0.149863	7.08094	1.43e-12	3.35e-11	ACT domain-containing protein ACR10
Zm00001d030110	2650.35	1.06108	0.222864	4.7611	1.93e-06	1.72e-05	Probable inactive poly [ADP-ribose] polymerase SRO1
Zm00001d049379	157.217	1.06006	0.262082	4.04477	5.24e-05	0.000339393	tetratricopeptide repeat (TPR)-containing protein
Zm00001d003913	158.255	1.0599	0.183736	5.7686	7.99e-09	1.09e-07	Sec-independent protein translocase protein TATB%252C chloroplastic
Zm00001d048856	1421.29	1.0585	0.145431	7.27834	3.38e-13	8.68e-12	seryl-tRNA synthetase
Zm00001d031344	41.5519	1.05765	0.436942	2.42057	0.0154962	0.0483586
Zm00001d028307	123.869	1.05691	0.323364	3.26849	0.00108124	0.00491691	Probable inactive poly [ADP-ribose] polymerase SRO1
Zm00001d036280	39.0681	1.056	0.424701	2.48646	0.012902	0.0416631
Zm00001d048451	848.865	1.05579	0.17404	6.06636	1.31e-09	2e-08	Pentatricopeptide repeat-containing protein
Zm00001d049026	186.602	1.05506	0.371301	2.84153	0.00448975	0.0169237	bacterial hemolysin-related
Zm00001d046304	87.0741	1.05431	0.288839	3.65017	0.000262063	0.00140696	RING/FYVE/PHD-type zinc finger family protein
Zm00001d024854	644.501	1.05409	0.163234	6.45753	1.06e-10	1.9e-09	Lipopolysaccharide-modifying protein
Zm00001d007892	112.531	1.05407	0.23348	4.51461	6.34e-06	5.04e-05	2-oxoisovalerate dehydrogenase subunit beta 1 mitochondrial
Zm00001d010512	81.4722	1.05393	0.254696	4.138	3.5e-05	0.000236007	ARM repeat superfamily protein
Zm00001d044813	313.931	1.05393	0.179306	5.87784	4.16e-09	5.93e-08	Probable fructokinase-6 chloroplastic
Zm00001d026152	158.717	1.05354	0.228197	4.61682	3.9e-06	3.23e-05
Zm00001d051439	303.611	1.05269	0.234002	4.49862	6.84e-06	5.39e-05	Dof zinc finger protein DOF2.5
Zm00001d016070	131562	1.05244	0.268916	3.91363	9.09e-05	0.000549078	phosphate regulatory homolog1
Zm00001d039644	194.103	1.05234	0.298024	3.53104	0.000413927	0.00211428	Cytokinin-O-glucosyltransferase 1
Zm00001d048522	24.649	1.05223	0.432478	2.43302	0.0149737	0.046928	Protein Kinase interacting protein isoform 1%253B Protein Kinase interacting protein isoform 2
Zm00001d002631	105.894	1.05216	0.316057	3.32902	0.000871525	0.00408682	Probable methyltransferase PMT13
Zm00001d016625	746.672	1.05113	0.247331	4.24992	2.14e-05	0.000151646	Os02g0519800 protein
Zm00001d021715	245.765	1.05017	0.191827	5.47455	4.39e-08	5.32e-07	Peptide chain release factor PrfB1 chloroplastic
Zm00001d002089	4370.2	1.0499	0.2029	5.1745	2.29e-07	2.44e-06	Tetratricopeptide repeat (TPR)-like superfamily protein
Zm00001d008651	92.7464	1.04978	0.321633	3.26391	0.00109885	0.00498596	Pyruvate decarboxylase isozyme 2
Zm00001d033620	277.069	1.04938	0.22757	4.61124	4e-06	3.31e-05	silencing gene B 102
Zm00001d045430	615.947	1.04897	0.144397	7.26445	3.75e-13	9.51e-12	ATP-dependent Clp protease proteolytic subunit
Zm00001d036343	1167.6	1.04821	0.160786	6.51931	7.06e-11	1.28e-09
Zm00001d023377	255.564	1.04707	0.208582	5.01995	5.17e-07	5.18e-06	Cation/calcium exchanger 5
Zm00001d031816	187.345	1.04694	0.216828	4.82842	1.38e-06	1.26e-05
Zm00001d023715	142.784	1.04693	0.266808	3.92393	8.71e-05	0.000528755	Melibiase family protein
Zm00001d040497	165.862	1.04687	0.323404	3.23704	0.00120775	0.00540626	Type III polyketide synthase B
Zm00001d047993	106.829	1.0468	0.316814	3.30415	0.000952653	0.00440607	Probable inactive poly [ADP-ribose] polymerase SRO1
Zm00001d023944	296.704	1.04636	0.193716	5.40153	6.61e-08	7.8e-07	Pentatricopeptide repeat-containing protein chloroplastic
Zm00001d049742	167.608	1.04622	0.297054	3.52199	0.000428315	0.00217853	protein%3B Ternary complex factor-like
Zm00001d019282	283.89	1.0462	0.228047	4.58766	4.48e-06	3.67e-05	Pectin lyase-like superfamily protein
Zm00001d018756	1019.59	1.04586	0.13929	7.50851	5.98e-14	1.68e-12	Transcription termination factor MTERF2 chloroplastic
Zm00001d012939	43.4945	1.04501	0.422071	2.47592	0.0132895	0.0427021	Bowman-Birk type trypsin inhibitor
Zm00001d028689	103.759	1.04334	0.390021	2.67509	0.00747098	0.0261471	ATPase%252C coupled to transmembrane movement of substances
Zm00001d022636	82.3806	1.04255	0.377884	2.75892	0.00579919	0.0210434	Major facilitator superfamily protein
Zm00001d043525	590.868	1.04187	0.139119	7.48906	6.94e-14	1.94e-12	oxidative stress 3
Zm00001d007921	2303.16	1.04182	0.153321	6.79505	1.08e-11	2.23e-10	Tic62 protein
Zm00001d030121	72.9621	1.04178	0.317565	3.28052	0.00103617	0.00473179	roothairless6
Zm00001d052794	109.739	1.04161	0.23929	4.35291	1.34e-05	0.000100052	Pentatricopeptide repeat-containing protein mitochondrial
Zm00001d002130	1692.39	1.04142	0.175804	5.92376	3.15e-09	4.58e-08
Zm00001d045476	139.862	1.0395	0.299752	3.46786	0.000524612	0.00260034
Zm00001d051020	520.181	1.03907	0.176657	5.88183	4.06e-09	5.79e-08	glycine-rich protein
Zm00001d041036	2029.7	1.03831	0.109275	9.50176	2.06e-21	1.35e-19	Protein RETICULATA-RELATED 3 chloroplastic
Zm00001d012998	8469.46	1.03693	0.157898	6.56705	5.13e-11	9.51e-10	50S ribosomal protein L17 chloroplastic
Zm00001d032420	8624	1.03643	0.111585	9.28831	1.57e-20	9.1e-19	30S ribosomal protein S5 chloroplastic
Zm00001d013295	2137.23	1.03549	0.145043	7.13922	9.39e-13	2.24e-11	Nuclear pore complex protein Nup214
Zm00001d007454	166.245	1.03514	0.320795	3.22679	0.00125187	0.00557109	Maf-like protein CV_0124
Zm00001d037264	222.729	1.03468	0.162305	6.37491	1.83e-10	3.17e-09	S-adenosyl-L-methionine-dependent methyltransferases superfamily protein
Zm00001d051506	66.9413	1.03404	0.310338	3.33198	0.000862297	0.00404968	Ribosomal L18p/L5e family protein
Zm00001d016219	197.944	1.03297	0.261681	3.94743	7.9e-05	0.000486337	receptor like protein 7
Zm00001d022209	454.582	1.03293	0.165566	6.23876	4.41e-10	7.21e-09	Developmentally-regulated GTP-binding protein 1
Zm00001d008228	4161.78	1.03284	0.207242	4.98371	6.24e-07	6.15e-06	50S ribosomal protein 5 chloroplastic
Zm00001d034188	1120.5	1.03234	0.246039	4.19585	2.72e-05	0.000187799	Cold-regulated 413 plasma membrane protein 2
Zm00001d016988	379.292	1.03229	0.151574	6.81043	9.73e-12	2.02e-10	tRNA pseudouridine synthase
Zm00001d026334	220.597	1.03095	0.27861	3.70032	0.000215329	0.00118542
Zm00001d018157	3235.69	1.03075	0.208007	4.95535	7.22e-07	7.01e-06	light harvesting complex a/b protein4
Zm00001d017353	56.4259	1.03058	0.322854	3.19209	0.00141247	0.00618163	Putative GEM-like protein 8
Zm00001d043414	57.9927	1.02971	0.319585	3.22201	0.00127293	0.00565016
Zm00001d042215	165.946	1.02926	0.228207	4.51022	6.48e-06	5.13e-05	Autophagy-related protein 18a
Zm00001d044045	443.365	1.02923	0.208845	4.92821	8.3e-07	7.96e-06	GDSL esterase/lipase
Zm00001d043009	644.263	1.02897	0.131689	7.81364	5.56e-15	1.78e-13	Thioredoxin family protein
Zm00001d037734	133.62	1.02844	0.223769	4.59601	4.31e-06	3.53e-05	Serine/threonine-protein phosphatase 5
Zm00001d002801	92.036	1.02685	0.244571	4.19856	2.69e-05	0.000185877	GT-2-like 1
Zm00001d027530	66.208	1.02529	0.253281	4.04801	5.17e-05	0.000334824	NAC-transcription factor 53
Zm00001d023304	117.326	1.02526	0.337103	3.04139	0.00235492	0.0096636
Zm00001d039194	2367.15	1.02522	0.14948	6.85858	6.95e-12	1.48e-10	RNA polymerase sigma factor sigE chloroplastic/mitochondrial
Zm00001d003066	396.616	1.02493	0.203821	5.02861	4.94e-07	4.97e-06	Protein root UVB sensitive 2 chloroplastic
Zm00001d038835	491.84	1.02439	0.136072	7.52833	5.14e-14	1.46e-12	rbcl rna s1-binding domain protein2
Zm00001d008890	75.368	1.02385	0.310365	3.29887	0.000970757	0.00447473	DNA-directed DNA polymerases
Zm00001d043183	1777.85	1.02384	0.173362	5.90579	3.51e-09	5.06e-08	Probable E3 ubiquitin-protein ligase RHC1A
Zm00001d043595	586.387	1.0237	0.1302	7.86253	3.76e-15	1.23e-13	Regulator of chromosome condensation (RCC1) family protein
Zm00001d010644	131.986	1.02324	0.252533	4.05191	5.08e-05	0.000329691	Serine/threonine-protein phosphatase PP2A-1 catalytic subunit
Zm00001d008844	48.2353	1.02242	0.329477	3.10316	0.00191465	0.00808898
Zm00001d032148	1979.7	1.02189	0.19529	5.23268	1.67e-07	1.83e-06	hydroxycinnamoyltransferase9
Zm00001d006758	314.598	1.02169	0.408604	2.50043	0.0124042	0.040269	Formin-like protein 20
Zm00001d048198	56.0995	1.02124	0.295382	3.45734	0.000545529	0.00269107	Protein yippee-like OJ1003C07.11%253B Protein yippee-like OJ1003C07.11 isoform 1%253B Protein yippee-like OJ1003C07.11 isoform 2
Zm00001d021901	153.553	1.02092	0.402243	2.53807	0.0111466	0.036863	stress-induced protein1
Zm00001d001847	1249.88	1.0207	0.13865	7.36174	1.82e-13	4.8e-12	NUMOD3 motif family protein expressed%3B protein
Zm00001d042663	763.462	1.0202	0.178592	5.71247	1.11e-08	1.48e-07	5'-3' exonuclease family protein
Zm00001d014666	42.8542	1.01701	0.400906	2.53678	0.0111878	0.0369577	Pentatricopeptide repeat-containing protein
Zm00001d036296	111.812	1.01625	0.308753	3.29147	0.000996647	0.0045828	Histone-lysine N-methyltransferase EZ1
Zm00001d003894	3373.19	1.01623	0.174305	5.8302	5.54e-09	7.8e-08	Double Clp-N motif-containing P-loop nucleoside triphosphate hydrolases superfamily protein
Zm00001d021490	252.522	1.01608	0.204836	4.96048	7.03e-07	6.86e-06	alpha/beta-Hydrolases superfamily protein
Zm00001d049642	1441.68	1.01513	0.159942	6.3469	2.2e-10	3.77e-09	Serine/threonine protein phosphatase 2A 59 kDa regulatory subunit B' eta isoform
Zm00001d025025	529.365	1.01504	0.252273	4.02358	5.73e-05	0.000368422	Electron transfer flavoprotein subunit beta mitochondrial
Zm00001d013204	85.8398	1.01455	0.235585	4.30653	1.66e-05	0.000120687	SWIB/MDM2 domain containing protein
Zm00001d034665	2300.88	1.01393	0.188288	5.38497	7.25e-08	8.49e-07	NAD-dependent epimerase/dehydratase
Zm00001d002641	239.949	1.01365	0.286282	3.54073	0.000399022	0.00204984	Transducin/WD40 repeat-like superfamily protein
Zm00001d040254	287.868	1.01163	0.230696	4.38513	1.16e-05	8.74e-05	Probable transcription factor
Zm00001d017925	649.458	1.01137	0.200233	5.05098	4.4e-07	4.46e-06	Potassium transporter 8
Zm00001d013887	636.764	1.01119	0.255181	3.96263	7.41e-05	0.000459682	DNA mismatch repair protein MutS type 2
Zm00001d034838	484.532	1.0101	0.189658	5.32591	1e-07	1.15e-06	Arginine decarboxylase
Zm00001d047128	531.848	1.01001	0.211596	4.77328	1.81e-06	1.63e-05	MureinE1
Zm00001d006211	115.149	1.00957	0.348694	2.89528	0.00378818	0.0145808	Protein STAY-GREEN 1 chloroplastic
Zm00001d017513	101.17	1.00882	0.257409	3.91916	8.89e-05	0.000538063	Scarecrow-like protein 6
Zm00001d049571	40.622	1.00859	0.383527	2.62978	0.0085441	0.0293445	TMPIT-like protein
Zm00001d028409	289.934	1.00712	0.187441	5.373	7.74e-08	9.02e-07	Chaperonin 60 subunit beta 4 chloroplastic
Zm00001d034859	181.164	1.0065	0.266423	3.77782	0.000158204	0.000900277	cobalt ion binding
Zm00001d050455	178.25	1.00587	0.351099	2.86491	0.00417131	0.0158511	Anthranilate N-benzoyltransferase protein 1
Zm00001d046357	606.068	1.00497	0.204113	4.9236	8.5e-07	8.13e-06	Beta-galactosidase
Zm00001d052361	906.557	1.00489	0.15932	6.30732	2.84e-10	4.78e-09	Expressed protein%3B protein
Zm00001d038974	85.6364	1.00486	0.24445	4.11069	3.94e-05	0.000262895	alpha/beta-Hydrolases superfamily protein
Zm00001d049883	2179.59	1.0047	0.215127	4.67025	3.01e-06	2.57e-05	Protein PROTON GRADIENT REGULATION 5 chloroplastic
Zm00001d049273	32.1015	1.00452	0.380931	2.63702	0.00836373	0.0288115	Coiled-coil domain-containing protein SCD2
Zm00001d014991	1776.22	1.00402	0.230999	4.34644	1.38e-05	0.000102714	Nucleic acid-binding OB-fold-like protein
Zm00001d037352	157.971	1.00339	0.200434	5.00607	5.56e-07	5.53e-06	THO complex subunit 4C
Zm00001d007886	877.758	1.00194	0.179178	5.5919	2.25e-08	2.86e-07	Protein ENHANCED DOWNY MILDEW 2
Zm00001d030379	94.8715	1.00154	0.218595	4.58172	4.61e-06	3.77e-05	Deoxyribodipyrimidine photo-lyase
Zm00001d011680	733.384	1.00143	0.155628	6.43479	1.24e-10	2.19e-09	RNA polymerase II transcriptional coactivator KELP
Zm00001d048540	1653.57	1.00003	0.113437	8.81569	1.19e-18	5.79e-17	Phosphatidylinositol N-acetyglucosaminlytransferase subunit P-related
Zm00001d039314	619.42	-1.00037	0.187262	-5.34209	9.19e-08	1.06e-06	S-type anion channel SLAH3
Zm00001d040798	82.2232	-1.00086	0.244104	-4.10016	4.13e-05	0.000273831	thiamin diphosphokinase1
Zm00001d026628	263.776	-1.00096	0.330651	-3.02723	0.00246804	0.0100617	Dof zinc finger protein DOF1.6
Zm00001d011819	1527.58	-1.00137	0.146703	-6.82581	8.74e-12	1.83e-10	Chlorophyllide a oxygenase chloroplastic
Zm00001d019269	259.703	-1.00192	0.251791	-3.97918	6.92e-05	0.000433923	Pentatricopeptide repeat-containing protein
Zm00001d028773	400.826	-1.00209	0.195823	-5.1173	3.1e-07	3.23e-06	NADH dehydrogenase [ubiquinone] 1 alpha subcomplex subunit 8-B
Zm00001d032475	811.383	-1.00333	0.193949	-5.17317	2.3e-07	2.46e-06	SAUR56-auxin-responsive SAUR family member
Zm00001d002825	154.958	-1.0034	0.27354	-3.66823	0.00024424	0.00132369	Cysteine-rich repeat secretory protein 15
Zm00001d007940	71.3972	-1.00355	0.322484	-3.11195	0.00185853	0.00788098	Eukaryotic translation initiation factor 5A-1
Zm00001d031621	480.606	-1.00428	0.15495	-6.48135	9.09e-11	1.63e-09	5'-methylthioadenosine/S-adenosylhomocysteine nucleosidase 2
Zm00001d030094	169.537	-1.00454	0.202566	-4.95908	7.08e-07	6.9e-06	Putative WEB family protein chloroplastic
Zm00001d047923	152.918	-1.00457	0.27433	-3.66192	0.000250333	0.00135209	Putative DUF869 domain containing family protein
Zm00001d021891	315.947	-1.00461	0.255397	-3.93353	8.37e-05	0.000511528	Tubulin alpha-6 chain
Zm00001d027393	36.0366	-1.00465	0.39761	-2.52672	0.0115133	0.0378569	Pentatricopeptide repeat-containing protein mitochondrial
Zm00001d029856	155.752	-1.00531	0.372479	-2.69898	0.0069552	0.0246012	NADH dehydrogenase [ubiquinone] 1 beta subcomplex subunit 8 mitochondrial
Zm00001d033680	421.408	-1.00554	0.158473	-6.34518	2.22e-10	3.8e-09	dwarf plant8
Zm00001d020876	269.201	-1.00565	0.348529	-2.8854	0.00390916	0.0149877	LORELEI-LIKE-GPI ANCHORED PROTEIN 3
Zm00001d038574	271.121	-1.00626	0.195413	-5.14941	2.61e-07	2.76e-06	Basic leucine zipper 24
Zm00001d004440	656.821	-1.0063	0.15997	-6.29052	3.16e-10	5.29e-09	Root phototropism protein 3
Zm00001d046786	293204	-1.00709	0.185025	-5.44297	5.24e-08	6.29e-07	Photosystem I chlorophyll a/b-binding protein 3-1 chloroplastic
Zm00001d033246	83.5377	-1.00726	0.283254	-3.55604	0.000376481	0.00194666	Homeobox-leucine zipper protein ATHB-14
Zm00001d028389	1490.18	-1.00762	0.149915	-6.72123	1.8e-11	3.56e-10
Zm00001d018081	8760.74	-1.00778	0.136812	-7.36618	1.76e-13	4.66e-12	AP2 domain-containing protein
Zm00001d038117	191.601	-1.00784	0.213486	-4.72087	2.35e-06	2.05e-05	Ribosomal protein L34e superfamily protein
Zm00001d044970	13129.5	-1.0082	0.158819	-6.3481	2.18e-10	3.74e-09	Probable tyrosine-protein phosphatase
Zm00001d022384	201.326	-1.00832	0.220963	-4.56329	5.04e-06	4.08e-05
Zm00001d008799	67.2728	-1.00935	0.270784	-3.7275	0.000193391	0.00107526
Zm00001d048814	293.43	-1.00939	0.241492	-4.17982	2.92e-05	0.000200331	Dirigent protein 11
Zm00001d003719	344.218	-1.00989	0.227007	-4.44872	8.64e-06	6.69e-05	UPF0496 protein
Zm00001d004309	1272.3	-1.01	0.174676	-5.78217	7.37e-09	1.01e-07
Zm00001d016874	795.165	-1.01053	0.148352	-6.81171	9.64e-12	2.01e-10	RING/U-box superfamily protein
Zm00001d038101	346.368	-1.01054	0.201526	-5.01447	5.32e-07	5.31e-06
Zm00001d029555	94.4974	-1.01166	0.269236	-3.7575	0.000171621	0.00096543	Ubiquitin-fusion protein
Zm00001d008230	50028.3	-1.01222	0.168358	-6.0123	1.83e-09	2.74e-08	Magnesium-protoporphyrin IX monomethyl ester [oxidative] cyclase chloroplastic
Zm00001d021596	4429.86	-1.01294	0.218023	-4.64601	3.38e-06	2.86e-05	adenosine 5'-phosphosulfate reductase-like1
Zm00001d002851	112.192	-1.013	0.219319	-4.61886	3.86e-06	3.2e-05	Probable galacturonosyltransferase-like 3
Zm00001d018530	310.334	-1.01316	0.190414	-5.32084	1.03e-07	1.18e-06	Transcription factor TCP21
Zm00001d047283	267.191	-1.01351	0.207893	-4.87515	1.09e-06	1.01e-05	Vacuolar protein sorting-associated protein 52 A
Zm00001d044668	63.9514	-1.01391	0.299142	-3.3894	0.000700465	0.00335728	Protein PLASTID MOVEMENT IMPAIRED 1-RELATED 1
Zm00001d018230	146.466	-1.01401	0.231866	-4.37324	1.22e-05	9.18e-05	Bifunctional D-cysteine desulfhydrase/1-aminocyclopropane-1-carboxylate deaminase mitochondrial
Zm00001d042108	664.148	-1.01402	0.262897	-3.85709	0.000114743	0.00067438	Probable calcium-binding protein CML36
Zm00001d022438	482.784	-1.01413	0.200242	-5.06455	4.09e-07	4.19e-06	Ubiquinol-cytochrome c reductase complex 6.7 kDa protein
Zm00001d007857	46722.5	-1.0143	0.228631	-4.43641	9.15e-06	7.04e-05	Oxygen-evolving enhancer protein 2-1 chloroplastic
Zm00001d002446	1166.19	-1.0144	0.216358	-4.68851	2.75e-06	2.37e-05	WAK53a-OsWAK receptor-like protein kinase
Zm00001d025860	6459.64	-1.0153	0.105016	-9.66806	4.12e-22	2.82e-20
Zm00001d024927	517.559	-1.01608	0.164771	-6.16663	6.98e-10	1.11e-08	RING/U-box superfamily protein
Zm00001d018247	503.873	-1.01641	0.214436	-4.73991	2.14e-06	1.89e-05	Zinc finger protein
Zm00001d029047	1793.82	-1.01663	0.144611	-7.03011	2.06e-12	4.67e-11	Receptor-like protein kinase FERONIA
Zm00001d028045	377.244	-1.01784	0.335085	-3.03755	0.00238513	0.00976812	Mannose-1-phosphate guanylyltransferase 1
Zm00001d044918	39.1727	-1.01879	0.346421	-2.94092	0.00327241	0.0128409
Zm00001d032925	37.6425	-1.01886	0.420713	-2.42175	0.0154462	0.04824	12-dihydroxy-3-keto-5-methylthiopentene dioxygenase 4
Zm00001d044685	3085.31	-1.01984	0.266452	-3.82748	0.000129462	0.000751667	Non-specific lipid-transfer protein
Zm00001d025939	68.4645	-1.02047	0.315885	-3.23051	0.00123571	0.00551347	Vesicle-associated protein 1-1
Zm00001d052653	699.566	-1.02097	0.155587	-6.56204	5.31e-11	9.82e-10	respiratory burst oxidase4
Zm00001d020492	577.557	-1.02234	0.315621	-3.23912	0.00119897	0.005374	Probable WRKY transcription factor 40
Zm00001d032517	73.9829	-1.0229	0.366432	-2.79152	0.0052461	0.0193016	Copper transport protein family
Zm00001d052769	2125.76	-1.02392	0.141865	-7.21762	5.29e-13	1.32e-11	Thioredoxin H-type 5
Zm00001d019057	2447.92	-1.0243	0.190857	-5.36683	8.01e-08	9.31e-07
Zm00001d039931	654.286	-1.02553	0.15631	-6.56085	5.35e-11	9.89e-10	LEAF RUST 10 DISEASE-RESISTANCE LOCUS RECEPTOR-LIKE PROTEIN KINASE-like 1.1
Zm00001d022432	122.277	-1.02632	0.22433	-4.57502	4.76e-06	3.88e-05	Probable inactive receptor kinase
Zm00001d002326	666.088	-1.02737	0.19603	-5.24088	1.6e-07	1.76e-06	adenosylmethionine aminotransferase1
Zm00001d021906	53075.2	-1.02777	0.145264	-7.0752	1.49e-12	3.47e-11	Chlorophyll a-b binding protein
Zm00001d027873	142.132	-1.02916	0.236858	-4.34507	1.39e-05	0.000103283
Zm00001d002542	213.664	-1.02967	0.223319	-4.61076	4.01e-06	3.31e-05	Probable protein phosphatase 2C 68
Zm00001d013493	143.977	-1.02969	0.278029	-3.70355	0.000212604	0.00117197	lipoxygenase5
Zm00001d017729	141.204	-1.03046	0.212498	-4.84926	1.24e-06	1.14e-05	Serine/threonine-protein kinase MHK
Zm00001d032164	168.981	-1.03058	0.224047	-4.59985	4.23e-06	3.47e-05	DUF868 family protein
Zm00001d034714	7853.27	-1.03165	0.210397	-4.90337	9.42e-07	8.91e-06	Non-specific phospholipase C1
Zm00001d005885	74.4136	-1.03182	0.357519	-2.88606	0.00390096	0.0149618
Zm00001d003659	42.0238	-1.03315	0.350563	-2.94711	0.00320755	0.0126315	Serine/threonine-protein kinase SRK2A	oy1
Zm00001d044475	375.726	-1.0332	0.23205	-4.45249	8.49e-06	6.58e-05	HXXXD-type acyl-transferase family protein
Zm00001d041951	260.497	-1.03404	0.168748	-6.1277	8.92e-10	1.4e-08	Ring zinc finger protein
Zm00001d048224	420.993	-1.03419	0.270907	-3.81753	0.000134796	0.000780218	VQ motif-containing protein 9
Zm00001d010689	50.9158	-1.0353	0.282232	-3.66827	0.000244199	0.00132369	Cytokinin-O-glucosyltransferase 1
Zm00001d044191	92.8804	-1.03585	0.280984	-3.68652	0.000227346	0.00124187	Extra-large G-protein-like%3B protein
Zm00001d021978	209.951	-1.03609	0.235674	-4.39629	1.1e-05	8.35e-05	ARM repeat superfamily protein
Zm00001d002859	967.674	-1.0364	0.188639	-5.4941	3.93e-08	4.8e-07	Sphingolipid delta(4)-desaturase DES1-like
Zm00001d036451	85.5145	-1.03709	0.254307	-4.07811	4.54e-05	0.000298444
Zm00001d017284	91.4416	-1.03713	0.25889	-4.00606	6.17e-05	0.000392674	Auxin response factor 16
Zm00001d011913	4308.41	-1.03779	0.13948	-7.4404	1e-13	2.75e-12	Potassium transporter 3
Zm00001d019725	97.6831	-1.03862	0.333827	-3.11124	0.00186304	0.00789845	Uclacyanin-3
Zm00001d020411	489.645	-1.03925	0.266205	-3.90394	9.46e-05	0.000567908	Plant UBX domain-containing protein 2
Zm00001d036918	452.291	-1.03987	0.171334	-6.06925	1.29e-09	1.97e-08	Auxin-responsive protein IAA15
Zm00001d014883	1727.14	-1.04126	0.204647	-5.08809	3.62e-07	3.73e-06	Putative 4-hydroxy-4-methyl-2-oxoglutarate aldolase 2
Zm00001d032300	1816.62	-1.04136	0.219082	-4.75328	2e-06	1.78e-05	Major facilitator superfamily protein
Zm00001d052437	108.547	-1.04188	0.231016	-4.50998	6.48e-06	5.14e-05	L-aminoadipate-semialdehyde dehydrogenase-phosphopantetheinyl transferase
Zm00001d044331	42.2045	-1.04208	0.422287	-2.46771	0.013598	0.0434766	Pentatricopeptide repeat-containing protein mitochondrial
Zm00001d020727	1082.8	-1.04309	0.198281	-5.26068	1.44e-07	1.59e-06	ARP protein (REF)
Zm00001d042584	51.7569	-1.04347	0.363715	-2.86892	0.00411874	0.0156774	diphosphocytidyl methyl erythritol synthase1
Zm00001d029839	65.7754	-1.04435	0.305341	-3.42025	0.000625628	0.00303315	Protein NEN2
Zm00001d025977	719.879	-1.04447	0.169866	-6.14877	7.81e-10	1.24e-08	Metal-nicotianamine transporter YSL2
Zm00001d031801	349.287	-1.04652	0.207808	-5.03602	4.75e-07	4.8e-06	Probable carboxylesterase 2
Zm00001d004442	84.1105	-1.04677	0.327846	-3.19286	0.0014087	0.00616911	ABC transporter B family member 19
Zm00001d006722	237.75	-1.04719	0.189493	-5.52628	3.27e-08	4.06e-07	Arabinosyltransferase RRA3
Zm00001d041056	411.371	-1.04762	0.212243	-4.93596	7.98e-07	7.67e-06	Auxin response factor 2
Zm00001d044231	291.291	-1.04773	0.273603	-3.82938	0.000128467	0.000746104	Protein transport protein Sec61 subunit beta
Zm00001d045041	477.588	-1.04796	0.320334	-3.27146	0.00106994	0.00487305	Phosphoinositide phosphatase SAC2
Zm00001d010121	71.3828	-1.04987	0.289288	-3.62915	0.000284361	0.00151404	Pentatricopeptide repeat-containing protein
Zm00001d044752	150.542	-1.0508	0.224227	-4.68632	2.78e-06	2.39e-05	Probable galacturonosyltransferase-like 9
Zm00001d021932	310.28	-1.05238	0.156508	-6.72414	1.77e-11	3.5e-10	Protein indeterminate-domain 11
Zm00001d033528	466.472	-1.05285	0.193518	-5.4406	5.31e-08	6.36e-07	Protein NRT1/ PTR FAMILY 2.9
Zm00001d040302	402.056	-1.05371	0.211753	-4.97611	6.49e-07	6.39e-06	Zinc finger CCCH type domain-containing protein ZFN-like 1
Zm00001d028510	309.503	-1.05373	0.342432	-3.07718	0.00208966	0.00871925	Protein FAF-like chloroplastic
Zm00001d037849	64.3613	-1.05424	0.334799	-3.14888	0.00163898	0.00706487	Trans-cinnamate 4-monooxygenase
Zm00001d046643	203.171	-1.05466	0.223615	-4.7164	2.4e-06	2.09e-05	Protein kinase superfamily protein
Zm00001d043248	93.0115	-1.05492	0.315729	-3.34122	0.000834116	0.00393019	Transcription factor bHLH112
Zm00001d017905	267.429	-1.05514	0.215343	-4.89981	9.59e-07	9.06e-06	BSD domain-containing protein
Zm00001d019317	183.876	-1.05568	0.263084	-4.01269	6e-05	0.000383444	Cellulose synthase-8
Zm00001d045396	130.977	-1.05588	0.274717	-3.84352	0.000121283	0.000708576
Zm00001d048930	62.4927	-1.056	0.373957	-2.82385	0.00474507	0.0177498	F-box domain containing protein%3B protein
Zm00001d017900	653.964	-1.05602	0.250277	-4.21941	2.45e-05	0.000170836	Dof zinc finger protein DOF5.4
Zm00001d025542	576.598	-1.05607	0.150941	-6.99658	2.62e-12	5.85e-11	Gamma-glutamylcyclotransferase 2-3
Zm00001d013874	204.152	-1.05727	0.217972	-4.85048	1.23e-06	1.14e-05	S-locus-specific glycoprotein S13
Zm00001d011581	5373.09	-1.05782	0.200081	-5.28699	1.24e-07	1.4e-06	Peroxiredoxin-2B
Zm00001d021850	6211.32	-1.0581	0.188069	-5.62613	1.84e-08	2.37e-07	Cupredoxin superfamily protein
Zm00001d030832	1803.2	-1.05815	0.15986	-6.61922	3.61e-11	6.82e-10	Probable polyamine transporter
Zm00001d018917	309.004	-1.05885	0.284017	-3.72813	0.000192906	0.00107344
Zm00001d028686	1340.67	-1.06082	0.166895	-6.3562	2.07e-10	3.56e-09	Receptor-like protein kinase HERK 1
Zm00001d017957	518.902	-1.06083	0.121598	-8.72406	2.68e-18	1.25e-16	Peptidase family M48 family protein
Zm00001d034768	1363.68	-1.06251	0.145155	-7.31984	2.48e-13	6.44e-12	Glycine-rich RNA-binding protein RZ1A
Zm00001d051981	723.353	-1.06361	0.184529	-5.76394	8.22e-09	1.12e-07	GATA transcription factor 8
Zm00001d010521	86.0615	-1.06427	0.29308	-3.63132	0.000281976	0.00150251	Flavonoid 3'-monooxygenase
Zm00001d044744	45.7422	-1.06449	0.321968	-3.30619	0.000945755	0.00437712	Endoglucanase 11
Zm00001d009029	894.03	-1.06497	0.159533	-6.67558	2.46e-11	4.77e-10	Putative leucine-rich repeat receptor-like protein kinase family protein
Zm00001d048467	71.7663	-1.06572	0.283847	-3.75455	0.000173654	0.000975531	Probable serine/threonine-protein kinase
Zm00001d044808	86.5038	-1.06728	0.218578	-4.88281	1.05e-06	9.8e-06	RING-H2 finger protein ATL46
Zm00001d027472	319.909	-1.06753	0.217193	-4.91512	8.87e-07	8.45e-06	Callose synthase 3
Zm00001d002848	640.424	-1.0676	0.189385	-5.63721	1.73e-08	2.23e-07	(+)-neomenthol dehydrogenase
Zm00001d005295	515.629	-1.0681	0.235631	-4.53293	5.82e-06	4.65e-05	DNA-directed RNA polymerases II IV and V subunit 3
Zm00001d006663	59404.5	-1.06826	0.181845	-5.87452	4.24e-09	6.03e-08	light harvesting complex A1
Zm00001d052853	76.4181	-1.06983	0.269525	-3.96934	7.21e-05	0.000448959	DNA-binding protein-like%3B protein
Zm00001d029656	29.776	-1.0704	0.401096	-2.66868	0.00761502	0.026588	Actin-depolymerizing factor
Zm00001d032438	384.845	-1.07047	0.343814	-3.11352	0.0018487	0.00784553	AAA-ATPase
Zm00001d002896	2073.3	-1.0709	0.16847	-6.35662	2.06e-10	3.56e-09	TUB-transcription factor 4
Zm00001d049359	391.551	-1.07181	0.200714	-5.33998	9.3e-08	1.07e-06	O-Glycosyl hydrolases family 17 protein
Zm00001d016767	219.86	-1.07392	0.214398	-5.00902	5.47e-07	5.45e-06	Tetratricopeptide repeat (TPR)-like superfamily protein
Zm00001d017959	409.493	-1.07407	0.19011	-5.64973	1.61e-08	2.09e-07	Ankyrin repeat-containing protein
Zm00001d051254	76.8091	-1.07455	0.34605	-3.10518	0.00190163	0.00804054	(+)-neomenthol dehydrogenase
Zm00001d035467	59.2194	-1.07548	0.372621	-2.88625	0.00389858	0.0149554	Putative CRINKLY4-like receptor protein kinase family protein
Zm00001d032435	38.7766	-1.07586	0.373115	-2.88346	0.00393328	0.0150689	Major facilitator superfamily protein
Zm00001d046170	396994	-1.07588	0.134991	-7.97	1.59e-15	5.38e-14	Phosphoenolpyruvate carboxylase 1
Zm00001d025953	1054.15	-1.07621	0.135391	-7.94888	1.88e-15	6.31e-14	Putative GATA transcription factor family protein
Zm00001d008756	96.7776	-1.07715	0.327277	-3.29123	0.000997487	0.00458563	HXXXD-type acyl-transferase family protein
Zm00001d021696	542.933	-1.07736	0.169685	-6.34917	2.16e-10	3.72e-09	Cysteine-rich receptor-like protein kinase 10
Zm00001d053453	565.553	-1.07764	0.241164	-4.46851	7.88e-06	6.14e-05	Phosphoenolpyruvate carboxylase isoform 1%253B Phosphoenolpyruvate carboxylase isoform 2
Zm00001d004348	1716.4	-1.07798	0.268393	-4.01642	5.91e-05	0.000378263	Natterin-4
Zm00001d020642	2374.41	-1.0783	0.121778	-8.85461	8.4e-19	4.15e-17	Serine carboxypeptidase-like 49
Zm00001d003081	531.003	-1.07838	0.195362	-5.51992	3.39e-08	4.19e-07	glutaredoxin homolog1
Zm00001d026370	740.56	-1.0784	0.188715	-5.71446	1.1e-08	1.47e-07	Leucoanthocyanidin reductase
Zm00001d031186	336.892	-1.07904	0.232372	-4.6436	3.42e-06	2.88e-05	Lactoylglutathione lyase / glyoxalase I family protein
Zm00001d028074	314.319	-1.0799	0.240631	-4.48776	7.2e-06	5.66e-05	HLS1
Zm00001d039866	74.7009	-1.07996	0.282355	-3.82484	0.00013086	0.000758926	Triosephosphate isomerase
Zm00001d002553	58.56	-1.07997	0.364986	-2.95893	0.00308713	0.0122307	P-loop containing nucleoside triphosphate hydrolases superfamily protein
Zm00001d029388	10842.9	-1.0813	0.17137	-6.30975	2.79e-10	4.72e-09	Metacaspase-3
Zm00001d003005	292.177	-1.08267	0.218139	-4.96319	6.93e-07	6.77e-06	Os04g0521200 protein
Zm00001d021985	685.005	-1.08267	0.14731	-7.34962	1.99e-13	5.22e-12	Formin-like protein 6
Zm00001d017857	3488.75	-1.08311	0.130535	-8.29748	1.06e-16	4.12e-15	adenine nucleotide translocator1
Zm00001d006057	45.504	-1.08355	0.319601	-3.3903	0.00069816	0.00334856	O-fucosyltransferase family protein
Zm00001d051693	41.4509	-1.08368	0.372624	-2.90825	0.00363455	0.0140736	Aspartyl protease AED1
Zm00001d031457	47.6831	-1.08403	0.395134	-2.74344	0.00607994	0.0219154	DNA-directed RNA polymerase IV subunit 1
Zm00001d020659	199.119	-1.0849	0.233667	-4.64293	3.44e-06	2.89e-05	Expressed protein
Zm00001d008902	119.607	-1.08508	0.268891	-4.03539	5.45e-05	0.000352024	Glutathione gamma-glutamylcysteinyltransferase 2
Zm00001d051461	116.292	-1.08626	0.229922	-4.72446	2.31e-06	2.02e-05	Chitin-inducible gibberellin-responsive protein 2
Zm00001d031484	1842.65	-1.08853	0.192093	-5.66668	1.46e-08	1.91e-07	PsbP domain-containing protein 3 chloroplastic
Zm00001d020673	234.385	-1.08905	0.331571	-3.28451	0.00102159	0.00467454	cytochrome P450 family 76 subfamily C polypeptide 7
Zm00001d023918	577.77	-1.08915	0.183881	-5.92311	3.16e-09	4.59e-08	Purple acid phosphatase 10
Zm00001d041192	3936.44	-1.08945	0.153917	-7.07817	1.46e-12	3.41e-11	sucrose transporter4
Zm00001d046136	174.489	-1.08975	0.305452	-3.56766	0.000360179	0.00187224	GDSL esterase/lipase
Zm00001d026283	821.634	-1.08987	0.196248	-5.55354	2.8e-08	3.51e-07	coatomer protein2
Zm00001d041063	34.139	-1.0902	0.395926	-2.75354	0.00589549	0.0213514	Serine/threonine-protein kinase KIPK
Zm00001d022342	98.7514	-1.09191	0.294757	-3.70444	0.00021186	0.00116818	DNAse I-like superfamily protein
Zm00001d016957	42.8635	-1.09231	0.419647	-2.60292	0.00924338	0.0313479	Agamous-like MADS-box protein AGL16
Zm00001d038929	2850.64	-1.09285	0.112697	-9.69727	3.1e-22	2.14e-20	ATP synthase2
Zm00001d027446	238.727	-1.0935	0.209217	-5.22662	1.73e-07	1.89e-06	Probable serine/threonine-protein kinase
Zm00001d002523	131.971	-1.09373	0.291305	-3.7546	0.000173617	0.000975531	OSJNBa0013K16.15 protein%3B protein
Zm00001d021839	668.523	-1.0943	0.233506	-4.68639	2.78e-06	2.39e-05	Remorin family protein
Zm00001d044925	35959.2	-1.09495	0.317839	-3.44497	0.000571114	0.00280518	CP12-1
Zm00001d014736	75.2087	-1.09577	0.384821	-2.84749	0.00440658	0.0166408	Pentatricopeptide repeat-containing protein
Zm00001d051611	979.016	-1.09631	0.157771	-6.94875	3.69e-12	8.06e-11	Groundhog protein 7 [Source:UniProtKB/TrEMBL%3BAcc:B4G1R2]
Zm00001d053889	418.558	-1.09704	0.144126	-7.61166	2.71e-14	8.03e-13	cycloartenol synthase1
Zm00001d007610	26.6649	-1.0972	0.432554	-2.53657	0.0111945	0.036974	SEC12-like protein 2
Zm00001d010214	454.484	-1.09751	0.254606	-4.31064	1.63e-05	0.000118871	PB1 domain containing protein
Zm00001d013146	116737	-1.09759	0.179305	-6.12139	9.28e-10	1.45e-08	Photosystem I reaction center subunit III chloroplastic
Zm00001d039163	354.366	-1.09792	0.15894	-6.90775	4.92e-12	1.06e-10	protein phosphatase homolog14
Zm00001d042059	1409.47	-1.0982	0.272447	-4.03089	5.56e-05	0.000357929
Zm00001d047573	47.7611	-1.09873	0.345033	-3.18442	0.00145046	0.00632635	F-box protein
Zm00001d003974	217.742	-1.09875	0.22192	-4.9511	7.38e-07	7.15e-06	Phosphoenolpyruvate carboxylase family protein
Zm00001d032480	250.493	-1.09884	0.221632	-4.95797	7.12e-07	6.93e-06	Actin-7
Zm00001d013130	640.523	-1.09939	0.19961	-5.50768	3.64e-08	4.48e-07	Transcription factor PIF4
Zm00001d049234	4178	-1.09988	0.177102	-6.21044	5.28e-10	8.53e-09	glycine1
Zm00001d007918	4108.46	-1.09992	0.205222	-5.35965	8.34e-08	9.66e-07	cytochrome P-450 20
Zm00001d038732	1156.04	-1.1016	0.242692	-4.53909	5.65e-06	4.53e-05	Acid phosphatase/vanadium-dependent haloperoxidase-related protein
Zm00001d040202	20840	-1.10238	0.204658	-5.38644	7.19e-08	8.44e-07	SNF7 family protein
Zm00001d033055	690.585	-1.10413	0.182733	-6.0423	1.52e-09	2.31e-08	4-coumarate--CoA ligase-like 7
Zm00001d013572	28.7789	-1.10425	0.430332	-2.56604	0.0102867	0.0343279	Cysteine-rich receptor-like protein kinase 10
Zm00001d015804	397.793	-1.10488	0.145319	-7.60315	2.89e-14	8.54e-13	ADP-ribosylation factor GTPase-activating protein AGD12
Zm00001d014617	31.9028	-1.10523	0.399754	-2.76477	0.00569634	0.0207202	Xyloglucan endotransglucosylase/hydrolase protein 14
Zm00001d044904	58.8266	-1.10775	0.307221	-3.60573	0.000311282	0.00164252	Transcription factor EMB1444
Zm00001d037711	102.604	-1.10801	0.349443	-3.1708	0.00152021	0.00660542	Leucine-rich repeat extensin-like protein 3
Zm00001d005456	156.344	-1.11033	0.334042	-3.32392	0.000887605	0.004149	UDP-glycosyltransferase 76C1
Zm00001d033777	436.669	-1.11091	0.178029	-6.24005	4.37e-10	7.15e-09	Receptor-like kinase TMK2
Zm00001d050403	53237.3	-1.11108	0.152753	-7.27367	3.5e-13	8.95e-12	Chlorophyll a-b binding protein 4
Zm00001d041609	207.431	-1.1112	0.217174	-5.11662	3.11e-07	3.24e-06	DNA-directed RNA polymerase subunit
Zm00001d009123	50.6837	-1.11179	0.334343	-3.3253	0.000883249	0.00413276	Galactose oxidase/kelch repeat superfamily protein
Zm00001d045125	738.959	-1.11188	0.210747	-5.27593	1.32e-07	1.48e-06	RING/U-box superfamily protein
Zm00001d027455	592.381	-1.11242	0.176128	-6.31598	2.68e-10	4.54e-09	CBL-interacting serine/threonine-protein kinase 9
Zm00001d044828	66.5806	-1.11394	0.337477	-3.30079	0.000964123	0.00444813	Probable galacturonosyltransferase 9
Zm00001d053087	389.032	-1.11401	0.187204	-5.95076	2.67e-09	3.95e-08	G-type lectin S-receptor-like serine/threonine-protein kinase SD2-5
Zm00001d049091	2725.17	-1.11428	0.355721	-3.13246	0.00173346	0.00742587
Zm00001d029747	40.175	-1.11617	0.337381	-3.30835	0.000938487	0.00435194	Peroxidase 64
Zm00001d034103	78.3248	-1.11766	0.307249	-3.63764	0.000275148	0.00147145
Zm00001d017978	59.2388	-1.11833	0.285836	-3.91249	9.13e-05	0.000551189	Endoglucanase 1
Zm00001d024250	1628.83	-1.11903	0.242982	-4.60541	4.12e-06	3.39e-05
Zm00001d037288	454.718	-1.11909	0.229817	-4.86948	1.12e-06	1.04e-05	Probable carboxylesterase 2
Zm00001d012850	239.734	-1.11949	0.208351	-5.37313	7.74e-08	9.02e-07	Nucleotide-diphospho-sugar transferase family protein
Zm00001d030028	759.036	-1.12197	0.122489	-9.15976	5.2e-20	2.86e-18	myc transcription factor7
Zm00001d027425	96.5885	-1.1223	0.248551	-4.51538	6.32e-06	5.02e-05	agamous-like6
Zm00001d042603	1245.48	-1.1235	0.127896	-8.78449	1.57e-18	7.46e-17
Zm00001d018779	70971	-1.12419	0.233938	-4.8055	1.54e-06	1.4e-05	Oxygen-evolving enhancer protein 2-1 chloroplastic
Zm00001d044068	5697.75	-1.12443	0.281838	-3.98962	6.62e-05	0.000417042	Molybdate transporter 2
Zm00001d010822	1856.74	-1.12474	0.262613	-4.2829	1.84e-05	0.000132782	Acid phosphatase/vanadium-dependent haloperoxidase-related protein	ycf54
Zm00001d001982	507.978	-1.12536	0.193733	-5.80882	6.29e-09	8.77e-08	Transcription factor IBH1
Zm00001d043389	2223.99	-1.12644	0.131348	-8.57597	9.83e-18	4.26e-16	CBL-interacting serine/threonine-protein kinase 18
Zm00001d040725	92.239	-1.12655	0.307271	-3.66631	0.000246079	0.00133261	Polygalacturonase
Zm00001d046925	11214.7	-1.12689	0.185333	-6.08033	1.2e-09	1.85e-08	Zinc finger protein CONSTANS-LIKE 5
Zm00001d039339	497.775	-1.12898	0.303445	-3.72054	0.000198799	0.00110265
Zm00001d050961	634.574	-1.1298	0.140912	-8.01776	1.08e-15	3.75e-14	N-acetylglucosaminyltransferase III
Zm00001d043336	59.7803	-1.12994	0.404895	-2.79069	0.0052595	0.0193406	Probable xyloglucan glycosyltransferase 12
Zm00001d028450	1415.28	-1.13003	0.131622	-8.58539	9.05e-18	3.96e-16	Ubiquitin-fold modifier-conjugating enzyme 1
Zm00001d011786	67.2053	-1.13058	0.293071	-3.8577	0.000114457	0.000673086	Cytochrome B5 isoform D
Zm00001d036875	1196.6	-1.13144	0.108508	-10.4273	1.86e-25	1.66e-23	Protein NUCLEAR FUSION DEFECTIVE 4
Zm00001d021294	362.543	-1.13177	0.206239	-5.48764	4.07e-08	4.97e-07	Pentatricopeptide repeat-containing protein mitochondrial
Zm00001d007422	902.35	-1.132	0.120273	-9.4119	4.87e-21	3.01e-19	aminopeptidase P1
Zm00001d010422	168.346	-1.13592	0.263417	-4.31225	1.62e-05	0.000118173	Pollen-specific protein-like
Zm00001d015799	1000.76	-1.13618	0.211293	-5.3773	7.56e-08	8.83e-07	Putative uncharacterized protein [Source:UniProtKB/TrEMBL%3BAcc:B6SPK8]
Zm00001d026668	182.934	-1.13626	0.191279	-5.94034	2.84e-09	4.19e-08	Receptor-like kinase TMK2
Zm00001d033898	2808.46	-1.13634	0.16937	-6.70919	1.96e-11	3.86e-10	BEL1-like homeodomain protein 4
Zm00001d018752	46.9471	-1.13637	0.345885	-3.28538	0.00101844	0.00466529	Leucine-rich repeat receptor-like serine/threonine-protein kinase BAM1
Zm00001d038262	30.4151	-1.13669	0.442044	-2.57144	0.0101277	0.0338466	Patellin-1
Zm00001d024393	153.82	-1.13727	0.217947	-5.2181	1.81e-07	1.97e-06	Indole-3-glycerol phosphate synthase chloroplastic
Zm00001d038763	31.5041	-1.13776	0.375946	-3.02639	0.00247494	0.0100878	UDP-glycosyltransferase 88A1
Zm00001d044686	10042.5	-1.13809	0.236563	-4.81093	1.5e-06	1.37e-05	Non-specific lipid-transfer protein
Zm00001d012401	221.341	-1.13838	0.326104	-3.49085	0.000481478	0.00241149	protein phosphatase homolog4
Zm00001d012042	1470.88	-1.13885	0.197508	-5.7661	8.11e-09	1.11e-07	Small ubiquitin-related modifier 2
Zm00001d045864	143.404	-1.13911	0.217256	-5.24317	1.58e-07	1.74e-06	65-kDa microtubule-associated protein 1
Zm00001d051307	575.779	-1.13982	0.213685	-5.3341	9.6e-08	1.1e-06	Autophagy-related protein 13a
Zm00001d016696	229.942	-1.14018	0.25507	-4.47008	7.82e-06	6.1e-05	alpha/beta-Hydrolases superfamily protein
Zm00001d053358	278.729	-1.14032	0.220655	-5.16787	2.37e-07	2.52e-06	F-box/kelch-repeat protein
Zm00001d009449	58.686	-1.14034	0.351425	-3.24489	0.00117496	0.00527822	Pentatricopeptide repeat-containing protein mitochondrial
Zm00001d006833	1305.43	-1.14093	0.196972	-5.79237	6.94e-09	9.58e-08	Glyceraldehyde-3-phosphate dehydrogenase A
Zm00001d022390	173.272	-1.14142	0.276358	-4.13023	3.62e-05	0.000243648	Eukaryotic aspartyl protease family protein
Zm00001d051093	1279.38	-1.14149	0.315382	-3.61939	0.000295303	0.00156543	LRR receptor-like serine/threonine-protein kinase EFR
Zm00001d035050	292.551	-1.14186	0.244663	-4.66709	3.06e-06	2.6e-05
Zm00001d035443	4788.25	-1.14186	0.159046	-7.17945	7e-13	1.71e-11	Putative acetylornithine/succinylornithine aminotransferase family protein
Zm00001d006463	77.4642	-1.14196	0.322644	-3.53939	0.000401046	0.0020587	Dof zinc finger protein DOF1.6
Zm00001d024518	1598.95	-1.14198	0.186061	-6.13767	8.37e-10	1.32e-08	Acyl-CoA-binding protein1
Zm00001d029231	54.9787	-1.14348	0.315213	-3.62766	0.000286003	0.00152121	Aminotransferase%252C class IV family protein
Zm00001d028064	697.086	-1.14399	0.320639	-3.56786	0.000359914	0.00187134
Zm00001d038608	2295.55	-1.14442	0.178062	-6.42712	1.3e-10	2.29e-09	21.7 kDa class VI heat shock protein
Zm00001d007267	47313.9	-1.14502	0.189775	-6.03357	1.6e-09	2.42e-08	light harvesting chlorophyll a/b binding protein5
Zm00001d040178	561.156	-1.14766	0.26974	-4.25471	2.09e-05	0.000149001	RER1A protein
Zm00001d002811	502.795	-1.14894	0.199934	-5.74661	9.11e-09	1.23e-07	GATA zinc finger family protein
Zm00001d029448	1689.2	-1.14935	0.174464	-6.58792	4.46e-11	8.32e-10	Protein TIFY 10B
Zm00001d023220	178.219	-1.15024	0.219797	-5.23321	1.67e-07	1.83e-06	Outer membrane OMP85 family protein
Zm00001d009985	71.6227	-1.15082	0.369923	-3.11098	0.00186469	0.00790084	Polcalcin Jun o 2
Zm00001d013487	103.356	-1.1509	0.372995	-3.08557	0.0020316	0.0085132	Putative uncharacterized protein [Source:UniProtKB/TrEMBL%3BAcc:B6TAU5]
Zm00001d014641	187.501	-1.15271	0.178407	-6.46109	1.04e-10	1.86e-09	Protein ENHANCED DISEASE RESISTANCE 2
Zm00001d040599	421.79	-1.15389	0.161558	-7.14231	9.18e-13	2.19e-11	Quinolinate synthase chloroplastic
Zm00001d037505	185.6	-1.15392	0.211483	-5.45631	4.86e-08	5.86e-07	Nucleotide/sugar transporter family protein
Zm00001d002865	250.158	-1.15488	0.199017	-5.80293	6.52e-09	9.06e-08	Transducin/WD40 repeat-like superfamily protein
Zm00001d036877	1403.18	-1.15565	0.215255	-5.36875	7.93e-08	9.22e-07	Phosphatidylcholine:diacylglycerol cholinephosphotransferase 1
Zm00001d025917	67.3907	-1.15652	0.292518	-3.95367	7.7e-05	0.000475103	Probable galacturonosyltransferase-like 3
Zm00001d033917	792.018	-1.15708	0.152792	-7.57292	3.65e-14	1.06e-12	Endo-1%252C4-beta-glucanase Cel1
Zm00001d021421	1773.47	-1.15772	0.135718	-8.53033	1.46e-17	6.19e-16	UDP-glucose pyrophosphorylase2
Zm00001d030888	4571.02	-1.15779	0.207685	-5.57472	2.48e-08	3.14e-07	Probable disease resistance protein
Zm00001d033965	35.1852	-1.15779	0.401063	-2.8868	0.00389182	0.0149323	Protein WRKY1
Zm00001d042507	75.9597	-1.15906	0.295877	-3.91739	8.95e-05	0.000541409	Beta-glucosidase 42
Zm00001d003949	1124.41	-1.15985	0.184965	-6.27066	3.6e-10	5.95e-09	Major facilitator superfamily protein
Zm00001d052776	1071.09	-1.1601	0.199999	-5.80052	6.61e-09	9.17e-08	VAMP protein SEC22
Zm00001d022450	3130.18	-1.16049	0.18189	-6.38017	1.77e-10	3.08e-09	CBL-interacting serine/threonine-protein kinase 10
Zm00001d025062	883.251	-1.16105	0.302652	-3.83623	0.000124935	0.000727641	Peptidyl-prolyl cis-trans isomerase 1
Zm00001d021930	330.263	-1.1621	0.192036	-6.05146	1.44e-09	2.19e-08	UDP-galactose transporter 2
Zm00001d049602	694.959	-1.16247	0.172358	-6.74447	1.54e-11	3.07e-10
Zm00001d005279	121.66	-1.16299	0.357764	-3.25072	0.00115112	0.00518338	Peroxidase 73
Zm00001d047203	88.3083	-1.16337	0.284816	-4.08466	4.41e-05	0.0002908
Zm00001d020781	53.7269	-1.16349	0.350207	-3.3223	0.000892782	0.00417131	Purine permease 3
Zm00001d006460	63.8233	-1.16376	0.337835	-3.44477	0.000571554	0.00280668
Zm00001d045092	123.727	-1.16558	0.41511	-2.80788	0.00498692	0.0185	Spermidine hydroxycinnamoyl transferase
Zm00001d005451	634.573	-1.16644	0.29301	-3.98087	6.87e-05	0.000431242	Cellulose synthase A catalytic subunit 5 [UDP-forming]
Zm00001d012684	319.761	-1.16655	0.249172	-4.68172	2.84e-06	2.44e-05
Zm00001d013256	501.553	-1.16712	0.154889	-7.53517	4.88e-14	1.39e-12	Brittle stalk-2-like protein 4
Zm00001d018407	275.257	-1.1685	0.393867	-2.96673	0.00300983	0.011965
Zm00001d022650	68.0535	-1.1686	0.476559	-2.45216	0.0142001	0.0449479	#N/A
Zm00001d018133	21.3012	-1.16983	0.416715	-2.80726	0.00499648	0.0185255
Zm00001d051759	113.349	-1.16988	0.27878	-4.19643	2.71e-05	0.000187406	NHL domain-containing protein
Zm00001d038301	46.6637	-1.17099	0.331487	-3.53252	0.00041162	0.00210615
Zm00001d042225	1054.3	-1.1716	0.138159	-8.4801	2.25e-17	9.31e-16	Heavy metal transport/detoxification superfamily protein
Zm00001d037495	1084.45	-1.17304	0.144739	-8.10448	5.3e-16	1.91e-14	Major facilitator superfamily protein
Zm00001d042993	133.811	-1.17312	0.21193	-5.53541	3.11e-08	3.88e-07	Protein ESKIMO 1
Zm00001d046455	30.5662	-1.17336	0.465517	-2.52056	0.011717	0.038398	HXXXD-type acyl-transferase family protein
Zm00001d044723	1205.98	-1.17347	0.176192	-6.66017	2.74e-11	5.28e-10	MACPF domain-containing protein
Zm00001d036533	927.377	-1.17349	0.184033	-6.37649	1.81e-10	3.14e-09	protein%3B Ternary complex factor MIP1-like
Zm00001d032553	22.1195	-1.17367	0.473403	-2.47921	0.0131674	0.0423825	Plant UBX domain-containing protein 10
Zm00001d041067	6185.44	-1.17375	0.19734	-5.94787	2.72e-09	4.01e-08	sugars will eventually be exported transporter13c
Zm00001d005895	5460.18	-1.1738	0.181232	-6.47676	9.37e-11	1.68e-09	EF hand family protein
Zm00001d018229	26.4623	-1.17405	0.408722	-2.87249	0.00407251	0.0155301	Adenine nucleotide alpha hydrolases-like superfamily protein
Zm00001d026634	99.1056	-1.17537	0.283096	-4.15183	3.3e-05	0.000224096	Tetraspanin-19
Zm00001d017706	1163.15	-1.17555	0.200249	-5.87044	4.35e-09	6.18e-08	Pentatricopeptide repeat-containing protein
Zm00001d047054	259.213	-1.17571	0.247428	-4.75174	2.02e-06	1.79e-05	Pyruvate kinase
Zm00001d005764	166.422	-1.17653	0.203942	-5.76892	7.98e-09	1.09e-07
Zm00001d054014	170.693	-1.17702	0.182307	-6.45627	1.07e-10	1.91e-09	Probable serine/threonine-protein kinase Cx32 chloroplastic
Zm00001d038280	822.631	-1.17765	0.172723	-6.81818	9.22e-12	1.93e-10	U-box domain-containing protein 29
Zm00001d017323	118.065	-1.17828	0.237074	-4.97011	6.69e-07	6.55e-06	Probable metal-nicotianamine transporter YSL7
Zm00001d014611	58.0516	-1.17829	0.316053	-3.72815	0.000192889	0.00107344	Phosphate import ATP-binding protein pstB 1
Zm00001d044826	111.625	-1.17868	0.336096	-3.50697	0.00045324	0.00229066	NOD26-like membrane intrinsic protein2
Zm00001d003925	428.421	-1.17897	0.164908	-7.14923	8.73e-13	2.11e-11	Serine/threonine-protein kinase PBS1
Zm00001d026240	50.6449	-1.17928	0.337211	-3.49715	0.000470261	0.00236393	Growth-regulating factor
Zm00001d004843	9290.24	-1.17942	0.215335	-5.47717	4.32e-08	5.25e-07	abscisic acid stress ripening2
Zm00001d003549	25.2184	-1.17945	0.406106	-2.90428	0.00368094	0.0142172	Trihelix transcription factor ASIL2
Zm00001d013319	935.038	-1.18057	0.175261	-6.7361	1.63e-11	3.24e-10	Endoglucanase 25
Zm00001d017833	401.025	-1.18137	0.200715	-5.88583	3.96e-09	5.66e-08	Ribose-phosphate pyrophosphokinase 4
Zm00001d049295	3265.58	-1.18154	0.124334	-9.50297	2.04e-21	1.33e-19	Auxin response factor 2
Zm00001d030856	415.963	-1.18189	0.251141	-4.70606	2.53e-06	2.19e-05	Cytochrome P450 CYP81N4
Zm00001d016175	41.7348	-1.18261	0.354742	-3.33373	0.00085691	0.00402746	Homeodomain-like superfamily protein
Zm00001d038577	76.5923	-1.18287	0.301542	-3.92272	8.76e-05	0.000530788	Probable glucan endo-13-beta-glucosidase BG1
Zm00001d014744	3815.21	-1.18299	0.195651	-6.04641	1.48e-09	2.25e-08	Uncharacterised protein family (UPF0114)
Zm00001d053805	100.408	-1.18309	0.250156	-4.7294	2.25e-06	1.97e-05	Peptidyl-prolyl cis-trans isomerase
Zm00001d033451	37.0371	-1.18346	0.404665	-2.92456	0.00344948	0.0134557	Type IV inositol polyphosphate 5-phosphatase 7
Zm00001d002476	37.882	-1.18358	0.386551	-3.0619	0.00219935	0.00911602	myb domain protein 58
Zm00001d004583	282.225	-1.18404	0.259451	-4.56364	5.03e-06	4.08e-05
Zm00001d020549	32.7223	-1.1841	0.484808	-2.44242	0.0145893	0.0459682	HAD-superfamily hydrolase subfamily IG 5'-nucleotidase
Zm00001d005231	367.98	-1.18509	0.214068	-5.53606	3.09e-08	3.87e-07	ADP-ribosylation factor A1F
Zm00001d032049	338.364	-1.18547	0.199658	-5.93748	2.89e-09	4.25e-08	12-oxo-phytodienoic acid reductase7
Zm00001d040803	119.732	-1.18579	0.274457	-4.3205	1.56e-05	0.000114331	Protein RALF-like 33
Zm00001d030222	96.2649	-1.18653	0.362825	-3.27026	0.00107447	0.00488935
Zm00001d029365	913.107	-1.18674	0.249269	-4.7609	1.93e-06	1.72e-05	Non-specific lipid transfer protein-like 1
ENSRNA049463865	54.635	-1.18741	0.405627	-2.92734	0.00341878	0.013346	#N/A
Zm00001d039392	38.7216	-1.18752	0.420553	-2.8237	0.00474729	0.0177549	Cationic amino acid transporter 5
Zm00001d050310	1596.17	-1.18771	0.128386	-9.2511	2.22e-20	1.27e-18	Homeodomain leucine zipper protein CPHB-5%253B Putative homeobox DNA-binding and leucine zipper domain family protein
Zm00001d028562	18015.3	-1.19137	0.176281	-6.75835	1.4e-11	2.82e-10	Fructose-1%252C6-bisphosphatase
Zm00001d047340	731.183	-1.19248	0.166799	-7.14924	8.73e-13	2.11e-11	Allene oxide cyclase 3 chloroplastic
Zm00001d043410	38.0245	-1.19393	0.352784	-3.38431	0.000713569	0.00341373	P-loop containing nucleoside triphosphate hydrolases superfamily protein
Zm00001d045431	3802	-1.19451	0.175278	-6.81494	9.43e-12	1.97e-10	Enolase 1
Zm00001d028616	670.246	-1.19544	0.221711	-5.39189	6.97e-08	8.2e-07	Putative E3 ubiquitin-protein ligase XBAT31
Zm00001d017403	213.058	-1.1966	0.277831	-4.30695	1.66e-05	0.00012053	Autophagy-related protein 13a
Zm00001d009425	75.6556	-1.19677	0.259785	-4.60677	4.09e-06	3.37e-05
Zm00001d015385	187695	-1.19718	0.194762	-6.14688	7.9e-10	1.25e-08	Chlorophyll a-b binding protein 6 chloroplastic
Zm00001d020886	36.9852	-1.19816	0.344889	-3.47406	0.000512651	0.00254718	Aspartyl protease AED1
Zm00001d002451	719.128	-1.19868	0.229433	-5.22453	1.75e-07	1.91e-06	Hydrogen peroxide-induced 1
Zm00001d017880	206.561	-1.1989	0.208952	-5.73771	9.6e-09	1.29e-07	Probable amino acid permease 7
Zm00001d029669	68.258	-1.19902	0.448142	-2.67554	0.00746085	0.0261206
Zm00001d015927	44.5778	-1.19965	0.359702	-3.33511	0.000852646	0.00401291	L-gulonolactone oxidase 3	Zm00001d030962
Zm00001d050214	162.178	-1.19986	0.215566	-5.5661	2.61e-08	3.28e-07	ATPase 2 plasma membrane-type
Zm00001d020877	26970.3	-1.19996	0.325204	-3.68987	0.00022437	0.0012273	Photosystem I reaction center subunit V chloroplastic
Zm00001d017767	1009.05	-1.20001	0.191632	-6.26205	3.8e-10	6.27e-09	Lipid phosphate phosphatase epsilon 2 chloroplastic
Zm00001d038618	5053.11	-1.20069	0.150485	-7.97878	1.48e-15	5.05e-14	Cyclic nucleotide-gated ion channel 4
Zm00001d009795	595.862	-1.20077	0.178205	-6.73817	1.6e-11	3.2e-10	Cellulose synthase1
Zm00001d019542	2144.31	-1.20195	0.169373	-7.09647	1.28e-12	3.01e-11	COP1-interacting protein-related
Zm00001d013393	54.8396	-1.202	0.360475	-3.33449	0.000854547	0.00402085	Phosphatidylinositol-3-phosphatase myotubularin-1
Zm00001d048515	3778.8	-1.20238	0.147515	-8.15086	3.61e-16	1.32e-14	Stress responsive alpha-beta barrel domain protein
Zm00001d044211	189.377	-1.20309	0.27959	-4.30306	1.68e-05	0.00012236	Phosphoglucomutase chloroplastic
Zm00001d036103	229.541	-1.20365	0.260206	-4.62576	3.73e-06	3.1e-05	S-adenosyl-L-methionine-dependent methyltransferases superfamily protein
Zm00001d031883	96.6258	-1.20377	0.224791	-5.35506	8.55e-08	9.88e-07	Bet1-like SNARE 1-1
Zm00001d021672	3094.95	-1.20489	0.196723	-6.12484	9.08e-10	1.42e-08	Pyruvate phosphate dikinase regulatory protein 2
Zm00001d026182	53.1347	-1.20539	0.429901	-2.80389	0.00504908	0.0186936	Ethylene-responsive transcription factor ERF035
Zm00001d048136	552.182	-1.20655	0.280883	-4.29555	1.74e-05	0.000126176
Zm00001d039427	36.578	-1.20681	0.399875	-3.01796	0.00254479	0.0103439	Protein kinase superfamily protein
Zm00001d046423	57.2743	-1.20725	0.300109	-4.02271	5.75e-05	0.000369557	L-type lectin-domain containing receptor kinase IX.1
Zm00001d012119	81.4582	-1.20733	0.27701	-4.35844	1.31e-05	9.78e-05	Lysine-specific demethylase REF6
Zm00001d011471	483.362	-1.20759	0.177324	-6.81011	9.75e-12	2.02e-10	ADPATP carrier protein 1 chloroplastic
Zm00001d043293	86.9046	-1.20951	0.295577	-4.09201	4.28e-05	0.000282537	cytokinin oxidase 4
Zm00001d031168	66711.8	-1.20999	0.236545	-5.11526	3.13e-07	3.26e-06	Glycine-rich RNA-binding protein 2
Zm00001d013073	199.704	-1.21044	0.254399	-4.75803	1.95e-06	1.74e-05	Transcription factor bHLH7
Zm00001d029366	808.824	-1.211	0.163973	-7.38539	1.52e-13	4.06e-12	Transducin/WD40 repeat-like superfamily protein
Zm00001d020552	3337.23	-1.2123	0.144047	-8.41596	3.9e-17	1.57e-15	Tetraspanin-7
Zm00001d029601	385.344	-1.21234	0.183019	-6.62411	3.49e-11	6.61e-10	LOB domain-containing protein 38
Zm00001d019139	27.6272	-1.21259	0.397866	-3.04773	0.00230581	0.00948664	sterol methyltransferase1
Zm00001d051138	194.075	-1.21264	0.172217	-7.04137	1.9e-12	4.32e-11	Glycolipid transfer protein 1
Zm00001d023781	598.448	-1.21348	0.183122	-6.62661	3.43e-11	6.52e-10	Putative pumilio homolog 7 chloroplastic
Zm00001d040265	201.843	-1.2135	0.295684	-4.10404	4.06e-05	0.000269613	Glycerol-3-phosphate acyltransferase 1
Zm00001d040356	394.338	-1.21453	0.219506	-5.53301	3.15e-08	3.92e-07	geranylgeranyl hydrogenase2
Zm00001d021971	20.8161	-1.21515	0.479428	-2.53458	0.0112582	0.0371664	Triacylglycerol lipase
Zm00001d049539	74.1511	-1.21584	0.368676	-3.29786	0.000974256	0.00448886	FAD-binding Berberine family protein
Zm00001d015377	2089.31	-1.21641	0.112937	-10.7707	4.73e-27	4.83e-25	Pentatricopeptide repeat-containing protein
Zm00001d033304	605.169	-1.21664	0.179481	-6.77866	1.21e-11	2.47e-10	Nucleotide binding protein
Zm00001d020828	398.345	-1.21701	0.261013	-4.66266	3.12e-06	2.65e-05	Phosphatidylinositol 3-and 4-kinase family-like
Zm00001d025724	100.304	-1.21816	0.489898	-2.48656	0.0128985	0.0416631	Acid phosphatase/vanadium-dependent haloperoxidase protein
Zm00001d030967	500.127	-1.21828	0.18494	-6.58743	4.47e-11	8.34e-10	Ureidoglycolate hydrolase
Zm00001d008237	474.743	-1.21881	0.208811	-5.83692	5.32e-09	7.51e-08	RING/U-box superfamily protein
Zm00001d022614	64.7167	-1.21937	0.258073	-4.72492	2.3e-06	2.02e-05	nucleosome/chromatin assembly factor 104
Zm00001d013245	1381.66	-1.21984	0.199382	-6.11807	9.47e-10	1.48e-08	UDP-glucose 6-dehydrogenase
Zm00001d035925	5439.55	-1.22087	0.202034	-6.0429	1.51e-09	2.3e-08	6-phosphogluconate dehydrogenase1
Zm00001d046697	193.307	-1.22247	0.278897	-4.38324	1.17e-05	8.79e-05	Dihydroflavonol-4-reductase
Zm00001d048561	989.105	-1.22308	0.250563	-4.88134	1.05e-06	9.86e-06	p-protein
Zm00001d051472	59.5151	-1.22339	0.331129	-3.6946	0.000220235	0.00120922	Heavy metal transport/detoxification superfamily protein
Zm00001d013615	194.248	-1.2234	0.305032	-4.01073	6.05e-05	0.000386046	Expressed protein%3B protein
Zm00001d033931	63.2104	-1.22381	0.33236	-3.68218	0.000231249	0.00125991	Alcohol dehydrogenase 1
Zm00001d034359	666.688	-1.22416	0.266133	-4.59978	4.23e-06	3.47e-05	Drought and salt tolerance protein%3B Expressed protein
Zm00001d001879	78.56	-1.22496	0.392764	-3.11881	0.00181585	0.00773004	Auxin response factor 3
Zm00001d013869	289.334	-1.22574	0.207166	-5.9167	3.28e-09	4.75e-08	Auxin-responsive protein SAUR32
Zm00001d035543	6981.01	-1.22742	0.159421	-7.69926	1.37e-14	4.18e-13	Glycine-rich protein A3%253B Glycine/proline-rich family protein isoform 1%253B Glycine/proline-rich family protein isoform 2
Zm00001d019191	458.034	-1.22769	0.245941	-4.99181	5.98e-07	5.92e-06	ADP-ribosylation factor A1F
Zm00001d007496	201.076	-1.22913	0.218812	-5.6173	1.94e-08	2.49e-07	Lymphoid organ expressed yellow head virus receptor protein
Zm00001d034388	1919.66	-1.22971	0.184147	-6.67784	2.42e-11	4.7e-10	aldehyde oxidase4
Zm00001d020536	103.117	-1.22988	0.270817	-4.54137	5.59e-06	4.49e-05	Eukaryotic aspartyl protease family protein
Zm00001d007073	1717.19	-1.2305	0.14947	-8.23246	1.83e-16	6.93e-15	Serine carboxypeptidase-like 40
Zm00001d052124	20.4914	-1.23163	0.448737	-2.74466	0.00605739	0.0218529	Putative DUF231 domain containing family protein
Zm00001d045919	879.608	-1.23196	0.126233	-9.75941	1.68e-22	1.17e-20	Pyrophosphate--fructose 6-phosphate 1-phosphotransferase subunit alpha 2
Zm00001d009010	91.4024	-1.23221	0.395627	-3.11457	0.00184216	0.00782366	Plasma membrane-associated cation-binding protein 1
Zm00001d034807	1967.92	-1.23477	0.186702	-6.61356	3.75e-11	7.07e-10	Late embryogenesis abundant protein group 2
Zm00001d017282	25.0837	-1.23518	0.449428	-2.74834	0.00598972	0.0216357	Nucleotide/sugar transporter family protein
Zm00001d040527	144.001	-1.23519	0.239657	-5.15398	2.55e-07	2.69e-06	Transcription factor MYB86
Zm00001d005109	46.6218	-1.23629	0.493293	-2.5062	0.0122038	0.039734
Zm00001d021746	64.4731	-1.23685	0.331071	-3.73592	0.000187033	0.00104329	Octicosapeptide/Phox/Bem1p family protein
Zm00001d040205	516.026	-1.23715	0.265411	-4.66126	3.14e-06	2.67e-05	Non-specific phospholipase C6
Zm00001d022510	530.225	-1.24024	0.197146	-6.29097	3.15e-10	5.28e-09	4-alpha-glucanotransferase DPE2	chao1
Zm00001d029075	1242.86	-1.24104	0.15974	-7.76916	7.9e-15	2.49e-13	CBL-interacting serine/threonine-protein kinase 10
Zm00001d014029	16.9449	-1.24133	0.475307	-2.61164	0.00901081	0.0307119	myb domain protein 15
Zm00001d021318	13999.5	-1.24279	0.171018	-7.26705	3.67e-13	9.36e-12	DNA-(apurinic or apyrimidinic site) lyase 2
Zm00001d020585	336.752	-1.24309	0.277789	-4.47493	7.64e-06	5.98e-05	Histone H4
Zm00001d008706	75459.6	-1.24428	0.215835	-5.76494	8.17e-09	1.11e-07	Photosystem I reaction center subunit XI chloroplastic
Zm00001d012600	71.5725	-1.24499	0.300372	-4.14482	3.4e-05	0.000230068	Protein kinase superfamily protein
Zm00001d031192	107.536	-1.24521	0.318981	-3.90372	9.47e-05	0.000568088
Zm00001d011919	2280.94	-1.24651	0.181982	-6.84962	7.4e-12	1.56e-10	Src2-like protein
Zm00001d041079	66.683	-1.24737	0.287013	-4.34605	1.39e-05	0.000102861	Quinolinate synthase chloroplastic
Zm00001d035317	145.619	-1.2475	0.279804	-4.45849	8.25e-06	6.41e-05
Zm00001d021763	173182	-1.24751	0.175732	-7.0989	1.26e-12	2.96e-11	photosystem II subunit29
Zm00001d006353	57.9505	-1.25224	0.332761	-3.7632	0.000167756	0.000947306	basic helix-loop-helix (bHLH) DNA-binding superfamily protein
Zm00001d031961	115.117	-1.25358	0.251057	-4.99321	5.94e-07	5.88e-06	Histidine-containing phosphotransfer protein 1
Zm00001d017457	584.948	-1.25463	0.142848	-8.78298	1.59e-18	7.54e-17	Phospholipase A1-Ibeta2 chloroplastic
Zm00001d049785	1718.06	-1.25511	0.302782	-4.14526	3.39e-05	0.000229709	Type II inositol polyphosphate 5-phosphatase 15
Zm00001d018962	57.3933	-1.25711	0.27062	-4.64531	3.4e-06	2.86e-05	Whole genome shotgun sequence of line PN40024 scaffold_179.assembly12x (Fragment)
Zm00001d042864	225.886	-1.25715	0.201169	-6.24922	4.12e-10	6.77e-09	BEL1-like homeodomain protein 9
Zm00001d020557	844.35	-1.26009	0.161214	-7.81626	5.44e-15	1.75e-13	Glossy1
Zm00001d021784	90835.3	-1.26021	0.209681	-6.01012	1.85e-09	2.77e-08	Chlorophyll a-b binding protein of LHCII type III
Zm00001d018363	11318.8	-1.26023	0.200247	-6.29337	3.11e-10	5.21e-09	Probable steroid-binding protein 3
Zm00001d033848	26.5395	-1.26117	0.39114	-3.22434	0.00126264	0.00561296	Transcription factor bHLH18
Zm00001d052479	199.178	-1.26212	0.279795	-4.51086	6.46e-06	5.12e-05	UDP-glycosyltransferase 75B1
Zm00001d011881	17.4486	-1.26221	0.524318	-2.40733	0.0160698	0.0498775	Scarecrow-like protein 3
Zm00001d020306	687.04	-1.26443	0.189368	-6.67714	2.44e-11	4.72e-10	Strictosidine synthase 3
Zm00001d033079	2185.88	-1.26489	0.152425	-8.29848	1.05e-16	4.09e-15	GDSL esterase/lipase
Zm00001d042288	405.086	-1.26495	0.222987	-5.67277	1.41e-08	1.84e-07	NAC domain-containing protein 68
Zm00001d023543	68.1017	-1.26546	0.272828	-4.63829	3.51e-06	2.94e-05	Fatty acid amide hydrolase
Zm00001d020738	889.454	-1.26558	0.200011	-6.32754	2.49e-10	4.24e-09	Gibberellin receptor GID1L2
Zm00001d043511	218.28	-1.26636	0.206117	-6.1439	8.05e-10	1.27e-08	hexokinase5
Zm00001d020708	87.5877	-1.26699	0.360731	-3.51228	0.000444271	0.00224975	Remorin family protein
Zm00001d050216	88.163	-1.26733	0.296798	-4.27002	1.95e-05	0.000139952	Afadin/alpha-actinin-binding protein
Zm00001d039837	1979.85	-1.26801	0.19167	-6.61558	3.7e-11	6.98e-10	Spermidine hydroxycinnamoyl transferase
Zm00001d007072	4357.1	-1.26863	0.149935	-8.46117	2.65e-17	1.09e-15	Uncharacterised protein family (UPF0114)
Zm00001d053727	328.913	-1.26986	0.196846	-6.45106	1.11e-10	1.97e-09	Pyrophosphate-energized vacuolar membrane proton pump 1
Zm00001d028391	234.318	-1.27043	0.167757	-7.57303	3.65e-14	1.06e-12	Subtilisin-like protease SBT1.6
Zm00001d033746	1820.39	-1.27085	0.173308	-7.33289	2.25e-13	5.88e-12	phosphoglucomutase1
Zm00001d008903	64.2765	-1.27148	0.317398	-4.00595	6.18e-05	0.000392726	Peptide-N4-(N-acetyl-beta-glucosaminyl)asparagine amidase A protein
Zm00001d005682	71.402	-1.27162	0.295241	-4.30704	1.65e-05	0.00012053	Protein kinase superfamily protein
Zm00001d002091	289.412	-1.27191	0.190248	-6.68557	2.3e-11	4.49e-10	Putative chloride channel-like protein CLC-g
Zm00001d037540	2356.61	-1.2727	0.141679	-8.98297	2.64e-19	1.36e-17	Fasciclin-like arabinogalactan protein 2
Zm00001d006688	940.644	-1.27276	0.173821	-7.32226	2.44e-13	6.33e-12	Putative polyol transporter 1
Zm00001d051889	316.289	-1.27322	0.180959	-7.03597	1.98e-12	4.48e-11	Protein EIN4
Zm00001d046438	42.9059	-1.27336	0.504456	-2.52422	0.0115956	0.0380728	argonaute101
Zm00001d047255	2157.64	-1.27523	0.14868	-8.57707	9.73e-18	4.24e-16	3-oxoacyl-[acyl-carrier-protein] synthase II chloroplastic
Zm00001d015420	294.442	-1.27552	0.229613	-5.55507	2.78e-08	3.48e-07	DUF581 domain containing protein expressed
Zm00001d011890	246.553	-1.27609	0.288122	-4.42899	9.47e-06	7.27e-05	cytokinin oxidase 3
Zm00001d022374	178.87	-1.27631	0.225947	-5.64873	1.62e-08	2.1e-07	Serine carboxypeptidase-like 40
Zm00001d031136	1535.28	-1.27928	0.19707	-6.49149	8.5e-11	1.53e-09	cysteine synthase2
Zm00001d046142	26.0491	-1.28109	0.46194	-2.77329	0.00554918	0.0202611	E3 ubiquitin-protein ligase ATL41
Zm00001d013109	47.4315	-1.28141	0.433517	-2.95584	0.00311822	0.0123364	calcium-dependent protein kinase 10
Zm00001d028815	562.536	-1.28288	0.368201	-3.48419	0.000493626	0.00246156	Pathogenesis-related protein 10 [Source:UniProtKB/TrEMBL%3BAcc:Q29SB6]
Zm00001d038020	74.5192	-1.28291	0.315346	-4.06826	4.74e-05	0.000310056	Putative leucine-rich repeat transmembrane protein kinase family protein
Zm00001d035447	685.051	-1.28303	0.13595	-9.43747	3.82e-21	2.39e-19	Metal tolerance protein A2
Zm00001d018246	253.583	-1.28429	0.315378	-4.07221	4.66e-05	0.000305223	Kinesin heavy chain-like protein
Zm00001d047743	4685.32	-1.28568	0.159937	-8.03866	9.08e-16	3.21e-14	fatty acid desaturase7
Zm00001d032433	196.086	-1.28584	0.292139	-4.40148	1.08e-05	8.17e-05
Zm00001d004451	504.426	-1.28675	0.240503	-5.35024	8.78e-08	1.01e-06	Glyoxylate/hydroxypyruvate reductase HPR3
Zm00001d020837	166.491	-1.28711	0.261584	-4.92044	8.63e-07	8.25e-06	Dof zinc finger protein DOF1.6
Zm00001d006868	386.594	-1.28731	0.206093	-6.24626	4.2e-10	6.89e-09	Peroxisomal (S)-2-hydroxy-acid oxidase GLO4
Zm00001d013055	44.2446	-1.28758	0.415316	-3.10024	0.00193367	0.00815425	Vesicle-associated membrane protein 722
Zm00001d015914	76.0374	-1.28866	0.285226	-4.51803	6.24e-06	4.96e-05	sugars will eventually be exported transporter4b
Zm00001d034104	142.356	-1.28922	0.204831	-6.29406	3.09e-10	5.19e-09	Cytochrome P450 CYP81A4
Zm00001d047797	558.958	-1.29029	0.188256	-6.85392	7.19e-12	1.52e-10	UDP-glucuronic acid decarboxylase 5
Zm00001d006601	130.737	-1.29075	0.22379	-5.76768	8.04e-09	1.1e-07	Cotton fiber expressed protein 1
Zm00001d054067	26369.7	-1.29201	0.13686	-9.44032	3.72e-21	2.34e-19	Probable inactive linolenate hydroperoxide lyase
Zm00001d044194	535.429	-1.29224	0.172706	-7.48229	7.3e-14	2.03e-12	Transcription factor CPC
Zm00001d024291	251.092	-1.29328	0.28972	-4.46388	8.05e-06	6.27e-05	Putative leucine-rich repeat receptor-like protein kinase family protein
Zm00001d034480	91.2479	-1.29341	0.238559	-5.42178	5.9e-08	7.03e-07	Protein WVD2-like 3
Zm00001d042057	190.995	-1.29371	0.21708	-5.9596	2.53e-09	3.75e-08	Non-specific phospholipase C2
Zm00001d028366	126.803	-1.29476	0.354316	-3.65424	0.000257942	0.00138809	Type IV inositol polyphosphate 5-phosphatase 9
Zm00001d034615	37.0214	-1.29784	0.368781	-3.51928	0.000432716	0.00219826	Protein LURP-one-related 14
Zm00001d031527	142.532	-1.29816	0.272102	-4.77088	1.83e-06	1.65e-05	Probable mitochondrial adenine nucleotide transporter BTL1
Zm00001d012044	1440.38	-1.29848	0.188646	-6.88315	5.85e-12	1.26e-10
Zm00001d021620	125952	-1.29893	0.166199	-7.81551	5.47e-15	1.76e-13	ATP synthase chloroplast subunit2
Zm00001d029884	84.1404	-1.29975	0.435979	-2.98122	0.00287105	0.0114864	Ethylene-responsive transcription factor ERF035
Zm00001d009608	510.846	-1.29999	0.180367	-7.20747	5.7e-13	1.42e-11	3-ketoacyl-CoA synthase
Zm00001d006587	107130	-1.30049	0.198835	-6.54056	6.13e-11	1.12e-09	Chlorophyll a-b binding protein CP29.1 chloroplastic
Zm00001d018134	818.366	-1.30119	0.202583	-6.423	1.34e-10	2.35e-09	Peptidyl-prolyl cis-trans isomerase FKBP12
Zm00001d033339	163.466	-1.30523	0.216277	-6.03498	1.59e-09	2.4e-08	Serine/threonine-protein kinase SRK2E
Zm00001d050918	274.568	-1.30547	0.315373	-4.13945	3.48e-05	0.000234746
Zm00001d037914	301.639	-1.30648	0.286331	-4.56281	5.05e-06	4.09e-05
Zm00001d038274	1397.37	-1.30741	0.197033	-6.63552	3.23e-11	6.15e-10	Tetratricopeptide repeat (TPR)-like superfamily protein
Zm00001d003861	487.559	-1.30785	0.183099	-7.14287	9.14e-13	2.19e-11	Potassium high-affinity transporter
Zm00001d009762	216.35	-1.30874	0.179593	-7.28726	3.16e-13	8.16e-12	DCD (Development and Cell Death) domain protein
Zm00001d010672	5519.39	-1.31062	0.16673	-7.86073	3.82e-15	1.24e-13	Metacaspase type II
Zm00001d048473	180.451	-1.31086	0.180511	-7.26193	3.82e-13	9.67e-12	Putative ubiquitin-conjugating enzyme family%253B Ubiquitin-conjugating enzyme E2 I
Zm00001d029372	72.8025	-1.31236	0.302076	-4.34449	1.4e-05	0.000103499	Serine carboxypeptidase-like 40
Zm00001d034679	289.113	-1.31237	0.189342	-6.93119	4.17e-12	9.08e-11
Zm00001d020607	182.505	-1.31241	0.280409	-4.68035	2.86e-06	2.46e-05	Dormancy-associated protein homolog 3
Zm00001d020272	254.446	-1.31265	0.254483	-5.15812	2.49e-07	2.64e-06	trehalose-6-phosphate phosphatase8
Zm00001d053090	4595.65	-1.31289	0.149426	-8.78623	1.55e-18	7.36e-17	14-3-3-like protein
Zm00001d020380	288.549	-1.31301	0.161491	-8.13055	4.27e-16	1.55e-14	alpha/beta-Hydrolases superfamily protein
Zm00001d034350	5161.18	-1.31384	0.126059	-10.4224	1.96e-25	1.73e-23	IAP-like protein 1
Zm00001d010698	60.4033	-1.31446	0.279915	-4.69593	2.65e-06	2.29e-05	NAD(P)H dehydrogenase (quinone) FQR1
Zm00001d035662	3779.99	-1.31496	0.19163	-6.86197	6.79e-12	1.44e-10	Metallothionein-like protein 2C
Zm00001d051636	297.142	-1.31538	0.239613	-5.48958	4.03e-08	4.92e-07	Delta(12)-fatty-acid desaturase
Zm00001d037768	49.0093	-1.31581	0.32984	-3.98925	6.63e-05	0.000417566	Threonine synthase 1 chloroplastic
Zm00001d029855	469.242	-1.31814	0.166219	-7.93019	2.19e-15	7.28e-14	Scarecrow-like protein 6
Zm00001d006538	132.358	-1.31832	0.314897	-4.18652	2.83e-05	0.000195026	O-Glycosyl hydrolases family 17 protein
Zm00001d017176	924.324	-1.31949	0.248741	-5.30468	1.13e-07	1.28e-06	CONSTANS-like protein CO5
Zm00001d005970	27.9796	-1.31967	0.351871	-3.75044	0.000176527	0.000990053	Dof zinc finger protein DOF1.6
Zm00001d021024	17.24	-1.31977	0.534375	-2.46975	0.0135208	0.0432766	Glucan endo-1%252C3-beta-glucosidase A6
Zm00001d013655	1722.36	-1.32146	0.192738	-6.85624	7.07e-12	1.5e-10	nicotianamine synthase 4
Zm00001d028267	1511.19	-1.32203	0.127088	-10.4025	2.42e-25	2.12e-23	trehalose-6-phosphate synthase2
Zm00001d020395	214.92	-1.32377	0.347419	-3.8103	0.0001388	0.000801143	Protein CCC1
Zm00001d043986	155.24	-1.32573	0.411456	-3.22205	0.00127278	0.00565016	Pyruvate kinase
Zm00001d031395	337.49	-1.32793	0.302774	-4.38588	1.16e-05	8.71e-05	Protein kinase superfamily protein
Zm00001d036293	1398.2	-1.32799	0.209675	-6.33357	2.4e-10	4.09e-09	Caffeoyl-CoA O-methyltransferase1
Zm00001d006677	16.4812	-1.32903	0.486363	-2.73259	0.0062838	0.022532	Protein BRASSINAZOLE-RESISTANT 1
Zm00001d023336	61.5261	-1.32955	0.433506	-3.06697	0.00216243	0.00898468	Putative WRKY DNA-binding domain superfamily protein
Zm00001d048363	200.353	-1.33114	0.391906	-3.39658	0.000682324	0.00327895	Cyclin-dependent kinase inhibitor 5
Zm00001d024952	1269.33	-1.33122	0.167794	-7.9337	2.13e-15	7.09e-14	aconitase2
Zm00001d050091	17.119	-1.3315	0.484412	-2.7487	0.00598325	0.0216161	Putative RING zinc finger domain superfamily protein%253B Ubiquitin-protein ligase/ zinc ion binding protein
Zm00001d041489	22.0225	-1.33191	0.513564	-2.59346	0.00950165	0.0320613	Homeobox-leucine zipper protein ATHB-14
Zm00001d001276	45.5365	-1.3347	0.364781	-3.6589	0.000253298	0.00136595	#N/A
Zm00001d026603	97115.6	-1.33505	0.204628	-6.52427	6.83e-11	1.24e-09	Magnesium-chelatase subunit ChlH chloroplastic
Zm00001d051267	30.2873	-1.33729	0.5099	-2.62264	0.00872502	0.0298514	myb domain protein 19
Zm00001d047901	25.6216	-1.33737	0.400448	-3.33968	0.000838761	0.00394937
Zm00001d042282	2160.99	-1.33793	0.178489	-7.49587	6.59e-14	1.85e-12	Aldolase-type TIM barrel family protein
Zm00001d005630	160.318	-1.33915	0.256883	-5.21307	1.86e-07	2.01e-06	RING/U-box superfamily protein
Zm00001d012382	24.1968	-1.33976	0.426118	-3.1441	0.00166598	0.00716927	Adenine nucleotide alpha hydrolases-like superfamily protein
Zm00001d045269	332.058	-1.34181	0.367381	-3.65238	0.000259824	0.00139639	Multidrug resistance-associated protein3
Zm00001d032233	26.4705	-1.34267	0.53126	-2.52732	0.0114936	0.0378103	Encodes a protein whose expression is responsive to nematode infection.
Zm00001d044153	604.013	-1.34347	0.238139	-5.64152	1.69e-08	2.18e-07	cytochrome P450 10
[truncated: 1,242 more rows]
