# Supplementary material for: Natural variation in tetrapyrrole biosynthetic enzymes and their regulation modifies the maize chlorophyll mutant Oy1-N1989
Source: Plant Physiol. 2025 Nov 12;199(3):kiaf431. doi: 10.1093/plphys/kiaf431 (PMC12607265; doi:10.1093/plphys/kiaf431)
Supplement: kiaf431_Supplementary_Data [file kiaf431_supplementary_data.zip › Table S10.xlsx]

## Sheet: L3Base
Table S10. A) Top SNPs associated in trans with transcript abundance of genes encoding steps in tetrapyrrole biosynthesis pathway in L3Base
Trait	Trait name	Tissue	CHR	POS	SNP	SNP Effect	Pvalue	MAF	Log10p	SNP Type	SNP_count	Hot Top SNP
AC209626.2_FG013	LES28	L3Base	1	2793045	1-2793045	-0.187461	6.5e-05	0.442568	4.187	trans	1	No
AC209626.2_FG013	LES28	L3Base	1	4135392	1-4135392	-0.238106	7.46e-05	0.216216	4.12724	trans	1	No
AC209626.2_FG013	LES28	L3Base	1	6236327	1-6236327	0.356138	8.53e-05	0.0641892	4.06911	trans	1	No
AC209626.2_FG013	LES28	L3Base	1	6532303	1-6532303	0.248722	1.2e-05	0.226351	4.92087	trans	1	No
AC209626.2_FG013	LES28	L3Base	1	7393176	1-7393176	-0.509626	1.75e-05	0.0574324	4.75781	trans	1	No
AC209626.2_FG013	LES28	L3Base	1	9097080	1-9097080	0.460351	3.26e-05	0.0675676	4.48695	trans	1	No
AC209626.2_FG013	LES28	L3Base	1	9447784	1-9447784	-0.38432	5.26e-05	0.0608108	4.27926	trans	1	No
AC209626.2_FG013	LES28	L3Base	1	10094703	1-10094703	0.365405	1.25e-05	0.0945946	4.90171	trans	1	No
AC209626.2_FG013	LES28	L3Base	1	11384513	1-11384513	-0.236395	8.82e-05	0.206081	4.05457	trans	1	No
AC209626.2_FG013	LES28	L3Base	1	12115022	1-12115022	-0.213164	2.93e-05	0.375	4.53353	trans	1	No
AC209626.2_FG013	LES28	L3Base	1	13197158	1-13197158	0.289955	5.18e-05	0.131757	4.28545	trans	1	No
AC209626.2_FG013	LES28	L3Base	1	13903855	1-13903855	-0.283453	4.96e-06	0.202703	5.30449	trans	1	No
AC209626.2_FG013	LES28	L3Base	1	14866782	1-14866782	-0.462414	3.84e-05	0.0506757	4.41596	trans	1	No
AC209626.2_FG013	LES28	L3Base	1	22846775	1-22846775	0.220233	2.07e-06	0.496622	5.68326	trans	1	No
AC209626.2_FG013	LES28	L3Base	1	22846781	1-22846781	0.220233	2.07e-06	0.496622	5.68326	trans	1	No
AC209626.2_FG013	LES28	L3Base	1	26776899	1-26776899	-0.4757	6.19e-07	0.0641892	6.20849	trans	1	No
AC209626.2_FG013	LES28	L3Base	1	26777015	1-26777015	-0.4757	6.19e-07	0.0641892	6.20849	trans	1	No
AC209626.2_FG013	LES28	L3Base	1	27671242	1-27671242	-0.404466	6.28e-05	0.0506757	4.20198	trans	1	No
AC209626.2_FG013	LES28	L3Base	1	34239954	1-34239954	-0.329028	2.65e-05	0.108108	4.57713	trans	1	No
AC209626.2_FG013	LES28	L3Base	1	34629150	1-34629150	-0.337115	9.33e-05	0.0709459	4.02993	trans	1	No
AC209626.2_FG013	LES28	L3Base	1	35872990	1-35872990	-0.317795	4.64e-05	0.0912162	4.33361	trans	1	No
AC209626.2_FG013	LES28	L3Base	1	36632047	1-36632047	-0.395938	5.09e-05	0.0540541	4.29364	trans	1	No
AC209626.2_FG013	LES28	L3Base	1	37297122	1-37297122	0.451266	6.7e-05	0.0506757	4.17412	trans	1	No
AC209626.2_FG013	LES28	L3Base	1	39288794	1-39288794	-0.197431	6.55e-05	0.290541	4.18378	trans	1	No
AC209626.2_FG013	LES28	L3Base	1	41764398	1-41764398	0.273258	2.94e-05	0.155405	4.53195	trans	1	No
AC209626.2_FG013	LES28	L3Base	1	45861606	1-45861606	-0.216005	5.24e-05	0.304054	4.28041	trans	1	No
AC209626.2_FG013	LES28	L3Base	1	47127887	1-47127887	-0.208055	3.25e-05	0.300676	4.48834	trans	1	No
AC209626.2_FG013	LES28	L3Base	1	49342999	1-49342999	-0.355321	2.7e-07	0.131757	6.56917	trans	1	No
AC209626.2_FG013	LES28	L3Base	1	50805705	1-50805705	-0.277419	1.29e-05	0.168919	4.88817	trans	1	No
AC209626.2_FG013	LES28	L3Base	1	51167708	1-51167708	-0.283723	4.1e-05	0.141892	4.38694	trans	1	No
AC209626.2_FG013	LES28	L3Base	1	51885604	1-51885604	-0.221364	7.03e-06	0.429054	5.15298	trans	1	No
AC209626.2_FG013	LES28	L3Base	1	56852726	1-56852726	-0.282828	2.44e-06	0.185811	5.61179	trans	1	No
AC209626.2_FG013	LES28	L3Base	1	57399316	1-57399316	0.34405	9.26e-05	0.0844595	4.03345	trans	1	No
AC209626.2_FG013	LES28	L3Base	1	59851074	1-59851074	-0.39707	4.08e-05	0.0641892	4.38939	trans	1	No
AC209626.2_FG013	LES28	L3Base	1	61783042	1-61783042	-0.269344	4.27e-07	0.253378	6.36917	trans	1	No
AC209626.2_FG013	LES28	L3Base	1	63137828	1-63137828	0.210992	5.62e-06	0.5	5.25004	trans	1	No
AC209626.2_FG013	LES28	L3Base	1	64519884	1-64519884	-0.301222	6.95e-05	0.10473	4.15827	trans	1	No
AC209626.2_FG013	LES28	L3Base	1	65999666	1-65999666	0.23784	5.14e-05	0.195946	4.28915	trans	1	No
AC209626.2_FG013	LES28	L3Base	1	68253060	1-68253060	-0.272816	1.71e-05	0.199324	4.76828	trans	1	No
AC209626.2_FG013	LES28	L3Base	1	69162661	1-69162661	-0.293811	2.15e-05	0.148649	4.66683	trans	1	No
AC209626.2_FG013	LES28	L3Base	1	69162672	1-69162672	-0.293811	2.15e-05	0.148649	4.66683	trans	1	No
AC209626.2_FG013	LES28	L3Base	1	69162675	1-69162675	-0.293811	2.15e-05	0.148649	4.66683	trans	1	No
AC209626.2_FG013	LES28	L3Base	1	73962804	1-73962804	0.376111	2.71e-05	0.0810811	4.56732	trans	1	No
AC209626.2_FG013	LES28	L3Base	1	74746871	1-74746871	-0.200493	2.28e-05	0.378378	4.64227	trans	1	No
AC209626.2_FG013	LES28	L3Base	1	75789409	1-75789409	-0.238699	1.37e-05	0.293919	4.86211	trans	1	No
AC209626.2_FG013	LES28	L3Base	1	76108493	1-76108493	-0.401715	4.7e-05	0.0641892	4.32749	trans	1	No
AC209626.2_FG013	LES28	L3Base	1	77013372	1-77013372	-0.256533	2.78e-05	0.199324	4.55634	trans	1	No
AC209626.2_FG013	LES28	L3Base	1	82411041	1-82411041	-0.315045	8.27e-05	0.101351	4.08226	trans	1	No
AC209626.2_FG013	LES28	L3Base	1	83265498	1-83265498	-0.344919	9.72e-05	0.114865	4.01218	trans	1	No
AC209626.2_FG013	LES28	L3Base	1	86550116	1-86550116	-0.349581	7.36e-05	0.101351	4.13308	trans	1	No
AC209626.2_FG013	LES28	L3Base	1	87783734	1-87783734	-0.298217	1.52e-05	0.128378	4.8187	trans	1	No
AC209626.2_FG013	LES28	L3Base	1	88099881	1-88099881	-0.365508	1.42e-05	0.0743243	4.84879	trans	1	No
AC209626.2_FG013	LES28	L3Base	1	94919299	1-94919299	0.28268	2.66e-07	0.260135	6.57584	trans	1	No
AC209626.2_FG013	LES28	L3Base	1	94919344	1-94919344	0.28268	2.66e-07	0.260135	6.57584	trans	1	No
AC209626.2_FG013	LES28	L3Base	1	95244552	1-95244552	0.256743	5.76e-05	0.179054	4.23921	trans	1	No
AC209626.2_FG013	LES28	L3Base	1	100458268	1-100458268	0.290311	8.69e-05	0.155405	4.0608	trans	1	No
AC209626.2_FG013	LES28	L3Base	1	102004486	1-102004486	0.214519	4.68e-05	0.290541	4.32962	trans	1	No
AC209626.2_FG013	LES28	L3Base	1	105768555	1-105768555	-0.344031	2.55e-06	0.118243	5.59386	trans	1	No
AC209626.2_FG013	LES28	L3Base	1	107408068	1-107408068	-0.333323	2.67e-05	0.111486	4.57413	trans	1	No
AC209626.2_FG013	LES28	L3Base	1	108053894	1-108053894	-0.245608	4.63e-05	0.202703	4.33441	trans	1	No
AC209626.2_FG013	LES28	L3Base	1	108880217	1-108880217	-0.245826	1.72e-05	0.189189	4.76391	trans	1	No
AC209626.2_FG013	LES28	L3Base	1	109430112	1-109430112	-0.206536	3.32e-05	0.341216	4.47894	trans	1	No
AC209626.2_FG013	LES28	L3Base	1	109744445	1-109744445	-0.263965	8.17e-05	0.165541	4.08754	trans	1	No
AC209626.2_FG013	LES28	L3Base	1	112812087	1-112812087	-0.273161	7.72e-05	0.152027	4.11232	trans	1	No
AC209626.2_FG013	LES28	L3Base	1	114969536	1-114969536	-0.239242	9.29e-05	0.182432	4.03176	trans	1	No
AC209626.2_FG013	LES28	L3Base	1	122435034	1-122435034	0.312137	3.59e-05	0.101351	4.44542	trans	1	No
AC209626.2_FG013	LES28	L3Base	1	149475667	1-149475667	-0.36312	5.21e-05	0.0608108	4.28327	trans	1	No
AC209626.2_FG013	LES28	L3Base	1	157353005	1-157353005	-0.249127	6.27e-05	0.148649	4.20274	trans	1	No
AC209626.2_FG013	LES28	L3Base	1	157977381	1-157977381	0.207801	5.18e-05	0.347973	4.28536	trans	1	No
AC209626.2_FG013	LES28	L3Base	1	158300871	1-158300871	0.449018	6.52e-06	0.0810811	5.18607	trans	1	No
AC209626.2_FG013	LES28	L3Base	1	165546810	1-165546810	0.35513	6.23e-05	0.0810811	4.20582	trans	1	No
AC209626.2_FG013	LES28	L3Base	1	168743490	1-168743490	0.241685	2.7e-06	0.341216	5.56876	trans	1	No
AC209626.2_FG013	LES28	L3Base	1	171784220	1-171784220	0.600078	4.57e-05	0.0540541	4.33983	trans	1	No
AC209626.2_FG013	LES28	L3Base	1	172093704	1-172093704	0.396266	7.44e-05	0.0709459	4.12865	trans	1	No
AC209626.2_FG013	LES28	L3Base	1	173030973	1-173030973	-0.359792	3.86e-05	0.0675676	4.4134	trans	1	No
AC209626.2_FG013	LES28	L3Base	1	173412516	1-173412516	-0.354396	5.25e-05	0.0675676	4.27952	trans	1	No
AC209626.2_FG013	LES28	L3Base	1	176464532	1-176464532	-0.429043	9.32e-05	0.0506757	4.03073	trans	1	No
AC209626.2_FG013	LES28	L3Base	1	177993646	1-177993646	-0.203268	2.79e-05	0.39527	4.55431	trans	1	No
AC209626.2_FG013	LES28	L3Base	1	178583646	1-178583646	-0.277785	1.59e-05	0.165541	4.7975	trans	1	No
AC209626.2_FG013	LES28	L3Base	1	178859735	1-178859735	-0.238726	5.63e-05	0.192568	4.2495	trans	1	No
AC209626.2_FG013	LES28	L3Base	1	179705170	1-179705170	-0.349739	2.91e-05	0.0844595	4.53614	trans	1	No
AC209626.2_FG013	LES28	L3Base	1	180109357	1-180109357	-0.314858	3.07e-05	0.101351	4.51271	trans	1	No
AC209626.2_FG013	LES28	L3Base	1	181879519	1-181879519	-0.240155	1.77e-05	0.216216	4.75149	trans	1	No
AC209626.2_FG013	LES28	L3Base	1	182719614	1-182719614	-0.288972	7.04e-05	0.111486	4.15273	trans	1	No
AC209626.2_FG013	LES28	L3Base	1	184480601	1-184480601	-0.426334	7.5e-06	0.0540541	5.12489	trans	1	No
AC209626.2_FG013	LES28	L3Base	1	191217508	1-191217508	-0.396512	7.79e-05	0.0608108	4.10861	trans	1	No
AC209626.2_FG013	LES28	L3Base	1	194122466	1-194122466	-0.24333	1.37e-05	0.429054	4.86454	trans	1	No
AC209626.2_FG013	LES28	L3Base	1	197054660	1-197054660	-0.271919	2.47e-06	0.202703	5.60806	trans	1	No
AC209626.2_FG013	LES28	L3Base	1	199129756	1-199129756	-0.217561	1.69e-05	0.439189	4.77192	trans	1	No
AC209626.2_FG013	LES28	L3Base	1	202668982	1-202668982	-0.225863	3.77e-05	0.307432	4.42321	trans	1	No
AC209626.2_FG013	LES28	L3Base	1	204907773	1-204907773	0.394735	6.41e-05	0.0810811	4.19311	trans	1	No
AC209626.2_FG013	LES28	L3Base	1	205920467	1-205920467	-0.204783	1.41e-05	0.489865	4.85194	trans	1	No
AC209626.2_FG013	LES28	L3Base	1	206648651	1-206648651	0.19315	2.62e-05	0.456081	4.58143	trans	1	No
AC209626.2_FG013	LES28	L3Base	1	211118429	1-211118429	-0.385472	7.65e-05	0.0743243	4.11622	trans	1	No
AC209626.2_FG013	LES28	L3Base	1	211921211	1-211921211	-0.312049	1.58e-05	0.118243	4.80234	trans	1	No
AC209626.2_FG013	LES28	L3Base	1	217077285	1-217077285	-0.361818	3.4e-07	0.125	6.46885	trans	1	No
AC209626.2_FG013	LES28	L3Base	1	220386618	1-220386618	0.19482	1.65e-05	0.442568	4.78265	trans	1	No
AC209626.2_FG013	LES28	L3Base	1	227864711	1-227864711	-0.230106	3.84e-05	0.212838	4.41577	trans	1	No
AC209626.2_FG013	LES28	L3Base	1	228367950	1-228367950	-0.304549	2.21e-05	0.121622	4.65541	trans	1	No
AC209626.2_FG013	LES28	L3Base	1	229873309	1-229873309	-0.398828	4.34e-05	0.0608108	4.36242	trans	1	No
AC209626.2_FG013	LES28	L3Base	1	232262391	1-232262391	0.242446	8.57e-05	0.199324	4.06712	trans	1	No
AC209626.2_FG013	LES28	L3Base	1	233615222	1-233615222	0.216836	5.68e-06	0.425676	5.2455	trans	1	No
AC209626.2_FG013	LES28	L3Base	1	234981709	1-234981709	0.2905	7.45e-05	0.138514	4.128	trans	1	No
AC209626.2_FG013	LES28	L3Base	1	239990325	1-239990325	0.221316	9.74e-05	0.222973	4.01157	trans	1	No
AC209626.2_FG013	LES28	L3Base	1	240577518	1-240577518	0.283118	3.98e-05	0.162162	4.39958	trans	1	No
AC209626.2_FG013	LES28	L3Base	1	241485943	1-241485943	-0.271967	1.05e-05	0.168919	4.97845	trans	1	No
AC209626.2_FG013	LES28	L3Base	1	241485945	1-241485945	-0.271967	1.05e-05	0.168919	4.97845	trans	1	No
AC209626.2_FG013	LES28	L3Base	1	243057086	1-243057086	-0.313855	5.15e-05	0.0912162	4.28856	trans	1	No
AC209626.2_FG013	LES28	L3Base	1	246792551	1-246792551	-0.41602	7.39e-05	0.0641892	4.1316	trans	1	No
AC209626.2_FG013	LES28	L3Base	1	249588105	1-249588105	0.357906	9.67e-05	0.0844595	4.01445	trans	1	No
AC209626.2_FG013	LES28	L3Base	1	255208537	1-255208537	-0.361301	4.82e-05	0.0709459	4.31717	trans	1	No
AC209626.2_FG013	LES28	L3Base	1	256645396	1-256645396	0.230393	1.46e-05	0.236486	4.836	trans	1	No
AC209626.2_FG013	LES28	L3Base	1	257356958	1-257356958	0.226081	6.11e-05	0.304054	4.21393	trans	1	No
AC209626.2_FG013	LES28	L3Base	1	258526021	1-258526021	-0.369447	4e-05	0.0743243	4.39773	trans	1	No
AC209626.2_FG013	LES28	L3Base	1	260138513	1-260138513	-0.373348	9.93e-07	0.111486	6.0032	trans	1	No
AC209626.2_FG013	LES28	L3Base	1	261247981	1-261247981	-0.301852	3.66e-06	0.152027	5.43595	trans	1	No
AC209626.2_FG013	LES28	L3Base	1	261630223	1-261630223	0.510455	1.34e-05	0.0574324	4.87286	trans	1	No
AC209626.2_FG013	LES28	L3Base	1	263072146	1-263072146	-0.21277	1.43e-05	0.415541	4.8433	trans	1	No
AC209626.2_FG013	LES28	L3Base	1	269263018	1-269263018	-0.423573	9.07e-07	0.0810811	6.04243	trans	1	No
AC209626.2_FG013	LES28	L3Base	1	270867424	1-270867424	0.200864	9e-05	0.486486	4.04561	trans	1	No
AC209626.2_FG013	LES28	L3Base	1	271971845	1-271971845	-0.250025	0.0001	0.158784	4.00019	trans	1	No
AC209626.2_FG013	LES28	L3Base	1	272712772	1-272712772	-0.192392	4.07e-05	0.412162	4.39076	trans	1	No
AC209626.2_FG013	LES28	L3Base	1	275142866	1-275142866	-0.405482	3.06e-05	0.0743243	4.51394	trans	1	No
AC209626.2_FG013	LES28	L3Base	1	275777087	1-275777087	-0.372898	4.51e-05	0.0641892	4.34607	trans	1	No
AC209626.2_FG013	LES28	L3Base	1	276511255	1-276511255	-0.190826	7.87e-05	0.439189	4.10376	trans	1	No
AC209626.2_FG013	LES28	L3Base	1	278163291	1-278163291	0.369023	9.36e-05	0.0743243	4.02888	trans	1	No
AC209626.2_FG013	LES28	L3Base	1	278830174	1-278830174	0.195541	5.36e-05	0.47973	4.27079	trans	1	No
AC209626.2_FG013	LES28	L3Base	1	280846866	1-280846866	-0.366435	6.63e-05	0.0709459	4.17858	trans	1	No
AC209626.2_FG013	LES28	L3Base	1	281177920	1-281177920	-0.213947	2.59e-05	0.408784	4.5875	trans	1	No
AC209626.2_FG013	LES28	L3Base	1	283019563	1-283019563	-0.356545	9.28e-05	0.0641892	4.03253	trans	1	No
AC209626.2_FG013	LES28	L3Base	1	283657847	1-283657847	-0.307872	5.07e-06	0.148649	5.29472	trans	1	No
AC209626.2_FG013	LES28	L3Base	1	284174556	1-284174556	0.257357	3.25e-05	0.175676	4.48835	trans	1	No
AC209626.2_FG013	LES28	L3Base	1	284698656	1-284698656	-0.254108	4.77e-05	0.226351	4.32167	trans	1	No
AC209626.2_FG013	LES28	L3Base	1	286731513	1-286731513	-0.287921	2.41e-06	0.168919	5.61767	trans	1	No
AC209626.2_FG013	LES28	L3Base	1	288841732	1-288841732	-0.435059	6.01e-06	0.0540541	5.22126	trans	1	No
AC209626.2_FG013	LES28	L3Base	1	291430028	1-291430028	-0.263876	4.06e-08	0.486486	7.39194	trans	1	No
AC209626.2_FG013	LES28	L3Base	1	291750040	1-291750040	0.252719	9.63e-05	0.162162	4.01621	trans	1	No
AC209626.2_FG013	LES28	L3Base	1	292307380	1-292307380	-0.309703	8.2e-05	0.111486	4.08641	trans	1	No
AC209626.2_FG013	LES28	L3Base	1	293210845	1-293210845	-0.310745	4.71e-06	0.152027	5.32715	trans	1	No
AC209626.2_FG013	LES28	L3Base	1	293763785	1-293763785	0.292081	4.83e-05	0.155405	4.31615	trans	1	No
AC209626.2_FG013	LES28	L3Base	1	295310629	1-295310629	-0.214212	6.1e-05	0.283784	4.21489	trans	1	No
AC209626.2_FG013	LES28	L3Base	1	296416943	1-296416943	0.211984	2.93e-05	0.307432	4.53343	trans	1	No
AC209626.2_FG013	LES28	L3Base	1	297098294	1-297098294	0.261705	1.23e-05	0.206081	4.91161	trans	1	No
AC209626.2_FG013	LES28	L3Base	1	300687208	1-300687208	0.338297	4.95e-05	0.125	4.30536	trans	1	No
AC209626.2_FG013	LES28	L3Base	1	301725551	1-301725551	-0.281647	4.06e-05	0.165541	4.39128	trans	1	No
AC209626.2_FG013	LES28	L3Base	1	303765866	1-303765866	-0.468161	3.3e-05	0.0506757	4.48112	trans	1	No
AC209626.2_FG013	LES28	L3Base	1	304295450	1-304295450	0.514667	8.07e-05	0.0574324	4.09293	trans	1	No
AC209626.2_FG013	LES28	L3Base	2	1415143	2-1415143	0.345238	5.47e-05	0.0912162	4.26176	trans	1	No
AC209626.2_FG013	LES28	L3Base	2	1686689	2-1686689	0.473213	5.95e-05	0.0506757	4.22512	trans	1	No
AC209626.2_FG013	LES28	L3Base	2	3043664	2-3043664	-0.215032	1.08e-05	0.39527	4.9661	trans	1	No
AC209626.2_FG013	LES28	L3Base	2	3556757	2-3556757	-0.225481	9.22e-06	0.412162	5.03535	trans	1	No
AC209626.2_FG013	LES28	L3Base	2	4278684	2-4278684	-0.184819	8.49e-05	0.456081	4.07125	trans	1	No
AC209626.2_FG013	LES28	L3Base	2	7736747	2-7736747	-0.311851	7.78e-05	0.097973	4.10882	trans	1	No
AC209626.2_FG013	LES28	L3Base	2	8988981	2-8988981	-0.266001	8.76e-07	0.27027	6.05761	trans	1	No
AC209626.2_FG013	LES28	L3Base	2	11565374	2-11565374	-0.279951	9.15e-06	0.189189	5.03859	trans	1	No
AC209626.2_FG013	LES28	L3Base	2	12116349	2-12116349	-0.408631	6.17e-05	0.0608108	4.21002	trans	1	No
AC209626.2_FG013	LES28	L3Base	2	12790083	2-12790083	-0.345243	4.84e-06	0.10473	5.31536	trans	1	No
AC209626.2_FG013	LES28	L3Base	2	15304776	2-15304776	0.39718	4.98e-05	0.0641892	4.30278	trans	1	No
AC209626.2_FG013	LES28	L3Base	2	17754854	2-17754854	-0.295651	3.08e-05	0.118243	4.51211	trans	1	No
AC209626.2_FG013	LES28	L3Base	2	19023509	2-19023509	-0.353984	3.89e-05	0.0777027	4.40995	trans	1	No
AC209626.2_FG013	LES28	L3Base	2	21642873	2-21642873	-0.299332	4.96e-05	0.118243	4.30431	trans	1	No
AC209626.2_FG013	LES28	L3Base	2	23332719	2-23332719	-0.249141	5.39e-05	0.172297	4.26856	trans	1	No
AC209626.2_FG013	LES28	L3Base	2	25727191	2-25727191	-0.287849	5.39e-06	0.158784	5.26835	trans	1	No
AC209626.2_FG013	LES28	L3Base	2	29169460	2-29169460	0.369402	6.37e-05	0.0844595	4.19559	trans	1	No
AC209626.2_FG013	LES28	L3Base	2	29655612	2-29655612	-0.239502	8.99e-06	0.239865	5.04641	trans	1	No
AC209626.2_FG013	LES28	L3Base	2	31076670	2-31076670	-0.235465	3.76e-05	0.236486	4.42441	trans	1	No
AC209626.2_FG013	LES28	L3Base	2	31609808	2-31609808	-0.267702	3.98e-05	0.138514	4.39988	trans	1	No
AC209626.2_FG013	LES28	L3Base	2	33382237	2-33382237	-0.405016	1.14e-05	0.0608108	4.94275	trans	1	No
AC209626.2_FG013	LES28	L3Base	2	34100461	2-34100461	0.333066	5.21e-06	0.125	5.28306	trans	1	No
AC209626.2_FG013	LES28	L3Base	2	34450673	2-34450673	0.40677	1.22e-05	0.0675676	4.91274	trans	1	No
AC209626.2_FG013	LES28	L3Base	2	36653475	2-36653475	0.501744	2.62e-05	0.0506757	4.58223	trans	1	No
AC209626.2_FG013	LES28	L3Base	2	38011232	2-38011232	-0.336465	6.14e-08	0.155405	7.21195	trans	1	No
AC209626.2_FG013	LES28	L3Base	2	39746531	2-39746531	0.458361	3.26e-05	0.0574324	4.48658	trans	1	No
AC209626.2_FG013	LES28	L3Base	2	41383731	2-41383731	-0.39645	8.26e-05	0.0574324	4.08292	trans	1	No
AC209626.2_FG013	LES28	L3Base	2	41668904	2-41668904	-0.294074	6.77e-05	0.108108	4.16955	trans	1	No
AC209626.2_FG013	LES28	L3Base	2	42300955	2-42300955	0.349127	2.47e-05	0.111486	4.60679	trans	1	No
AC209626.2_FG013	LES28	L3Base	2	43303729	2-43303729	-0.210279	7.87e-05	0.297297	4.1038	trans	1	No
AC209626.2_FG013	LES28	L3Base	2	43573337	2-43573337	0.24229	6.36e-05	0.216216	4.19679	trans	1	No
AC209626.2_FG013	LES28	L3Base	2	47103104	2-47103104	0.232136	7.2e-05	0.27027	4.14252	trans	1	No
AC209626.2_FG013	LES28	L3Base	2	47869037	2-47869037	0.227376	1.57e-05	0.496622	4.80356	trans	1	No
AC209626.2_FG013	LES28	L3Base	2	49546520	2-49546520	0.25139	7.78e-05	0.236486	4.10876	trans	1	No
AC209626.2_FG013	LES28	L3Base	2	59852652	2-59852652	0.265522	5.23e-05	0.155405	4.2814	trans	1	No
AC209626.2_FG013	LES28	L3Base	2	60760833	2-60760833	-0.51274	5.01e-05	0.0540541	4.29983	trans	1	No
AC209626.2_FG013	LES28	L3Base	2	60761126	2-60761126	-0.51274	5.01e-05	0.0540541	4.29983	trans	1	No
AC209626.2_FG013	LES28	L3Base	2	61210137	2-61210137	0.417482	5.97e-06	0.0574324	5.22414	trans	1	No
AC209626.2_FG013	LES28	L3Base	2	61671114	2-61671114	-0.618687	2.67e-05	0.0844595	4.57343	trans	1	No
AC209626.2_FG013	LES28	L3Base	2	62508796	2-62508796	-0.370703	7.19e-05	0.0675676	4.14327	trans	1	No
AC209626.2_FG013	LES28	L3Base	2	63163951	2-63163951	0.369403	6.13e-07	0.121622	6.21238	trans	1	No
AC209626.2_FG013	LES28	L3Base	2	66631440	2-66631440	0.389934	5.87e-05	0.0912162	4.23151	trans	1	No
AC209626.2_FG013	LES28	L3Base	2	72464180	2-72464180	-0.404032	4.67e-05	0.0574324	4.33044	trans	1	No
AC209626.2_FG013	LES28	L3Base	2	75470691	2-75470691	0.377335	5.59e-06	0.097973	5.25264	trans	1	No
AC209626.2_FG013	LES28	L3Base	2	80681023	2-80681023	0.455336	4.29e-05	0.0574324	4.36773	trans	1	No
AC209626.2_FG013	LES28	L3Base	2	82676867	2-82676867	0.425438	2.69e-05	0.0574324	4.57027	trans	1	No
AC209626.2_FG013	LES28	L3Base	2	84462933	2-84462933	0.25791	2.41e-05	0.189189	4.61832	trans	1	No
AC209626.2_FG013	LES28	L3Base	2	84845060	2-84845060	0.310155	7.17e-05	0.108108	4.14425	trans	1	No
AC209626.2_FG013	LES28	L3Base	2	85736229	2-85736229	-0.41911	6.45e-05	0.0608108	4.19031	trans	1	No
AC209626.2_FG013	LES28	L3Base	2	103724195	2-103724195	-0.391043	3.58e-05	0.0641892	4.44555	trans	1	No
AC209626.2_FG013	LES28	L3Base	2	104637777	2-104637777	0.354531	2.78e-05	0.0912162	4.5566	trans	2	No
AC209626.2_FG013	LES28	L3Base	2	105340441	2-105340441	-0.313602	2.43e-06	0.155405	5.61375	trans	1	No
AC209626.2_FG013	LES28	L3Base	2	105731931	2-105731931	-0.274277	6.48e-05	0.135135	4.18861	trans	1	No
AC209626.2_FG013	LES28	L3Base	2	106039671	2-106039671	-0.255641	1.87e-05	0.195946	4.72871	trans	1	No
AC209626.2_FG013	LES28	L3Base	2	106656621	2-106656621	-0.419114	1.5e-05	0.0641892	4.82248	trans	1	No
AC209626.2_FG013	LES28	L3Base	2	106656658	2-106656658	-0.419114	1.5e-05	0.0641892	4.82248	trans	1	No
AC209626.2_FG013	LES28	L3Base	2	107977912	2-107977912	-0.213701	1.78e-05	0.35473	4.75013	trans	1	No
AC209626.2_FG013	LES28	L3Base	2	112050201	2-112050201	0.420629	6.45e-05	0.0641892	4.19019	trans	1	No
AC209626.2_FG013	LES28	L3Base	2	114013412	2-114013412	-0.367071	8.42e-05	0.0641892	4.07452	trans	1	No
AC209626.2_FG013	LES28	L3Base	2	114807141	2-114807141	-0.368536	7.15e-07	0.114865	6.146	trans	1	No
AC209626.2_FG013	LES28	L3Base	2	116482379	2-116482379	0.41603	5.31e-05	0.0743243	4.27483	trans	1	No
AC209626.2_FG013	LES28	L3Base	2	118077904	2-118077904	0.28458	7.76e-06	0.162162	5.11012	trans	1	No
AC209626.2_FG013	LES28	L3Base	2	120011238	2-120011238	0.261208	6.67e-05	0.131757	4.17618	trans	1	No
AC209626.2_FG013	LES28	L3Base	2	121780996	2-121780996	0.401946	5.76e-06	0.0844595	5.23972	trans	1	No
AC209626.2_FG013	LES28	L3Base	2	133842455	2-133842455	0.189076	9.95e-05	0.452703	4.00236	trans	1	No
AC209626.2_FG013	LES28	L3Base	2	147574366	2-147574366	-0.444847	4.63e-06	0.0641892	5.33479	trans	1	No
AC209626.2_FG013	LES28	L3Base	2	147902729	2-147902729	-0.315971	7.7e-06	0.118243	5.11339	trans	1	No
AC209626.2_FG013	LES28	L3Base	2	157742283	2-157742283	0.22322	9.61e-05	0.243243	4.01713	trans	1	No
AC209626.2_FG013	LES28	L3Base	2	159198677	2-159198677	-0.40732	2.97e-08	0.097973	7.52704	trans	1	No
AC209626.2_FG013	LES28	L3Base	2	168570645	2-168570645	-0.244177	6.23e-05	0.182432	4.20534	trans	1	No
AC209626.2_FG013	LES28	L3Base	2	169088382	2-169088382	-0.423251	5.35e-06	0.0709459	5.27128	trans	1	No
AC209626.2_FG013	LES28	L3Base	2	169460406	2-169460406	-0.202759	3.48e-05	0.452703	4.45847	trans	1	No
AC209626.2_FG013	LES28	L3Base	2	183152756	2-183152756	0.189554	7.62e-05	0.402027	4.11788	trans	1	No
AC209626.2_FG013	LES28	L3Base	2	184849553	2-184849553	-0.339772	3.54e-05	0.0810811	4.45062	trans	1	No
AC209626.2_FG013	LES28	L3Base	2	185936769	2-185936769	-0.503775	1.04e-05	0.0540541	4.98251	trans	1	No
AC209626.2_FG013	LES28	L3Base	2	189218974	2-189218974	-0.226196	1.63e-05	0.371622	4.78828	trans	1	No
AC209626.2_FG013	LES28	L3Base	2	191104490	2-191104490	0.304296	6.14e-05	0.125	4.21188	trans	1	No
AC209626.2_FG013	LES28	L3Base	2	195396584	2-195396584	0.199851	3.97e-05	0.452703	4.40129	trans	1	No
AC209626.2_FG013	LES28	L3Base	2	204896741	2-204896741	-0.364334	7.76e-05	0.0675676	4.11019	trans	1	No
AC209626.2_FG013	LES28	L3Base	2	219734083	2-219734083	0.237686	2.49e-05	0.199324	4.60371	trans	1	No
AC209626.2_FG013	LES28	L3Base	2	221432441	2-221432441	-0.40282	7.26e-05	0.0506757	4.13921	trans	1	No
AC209626.2_FG013	LES28	L3Base	2	222489825	2-222489825	-0.298088	2.66e-06	0.152027	5.5759	trans	1	No
AC209626.2_FG013	LES28	L3Base	2	222489829	2-222489829	-0.298088	2.66e-06	0.152027	5.5759	trans	1	No
AC209626.2_FG013	LES28	L3Base	2	229703572	2-229703572	0.390041	3.01e-07	0.114865	6.52092	trans	1	No
AC209626.2_FG013	LES28	L3Base	2	230079214	2-230079214	0.262803	2.57e-05	0.209459	4.59023	trans	1	No
AC209626.2_FG013	LES28	L3Base	2	231604978	2-231604978	-0.198844	8.01e-05	0.341216	4.09651	trans	1	No
AC209626.2_FG013	LES28	L3Base	2	233059269	2-233059269	0.344134	3.3e-05	0.111486	4.48087	trans	1	No
AC209626.2_FG013	LES28	L3Base	2	233422051	2-233422051	-0.225445	1.71e-05	0.280405	4.76749	trans	1	No
AC209626.2_FG013	LES28	L3Base	2	238166265	2-238166265	-0.334705	3.71e-05	0.0945946	4.43116	trans	1	No
AC209626.2_FG013	LES28	L3Base	3	948315	3-948315	0.231798	5.67e-06	0.324324	5.24627	trans	1	No
AC209626.2_FG013	LES28	L3Base	3	1293086	3-1293086	0.338314	1.95e-06	0.14527	5.7089	trans	1	No
AC209626.2_FG013	LES28	L3Base	3	2002410	3-2002410	-0.365816	4.87e-05	0.0709459	4.31225	trans	1	No
AC209626.2_FG013	LES28	L3Base	3	2286920	3-2286920	-0.355183	3.13e-05	0.0675676	4.50464	trans	1	No
AC209626.2_FG013	LES28	L3Base	3	4724958	3-4724958	0.226928	2.39e-05	0.273649	4.62073	trans	1	No
AC209626.2_FG013	LES28	L3Base	3	4995257	3-4995257	0.477234	1.18e-06	0.0709459	5.92744	trans	1	No
AC209626.2_FG013	LES28	L3Base	3	5918500	3-5918500	-0.417775	3.96e-05	0.0506757	4.40215	trans	1	No
AC209626.2_FG013	LES28	L3Base	3	7349200	3-7349200	-0.297508	4.29e-05	0.118243	4.36759	trans	1	No
AC209626.2_FG013	LES28	L3Base	3	8101220	3-8101220	0.23906	1.48e-05	0.222973	4.83031	trans	1	No
AC209626.2_FG013	LES28	L3Base	3	8101228	3-8101228	0.23906	1.48e-05	0.222973	4.83031	trans	1	No
AC209626.2_FG013	LES28	L3Base	3	11175954	3-11175954	0.222672	1.17e-05	0.293919	4.93324	trans	1	No
AC209626.2_FG013	LES28	L3Base	3	15339703	3-15339703	-0.346218	1.87e-05	0.0844595	4.72869	trans	1	No
AC209626.2_FG013	LES28	L3Base	3	15816015	3-15816015	-0.352866	9.97e-05	0.0608108	4.0015	trans	1	No
AC209626.2_FG013	LES28	L3Base	3	16786620	3-16786620	-0.220136	2.46e-06	0.456081	5.6092	trans	1	No
AC209626.2_FG013	LES28	L3Base	3	19018619	3-19018619	-0.356051	5.37e-05	0.0743243	4.26971	trans	1	No
AC209626.2_FG013	LES28	L3Base	3	19384081	3-19384081	0.233082	2.89e-05	0.273649	4.53933	trans	1	No
AC209626.2_FG013	LES28	L3Base	3	22510091	3-22510091	-0.420029	7.23e-05	0.0506757	4.14088	trans	1	No
AC209626.2_FG013	LES28	L3Base	3	23377158	3-23377158	-0.392295	2.6e-06	0.0912162	5.58444	trans	1	No
AC209626.2_FG013	LES28	L3Base	3	23650316	3-23650316	-0.456501	6.45e-06	0.0540541	5.19029	trans	1	No
AC209626.2_FG013	LES28	L3Base	3	23985795	3-23985795	-0.418002	7.66e-05	0.0540541	4.11573	trans	1	No
AC209626.2_FG013	LES28	L3Base	3	24385302	3-24385302	-0.418687	1.02e-05	0.0743243	4.99129	trans	1	No
AC209626.2_FG013	LES28	L3Base	3	25044212	3-25044212	-0.344396	3.36e-06	0.125	5.47338	trans	1	No
AC209626.2_FG013	LES28	L3Base	3	27970281	3-27970281	-0.309437	5.29e-06	0.135135	5.27661	trans	1	No
AC209626.2_FG013	LES28	L3Base	3	33510580	3-33510580	-0.389032	4.23e-05	0.0574324	4.37323	trans	1	No
AC209626.2_FG013	LES28	L3Base	3	34104573	3-34104573	-0.403108	4.4e-05	0.0608108	4.35689	trans	1	No
AC209626.2_FG013	LES28	L3Base	3	34911027	3-34911027	-0.322232	3.21e-06	0.138514	5.49358	trans	1	No
AC209626.2_FG013	LES28	L3Base	3	36267627	3-36267627	-0.201716	7.16e-05	0.314189	4.1451	trans	1	No
AC209626.2_FG013	LES28	L3Base	3	36995374	3-36995374	-0.277149	1.39e-05	0.148649	4.85849	trans	3	No
AC209626.2_FG013	LES28	L3Base	3	37804759	3-37804759	-0.350026	3.78e-05	0.0743243	4.42221	trans	1	No
AC209626.2_FG013	LES28	L3Base	3	40532074	3-40532074	-0.199417	6.86e-05	0.310811	4.16393	trans	1	No
AC209626.2_FG013	LES28	L3Base	3	40999319	3-40999319	0.375426	4.46e-05	0.0675676	4.35022	trans	1	No
AC209626.2_FG013	LES28	L3Base	3	43404185	3-43404185	-0.229051	1.81e-05	0.317568	4.74222	trans	1	No
AC209626.2_FG013	LES28	L3Base	3	45144391	3-45144391	-0.41532	4.01e-05	0.0574324	4.39724	trans	1	No
AC209626.2_FG013	LES28	L3Base	3	47100632	3-47100632	0.34024	4.45e-05	0.0878378	4.35121	trans	1	No
AC209626.2_FG013	LES28	L3Base	3	48731597	3-48731597	-0.275272	7.7e-05	0.121622	4.11368	trans	1	No
AC209626.2_FG013	LES28	L3Base	3	52024368	3-52024368	-0.39563	3.77e-05	0.0608108	4.42369	trans	1	No
AC209626.2_FG013	LES28	L3Base	3	53380190	3-53380190	0.207862	5.2e-05	0.337838	4.28376	trans	1	No
AC209626.2_FG013	LES28	L3Base	3	56738849	3-56738849	0.210042	1.79e-05	0.405405	4.74681	trans	1	No
AC209626.2_FG013	LES28	L3Base	3	58530353	3-58530353	-0.195691	4.62e-05	0.435811	4.33522	trans	1	No
AC209626.2_FG013	LES28	L3Base	3	59341744	3-59341744	0.419508	7.24e-05	0.0506757	4.13999	trans	1	No
AC209626.2_FG013	LES28	L3Base	3	66585469	3-66585469	0.196155	6.27e-05	0.405405	4.20268	trans	1	No
AC209626.2_FG013	LES28	L3Base	3	67336079	3-67336079	-0.310846	2.58e-05	0.108108	4.58875	trans	1	No
AC209626.2_FG013	LES28	L3Base	3	67809073	3-67809073	-0.35	3.83e-05	0.0810811	4.41643	trans	1	No
AC209626.2_FG013	LES28	L3Base	3	98577863	3-98577863	-0.537675	2.29e-07	0.0608108	6.64056	trans	2	No
AC209626.2_FG013	LES28	L3Base	3	103571561	3-103571561	0.350436	9.6e-05	0.0641892	4.01781	trans	1	No
AC209626.2_FG013	LES28	L3Base	3	107241493	3-107241493	0.305281	9.73e-06	0.121622	5.01198	trans	1	No
AC209626.2_FG013	LES28	L3Base	3	118362429	3-118362429	-0.236435	8.51e-05	0.243243	4.06985	trans	1	No
AC209626.2_FG013	LES28	L3Base	3	118986774	3-118986774	0.196198	8.64e-05	0.347973	4.06331	trans	1	No
AC209626.2_FG013	LES28	L3Base	3	120752105	3-120752105	-0.231375	9.14e-05	0.212838	4.03898	trans	1	No
AC209626.2_FG013	LES28	L3Base	3	123543579	3-123543579	0.245947	6.78e-06	0.266892	5.16897	trans	1	No
AC209626.2_FG013	LES28	L3Base	3	124477650	3-124477650	-0.216122	3.12e-05	0.337838	4.50582	trans	1	No
AC209626.2_FG013	LES28	L3Base	3	124744376	3-124744376	0.457499	1.96e-06	0.0675676	5.7076	trans	1	No
AC209626.2_FG013	LES28	L3Base	3	127919891	3-127919891	-0.254603	2.56e-06	0.219595	5.59195	trans	1	No
AC209626.2_FG013	LES28	L3Base	3	128405181	3-128405181	0.255198	5.09e-05	0.168919	4.29322	trans	1	No
AC209626.2_FG013	LES28	L3Base	3	129027953	3-129027953	0.221334	7.71e-05	0.35473	4.11275	trans	1	No
AC209626.2_FG013	LES28	L3Base	3	131106884	3-131106884	0.301494	6.5e-05	0.111486	4.18721	trans	1	No
AC209626.2_FG013	LES28	L3Base	3	132074695	3-132074695	-0.411391	8.62e-05	0.0506757	4.06466	trans	1	No
AC209626.2_FG013	LES28	L3Base	3	134679842	3-134679842	0.411505	2.72e-05	0.0641892	4.56612	trans	1	No
AC209626.2_FG013	LES28	L3Base	3	135481188	3-135481188	0.227692	4.94e-05	0.236486	4.30605	trans	1	No
AC209626.2_FG013	LES28	L3Base	3	137750711	3-137750711	0.231767	5.11e-06	0.304054	5.29187	trans	2	No
AC209626.2_FG013	LES28	L3Base	3	140320690	3-140320690	0.214691	6.91e-05	0.253378	4.16023	trans	1	No
AC209626.2_FG013	LES28	L3Base	3	142644438	3-142644438	-0.419466	3.21e-05	0.0743243	4.49286	trans	1	No
AC209626.2_FG013	LES28	L3Base	3	143217204	3-143217204	0.246398	9.39e-06	0.243243	5.02727	trans	1	No
AC209626.2_FG013	LES28	L3Base	3	145013941	3-145013941	0.467105	8.17e-05	0.0506757	4.08779	trans	1	No
AC209626.2_FG013	LES28	L3Base	3	150961505	3-150961505	-0.195718	8.12e-05	0.331081	4.09024	trans	1	No
AC209626.2_FG013	LES28	L3Base	3	151396966	3-151396966	-0.193206	9.1e-05	0.341216	4.04118	trans	1	No
AC209626.2_FG013	LES28	L3Base	3	152593451	3-152593451	-0.221921	6.49e-06	0.341216	5.18791	trans	1	No
AC209626.2_FG013	LES28	L3Base	3	153061785	3-153061785	-0.198406	4.73e-05	0.344595	4.32548	trans	1	No
AC209626.2_FG013	LES28	L3Base	3	153522008	3-153522008	-0.323016	6.64e-05	0.0844595	4.17789	trans	1	No
AC209626.2_FG013	LES28	L3Base	3	160490733	3-160490733	0.227846	4.21e-05	0.219595	4.37605	trans	1	No
AC209626.2_FG013	LES28	L3Base	3	164825568	3-164825568	0.211139	8.51e-05	0.263514	4.07018	trans	1	No
AC209626.2_FG013	LES28	L3Base	3	166841531	3-166841531	-0.196992	3.41e-05	0.432432	4.46726	trans	1	No
AC209626.2_FG013	LES28	L3Base	3	167221542	3-167221542	-0.232732	3.46e-06	0.290541	5.46066	trans	1	No
AC209626.2_FG013	LES28	L3Base	3	169670714	3-169670714	0.253661	5.12e-05	0.148649	4.29058	trans	1	No
AC209626.2_FG013	LES28	L3Base	3	171706290	3-171706290	-0.394941	8.45e-06	0.0641892	5.07323	trans	7	No
AC209626.2_FG013	LES28	L3Base	3	176988536	3-176988536	0.304893	7.29e-05	0.10473	4.13699	trans	1	No
AC209626.2_FG013	LES28	L3Base	3	178928654	3-178928654	-0.413926	3.53e-05	0.0574324	4.45182	trans	1	No
AC209626.2_FG013	LES28	L3Base	3	181459523	3-181459523	-0.322516	6.98e-05	0.101351	4.1561	trans	1	No
AC209626.2_FG013	LES28	L3Base	3	182125358	3-182125358	-0.290427	9.17e-05	0.108108	4.03753	trans	1	No
AC209626.2_FG013	LES28	L3Base	3	182460398	3-182460398	-0.367865	1.9e-05	0.0777027	4.72092	trans	1	No
AC209626.2_FG013	LES28	L3Base	3	183964827	3-183964827	-0.31878	6.68e-06	0.135135	5.17507	trans	1	No
AC209626.2_FG013	LES28	L3Base	3	187650835	3-187650835	0.184902	7.47e-05	0.496622	4.12643	trans	1	No
AC209626.2_FG013	LES28	L3Base	3	189773517	3-189773517	0.205138	3.13e-05	0.469595	4.50386	trans	1	No
AC209626.2_FG013	LES28	L3Base	3	190933220	3-190933220	-0.462551	9.26e-06	0.0506757	5.03362	trans	1	No
AC209626.2_FG013	LES28	L3Base	3	191457020	3-191457020	-0.392644	4.45e-05	0.0574324	4.35167	trans	1	No
AC209626.2_FG013	LES28	L3Base	3	191816922	3-191816922	0.317076	6.05e-06	0.118243	5.2181	trans	1	No
AC209626.2_FG013	LES28	L3Base	3	193263286	3-193263286	0.214285	6.34e-05	0.324324	4.19774	trans	1	No
AC209626.2_FG013	LES28	L3Base	3	197378015	3-197378015	-0.476655	3.73e-05	0.0506757	4.42784	trans	1	No
AC209626.2_FG013	LES28	L3Base	3	197972813	3-197972813	-0.211957	1.79e-05	0.310811	4.74665	trans	1	No
AC209626.2_FG013	LES28	L3Base	3	199049815	3-199049815	-0.224844	1.93e-05	0.300676	4.71533	trans	1	No
AC209626.2_FG013	LES28	L3Base	3	201909762	3-201909762	0.329001	3.96e-05	0.111486	4.40266	trans	1	No
AC209626.2_FG013	LES28	L3Base	3	202705180	3-202705180	0.276938	5.38e-06	0.253378	5.26948	trans	1	No
AC209626.2_FG013	LES28	L3Base	3	205079589	3-205079589	0.397427	4.58e-05	0.0540541	4.339	trans	1	No
AC209626.2_FG013	LES28	L3Base	3	205604154	3-205604154	0.196347	9.84e-05	0.469595	4.00715	trans	1	No
AC209626.2_FG013	LES28	L3Base	3	211295694	3-211295694	-0.233101	3.42e-06	0.337838	5.46584	trans	1	No
AC209626.2_FG013	LES28	L3Base	3	211591167	3-211591167	-0.290005	1.14e-05	0.165541	4.94411	trans	1	No
AC209626.2_FG013	LES28	L3Base	3	214392191	3-214392191	-0.18094	8.92e-05	0.432432	4.04941	trans	1	No
AC209626.2_FG013	LES28	L3Base	3	214804220	3-214804220	0.400722	1.89e-07	0.131757	6.72267	trans	2	No
AC209626.2_FG013	LES28	L3Base	3	215938895	3-215938895	-0.225579	3.6e-05	0.25	4.44363	trans	1	No
AC209626.2_FG013	LES28	L3Base	3	216241995	3-216241995	0.280223	3.84e-05	0.131757	4.41579	trans	1	No
AC209626.2_FG013	LES28	L3Base	3	218521272	3-218521272	-0.255087	8.09e-05	0.165541	4.09189	trans	1	No
AC209626.2_FG013	LES28	L3Base	3	218833013	3-218833013	0.202712	9.43e-05	0.358108	4.02556	trans	1	No
AC209626.2_FG013	LES28	L3Base	3	220102155	3-220102155	-0.292559	1.65e-05	0.14527	4.78223	trans	1	No
AC209626.2_FG013	LES28	L3Base	3	220680253	3-220680253	0.329947	4.25e-05	0.138514	4.37172	trans	1	No
AC209626.2_FG013	LES28	L3Base	3	222863948	3-222863948	0.497776	1.22e-05	0.0641892	4.91403	trans	1	No
AC209626.2_FG013	LES28	L3Base	3	223284998	3-223284998	0.426462	7.82e-05	0.0641892	4.10656	trans	1	No
AC209626.2_FG013	LES28	L3Base	3	224013827	3-224013827	-0.309084	2.1e-05	0.125	4.6777	trans	1	No
AC209626.2_FG013	LES28	L3Base	3	228187264	3-228187264	-0.420764	2.23e-05	0.0608108	4.65223	trans	1	No
AC209626.2_FG013	LES28	L3Base	3	229039493	3-229039493	-0.243718	3.07e-06	0.317568	5.51339	trans	1	No
AC209626.2_FG013	LES28	L3Base	3	229997379	3-229997379	-0.260494	8.42e-05	0.155405	4.07474	trans	1	No
AC209626.2_FG013	LES28	L3Base	3	230458967	3-230458967	0.352678	5.82e-05	0.101351	4.23483	trans	1	No
AC209626.2_FG013	LES28	L3Base	3	232765514	3-232765514	-0.490117	3.48e-06	0.0574324	5.45841	trans	2	No
AC209626.2_FG013	LES28	L3Base	3	233206078	3-233206078	-0.233133	5.18e-05	0.22973	4.28541	trans	1	No
AC209626.2_FG013	LES28	L3Base	3	234158231	3-234158231	-0.394014	3.35e-05	0.0709459	4.47544	trans	1	No
AC209626.2_FG013	LES28	L3Base	3	235575944	3-235575944	0.223779	4.22e-05	0.27027	4.37465	trans	1	No
AC209626.2_FG013	LES28	L3Base	4	1057008	4-1057008	-0.232782	1.22e-05	0.435811	4.9152	trans	1	No
AC209626.2_FG013	LES28	L3Base	4	2455713	4-2455713	-0.334852	4.88e-05	0.0777027	4.31202	trans	1	No
AC209626.2_FG013	LES28	L3Base	4	3575254	4-3575254	-0.343895	6.68e-05	0.0844595	4.17514	trans	1	No
AC209626.2_FG013	LES28	L3Base	4	4221507	4-4221507	-0.250499	4.66e-06	0.280405	5.33198	trans	1	No
AC209626.2_FG013	LES28	L3Base	4	4809749	4-4809749	-0.223688	4.52e-06	0.347973	5.34495	trans	1	No
AC209626.2_FG013	LES28	L3Base	4	6038825	4-6038825	0.319299	8.28e-05	0.131757	4.0819	trans	1	No
AC209626.2_FG013	LES28	L3Base	4	6444731	4-6444731	0.198477	3.66e-05	0.466216	4.43643	trans	1	No
AC209626.2_FG013	LES28	L3Base	4	6772473	4-6772473	0.266967	1.07e-05	0.202703	4.96912	trans	1	No
AC209626.2_FG013	LES28	L3Base	4	7814686	4-7814686	0.202375	3.53e-05	0.412162	4.45247	trans	1	No
AC209626.2_FG013	LES28	L3Base	4	8100586	4-8100586	0.210682	9.87e-05	0.324324	4.00556	trans	1	No
AC209626.2_FG013	LES28	L3Base	4	8786849	4-8786849	0.463104	7.58e-05	0.0540541	4.12006	trans	2	No
AC209626.2_FG013	LES28	L3Base	4	10418306	4-10418306	0.466609	6.23e-06	0.0675676	5.20583	trans	1	No
AC209626.2_FG013	LES28	L3Base	4	18912327	4-18912327	-0.297616	9.26e-05	0.111486	4.03318	trans	1	No
AC209626.2_FG013	LES28	L3Base	4	19376258	4-19376258	0.448992	2.41e-05	0.0709459	4.61888	trans	1	No
AC209626.2_FG013	LES28	L3Base	4	30153649	4-30153649	-0.18827	3.67e-05	0.493243	4.43569	trans	1	No
AC209626.2_FG013	LES28	L3Base	4	33421164	4-33421164	0.26604	1.35e-05	0.168919	4.87012	trans	1	No
AC209626.2_FG013	LES28	L3Base	4	34731709	4-34731709	0.310623	8.09e-06	0.172297	5.09199	trans	1	No
AC209626.2_FG013	LES28	L3Base	4	37712234	4-37712234	0.245949	2.83e-05	0.216216	4.54847	trans	1	No
AC209626.2_FG013	LES28	L3Base	4	41552100	4-41552100	-0.37365	3.82e-05	0.0743243	4.4179	trans	1	No
AC209626.2_FG013	LES28	L3Base	4	44006613	4-44006613	0.224964	4.02e-05	0.236486	4.396	trans	1	No
AC209626.2_FG013	LES28	L3Base	4	45522285	4-45522285	0.498851	4.01e-05	0.0608108	4.39669	trans	1	No
AC209626.2_FG013	LES28	L3Base	4	48208207	4-48208207	0.455967	1.25e-05	0.0777027	4.90345	trans	2	No
AC209626.2_FG013	LES28	L3Base	4	50062596	4-50062596	-0.413929	9.82e-05	0.0574324	4.00779	trans	1	No
AC209626.2_FG013	LES28	L3Base	4	57777085	4-57777085	-0.410832	7.71e-05	0.0574324	4.11313	trans	1	No
AC209626.2_FG013	LES28	L3Base	4	58508732	4-58508732	0.318774	8.08e-06	0.121622	5.09278	trans	1	No
AC209626.2_FG013	LES28	L3Base	4	59340279	4-59340279	0.292087	9.28e-06	0.165541	5.03259	trans	1	No
AC209626.2_FG013	LES28	L3Base	4	63332642	4-63332642	0.480219	7.4e-05	0.0506757	4.13098	trans	1	No
AC209626.2_FG013	LES28	L3Base	4	74518836	4-74518836	-0.283414	8.94e-05	0.141892	4.04868	trans	1	No
AC209626.2_FG013	LES28	L3Base	4	85788668	4-85788668	-0.280093	9.98e-06	0.179054	5.00083	trans	1	No
AC209626.2_FG013	LES28	L3Base	4	128161039	4-128161039	0.213733	1.62e-05	0.347973	4.78967	trans	1	No
AC209626.2_FG013	LES28	L3Base	4	128461693	4-128461693	0.193863	9.24e-05	0.476351	4.03409	trans	1	No
AC209626.2_FG013	LES28	L3Base	4	128761141	4-128761141	0.263266	2.71e-05	0.206081	4.56706	trans	1	No
AC209626.2_FG013	LES28	L3Base	4	129786975	4-129786975	0.319628	3.71e-05	0.101351	4.43052	trans	1	No
AC209626.2_FG013	LES28	L3Base	4	131973101	4-131973101	0.197648	9.72e-05	0.317568	4.01225	trans	1	No
AC209626.2_FG013	LES28	L3Base	4	134210846	4-134210846	0.66897	1.9e-06	0.0608108	5.72166	trans	1	No
AC209626.2_FG013	LES28	L3Base	4	135177857	4-135177857	0.419137	1.28e-05	0.0608108	4.89281	trans	1	No
AC209626.2_FG013	LES28	L3Base	4	138832939	4-138832939	0.529555	7.12e-06	0.0574324	5.14725	trans	6	No
AC209626.2_FG013	LES28	L3Base	4	141688519	4-141688519	0.347079	1.68e-05	0.0912162	4.77468	trans	1	No
AC209626.2_FG013	LES28	L3Base	4	142734126	4-142734126	-0.204229	1.27e-05	0.445946	4.8953	trans	1	No
AC209626.2_FG013	LES28	L3Base	4	143071647	4-143071647	-0.221291	2.69e-06	0.449324	5.5706	trans	1	No
AC209626.2_FG013	LES28	L3Base	4	143698667	4-143698667	0.285755	0.0001	0.14527	4.00004	trans	1	No
AC209626.2_FG013	LES28	L3Base	4	146048307	4-146048307	0.216801	1.68e-05	0.466216	4.77567	trans	1	No
AC209626.2_FG013	LES28	L3Base	4	146967021	4-146967021	-0.462755	1.89e-05	0.0506757	4.72453	trans	1	No
AC209626.2_FG013	LES28	L3Base	4	148492023	4-148492023	-0.341523	4.53e-05	0.0912162	4.34438	trans	1	No
AC209626.2_FG013	LES28	L3Base	4	149169717	4-149169717	-0.290868	3.95e-05	0.138514	4.4031	trans	1	No
AC209626.2_FG013	LES28	L3Base	4	149553851	4-149553851	0.262903	7.43e-05	0.175676	4.12902	trans	1	No
AC209626.2_FG013	LES28	L3Base	4	151179714	4-151179714	0.207003	8.12e-06	0.489865	5.09038	trans	1	No
AC209626.2_FG013	LES28	L3Base	4	156232821	4-156232821	0.241076	3.25e-05	0.195946	4.48832	trans	1	No
AC209626.2_FG013	LES28	L3Base	4	159220424	4-159220424	-0.288598	5.59e-07	0.209459	6.25224	trans	1	No
AC209626.2_FG013	LES28	L3Base	4	159600611	4-159600611	-0.218997	6.31e-05	0.307432	4.19998	trans	1	No
AC209626.2_FG013	LES28	L3Base	4	159920474	4-159920474	-0.218228	8.38e-05	0.290541	4.07691	trans	1	No
AC209626.2_FG013	LES28	L3Base	4	160615260	4-160615260	0.469074	5.64e-05	0.0675676	4.24896	trans	1	No
AC209626.2_FG013	LES28	L3Base	4	162993655	4-162993655	0.264199	5.63e-05	0.172297	4.24975	trans	1	No
AC209626.2_FG013	LES28	L3Base	4	163347548	4-163347548	-0.362227	5.83e-05	0.0675676	4.23406	trans	1	No
AC209626.2_FG013	LES28	L3Base	4	164091407	4-164091407	-0.248296	7.01e-05	0.216216	4.1541	trans	1	No
AC209626.2_FG013	LES28	L3Base	4	166997848	4-166997848	-0.246839	3.31e-05	0.202703	4.48027	trans	1	No
AC209626.2_FG013	LES28	L3Base	4	168682487	4-168682487	-0.201065	7.97e-05	0.304054	4.0984	trans	1	No
AC209626.2_FG013	LES28	L3Base	4	168948757	4-168948757	-0.311719	1.53e-06	0.155405	5.81505	trans	1	No
AC209626.2_FG013	LES28	L3Base	4	169357916	4-169357916	-0.29477	9.94e-07	0.179054	6.00263	trans	1	No
AC209626.2_FG013	LES28	L3Base	4	169878922	4-169878922	-0.237342	8.27e-05	0.165541	4.08227	trans	1	No
AC209626.2_FG013	LES28	L3Base	4	170148396	4-170148396	0.197238	4.14e-05	0.439189	4.38348	trans	1	No
AC209626.2_FG013	LES28	L3Base	4	173815177	4-173815177	-0.260509	6.77e-05	0.216216	4.16918	trans	1	No
AC209626.2_FG013	LES28	L3Base	4	176339191	4-176339191	0.18766	5.55e-05	0.469595	4.25538	trans	1	No
AC209626.2_FG013	LES28	L3Base	4	176601132	4-176601132	-0.328387	1.98e-07	0.148649	6.70353	trans	1	No
AC209626.2_FG013	LES28	L3Base	4	178018759	4-178018759	-0.19621	7.69e-05	0.324324	4.11407	trans	1	No
AC209626.2_FG013	LES28	L3Base	4	178850570	4-178850570	-0.401061	3.56e-05	0.0675676	4.44821	trans	1	No
AC209626.2_FG013	LES28	L3Base	4	179686235	4-179686235	-0.386029	7.69e-05	0.0608108	4.1139	trans	1	No
AC209626.2_FG013	LES28	L3Base	4	184845626	4-184845626	-0.201153	4.31e-05	0.398649	4.36546	trans	1	No
AC209626.2_FG013	LES28	L3Base	4	187207833	4-187207833	-0.315578	5.93e-05	0.0912162	4.22702	trans	1	No
AC209626.2_FG013	LES28	L3Base	4	187207840	4-187207840	-0.315578	5.93e-05	0.0912162	4.22702	trans	1	No
AC209626.2_FG013	LES28	L3Base	4	187207865	4-187207865	-0.315578	5.93e-05	0.0912162	4.22702	trans	1	No
AC209626.2_FG013	LES28	L3Base	4	187208418	4-187208418	-0.315578	5.93e-05	0.0912162	4.22702	trans	1	No
AC209626.2_FG013	LES28	L3Base	4	187770129	4-187770129	-0.193909	7.51e-05	0.368243	4.12432	trans	1	No
AC209626.2_FG013	LES28	L3Base	4	188141117	4-188141117	-0.317961	4.89e-05	0.101351	4.31056	trans	1	No
AC209626.2_FG013	LES28	L3Base	4	190425009	4-190425009	-0.364085	4.44e-05	0.0675676	4.35308	trans	1	No
AC209626.2_FG013	LES28	L3Base	4	195226993	4-195226993	-0.379971	2.91e-05	0.0641892	4.53546	trans	1	No
AC209626.2_FG013	LES28	L3Base	4	197022165	4-197022165	0.398748	6.94e-05	0.0540541	4.15882	trans	1	No
AC209626.2_FG013	LES28	L3Base	4	203167977	4-203167977	0.297695	1.69e-05	0.141892	4.77185	trans	1	No
AC209626.2_FG013	LES28	L3Base	4	203543298	4-203543298	-0.207581	8.14e-05	0.290541	4.08925	trans	1	No
AC209626.2_FG013	LES28	L3Base	4	204771805	4-204771805	-0.422718	9.68e-05	0.0506757	4.01422	trans	1	No
AC209626.2_FG013	LES28	L3Base	4	205952371	4-205952371	-0.225506	4.13e-05	0.25	4.38383	trans	1	No
AC209626.2_FG013	LES28	L3Base	4	206538977	4-206538977	-0.397908	2.72e-05	0.0709459	4.56468	trans	1	No
AC209626.2_FG013	LES28	L3Base	4	208767928	4-208767928	0.197686	7.46e-05	0.472973	4.1271	trans	1	No
AC209626.2_FG013	LES28	L3Base	4	209515458	4-209515458	0.369295	1.67e-06	0.111486	5.77757	trans	1	No
AC209626.2_FG013	LES28	L3Base	4	215516284	4-215516284	-0.215346	6.58e-06	0.472973	5.18157	trans	1	No
AC209626.2_FG013	LES28	L3Base	4	223548966	4-223548966	0.218923	6.56e-05	0.341216	4.18287	trans	1	No
AC209626.2_FG013	LES28	L3Base	4	228548366	4-228548366	0.515556	1.13e-05	0.0506757	4.9452	trans	1	No
AC209626.2_FG013	LES28	L3Base	4	232444446	4-232444446	0.211903	5.78e-05	0.327703	4.23838	trans	1	No
AC209626.2_FG013	LES28	L3Base	4	234258778	4-234258778	0.197433	3.05e-05	0.489865	4.51512	trans	1	No
AC209626.2_FG013	LES28	L3Base	4	234854147	4-234854147	-0.274204	1.6e-05	0.158784	4.79657	trans	1	No
AC209626.2_FG013	LES28	L3Base	4	236475064	4-236475064	-0.301583	3.89e-05	0.111486	4.40988	trans	1	No
AC209626.2_FG013	LES28	L3Base	4	237145232	4-237145232	-0.456516	3.33e-05	0.0574324	4.47717	trans	1	No
AC209626.2_FG013	LES28	L3Base	4	239614621	4-239614621	0.439105	1.35e-05	0.0574324	4.87123	trans	1	No
AC209626.2_FG013	LES28	L3Base	4	240459337	4-240459337	-0.417024	3.31e-05	0.0506757	4.47972	trans	1	No
AC209626.2_FG013	LES28	L3Base	4	244366884	4-244366884	-0.207802	4.11e-05	0.391892	4.38663	trans	1	No
AC209626.2_FG013	LES28	L3Base	4	244666949	4-244666949	-0.227214	5.29e-06	0.344595	5.27623	trans	1	No
AC209626.2_FG013	LES28	L3Base	4	245432629	4-245432629	-0.203972	2.87e-05	0.358108	4.54185	trans	1	No
AC209626.2_FG013	LES28	L3Base	5	2663641	5-2663641	0.228576	9.67e-05	0.185811	4.01441	trans	1	No
AC209626.2_FG013	LES28	L3Base	5	3072403	5-3072403	-0.260033	5.72e-06	0.297297	5.24266	trans	1	No
AC209626.2_FG013	LES28	L3Base	5	4211058	5-4211058	-0.27654	1.28e-06	0.209459	5.89255	trans	1	No
AC209626.2_FG013	LES28	L3Base	5	5042044	5-5042044	-0.367702	1.07e-05	0.0777027	4.96986	trans	1	No
AC209626.2_FG013	LES28	L3Base	5	5509026	5-5509026	-0.341269	1.02e-06	0.121622	5.99097	trans	1	No
AC209626.2_FG013	LES28	L3Base	5	8178964	5-8178964	0.34159	4.18e-05	0.0810811	4.37933	trans	1	No
AC209626.2_FG013	LES28	L3Base	5	10021594	5-10021594	0.222876	1.66e-05	0.358108	4.77937	trans	1	No
AC209626.2_FG013	LES28	L3Base	5	10714300	5-10714300	-0.428436	1.2e-05	0.0540541	4.92131	trans	1	No
AC209626.2_FG013	LES28	L3Base	5	12418990	5-12418990	0.430224	7.91e-06	0.0675676	5.10161	trans	1	No
AC209626.2_FG013	LES28	L3Base	5	15085545	5-15085545	0.483492	1.76e-06	0.0574324	5.75545	trans	1	No
AC209626.2_FG013	LES28	L3Base	5	16277192	5-16277192	0.353423	4.24e-05	0.0777027	4.37274	trans	1	No
AC209626.2_FG013	LES28	L3Base	5	18879873	5-18879873	0.295694	4.34e-05	0.111486	4.3626	trans	1	No
AC209626.2_FG013	LES28	L3Base	5	24052576	5-24052576	0.457519	1.22e-05	0.0675676	4.91282	trans	1	No
AC209626.2_FG013	LES28	L3Base	5	26712808	5-26712808	-0.419883	3.76e-06	0.0777027	5.42425	trans	1	No
AC209626.2_FG013	LES28	L3Base	5	26978645	5-26978645	0.418485	4.16e-05	0.0574324	4.3811	trans	1	No
AC209626.2_FG013	LES28	L3Base	5	28579482	5-28579482	-0.184747	8.3e-05	0.472973	4.0808	trans	1	No
AC209626.2_FG013	LES28	L3Base	5	31458622	5-31458622	0.301513	8.5e-05	0.101351	4.07071	trans	1	No
AC209626.2_FG013	LES28	L3Base	5	31722413	5-31722413	-0.344728	6.37e-05	0.0777027	4.19604	trans	1	No
AC209626.2_FG013	LES28	L3Base	5	32207332	5-32207332	-0.516331	7.91e-06	0.0540541	5.1016	trans	1	No
AC209626.2_FG013	LES28	L3Base	5	32594921	5-32594921	-0.373962	3.37e-05	0.0743243	4.47208	trans	1	No
AC209626.2_FG013	LES28	L3Base	5	32621568	5-32621568	-0.373962	3.37e-05	0.0709459	4.47208	trans	1	No
AC209626.2_FG013	LES28	L3Base	5	32662619	5-32662619	-0.373962	3.37e-05	0.0743243	4.47208	trans	1	No
AC209626.2_FG013	LES28	L3Base	5	33025683	5-33025683	0.272902	1.6e-05	0.189189	4.79554	trans	1	No
AC209626.2_FG013	LES28	L3Base	5	34952453	5-34952453	-0.493569	5.31e-05	0.0506757	4.27516	trans	1	No
AC209626.2_FG013	LES28	L3Base	5	37530754	5-37530754	0.478939	4.82e-06	0.0608108	5.31715	trans	1	No
AC209626.2_FG013	LES28	L3Base	5	37536021	5-37536021	0.478939	4.82e-06	0.0641892	5.31715	trans	1	No
AC209626.2_FG013	LES28	L3Base	5	37586871	5-37586871	0.478939	4.82e-06	0.0608108	5.31715	trans	1	No
AC209626.2_FG013	LES28	L3Base	5	37593370	5-37593370	0.478939	4.82e-06	0.0608108	5.31715	trans	1	No
AC209626.2_FG013	LES28	L3Base	5	37594893	5-37594893	0.478939	4.82e-06	0.0641892	5.31715	trans	1	No
AC209626.2_FG013	LES28	L3Base	5	37597838	5-37597838	0.478939	4.82e-06	0.0641892	5.31715	trans	1	No
AC209626.2_FG013	LES28	L3Base	5	37673641	5-37673641	0.478939	4.82e-06	0.0641892	5.31715	trans	1	No
AC209626.2_FG013	LES28	L3Base	5	40780322	5-40780322	-0.365506	3.22e-05	0.0777027	4.49149	trans	1	No
AC209626.2_FG013	LES28	L3Base	5	50354037	5-50354037	0.295645	4.04e-05	0.185811	4.39336	trans	1	No
AC209626.2_FG013	LES28	L3Base	5	52934022	5-52934022	0.280478	1.21e-06	0.199324	5.91857	trans	1	No
AC209626.2_FG013	LES28	L3Base	5	54721010	5-54721010	0.388572	5.16e-05	0.0743243	4.28728	trans	1	No
AC209626.2_FG013	LES28	L3Base	5	60492691	5-60492691	0.204641	7.11e-05	0.375	4.14833	trans	1	No
AC209626.2_FG013	LES28	L3Base	5	64429987	5-64429987	0.441374	1.08e-05	0.0709459	4.96601	trans	2	No
AC209626.2_FG013	LES28	L3Base	5	67023012	5-67023012	0.388948	4.1e-05	0.0743243	4.38691	trans	1	No
AC209626.2_FG013	LES28	L3Base	5	71530830	5-71530830	0.505695	2.57e-06	0.0506757	5.58952	trans	1	No
AC209626.2_FG013	LES28	L3Base	5	72048877	5-72048877	0.260916	2.26e-06	0.266892	5.64607	trans	1	No
AC209626.2_FG013	LES28	L3Base	5	73591342	5-73591342	-0.356194	1.49e-07	0.148649	6.82725	trans	1	No
AC209626.2_FG013	LES28	L3Base	5	74979099	5-74979099	-0.448508	1.45e-07	0.0844595	6.83876	trans	1	No
AC209626.2_FG013	LES28	L3Base	5	78328077	5-78328077	0.432521	2.91e-05	0.0574324	4.53574	trans	1	No
AC209626.2_FG013	LES28	L3Base	5	78732065	5-78732065	0.237808	8.1e-05	0.192568	4.09135	trans	1	No
AC209626.2_FG013	LES28	L3Base	5	82703768	5-82703768	-0.376027	5.76e-05	0.0777027	4.23979	trans	1	No
AC209626.2_FG013	LES28	L3Base	5	92064390	5-92064390	-0.203271	4.01e-05	0.297297	4.39656	trans	1	No
AC209626.2_FG013	LES28	L3Base	5	135964145	5-135964145	0.227489	6.81e-06	0.314189	5.16691	trans	1	No
AC209626.2_FG013	LES28	L3Base	5	143977166	5-143977166	0.337856	5.69e-05	0.0878378	4.24467	trans	1	No
AC209626.2_FG013	LES28	L3Base	5	144429111	5-144429111	0.224091	9.52e-06	0.347973	5.02124	trans	1	No
AC209626.2_FG013	LES28	L3Base	5	150086532	5-150086532	-0.225655	3.84e-05	0.304054	4.41623	trans	1	No
AC209626.2_FG013	LES28	L3Base	5	153727734	5-153727734	0.189215	9.42e-05	0.364865	4.02603	trans	1	No
AC209626.2_FG013	LES28	L3Base	5	167680439	5-167680439	-0.229197	1.11e-05	0.273649	4.95578	trans	1	No
AC209626.2_FG013	LES28	L3Base	5	168179327	5-168179327	0.241696	7.5e-05	0.172297	4.12486	trans	1	No
AC209626.2_FG013	LES28	L3Base	5	172049771	5-172049771	0.4411	7.38e-06	0.0675676	5.13168	trans	1	No
AC209626.2_FG013	LES28	L3Base	5	174143005	5-174143005	0.216958	9.01e-05	0.277027	4.04527	trans	1	No
AC209626.2_FG013	LES28	L3Base	5	176404704	5-176404704	0.238586	1.18e-05	0.22973	4.92864	trans	1	No
AC209626.2_FG013	LES28	L3Base	5	176988698	5-176988698	-0.298879	9.73e-06	0.138514	5.01172	trans	1	No
AC209626.2_FG013	LES28	L3Base	5	178034824	5-178034824	-0.198549	7.1e-05	0.320946	4.14874	trans	1	No
AC209626.2_FG013	LES28	L3Base	5	178602346	5-178602346	-0.288284	9.83e-05	0.101351	4.00749	trans	1	No
AC209626.2_FG013	LES28	L3Base	5	179956102	5-179956102	-0.215332	5.38e-05	0.233108	4.26882	trans	1	No
AC209626.2_FG013	LES28	L3Base	5	181171154	5-181171154	0.185196	8.86e-05	0.432432	4.05234	trans	1	No
AC209626.2_FG013	LES28	L3Base	5	185501625	5-185501625	0.200682	3.46e-05	0.449324	4.46033	trans	1	No
AC209626.2_FG013	LES28	L3Base	5	186477446	5-186477446	0.454929	8.19e-06	0.0506757	5.08691	trans	1	No
AC209626.2_FG013	LES28	L3Base	5	191466700	5-191466700	-0.218495	1.57e-05	0.300676	4.80387	trans	1	No
AC209626.2_FG013	LES28	L3Base	5	194760343	5-194760343	0.415046	2.29e-05	0.0641892	4.64089	trans	2	No
AC209626.2_FG013	LES28	L3Base	5	199972866	5-199972866	0.348571	1.47e-05	0.097973	4.83339	trans	1	No
AC209626.2_FG013	LES28	L3Base	5	200890214	5-200890214	0.457371	1.34e-06	0.0709459	5.87257	trans	2	No
AC209626.2_FG013	LES28	L3Base	5	201214228	5-201214228	0.217681	7.86e-05	0.283784	4.10482	trans	1	No
AC209626.2_FG013	LES28	L3Base	5	202471639	5-202471639	0.348998	1.53e-05	0.0945946	4.81539	trans	1	No
AC209626.2_FG013	LES28	L3Base	5	205055600	5-205055600	0.27045	5.01e-05	0.172297	4.30013	trans	1	No
AC209626.2_FG013	LES28	L3Base	5	214130549	5-214130549	-0.442946	6.16e-06	0.0844595	5.21045	trans	1	No
AC209626.2_FG013	LES28	L3Base	5	214782679	5-214782679	-0.351031	2.8e-05	0.101351	4.5529	trans	1	No
AC209626.2_FG013	LES28	L3Base	5	215279142	5-215279142	0.188804	8.49e-05	0.418919	4.071	trans	1	No
AC209626.2_FG013	LES28	L3Base	5	216125682	5-216125682	-0.245872	4.34e-05	0.402027	4.363	trans	1	No
AC209626.2_FG013	LES28	L3Base	5	218724789	5-218724789	-0.440849	1.25e-05	0.0675676	4.90406	trans	1	No
AC209626.2_FG013	LES28	L3Base	5	219593974	5-219593974	-0.717034	2.07e-06	0.0574324	5.68415	trans	1	No
AC209626.2_FG013	LES28	L3Base	6	2593480	6-2593480	-0.464216	3.91e-05	0.0506757	4.40787	trans	1	No
AC209626.2_FG013	LES28	L3Base	6	3514880	6-3514880	0.385984	7.45e-05	0.0608108	4.12785	trans	1	No
AC209626.2_FG013	LES28	L3Base	6	4039781	6-4039781	0.285712	5.46e-07	0.219595	6.2627	trans	1	No
AC209626.2_FG013	LES28	L3Base	6	6329377	6-6329377	-0.210537	1.5e-05	0.418919	4.82505	trans	1	No
AC209626.2_FG013	LES28	L3Base	6	6694861	6-6694861	-0.194386	9.9e-05	0.412162	4.00418	trans	1	No
AC209626.2_FG013	LES28	L3Base	6	8044712	6-8044712	0.324885	8.82e-05	0.111486	4.05447	trans	1	No
AC209626.2_FG013	LES28	L3Base	6	9774967	6-9774967	0.280035	1.7e-05	0.152027	4.76978	trans	1	No
AC209626.2_FG013	LES28	L3Base	6	14863357	6-14863357	-0.282286	3.54e-05	0.138514	4.45121	trans	1	No
AC209626.2_FG013	LES28	L3Base	6	16208385	6-16208385	0.358923	3.26e-05	0.0878378	4.48647	trans	1	No
AC209626.2_FG013	LES28	L3Base	6	21642542	6-21642542	-0.372763	7.47e-05	0.0777027	4.12681	trans	1	No
AC209626.2_FG013	LES28	L3Base	6	27156962	6-27156962	-0.333569	2.11e-05	0.097973	4.67583	trans	1	No
AC209626.2_FG013	LES28	L3Base	6	31309781	6-31309781	0.205277	8.92e-05	0.256757	4.04981	trans	1	No
AC209626.2_FG013	LES28	L3Base	6	35149191	6-35149191	-0.429472	3.78e-05	0.0540541	4.42241	trans	2	No
AC209626.2_FG013	LES28	L3Base	6	36426690	6-36426690	0.196733	3.07e-05	0.364865	4.51297	trans	1	No
AC209626.2_FG013	LES28	L3Base	6	61218485	6-61218485	-0.37507	2.87e-05	0.0777027	4.54226	trans	1	No
AC209626.2_FG013	LES28	L3Base	6	63805396	6-63805396	-0.188659	8.06e-05	0.344595	4.09374	trans	1	No
AC209626.2_FG013	LES28	L3Base	6	65564254	6-65564254	0.459166	5.47e-05	0.0608108	4.2621	trans	1	No
AC209626.2_FG013	LES28	L3Base	6	66300918	6-66300918	0.319595	8.86e-05	0.0878378	4.05237	trans	1	No
AC209626.2_FG013	LES28	L3Base	6	70138071	6-70138071	0.371941	7.66e-05	0.0709459	4.11584	trans	1	No
AC209626.2_FG013	LES28	L3Base	6	70533642	6-70533642	-0.438074	1.26e-05	0.0608108	4.90054	trans	1	No
AC209626.2_FG013	LES28	L3Base	6	74052585	6-74052585	0.357145	7.48e-06	0.10473	5.12616	trans	1	No
AC209626.2_FG013	LES28	L3Base	6	78465281	6-78465281	0.195296	4.54e-05	0.462838	4.34337	trans	1	No
AC209626.2_FG013	LES28	L3Base	6	84374428	6-84374428	0.256105	7.3e-05	0.165541	4.1367	trans	1	No
AC209626.2_FG013	LES28	L3Base	6	85233971	6-85233971	-0.401755	7.12e-05	0.0506757	4.14724	trans	1	No
AC209626.2_FG013	LES28	L3Base	6	87318524	6-87318524	-0.387164	1.25e-05	0.0912162	4.90234	trans	1	No
AC209626.2_FG013	LES28	L3Base	6	87592982	6-87592982	-0.355402	1.27e-06	0.141892	5.89614	trans	1	No
AC209626.2_FG013	LES28	L3Base	6	87995761	6-87995761	-0.432429	3.11e-05	0.0540541	4.50722	trans	1	No
AC209626.2_FG013	LES28	L3Base	6	90667922	6-90667922	0.295882	9.57e-06	0.148649	5.01889	trans	1	No
AC209626.2_FG013	LES28	L3Base	6	92005933	6-92005933	-0.271543	2.29e-05	0.152027	4.64096	trans	1	No
AC209626.2_FG013	LES28	L3Base	6	93474955	6-93474955	-0.294997	2.04e-05	0.121622	4.69093	trans	1	No
AC209626.2_FG013	LES28	L3Base	6	93867176	6-93867176	0.303018	7.94e-05	0.097973	4.1004	trans	1	No
AC209626.2_FG013	LES28	L3Base	6	96200745	6-96200745	-0.219662	1.02e-05	0.47973	4.99084	trans	1	No
AC209626.2_FG013	LES28	L3Base	6	98069397	6-98069397	-0.208601	6.07e-05	0.337838	4.21696	trans	1	No
AC209626.2_FG013	LES28	L3Base	6	100068915	6-100068915	0.258143	2.47e-05	0.175676	4.60688	trans	1	No
AC209626.2_FG013	LES28	L3Base	6	103980759	6-103980759	-0.250046	8.4e-05	0.162162	4.07589	trans	1	No
AC209626.2_FG013	LES28	L3Base	6	105823061	6-105823061	-0.409598	5.3e-05	0.0506757	4.27539	trans	1	No
AC209626.2_FG013	LES28	L3Base	6	108502341	6-108502341	-0.278365	4.59e-05	0.155405	4.33847	trans	1	No
AC209626.2_FG013	LES28	L3Base	6	111689294	6-111689294	-0.277935	8.98e-05	0.128378	4.04692	trans	1	No
AC209626.2_FG013	LES28	L3Base	6	115035149	6-115035149	0.232027	8.4e-05	0.226351	4.07549	trans	1	No
AC209626.2_FG013	LES28	L3Base	6	115815440	6-115815440	0.243585	6.83e-05	0.185811	4.16555	trans	1	No
AC209626.2_FG013	LES28	L3Base	6	119581105	6-119581105	-0.51842	8.04e-06	0.0540541	5.09487	trans	1	No
AC209626.2_FG013	LES28	L3Base	6	120922763	6-120922763	-0.251347	6.36e-05	0.152027	4.19631	trans	1	No
AC209626.2_FG013	LES28	L3Base	6	121381351	6-121381351	-0.256852	4.02e-05	0.182432	4.39533	trans	1	No
AC209626.2_FG013	LES28	L3Base	6	124576815	6-124576815	0.235497	3.02e-05	0.246622	4.51971	trans	1	No
AC209626.2_FG013	LES28	L3Base	6	124878034	6-124878034	0.201416	6.57e-05	0.361486	4.18249	trans	1	No
AC209626.2_FG013	LES28	L3Base	6	127952801	6-127952801	0.201586	7.42e-05	0.290541	4.12949	trans	1	No
AC209626.2_FG013	LES28	L3Base	6	132415670	6-132415670	-0.233937	6.41e-06	0.310811	5.19327	trans	1	No
AC209626.2_FG013	LES28	L3Base	6	132415672	6-132415672	-0.233937	6.41e-06	0.310811	5.19327	trans	1	No
AC209626.2_FG013	LES28	L3Base	6	132834768	6-132834768	0.218318	2.16e-05	0.27027	4.66588	trans	1	No
AC209626.2_FG013	LES28	L3Base	6	133142375	6-133142375	-0.2689	7.2e-05	0.138514	4.1427	trans	1	No
AC209626.2_FG013	LES28	L3Base	6	133774523	6-133774523	-0.427403	4.47e-06	0.0912162	5.35012	trans	1	No
AC209626.2_FG013	LES28	L3Base	6	136919671	6-136919671	-0.472016	4.13e-05	0.0709459	4.38448	trans	1	No
AC209626.2_FG013	LES28	L3Base	6	138785007	6-138785007	0.195654	9.4e-05	0.445946	4.0267	trans	1	No
AC209626.2_FG013	LES28	L3Base	6	139926857	6-139926857	0.428384	2.2e-05	0.0608108	4.65849	trans	1	No
AC209626.2_FG013	LES28	L3Base	6	141720845	6-141720845	-0.220512	5.58e-05	0.35473	4.2536	trans	1	No
AC209626.2_FG013	LES28	L3Base	6	142144149	6-142144149	-0.393909	1.27e-05	0.0878378	4.89743	trans	4	No
AC209626.2_FG013	LES28	L3Base	6	143394881	6-143394881	0.248786	3.67e-05	0.206081	4.43481	trans	1	No
AC209626.2_FG013	LES28	L3Base	6	146856922	6-146856922	-0.325953	2.66e-05	0.131757	4.57573	trans	1	No
AC209626.2_FG013	LES28	L3Base	6	147216480	6-147216480	0.214792	2.08e-05	0.364865	4.68229	trans	1	No
AC209626.2_FG013	LES28	L3Base	6	147505774	6-147505774	0.195022	4.96e-05	0.449324	4.30427	trans	1	No
AC209626.2_FG013	LES28	L3Base	6	149360441	6-149360441	-0.352163	4.57e-06	0.101351	5.34038	trans	1	No
AC209626.2_FG013	LES28	L3Base	6	150135025	6-150135025	-0.46573	3.21e-06	0.0574324	5.49352	trans	1	No
AC209626.2_FG013	LES28	L3Base	6	150481640	6-150481640	-0.294706	8.45e-05	0.131757	4.07339	trans	1	No
AC209626.2_FG013	LES28	L3Base	6	151258485	6-151258485	-0.235963	2.73e-05	0.216216	4.56378	trans	1	No
AC209626.2_FG013	LES28	L3Base	6	151840876	6-151840876	0.231337	3.09e-06	0.462838	5.50958	trans	1	No
AC209626.2_FG013	LES28	L3Base	6	153051289	6-153051289	-0.223104	8.83e-06	0.351351	5.0542	trans	1	No
AC209626.2_FG013	LES28	L3Base	6	153511451	6-153511451	-0.448127	3.35e-05	0.0506757	4.47487	trans	1	No
AC209626.2_FG013	LES28	L3Base	6	153981675	6-153981675	-0.410812	8.6e-05	0.0506757	4.06562	trans	1	No
AC209626.2_FG013	LES28	L3Base	6	154004699	6-154004699	-0.410812	8.6e-05	0.0506757	4.06562	trans	1	No
AC209626.2_FG013	LES28	L3Base	6	155014263	6-155014263	-0.24676	4.83e-05	0.179054	4.31645	trans	1	No
AC209626.2_FG013	LES28	L3Base	6	155014269	6-155014269	-0.24676	4.83e-05	0.179054	4.31645	trans	1	No
AC209626.2_FG013	LES28	L3Base	6	155683198	6-155683198	-0.321779	9.93e-05	0.0844595	4.00293	trans	1	No
AC209626.2_FG013	LES28	L3Base	6	156339393	6-156339393	-0.440802	1.12e-05	0.0641892	4.94937	trans	1	No
AC209626.2_FG013	LES28	L3Base	6	157555996	6-157555996	-0.208247	6.34e-05	0.385135	4.19778	trans	1	No
AC209626.2_FG013	LES28	L3Base	6	159319772	6-159319772	0.547822	9.21e-05	0.0540541	4.03586	trans	1	No
AC209626.2_FG013	LES28	L3Base	6	160531383	6-160531383	0.213774	5.67e-05	0.280405	4.2463	trans	1	No
AC209626.2_FG013	LES28	L3Base	6	160902495	6-160902495	0.362315	5.21e-06	0.101351	5.28304	trans	1	No
AC209626.2_FG013	LES28	L3Base	6	161181473	6-161181473	-0.231111	1.12e-05	0.324324	4.94887	trans	1	No
AC209626.2_FG013	LES28	L3Base	6	161518318	6-161518318	-0.270631	9.57e-05	0.128378	4.01888	trans	1	No
AC209626.2_FG013	LES28	L3Base	6	162620245	6-162620245	0.271249	3.36e-05	0.216216	4.4741	trans	1	No
AC209626.2_FG013	LES28	L3Base	6	162988182	6-162988182	-0.324802	1.24e-06	0.148649	5.9058	trans	1	No
AC209626.2_FG013	LES28	L3Base	6	163855086	6-163855086	-0.210916	3.1e-05	0.418919	4.50838	trans	1	No
AC209626.2_FG013	LES28	L3Base	6	166780110	6-166780110	-0.2039	5.92e-05	0.331081	4.22736	trans	1	No
AC209626.2_FG013	LES28	L3Base	6	168933959	6-168933959	0.264181	5.84e-05	0.195946	4.23331	trans	1	No
AC209626.2_FG013	LES28	L3Base	6	170896659	6-170896659	0.315695	4.57e-05	0.118243	4.34014	trans	4	No
AC209626.2_FG013	LES28	L3Base	6	171194245	6-171194245	0.417037	2.58e-05	0.0574324	4.58837	trans	1	No
AC209626.2_FG013	LES28	L3Base	7	1628117	7-1628117	-0.251152	1.58e-05	0.199324	4.80082	trans	1	No
AC209626.2_FG013	LES28	L3Base	7	3306853	7-3306853	-0.241647	8.06e-05	0.168919	4.09365	trans	1	No
AC209626.2_FG013	LES28	L3Base	7	4402123	7-4402123	-0.291546	8.57e-05	0.135135	4.06722	trans	1	No
AC209626.2_FG013	LES28	L3Base	7	4673911	7-4673911	-0.281641	5.53e-05	0.111486	4.25742	trans	1	No
AC209626.2_FG013	LES28	L3Base	7	6565886	7-6565886	0.316255	3.58e-05	0.0945946	4.44556	trans	1	No
AC209626.2_FG013	LES28	L3Base	7	7446261	7-7446261	-0.257988	3.24e-05	0.199324	4.48972	trans	1	No
AC209626.2_FG013	LES28	L3Base	7	9279758	7-9279758	0.21464	5.61e-06	0.388514	5.25122	trans	1	No
AC209626.2_FG013	LES28	L3Base	7	9902396	7-9902396	-0.518304	8.57e-05	0.0506757	4.06723	trans	1	No
AC209626.2_FG013	LES28	L3Base	7	10977636	7-10977636	-0.336479	4.04e-05	0.0912162	4.39399	trans	1	No
AC209626.2_FG013	LES28	L3Base	7	12248121	7-12248121	0.330351	5.49e-05	0.0810811	4.2602	trans	1	No
AC209626.2_FG013	LES28	L3Base	7	14550436	7-14550436	-0.418931	3.06e-05	0.0506757	4.51359	trans	1	No
AC209626.2_FG013	LES28	L3Base	7	23526483	7-23526483	0.289482	3.84e-05	0.121622	4.41604	trans	1	No
AC209626.2_FG013	LES28	L3Base	7	24338656	7-24338656	0.3381	9.34e-05	0.0743243	4.02972	trans	1	No
AC209626.2_FG013	LES28	L3Base	7	26433960	7-26433960	-0.420221	3.21e-06	0.0675676	5.49307	trans	1	No
AC209626.2_FG013	LES28	L3Base	7	27051693	7-27051693	-0.404583	1.74e-05	0.0608108	4.75859	trans	1	No
AC209626.2_FG013	LES28	L3Base	7	30849485	7-30849485	0.469	2.24e-05	0.0540541	4.65014	trans	1	No
AC209626.2_FG013	LES28	L3Base	7	31101319	7-31101319	0.357656	8.73e-05	0.0675676	4.05888	trans	1	No
AC209626.2_FG013	LES28	L3Base	7	31718778	7-31718778	0.270296	5.3e-05	0.152027	4.27597	trans	1	No
AC209626.2_FG013	LES28	L3Base	7	32008457	7-32008457	0.248872	3.1e-05	0.185811	4.50881	trans	1	No
AC209626.2_FG013	LES28	L3Base	7	32589739	7-32589739	0.2013	5.47e-05	0.398649	4.26225	trans	1	No
AC209626.2_FG013	LES28	L3Base	7	34489361	7-34489361	-0.358741	3.03e-05	0.0844595	4.51842	trans	1	No
AC209626.2_FG013	LES28	L3Base	7	35314303	7-35314303	0.199038	1.97e-05	0.439189	4.7062	trans	1	No
AC209626.2_FG013	LES28	L3Base	7	36225144	7-36225144	-0.353157	2.5e-05	0.0709459	4.6016	trans	1	No
AC209626.2_FG013	LES28	L3Base	7	40380384	7-40380384	0.472132	6.28e-05	0.0506757	4.20228	trans	1	No
AC209626.2_FG013	LES28	L3Base	7	41811615	7-41811615	0.418152	2.19e-05	0.0641892	4.65911	trans	1	No
AC209626.2_FG013	LES28	L3Base	7	41811673	7-41811673	0.418152	2.19e-05	0.0641892	4.65911	trans	1	No
AC209626.2_FG013	LES28	L3Base	7	41812038	7-41812038	0.418152	2.19e-05	0.0641892	4.65911	trans	1	No
AC209626.2_FG013	LES28	L3Base	7	82171217	7-82171217	0.290947	4.07e-06	0.172297	5.3909	trans	1	No
AC209626.2_FG013	LES28	L3Base	7	84287867	7-84287867	-0.439224	2.6e-05	0.0540541	4.5848	trans	1	No
AC209626.2_FG013	LES28	L3Base	7	84678804	7-84678804	-0.453439	3.12e-05	0.0540541	4.50613	trans	1	No
AC209626.2_FG013	LES28	L3Base	7	86720959	7-86720959	0.403193	3.15e-05	0.0608108	4.50165	trans	1	No
AC209626.2_FG013	LES28	L3Base	7	86981456	7-86981456	0.307787	7.47e-05	0.141892	4.12677	trans	1	No
AC209626.2_FG013	LES28	L3Base	7	87281085	7-87281085	0.231182	8.75e-05	0.216216	4.05782	trans	1	No
AC209626.2_FG013	LES28	L3Base	7	88431818	7-88431818	0.237909	1.42e-06	0.375	5.84767	trans	1	No
AC209626.2_FG013	LES28	L3Base	7	96700983	7-96700983	0.396559	3.34e-05	0.0675676	4.47609	trans	1	No
AC209626.2_FG013	LES28	L3Base	7	99129043	7-99129043	-0.397059	8.48e-05	0.0641892	4.07135	trans	1	No
AC209626.2_FG013	LES28	L3Base	7	101773714	7-101773714	-0.32576	1.42e-05	0.114865	4.84684	trans	1	No
AC209626.2_FG013	LES28	L3Base	7	103433300	7-103433300	0.251154	3.31e-06	0.219595	5.47999	trans	1	No
AC209626.2_FG013	LES28	L3Base	7	107200574	7-107200574	0.289549	1.17e-08	0.314189	7.93214	trans	1	No
AC209626.2_FG013	LES28	L3Base	7	107760999	7-107760999	0.286027	2.07e-07	0.25	6.68467	trans	1	No
AC209626.2_FG013	LES28	L3Base	7	111153961	7-111153961	0.333682	1.05e-05	0.128378	4.98069	trans	1	No
AC209626.2_FG013	LES28	L3Base	7	116371137	7-116371137	0.340674	7.3e-05	0.0945946	4.13642	trans	1	No
AC209626.2_FG013	LES28	L3Base	7	116752148	7-116752148	0.385628	4.55e-05	0.0641892	4.3423	trans	1	No
AC209626.2_FG013	LES28	L3Base	7	120200903	7-120200903	0.392225	6.79e-05	0.0608108	4.16812	trans	1	No
AC209626.2_FG013	LES28	L3Base	7	127465899	7-127465899	0.418589	3.69e-05	0.0675676	4.43257	trans	1	No
AC209626.2_FG013	LES28	L3Base	7	130292911	7-130292911	0.202322	4.41e-05	0.432432	4.35521	trans	1	No
AC209626.2_FG013	LES28	L3Base	7	133711376	7-133711376	-0.308298	8.27e-05	0.128378	4.08233	trans	1	No
AC209626.2_FG013	LES28	L3Base	7	136609353	7-136609353	0.22653	1.29e-05	0.314189	4.889	trans	1	No
AC209626.2_FG013	LES28	L3Base	7	149249621	7-149249621	-0.321457	1.64e-06	0.179054	5.78402	trans	2	No
AC209626.2_FG013	LES28	L3Base	7	153558968	7-153558968	-0.234187	1.82e-05	0.283784	4.74011	trans	1	No
AC209626.2_FG013	LES28	L3Base	7	155268464	7-155268464	-0.489549	8.87e-05	0.0506757	4.05204	trans	1	No
AC209626.2_FG013	LES28	L3Base	7	158150198	7-158150198	-0.242069	5.41e-05	0.172297	4.2669	trans	1	No
AC209626.2_FG013	LES28	L3Base	7	159164786	7-159164786	-0.43415	3.87e-05	0.0608108	4.41259	trans	1	No
AC209626.2_FG013	LES28	L3Base	7	159504369	7-159504369	-0.371374	1.65e-05	0.0709459	4.78132	trans	1	No
AC209626.2_FG013	LES28	L3Base	7	161356346	7-161356346	-0.244189	1.74e-05	0.304054	4.76038	trans	1	No
AC209626.2_FG013	LES28	L3Base	7	162192785	7-162192785	-0.452861	4.83e-05	0.0675676	4.3165	trans	1	No
AC209626.2_FG013	LES28	L3Base	7	167433170	7-167433170	-0.216679	1.58e-05	0.331081	4.80116	trans	1	No
AC209626.2_FG013	LES28	L3Base	7	169129355	7-169129355	-0.257396	6.61e-05	0.165541	4.17957	trans	1	No
AC209626.2_FG013	LES28	L3Base	7	171298376	7-171298376	0.228096	8.71e-07	0.408784	6.05981	trans	1	No
AC209626.2_FG013	LES28	L3Base	7	173090308	7-173090308	-0.214382	7.83e-05	0.317568	4.10618	trans	1	No
AC209626.2_FG013	LES28	L3Base	7	176652154	7-176652154	-0.327417	9.3e-05	0.0810811	4.03164	trans	1	No
AC209626.2_FG013	LES28	L3Base	7	178149231	7-178149231	-0.246759	6.94e-06	0.277027	5.15863	trans	1	No
AC209626.2_FG013	LES28	L3Base	7	179426647	7-179426647	-0.220095	4.27e-05	0.25	4.36913	trans	1	No
AC209626.2_FG013	LES28	L3Base	7	180712276	7-180712276	0.383671	6.42e-05	0.0641892	4.19276	trans	1	No
AC209626.2_FG013	LES28	L3Base	8	1053392	8-1053392	-0.3413	4.6e-05	0.0844595	4.33702	trans	1	No
AC209626.2_FG013	LES28	L3Base	8	2110245	8-2110245	-0.3631	1.5e-05	0.0878378	4.8234	trans	1	No
AC209626.2_FG013	LES28	L3Base	8	2830998	8-2830998	0.194377	8.58e-05	0.368243	4.0666	trans	1	No
AC209626.2_FG013	LES28	L3Base	8	7489418	8-7489418	-0.350464	3.44e-05	0.0912162	4.46379	trans	1	No
AC209626.2_FG013	LES28	L3Base	8	8612070	8-8612070	-0.336321	1.68e-05	0.097973	4.77589	trans	1	No
AC209626.2_FG013	LES28	L3Base	8	9395858	8-9395858	0.20996	6.94e-05	0.344595	4.15844	trans	1	No
AC209626.2_FG013	LES28	L3Base	8	10670431	8-10670431	0.273873	9.11e-05	0.138514	4.04048	trans	1	No
AC209626.2_FG013	LES28	L3Base	8	12288544	8-12288544	-0.214517	1.26e-05	0.381757	4.89932	trans	1	No
AC209626.2_FG013	LES28	L3Base	8	13136909	8-13136909	0.450928	3.46e-06	0.0709459	5.46094	trans	1	No
AC209626.2_FG013	LES28	L3Base	8	15280505	8-15280505	-0.242936	6.68e-06	0.334459	5.17534	trans	1	No
AC209626.2_FG013	LES28	L3Base	8	16517436	8-16517436	-0.458952	3.41e-05	0.0506757	4.46668	trans	1	No
AC209626.2_FG013	LES28	L3Base	8	16977065	8-16977065	0.292206	1.92e-05	0.128378	4.71595	trans	1	No
AC209626.2_FG013	LES28	L3Base	8	18184577	8-18184577	-0.435912	9.8e-05	0.0743243	4.00875	trans	1	No
AC209626.2_FG013	LES28	L3Base	8	20429249	8-20429249	-0.214738	8.15e-05	0.233108	4.08865	trans	1	No
AC209626.2_FG013	LES28	L3Base	8	25600660	8-25600660	0.241749	1.07e-05	0.243243	4.96965	trans	1	No
AC209626.2_FG013	LES28	L3Base	8	27852350	8-27852350	-0.251958	4.93e-05	0.155405	4.30707	trans	1	No
AC209626.2_FG013	LES28	L3Base	8	28460915	8-28460915	-0.225022	3.84e-06	0.378378	5.41561	trans	1	No
AC209626.2_FG013	LES28	L3Base	8	86742871	8-86742871	-0.270715	1.48e-05	0.172297	4.82885	trans	1	No
AC209626.2_FG013	LES28	L3Base	8	92936362	8-92936362	-0.347219	9.97e-05	0.0777027	4.00118	trans	1	No
AC209626.2_FG013	LES28	L3Base	8	96402751	8-96402751	-0.215973	3.14e-05	0.283784	4.50333	trans	1	No
AC209626.2_FG013	LES28	L3Base	8	97024257	8-97024257	-0.349551	7.34e-05	0.0641892	4.13443	trans	1	No
AC209626.2_FG013	LES28	L3Base	8	104171678	8-104171678	-0.296477	1.97e-06	0.141892	5.70535	trans	1	No
AC209626.2_FG013	LES28	L3Base	8	109188309	8-109188309	-0.346778	6.49e-05	0.111486	4.18769	trans	1	No
AC209626.2_FG013	LES28	L3Base	8	113719705	8-113719705	-0.536012	8.4e-07	0.0574324	6.07554	trans	1	No
AC209626.2_FG013	LES28	L3Base	8	116748173	8-116748173	-0.372623	3.23e-05	0.0675676	4.49131	trans	1	No
AC209626.2_FG013	LES28	L3Base	8	119567733	8-119567733	-0.407562	9.05e-05	0.0574324	4.04321	trans	1	No
AC209626.2_FG013	LES28	L3Base	8	125060577	8-125060577	-0.231877	1.51e-05	0.246622	4.82167	trans	1	No
AC209626.2_FG013	LES28	L3Base	8	128534007	8-128534007	-0.313221	2.95e-05	0.114865	4.52958	trans	1	No
AC209626.2_FG013	LES28	L3Base	8	131978852	8-131978852	-0.338279	4.41e-05	0.0878378	4.3559	trans	1	No
AC209626.2_FG013	LES28	L3Base	8	133709338	8-133709338	0.476635	1.3e-05	0.0608108	4.88571	trans	1	No
AC209626.2_FG013	LES28	L3Base	8	137258763	8-137258763	0.186604	6.03e-05	0.486486	4.21966	trans	1	No
AC209626.2_FG013	LES28	L3Base	8	142340819	8-142340819	-0.294455	2.28e-05	0.141892	4.64161	trans	1	No
AC209626.2_FG013	LES28	L3Base	8	142680699	8-142680699	0.322869	7.92e-05	0.0777027	4.10129	trans	1	No
AC209626.2_FG013	LES28	L3Base	8	145258267	8-145258267	-0.234249	9.1e-05	0.195946	4.04095	trans	1	No
AC209626.2_FG013	LES28	L3Base	8	147887009	8-147887009	0.213316	3.55e-05	0.405405	4.45028	trans	1	No
AC209626.2_FG013	LES28	L3Base	8	151248304	8-151248304	-0.211147	2.84e-05	0.425676	4.54609	trans	1	No
AC209626.2_FG013	LES28	L3Base	8	152837924	8-152837924	0.314403	8.29e-05	0.118243	4.08141	trans	1	No
AC209626.2_FG013	LES28	L3Base	8	153480275	8-153480275	-0.265518	3.39e-05	0.152027	4.46939	trans	1	No
AC209626.2_FG013	LES28	L3Base	8	157731478	8-157731478	0.231096	2.87e-05	0.246622	4.54225	trans	1	No
AC209626.2_FG013	LES28	L3Base	8	159575754	8-159575754	-0.345986	6.23e-05	0.0743243	4.20566	trans	1	No
AC209626.2_FG013	LES28	L3Base	8	159967589	8-159967589	0.367163	4.8e-05	0.0844595	4.31886	trans	1	No
AC209626.2_FG013	LES28	L3Base	8	161483589	8-161483589	-0.269451	3.56e-05	0.14527	4.44908	trans	1	No
AC209626.2_FG013	LES28	L3Base	8	163815935	8-163815935	-0.47005	8.5e-05	0.0506757	4.07076	trans	1	No
AC209626.2_FG013	LES28	L3Base	8	165290013	8-165290013	-0.199036	6.21e-05	0.307432	4.20675	trans	1	No
AC209626.2_FG013	LES28	L3Base	8	169550813	8-169550813	0.251525	5.78e-05	0.175676	4.23818	trans	1	No
AC209626.2_FG013	LES28	L3Base	8	170108798	8-170108798	-0.216914	1.05e-05	0.388514	4.9785	trans	1	No
AC209626.2_FG013	LES28	L3Base	8	170417898	8-170417898	-0.337603	2.17e-05	0.0912162	4.66345	trans	1	No
AC209626.2_FG013	LES28	L3Base	8	170792944	8-170792944	-0.421717	5.51e-05	0.0608108	4.25905	trans	1	No
AC209626.2_FG013	LES28	L3Base	8	171165347	8-171165347	0.201285	3.18e-05	0.368243	4.49788	trans	1	No
AC209626.2_FG013	LES28	L3Base	8	172027817	8-172027817	0.197025	7.06e-05	0.344595	4.15147	trans	1	No
AC209626.2_FG013	LES28	L3Base	8	172845462	8-172845462	-0.235723	7.18e-05	0.182432	4.14383	trans	1	No
AC209626.2_FG013	LES28	L3Base	8	173376304	8-173376304	-0.212194	9.82e-05	0.25	4.00769	trans	1	No
AC209626.2_FG013	LES28	L3Base	8	174309402	8-174309402	0.234226	1.35e-05	0.263514	4.87067	trans	1	No
AC209626.2_FG013	LES28	L3Base	8	174945887	8-174945887	0.265644	2.36e-06	0.344595	5.62733	trans	1	No
AC209626.2_FG013	LES28	L3Base	8	175460335	8-175460335	-0.374373	3.72e-05	0.0878378	4.42947	trans	1	No
AC209626.2_FG013	LES28	L3Base	8	175758182	8-175758182	0.413929	7.87e-05	0.0506757	4.10381	trans	1	No
AC209626.2_FG013	LES28	L3Base	8	177626967	8-177626967	0.319884	1.29e-05	0.101351	4.89071	trans	1	No
AC209626.2_FG013	LES28	L3Base	8	177990058	8-177990058	0.214058	8.94e-05	0.300676	4.04853	trans	1	No
AC209626.2_FG013	LES28	L3Base	8	179167116	8-179167116	-0.328575	9.88e-06	0.135135	5.00527	trans	1	No
AC209626.2_FG013	LES28	L3Base	8	179808486	8-179808486	0.214913	3.26e-05	0.314189	4.48711	trans	1	No
AC209626.2_FG013	LES28	L3Base	9	652965	9-652965	-0.248253	4.08e-06	0.256757	5.38963	trans	1	No
AC209626.2_FG013	LES28	L3Base	9	1119390	9-1119390	-0.205489	4.66e-05	0.408784	4.33135	trans	1	No
AC209626.2_FG013	LES28	L3Base	9	1956694	9-1956694	-0.304453	4.06e-06	0.135135	5.39178	trans	1	No
AC209626.2_FG013	LES28	L3Base	9	2325327	9-2325327	0.297477	6.51e-06	0.141892	5.1866	trans	1	No
AC209626.2_FG013	LES28	L3Base	9	2689667	9-2689667	0.197049	8.13e-05	0.344595	4.09013	trans	1	No
AC209626.2_FG013	LES28	L3Base	9	4005885	9-4005885	-0.355422	5.15e-05	0.0675676	4.28827	trans	2	No
AC209626.2_FG013	LES28	L3Base	9	5679844	9-5679844	-0.414892	3.67e-05	0.0540541	4.43564	trans	1	No
AC209626.2_FG013	LES28	L3Base	9	6257988	9-6257988	0.269475	8.14e-05	0.148649	4.08913	trans	1	No
AC209626.2_FG013	LES28	L3Base	9	6681742	9-6681742	-0.319844	2.26e-06	0.152027	5.64553	trans	1	No
AC209626.2_FG013	LES28	L3Base	9	8816639	9-8816639	0.375535	4.62e-05	0.0675676	4.33537	trans	1	No
AC209626.2_FG013	LES28	L3Base	9	11174779	9-11174779	-0.267658	2.22e-06	0.347973	5.65439	trans	1	No
AC209626.2_FG013	LES28	L3Base	9	15373353	9-15373353	-0.451222	3.3e-06	0.0608108	5.4809	trans	1	No
AC209626.2_FG013	LES28	L3Base	9	16462248	9-16462248	-0.311066	1.22e-05	0.118243	4.91189	trans	1	No
AC209626.2_FG013	LES28	L3Base	9	17267785	9-17267785	0.227942	5.52e-05	0.226351	4.258	trans	1	No
AC209626.2_FG013	LES28	L3Base	9	17980822	9-17980822	-0.3205	4.43e-05	0.101351	4.35361	trans	1	No
AC209626.2_FG013	LES28	L3Base	9	18577744	9-18577744	-0.2168	3.52e-05	0.314189	4.45289	trans	1	No
AC209626.2_FG013	LES28	L3Base	9	19021803	9-19021803	-0.38363	4.66e-06	0.0878378	5.33207	trans	1	No
AC209626.2_FG013	LES28	L3Base	9	19713338	9-19713338	-0.248548	1.08e-05	0.199324	4.96763	trans	1	No
AC209626.2_FG013	LES28	L3Base	9	21896546	9-21896546	0.428934	6.51e-05	0.0608108	4.18632	trans	1	No
AC209626.2_FG013	LES28	L3Base	9	25941133	9-25941133	-0.319791	7.73e-07	0.135135	6.11179	trans	1	No
AC209626.2_FG013	LES28	L3Base	9	26657583	9-26657583	0.258061	2.93e-05	0.199324	4.53376	trans	1	No
AC209626.2_FG013	LES28	L3Base	9	26968033	9-26968033	-0.208095	8.18e-05	0.304054	4.08719	trans	1	No
AC209626.2_FG013	LES28	L3Base	9	31906522	9-31906522	0.20471	2.89e-05	0.317568	4.53927	trans	1	No
AC209626.2_FG013	LES28	L3Base	9	36231390	9-36231390	-0.394474	8.7e-05	0.0574324	4.06065	trans	1	No
AC209626.2_FG013	LES28	L3Base	9	36592395	9-36592395	-0.28931	5.52e-05	0.121622	4.25808	trans	1	No
AC209626.2_FG013	LES28	L3Base	9	37338535	9-37338535	-0.402152	2.38e-05	0.0641892	4.62433	trans	1	No
AC209626.2_FG013	LES28	L3Base	9	38724206	9-38724206	0.259845	1.32e-06	0.273649	5.87915	trans	1	No
AC209626.2_FG013	LES28	L3Base	9	41039573	9-41039573	-0.442272	3.82e-05	0.0506757	4.41818	trans	1	No
AC209626.2_FG013	LES28	L3Base	9	43139779	9-43139779	-0.316514	7.22e-05	0.0945946	4.14141	trans	1	No
AC209626.2_FG013	LES28	L3Base	9	76002119	9-76002119	-0.37336	6.11e-05	0.0608108	4.21399	trans	1	No
AC209626.2_FG013	LES28	L3Base	9	76681865	9-76681865	-0.390004	7.08e-05	0.0506757	4.15002	trans	1	No
AC209626.2_FG013	LES28	L3Base	9	77153378	9-77153378	-0.19606	5.86e-05	0.489865	4.23243	trans	1	No
AC209626.2_FG013	LES28	L3Base	9	77499449	9-77499449	-0.198866	4.7e-05	0.415541	4.32745	trans	1	No
AC209626.2_FG013	LES28	L3Base	9	77842275	9-77842275	-0.345364	8.94e-05	0.0641892	4.04868	trans	1	No
AC209626.2_FG013	LES28	L3Base	9	78295958	9-78295958	-0.278261	9.58e-05	0.114865	4.01873	trans	1	No
AC209626.2_FG013	LES28	L3Base	9	79809744	9-79809744	0.335023	2.34e-05	0.114865	4.63169	trans	1	No
AC209626.2_FG013	LES28	L3Base	9	81502981	9-81502981	-0.349681	7.27e-07	0.131757	6.13859	trans	1	No
AC209626.2_FG013	LES28	L3Base	9	84390205	9-84390205	-0.228106	3.7e-06	0.364865	5.43216	trans	1	No
AC209626.2_FG013	LES28	L3Base	9	85145167	9-85145167	-0.406549	6.54e-06	0.0608108	5.18415	trans	1	No
AC209626.2_FG013	LES28	L3Base	9	88268104	9-88268104	-0.436029	5.48e-07	0.0641892	6.26123	trans	1	No
AC209626.2_FG013	LES28	L3Base	9	88556185	9-88556185	-0.436029	5.48e-07	0.0641892	6.26123	trans	1	No
AC209626.2_FG013	LES28	L3Base	9	91670184	9-91670184	-0.319532	7.99e-07	0.138514	6.09766	trans	1	No
AC209626.2_FG013	LES28	L3Base	9	93492499	9-93492499	-0.336294	5.96e-07	0.14527	6.22482	trans	1	No
AC209626.2_FG013	LES28	L3Base	9	101615636	9-101615636	-0.216286	3.65e-06	0.425676	5.43729	trans	1	No
AC209626.2_FG013	LES28	L3Base	9	110886512	9-110886512	-0.360319	2.01e-05	0.0777027	4.69625	trans	1	No
AC209626.2_FG013	LES28	L3Base	9	114368028	9-114368028	-0.299235	3.86e-05	0.118243	4.41368	trans	1	No
AC209626.2_FG013	LES28	L3Base	9	121596881	9-121596881	0.221654	6.28e-05	0.263514	4.20182	trans	1	No
AC209626.2_FG013	LES28	L3Base	9	134730008	9-134730008	0.365151	2.23e-05	0.0810811	4.65243	trans	1	No
AC209626.2_FG013	LES28	L3Base	9	136201975	9-136201975	0.29983	1.4e-05	0.141892	4.854	trans	1	No
AC209626.2_FG013	LES28	L3Base	9	138438872	9-138438872	-0.26583	6.38e-06	0.212838	5.1952	trans	1	No
AC209626.2_FG013	LES28	L3Base	9	138964292	9-138964292	-0.212733	3.8e-05	0.307432	4.42043	trans	1	No
AC209626.2_FG013	LES28	L3Base	9	140172742	9-140172742	0.287641	1.83e-05	0.141892	4.73857	trans	1	No
AC209626.2_FG013	LES28	L3Base	9	141384904	9-141384904	0.466285	7.26e-05	0.0540541	4.1393	trans	1	No
AC209626.2_FG013	LES28	L3Base	9	145761794	9-145761794	0.384841	3.98e-05	0.0777027	4.39992	trans	1	No
AC209626.2_FG013	LES28	L3Base	9	145761799	9-145761799	0.384841	3.98e-05	0.0743243	4.39992	trans	1	No
AC209626.2_FG013	LES28	L3Base	9	147335950	9-147335950	-0.229739	2.71e-05	0.219595	4.56634	trans	1	No
AC209626.2_FG013	LES28	L3Base	9	149820478	9-149820478	-0.422429	8.24e-06	0.0608108	5.08387	trans	1	No
AC209626.2_FG013	LES28	L3Base	9	149820487	9-149820487	-0.422429	8.24e-06	0.0608108	5.08387	trans	1	No
AC209626.2_FG013	LES28	L3Base	9	150538360	9-150538360	-0.209959	1.79e-05	0.418919	4.7464	trans	1	No
AC209626.2_FG013	LES28	L3Base	9	152106276	9-152106276	-0.263172	2.98e-06	0.216216	5.52612	trans	1	No
AC209626.2_FG013	LES28	L3Base	9	154177938	9-154177938	-0.382057	7.4e-07	0.097973	6.1308	trans	1	No
AC209626.2_FG013	LES28	L3Base	9	154635907	9-154635907	-0.258211	3.03e-05	0.179054	4.51883	trans	1	No
AC209626.2_FG013	LES28	L3Base	9	155374888	9-155374888	-0.299695	5.48e-05	0.101351	4.26149	trans	1	No
AC209626.2_FG013	LES28	L3Base	9	156785957	9-156785957	-0.380441	4.26e-05	0.0574324	4.37109	trans	1	No
AC209626.2_FG013	LES28	L3Base	10	3838536	10-3838536	-0.317152	6.18e-06	0.131757	5.20902	trans	1	No
AC209626.2_FG013	LES28	L3Base	10	8467961	10-8467961	0.277903	5.4e-05	0.155405	4.26733	trans	1	No
AC209626.2_FG013	LES28	L3Base	10	8847342	10-8847342	-0.340468	7.3e-05	0.0878378	4.13675	trans	1	No
AC209626.2_FG013	LES28	L3Base	10	10152282	10-10152282	-0.381491	3.5e-05	0.0743243	4.45553	trans	1	No
AC209626.2_FG013	LES28	L3Base	10	11983278	10-11983278	-0.360077	4e-05	0.0912162	4.39797	trans	1	No
AC209626.2_FG013	LES28	L3Base	10	16258724	10-16258724	-0.385732	3.19e-05	0.111486	4.49654	trans	1	No
AC209626.2_FG013	LES28	L3Base	10	24699865	10-24699865	-0.291006	3.75e-06	0.148649	5.42547	trans	1	No
AC209626.2_FG013	LES28	L3Base	10	25165988	10-25165988	-0.230288	1.22e-05	0.320946	4.91457	trans	1	No
AC209626.2_FG013	LES28	L3Base	10	63722893	10-63722893	-0.349117	8.57e-06	0.101351	5.06704	trans	1	No
AC209626.2_FG013	LES28	L3Base	10	71736844	10-71736844	-0.230347	9.98e-05	0.168919	4.00081	trans	1	No
AC209626.2_FG013	LES28	L3Base	10	76889556	10-76889556	0.35421	2.32e-05	0.0810811	4.63377	trans	1	No
AC209626.2_FG013	LES28	L3Base	10	79939728	10-79939728	-0.238389	6.21e-05	0.192568	4.20664	trans	1	No
AC209626.2_FG013	LES28	L3Base	10	80454857	10-80454857	-0.219638	1.12e-05	0.462838	4.95072	trans	1	No
AC209626.2_FG013	LES28	L3Base	10	95202988	10-95202988	0.2067	8.66e-05	0.246622	4.06245	trans	1	No
AC209626.2_FG013	LES28	L3Base	10	95576860	10-95576860	0.30072	7.05e-05	0.118243	4.1518	trans	1	No
AC209626.2_FG013	LES28	L3Base	10	95934403	10-95934403	0.230456	1.28e-05	0.344595	4.89219	trans	1	No
AC209626.2_FG013	LES28	L3Base	10	98496661	10-98496661	-0.260182	3.23e-05	0.209459	4.49058	trans	2	No
AC209626.2_FG013	LES28	L3Base	10	104132357	10-104132357	-0.230964	8.04e-05	0.206081	4.09488	trans	1	No
AC209626.2_FG013	LES28	L3Base	10	105025987	10-105025987	-0.377746	8.59e-05	0.0777027	4.06613	trans	1	No
AC209626.2_FG013	LES28	L3Base	10	105395205	10-105395205	-0.387259	5.27e-05	0.0777027	4.27799	trans	1	No
AC209626.2_FG013	LES28	L3Base	10	106549725	10-106549725	-0.21544	1.7e-05	0.47973	4.7693	trans	1	No
AC209626.2_FG013	LES28	L3Base	10	112566636	10-112566636	0.388413	4.04e-05	0.0777027	4.39355	trans	1	No
AC209626.2_FG013	LES28	L3Base	10	116603291	10-116603291	-0.358483	2.67e-05	0.101351	4.57423	trans	1	No
AC209626.2_FG013	LES28	L3Base	10	119903510	10-119903510	0.237219	4.44e-05	0.206081	4.35281	trans	1	No
AC209626.2_FG013	LES28	L3Base	10	120643793	10-120643793	0.337078	1.94e-05	0.0945946	4.71321	trans	1	No
AC209626.2_FG013	LES28	L3Base	10	121844463	10-121844463	-0.234578	5.85e-05	0.22973	4.23313	trans	1	No
AC209626.2_FG013	LES28	L3Base	10	124621672	10-124621672	0.341303	6.61e-05	0.114865	4.17959	trans	1	No
AC209626.2_FG013	LES28	L3Base	10	126386550	10-126386550	0.312439	7.77e-05	0.0810811	4.10966	trans	1	No
AC209626.2_FG013	LES28	L3Base	10	132097937	10-132097937	0.203627	4.25e-05	0.432432	4.37146	trans	1	No
AC209626.2_FG013	LES28	L3Base	10	136028085	10-136028085	-0.386503	6e-06	0.0709459	5.22221	trans	1	No
AC209626.2_FG013	LES28	L3Base	10	137033672	10-137033672	0.209062	9.01e-06	0.476351	5.04509	trans	1	No
AC209626.2_FG013	LES28	L3Base	10	137946671	10-137946671	0.282824	4.66e-05	0.125	4.33149	trans	1	No
AC209626.2_FG013	LES28	L3Base	10	139076854	10-139076854	0.288526	5.61e-05	0.148649	4.25088	trans	1	No
AC209626.2_FG013	LES28	L3Base	10	140333795	10-140333795	0.279628	1.59e-05	0.192568	4.79777	trans	1	No
AC209626.2_FG013	LES28	L3Base	10	140705662	10-140705662	-0.211457	6.06e-05	0.331081	4.21767	trans	1	No
AC209626.2_FG013	LES28	L3Base	10	141873722	10-141873722	0.392599	3.57e-05	0.0777027	4.44708	trans	1	No
AC209626.2_FG013	LES28	L3Base	10	142360556	10-142360556	0.269648	5.76e-05	0.226351	4.23972	trans	1	No
AC209626.2_FG013	LES28	L3Base	10	145211270	10-145211270	0.240409	4.43e-05	0.219595	4.35355	trans	1	No
AC209626.2_FG013	LES28	L3Base	10	145549871	10-145549871	-0.224717	2.31e-05	0.243243	4.63707	trans	1	No
AC209626.2_FG013	LES28	L3Base	10	145874045	10-145874045	-0.215358	3.83e-05	0.260135	4.41702	trans	1	No
AC209626.2_FG013	LES28	L3Base	10	146238840	10-146238840	0.238794	8.65e-05	0.192568	4.06314	trans	1	No
AC209626.2_FG013	LES28	L3Base	10	146716256	10-146716256	0.320961	9.26e-05	0.0878378	4.03327	trans	1	No
AC209626.2_FG013	LES28	L3Base	10	147335190	10-147335190	-0.334406	2.49e-05	0.162162	4.60396	trans	1	No
AC209626.2_FG013	LES28	L3Base	10	147335258	10-147335258	-0.334406	2.49e-05	0.162162	4.60396	trans	1	No
AC209626.2_FG013	LES28	L3Base	10	147335265	10-147335265	-0.334406	2.49e-05	0.162162	4.60396	trans	1	No
AC209626.2_FG013	LES28	L3Base	10	147335339	10-147335339	-0.334406	2.49e-05	0.162162	4.60396	trans	1	No
AC209626.2_FG013	LES28	L3Base	10	147335488	10-147335488	-0.334406	2.49e-05	0.162162	4.60396	trans	1	No
AC209626.2_FG013	LES28	L3Base	10	147335535	10-147335535	-0.334406	2.49e-05	0.162162	4.60396	trans	1	No
AC209626.2_FG013	LES28	L3Base	10	148132820	10-148132820	0.361982	2.23e-05	0.0709459	4.65231	trans	1	No
AC209626.2_FG013	LES28	L3Base	10	148713882	10-148713882	0.208511	8.64e-05	0.368243	4.06346	trans	1	No
AC209626.2_FG013	LES28	L3Base	10	149754192	10-149754192	0.327898	3.34e-05	0.0945946	4.47608	trans	1	No
AC213521.3_FG005	GTR2	L3Base	1	3475897	1-3475897	0.00274789	6.74e-05	0.432432	4.17122	trans	1	No
AC213521.3_FG005	GTR2	L3Base	1	4322525	1-4322525	0.00490039	9.87e-05	0.0878378	4.00566	trans	1	No
AC213521.3_FG005	GTR2	L3Base	1	6299607	1-6299607	0.00591585	7.92e-05	0.0777027	4.10154	trans	1	No
AC213521.3_FG005	GTR2	L3Base	1	7456624	1-7456624	-0.0047659	1.65e-05	0.131757	4.78263	trans	1	No
AC213521.3_FG005	GTR2	L3Base	1	8239973	1-8239973	0.00278026	2.93e-05	0.483108	4.53258	trans	1	No
AC213521.3_FG005	GTR2	L3Base	1	9798022	1-9798022	0.00260229	9.54e-05	0.469595	4.02045	trans	1	No
AC213521.3_FG005	GTR2	L3Base	1	10088813	1-10088813	-0.00568015	7.62e-05	0.0540541	4.11777	trans	3	No
AC213521.3_FG005	GTR2	L3Base	1	11670300	1-11670300	-0.00336583	6.57e-06	0.283784	5.18224	trans	4	No
AC213521.3_FG005	GTR2	L3Base	1	12065101	1-12065101	-0.00695484	1.24e-05	0.0506757	4.90644	trans	1	No
AC213521.3_FG005	GTR2	L3Base	1	12474342	1-12474342	-0.00295684	3.4e-05	0.442568	4.46867	trans	1	No
AC213521.3_FG005	GTR2	L3Base	1	14189588	1-14189588	-0.00549017	7.16e-05	0.0608108	4.14522	trans	1	No
AC213521.3_FG005	GTR2	L3Base	1	28642347	1-28642347	-0.00466464	8.21e-05	0.0810811	4.08551	trans	1	No
AC213521.3_FG005	GTR2	L3Base	1	43112916	1-43112916	-0.00484023	6.49e-05	0.0743243	4.18742	trans	8	Yes
AC213521.3_FG005	GTR2	L3Base	1	46654992	1-46654992	0.00394963	7.31e-05	0.131757	4.13591	trans	9	Yes
AC213521.3_FG005	GTR2	L3Base	1	51164248	1-51164248	-0.00306555	9.7e-06	0.486486	5.01326	trans	1	No
AC213521.3_FG005	GTR2	L3Base	1	61965022	1-61965022	0.00292802	5.91e-05	0.293919	4.22828	trans	1	No
AC213521.3_FG005	GTR2	L3Base	1	64606793	1-64606793	0.00536083	3.62e-06	0.0945946	5.4411	trans	1	No
AC213521.3_FG005	GTR2	L3Base	1	66658162	1-66658162	-0.00342329	1.47e-05	0.243243	4.83231	trans	2	No
AC213521.3_FG005	GTR2	L3Base	1	67570046	1-67570046	0.00357359	1.69e-06	0.435811	5.77203	trans	1	No
AC213521.3_FG005	GTR2	L3Base	1	78652693	1-78652693	-0.00447219	1.2e-05	0.125	4.91909	trans	1	No
AC213521.3_FG005	GTR2	L3Base	1	86840589	1-86840589	0.00324599	1.14e-05	0.310811	4.94476	trans	1	No
AC213521.3_FG005	GTR2	L3Base	1	87369051	1-87369051	0.00339967	5.2e-05	0.192568	4.28395	trans	1	No
AC213521.3_FG005	GTR2	L3Base	1	89074070	1-89074070	0.00294353	2.3e-05	0.378378	4.63835	trans	1	No
AC213521.3_FG005	GTR2	L3Base	1	90969607	1-90969607	0.0056166	8.88e-05	0.0709459	4.05161	trans	1	No
AC213521.3_FG005	GTR2	L3Base	1	98581214	1-98581214	0.00372718	4.12e-05	0.158784	4.38508	trans	1	No
AC213521.3_FG005	GTR2	L3Base	1	101392393	1-101392393	0.00491463	4.53e-05	0.101351	4.3435	trans	1	No
AC213521.3_FG005	GTR2	L3Base	1	108816909	1-108816909	-0.00635097	5.53e-06	0.0675676	5.25696	trans	1	No
AC213521.3_FG005	GTR2	L3Base	1	109323816	1-109323816	-0.00650757	2.63e-05	0.0540541	4.58044	trans	2	No
AC213521.3_FG005	GTR2	L3Base	1	112779377	1-112779377	-0.00721133	8.17e-06	0.0506757	5.08784	trans	1	No
AC213521.3_FG005	GTR2	L3Base	1	113325519	1-113325519	-0.0044124	3.57e-05	0.111486	4.44776	trans	3	No
AC213521.3_FG005	GTR2	L3Base	1	157466290	1-157466290	0.00629136	2.04e-06	0.0743243	5.69116	trans	5	No
AC213521.3_FG005	GTR2	L3Base	1	162047827	1-162047827	-0.00558958	4.26e-05	0.0641892	4.37109	trans	4	No
AC213521.3_FG005	GTR2	L3Base	1	162852487	1-162852487	-0.00599786	1.7e-06	0.0743243	5.76901	trans	5	No
AC213521.3_FG005	GTR2	L3Base	1	177580375	1-177580375	-0.00506093	2.11e-05	0.0912162	4.67551	trans	1	No
AC213521.3_FG005	GTR2	L3Base	1	179097079	1-179097079	-0.00331157	1.92e-05	0.246622	4.71595	trans	1	No
AC213521.3_FG005	GTR2	L3Base	1	179733513	1-179733513	-0.00326532	4.85e-06	0.418919	5.3143	trans	1	No
AC213521.3_FG005	GTR2	L3Base	1	180179421	1-180179421	-0.00507094	3.43e-05	0.0810811	4.46513	trans	1	No
AC213521.3_FG005	GTR2	L3Base	1	181491901	1-181491901	-0.004912	6.5e-05	0.0743243	4.18711	trans	1	No
AC213521.3_FG005	GTR2	L3Base	1	182387228	1-182387228	-0.00550204	7.29e-06	0.0777027	5.13738	trans	1	No
AC213521.3_FG005	GTR2	L3Base	1	187597042	1-187597042	-0.00298204	3.39e-05	0.317568	4.46955	trans	1	No
AC213521.3_FG005	GTR2	L3Base	1	189447365	1-189447365	0.00554658	7.71e-05	0.0743243	4.11281	trans	1	No
AC213521.3_FG005	GTR2	L3Base	1	193588486	1-193588486	0.00672337	3.47e-05	0.0506757	4.45936	trans	1	No
AC213521.3_FG005	GTR2	L3Base	1	201271382	1-201271382	-0.00477975	4.95e-05	0.097973	4.30533	trans	1	No
AC213521.3_FG005	GTR2	L3Base	1	201813242	1-201813242	-0.00587202	2.49e-05	0.0675676	4.60396	trans	1	No
AC213521.3_FG005	GTR2	L3Base	1	202634260	1-202634260	-0.00473996	8.1e-05	0.0810811	4.09169	trans	1	No
AC213521.3_FG005	GTR2	L3Base	1	203569639	1-203569639	0.00271912	5.34e-05	0.459459	4.27239	trans	1	No
AC213521.3_FG005	GTR2	L3Base	1	205167383	1-205167383	0.00303656	2.27e-05	0.324324	4.64424	trans	1	No
AC213521.3_FG005	GTR2	L3Base	1	215140573	1-215140573	0.00293029	3.38e-05	0.337838	4.47118	trans	1	No
AC213521.3_FG005	GTR2	L3Base	1	215140598	1-215140598	0.00293029	3.38e-05	0.337838	4.47118	trans	1	No
AC213521.3_FG005	GTR2	L3Base	1	220430975	1-220430975	0.00358044	8.35e-05	0.172297	4.07852	trans	1	No
AC213521.3_FG005	GTR2	L3Base	1	221530942	1-221530942	0.0033717	5.85e-05	0.239865	4.23269	trans	1	No
AC213521.3_FG005	GTR2	L3Base	1	222422263	1-222422263	0.00652222	4.92e-05	0.0574324	4.3081	trans	9	Yes
AC213521.3_FG005	GTR2	L3Base	1	222821892	1-222821892	-0.00548613	8.54e-05	0.0540541	4.06855	trans	1	No
AC213521.3_FG005	GTR2	L3Base	1	227883658	1-227883658	0.00309728	3.91e-05	0.27027	4.40734	trans	1	No
AC213521.3_FG005	GTR2	L3Base	1	234866160	1-234866160	0.00394806	9.24e-05	0.121622	4.03432	trans	1	No
AC213521.3_FG005	GTR2	L3Base	1	237885544	1-237885544	0.00593583	1.79e-05	0.0675676	4.74803	trans	2	No
AC213521.3_FG005	GTR2	L3Base	1	242065546	1-242065546	0.00301147	8.43e-05	0.27027	4.07442	trans	1	No
AC213521.3_FG005	GTR2	L3Base	1	244994477	1-244994477	-0.00590025	4.41e-05	0.0506757	4.35559	trans	1	No
AC213521.3_FG005	GTR2	L3Base	1	247702451	1-247702451	-0.00514843	9.68e-05	0.0608108	4.01392	trans	1	No
AC213521.3_FG005	GTR2	L3Base	1	247996259	1-247996259	-0.0043696	9.13e-05	0.0878378	4.03933	trans	2	No
AC213521.3_FG005	GTR2	L3Base	1	253347454	1-253347454	0.00488706	4.76e-05	0.0945946	4.32232	trans	2	No
AC213521.3_FG005	GTR2	L3Base	1	257111120	1-257111120	0.00568368	1.65e-05	0.0675676	4.7834	trans	1	No
AC213521.3_FG005	GTR2	L3Base	1	258063457	1-258063457	-0.00417454	1.6e-05	0.168919	4.79554	trans	10	Yes
AC213521.3_FG005	GTR2	L3Base	1	259759127	1-259759127	0.00576874	7.74e-05	0.0675676	4.11104	trans	3	No
AC213521.3_FG005	GTR2	L3Base	1	260612663	1-260612663	0.00297362	3.03e-05	0.314189	4.51859	trans	3	No
AC213521.3_FG005	GTR2	L3Base	1	262973142	1-262973142	0.00568221	5.17e-05	0.0709459	4.28686	trans	1	No
AC213521.3_FG005	GTR2	L3Base	1	263245544	1-263245544	-0.00304516	7.9e-05	0.378378	4.10219	trans	2	No
AC213521.3_FG005	GTR2	L3Base	1	268074206	1-268074206	-0.00292791	6.78e-05	0.486486	4.16851	trans	1	No
AC213521.3_FG005	GTR2	L3Base	1	274164008	1-274164008	-0.00529812	5.65e-05	0.0709459	4.24787	trans	1	No
AC213521.3_FG005	GTR2	L3Base	1	277213922	1-277213922	-0.00346362	4.66e-05	0.192568	4.33156	trans	1	No
AC213521.3_FG005	GTR2	L3Base	1	283777010	1-283777010	-0.00450534	7.41e-05	0.101351	4.13035	trans	2	No
AC213521.3_FG005	GTR2	L3Base	1	284262043	1-284262043	-0.00450481	1.66e-06	0.172297	5.77991	trans	5	No
AC213521.3_FG005	GTR2	L3Base	1	286553176	1-286553176	-0.00439161	9.54e-05	0.108108	4.0203	trans	1	No
AC213521.3_FG005	GTR2	L3Base	1	288505612	1-288505612	0.00504384	3.21e-05	0.0912162	4.49291	trans	2	No
AC213521.3_FG005	GTR2	L3Base	1	295457788	1-295457788	0.00328123	1.65e-05	0.25	4.78224	trans	1	No
AC213521.3_FG005	GTR2	L3Base	1	295772108	1-295772108	0.00269341	6.15e-05	0.483108	4.21126	trans	1	No
AC213521.3_FG005	GTR2	L3Base	1	296057452	1-296057452	0.00630323	2.09e-05	0.0608108	4.68035	trans	1	No
AC213521.3_FG005	GTR2	L3Base	1	297426515	1-297426515	0.0032393	6.08e-06	0.341216	5.21575	trans	2	No
AC213521.3_FG005	GTR2	L3Base	1	301127204	1-301127204	0.00439905	5.04e-06	0.131757	5.29794	trans	1	No
AC213521.3_FG005	GTR2	L3Base	1	301579519	1-301579519	0.00330199	3.24e-05	0.236486	4.48997	trans	1	No
AC213521.3_FG005	GTR2	L3Base	1	302325593	1-302325593	-0.00503288	5.18e-05	0.0777027	4.28541	trans	1	No
AC213521.3_FG005	GTR2	L3Base	2	1400360	2-1400360	0.00382828	2.9e-05	0.168919	4.53703	trans	1	No
AC213521.3_FG005	GTR2	L3Base	2	3770643	2-3770643	-0.00552412	8.06e-05	0.0540541	4.09365	trans	4	No
AC213521.3_FG005	GTR2	L3Base	2	4274873	2-4274873	-0.00300249	3.93e-05	0.351351	4.40605	trans	1	No
AC213521.3_FG005	GTR2	L3Base	2	9547084	2-9547084	0.00703673	1.06e-06	0.0641892	5.97275	trans	4	No
AC213521.3_FG005	GTR2	L3Base	2	10179799	2-10179799	-0.00306191	9.6e-05	0.222973	4.01774	trans	2	No
AC213521.3_FG005	GTR2	L3Base	2	10616929	2-10616929	-0.00634895	4.62e-06	0.0608108	5.33537	trans	1	No
AC213521.3_FG005	GTR2	L3Base	2	13435746	2-13435746	-0.00436175	5.2e-05	0.108108	4.28386	trans	1	No
AC213521.3_FG005	GTR2	L3Base	2	13786457	2-13786457	-0.00545567	3.71e-05	0.0675676	4.43072	trans	1	No
AC213521.3_FG005	GTR2	L3Base	2	14661254	2-14661254	0.00614881	4.68e-05	0.0506757	4.3293	trans	1	No
AC213521.3_FG005	GTR2	L3Base	2	15001165	2-15001165	0.003054	4.78e-05	0.287162	4.32031	trans	1	No
AC213521.3_FG005	GTR2	L3Base	2	15893326	2-15893326	0.00676526	4.42e-06	0.0540541	5.35462	trans	1	No
AC213521.3_FG005	GTR2	L3Base	2	18439747	2-18439747	-0.00303383	1.02e-05	0.378378	4.99175	trans	6	No
AC213521.3_FG005	GTR2	L3Base	2	21557048	2-21557048	0.00480312	6.63e-05	0.101351	4.1785	trans	2	No
AC213521.3_FG005	GTR2	L3Base	2	21966830	2-21966830	-0.0043789	7.43e-05	0.121622	4.12879	trans	1	No
AC213521.3_FG005	GTR2	L3Base	2	22470251	2-22470251	-0.00596439	1.02e-05	0.0878378	4.99072	trans	3	No
AC213521.3_FG005	GTR2	L3Base	2	24319576	2-24319576	0.00320813	4.3e-05	0.236486	4.3668	trans	1	No
AC213521.3_FG005	GTR2	L3Base	2	28971753	2-28971753	-0.00459006	3.87e-05	0.10473	4.4126	trans	1	No
AC213521.3_FG005	GTR2	L3Base	2	29337790	2-29337790	0.0073377	1.69e-05	0.0506757	4.77103	trans	1	No
AC213521.3_FG005	GTR2	L3Base	2	29355843	2-29355843	0.0073377	1.69e-05	0.0506757	4.77103	trans	1	No
AC213521.3_FG005	GTR2	L3Base	2	29356138	2-29356138	0.0073377	1.69e-05	0.0506757	4.77103	trans	1	No
AC213521.3_FG005	GTR2	L3Base	2	29356401	2-29356401	0.0073377	1.69e-05	0.0506757	4.77103	trans	1	No
AC213521.3_FG005	GTR2	L3Base	2	29356404	2-29356404	0.0073377	1.69e-05	0.0506757	4.77103	trans	1	No
AC213521.3_FG005	GTR2	L3Base	2	29357311	2-29357311	0.0073377	1.69e-05	0.0506757	4.77103	trans	1	No
AC213521.3_FG005	GTR2	L3Base	2	30707911	2-30707911	-0.00459603	8.62e-05	0.097973	4.06472	trans	1	No
AC213521.3_FG005	GTR2	L3Base	2	35081038	2-35081038	0.00620552	1.89e-05	0.0608108	4.7225	trans	2	No
AC213521.3_FG005	GTR2	L3Base	2	36870918	2-36870918	-0.0057116	7e-05	0.0608108	4.15498	trans	1	No
AC213521.3_FG005	GTR2	L3Base	2	38268158	2-38268158	-0.00556877	1.4e-05	0.0844595	4.85288	trans	1	No
AC213521.3_FG005	GTR2	L3Base	2	40827575	2-40827575	-0.00475104	7.57e-05	0.108108	4.12094	trans	1	No
AC213521.3_FG005	GTR2	L3Base	2	45195705	2-45195705	-0.00285318	7e-05	0.39527	4.15472	trans	1	No
AC213521.3_FG005	GTR2	L3Base	2	46326289	2-46326289	0.0027891	8.14e-05	0.327703	4.08928	trans	1	No
AC213521.3_FG005	GTR2	L3Base	2	49051778	2-49051778	0.0027224	5.19e-05	0.449324	4.28482	trans	1	No
AC213521.3_FG005	GTR2	L3Base	2	50485125	2-50485125	0.00440557	4.87e-05	0.118243	4.31277	trans	2	No
AC213521.3_FG005	GTR2	L3Base	2	51809841	2-51809841	0.00308916	7.53e-05	0.283784	4.12339	trans	5	No
AC213521.3_FG005	GTR2	L3Base	2	70439468	2-70439468	-0.00582189	7.61e-05	0.0540541	4.11888	trans	1	No
AC213521.3_FG005	GTR2	L3Base	2	74396480	2-74396480	-0.00350776	6.38e-06	0.226351	5.19542	trans	1	No
AC213521.3_FG005	GTR2	L3Base	2	75215781	2-75215781	-0.00406749	9.67e-05	0.138514	4.01459	trans	4	No
AC213521.3_FG005	GTR2	L3Base	2	75495117	2-75495117	0.00527355	5.16e-05	0.0777027	4.28723	trans	1	No
AC213521.3_FG005	GTR2	L3Base	2	84283914	2-84283914	0.00632317	8.39e-05	0.0540541	4.07632	trans	1	No
AC213521.3_FG005	GTR2	L3Base	2	85187211	2-85187211	0.00286853	6.5e-05	0.331081	4.18739	trans	1	No
AC213521.3_FG005	GTR2	L3Base	2	85511370	2-85511370	-0.00652192	1.29e-05	0.0540541	4.88905	trans	1	No
AC213521.3_FG005	GTR2	L3Base	2	91828051	2-91828051	0.00341562	2.59e-05	0.206081	4.58751	trans	1	No
AC213521.3_FG005	GTR2	L3Base	2	93428562	2-93428562	0.00392292	8.71e-05	0.128378	4.05976	trans	2	No
AC213521.3_FG005	GTR2	L3Base	2	93749742	2-93749742	0.0035422	9.86e-05	0.152027	4.0059	trans	1	No
AC213521.3_FG005	GTR2	L3Base	2	95398657	2-95398657	0.0036687	8.11e-05	0.14527	4.09118	trans	1	No
AC213521.3_FG005	GTR2	L3Base	2	98113954	2-98113954	0.00321365	4.76e-05	0.226351	4.32269	trans	1	No
AC213521.3_FG005	GTR2	L3Base	2	98778660	2-98778660	0.00303744	2.29e-05	0.304054	4.63995	trans	1	No
AC213521.3_FG005	GTR2	L3Base	2	99658656	2-99658656	0.00330313	3.19e-05	0.236486	4.49664	trans	1	No
AC213521.3_FG005	GTR2	L3Base	2	100265604	2-100265604	0.00284573	8.02e-05	0.310811	4.09568	trans	1	No
AC213521.3_FG005	GTR2	L3Base	2	102861111	2-102861111	0.00303084	5.93e-05	0.290541	4.22697	trans	1	No
AC213521.3_FG005	GTR2	L3Base	2	104815598	2-104815598	0.00334443	8.54e-05	0.172297	4.06873	trans	1	No
AC213521.3_FG005	GTR2	L3Base	2	105240022	2-105240022	-0.00567736	2.29e-05	0.0709459	4.64098	trans	3	No
AC213521.3_FG005	GTR2	L3Base	2	109351347	2-109351347	-0.00608195	2.32e-05	0.0540541	4.63449	trans	1	No
AC213521.3_FG005	GTR2	L3Base	2	118335650	2-118335650	0.00367997	4.68e-06	0.222973	5.3293	trans	1	No
AC213521.3_FG005	GTR2	L3Base	2	120029884	2-120029884	0.00541083	7.37e-05	0.0675676	4.13232	trans	1	No
AC213521.3_FG005	GTR2	L3Base	2	121978826	2-121978826	-0.00578384	1.56e-05	0.0810811	4.8075	trans	2	No
AC213521.3_FG005	GTR2	L3Base	2	122988471	2-122988471	-0.00606344	9.72e-05	0.0574324	4.01228	trans	6	No
AC213521.3_FG005	GTR2	L3Base	2	126775728	2-126775728	-0.00597137	6.07e-05	0.0574324	4.21698	trans	1	No
AC213521.3_FG005	GTR2	L3Base	2	127875434	2-127875434	0.00504911	1.08e-05	0.10473	4.96726	trans	12	Yes
AC213521.3_FG005	GTR2	L3Base	2	129349928	2-129349928	-0.00583115	5.32e-05	0.0574324	4.27435	trans	5	No
AC213521.3_FG005	GTR2	L3Base	2	130259610	2-130259610	-0.00586855	8.94e-05	0.0574324	4.04845	trans	1	No
AC213521.3_FG005	GTR2	L3Base	2	132003997	2-132003997	0.00521308	1.76e-05	0.0878378	4.75406	trans	1	No
AC213521.3_FG005	GTR2	L3Base	2	133930820	2-133930820	0.00637726	7.1e-05	0.0574324	4.14882	trans	1	No
AC213521.3_FG005	GTR2	L3Base	2	137246414	2-137246414	0.00577794	8.09e-05	0.0574324	4.09189	trans	3	No
AC213521.3_FG005	GTR2	L3Base	2	141289266	2-141289266	0.00302755	4.12e-05	0.297297	4.3847	trans	1	No
AC213521.3_FG005	GTR2	L3Base	2	142529542	2-142529542	0.00271246	8.22e-05	0.368243	4.08532	trans	1	No
AC213521.3_FG005	GTR2	L3Base	2	148208522	2-148208522	0.00491561	9.23e-05	0.0743243	4.03495	trans	1	No
AC213521.3_FG005	GTR2	L3Base	2	150611234	2-150611234	0.00681816	9.44e-05	0.0506757	4.02495	trans	1	No
AC213521.3_FG005	GTR2	L3Base	2	161619235	2-161619235	0.00275425	8.39e-05	0.405405	4.07615	trans	1	No
AC213521.3_FG005	GTR2	L3Base	2	175531313	2-175531313	0.0036126	5.23e-05	0.199324	4.2814	trans	2	No
AC213521.3_FG005	GTR2	L3Base	2	177568144	2-177568144	0.0033646	8.05e-05	0.189189	4.0942	trans	1	No
AC213521.3_FG005	GTR2	L3Base	2	179943231	2-179943231	-0.00505724	8.62e-05	0.0777027	4.06445	trans	2	No
AC213521.3_FG005	GTR2	L3Base	2	183150770	2-183150770	0.00388622	6.19e-05	0.141892	4.20822	trans	1	No
AC213521.3_FG005	GTR2	L3Base	2	191285277	2-191285277	-0.00686787	5.42e-06	0.0540541	5.26618	trans	1	No
AC213521.3_FG005	GTR2	L3Base	2	192900019	2-192900019	0.00292159	8.95e-05	0.263514	4.04813	trans	1	No
AC213521.3_FG005	GTR2	L3Base	2	194444903	2-194444903	-0.00466157	2.83e-05	0.108108	4.54831	trans	1	No
AC213521.3_FG005	GTR2	L3Base	2	195517880	2-195517880	0.00266529	8.22e-05	0.483108	4.08528	trans	1	No
AC213521.3_FG005	GTR2	L3Base	2	197962098	2-197962098	-0.00523453	2.75e-06	0.0878378	5.561	trans	1	No
AC213521.3_FG005	GTR2	L3Base	2	204942589	2-204942589	-0.00401743	3.25e-05	0.209459	4.48802	trans	1	No
AC213521.3_FG005	GTR2	L3Base	2	211973110	2-211973110	0.00521664	8.4e-05	0.0743243	4.07565	trans	3	No
AC213521.3_FG005	GTR2	L3Base	2	213765225	2-213765225	-0.00494762	2.03e-05	0.101351	4.69164	trans	4	No
AC213521.3_FG005	GTR2	L3Base	2	214856918	2-214856918	-0.00402376	2.37e-05	0.14527	4.62463	trans	1	No
AC213521.3_FG005	GTR2	L3Base	2	215530016	2-215530016	-0.00651619	1.14e-05	0.0506757	4.94308	trans	1	No
AC213521.3_FG005	GTR2	L3Base	2	219851775	2-219851775	-0.00616399	1.32e-05	0.0608108	4.87858	trans	1	No
AC213521.3_FG005	GTR2	L3Base	2	221896400	2-221896400	-0.00569405	9.39e-05	0.0540541	4.02732	trans	3	No
AC213521.3_FG005	GTR2	L3Base	2	232253540	2-232253540	-0.00324923	5.45e-05	0.226351	4.26347	trans	4	No
AC213521.3_FG005	GTR2	L3Base	2	232939696	2-232939696	0.00411932	9.82e-05	0.125	4.0078	trans	1	No
AC213521.3_FG005	GTR2	L3Base	2	234714061	2-234714061	0.00379579	2.65e-06	0.307432	5.57721	trans	6	No
AC213521.3_FG005	GTR2	L3Base	2	238321957	2-238321957	-0.00365944	5.28e-05	0.168919	4.27702	trans	1	No
AC213521.3_FG005	GTR2	L3Base	2	238673722	2-238673722	-0.00376377	6.11e-05	0.148649	4.21378	trans	4	No
AC213521.3_FG005	GTR2	L3Base	2	239567362	2-239567362	0.00408508	3.37e-05	0.131757	4.47191	trans	1	No
AC213521.3_FG005	GTR2	L3Base	2	244020048	2-244020048	0.00608051	7.52e-05	0.0506757	4.12377	trans	3	No
AC213521.3_FG005	GTR2	L3Base	3	660335	3-660335	0.00395608	3.41e-05	0.158784	4.46697	trans	3	No
AC213521.3_FG005	GTR2	L3Base	3	4120538	3-4120538	-0.00589639	6.99e-05	0.0574324	4.15556	trans	4	No
AC213521.3_FG005	GTR2	L3Base	3	6016184	3-6016184	0.00405772	2.9e-05	0.14527	4.53724	trans	4	No
AC213521.3_FG005	GTR2	L3Base	3	9680293	3-9680293	-0.00571021	4.05e-05	0.0675676	4.39254	trans	1	No
AC213521.3_FG005	GTR2	L3Base	3	11023082	3-11023082	-0.00348405	9.03e-05	0.175676	4.04419	trans	1	No
AC213521.3_FG005	GTR2	L3Base	3	12016600	3-12016600	-0.00643749	1.34e-05	0.0540541	4.87147	trans	3	No
AC213521.3_FG005	GTR2	L3Base	3	12779880	3-12779880	-0.00348297	9.62e-05	0.165541	4.01678	trans	1	No
AC213521.3_FG005	GTR2	L3Base	3	15197861	3-15197861	0.00473099	1.55e-05	0.10473	4.80935	trans	1	No
AC213521.3_FG005	GTR2	L3Base	3	16437673	3-16437673	0.00328257	8.81e-05	0.202703	4.05478	trans	1	No
AC213521.3_FG005	GTR2	L3Base	3	19282795	3-19282795	-0.00714897	5.56e-06	0.0540541	5.25531	trans	1	No
AC213521.3_FG005	GTR2	L3Base	3	20065073	3-20065073	-0.00454932	2.91e-05	0.10473	4.53632	trans	2	No
AC213521.3_FG005	GTR2	L3Base	3	20950831	3-20950831	-0.00377371	8.93e-06	0.182432	5.04915	trans	1	No
AC213521.3_FG005	GTR2	L3Base	3	21619100	3-21619100	0.003383	4.66e-05	0.195946	4.33185	trans	1	No
AC213521.3_FG005	GTR2	L3Base	3	23057522	3-23057522	-0.002863	1.95e-05	0.452703	4.70913	trans	1	No
AC213521.3_FG005	GTR2	L3Base	3	24349287	3-24349287	-0.00499705	6.94e-05	0.0675676	4.15884	trans	1	No
AC213521.3_FG005	GTR2	L3Base	3	24349290	3-24349290	-0.00499705	6.94e-05	0.0675676	4.15884	trans	1	No
AC213521.3_FG005	GTR2	L3Base	3	24898557	3-24898557	-0.00577127	8.28e-05	0.0641892	4.08173	trans	1	No
AC213521.3_FG005	GTR2	L3Base	3	25513067	3-25513067	-0.00331523	5.11e-06	0.300676	5.29152	trans	1	No
AC213521.3_FG005	GTR2	L3Base	3	25513087	3-25513087	-0.00331523	5.11e-06	0.300676	5.29152	trans	1	No
AC213521.3_FG005	GTR2	L3Base	3	28637727	3-28637727	-0.00597114	1.46e-05	0.0777027	4.83526	trans	1	No
AC213521.3_FG005	GTR2	L3Base	3	34359647	3-34359647	-0.00483379	8.91e-05	0.0945946	4.05005	trans	1	No
AC213521.3_FG005	GTR2	L3Base	3	36121064	3-36121064	-0.00275358	5.02e-05	0.408784	4.2997	trans	1	No
AC213521.3_FG005	GTR2	L3Base	3	43246869	3-43246869	0.00487666	3.58e-05	0.0810811	4.44657	trans	1	No
AC213521.3_FG005	GTR2	L3Base	3	43981206	3-43981206	-0.00312839	8.98e-06	0.331081	5.0467	trans	1	No
AC213521.3_FG005	GTR2	L3Base	3	44533078	3-44533078	0.00441582	5.68e-05	0.097973	4.24591	trans	1	No
AC213521.3_FG005	GTR2	L3Base	3	45308069	3-45308069	-0.00456515	1.18e-05	0.118243	4.92713	trans	1	No
AC213521.3_FG005	GTR2	L3Base	3	47221546	3-47221546	-0.00567562	1.23e-05	0.0709459	4.91005	trans	1	No
AC213521.3_FG005	GTR2	L3Base	3	48188398	3-48188398	-0.0028074	4.78e-05	0.405405	4.32018	trans	5	No
AC213521.3_FG005	GTR2	L3Base	3	56676280	3-56676280	0.0054561	9.68e-05	0.0608108	4.01408	trans	2	No
AC213521.3_FG005	GTR2	L3Base	3	65236607	3-65236607	-0.00653438	2.67e-05	0.0540541	4.57416	trans	1	No
AC213521.3_FG005	GTR2	L3Base	3	96661141	3-96661141	-0.00506203	3.79e-05	0.0777027	4.4215	trans	4	No
AC213521.3_FG005	GTR2	L3Base	3	99547922	3-99547922	0.00398407	8.78e-05	0.172297	4.05657	trans	1	No
AC213521.3_FG005	GTR2	L3Base	3	100141683	3-100141683	-0.0045737	4.06e-05	0.097973	4.39165	trans	1	No
AC213521.3_FG005	GTR2	L3Base	3	101699623	3-101699623	-0.00567077	7.84e-05	0.0540541	4.10552	trans	1	No
AC213521.3_FG005	GTR2	L3Base	3	106589192	3-106589192	-0.00404941	1.06e-06	0.189189	5.97592	trans	3	No
AC213521.3_FG005	GTR2	L3Base	3	107191069	3-107191069	-0.00281409	3.82e-05	0.408784	4.41801	trans	2	No
AC213521.3_FG005	GTR2	L3Base	3	109763179	3-109763179	-0.00352077	8.51e-05	0.155405	4.06984	trans	1	No
AC213521.3_FG005	GTR2	L3Base	3	111014735	3-111014735	-0.00357287	8.88e-05	0.152027	4.05151	trans	1	No
AC213521.3_FG005	GTR2	L3Base	3	121937847	3-121937847	-0.0074168	3.72e-06	0.0506757	5.42943	trans	5	No
AC213521.3_FG005	GTR2	L3Base	3	131361069	3-131361069	0.00552133	5.08e-05	0.0641892	4.29391	trans	1	No
AC213521.3_FG005	GTR2	L3Base	3	133386217	3-133386217	-0.00394018	4e-05	0.152027	4.39789	trans	1	No
AC213521.3_FG005	GTR2	L3Base	3	138054264	3-138054264	0.00537222	5.95e-05	0.0709459	4.22517	trans	3	No
AC213521.3_FG005	GTR2	L3Base	3	140903694	3-140903694	-0.00357455	4e-05	0.195946	4.39752	trans	1	No
AC213521.3_FG005	GTR2	L3Base	3	142447038	3-142447038	-0.00557039	1.43e-05	0.0743243	4.84411	trans	2	No
AC213521.3_FG005	GTR2	L3Base	3	159504197	3-159504197	-0.00573865	3.59e-05	0.0709459	4.44446	trans	1	No
AC213521.3_FG005	GTR2	L3Base	3	160012690	3-160012690	0.0041229	1.31e-05	0.158784	4.88221	trans	1	No
AC213521.3_FG005	GTR2	L3Base	3	160012717	3-160012717	0.0041229	1.31e-05	0.162162	4.88221	trans	1	No
AC213521.3_FG005	GTR2	L3Base	3	160371160	3-160371160	-0.00473774	8.43e-06	0.108108	5.07436	trans	11	Yes
AC213521.3_FG005	GTR2	L3Base	3	163500147	3-163500147	-0.00704743	1.31e-06	0.0574324	5.88274	trans	14	Yes
AC213521.3_FG005	GTR2	L3Base	3	167957057	3-167957057	-0.0028019	6.46e-05	0.337838	4.18944	trans	1	No
AC213521.3_FG005	GTR2	L3Base	3	168212102	3-168212102	0.00316696	2.93e-05	0.412162	4.53264	trans	1	No
AC213521.3_FG005	GTR2	L3Base	3	168518618	3-168518618	0.00441569	5.02e-06	0.165541	5.29899	trans	1	No
AC213521.3_FG005	GTR2	L3Base	3	171685445	3-171685445	-0.00311511	5.47e-05	0.243243	4.26237	trans	3	No
AC213521.3_FG005	GTR2	L3Base	3	172348611	3-172348611	-0.00369262	5.87e-05	0.158784	4.23164	trans	1	No
AC213521.3_FG005	GTR2	L3Base	3	172348631	3-172348631	-0.00369262	5.87e-05	0.162162	4.23164	trans	1	No
AC213521.3_FG005	GTR2	L3Base	3	172716067	3-172716067	-0.00579305	3.92e-05	0.0540541	4.40706	trans	2	No
AC213521.3_FG005	GTR2	L3Base	3	175390261	3-175390261	0.00405939	6.3e-06	0.158784	5.20036	trans	1	No
AC213521.3_FG005	GTR2	L3Base	3	176243780	3-176243780	0.00484104	1.93e-06	0.128378	5.71378	trans	6	No
AC213521.3_FG005	GTR2	L3Base	3	178240161	3-178240161	0.00267614	6.32e-05	0.493243	4.19958	trans	1	No
AC213521.3_FG005	GTR2	L3Base	3	178582840	3-178582840	0.00334822	7.16e-05	0.206081	4.14487	trans	1	No
AC213521.3_FG005	GTR2	L3Base	3	179002775	3-179002775	0.00287764	4.82e-05	0.344595	4.317	trans	3	No
AC213521.3_FG005	GTR2	L3Base	3	179002776	3-179002776	0.00287764	4.82e-05	0.344595	4.317	trans	3	No
AC213521.3_FG005	GTR2	L3Base	3	184236155	3-184236155	0.00624877	8.49e-06	0.0641892	5.07098	trans	1	No
AC213521.3_FG005	GTR2	L3Base	3	184788911	3-184788911	0.00273898	4.97e-05	0.425676	4.30373	trans	1	No
AC213521.3_FG005	GTR2	L3Base	3	188315551	3-188315551	0.00534639	9.85e-05	0.0709459	4.00673	trans	1	No
AC213521.3_FG005	GTR2	L3Base	3	188635257	3-188635257	-0.00564708	1.75e-05	0.0608108	4.75661	trans	1	No
AC213521.3_FG005	GTR2	L3Base	3	190356900	3-190356900	0.00677291	2.41e-05	0.0540541	4.61842	trans	1	No
AC213521.3_FG005	GTR2	L3Base	3	190987808	3-190987808	-0.00516736	5.33e-06	0.118243	5.27327	trans	7	No
AC213521.3_FG005	GTR2	L3Base	3	192898826	3-192898826	-0.00657367	1.23e-05	0.0574324	4.90857	trans	2	No
AC213521.3_FG005	GTR2	L3Base	3	195047626	3-195047626	-0.0057776	9.29e-05	0.0506757	4.0321	trans	1	No
AC213521.3_FG005	GTR2	L3Base	3	198812759	3-198812759	0.00613759	3.57e-05	0.0608108	4.4471	trans	1	No
AC213521.3_FG005	GTR2	L3Base	3	199475669	3-199475669	0.00384129	2.93e-05	0.185811	4.53283	trans	1	No
AC213521.3_FG005	GTR2	L3Base	3	199475675	3-199475675	0.00384129	2.93e-05	0.182432	4.53283	trans	1	No
AC213521.3_FG005	GTR2	L3Base	3	199951113	3-199951113	-0.00418239	6.9e-05	0.135135	4.16114	trans	1	No
AC213521.3_FG005	GTR2	L3Base	3	213359777	3-213359777	0.00511416	8.33e-05	0.0844595	4.07931	trans	1	No
AC213521.3_FG005	GTR2	L3Base	3	215576672	3-215576672	0.00445688	3.04e-06	0.148649	5.51674	trans	1	No
AC213521.3_FG005	GTR2	L3Base	3	216983461	3-216983461	0.00497063	6.04e-05	0.0743243	4.21895	trans	1	No
AC213521.3_FG005	GTR2	L3Base	3	219453030	3-219453030	0.00593628	8.49e-06	0.0743243	5.07126	trans	1	No
AC213521.3_FG005	GTR2	L3Base	3	222749999	3-222749999	-0.00510857	7.32e-05	0.0810811	4.13555	trans	14	Yes
AC213521.3_FG005	GTR2	L3Base	3	229299587	3-229299587	0.00311808	2.97e-05	0.300676	4.52763	trans	1	No
AC213521.3_FG005	GTR2	L3Base	3	230414227	3-230414227	0.00284677	7.27e-05	0.388514	4.13872	trans	1	No
AC213521.3_FG005	GTR2	L3Base	3	233076067	3-233076067	-0.00410743	2.91e-05	0.158784	4.53582	trans	1	No
AC213521.3_FG005	GTR2	L3Base	4	3062012	4-3062012	0.00290061	2.77e-05	0.391892	4.55682	trans	1	No
AC213521.3_FG005	GTR2	L3Base	4	3637034	4-3637034	0.00278756	8.8e-05	0.375	4.05549	trans	3	No
AC213521.3_FG005	GTR2	L3Base	4	5541146	4-5541146	-0.00330112	2.28e-05	0.378378	4.64124	trans	1	No
AC213521.3_FG005	GTR2	L3Base	4	6557633	4-6557633	0.00289172	4.86e-05	0.459459	4.31354	trans	1	No
AC213521.3_FG005	GTR2	L3Base	4	7683920	4-7683920	-0.00535122	6.34e-06	0.10473	5.19803	trans	1	No
AC213521.3_FG005	GTR2	L3Base	4	8786849	4-8786849	0.00698025	5.08e-05	0.0540541	4.29382	trans	2	No
AC213521.3_FG005	GTR2	L3Base	4	9895296	4-9895296	0.00542319	2.09e-05	0.0844595	4.67969	trans	2	No
AC213521.3_FG005	GTR2	L3Base	4	10779512	4-10779512	-0.00322672	9.11e-05	0.202703	4.04063	trans	1	No
AC213521.3_FG005	GTR2	L3Base	4	11772724	4-11772724	-0.00702876	4.22e-06	0.0540541	5.37511	trans	3	No
AC213521.3_FG005	GTR2	L3Base	4	12383864	4-12383864	-0.00468501	1.83e-05	0.111486	4.73715	trans	3	No
AC213521.3_FG005	GTR2	L3Base	4	13012496	4-13012496	0.00398551	4.52e-06	0.195946	5.34474	trans	2	No
AC213521.3_FG005	GTR2	L3Base	4	15082566	4-15082566	0.00309423	8.09e-06	0.361486	5.09198	trans	1	No
AC213521.3_FG005	GTR2	L3Base	4	16213116	4-16213116	-0.00545993	3.78e-06	0.0945946	5.42259	trans	1	No
AC213521.3_FG005	GTR2	L3Base	4	17065443	4-17065443	-0.00321957	6.59e-05	0.253378	4.18098	trans	1	No
AC213521.3_FG005	GTR2	L3Base	4	18176569	4-18176569	-0.00564941	1.08e-05	0.0675676	4.96824	trans	1	No
AC213521.3_FG005	GTR2	L3Base	4	20318388	4-20318388	-0.0045959	3.85e-05	0.097973	4.41427	trans	2	No
AC213521.3_FG005	GTR2	L3Base	4	25515692	4-25515692	-0.00284308	4.99e-05	0.493243	4.30214	trans	1	No
AC213521.3_FG005	GTR2	L3Base	4	26656986	4-26656986	-0.00578042	9.96e-05	0.0574324	4.00168	trans	1	No
AC213521.3_FG005	GTR2	L3Base	4	27010995	4-27010995	0.00430402	7.69e-05	0.131757	4.1143	trans	2	No
AC213521.3_FG005	GTR2	L3Base	4	28413918	4-28413918	0.00649845	2.12e-05	0.0540541	4.67405	trans	1	No
AC213521.3_FG005	GTR2	L3Base	4	32989398	4-32989398	-0.0054303	5.7e-06	0.0810811	5.24429	trans	4	No
AC213521.3_FG005	GTR2	L3Base	4	37781130	4-37781130	0.00459606	7.4e-05	0.114865	4.13082	trans	3	No
AC213521.3_FG005	GTR2	L3Base	4	86073479	4-86073479	-0.00345805	3.78e-05	0.222973	4.42226	trans	1	No
AC213521.3_FG005	GTR2	L3Base	4	110249851	4-110249851	-0.0031327	2.37e-05	0.280405	4.62458	trans	1	No
AC213521.3_FG005	GTR2	L3Base	4	115341578	4-115341578	0.00543959	9.23e-05	0.0675676	4.03493	trans	1	No
AC213521.3_FG005	GTR2	L3Base	4	129293890	4-129293890	0.00286349	1.66e-05	0.466216	4.78071	trans	1	No
AC213521.3_FG005	GTR2	L3Base	4	130294219	4-130294219	0.00401449	4.13e-05	0.128378	4.38449	trans	1	No
AC213521.3_FG005	GTR2	L3Base	4	132286697	4-132286697	0.00316116	5.49e-06	0.462838	5.26004	trans	1	No
AC213521.3_FG005	GTR2	L3Base	4	132920490	4-132920490	0.00275024	7.15e-05	0.398649	4.14553	trans	1	No
AC213521.3_FG005	GTR2	L3Base	4	138832939	4-138832939	0.00699205	4.1e-05	0.0574324	4.38683	trans	6	No
AC213521.3_FG005	GTR2	L3Base	4	142626872	4-142626872	-0.00399521	6.38e-05	0.135135	4.195	trans	1	No
AC213521.3_FG005	GTR2	L3Base	4	143179388	4-143179388	-0.00406014	6.41e-06	0.172297	5.19344	trans	1	No
AC213521.3_FG005	GTR2	L3Base	4	144556774	4-144556774	-0.00473115	3.35e-05	0.118243	4.47452	trans	1	No
AC213521.3_FG005	GTR2	L3Base	4	147051581	4-147051581	-0.00402484	2.63e-05	0.128378	4.58048	trans	1	No
AC213521.3_FG005	GTR2	L3Base	4	148392314	4-148392314	0.0064043	9.73e-05	0.0608108	4.01201	trans	1	No
AC213521.3_FG005	GTR2	L3Base	4	148915416	4-148915416	-0.00631846	2.09e-05	0.0506757	4.68022	trans	1	No
AC213521.3_FG005	GTR2	L3Base	4	150676628	4-150676628	-0.0051581	5.74e-06	0.0912162	5.24105	trans	1	No
AC213521.3_FG005	GTR2	L3Base	4	151106400	4-151106400	0.0057171	5.43e-06	0.0743243	5.26529	trans	1	No
AC213521.3_FG005	GTR2	L3Base	4	157729743	4-157729743	0.00507698	3.23e-05	0.0810811	4.49114	trans	2	No
AC213521.3_FG005	GTR2	L3Base	4	158268665	4-158268665	-0.00288495	6.56e-05	0.35473	4.18302	trans	1	No
AC213521.3_FG005	GTR2	L3Base	4	160037954	4-160037954	0.00842609	7.57e-07	0.0574324	6.12064	trans	3	No
AC213521.3_FG005	GTR2	L3Base	4	161506596	4-161506596	-0.0056445	1.36e-05	0.0709459	4.86668	trans	2	No
AC213521.3_FG005	GTR2	L3Base	4	163091251	4-163091251	-0.00591552	4.32e-05	0.0641892	4.36421	trans	1	No
AC213521.3_FG005	GTR2	L3Base	4	167012754	4-167012754	-0.00492199	2.28e-05	0.0945946	4.6425	trans	1	No
AC213521.3_FG005	GTR2	L3Base	4	168938859	4-168938859	-0.00556254	6.64e-05	0.0777027	4.17755	trans	1	No
AC213521.3_FG005	GTR2	L3Base	4	170374885	4-170374885	-0.0066474	4.7e-06	0.0574324	5.32776	trans	1	No
AC213521.3_FG005	GTR2	L3Base	4	176258923	4-176258923	-0.00362576	5.58e-05	0.168919	4.25351	trans	1	No
AC213521.3_FG005	GTR2	L3Base	4	178363775	4-178363775	-0.00635444	1.1e-05	0.0608108	4.95851	trans	1	No
AC213521.3_FG005	GTR2	L3Base	4	181794508	4-181794508	-0.00443355	5.34e-05	0.111486	4.27208	trans	1	No
AC213521.3_FG005	GTR2	L3Base	4	185370465	4-185370465	-0.00391951	1.06e-05	0.219595	4.97439	trans	1	No
AC213521.3_FG005	GTR2	L3Base	4	186453875	4-186453875	0.00592977	3.1e-05	0.0675676	4.50863	trans	1	No
AC213521.3_FG005	GTR2	L3Base	4	186835356	4-186835356	0.00592486	2.42e-06	0.0912162	5.61649	trans	6	No
AC213521.3_FG005	GTR2	L3Base	4	188125084	4-188125084	-0.00503843	4.85e-05	0.0777027	4.31422	trans	4	No
AC213521.3_FG005	GTR2	L3Base	4	188635738	4-188635738	-0.00621553	2.68e-05	0.0574324	4.57176	trans	10	Yes
AC213521.3_FG005	GTR2	L3Base	4	189183549	4-189183549	-0.00426281	3.89e-05	0.114865	4.40996	trans	1	No
AC213521.3_FG005	GTR2	L3Base	4	189921879	4-189921879	-0.00525341	1.85e-05	0.0810811	4.73309	trans	2	No
AC213521.3_FG005	GTR2	L3Base	4	197868783	4-197868783	-0.00267488	6.06e-05	0.489865	4.21732	trans	4	No
AC213521.3_FG005	GTR2	L3Base	4	201749881	4-201749881	-0.00573151	2.4e-05	0.0709459	4.61944	trans	1	No
AC213521.3_FG005	GTR2	L3Base	4	204212844	4-204212844	-0.00386032	1.2e-05	0.162162	4.92114	trans	4	No
AC213521.3_FG005	GTR2	L3Base	4	208659095	4-208659095	-0.00456398	6.79e-05	0.0878378	4.16795	trans	3	No
AC213521.3_FG005	GTR2	L3Base	4	210972223	4-210972223	0.0043347	8.17e-05	0.121622	4.08792	trans	1	No
AC213521.3_FG005	GTR2	L3Base	4	224711318	4-224711318	0.0028385	5.68e-05	0.344595	4.24585	trans	1	No
AC213521.3_FG005	GTR2	L3Base	4	230816023	4-230816023	0.0034862	4.31e-05	0.310811	4.36571	trans	1	No
AC213521.3_FG005	GTR2	L3Base	4	234134971	4-234134971	0.00287414	6.61e-05	0.489865	4.17991	trans	1	No
AC213521.3_FG005	GTR2	L3Base	4	238012969	4-238012969	0.00617455	8.56e-05	0.0506757	4.06732	trans	1	No
AC213521.3_FG005	GTR2	L3Base	4	238782431	4-238782431	-0.00643544	3.32e-06	0.0912162	5.47944	trans	1	No
AC213521.3_FG005	GTR2	L3Base	4	241104279	4-241104279	-0.00332737	9.39e-05	0.199324	4.02749	trans	2	No
AC213521.3_FG005	GTR2	L3Base	4	242597441	4-242597441	-0.00570942	7e-05	0.0506757	4.15497	trans	1	No
AC213521.3_FG005	GTR2	L3Base	4	243484466	4-243484466	-0.00557649	2.31e-05	0.0608108	4.63714	trans	1	No
AC213521.3_FG005	GTR2	L3Base	4	244250800	4-244250800	-0.00394714	8.87e-05	0.141892	4.05212	trans	1	No
AC213521.3_FG005	GTR2	L3Base	5	2583570	5-2583570	0.00266182	7.92e-05	0.442568	4.10121	trans	1	No
AC213521.3_FG005	GTR2	L3Base	5	2933355	5-2933355	0.00592617	8.71e-05	0.0709459	4.05978	trans	1	No
AC213521.3_FG005	GTR2	L3Base	5	4673085	5-4673085	0.00339074	1.45e-05	0.233108	4.83847	trans	1	No
AC213521.3_FG005	GTR2	L3Base	5	4990946	5-4990946	0.00439173	6.65e-05	0.125	4.17716	trans	1	No
AC213521.3_FG005	GTR2	L3Base	5	6675429	5-6675429	0.00536766	8.43e-05	0.0675676	4.07436	trans	1	No
AC213521.3_FG005	GTR2	L3Base	5	6940108	5-6940108	0.00286971	3.65e-05	0.398649	4.43823	trans	1	No
AC213521.3_FG005	GTR2	L3Base	5	7341421	5-7341421	0.0033249	3.75e-05	0.219595	4.42566	trans	1	No
AC213521.3_FG005	GTR2	L3Base	5	7693352	5-7693352	-0.00597235	2.99e-06	0.0844595	5.52421	trans	1	No
AC213521.3_FG005	GTR2	L3Base	5	7693353	5-7693353	-0.00597235	2.99e-06	0.0844595	5.52421	trans	1	No
AC213521.3_FG005	GTR2	L3Base	5	8353043	5-8353043	0.00377001	2.29e-05	0.162162	4.64007	trans	1	No
AC213521.3_FG005	GTR2	L3Base	5	9063259	5-9063259	0.00291351	7.84e-05	0.388514	4.10577	trans	1	No
AC213521.3_FG005	GTR2	L3Base	5	12278357	5-12278357	0.00399168	9.21e-06	0.172297	5.03568	trans	3	No
AC213521.3_FG005	GTR2	L3Base	5	12278544	5-12278544	0.00399168	9.21e-06	0.165541	5.03568	trans	3	No
AC213521.3_FG005	GTR2	L3Base	5	13985863	5-13985863	-0.00266919	7.96e-05	0.466216	4.099	trans	1	No
AC213521.3_FG005	GTR2	L3Base	5	15156776	5-15156776	-0.00395556	7.59e-05	0.135135	4.12002	trans	1	No
AC213521.3_FG005	GTR2	L3Base	5	16869413	5-16869413	0.0028892	2.8e-05	0.442568	4.55215	trans	1	No
AC213521.3_FG005	GTR2	L3Base	5	23352199	5-23352199	0.00489493	2.83e-05	0.0945946	4.54872	trans	1	No
AC213521.3_FG005	GTR2	L3Base	5	28022669	5-28022669	-0.00484751	9.83e-05	0.0912162	4.00725	trans	5	No
AC213521.3_FG005	GTR2	L3Base	5	31439760	5-31439760	-0.00354097	9.75e-05	0.175676	4.01085	trans	1	No
AC213521.3_FG005	GTR2	L3Base	5	33619088	5-33619088	0.00487518	1.02e-05	0.111486	4.99303	trans	1	No
AC213521.3_FG005	GTR2	L3Base	5	36187375	5-36187375	0.0034264	8.59e-06	0.260135	5.06622	trans	1	No
AC213521.3_FG005	GTR2	L3Base	5	40480739	5-40480739	0.00358038	5.79e-06	0.233108	5.23713	trans	1	No
AC213521.3_FG005	GTR2	L3Base	5	50667332	5-50667332	0.00561993	3.44e-05	0.0641892	4.46337	trans	2	No
AC213521.3_FG005	GTR2	L3Base	5	52624995	5-52624995	0.00506767	8.55e-06	0.097973	5.06801	trans	2	No
AC213521.3_FG005	GTR2	L3Base	5	57113191	5-57113191	-0.00596296	5.95e-05	0.0608108	4.22578	trans	2	No
AC213521.3_FG005	GTR2	L3Base	5	62011055	5-62011055	0.00666358	1.61e-05	0.0540541	4.79438	trans	2	No
AC213521.3_FG005	GTR2	L3Base	5	64434343	5-64434343	0.0029946	3.19e-05	0.324324	4.4962	trans	1	No
AC213521.3_FG005	GTR2	L3Base	5	71038985	5-71038985	-0.00577337	3.5e-05	0.0540541	4.45648	trans	2	No
AC213521.3_FG005	GTR2	L3Base	5	72930452	5-72930452	-0.00543796	9.78e-05	0.0540541	4.00944	trans	1	No
AC213521.3_FG005	GTR2	L3Base	5	73649152	5-73649152	-0.00575097	4.84e-05	0.0641892	4.31556	trans	1	No
AC213521.3_FG005	GTR2	L3Base	5	74673837	5-74673837	0.00593573	1.09e-05	0.0608108	4.96307	trans	5	No
AC213521.3_FG005	GTR2	L3Base	5	84743928	5-84743928	-0.00579673	5.33e-05	0.0506757	4.2732	trans	1	No
AC213521.3_FG005	GTR2	L3Base	5	85142071	5-85142071	-0.00620077	2.21e-06	0.0743243	5.65528	trans	4	No
AC213521.3_FG005	GTR2	L3Base	5	88398500	5-88398500	0.00641588	9.02e-05	0.0608108	4.04466	trans	1	No
AC213521.3_FG005	GTR2	L3Base	5	91801961	5-91801961	-0.00541092	1.57e-05	0.0675676	4.80368	trans	2	No
AC213521.3_FG005	GTR2	L3Base	5	92302339	5-92302339	-0.0044869	6e-05	0.097973	4.22193	trans	1	No
AC213521.3_FG005	GTR2	L3Base	5	94036618	5-94036618	-0.00521173	8.58e-05	0.0641892	4.06635	trans	1	No
AC213521.3_FG005	GTR2	L3Base	5	94925868	5-94925868	-0.00446002	6.88e-05	0.097973	4.1622	trans	1	No
AC213521.3_FG005	GTR2	L3Base	5	96578285	5-96578285	-0.0034216	6.02e-07	0.351351	6.22055	trans	2	No
AC213521.3_FG005	GTR2	L3Base	5	102708133	5-102708133	-0.00268904	7.36e-05	0.489865	4.13318	trans	1	No
AC213521.3_FG005	GTR2	L3Base	5	134064745	5-134064745	0.00313949	3.94e-05	0.266892	4.40422	trans	2	No
AC213521.3_FG005	GTR2	L3Base	5	139978440	5-139978440	0.00435118	3.16e-05	0.138514	4.49963	trans	1	No
AC213521.3_FG005	GTR2	L3Base	5	142228680	5-142228680	-0.00317844	4.78e-05	0.25	4.32096	trans	1	No
AC213521.3_FG005	GTR2	L3Base	5	144026216	5-144026216	-0.00289555	9.51e-05	0.293919	4.02202	trans	4	No
AC213521.3_FG005	GTR2	L3Base	5	147575224	5-147575224	0.00668984	3.26e-05	0.0574324	4.48722	trans	4	No
AC213521.3_FG005	GTR2	L3Base	5	148576890	5-148576890	0.00507687	9.81e-05	0.0810811	4.00815	trans	2	No
AC213521.3_FG005	GTR2	L3Base	5	148881173	5-148881173	0.00619332	1.19e-05	0.0675676	4.92494	trans	3	No
AC213521.3_FG005	GTR2	L3Base	5	149464903	5-149464903	-0.00335175	8.71e-06	0.27027	5.06021	trans	1	No
AC213521.3_FG005	GTR2	L3Base	5	149870048	5-149870048	-0.00364775	1.03e-05	0.206081	4.98759	trans	1	No
AC213521.3_FG005	GTR2	L3Base	5	153632363	5-153632363	0.0074284	4.73e-05	0.0506757	4.32501	trans	2	No
AC213521.3_FG005	GTR2	L3Base	5	154145532	5-154145532	0.00574023	8.59e-05	0.0574324	4.06616	trans	1	No
AC213521.3_FG005	GTR2	L3Base	5	155592660	5-155592660	0.00574666	2.23e-05	0.0743243	4.65238	trans	2	No
AC213521.3_FG005	GTR2	L3Base	5	156779915	5-156779915	0.00358025	1.82e-07	0.472973	6.74095	trans	1	No
AC213521.3_FG005	GTR2	L3Base	5	158043217	5-158043217	0.00312124	2.42e-05	0.290541	4.61672	trans	1	No
AC213521.3_FG005	GTR2	L3Base	5	160618107	5-160618107	-0.00573269	9.69e-06	0.0675676	5.01366	trans	1	No
AC213521.3_FG005	GTR2	L3Base	5	164046784	5-164046784	-0.00649248	5.51e-06	0.0540541	5.2585	trans	6	No
AC213521.3_FG005	GTR2	L3Base	5	164624568	5-164624568	-0.00349121	2.43e-05	0.212838	4.61492	trans	1	No
AC213521.3_FG005	GTR2	L3Base	5	167494132	5-167494132	0.003409	4.27e-05	0.189189	4.36992	trans	10	Yes
AC213521.3_FG005	GTR2	L3Base	5	174294051	5-174294051	-0.00439464	3.9e-05	0.108108	4.40918	trans	1	No
AC213521.3_FG005	GTR2	L3Base	5	190124070	5-190124070	0.004885	8.19e-05	0.0912162	4.08679	trans	1	No
AC213521.3_FG005	GTR2	L3Base	5	191894128	5-191894128	0.00612741	4.33e-05	0.0540541	4.36365	trans	1	No
AC213521.3_FG005	GTR2	L3Base	5	194764825	5-194764825	0.00293688	4.81e-05	0.317568	4.31791	trans	10	Yes
AC213521.3_FG005	GTR2	L3Base	5	200933456	5-200933456	0.00307596	8.67e-05	0.263514	4.06173	trans	1	No
AC213521.3_FG005	GTR2	L3Base	5	202885598	5-202885598	-0.00541796	8.63e-05	0.0608108	4.06379	trans	1	No
AC213521.3_FG005	GTR2	L3Base	5	206416239	5-206416239	-0.00579525	3.26e-05	0.0608108	4.48644	trans	1	No
AC213521.3_FG005	GTR2	L3Base	5	206919977	5-206919977	-0.00537985	5.43e-05	0.0844595	4.26546	trans	1	No
AC213521.3_FG005	GTR2	L3Base	5	207534543	5-207534543	0.00360369	2.17e-05	0.236486	4.66321	trans	1	No
AC213521.3_FG005	GTR2	L3Base	5	214223305	5-214223305	-0.00700812	4.71e-07	0.0608108	6.32744	trans	1	No
AC213521.3_FG005	GTR2	L3Base	5	216102387	5-216102387	-0.00545645	5.62e-05	0.0608108	4.25058	trans	1	No
AC213521.3_FG005	GTR2	L3Base	5	217052370	5-217052370	0.00290314	4.73e-05	0.304054	4.32522	trans	1	No
AC213521.3_FG005	GTR2	L3Base	5	217828704	5-217828704	0.00329964	6.16e-05	0.212838	4.2102	trans	1	No
AC213521.3_FG005	GTR2	L3Base	5	218350302	5-218350302	0.003567	3.52e-05	0.222973	4.45296	trans	1	No
AC213521.3_FG005	GTR2	L3Base	6	3665343	6-3665343	-0.00421982	5.6e-05	0.118243	4.25205	trans	1	No
AC213521.3_FG005	GTR2	L3Base	6	4484311	6-4484311	0.00650097	2.86e-05	0.0540541	4.5432	trans	2	No
AC213521.3_FG005	GTR2	L3Base	6	6800426	6-6800426	0.00493317	8.6e-05	0.0743243	4.0655	trans	1	No
AC213521.3_FG005	GTR2	L3Base	6	9838186	6-9838186	0.0028375	4.95e-05	0.334459	4.30573	trans	1	No
AC213521.3_FG005	GTR2	L3Base	6	16625115	6-16625115	0.00497855	2.29e-07	0.125	6.64036	trans	1	No
AC213521.3_FG005	GTR2	L3Base	6	18195684	6-18195684	-0.00721455	4.51e-07	0.0540541	6.3454	trans	1	No
AC213521.3_FG005	GTR2	L3Base	6	19755631	6-19755631	-0.00490028	8.22e-05	0.0912162	4.08525	trans	1	No
AC213521.3_FG005	GTR2	L3Base	6	20042911	6-20042911	-0.00592465	1.26e-05	0.0709459	4.90098	trans	4	No
AC213521.3_FG005	GTR2	L3Base	6	25593253	6-25593253	-0.0031071	4.9e-05	0.317568	4.30972	trans	1	No
AC213521.3_FG005	GTR2	L3Base	6	29018427	6-29018427	0.00312647	4.73e-06	0.371622	5.32483	trans	1	No
AC213521.3_FG005	GTR2	L3Base	6	37919786	6-37919786	-0.00272797	5.95e-05	0.388514	4.22547	trans	1	No
AC213521.3_FG005	GTR2	L3Base	6	38497096	6-38497096	-0.0028764	2.95e-05	0.381757	4.52966	trans	3	No
AC213521.3_FG005	GTR2	L3Base	6	39764653	6-39764653	-0.00508727	1.4e-05	0.0844595	4.85496	trans	1	No
AC213521.3_FG005	GTR2	L3Base	6	59729087	6-59729087	-0.00263058	9.75e-05	0.408784	4.01109	trans	1	No
AC213521.3_FG005	GTR2	L3Base	6	76692793	6-76692793	0.00462007	5.77e-05	0.0945946	4.23915	trans	13	Yes
AC213521.3_FG005	GTR2	L3Base	6	86132084	6-86132084	-0.00682581	1.26e-05	0.0540541	4.9001	trans	2	No
AC213521.3_FG005	GTR2	L3Base	6	87665188	6-87665188	0.00339411	5.42e-05	0.195946	4.26582	trans	1	No
AC213521.3_FG005	GTR2	L3Base	6	91323303	6-91323303	-0.00654346	1.29e-05	0.0608108	4.8889	trans	1	No
AC213521.3_FG005	GTR2	L3Base	6	97349567	6-97349567	-0.00436625	7.02e-05	0.10473	4.1539	trans	1	No
AC213521.3_FG005	GTR2	L3Base	6	100897145	6-100897145	0.0031281	7.26e-05	0.243243	4.13909	trans	1	No
AC213521.3_FG005	GTR2	L3Base	6	108109873	6-108109873	0.00593366	5.6e-05	0.0608108	4.25178	trans	1	No
AC213521.3_FG005	GTR2	L3Base	6	109736021	6-109736021	-0.00294807	4.9e-05	0.327703	4.31017	trans	5	No
AC213521.3_FG005	GTR2	L3Base	6	111791328	6-111791328	-0.00293962	9.28e-05	0.293919	4.03231	trans	1	No
AC213521.3_FG005	GTR2	L3Base	6	118905508	6-118905508	-0.00487358	1.74e-05	0.111486	4.75931	trans	1	No
AC213521.3_FG005	GTR2	L3Base	6	119182497	6-119182497	0.00297383	3.48e-05	0.307432	4.45797	trans	1	No
AC213521.3_FG005	GTR2	L3Base	6	119543410	6-119543410	0.0040912	8.14e-05	0.141892	4.08963	trans	7	No
AC213521.3_FG005	GTR2	L3Base	6	123164578	6-123164578	-0.00337869	8.19e-05	0.22973	4.08649	trans	1	No
AC213521.3_FG005	GTR2	L3Base	6	123725764	6-123725764	-0.00600808	8.98e-06	0.0709459	5.04668	trans	1	No
AC213521.3_FG005	GTR2	L3Base	6	125545814	6-125545814	0.00266358	8.81e-05	0.449324	4.05481	trans	1	No
AC213521.3_FG005	GTR2	L3Base	6	131833098	6-131833098	0.00612763	4.7e-05	0.0675676	4.32792	trans	1	No
AC213521.3_FG005	GTR2	L3Base	6	133157598	6-133157598	-0.00547893	9.77e-05	0.0641892	4.00997	trans	1	No
AC213521.3_FG005	GTR2	L3Base	6	134034293	6-134034293	-0.00390881	6.7e-06	0.202703	5.17388	trans	1	No
AC213521.3_FG005	GTR2	L3Base	6	138026913	6-138026913	0.00331199	2.6e-05	0.22973	4.58457	trans	1	No
AC213521.3_FG005	GTR2	L3Base	6	141873588	6-141873588	-0.0062006	7.36e-05	0.0540541	4.13336	trans	1	No
AC213521.3_FG005	GTR2	L3Base	6	147932507	6-147932507	-0.00546455	3.37e-05	0.0709459	4.4722	trans	3	No
AC213521.3_FG005	GTR2	L3Base	6	150030246	6-150030246	-0.0036276	2.89e-05	0.27027	4.53937	trans	1	No
AC213521.3_FG005	GTR2	L3Base	6	150542129	6-150542129	-0.00659182	3.11e-05	0.0506757	4.50738	trans	2	No
AC213521.3_FG005	GTR2	L3Base	6	152368216	6-152368216	0.00453849	1.15e-05	0.121622	4.93971	trans	1	No
AC213521.3_FG005	GTR2	L3Base	6	157907101	6-157907101	-0.0057101	4.66e-05	0.0574324	4.33181	trans	1	No
AC213521.3_FG005	GTR2	L3Base	6	162470454	6-162470454	-0.00313358	4.18e-06	0.39527	5.37934	trans	5	No
AC213521.3_FG005	GTR2	L3Base	6	164251331	6-164251331	-0.00553135	8.52e-05	0.0641892	4.06968	trans	8	Yes
AC213521.3_FG005	GTR2	L3Base	6	168937057	6-168937057	0.00299103	1.75e-05	0.371622	4.75722	trans	1	No
AC213521.3_FG005	GTR2	L3Base	6	169789588	6-169789588	-0.00543229	9.98e-06	0.0810811	5.00074	trans	1	No
AC213521.3_FG005	GTR2	L3Base	7	677003	7-677003	-0.00264396	7.65e-05	0.459459	4.1163	trans	1	No
AC213521.3_FG005	GTR2	L3Base	7	1241553	7-1241553	0.00537975	1.34e-06	0.121622	5.87261	trans	2	No
AC213521.3_FG005	GTR2	L3Base	7	2530946	7-2530946	0.00450358	6.12e-07	0.185811	6.21359	trans	4	No
AC213521.3_FG005	GTR2	L3Base	7	2988560	7-2988560	-0.00283782	4.98e-05	0.361486	4.30303	trans	1	No
AC213521.3_FG005	GTR2	L3Base	7	6966976	7-6966976	-0.00412855	4.23e-05	0.141892	4.37381	trans	1	No
AC213521.3_FG005	GTR2	L3Base	7	10707242	7-10707242	-0.00687929	3.67e-05	0.0506757	4.43522	trans	8	Yes
AC213521.3_FG005	GTR2	L3Base	7	15530728	7-15530728	-0.00481523	6.38e-05	0.0945946	4.19509	trans	4	No
AC213521.3_FG005	GTR2	L3Base	7	16385266	7-16385266	-0.00539417	2.99e-05	0.0912162	4.5244	trans	1	No
AC213521.3_FG005	GTR2	L3Base	7	19798899	7-19798899	-0.00278264	3.46e-05	0.442568	4.46141	trans	1	No
AC213521.3_FG005	GTR2	L3Base	7	22568666	7-22568666	-0.00543697	5.2e-05	0.0777027	4.28387	trans	1	No
AC213521.3_FG005	GTR2	L3Base	7	22990847	7-22990847	0.00707941	2.27e-05	0.0506757	4.64391	trans	3	No
AC213521.3_FG005	GTR2	L3Base	7	23913053	7-23913053	-0.00589649	6.98e-05	0.0675676	4.15584	trans	1	No
AC213521.3_FG005	GTR2	L3Base	7	25250236	7-25250236	-0.00589865	2.22e-05	0.0709459	4.65363	trans	1	No
AC213521.3_FG005	GTR2	L3Base	7	26878024	7-26878024	-0.00514997	1.38e-05	0.0878378	4.85982	trans	1	No
AC213521.3_FG005	GTR2	L3Base	7	27539684	7-27539684	-0.00600351	3.48e-05	0.0641892	4.45828	trans	2	No
AC213521.3_FG005	GTR2	L3Base	7	28883242	7-28883242	-0.00769744	4.22e-07	0.0506757	6.37507	trans	1	No
AC213521.3_FG005	GTR2	L3Base	7	29367578	7-29367578	-0.00400355	5.76e-05	0.141892	4.23953	trans	1	No
AC213521.3_FG005	GTR2	L3Base	7	32001372	7-32001372	-0.00709658	1.47e-06	0.0574324	5.83399	trans	3	No
AC213521.3_FG005	GTR2	L3Base	7	40156542	7-40156542	0.00295574	2.31e-05	0.486486	4.63608	trans	1	No
AC213521.3_FG005	GTR2	L3Base	7	41248370	7-41248370	-0.00583344	9.67e-05	0.0506757	4.01474	trans	1	No
AC213521.3_FG005	GTR2	L3Base	7	53527144	7-53527144	-0.00334816	3.98e-05	0.216216	4.39973	trans	1	No
AC213521.3_FG005	GTR2	L3Base	7	54046367	7-54046367	-0.0029084	8.31e-05	0.314189	4.08016	trans	1	No
AC213521.3_FG005	GTR2	L3Base	7	98363487	7-98363487	-0.00548181	5.73e-05	0.0641892	4.24176	trans	1	No
AC213521.3_FG005	GTR2	L3Base	7	98692809	7-98692809	-0.00585256	1.63e-05	0.0675676	4.7882	trans	1	No
AC213521.3_FG005	GTR2	L3Base	7	102782772	7-102782772	-0.00658091	1.34e-05	0.0540541	4.87417	trans	2	No
AC213521.3_FG005	GTR2	L3Base	7	112323538	7-112323538	-0.00474531	3.99e-05	0.101351	4.39914	trans	3	No
AC213521.3_FG005	GTR2	L3Base	7	119619475	7-119619475	-0.00657742	1.16e-07	0.0777027	6.93464	trans	8	Yes
AC213521.3_FG005	GTR2	L3Base	7	128115383	7-128115383	-0.00485548	2.7e-05	0.0912162	4.56818	trans	3	No
AC213521.3_FG005	GTR2	L3Base	7	130293635	7-130293635	-0.00629852	4.59e-05	0.0574324	4.33776	trans	1	No
AC213521.3_FG005	GTR2	L3Base	7	131682559	7-131682559	0.00307287	8.7e-05	0.239865	4.0604	trans	1	No
AC213521.3_FG005	GTR2	L3Base	7	138634805	7-138634805	0.00283513	6.2e-05	0.358108	4.20792	trans	2	No
AC213521.3_FG005	GTR2	L3Base	7	140586766	7-140586766	-0.00328909	5.54e-05	0.202703	4.25668	trans	1	No
AC213521.3_FG005	GTR2	L3Base	7	144527189	7-144527189	0.00336085	1.11e-05	0.287162	4.95456	trans	1	No
AC213521.3_FG005	GTR2	L3Base	7	145023105	7-145023105	0.00325943	3.37e-06	0.429054	5.47232	trans	2	No
AC213521.3_FG005	GTR2	L3Base	7	146513002	7-146513002	0.0028907	9.54e-05	0.297297	4.02055	trans	1	No
AC213521.3_FG005	GTR2	L3Base	7	151215586	7-151215586	-0.00425551	5.67e-05	0.121622	4.24669	trans	1	No
AC213521.3_FG005	GTR2	L3Base	7	153614049	7-153614049	-0.00450871	2.06e-05	0.108108	4.6864	trans	1	No
AC213521.3_FG005	GTR2	L3Base	7	156772791	7-156772791	-0.0061138	2.05e-05	0.0641892	4.68767	trans	2	No
AC213521.3_FG005	GTR2	L3Base	7	160641663	7-160641663	-0.0057893	1.93e-05	0.0608108	4.71467	trans	1	No
AC213521.3_FG005	GTR2	L3Base	7	166501615	7-166501615	0.00278628	3.49e-05	0.472973	4.45769	trans	1	No
AC213521.3_FG005	GTR2	L3Base	7	170369959	7-170369959	-0.00611252	7.76e-05	0.0506757	4.11039	trans	1	No
AC213521.3_FG005	GTR2	L3Base	7	171308215	7-171308215	-0.00349668	2.42e-05	0.195946	4.61589	trans	3	No
AC213521.3_FG005	GTR2	L3Base	7	176275814	7-176275814	-0.00459454	2.04e-05	0.101351	4.69126	trans	1	No
AC213521.3_FG005	GTR2	L3Base	7	177458239	7-177458239	-0.00390963	9.77e-05	0.121622	4.01025	trans	1	No
AC213521.3_FG005	GTR2	L3Base	7	178148641	7-178148641	-0.00420542	9.87e-05	0.111486	4.00579	trans	1	No
AC213521.3_FG005	GTR2	L3Base	7	179287045	7-179287045	-0.00582941	5.97e-05	0.0574324	4.22402	trans	1	No
AC213521.3_FG005	GTR2	L3Base	7	180945114	7-180945114	-0.00472074	1.65e-05	0.101351	4.78311	trans	3	No
AC213521.3_FG005	GTR2	L3Base	7	181521044	7-181521044	-0.00530156	8.77e-05	0.0709459	4.0569	trans	1	No
AC213521.3_FG005	GTR2	L3Base	8	3888746	8-3888746	-0.00552139	2.74e-05	0.0675676	4.56281	trans	1	No
AC213521.3_FG005	GTR2	L3Base	8	5381910	8-5381910	-0.00388001	9.69e-05	0.125	4.01353	trans	1	No
AC213521.3_FG005	GTR2	L3Base	8	8872190	8-8872190	0.00573549	7.99e-05	0.0675676	4.09729	trans	1	No
AC213521.3_FG005	GTR2	L3Base	8	21834958	8-21834958	-0.00282897	8.08e-05	0.358108	4.0926	trans	1	No
AC213521.3_FG005	GTR2	L3Base	8	28509885	8-28509885	-0.00581015	8.55e-05	0.0574324	4.06821	trans	2	No
AC213521.3_FG005	GTR2	L3Base	8	59945321	8-59945321	-0.00745957	2.05e-05	0.0506757	4.6872	trans	1	No
AC213521.3_FG005	GTR2	L3Base	8	61097703	8-61097703	0.00552871	2.41e-05	0.0844595	4.6188	trans	8	Yes
AC213521.3_FG005	GTR2	L3Base	8	62607374	8-62607374	0.00535123	5.47e-05	0.0675676	4.26233	trans	1	No
AC213521.3_FG005	GTR2	L3Base	8	70032527	8-70032527	0.00548171	3.98e-05	0.0709459	4.40033	trans	1	No
AC213521.3_FG005	GTR2	L3Base	8	73123925	8-73123925	0.0068882	1.72e-05	0.0608108	4.7656	trans	1	No
AC213521.3_FG005	GTR2	L3Base	8	74077095	8-74077095	-0.0064569	3.3e-06	0.0574324	5.48084	trans	1	No
AC213521.3_FG005	GTR2	L3Base	8	80936031	8-80936031	-0.00301182	6.4e-05	0.273649	4.19369	trans	2	No
AC213521.3_FG005	GTR2	L3Base	8	82814780	8-82814780	-0.00522765	7.69e-05	0.0777027	4.11398	trans	1	No
AC213521.3_FG005	GTR2	L3Base	8	103324064	8-103324064	0.00301853	7.23e-05	0.246622	4.14073	trans	1	No
AC213521.3_FG005	GTR2	L3Base	8	126937202	8-126937202	-0.00501993	6.48e-05	0.0709459	4.18815	trans	1	No
AC213521.3_FG005	GTR2	L3Base	8	127909058	8-127909058	0.00396023	5.19e-05	0.155405	4.2846	trans	1	No
AC213521.3_FG005	GTR2	L3Base	8	133907967	8-133907967	-0.00396171	4.13e-05	0.155405	4.38382	trans	2	No
AC213521.3_FG005	GTR2	L3Base	8	134920498	8-134920498	-0.00453862	5.74e-05	0.10473	4.24089	trans	1	No
AC213521.3_FG005	GTR2	L3Base	8	144154313	8-144154313	0.0027593	6.29e-05	0.388514	4.20162	trans	7	No
AC213521.3_FG005	GTR2	L3Base	8	145331855	8-145331855	-0.00496829	3.62e-05	0.0878378	4.44092	trans	1	No
AC213521.3_FG005	GTR2	L3Base	8	146602240	8-146602240	0.00318937	4.15e-05	0.233108	4.38147	trans	1	No
AC213521.3_FG005	GTR2	L3Base	8	148529495	8-148529495	-0.00369788	4.38e-05	0.172297	4.35889	trans	1	No
AC213521.3_FG005	GTR2	L3Base	8	148920266	8-148920266	0.00265978	9.58e-05	0.469595	4.01872	trans	2	No
AC213521.3_FG005	GTR2	L3Base	8	150007143	8-150007143	-0.00463624	1.11e-07	0.185811	6.9529	trans	12	Yes
AC213521.3_FG005	GTR2	L3Base	8	152419729	8-152419729	-0.00612377	1.76e-05	0.0709459	4.75457	trans	1	No
AC213521.3_FG005	GTR2	L3Base	8	155492217	8-155492217	-0.00497952	2.12e-06	0.111486	5.67461	trans	13	Yes
AC213521.3_FG005	GTR2	L3Base	8	160845268	8-160845268	0.00571481	1.35e-05	0.0878378	4.87114	trans	4	No
AC213521.3_FG005	GTR2	L3Base	8	162536660	8-162536660	-0.00439952	2.75e-05	0.138514	4.56034	trans	1	No
AC213521.3_FG005	GTR2	L3Base	8	162911091	8-162911091	-0.00584294	1.37e-05	0.0777027	4.86345	trans	1	No
AC213521.3_FG005	GTR2	L3Base	8	166042008	8-166042008	-0.00451508	2.37e-05	0.10473	4.62495	trans	1	No
AC213521.3_FG005	GTR2	L3Base	8	167671420	8-167671420	-0.0045062	2.77e-05	0.148649	4.55725	trans	2	No
AC213521.3_FG005	GTR2	L3Base	8	174065107	8-174065107	-0.00446174	3.64e-05	0.108108	4.43891	trans	1	No
AC213521.3_FG005	GTR2	L3Base	8	176857725	8-176857725	-0.0054638	5.54e-05	0.0675676	4.25621	trans	1	No
AC213521.3_FG005	GTR2	L3Base	8	179227351	8-179227351	-0.0044478	7.58e-05	0.125	4.12038	trans	1	No
AC213521.3_FG005	GTR2	L3Base	8	179487052	8-179487052	0.00303031	4.35e-05	0.317568	4.36188	trans	1	No
AC213521.3_FG005	GTR2	L3Base	9	6191833	9-6191833	0.00389637	6.02e-05	0.206081	4.22072	trans	1	No
AC213521.3_FG005	GTR2	L3Base	9	6486898	9-6486898	0.00446769	3.25e-05	0.118243	4.48759	trans	1	No
AC213521.3_FG005	GTR2	L3Base	9	10391483	9-10391483	0.00278851	6.62e-05	0.375	4.17884	trans	2	No
AC213521.3_FG005	GTR2	L3Base	9	12904233	9-12904233	0.00286203	2e-05	0.459459	4.69805	trans	1	No
AC213521.3_FG005	GTR2	L3Base	9	13613906	9-13613906	-0.0032617	1.92e-05	0.246622	4.71657	trans	1	No
AC213521.3_FG005	GTR2	L3Base	9	16246605	9-16246605	0.00281523	8.47e-05	0.435811	4.07191	trans	1	No
AC213521.3_FG005	GTR2	L3Base	9	25766914	9-25766914	0.00594071	3.64e-05	0.0506757	4.43888	trans	1	No
AC213521.3_FG005	GTR2	L3Base	9	27193048	9-27193048	-0.00566218	6.85e-05	0.0540541	4.1645	trans	1	No
AC213521.3_FG005	GTR2	L3Base	9	46493332	9-46493332	-0.00675227	7.98e-06	0.0506757	5.09805	trans	1	No
AC213521.3_FG005	GTR2	L3Base	9	47231382	9-47231382	-0.00399453	6.37e-05	0.131757	4.19616	trans	2	No
AC213521.3_FG005	GTR2	L3Base	9	59132102	9-59132102	-0.0044869	4.2e-05	0.114865	4.37693	trans	1	No
AC213521.3_FG005	GTR2	L3Base	9	73321261	9-73321261	-0.0075625	7.76e-06	0.0506757	5.11019	trans	1	No
AC213521.3_FG005	GTR2	L3Base	9	80458015	9-80458015	-0.00514417	7.09e-05	0.0777027	4.14931	trans	1	No
AC213521.3_FG005	GTR2	L3Base	9	82543638	9-82543638	-0.00491562	1.4e-05	0.0878378	4.85338	trans	2	No
AC213521.3_FG005	GTR2	L3Base	9	91872221	9-91872221	-0.00499527	2.18e-05	0.0844595	4.66104	trans	2	No
AC213521.3_FG005	GTR2	L3Base	9	93858012	9-93858012	-0.00407428	7.1e-05	0.114865	4.14853	trans	2	No
AC213521.3_FG005	GTR2	L3Base	9	107198723	9-107198723	-0.00385786	8.39e-05	0.14527	4.07605	trans	1	No
AC213521.3_FG005	GTR2	L3Base	9	107199341	9-107199341	-0.00385786	8.39e-05	0.14527	4.07605	trans	1	No
AC213521.3_FG005	GTR2	L3Base	9	108344446	9-108344446	-0.00511594	5.22e-05	0.0777027	4.2821	trans	1	No
AC213521.3_FG005	GTR2	L3Base	9	120349127	9-120349127	-0.00563212	5.2e-05	0.0608108	4.28437	trans	1	No
AC213521.3_FG005	GTR2	L3Base	9	121962195	9-121962195	-0.00529191	9.4e-05	0.0641892	4.02666	trans	1	No
AC213521.3_FG005	GTR2	L3Base	9	126947963	9-126947963	-0.00636096	8.68e-06	0.0641892	5.06163	trans	1	No
AC213521.3_FG005	GTR2	L3Base	9	128896536	9-128896536	-0.00426869	5.82e-05	0.128378	4.23519	trans	1	No
AC213521.3_FG005	GTR2	L3Base	9	135003602	9-135003602	-0.00331852	5.62e-05	0.246622	4.25033	trans	1	No
AC213521.3_FG005	GTR2	L3Base	9	136856817	9-136856817	-0.00372534	1.48e-07	0.398649	6.82884	trans	7	No
AC213521.3_FG005	GTR2	L3Base	9	137305902	9-137305902	-0.00280265	6.14e-05	0.422297	4.2116	trans	1	No
AC213521.3_FG005	GTR2	L3Base	9	137911581	9-137911581	-0.00272294	7.23e-05	0.47973	4.14065	trans	1	No
AC213521.3_FG005	GTR2	L3Base	9	139519963	9-139519963	0.00438151	3.27e-05	0.118243	4.4859	trans	2	No
AC213521.3_FG005	GTR2	L3Base	9	151508411	9-151508411	0.00296968	1.76e-05	0.344595	4.75461	trans	1	No
AC213521.3_FG005	GTR2	L3Base	9	154423813	9-154423813	-0.00706523	1.35e-05	0.0540541	4.86919	trans	1	No
AC213521.3_FG005	GTR2	L3Base	9	155585531	9-155585531	-0.00392595	2.3e-06	0.199324	5.638	trans	1	No
AC213521.3_FG005	GTR2	L3Base	9	156668534	9-156668534	0.00291827	3.5e-05	0.466216	4.45545	trans	1	No
AC213521.3_FG005	GTR2	L3Base	10	2840733	10-2840733	0.00372814	3.4e-05	0.189189	4.46852	trans	1	No
AC213521.3_FG005	GTR2	L3Base	10	3876925	10-3876925	-0.00603307	3.03e-05	0.0608108	4.51904	trans	1	No
AC213521.3_FG005	GTR2	L3Base	10	4190625	10-4190625	-0.00293305	3.89e-05	0.320946	4.40963	trans	4	No
AC213521.3_FG005	GTR2	L3Base	10	5424985	10-5424985	-0.00358915	3.43e-05	0.202703	4.46501	trans	1	No
AC213521.3_FG005	GTR2	L3Base	10	6238906	10-6238906	-0.00301159	3.06e-05	0.456081	4.51458	trans	4	No
AC213521.3_FG005	GTR2	L3Base	10	6911077	10-6911077	-0.0033667	7.81e-06	0.331081	5.10749	trans	5	No
AC213521.3_FG005	GTR2	L3Base	10	8836505	10-8836505	-0.00547951	3.18e-05	0.0608108	4.49746	trans	1	No
AC213521.3_FG005	GTR2	L3Base	10	9118782	10-9118782	-0.00448174	8.8e-05	0.10473	4.05567	trans	1	No
AC213521.3_FG005	GTR2	L3Base	10	9794423	10-9794423	-0.00561805	4.27e-05	0.0641892	4.36934	trans	1	No
AC213521.3_FG005	GTR2	L3Base	10	23437322	10-23437322	-0.00464762	8.18e-05	0.0945946	4.08743	trans	1	No
AC213521.3_FG005	GTR2	L3Base	10	62985619	10-62985619	-0.00563297	1.95e-05	0.0878378	4.70895	trans	9	Yes
AC213521.3_FG005	GTR2	L3Base	10	68060975	10-68060975	-0.00655466	4.7e-05	0.0506757	4.32806	trans	1	No
AC213521.3_FG005	GTR2	L3Base	10	73493516	10-73493516	-0.00677427	4.85e-07	0.0675676	6.31425	trans	11	Yes
AC213521.3_FG005	GTR2	L3Base	10	75496959	10-75496959	-0.00265258	8.3e-05	0.445946	4.08076	trans	1	No
AC213521.3_FG005	GTR2	L3Base	10	94983161	10-94983161	-0.00574326	6.5e-05	0.0506757	4.18732	trans	2	No
AC213521.3_FG005	GTR2	L3Base	10	100841100	10-100841100	0.00372023	3.28e-05	0.165541	4.48374	trans	1	No
AC213521.3_FG005	GTR2	L3Base	10	101999258	10-101999258	-0.00552853	7.19e-05	0.0574324	4.14307	trans	1	No
AC213521.3_FG005	GTR2	L3Base	10	114638677	10-114638677	0.00617078	5.5e-07	0.0777027	6.25935	trans	4	No
AC213521.3_FG005	GTR2	L3Base	10	125842693	10-125842693	-0.00565917	8.14e-05	0.0540541	4.08945	trans	6	No
AC213521.3_FG005	GTR2	L3Base	10	132254441	10-132254441	-0.00300976	8.43e-05	0.283784	4.07404	trans	1	No
AC213521.3_FG005	GTR2	L3Base	10	134979229	10-134979229	0.00493118	2.52e-05	0.10473	4.59854	trans	1	No
AC213521.3_FG005	GTR2	L3Base	10	135541721	10-135541721	-0.0034044	5.23e-05	0.195946	4.28117	trans	1	No
AC213521.3_FG005	GTR2	L3Base	10	136768208	10-136768208	-0.00282878	9.87e-05	0.331081	4.00584	trans	2	No
AC213521.3_FG005	GTR2	L3Base	10	139752522	10-139752522	-0.00685815	8.17e-05	0.0506757	4.08777	trans	1	No
AC213521.3_FG005	GTR2	L3Base	10	140160066	10-140160066	0.00391647	6.21e-05	0.14527	4.20699	trans	2	No
AC213521.3_FG005	GTR2	L3Base	10	141806155	10-141806155	-0.00630151	7.88e-05	0.0506757	4.10372	trans	1	No
AC213521.3_FG005	GTR2	L3Base	10	142361258	10-142361258	-0.00429946	1.08e-05	0.125	4.9682	trans	1	No
AC213521.3_FG005	GTR2	L3Base	10	143500175	10-143500175	-0.00361662	1.81e-05	0.185811	4.74211	trans	2	No
AC213521.3_FG005	GTR2	L3Base	10	145652829	10-145652829	-0.00582709	7.13e-06	0.0743243	5.14672	trans	1	No
AC213521.3_FG005	GTR2	L3Base	10	146877653	10-146877653	-0.00456399	4.2e-06	0.125	5.37634	trans	2	No
AC213521.3_FG005	GTR2	L3Base	10	147807528	10-147807528	0.0028434	3.94e-05	0.381757	4.40435	trans	1	No
AC213521.3_FG005	GTR2	L3Base	10	147807531	10-147807531	0.0028434	3.94e-05	0.381757	4.40435	trans	1	No
AC213521.3_FG005	GTR2	L3Base	10	150105704	10-150105704	-0.00313042	7.32e-05	0.293919	4.13571	trans	1	No
AC233922.1_FG004	GTS3	L3Base	1	3293489	1-3293489	0.336885	5.92e-05	0.0506757	4.22732	trans	1	No
AC233922.1_FG004	GTS3	L3Base	1	6167602	1-6167602	0.213884	6.62e-08	0.456081	7.17881	trans	1	No
AC233922.1_FG004	GTS3	L3Base	1	13166596	1-13166596	0.158763	6.45e-05	0.472973	4.19013	trans	1	No
AC233922.1_FG004	GTS3	L3Base	1	14035691	1-14035691	0.177546	3.25e-05	0.347973	4.48857	trans	1	No
AC233922.1_FG004	GTS3	L3Base	1	14477577	1-14477577	-0.169083	3.84e-05	0.290541	4.41581	trans	1	No
AC233922.1_FG004	GTS3	L3Base	1	18147480	1-18147480	0.157773	6.28e-05	0.412162	4.20202	trans	1	No
AC233922.1_FG004	GTS3	L3Base	1	22126604	1-22126604	-0.319604	8.19e-05	0.0540541	4.08659	trans	1	No
AC233922.1_FG004	GTS3	L3Base	1	25754142	1-25754142	0.216631	4.99e-05	0.212838	4.30216	trans	1	No
AC233922.1_FG004	GTS3	L3Base	1	27376203	1-27376203	0.161013	9.22e-05	0.334459	4.03535	trans	1	No
AC233922.1_FG004	GTS3	L3Base	1	27894357	1-27894357	0.188148	5.49e-05	0.236486	4.26032	trans	1	No
AC233922.1_FG004	GTS3	L3Base	1	28807213	1-28807213	0.272284	2.45e-06	0.118243	5.61117	trans	1	No
AC233922.1_FG004	GTS3	L3Base	1	29960668	1-29960668	0.165447	3.14e-05	0.304054	4.50302	trans	1	No
AC233922.1_FG004	GTS3	L3Base	1	29960692	1-29960692	0.165447	3.14e-05	0.304054	4.50302	trans	1	No
AC233922.1_FG004	GTS3	L3Base	1	30561366	1-30561366	0.200928	6.99e-05	0.185811	4.15563	trans	1	No
AC233922.1_FG004	GTS3	L3Base	1	34670103	1-34670103	-0.235115	7.83e-05	0.108108	4.10637	trans	1	No
AC233922.1_FG004	GTS3	L3Base	1	36022421	1-36022421	-0.231381	8.47e-06	0.172297	5.07189	trans	1	No
AC233922.1_FG004	GTS3	L3Base	1	36487172	1-36487172	-0.215985	5.06e-05	0.131757	4.29581	trans	1	No
AC233922.1_FG004	GTS3	L3Base	1	40510505	1-40510505	-0.270095	4.89e-05	0.0844595	4.31033	trans	1	No
AC233922.1_FG004	GTS3	L3Base	1	41014655	1-41014655	-0.240497	1.13e-07	0.202703	6.9454	trans	1	No
AC233922.1_FG004	GTS3	L3Base	1	43964993	1-43964993	0.214131	3.32e-05	0.168919	4.47913	trans	1	No
AC233922.1_FG004	GTS3	L3Base	1	44534642	1-44534642	0.259776	8.95e-05	0.0810811	4.04832	trans	1	No
AC233922.1_FG004	GTS3	L3Base	1	45048353	1-45048353	-0.171137	9.07e-05	0.314189	4.04218	trans	1	No
AC233922.1_FG004	GTS3	L3Base	1	52302059	1-52302059	0.271046	8.22e-05	0.0709459	4.08534	trans	1	No
AC233922.1_FG004	GTS3	L3Base	1	61738212	1-61738212	0.173643	4.99e-05	0.27027	4.30159	trans	1	No
AC233922.1_FG004	GTS3	L3Base	1	67854889	1-67854889	0.21645	8.36e-05	0.135135	4.07804	trans	1	No
AC233922.1_FG004	GTS3	L3Base	1	69948352	1-69948352	-0.345713	1.02e-05	0.0608108	4.98943	trans	1	No
AC233922.1_FG004	GTS3	L3Base	1	71365448	1-71365448	-0.176371	5.33e-05	0.297297	4.27307	trans	1	No
AC233922.1_FG004	GTS3	L3Base	1	73353778	1-73353778	0.157002	8.49e-05	0.304054	4.07111	trans	1	No
AC233922.1_FG004	GTS3	L3Base	1	76886542	1-76886542	0.353586	4.84e-05	0.0641892	4.31511	trans	1	No
AC233922.1_FG004	GTS3	L3Base	1	78644185	1-78644185	0.171828	2e-05	0.300676	4.69975	trans	1	No
AC233922.1_FG004	GTS3	L3Base	1	80652351	1-80652351	-0.195341	4.99e-05	0.189189	4.3021	trans	1	No
AC233922.1_FG004	GTS3	L3Base	1	81308781	1-81308781	-0.19983	4.65e-05	0.236486	4.33287	trans	1	No
AC233922.1_FG004	GTS3	L3Base	1	83214400	1-83214400	0.153286	9.41e-05	0.371622	4.02657	trans	1	No
AC233922.1_FG004	GTS3	L3Base	1	83671515	1-83671515	-0.158284	8.97e-05	0.320946	4.0474	trans	1	No
AC233922.1_FG004	GTS3	L3Base	1	86842418	1-86842418	0.185945	9.06e-07	0.493243	6.0429	trans	1	No
AC233922.1_FG004	GTS3	L3Base	1	87372659	1-87372659	0.180497	6.86e-05	0.206081	4.16339	trans	1	No
AC233922.1_FG004	GTS3	L3Base	1	87649967	1-87649967	0.228507	5.86e-05	0.125	4.23235	trans	1	No
AC233922.1_FG004	GTS3	L3Base	1	89055194	1-89055194	0.331604	5.98e-05	0.0574324	4.22338	trans	1	No
AC233922.1_FG004	GTS3	L3Base	1	89649147	1-89649147	0.298938	1.64e-06	0.108108	5.78521	trans	1	No
AC233922.1_FG004	GTS3	L3Base	1	90800351	1-90800351	-0.230578	5.98e-05	0.135135	4.22366	trans	1	No
AC233922.1_FG004	GTS3	L3Base	1	91821922	1-91821922	-0.32423	4.43e-05	0.0810811	4.35383	trans	1	No
AC233922.1_FG004	GTS3	L3Base	1	92707645	1-92707645	0.155487	6.88e-05	0.391892	4.16236	trans	1	No
AC233922.1_FG004	GTS3	L3Base	1	94484585	1-94484585	-0.372393	5.92e-06	0.0574324	5.22745	trans	1	No
AC233922.1_FG004	GTS3	L3Base	1	95866803	1-95866803	0.213325	4.92e-05	0.179054	4.30798	trans	1	No
AC233922.1_FG004	GTS3	L3Base	1	98253672	1-98253672	0.190043	6.65e-05	0.175676	4.17741	trans	1	No
AC233922.1_FG004	GTS3	L3Base	1	99622631	1-99622631	-0.199115	9.67e-05	0.168919	4.01472	trans	1	No
AC233922.1_FG004	GTS3	L3Base	1	102680063	1-102680063	-0.19467	5.29e-05	0.179054	4.2764	trans	1	No
AC233922.1_FG004	GTS3	L3Base	1	109144959	1-109144959	0.191097	4.53e-05	0.202703	4.34374	trans	1	No
AC233922.1_FG004	GTS3	L3Base	1	110804355	1-110804355	0.20581	4.36e-05	0.165541	4.36023	trans	1	No
AC233922.1_FG004	GTS3	L3Base	1	112641362	1-112641362	-0.281156	9.76e-05	0.0709459	4.01073	trans	1	No
AC233922.1_FG004	GTS3	L3Base	1	113337579	1-113337579	-0.252407	5.42e-05	0.097973	4.26587	trans	1	No
AC233922.1_FG004	GTS3	L3Base	1	157864820	1-157864820	0.219627	3.16e-05	0.199324	4.49965	trans	1	No
AC233922.1_FG004	GTS3	L3Base	1	161170324	1-161170324	-0.186478	4.22e-05	0.202703	4.37474	trans	1	No
AC233922.1_FG004	GTS3	L3Base	1	162406377	1-162406377	0.205279	2.42e-05	0.202703	4.61554	trans	1	No
AC233922.1_FG004	GTS3	L3Base	1	163736917	1-163736917	0.152869	5.08e-05	0.361486	4.29438	trans	1	No
AC233922.1_FG004	GTS3	L3Base	1	166014276	1-166014276	0.214764	3.63e-05	0.226351	4.43982	trans	1	No
AC233922.1_FG004	GTS3	L3Base	1	169346116	1-169346116	-0.259653	9.3e-05	0.118243	4.03165	trans	1	No
AC233922.1_FG004	GTS3	L3Base	1	171603503	1-171603503	0.155889	4.94e-05	0.341216	4.3063	trans	1	No
AC233922.1_FG004	GTS3	L3Base	1	176682615	1-176682615	0.220606	6.18e-07	0.314189	6.20922	trans	1	No
AC233922.1_FG004	GTS3	L3Base	1	177994839	1-177994839	-0.348773	4.65e-05	0.0506757	4.33215	trans	1	No
AC233922.1_FG004	GTS3	L3Base	1	180619969	1-180619969	-0.340976	3.65e-05	0.0675676	4.43716	trans	1	No
AC233922.1_FG004	GTS3	L3Base	1	181149923	1-181149923	0.224929	5.4e-05	0.162162	4.26753	trans	1	No
AC233922.1_FG004	GTS3	L3Base	1	185887948	1-185887948	0.169495	4.06e-05	0.327703	4.39107	trans	1	No
AC233922.1_FG004	GTS3	L3Base	1	189686177	1-189686177	-0.21901	2.72e-06	0.212838	5.56551	trans	1	No
AC233922.1_FG004	GTS3	L3Base	1	195902974	1-195902974	-0.264545	1.15e-05	0.0912162	4.93885	trans	1	No
AC233922.1_FG004	GTS3	L3Base	1	197952420	1-197952420	0.206066	2.08e-05	0.216216	4.68275	trans	1	No
AC233922.1_FG004	GTS3	L3Base	1	198455297	1-198455297	0.20963	1.12e-05	0.243243	4.9526	trans	1	No
AC233922.1_FG004	GTS3	L3Base	1	198937535	1-198937535	0.208722	5.39e-05	0.155405	4.26864	trans	1	No
AC233922.1_FG004	GTS3	L3Base	1	199994265	1-199994265	0.181938	3.76e-05	0.293919	4.42484	trans	1	No
AC233922.1_FG004	GTS3	L3Base	1	200879400	1-200879400	0.228633	2.54e-06	0.209459	5.59496	trans	1	No
AC233922.1_FG004	GTS3	L3Base	1	201516326	1-201516326	0.178868	6.94e-06	0.5	5.1587	trans	1	No
AC233922.1_FG004	GTS3	L3Base	1	202464096	1-202464096	0.239577	5.05e-05	0.111486	4.29706	trans	1	No
AC233922.1_FG004	GTS3	L3Base	1	203068237	1-203068237	0.274946	5.18e-05	0.118243	4.28553	trans	1	No
AC233922.1_FG004	GTS3	L3Base	1	203348647	1-203348647	0.192317	9.82e-05	0.226351	4.00801	trans	1	No
AC233922.1_FG004	GTS3	L3Base	1	204172395	1-204172395	-0.355489	4.52e-05	0.0641892	4.34466	trans	1	No
AC233922.1_FG004	GTS3	L3Base	1	207117484	1-207117484	-0.315479	8.81e-05	0.0641892	4.05515	trans	1	No
AC233922.1_FG004	GTS3	L3Base	1	207630318	1-207630318	-0.387636	3.1e-05	0.0540541	4.50865	trans	1	No
AC233922.1_FG004	GTS3	L3Base	1	208358373	1-208358373	0.17923	1.99e-05	0.402027	4.70207	trans	1	No
AC233922.1_FG004	GTS3	L3Base	1	210840299	1-210840299	0.244947	4.08e-05	0.121622	4.38887	trans	1	No
AC233922.1_FG004	GTS3	L3Base	1	211943526	1-211943526	-0.245604	7.61e-05	0.0912162	4.11851	trans	1	No
AC233922.1_FG004	GTS3	L3Base	1	217101239	1-217101239	-0.371564	1.97e-06	0.0540541	5.70558	trans	1	No
AC233922.1_FG004	GTS3	L3Base	1	217654168	1-217654168	0.15938	9.33e-05	0.341216	4.02996	trans	1	No
AC233922.1_FG004	GTS3	L3Base	1	228688701	1-228688701	0.172329	7.86e-06	0.375	5.10447	trans	1	No
AC233922.1_FG004	GTS3	L3Base	1	232768057	1-232768057	-0.185951	5.07e-06	0.331081	5.29532	trans	1	No
AC233922.1_FG004	GTS3	L3Base	1	237199891	1-237199891	-0.185462	2.83e-05	0.206081	4.54858	trans	1	No
AC233922.1_FG004	GTS3	L3Base	1	237665366	1-237665366	-0.167724	2.52e-05	0.398649	4.59828	trans	1	No
AC233922.1_FG004	GTS3	L3Base	1	237665370	1-237665370	-0.167724	2.52e-05	0.398649	4.59828	trans	1	No
AC233922.1_FG004	GTS3	L3Base	1	240343301	1-240343301	-0.201436	5.74e-05	0.195946	4.24112	trans	1	No
AC233922.1_FG004	GTS3	L3Base	1	244571785	1-244571785	-0.169754	4.82e-05	0.324324	4.31663	trans	1	No
AC233922.1_FG004	GTS3	L3Base	1	250049735	1-250049735	-0.206038	4.93e-05	0.192568	4.30753	trans	1	No
AC233922.1_FG004	GTS3	L3Base	1	252801709	1-252801709	-0.148812	9.01e-05	0.371622	4.04503	trans	1	No
AC233922.1_FG004	GTS3	L3Base	1	258036409	1-258036409	-0.222236	6.81e-05	0.148649	4.16675	trans	1	No
AC233922.1_FG004	GTS3	L3Base	1	258571055	1-258571055	0.173084	3e-05	0.277027	4.52246	trans	1	No
AC233922.1_FG004	GTS3	L3Base	1	261201450	1-261201450	-0.17603	5.18e-05	0.246622	4.28537	trans	1	No
AC233922.1_FG004	GTS3	L3Base	1	262392413	1-262392413	-0.206979	3.41e-05	0.152027	4.46668	trans	1	No
AC233922.1_FG004	GTS3	L3Base	1	263311115	1-263311115	0.155822	9.11e-05	0.476351	4.04042	trans	1	No
AC233922.1_FG004	GTS3	L3Base	1	263683225	1-263683225	0.217053	1.17e-05	0.212838	4.93178	trans	1	No
AC233922.1_FG004	GTS3	L3Base	1	264413711	1-264413711	-0.227829	5.84e-05	0.131757	4.2335	trans	1	No
AC233922.1_FG004	GTS3	L3Base	1	267476191	1-267476191	0.177875	3.24e-05	0.222973	4.48914	trans	1	No
AC233922.1_FG004	GTS3	L3Base	1	271260153	1-271260153	-0.342129	4.38e-05	0.0574324	4.35858	trans	1	No
AC233922.1_FG004	GTS3	L3Base	1	271959697	1-271959697	-0.262898	5.96e-05	0.0945946	4.22512	trans	1	No
AC233922.1_FG004	GTS3	L3Base	1	273428835	1-273428835	-0.27545	7.9e-05	0.0743243	4.10217	trans	1	No
AC233922.1_FG004	GTS3	L3Base	1	276041103	1-276041103	0.318746	5.22e-05	0.0608108	4.28229	trans	1	No
AC233922.1_FG004	GTS3	L3Base	1	277133658	1-277133658	-0.16582	9.3e-05	0.483108	4.0315	trans	1	No
AC233922.1_FG004	GTS3	L3Base	1	280333933	1-280333933	-0.277947	9.82e-05	0.0743243	4.00775	trans	1	No
AC233922.1_FG004	GTS3	L3Base	1	282773393	1-282773393	0.30808	7.53e-05	0.0540541	4.12307	trans	1	No
AC233922.1_FG004	GTS3	L3Base	1	283281991	1-283281991	-0.255424	7.08e-05	0.121622	4.14968	trans	1	No
AC233922.1_FG004	GTS3	L3Base	1	289098380	1-289098380	0.221754	5.67e-05	0.192568	4.24618	trans	1	No
AC233922.1_FG004	GTS3	L3Base	1	293281094	1-293281094	0.196995	4.55e-07	0.493243	6.34193	trans	1	No
AC233922.1_FG004	GTS3	L3Base	1	295488563	1-295488563	0.316963	6.15e-05	0.0574324	4.21147	trans	1	No
AC233922.1_FG004	GTS3	L3Base	1	296170462	1-296170462	0.258164	2.38e-05	0.111486	4.62368	trans	1	No
AC233922.1_FG004	GTS3	L3Base	1	302107319	1-302107319	0.194762	5.82e-05	0.189189	4.23522	trans	1	No
AC233922.1_FG004	GTS3	L3Base	1	305960750	1-305960750	-0.229243	8.23e-05	0.175676	4.08458	trans	1	No
AC233922.1_FG004	GTS3	L3Base	2	801065	2-801065	-0.173666	6.31e-05	0.273649	4.20021	trans	1	No
AC233922.1_FG004	GTS3	L3Base	2	2079429	2-2079429	-0.179688	8.81e-06	0.408784	5.05489	trans	1	No
AC233922.1_FG004	GTS3	L3Base	2	2608441	2-2608441	0.294734	3.47e-05	0.0844595	4.45942	trans	1	No
AC233922.1_FG004	GTS3	L3Base	2	3590922	2-3590922	-0.212363	8.61e-05	0.165541	4.06524	trans	1	No
AC233922.1_FG004	GTS3	L3Base	2	7841645	2-7841645	-0.154928	9.55e-05	0.496622	4.01983	trans	1	No
AC233922.1_FG004	GTS3	L3Base	2	8983763	2-8983763	-0.236424	1.15e-05	0.131757	4.9379	trans	1	No
AC233922.1_FG004	GTS3	L3Base	2	9437861	2-9437861	0.175736	4.68e-05	0.287162	4.33001	trans	1	No
AC233922.1_FG004	GTS3	L3Base	2	10003587	2-10003587	-0.189481	5.5e-05	0.222973	4.25996	trans	1	No
AC233922.1_FG004	GTS3	L3Base	2	10651753	2-10651753	-0.186031	1.88e-05	0.243243	4.72577	trans	1	No
AC233922.1_FG004	GTS3	L3Base	2	11817354	2-11817354	-0.315603	3.09e-05	0.0608108	4.51015	trans	1	No
AC233922.1_FG004	GTS3	L3Base	2	13370440	2-13370440	-0.255568	4.58e-05	0.0945946	4.33903	trans	1	No
AC233922.1_FG004	GTS3	L3Base	2	15433698	2-15433698	-0.325708	3.41e-06	0.0912162	5.46683	trans	1	No
AC233922.1_FG004	GTS3	L3Base	2	16394209	2-16394209	-0.247973	8.1e-05	0.10473	4.09178	trans	1	No
AC233922.1_FG004	GTS3	L3Base	2	16764279	2-16764279	-0.250648	9.75e-05	0.0878378	4.01078	trans	2	No
AC233922.1_FG004	GTS3	L3Base	2	17682770	2-17682770	-0.20972	5.61e-06	0.202703	5.25111	trans	1	No
AC233922.1_FG004	GTS3	L3Base	2	18170421	2-18170421	-0.300766	3.58e-05	0.0675676	4.44586	trans	1	No
AC233922.1_FG004	GTS3	L3Base	2	25792636	2-25792636	0.335793	3.36e-05	0.0540541	4.47382	trans	1	No
AC233922.1_FG004	GTS3	L3Base	2	36234835	2-36234835	-0.198377	6.71e-05	0.192568	4.17349	trans	1	No
AC233922.1_FG004	GTS3	L3Base	2	41961730	2-41961730	-0.263915	2.56e-05	0.0810811	4.59247	trans	1	No
AC233922.1_FG004	GTS3	L3Base	2	43042243	2-43042243	-0.308649	7.74e-05	0.0878378	4.11124	trans	1	No
AC233922.1_FG004	GTS3	L3Base	2	46493387	2-46493387	-0.3919	8.25e-06	0.0506757	5.08363	trans	1	No
AC233922.1_FG004	GTS3	L3Base	2	51110240	2-51110240	-0.177464	4.77e-06	0.449324	5.32108	trans	1	No
AC233922.1_FG004	GTS3	L3Base	2	51688328	2-51688328	-0.279236	3.77e-05	0.0810811	4.4233	trans	1	No
AC233922.1_FG004	GTS3	L3Base	2	52666208	2-52666208	-0.214223	8.25e-06	0.246622	5.08359	trans	1	No
AC233922.1_FG004	GTS3	L3Base	2	53375833	2-53375833	-0.273669	2.97e-05	0.0844595	4.52665	trans	1	No
AC233922.1_FG004	GTS3	L3Base	2	56931468	2-56931468	-0.174839	7.62e-05	0.25	4.11783	trans	1	No
AC233922.1_FG004	GTS3	L3Base	2	57470447	2-57470447	-0.338204	9.85e-05	0.0540541	4.00659	trans	1	No
AC233922.1_FG004	GTS3	L3Base	2	61855077	2-61855077	-0.267292	4.88e-06	0.108108	5.31144	trans	1	No
AC233922.1_FG004	GTS3	L3Base	2	63816583	2-63816583	-0.271389	9.4e-05	0.0777027	4.02699	trans	1	No
AC233922.1_FG004	GTS3	L3Base	2	72002742	2-72002742	-0.165798	5.62e-05	0.256757	4.25055	trans	1	No
AC233922.1_FG004	GTS3	L3Base	2	72910630	2-72910630	-0.179853	4.95e-05	0.263514	4.30561	trans	1	No
AC233922.1_FG004	GTS3	L3Base	2	84531562	2-84531562	-0.319998	6.86e-05	0.101351	4.16347	trans	1	No
AC233922.1_FG004	GTS3	L3Base	2	84531582	2-84531582	-0.319998	6.86e-05	0.101351	4.16347	trans	1	No
AC233922.1_FG004	GTS3	L3Base	2	86023954	2-86023954	-0.301951	6.32e-05	0.0641892	4.1996	trans	1	No
AC233922.1_FG004	GTS3	L3Base	2	86477862	2-86477862	-0.337842	5.14e-05	0.0540541	4.28915	trans	1	No
AC233922.1_FG004	GTS3	L3Base	2	87528888	2-87528888	-0.327146	4.38e-05	0.0574324	4.35871	trans	1	No
AC233922.1_FG004	GTS3	L3Base	2	104149474	2-104149474	0.175141	7.9e-05	0.216216	4.10233	trans	1	No
AC233922.1_FG004	GTS3	L3Base	2	105731130	2-105731130	-0.286881	6.6e-06	0.097973	5.18063	trans	1	No
AC233922.1_FG004	GTS3	L3Base	2	106179979	2-106179979	-0.171676	9.93e-05	0.236486	4.00303	trans	1	No
AC233922.1_FG004	GTS3	L3Base	2	109324818	2-109324818	-0.324555	5.13e-05	0.0709459	4.28966	trans	1	No
AC233922.1_FG004	GTS3	L3Base	2	109884579	2-109884579	-0.286898	3.83e-05	0.0844595	4.41712	trans	1	No
AC233922.1_FG004	GTS3	L3Base	2	112981959	2-112981959	0.21586	2.98e-06	0.277027	5.52647	trans	1	No
AC233922.1_FG004	GTS3	L3Base	2	113362189	2-113362189	-0.392486	2.05e-05	0.0506757	4.68752	trans	1	No
AC233922.1_FG004	GTS3	L3Base	2	116615332	2-116615332	-0.2511	2.58e-05	0.118243	4.58772	trans	1	No
AC233922.1_FG004	GTS3	L3Base	2	117096725	2-117096725	-0.228375	5.75e-05	0.131757	4.24026	trans	1	No
AC233922.1_FG004	GTS3	L3Base	2	118732005	2-118732005	0.225527	2.9e-06	0.25	5.53811	trans	1	No
AC233922.1_FG004	GTS3	L3Base	2	119744984	2-119744984	0.368111	1.22e-06	0.0574324	5.91284	trans	1	No
AC233922.1_FG004	GTS3	L3Base	2	120685183	2-120685183	0.185897	1.82e-05	0.364865	4.73968	trans	1	No
AC233922.1_FG004	GTS3	L3Base	2	122214340	2-122214340	-0.335026	3.35e-05	0.0540541	4.4744	trans	1	No
AC233922.1_FG004	GTS3	L3Base	2	133829720	2-133829720	0.182611	1.38e-05	0.341216	4.8595	trans	1	No
AC233922.1_FG004	GTS3	L3Base	2	145496306	2-145496306	-0.228532	5.25e-05	0.131757	4.27968	trans	1	No
AC233922.1_FG004	GTS3	L3Base	2	148816530	2-148816530	-0.171988	6.04e-05	0.277027	4.21884	trans	1	No
AC233922.1_FG004	GTS3	L3Base	2	149764698	2-149764698	-0.301467	4.29e-05	0.0641892	4.36758	trans	1	No
AC233922.1_FG004	GTS3	L3Base	2	156369068	2-156369068	-0.374605	4.33e-06	0.0506757	5.36376	trans	1	No
AC233922.1_FG004	GTS3	L3Base	2	158814076	2-158814076	-0.412103	7.64e-05	0.0608108	4.11682	trans	1	No
AC233922.1_FG004	GTS3	L3Base	2	167157530	2-167157530	0.177967	2.66e-05	0.300676	4.57446	trans	1	No
AC233922.1_FG004	GTS3	L3Base	2	167661043	2-167661043	0.182508	3.56e-05	0.263514	4.44903	trans	1	No
AC233922.1_FG004	GTS3	L3Base	2	169840870	2-169840870	0.222661	3.21e-05	0.158784	4.49392	trans	1	No
AC233922.1_FG004	GTS3	L3Base	2	175453185	2-175453185	0.230546	5.09e-05	0.172297	4.29316	trans	1	No
AC233922.1_FG004	GTS3	L3Base	2	177287279	2-177287279	-0.168036	7.97e-05	0.297297	4.09876	trans	1	No
AC233922.1_FG004	GTS3	L3Base	2	178543426	2-178543426	0.333992	5.82e-05	0.0574324	4.23524	trans	1	No
AC233922.1_FG004	GTS3	L3Base	2	184532270	2-184532270	0.241628	4.88e-05	0.108108	4.31141	trans	1	No
AC233922.1_FG004	GTS3	L3Base	2	186590108	2-186590108	-0.418957	5.75e-06	0.0574324	5.24059	trans	1	No
AC233922.1_FG004	GTS3	L3Base	2	194954295	2-194954295	0.190814	3.93e-06	0.462838	5.40548	trans	1	No
AC233922.1_FG004	GTS3	L3Base	2	196695818	2-196695818	0.162216	1.63e-05	0.496622	4.78702	trans	1	No
AC233922.1_FG004	GTS3	L3Base	2	197586813	2-197586813	0.350373	8.11e-06	0.0641892	5.09097	trans	1	No
AC233922.1_FG004	GTS3	L3Base	2	201157290	2-201157290	0.165455	8.74e-05	0.418919	4.05838	trans	1	No
AC233922.1_FG004	GTS3	L3Base	2	202326667	2-202326667	0.158629	6.41e-05	0.385135	4.19287	trans	1	No
AC233922.1_FG004	GTS3	L3Base	2	203268756	2-203268756	-0.326052	2.47e-06	0.0709459	5.60779	trans	1	No
AC233922.1_FG004	GTS3	L3Base	2	205504983	2-205504983	0.214012	9.92e-05	0.138514	4.00343	trans	1	No
AC233922.1_FG004	GTS3	L3Base	2	208819956	2-208819956	-0.167308	7.78e-05	0.317568	4.10911	trans	1	No
AC233922.1_FG004	GTS3	L3Base	2	212768301	2-212768301	0.16312	7.03e-05	0.324324	4.15323	trans	1	No
AC233922.1_FG004	GTS3	L3Base	2	216603677	2-216603677	-0.153792	7.52e-05	0.368243	4.12356	trans	1	No
AC233922.1_FG004	GTS3	L3Base	2	218723049	2-218723049	0.224239	2.66e-05	0.148649	4.57489	trans	1	No
AC233922.1_FG004	GTS3	L3Base	2	221897850	2-221897850	-0.296563	3.56e-05	0.097973	4.44795	trans	1	No
AC233922.1_FG004	GTS3	L3Base	2	223095260	2-223095260	-0.190931	5.53e-05	0.206081	4.25765	trans	1	No
AC233922.1_FG004	GTS3	L3Base	2	223718547	2-223718547	0.338926	6.99e-05	0.0506757	4.15533	trans	1	No
AC233922.1_FG004	GTS3	L3Base	2	225904736	2-225904736	0.354031	4.74e-06	0.0675676	5.32395	trans	1	No
AC233922.1_FG004	GTS3	L3Base	2	226197137	2-226197137	0.352561	1.53e-05	0.0608108	4.81396	trans	1	No
AC233922.1_FG004	GTS3	L3Base	2	226908768	2-226908768	-0.164685	4.9e-05	0.331081	4.30953	trans	1	No
AC233922.1_FG004	GTS3	L3Base	2	233401158	2-233401158	-0.369362	5.14e-06	0.0641892	5.28883	trans	1	No
AC233922.1_FG004	GTS3	L3Base	2	234233267	2-234233267	-0.402315	4.32e-06	0.0574324	5.36403	trans	1	No
AC233922.1_FG004	GTS3	L3Base	2	235970658	2-235970658	0.165222	6.33e-05	0.445946	4.1989	trans	1	No
AC233922.1_FG004	GTS3	L3Base	2	239606374	2-239606374	0.20718	3.69e-06	0.277027	5.43319	trans	1	No
AC233922.1_FG004	GTS3	L3Base	2	240316478	2-240316478	0.171368	7.87e-05	0.293919	4.1039	trans	1	No
AC233922.1_FG004	GTS3	L3Base	2	241020701	2-241020701	0.153825	3.79e-05	0.486486	4.42131	trans	1	No
AC233922.1_FG004	GTS3	L3Base	2	242046085	2-242046085	-0.283323	6.99e-06	0.101351	5.15533	trans	1	No
AC233922.1_FG004	GTS3	L3Base	2	243370617	2-243370617	0.290893	7.02e-05	0.0777027	4.15391	trans	1	No
AC233922.1_FG004	GTS3	L3Base	3	4728416	3-4728416	0.199081	2.09e-05	0.189189	4.67971	trans	1	No
AC233922.1_FG004	GTS3	L3Base	3	5501578	3-5501578	-0.351679	1.97e-05	0.0709459	4.705	trans	1	No
AC233922.1_FG004	GTS3	L3Base	3	5501631	3-5501631	-0.351679	1.97e-05	0.0709459	4.705	trans	1	No
AC233922.1_FG004	GTS3	L3Base	3	5503116	3-5503116	-0.351679	1.97e-05	0.0709459	4.705	trans	1	No
AC233922.1_FG004	GTS3	L3Base	3	5505102	3-5505102	-0.351679	1.97e-05	0.0709459	4.705	trans	1	No
AC233922.1_FG004	GTS3	L3Base	3	5506378	3-5506378	-0.351679	1.97e-05	0.0709459	4.705	trans	1	No
AC233922.1_FG004	GTS3	L3Base	3	7303045	3-7303045	-0.154351	5.99e-05	0.408784	4.22232	trans	1	No
AC233922.1_FG004	GTS3	L3Base	3	9585587	3-9585587	0.291737	7.38e-05	0.0675676	4.13167	trans	1	No
AC233922.1_FG004	GTS3	L3Base	3	11810504	3-11810504	-0.257171	9.1e-05	0.0945946	4.04118	trans	1	No
AC233922.1_FG004	GTS3	L3Base	3	14803623	3-14803623	0.158732	1.92e-05	0.449324	4.71636	trans	1	No
AC233922.1_FG004	GTS3	L3Base	3	16514234	3-16514234	0.182833	9.25e-07	0.476351	6.03393	trans	1	No
AC233922.1_FG004	GTS3	L3Base	3	17287569	3-17287569	0.191112	1.5e-05	0.273649	4.82446	trans	1	No
AC233922.1_FG004	GTS3	L3Base	3	19605519	3-19605519	-0.197809	2.56e-05	0.209459	4.59167	trans	1	No
AC233922.1_FG004	GTS3	L3Base	3	20065073	3-20065073	-0.246161	3.06e-05	0.10473	4.51396	trans	2	No
AC233922.1_FG004	GTS3	L3Base	3	20531146	3-20531146	-0.267281	9.83e-05	0.0675676	4.00756	trans	1	No
AC233922.1_FG004	GTS3	L3Base	3	21710948	3-21710948	0.170366	1.54e-05	0.435811	4.81328	trans	1	No
AC233922.1_FG004	GTS3	L3Base	3	22246504	3-22246504	0.151195	5.84e-05	0.496622	4.23331	trans	1	No
AC233922.1_FG004	GTS3	L3Base	3	25811450	3-25811450	0.174673	3.05e-05	0.27027	4.51575	trans	1	No
AC233922.1_FG004	GTS3	L3Base	3	27901138	3-27901138	0.288836	4.84e-05	0.0777027	4.31507	trans	1	No
AC233922.1_FG004	GTS3	L3Base	3	32924226	3-32924226	0.161129	2.57e-05	0.486486	4.59084	trans	1	No
AC233922.1_FG004	GTS3	L3Base	3	35716950	3-35716950	0.211882	7.55e-05	0.138514	4.1221	trans	1	No
AC233922.1_FG004	GTS3	L3Base	3	36165505	3-36165505	-0.226744	2.94e-05	0.14527	4.53142	trans	1	No
AC233922.1_FG004	GTS3	L3Base	3	41025929	3-41025929	0.192384	5.64e-05	0.175676	4.24852	trans	1	No
AC233922.1_FG004	GTS3	L3Base	3	42614780	3-42614780	-0.275559	1.24e-05	0.0945946	4.90763	trans	1	No
AC233922.1_FG004	GTS3	L3Base	3	50366907	3-50366907	0.154237	5.68e-05	0.472973	4.24599	trans	1	No
AC233922.1_FG004	GTS3	L3Base	3	50841691	3-50841691	0.168444	6.41e-05	0.317568	4.19346	trans	1	No
AC233922.1_FG004	GTS3	L3Base	3	51313401	3-51313401	0.155702	9.13e-05	0.35473	4.03942	trans	1	No
AC233922.1_FG004	GTS3	L3Base	3	51569403	3-51569403	0.152859	7.21e-05	0.385135	4.14209	trans	1	No
AC233922.1_FG004	GTS3	L3Base	3	53177511	3-53177511	0.153962	6.43e-05	0.459459	4.19164	trans	1	No
AC233922.1_FG004	GTS3	L3Base	3	65270300	3-65270300	-0.285016	4.8e-05	0.0810811	4.31877	trans	1	No
AC233922.1_FG004	GTS3	L3Base	3	67390448	3-67390448	-0.239344	4.11e-05	0.108108	4.38592	trans	1	No
AC233922.1_FG004	GTS3	L3Base	3	106760446	3-106760446	-0.271837	7.92e-05	0.0810811	4.10146	trans	1	No
AC233922.1_FG004	GTS3	L3Base	3	108422102	3-108422102	0.188458	3.06e-05	0.199324	4.51434	trans	1	No
AC233922.1_FG004	GTS3	L3Base	3	109247113	3-109247113	0.169049	4.7e-05	0.435811	4.32792	trans	1	No
AC233922.1_FG004	GTS3	L3Base	3	109674370	3-109674370	-0.316115	5.86e-05	0.0608108	4.23238	trans	1	No
AC233922.1_FG004	GTS3	L3Base	3	112716423	3-112716423	0.160203	9.27e-05	0.425676	4.03276	trans	1	No
AC233922.1_FG004	GTS3	L3Base	3	113595918	3-113595918	0.180777	2.06e-05	0.35473	4.68568	trans	1	No
AC233922.1_FG004	GTS3	L3Base	3	114369598	3-114369598	0.313459	7.88e-05	0.0574324	4.10363	trans	1	No
AC233922.1_FG004	GTS3	L3Base	3	114871226	3-114871226	0.175068	3.81e-06	0.486486	5.41929	trans	1	No
AC233922.1_FG004	GTS3	L3Base	3	115823704	3-115823704	-0.237895	1.58e-06	0.175676	5.80068	trans	1	No
AC233922.1_FG004	GTS3	L3Base	3	116876728	3-116876728	0.220576	6.37e-05	0.148649	4.19564	trans	1	No
AC233922.1_FG004	GTS3	L3Base	3	117322854	3-117322854	0.193877	5.08e-06	0.27027	5.29397	trans	1	No
AC233922.1_FG004	GTS3	L3Base	3	121289265	3-121289265	-0.286165	7.69e-07	0.131757	6.1141	trans	1	No
AC233922.1_FG004	GTS3	L3Base	3	126689382	3-126689382	0.183496	1.77e-05	0.273649	4.75287	trans	1	No
AC233922.1_FG004	GTS3	L3Base	3	129497144	3-129497144	-0.3183	4.17e-05	0.0540541	4.38026	trans	1	No
AC233922.1_FG004	GTS3	L3Base	3	130998317	3-130998317	-0.157491	4.95e-05	0.47973	4.30515	trans	1	No
AC233922.1_FG004	GTS3	L3Base	3	135369911	3-135369911	-0.152987	5.76e-05	0.405405	4.23971	trans	1	No
AC233922.1_FG004	GTS3	L3Base	3	137215977	3-137215977	0.154231	3.14e-05	0.47973	4.50375	trans	1	No
AC233922.1_FG004	GTS3	L3Base	3	139480885	3-139480885	0.270506	6.04e-06	0.158784	5.21911	trans	1	No
AC233922.1_FG004	GTS3	L3Base	3	141181069	3-141181069	0.197641	1.28e-05	0.263514	4.89399	trans	1	No
AC233922.1_FG004	GTS3	L3Base	3	141847988	3-141847988	0.148446	6.39e-05	0.462838	4.19421	trans	1	No
AC233922.1_FG004	GTS3	L3Base	3	146540646	3-146540646	0.205228	1.09e-05	0.216216	4.96076	trans	1	No
AC233922.1_FG004	GTS3	L3Base	3	146540654	3-146540654	0.205228	1.09e-05	0.216216	4.96076	trans	1	No
AC233922.1_FG004	GTS3	L3Base	3	147511875	3-147511875	-0.168772	3.38e-05	0.300676	4.47054	trans	1	No
AC233922.1_FG004	GTS3	L3Base	3	154800531	3-154800531	0.223837	2.43e-05	0.14527	4.61356	trans	1	No
AC233922.1_FG004	GTS3	L3Base	3	171688791	3-171688791	0.153585	5.55e-05	0.435811	4.25566	trans	1	No
AC233922.1_FG004	GTS3	L3Base	3	178892984	3-178892984	0.193541	1.57e-05	0.222973	4.80503	trans	1	No
AC233922.1_FG004	GTS3	L3Base	3	180804925	3-180804925	-0.288423	4.46e-05	0.0844595	4.35073	trans	1	No
AC233922.1_FG004	GTS3	L3Base	3	181655505	3-181655505	-0.173054	5.67e-05	0.287162	4.24619	trans	1	No
AC233922.1_FG004	GTS3	L3Base	3	181655507	3-181655507	-0.173054	5.67e-05	0.287162	4.24619	trans	1	No
AC233922.1_FG004	GTS3	L3Base	3	185200660	3-185200660	0.350642	4.51e-06	0.0844595	5.3462	trans	1	No
AC233922.1_FG004	GTS3	L3Base	3	188490956	3-188490956	0.217738	5.58e-05	0.135135	4.25369	trans	1	No
AC233922.1_FG004	GTS3	L3Base	3	192353961	3-192353961	0.154403	6.42e-05	0.442568	4.19241	trans	1	No
AC233922.1_FG004	GTS3	L3Base	3	197376084	3-197376084	0.185444	2.14e-05	0.277027	4.66868	trans	1	No
AC233922.1_FG004	GTS3	L3Base	3	198158781	3-198158781	0.221013	9.88e-05	0.138514	4.00506	trans	1	No
AC233922.1_FG004	GTS3	L3Base	3	201476148	3-201476148	-0.170823	5.87e-05	0.337838	4.23121	trans	1	No
AC233922.1_FG004	GTS3	L3Base	3	201845770	3-201845770	-0.232046	6.9e-05	0.141892	4.16112	trans	1	No
AC233922.1_FG004	GTS3	L3Base	3	204582461	3-204582461	0.31075	1.46e-05	0.0743243	4.8366	trans	1	No
AC233922.1_FG004	GTS3	L3Base	3	206298156	3-206298156	-0.446439	6.27e-05	0.0608108	4.20306	trans	1	No
AC233922.1_FG004	GTS3	L3Base	3	212219834	3-212219834	-0.25033	8.14e-05	0.0912162	4.08944	trans	1	No
AC233922.1_FG004	GTS3	L3Base	3	215946079	3-215946079	-0.185368	7.88e-06	0.375	5.10337	trans	1	No
AC233922.1_FG004	GTS3	L3Base	3	216407015	3-216407015	-0.371273	1.11e-05	0.0506757	4.9533	trans	1	No
AC233922.1_FG004	GTS3	L3Base	3	217078391	3-217078391	0.158211	7.09e-05	0.439189	4.14965	trans	1	No
AC233922.1_FG004	GTS3	L3Base	3	217472719	3-217472719	-0.225476	1.42e-05	0.158784	4.84897	trans	1	No
AC233922.1_FG004	GTS3	L3Base	3	218219029	3-218219029	0.170377	2.41e-05	0.429054	4.61765	trans	1	No
AC233922.1_FG004	GTS3	L3Base	3	219034039	3-219034039	0.159946	1.99e-05	0.472973	4.70184	trans	1	No
AC233922.1_FG004	GTS3	L3Base	3	219358063	3-219358063	0.219222	2.45e-05	0.148649	4.61048	trans	1	No
AC233922.1_FG004	GTS3	L3Base	3	219821777	3-219821777	0.225819	9.43e-05	0.111486	4.02568	trans	1	No
AC233922.1_FG004	GTS3	L3Base	3	220884715	3-220884715	0.16047	3.72e-05	0.462838	4.42929	trans	1	No
AC233922.1_FG004	GTS3	L3Base	3	223523115	3-223523115	-0.346562	1.06e-05	0.0506757	4.97658	trans	1	No
AC233922.1_FG004	GTS3	L3Base	3	224363153	3-224363153	0.177812	1.42e-05	0.483108	4.84767	trans	1	No
AC233922.1_FG004	GTS3	L3Base	3	225703298	3-225703298	0.195944	7.77e-07	0.368243	6.10945	trans	1	No
AC233922.1_FG004	GTS3	L3Base	3	226250722	3-226250722	0.237737	2.26e-05	0.14527	4.64624	trans	1	No
AC233922.1_FG004	GTS3	L3Base	3	227707196	3-227707196	0.321884	1.53e-05	0.0878378	4.81628	trans	1	No
AC233922.1_FG004	GTS3	L3Base	3	228714747	3-228714747	0.372661	7.77e-05	0.0641892	4.10979	trans	1	No
AC233922.1_FG004	GTS3	L3Base	3	229130786	3-229130786	0.288333	1.44e-05	0.10473	4.84214	trans	1	No
AC233922.1_FG004	GTS3	L3Base	3	229467460	3-229467460	0.177165	3.25e-05	0.27027	4.48752	trans	1	No
AC233922.1_FG004	GTS3	L3Base	3	233315779	3-233315779	-0.316247	9.27e-05	0.0506757	4.033	trans	1	No
AC233922.1_FG004	GTS3	L3Base	3	233954305	3-233954305	0.175346	6.23e-06	0.39527	5.20528	trans	1	No
AC233922.1_FG004	GTS3	L3Base	3	234942076	3-234942076	0.162886	4.95e-05	0.358108	4.30557	trans	1	No
AC233922.1_FG004	GTS3	L3Base	4	6865551	4-6865551	-0.259588	6.62e-05	0.0912162	4.17887	trans	1	No
AC233922.1_FG004	GTS3	L3Base	4	10651298	4-10651298	0.151477	7.45e-05	0.469595	4.12791	trans	1	No
AC233922.1_FG004	GTS3	L3Base	4	11060140	4-11060140	0.269286	4.56e-05	0.114865	4.3413	trans	1	No
AC233922.1_FG004	GTS3	L3Base	4	11855559	4-11855559	0.235946	6.61e-05	0.162162	4.18005	trans	1	No
AC233922.1_FG004	GTS3	L3Base	4	12477344	4-12477344	0.164426	2.27e-05	0.405405	4.6445	trans	1	No
AC233922.1_FG004	GTS3	L3Base	4	13127819	4-13127819	0.162989	4.31e-05	0.388514	4.36559	trans	1	No
AC233922.1_FG004	GTS3	L3Base	4	13528029	4-13528029	-0.216093	1.01e-05	0.185811	4.99519	trans	1	No
AC233922.1_FG004	GTS3	L3Base	4	15473866	4-15473866	0.197326	8.72e-05	0.192568	4.0593	trans	1	No
AC233922.1_FG004	GTS3	L3Base	4	15908552	4-15908552	0.231232	5.7e-06	0.175676	5.24441	trans	1	No
AC233922.1_FG004	GTS3	L3Base	4	16376079	4-16376079	0.219778	5.65e-05	0.165541	4.2476	trans	1	No
AC233922.1_FG004	GTS3	L3Base	4	18290021	4-18290021	0.304481	1.11e-05	0.0912162	4.95642	trans	1	No
AC233922.1_FG004	GTS3	L3Base	4	19397686	4-19397686	0.194996	6.3e-05	0.212838	4.20099	trans	1	No
AC233922.1_FG004	GTS3	L3Base	4	19793774	4-19793774	0.451066	7.89e-06	0.0574324	5.10288	trans	1	No
AC233922.1_FG004	GTS3	L3Base	4	21140158	4-21140158	0.277364	4.41e-05	0.128378	4.35577	trans	1	No
AC233922.1_FG004	GTS3	L3Base	4	21552760	4-21552760	0.364269	9.51e-05	0.0506757	4.02183	trans	1	No
AC233922.1_FG004	GTS3	L3Base	4	22606876	4-22606876	-0.265471	1.97e-05	0.121622	4.70588	trans	1	No
AC233922.1_FG004	GTS3	L3Base	4	23530000	4-23530000	0.355612	5.76e-06	0.0709459	5.23971	trans	1	No
AC233922.1_FG004	GTS3	L3Base	4	26955057	4-26955057	-0.242719	5.77e-05	0.101351	4.23862	trans	1	No
AC233922.1_FG004	GTS3	L3Base	4	27878994	4-27878994	0.310186	8.77e-05	0.0844595	4.05697	trans	2	No
AC233922.1_FG004	GTS3	L3Base	4	32258199	4-32258199	0.18176	2.58e-05	0.277027	4.58819	trans	1	No
AC233922.1_FG004	GTS3	L3Base	4	33819752	4-33819752	0.185533	4.59e-05	0.260135	4.33784	trans	1	No
AC233922.1_FG004	GTS3	L3Base	4	35365997	4-35365997	0.347276	6.34e-05	0.0743243	4.19781	trans	1	No
AC233922.1_FG004	GTS3	L3Base	4	36278937	4-36278937	-0.183497	6.59e-06	0.320946	5.18087	trans	1	No
AC233922.1_FG004	GTS3	L3Base	4	36728564	4-36728564	0.164037	4.29e-05	0.425676	4.36777	trans	1	No
AC233922.1_FG004	GTS3	L3Base	4	38246775	4-38246775	0.260344	2.65e-05	0.125	4.57641	trans	1	No
AC233922.1_FG004	GTS3	L3Base	4	39029067	4-39029067	0.161347	4.91e-05	0.493243	4.3086	trans	1	No
AC233922.1_FG004	GTS3	L3Base	4	39537158	4-39537158	-0.278037	5.88e-05	0.0777027	4.23074	trans	1	No
AC233922.1_FG004	GTS3	L3Base	4	44004150	4-44004150	-0.292648	6.13e-05	0.0777027	4.21237	trans	1	No
AC233922.1_FG004	GTS3	L3Base	4	65339647	4-65339647	-0.346367	3.96e-06	0.0641892	5.40247	trans	1	No
AC233922.1_FG004	GTS3	L3Base	4	65339653	4-65339653	-0.346367	3.96e-06	0.0641892	5.40247	trans	1	No
AC233922.1_FG004	GTS3	L3Base	4	69306079	4-69306079	0.165707	7.34e-05	0.375	4.13439	trans	1	No
AC233922.1_FG004	GTS3	L3Base	4	71962575	4-71962575	-0.242448	7.98e-05	0.0912162	4.09804	trans	1	No
AC233922.1_FG004	GTS3	L3Base	4	74270493	4-74270493	-0.444451	6.08e-06	0.0506757	5.21638	trans	1	No
AC233922.1_FG004	GTS3	L3Base	4	75094537	4-75094537	-0.330909	8.38e-05	0.0540541	4.0768	trans	1	No
AC233922.1_FG004	GTS3	L3Base	4	76181477	4-76181477	0.172973	4.92e-06	0.486486	5.30775	trans	1	No
AC233922.1_FG004	GTS3	L3Base	4	90842281	4-90842281	-0.162053	7.38e-05	0.489865	4.13195	trans	1	No
AC233922.1_FG004	GTS3	L3Base	4	117148169	4-117148169	-0.274916	1.65e-05	0.111486	4.78274	trans	1	No
AC233922.1_FG004	GTS3	L3Base	4	121853584	4-121853584	-0.318566	5.56e-05	0.0777027	4.25473	trans	1	No
AC233922.1_FG004	GTS3	L3Base	4	127605102	4-127605102	-0.192703	4.97e-05	0.199324	4.30345	trans	1	No
AC233922.1_FG004	GTS3	L3Base	4	127607085	4-127607085	-0.192703	4.97e-05	0.199324	4.30345	trans	1	No
AC233922.1_FG004	GTS3	L3Base	4	127607101	4-127607101	-0.192703	4.97e-05	0.199324	4.30345	trans	1	No
AC233922.1_FG004	GTS3	L3Base	4	127612043	4-127612043	-0.192703	4.97e-05	0.199324	4.30345	trans	1	No
AC233922.1_FG004	GTS3	L3Base	4	127614672	4-127614672	-0.192703	4.97e-05	0.199324	4.30345	trans	1	No
AC233922.1_FG004	GTS3	L3Base	4	127636131	4-127636131	-0.192703	4.97e-05	0.199324	4.30345	trans	1	No
AC233922.1_FG004	GTS3	L3Base	4	129521561	4-129521561	-0.261661	7.49e-05	0.0878378	4.12571	trans	1	No
AC233922.1_FG004	GTS3	L3Base	4	138543436	4-138543436	-0.287271	8.24e-05	0.0608108	4.08388	trans	1	No
AC233922.1_FG004	GTS3	L3Base	4	142687453	4-142687453	0.316912	7.93e-05	0.0641892	4.10071	trans	1	No
AC233922.1_FG004	GTS3	L3Base	4	142946583	4-142946583	-0.212602	2.29e-05	0.175676	4.64036	trans	1	No
AC233922.1_FG004	GTS3	L3Base	4	143365669	4-143365669	-0.291712	7.52e-05	0.0844595	4.12372	trans	1	No
AC233922.1_FG004	GTS3	L3Base	4	149627065	4-149627065	0.199382	4.91e-05	0.212838	4.30883	trans	1	No
AC233922.1_FG004	GTS3	L3Base	4	149627659	4-149627659	0.199382	4.91e-05	0.212838	4.30883	trans	1	No
AC233922.1_FG004	GTS3	L3Base	4	156079369	4-156079369	-0.201927	6.07e-05	0.165541	4.21653	trans	1	No
AC233922.1_FG004	GTS3	L3Base	4	160149226	4-160149226	0.178633	6.23e-05	0.378378	4.2054	trans	1	No
AC233922.1_FG004	GTS3	L3Base	4	166017691	4-166017691	-0.189466	9.66e-05	0.175676	4.01513	trans	1	No
AC233922.1_FG004	GTS3	L3Base	4	170474702	4-170474702	0.258731	1.58e-06	0.179054	5.80097	trans	1	No
AC233922.1_FG004	GTS3	L3Base	4	171865161	4-171865161	0.266142	3.27e-06	0.158784	5.48531	trans	1	No
AC233922.1_FG004	GTS3	L3Base	4	172331228	4-172331228	-0.36253	3.33e-05	0.0506757	4.47694	trans	1	No
AC233922.1_FG004	GTS3	L3Base	4	173279032	4-173279032	-0.393431	2.11e-06	0.0608108	5.67657	trans	2	No
AC233922.1_FG004	GTS3	L3Base	4	175857538	4-175857538	0.212902	7.78e-05	0.135135	4.10924	trans	1	No
AC233922.1_FG004	GTS3	L3Base	4	178619029	4-178619029	0.153104	4.46e-05	0.391892	4.35098	trans	1	No
AC233922.1_FG004	GTS3	L3Base	4	182205296	4-182205296	0.234828	6.94e-05	0.10473	4.15838	trans	1	No
AC233922.1_FG004	GTS3	L3Base	4	183230506	4-183230506	0.270316	2.27e-05	0.111486	4.64401	trans	1	No
AC233922.1_FG004	GTS3	L3Base	4	186683493	4-186683493	-0.25379	9.19e-05	0.0912162	4.03692	trans	1	No
AC233922.1_FG004	GTS3	L3Base	4	196875543	4-196875543	-0.198533	2.02e-05	0.219595	4.69478	trans	1	No
AC233922.1_FG004	GTS3	L3Base	4	200764323	4-200764323	-0.293001	7.36e-05	0.0574324	4.133	trans	1	No
AC233922.1_FG004	GTS3	L3Base	4	204285744	4-204285744	0.192786	3.77e-05	0.195946	4.42335	trans	1	No
AC233922.1_FG004	GTS3	L3Base	4	220344683	4-220344683	0.212393	4.57e-05	0.152027	4.34005	trans	1	No
AC233922.1_FG004	GTS3	L3Base	4	220873574	4-220873574	0.154454	8.92e-05	0.452703	4.04973	trans	1	No
AC233922.1_FG004	GTS3	L3Base	4	227115167	4-227115167	0.16668	5.35e-05	0.442568	4.27136	trans	1	No
AC233922.1_FG004	GTS3	L3Base	4	228143177	4-228143177	0.176868	8.62e-05	0.327703	4.06458	trans	1	No
AC233922.1_FG004	GTS3	L3Base	4	228426842	4-228426842	0.314338	4.63e-05	0.0844595	4.33447	trans	1	No
AC233922.1_FG004	GTS3	L3Base	4	232541569	4-232541569	-0.365719	1.98e-05	0.0608108	4.70304	trans	1	No
AC233922.1_FG004	GTS3	L3Base	4	236274124	4-236274124	-0.236374	4.05e-05	0.128378	4.39212	trans	1	No
AC233922.1_FG004	GTS3	L3Base	4	237023034	4-237023034	-0.254581	4.3e-05	0.138514	4.36641	trans	1	No
AC233922.1_FG004	GTS3	L3Base	4	238694061	4-238694061	-0.327531	1.53e-05	0.0810811	4.81532	trans	1	No
AC233922.1_FG004	GTS3	L3Base	4	239036964	4-239036964	-0.178829	5.51e-05	0.243243	4.25911	trans	1	No
AC233922.1_FG004	GTS3	L3Base	4	240329159	4-240329159	0.206638	4.29e-05	0.162162	4.36739	trans	1	No
AC233922.1_FG004	GTS3	L3Base	4	242192079	4-242192079	0.165605	4.46e-05	0.442568	4.35033	trans	1	No
AC233922.1_FG004	GTS3	L3Base	4	244962834	4-244962834	-0.245298	9.56e-05	0.101351	4.0194	trans	1	No
AC233922.1_FG004	GTS3	L3Base	4	245313976	4-245313976	-0.319858	7.96e-05	0.0675676	4.09901	trans	1	No
AC233922.1_FG004	GTS3	L3Base	5	103128	5-103128	-0.330784	4.89e-05	0.0506757	4.31056	trans	1	No
AC233922.1_FG004	GTS3	L3Base	5	1127281	5-1127281	0.321956	5.51e-05	0.0641892	4.25865	trans	1	No
AC233922.1_FG004	GTS3	L3Base	5	4767938	5-4767938	0.220076	6.24e-06	0.189189	5.20476	trans	1	No
AC233922.1_FG004	GTS3	L3Base	5	6945528	5-6945528	-0.17648	7.08e-05	0.216216	4.14967	trans	1	No
AC233922.1_FG004	GTS3	L3Base	5	10008912	5-10008912	-0.162499	3.82e-05	0.324324	4.4179	trans	1	No
AC233922.1_FG004	GTS3	L3Base	5	11202417	5-11202417	-0.282899	5.4e-05	0.0743243	4.26801	trans	1	No
AC233922.1_FG004	GTS3	L3Base	5	11202478	5-11202478	-0.282899	5.4e-05	0.0743243	4.26801	trans	1	No
AC233922.1_FG004	GTS3	L3Base	5	12233425	5-12233425	0.231735	5.73e-05	0.10473	4.24193	trans	1	No
AC233922.1_FG004	GTS3	L3Base	5	13239502	5-13239502	-0.187261	5.36e-05	0.206081	4.27089	trans	1	No
AC233922.1_FG004	GTS3	L3Base	5	18851891	5-18851891	-0.21248	6.12e-05	0.185811	4.21326	trans	1	No
AC233922.1_FG004	GTS3	L3Base	5	19465923	5-19465923	-0.322149	8.43e-05	0.0574324	4.07442	trans	1	No
AC233922.1_FG004	GTS3	L3Base	5	26905507	5-26905507	0.190648	7.82e-05	0.182432	4.10679	trans	1	No
AC233922.1_FG004	GTS3	L3Base	5	31641671	5-31641671	-0.355338	3.51e-05	0.0540541	4.45473	trans	1	No
AC233922.1_FG004	GTS3	L3Base	5	35132756	5-35132756	0.19718	2.12e-05	0.22973	4.6728	trans	1	No
AC233922.1_FG004	GTS3	L3Base	5	36002728	5-36002728	-0.17146	3.49e-05	0.344595	4.4575	trans	1	No
AC233922.1_FG004	GTS3	L3Base	5	40078023	5-40078023	-0.295016	8.17e-05	0.0777027	4.08772	trans	1	No
AC233922.1_FG004	GTS3	L3Base	5	41376449	5-41376449	-0.200726	5.46e-05	0.239865	4.26285	trans	1	No
AC233922.1_FG004	GTS3	L3Base	5	57256958	5-57256958	0.240864	1.07e-05	0.158784	4.96892	trans	1	No
AC233922.1_FG004	GTS3	L3Base	5	58450221	5-58450221	0.204183	5.3e-05	0.199324	4.27542	trans	1	No
AC233922.1_FG004	GTS3	L3Base	5	60568290	5-60568290	0.333873	3.57e-05	0.0608108	4.44708	trans	1	No
AC233922.1_FG004	GTS3	L3Base	5	63247781	5-63247781	0.292929	1.03e-05	0.0945946	4.98617	trans	1	No
AC233922.1_FG004	GTS3	L3Base	5	65474680	5-65474680	-0.223679	7.27e-05	0.148649	4.13859	trans	1	No
AC233922.1_FG004	GTS3	L3Base	5	71856338	5-71856338	0.32137	7.66e-05	0.0641892	4.11568	trans	1	No
AC233922.1_FG004	GTS3	L3Base	5	72319684	5-72319684	0.28191	1.42e-05	0.0878378	4.84647	trans	1	No
AC233922.1_FG004	GTS3	L3Base	5	78072892	5-78072892	0.352916	3.05e-05	0.0506757	4.51569	trans	1	No
AC233922.1_FG004	GTS3	L3Base	5	79417814	5-79417814	0.16917	6.73e-05	0.263514	4.17189	trans	1	No
AC233922.1_FG004	GTS3	L3Base	5	141741743	5-141741743	0.221826	6.31e-05	0.152027	4.19985	trans	1	No
AC233922.1_FG004	GTS3	L3Base	5	154235089	5-154235089	0.271272	5.61e-06	0.111486	5.25102	trans	1	No
AC233922.1_FG004	GTS3	L3Base	5	155153331	5-155153331	-0.203577	1.48e-06	0.256757	5.83037	trans	1	No
AC233922.1_FG004	GTS3	L3Base	5	155755934	5-155755934	-0.214211	6.41e-05	0.138514	4.19282	trans	1	No
AC233922.1_FG004	GTS3	L3Base	5	158377400	5-158377400	0.183882	4.32e-05	0.222973	4.36459	trans	1	No
AC233922.1_FG004	GTS3	L3Base	5	164869911	5-164869911	0.172785	6.63e-05	0.260135	4.17876	trans	1	No
AC233922.1_FG004	GTS3	L3Base	5	168123630	5-168123630	-0.406014	1.12e-06	0.0506757	5.94904	trans	1	No
AC233922.1_FG004	GTS3	L3Base	5	168793857	5-168793857	0.159921	2.47e-05	0.391892	4.60817	trans	1	No
AC233922.1_FG004	GTS3	L3Base	5	170512468	5-170512468	0.241861	8.95e-06	0.131757	5.04796	trans	1	No
AC233922.1_FG004	GTS3	L3Base	5	170795586	5-170795586	-0.215586	9.93e-05	0.128378	4.00314	trans	1	No
AC233922.1_FG004	GTS3	L3Base	5	172358144	5-172358144	0.26432	1.93e-05	0.0945946	4.7142	trans	1	No
AC233922.1_FG004	GTS3	L3Base	5	176061936	5-176061936	0.27491	9.83e-05	0.097973	4.00736	trans	1	No
AC233922.1_FG004	GTS3	L3Base	5	177046877	5-177046877	-0.274049	6.98e-05	0.118243	4.1562	trans	1	No
AC233922.1_FG004	GTS3	L3Base	5	177583445	5-177583445	0.277454	1.47e-05	0.101351	4.83372	trans	1	No
AC233922.1_FG004	GTS3	L3Base	5	178419850	5-178419850	0.20515	2.14e-07	0.344595	6.66945	trans	1	No
AC233922.1_FG004	GTS3	L3Base	5	181266785	5-181266785	-0.364887	9.06e-05	0.0540541	4.04269	trans	1	No
AC233922.1_FG004	GTS3	L3Base	5	187000132	5-187000132	0.1564	8.01e-05	0.331081	4.09615	trans	1	No
AC233922.1_FG004	GTS3	L3Base	5	187408420	5-187408420	-0.328682	6.11e-05	0.0506757	4.214	trans	1	No
AC233922.1_FG004	GTS3	L3Base	5	188654825	5-188654825	0.197651	1.4e-05	0.219595	4.85284	trans	1	No
AC233922.1_FG004	GTS3	L3Base	5	195101522	5-195101522	0.243073	2.4e-05	0.222973	4.61889	trans	1	No
AC233922.1_FG004	GTS3	L3Base	5	197965435	5-197965435	-0.184824	5.07e-07	0.483108	6.29539	trans	1	No
AC233922.1_FG004	GTS3	L3Base	5	199484754	5-199484754	0.162038	2.01e-05	0.405405	4.69725	trans	1	No
AC233922.1_FG004	GTS3	L3Base	5	204276275	5-204276275	0.221919	6.33e-05	0.141892	4.19885	trans	1	No
AC233922.1_FG004	GTS3	L3Base	5	204850610	5-204850610	-0.205002	4.54e-05	0.162162	4.34324	trans	1	No
AC233922.1_FG004	GTS3	L3Base	5	207078833	5-207078833	0.198501	9.58e-07	0.287162	6.01846	trans	1	No
AC233922.1_FG004	GTS3	L3Base	5	207631644	5-207631644	0.151607	7.4e-05	0.361486	4.13104	trans	1	No
AC233922.1_FG004	GTS3	L3Base	5	209839004	5-209839004	-0.35553	5.81e-05	0.0540541	4.23608	trans	1	No
AC233922.1_FG004	GTS3	L3Base	5	210975403	5-210975403	0.224837	7.42e-05	0.14527	4.12989	trans	1	No
AC233922.1_FG004	GTS3	L3Base	5	217427244	5-217427244	-0.267208	6.74e-07	0.158784	6.17125	trans	1	No
AC233922.1_FG004	GTS3	L3Base	5	220581864	5-220581864	-0.24429	3.62e-05	0.118243	4.44091	trans	1	No
AC233922.1_FG004	GTS3	L3Base	6	1424619	6-1424619	0.204822	4.61e-05	0.165541	4.33598	trans	1	No
AC233922.1_FG004	GTS3	L3Base	6	1713043	6-1713043	0.232578	3.59e-05	0.121622	4.44539	trans	1	No
AC233922.1_FG004	GTS3	L3Base	6	6130441	6-6130441	0.338597	2.28e-05	0.0844595	4.64301	trans	1	No
AC233922.1_FG004	GTS3	L3Base	6	8608586	6-8608586	0.180897	6.23e-05	0.216216	4.20519	trans	1	No
AC233922.1_FG004	GTS3	L3Base	6	9624665	6-9624665	0.214902	5.58e-05	0.192568	4.25318	trans	1	No
AC233922.1_FG004	GTS3	L3Base	6	34250773	6-34250773	0.193387	7.72e-05	0.199324	4.1125	trans	1	No
AC233922.1_FG004	GTS3	L3Base	6	57604494	6-57604494	0.167387	6.28e-05	0.273649	4.20235	trans	1	No
AC233922.1_FG004	GTS3	L3Base	6	57977670	6-57977670	0.166048	9.02e-05	0.263514	4.04471	trans	1	No
AC233922.1_FG004	GTS3	L3Base	6	62723862	6-62723862	-0.284683	9.45e-05	0.0675676	4.02435	trans	1	No
AC233922.1_FG004	GTS3	L3Base	6	65151940	6-65151940	0.201298	8.64e-06	0.25	5.06372	trans	1	No
AC233922.1_FG004	GTS3	L3Base	6	66330892	6-66330892	0.171529	6.93e-06	0.439189	5.15937	trans	1	No
AC233922.1_FG004	GTS3	L3Base	6	74575263	6-74575263	-0.279126	7.69e-05	0.0777027	4.11418	trans	1	No
AC233922.1_FG004	GTS3	L3Base	6	78116738	6-78116738	0.171123	4.02e-05	0.317568	4.39615	trans	1	No
AC233922.1_FG004	GTS3	L3Base	6	86054437	6-86054437	-0.31155	3.29e-05	0.0743243	4.48334	trans	1	No
AC233922.1_FG004	GTS3	L3Base	6	88737414	6-88737414	-0.343919	1.51e-05	0.0608108	4.82113	trans	1	No
AC233922.1_FG004	GTS3	L3Base	6	89633988	6-89633988	-0.256915	9.85e-05	0.0810811	4.00663	trans	1	No
AC233922.1_FG004	GTS3	L3Base	6	98690269	6-98690269	-0.289956	7.29e-05	0.0777027	4.13701	trans	1	No
AC233922.1_FG004	GTS3	L3Base	6	100621015	6-100621015	-0.16513	5.63e-05	0.297297	4.2496	trans	1	No
AC233922.1_FG004	GTS3	L3Base	6	108830256	6-108830256	-0.275824	4.07e-05	0.128378	4.39084	trans	1	No
AC233922.1_FG004	GTS3	L3Base	6	116376840	6-116376840	0.353799	8.53e-05	0.0574324	4.06924	trans	1	No
AC233922.1_FG004	GTS3	L3Base	6	121596285	6-121596285	-0.275216	2.43e-05	0.0912162	4.61512	trans	1	No
AC233922.1_FG004	GTS3	L3Base	6	124053167	6-124053167	-0.260316	2.43e-05	0.097973	4.6152	trans	1	No
AC233922.1_FG004	GTS3	L3Base	6	129229590	6-129229590	-0.162502	7.94e-05	0.371622	4.10017	trans	1	No
AC233922.1_FG004	GTS3	L3Base	6	132460227	6-132460227	-0.202104	5.34e-05	0.175676	4.27275	trans	1	No
AC233922.1_FG004	GTS3	L3Base	6	147635131	6-147635131	-0.222759	7.82e-05	0.111486	4.10657	trans	1	No
AC233922.1_FG004	GTS3	L3Base	6	158514141	6-158514141	0.159919	5.64e-05	0.472973	4.24849	trans	1	No
AC233922.1_FG004	GTS3	L3Base	6	162390100	6-162390100	-0.304835	1.74e-05	0.0810811	4.75915	trans	1	No
AC233922.1_FG004	GTS3	L3Base	6	165299489	6-165299489	-0.154331	5.79e-05	0.47973	4.23709	trans	1	No
AC233922.1_FG004	GTS3	L3Base	6	166211175	6-166211175	0.399538	1.92e-05	0.0506757	4.71671	trans	1	No
AC233922.1_FG004	GTS3	L3Base	6	166211179	6-166211179	0.399538	1.92e-05	0.0506757	4.71671	trans	1	No
AC233922.1_FG004	GTS3	L3Base	6	166211217	6-166211217	0.399538	1.92e-05	0.0506757	4.71671	trans	1	No
AC233922.1_FG004	GTS3	L3Base	6	166211246	6-166211246	0.399538	1.92e-05	0.0506757	4.71671	trans	1	No
AC233922.1_FG004	GTS3	L3Base	6	166211263	6-166211263	0.399538	1.92e-05	0.0506757	4.71671	trans	1	No
AC233922.1_FG004	GTS3	L3Base	6	166211264	6-166211264	0.399538	1.92e-05	0.0506757	4.71671	trans	1	No
AC233922.1_FG004	GTS3	L3Base	6	166593788	6-166593788	0.165166	3.35e-05	0.314189	4.47452	trans	1	No
AC233922.1_FG004	GTS3	L3Base	6	168657113	6-168657113	-0.263573	2.44e-05	0.121622	4.61246	trans	1	No
AC233922.1_FG004	GTS3	L3Base	6	169140621	6-169140621	0.333334	2.26e-05	0.0912162	4.64647	trans	1	No
AC233922.1_FG004	GTS3	L3Base	6	171616232	6-171616232	-0.225492	9.13e-05	0.155405	4.03972	trans	1	No
AC233922.1_FG004	GTS3	L3Base	7	6730433	7-6730433	-0.381385	2.77e-06	0.0709459	5.55779	trans	1	No
AC233922.1_FG004	GTS3	L3Base	7	7446210	7-7446210	-0.318679	7.39e-06	0.0810811	5.13152	trans	1	No
AC233922.1_FG004	GTS3	L3Base	7	8077778	7-8077778	-0.301328	6.47e-05	0.0641892	4.18885	trans	1	No
AC233922.1_FG004	GTS3	L3Base	7	9490081	7-9490081	0.197969	2.21e-05	0.195946	4.65561	trans	1	No
AC233922.1_FG004	GTS3	L3Base	7	11254072	7-11254072	-0.325473	3.08e-05	0.0574324	4.51148	trans	1	No
AC233922.1_FG004	GTS3	L3Base	7	12535770	7-12535770	-0.37707	7.6e-05	0.0540541	4.11923	trans	1	No
AC233922.1_FG004	GTS3	L3Base	7	15110352	7-15110352	-0.263983	4.03e-06	0.111486	5.39484	trans	1	No
AC233922.1_FG004	GTS3	L3Base	7	17345201	7-17345201	-0.265409	5.3e-05	0.097973	4.27541	trans	1	No
AC233922.1_FG004	GTS3	L3Base	7	21200229	7-21200229	0.158658	6.23e-05	0.391892	4.20548	trans	1	No
AC233922.1_FG004	GTS3	L3Base	7	21834446	7-21834446	-0.395635	7.16e-05	0.0574324	4.14534	trans	1	No
AC233922.1_FG004	GTS3	L3Base	7	30526205	7-30526205	0.307849	1.53e-05	0.0912162	4.81609	trans	1	No
AC233922.1_FG004	GTS3	L3Base	7	43041811	7-43041811	-0.291086	9.21e-05	0.0777027	4.03589	trans	1	No
AC233922.1_FG004	GTS3	L3Base	7	81398239	7-81398239	0.153302	9.93e-05	0.418919	4.00288	trans	1	No
AC233922.1_FG004	GTS3	L3Base	7	85222581	7-85222581	0.160271	8.62e-05	0.368243	4.06445	trans	1	No
AC233922.1_FG004	GTS3	L3Base	7	86901210	7-86901210	0.310841	3.27e-05	0.0810811	4.48527	trans	1	No
AC233922.1_FG004	GTS3	L3Base	7	93848199	7-93848199	-0.356843	7.27e-06	0.0574324	5.13852	trans	1	No
AC233922.1_FG004	GTS3	L3Base	7	95225645	7-95225645	0.170449	8.5e-05	0.266892	4.07077	trans	1	No
AC233922.1_FG004	GTS3	L3Base	7	98563193	7-98563193	0.233465	6.19e-05	0.128378	4.20798	trans	1	No
AC233922.1_FG004	GTS3	L3Base	7	99071576	7-99071576	0.303651	6.2e-05	0.0709459	4.20774	trans	1	No
AC233922.1_FG004	GTS3	L3Base	7	99349786	7-99349786	0.34711	2.04e-05	0.0608108	4.68932	trans	1	No
AC233922.1_FG004	GTS3	L3Base	7	100555019	7-100555019	0.280364	2.12e-05	0.0912162	4.67306	trans	1	No
AC233922.1_FG004	GTS3	L3Base	7	105320077	7-105320077	0.252708	2.58e-06	0.152027	5.58769	trans	1	No
AC233922.1_FG004	GTS3	L3Base	7	105813238	7-105813238	0.211066	2.85e-05	0.189189	4.54457	trans	1	No
AC233922.1_FG004	GTS3	L3Base	7	109914182	7-109914182	0.255123	5.95e-05	0.108108	4.22513	trans	1	No
AC233922.1_FG004	GTS3	L3Base	7	111139279	7-111139279	0.14714	8.56e-05	0.489865	4.06752	trans	1	No
AC233922.1_FG004	GTS3	L3Base	7	111617715	7-111617715	0.222103	4.13e-05	0.128378	4.38367	trans	1	No
AC233922.1_FG004	GTS3	L3Base	7	112359881	7-112359881	0.321096	5.54e-05	0.0912162	4.25677	trans	1	No
AC233922.1_FG004	GTS3	L3Base	7	114267237	7-114267237	0.291119	1.04e-05	0.108108	4.98282	trans	1	No
AC233922.1_FG004	GTS3	L3Base	7	121738729	7-121738729	0.248922	2.99e-05	0.10473	4.52468	trans	1	No
AC233922.1_FG004	GTS3	L3Base	7	122318797	7-122318797	-0.358253	4.91e-06	0.0743243	5.30855	trans	1	No
AC233922.1_FG004	GTS3	L3Base	7	131815057	7-131815057	0.21115	8.4e-06	0.192568	5.07574	trans	1	No
AC233922.1_FG004	GTS3	L3Base	7	132907141	7-132907141	-0.233881	7.04e-05	0.101351	4.15226	trans	1	No
AC233922.1_FG004	GTS3	L3Base	7	133399664	7-133399664	-0.394363	3.43e-07	0.0574324	6.46517	trans	1	No
AC233922.1_FG004	GTS3	L3Base	7	155124721	7-155124721	-0.312304	6.14e-05	0.108108	4.21214	trans	2	No
AC233922.1_FG004	GTS3	L3Base	7	168511281	7-168511281	-0.276882	9.86e-05	0.0743243	4.00591	trans	1	No
AC233922.1_FG004	GTS3	L3Base	7	172163172	7-172163172	0.379033	2.42e-05	0.0777027	4.61536	trans	1	No
AC233922.1_FG004	GTS3	L3Base	7	172912925	7-172912925	-0.348407	4.17e-05	0.0574324	4.37989	trans	1	No
AC233922.1_FG004	GTS3	L3Base	7	173501998	7-173501998	-0.207021	5.23e-05	0.222973	4.28148	trans	1	No
AC233922.1_FG004	GTS3	L3Base	7	173918429	7-173918429	0.233976	4.77e-05	0.165541	4.32178	trans	1	No
AC233922.1_FG004	GTS3	L3Base	7	174559786	7-174559786	-0.287174	1.17e-05	0.121622	4.93259	trans	2	No
AC233922.1_FG004	GTS3	L3Base	7	177463454	7-177463454	-0.211481	3e-06	0.212838	5.52334	trans	1	No
AC233922.1_FG004	GTS3	L3Base	7	178160966	7-178160966	-0.174396	3.82e-05	0.280405	4.41804	trans	1	No
AC233922.1_FG004	GTS3	L3Base	7	178160972	7-178160972	-0.174396	3.82e-05	0.280405	4.41804	trans	1	No
AC233922.1_FG004	GTS3	L3Base	7	178847178	7-178847178	-0.207962	1.02e-05	0.206081	4.99009	trans	1	No
AC233922.1_FG004	GTS3	L3Base	7	178847223	7-178847223	-0.207962	1.02e-05	0.209459	4.99009	trans	1	No
AC233922.1_FG004	GTS3	L3Base	7	178847266	7-178847266	-0.207962	1.02e-05	0.206081	4.99009	trans	1	No
AC233922.1_FG004	GTS3	L3Base	7	180893187	7-180893187	-0.209021	2.76e-05	0.152027	4.55937	trans	1	No
AC233922.1_FG004	GTS3	L3Base	8	717449	8-717449	0.238707	2.63e-05	0.141892	4.58058	trans	1	No
AC233922.1_FG004	GTS3	L3Base	8	2398897	8-2398897	-0.325141	1.76e-05	0.0675676	4.75407	trans	1	No
AC233922.1_FG004	GTS3	L3Base	8	4123239	8-4123239	-0.189159	5.44e-05	0.189189	4.26476	trans	1	No
AC233922.1_FG004	GTS3	L3Base	8	7997936	8-7997936	0.155777	5.78e-05	0.412162	4.23838	trans	1	No
AC233922.1_FG004	GTS3	L3Base	8	9246728	8-9246728	0.308355	8.56e-05	0.0641892	4.06773	trans	1	No
AC233922.1_FG004	GTS3	L3Base	8	10336376	8-10336376	0.162634	8.66e-05	0.320946	4.06226	trans	1	No
AC233922.1_FG004	GTS3	L3Base	8	13308812	8-13308812	-0.169143	5.73e-05	0.35473	4.24169	trans	1	No
AC233922.1_FG004	GTS3	L3Base	8	15639571	8-15639571	-0.383378	5.13e-05	0.0506757	4.29004	trans	1	No
AC233922.1_FG004	GTS3	L3Base	8	22963580	8-22963580	-0.216574	7.78e-05	0.148649	4.10905	trans	1	No
AC233922.1_FG004	GTS3	L3Base	8	25033588	8-25033588	0.224235	3.15e-05	0.202703	4.50137	trans	1	No
AC233922.1_FG004	GTS3	L3Base	8	32256298	8-32256298	0.152204	9.63e-05	0.47973	4.01632	trans	1	No
AC233922.1_FG004	GTS3	L3Base	8	33110654	8-33110654	-0.256241	9.28e-06	0.111486	5.03243	trans	1	No
AC233922.1_FG004	GTS3	L3Base	8	35207984	8-35207984	-0.18603	7.53e-05	0.22973	4.12334	trans	1	No
AC233922.1_FG004	GTS3	L3Base	8	76781735	8-76781735	-0.209092	2.61e-05	0.148649	4.5833	trans	1	No
AC233922.1_FG004	GTS3	L3Base	8	81543966	8-81543966	-0.315979	2.27e-06	0.0709459	5.64327	trans	1	No
AC233922.1_FG004	GTS3	L3Base	8	106332798	8-106332798	-0.338462	6.3e-06	0.0675676	5.20064	trans	1	No
AC233922.1_FG004	GTS3	L3Base	8	106917802	8-106917802	0.185851	6.94e-05	0.202703	4.1584	trans	1	No
AC233922.1_FG004	GTS3	L3Base	8	108144416	8-108144416	0.205197	1.2e-06	0.260135	5.9197	trans	1	No
AC233922.1_FG004	GTS3	L3Base	8	109647173	8-109647173	0.220648	9.14e-05	0.111486	4.0392	trans	1	No
AC233922.1_FG004	GTS3	L3Base	8	116668912	8-116668912	-0.321694	1.51e-06	0.101351	5.82194	trans	1	No
AC233922.1_FG004	GTS3	L3Base	8	117433358	8-117433358	-0.306576	2.65e-05	0.0641892	4.57699	trans	1	No
AC233922.1_FG004	GTS3	L3Base	8	135491963	8-135491963	0.217694	2.79e-05	0.172297	4.55386	trans	1	No
AC233922.1_FG004	GTS3	L3Base	8	137870199	8-137870199	0.165363	6.33e-05	0.344595	4.19848	trans	1	No
AC233922.1_FG004	GTS3	L3Base	8	139442068	8-139442068	0.17843	6.53e-05	0.253378	4.18527	trans	1	No
AC233922.1_FG004	GTS3	L3Base	8	146648523	8-146648523	-0.157165	3.43e-05	0.378378	4.46497	trans	1	No
AC233922.1_FG004	GTS3	L3Base	8	149669381	8-149669381	-0.151367	5.84e-05	0.445946	4.23323	trans	1	No
AC233922.1_FG004	GTS3	L3Base	8	150329434	8-150329434	-0.155224	7.54e-05	0.381757	4.12282	trans	1	No
AC233922.1_FG004	GTS3	L3Base	8	150924696	8-150924696	-0.198572	1.56e-05	0.22973	4.80703	trans	1	No
AC233922.1_FG004	GTS3	L3Base	8	153754188	8-153754188	-0.287184	1.91e-05	0.0945946	4.71841	trans	1	No
AC233922.1_FG004	GTS3	L3Base	8	154638057	8-154638057	-0.234529	6.68e-05	0.155405	4.17499	trans	1	No
AC233922.1_FG004	GTS3	L3Base	8	155371125	8-155371125	-0.253936	4.42e-05	0.14527	4.35419	trans	1	No
AC233922.1_FG004	GTS3	L3Base	8	155625270	8-155625270	-0.188589	4.05e-06	0.489865	5.39231	trans	1	No
AC233922.1_FG004	GTS3	L3Base	8	157139779	8-157139779	-0.15743	7.21e-05	0.385135	4.14214	trans	1	No
AC233922.1_FG004	GTS3	L3Base	8	159074239	8-159074239	-0.310538	4.28e-05	0.0641892	4.36858	trans	1	No
AC233922.1_FG004	GTS3	L3Base	8	159991354	8-159991354	-0.171561	6.46e-05	0.297297	4.19003	trans	1	No
AC233922.1_FG004	GTS3	L3Base	8	161711094	8-161711094	-0.243097	9.71e-05	0.0945946	4.01264	trans	1	No
AC233922.1_FG004	GTS3	L3Base	8	162369878	8-162369878	-0.162822	1.79e-05	0.412162	4.74683	trans	1	No
AC233922.1_FG004	GTS3	L3Base	8	165676939	8-165676939	-0.243727	9.71e-05	0.114865	4.01292	trans	1	No
AC233922.1_FG004	GTS3	L3Base	8	168876404	8-168876404	-0.223036	3.79e-05	0.222973	4.42181	trans	1	No
AC233922.1_FG004	GTS3	L3Base	8	172032164	8-172032164	-0.355967	2.91e-06	0.097973	5.53635	trans	1	No
AC233922.1_FG004	GTS3	L3Base	8	173200353	8-173200353	-0.270286	6.08e-05	0.0844595	4.21583	trans	1	No
AC233922.1_FG004	GTS3	L3Base	8	175600957	8-175600957	-0.154105	8.54e-05	0.472973	4.06845	trans	1	No
AC233922.1_FG004	GTS3	L3Base	8	175887010	8-175887010	-0.301594	4.33e-05	0.0675676	4.36322	trans	1	No
AC233922.1_FG004	GTS3	L3Base	8	176491167	8-176491167	-0.252737	6.51e-05	0.114865	4.18625	trans	1	No
AC233922.1_FG004	GTS3	L3Base	8	176838147	8-176838147	0.178026	3.91e-05	0.317568	4.40741	trans	1	No
AC233922.1_FG004	GTS3	L3Base	8	178641955	8-178641955	-0.269567	4.24e-05	0.0810811	4.37272	trans	1	No
AC233922.1_FG004	GTS3	L3Base	9	4910355	9-4910355	-0.152821	8.51e-05	0.456081	4.07016	trans	1	No
AC233922.1_FG004	GTS3	L3Base	9	5228865	9-5228865	-0.336399	4.8e-05	0.0743243	4.3185	trans	1	No
AC233922.1_FG004	GTS3	L3Base	9	7609537	9-7609537	0.259962	1.87e-05	0.131757	4.72889	trans	1	No
AC233922.1_FG004	GTS3	L3Base	9	8396777	9-8396777	-0.195504	6.51e-06	0.307432	5.18641	trans	1	No
[truncated: 43,903 more rows]

## Sheet: LMAD
Table S10. B) Top SNPs associated in trans with transcript abundance of genes encoding steps in tetrapyrrole biosynthesis pathway in LMAD
Trait	Trait name	Tissue	CHR	POS	SNP	SNP Effect	Pvalue	MAF	Log10p	SNP Type	SNP_count	Hot Top SNP
AC209626.2_FG013	LES28	LMAD	1	5522341	1-5522341	-0.0594775	4.71e-05	0.216216	4.32675	trans	1	No
AC209626.2_FG013	LES28	LMAD	1	9943277	1-9943277	0.0987823	9.4e-05	0.0844595	4.02698	trans	1	No
AC209626.2_FG013	LES28	LMAD	1	10262484	1-10262484	-0.0513938	9.94e-05	0.22973	4.00275	trans	1	No
AC209626.2_FG013	LES28	LMAD	1	12017836	1-12017836	-0.0606725	1.25e-05	0.212838	4.90236	trans	1	No
AC209626.2_FG013	LES28	LMAD	1	12336235	1-12336235	-0.0772397	1.25e-05	0.108108	4.90328	trans	1	No
AC209626.2_FG013	LES28	LMAD	1	13255158	1-13255158	-0.0559222	7.63e-05	0.206081	4.11765	trans	1	No
AC209626.2_FG013	LES28	LMAD	1	21076036	1-21076036	-0.0479905	5.93e-05	0.412162	4.22702	trans	1	No
AC209626.2_FG013	LES28	LMAD	1	21775702	1-21775702	-0.0581906	3.6e-05	0.22973	4.44344	trans	1	No
AC209626.2_FG013	LES28	LMAD	1	23015647	1-23015647	0.0667863	5.86e-05	0.141892	4.2324	trans	1	No
AC209626.2_FG013	LES28	LMAD	1	47495998	1-47495998	-0.0498183	4.7e-05	0.341216	4.3275	trans	1	No
AC209626.2_FG013	LES28	LMAD	1	71811508	1-71811508	-0.0623698	5.02e-05	0.162162	4.29895	trans	1	No
AC209626.2_FG013	LES28	LMAD	1	76149243	1-76149243	-0.0709068	7.15e-05	0.108108	4.14596	trans	1	No
AC209626.2_FG013	LES28	LMAD	1	82830011	1-82830011	0.0504705	6.04e-05	0.351351	4.21927	trans	1	No
AC209626.2_FG013	LES28	LMAD	1	87746694	1-87746694	-0.0468626	8.63e-05	0.385135	4.06387	trans	1	No
AC209626.2_FG013	LES28	LMAD	1	95883252	1-95883252	-0.0663515	1.64e-05	0.182432	4.78457	trans	1	No
AC209626.2_FG013	LES28	LMAD	1	96685552	1-96685552	-0.131507	9.33e-06	0.0540541	5.03006	trans	1	No
AC209626.2_FG013	LES28	LMAD	1	98564875	1-98564875	-0.0735257	4.71e-05	0.125	4.32739	trans	1	No
AC209626.2_FG013	LES28	LMAD	1	100159748	1-100159748	-0.100775	1.54e-05	0.0540541	4.81127	trans	1	No
AC209626.2_FG013	LES28	LMAD	1	103512468	1-103512468	-0.0566567	2.29e-05	0.283784	4.63952	trans	1	No
AC209626.2_FG013	LES28	LMAD	1	104618748	1-104618748	-0.0456571	7.87e-05	0.418919	4.10393	trans	1	No
AC209626.2_FG013	LES28	LMAD	1	105034334	1-105034334	-0.05129	1.12e-05	0.402027	4.95153	trans	1	No
AC209626.2_FG013	LES28	LMAD	1	111495934	1-111495934	-0.067139	1.78e-05	0.148649	4.75056	trans	1	No
AC209626.2_FG013	LES28	LMAD	1	116477591	1-116477591	-0.0632747	4.23e-06	0.233108	5.37343	trans	1	No
AC209626.2_FG013	LES28	LMAD	1	151887304	1-151887304	0.0748724	6.72e-05	0.101351	4.17252	trans	1	No
AC209626.2_FG013	LES28	LMAD	1	159573330	1-159573330	-0.0623789	9.44e-05	0.189189	4.0248	trans	1	No
AC209626.2_FG013	LES28	LMAD	1	162951313	1-162951313	-0.0492595	1.78e-05	0.445946	4.74913	trans	1	No
AC209626.2_FG013	LES28	LMAD	1	163823148	1-163823148	-0.0505256	1.69e-05	0.364865	4.77255	trans	1	No
AC209626.2_FG013	LES28	LMAD	1	182207568	1-182207568	-0.0750742	2.29e-05	0.108108	4.64108	trans	1	No
AC209626.2_FG013	LES28	LMAD	1	184645132	1-184645132	-0.0705113	3.13e-06	0.165541	5.50509	trans	1	No
AC209626.2_FG013	LES28	LMAD	1	188969802	1-188969802	0.120936	2.27e-06	0.0743243	5.64314	trans	1	No
AC209626.2_FG013	LES28	LMAD	1	189447340	1-189447340	-0.0488434	2.42e-05	0.408784	4.61588	trans	1	No
AC209626.2_FG013	LES28	LMAD	1	193692513	1-193692513	-0.0842107	8.37e-05	0.0641892	4.07733	trans	1	No
AC209626.2_FG013	LES28	LMAD	1	197538621	1-197538621	-0.0587345	9.86e-05	0.212838	4.00631	trans	1	No
AC209626.2_FG013	LES28	LMAD	1	198354047	1-198354047	-0.0515428	3.45e-05	0.287162	4.46196	trans	1	No
AC209626.2_FG013	LES28	LMAD	1	206679442	1-206679442	0.0915724	8.04e-05	0.0743243	4.09481	trans	1	No
AC209626.2_FG013	LES28	LMAD	1	217342918	1-217342918	-0.056115	1.17e-05	0.317568	4.93181	trans	1	No
AC209626.2_FG013	LES28	LMAD	1	219875370	1-219875370	-0.0708259	6.42e-05	0.121622	4.19231	trans	1	No
AC209626.2_FG013	LES28	LMAD	1	223379667	1-223379667	0.101827	3.78e-05	0.0540541	4.42277	trans	1	No
AC209626.2_FG013	LES28	LMAD	1	237696564	1-237696564	-0.0866314	9.9e-06	0.0878378	5.00429	trans	1	No
AC209626.2_FG013	LES28	LMAD	1	241065246	1-241065246	-0.106769	5.5e-05	0.0608108	4.25977	trans	1	No
AC209626.2_FG013	LES28	LMAD	1	248487918	1-248487918	0.0555487	4.09e-05	0.216216	4.38861	trans	1	No
AC209626.2_FG013	LES28	LMAD	1	259947807	1-259947807	0.064558	3.57e-05	0.192568	4.44721	trans	1	No
AC209626.2_FG013	LES28	LMAD	1	265285262	1-265285262	0.058242	3.55e-05	0.222973	4.44946	trans	1	No
AC209626.2_FG013	LES28	LMAD	1	270464312	1-270464312	0.0659104	6.91e-05	0.108108	4.16049	trans	1	No
AC209626.2_FG013	LES28	LMAD	1	271992272	1-271992272	0.0465321	8.2e-05	0.381757	4.08618	trans	1	No
AC209626.2_FG013	LES28	LMAD	1	273626500	1-273626500	0.0811006	2.7e-05	0.101351	4.5693	trans	1	No
AC209626.2_FG013	LES28	LMAD	1	280810766	1-280810766	-0.059006	6.71e-06	0.283784	5.17356	trans	1	No
AC209626.2_FG013	LES28	LMAD	1	289514075	1-289514075	-0.100093	8.86e-06	0.0844595	5.05246	trans	1	No
AC209626.2_FG013	LES28	LMAD	1	297862063	1-297862063	-0.0526282	9.45e-05	0.256757	4.02479	trans	1	No
AC209626.2_FG013	LES28	LMAD	1	298837476	1-298837476	-0.0507495	4.31e-05	0.418919	4.36587	trans	1	No
AC209626.2_FG013	LES28	LMAD	1	300618322	1-300618322	0.0467054	6.75e-05	0.486486	4.17081	trans	1	No
AC209626.2_FG013	LES28	LMAD	1	304056683	1-304056683	-0.0730413	3.04e-05	0.138514	4.51677	trans	1	No
AC209626.2_FG013	LES28	LMAD	2	1330267	2-1330267	0.0594336	7.91e-05	0.189189	4.10195	trans	1	No
AC209626.2_FG013	LES28	LMAD	2	5408073	2-5408073	0.0875878	3.97e-05	0.0844595	4.40109	trans	1	No
AC209626.2_FG013	LES28	LMAD	2	6446859	2-6446859	-0.0885365	9.56e-05	0.0878378	4.01933	trans	1	No
AC209626.2_FG013	LES28	LMAD	2	11182344	2-11182344	-0.0501603	1.6e-05	0.476351	4.79587	trans	1	No
AC209626.2_FG013	LES28	LMAD	2	11911180	2-11911180	0.0879083	2.69e-05	0.0641892	4.56957	trans	1	No
AC209626.2_FG013	LES28	LMAD	2	12279158	2-12279158	0.05794	5.67e-05	0.206081	4.2464	trans	1	No
AC209626.2_FG013	LES28	LMAD	2	13919609	2-13919609	-0.0532319	1.32e-05	0.324324	4.87866	trans	1	No
AC209626.2_FG013	LES28	LMAD	2	17544369	2-17544369	0.0930114	4.84e-05	0.0709459	4.31526	trans	1	No
AC209626.2_FG013	LES28	LMAD	2	19815246	2-19815246	0.0756907	1.57e-06	0.165541	5.80392	trans	1	No
AC209626.2_FG013	LES28	LMAD	2	31693750	2-31693750	-0.0633907	4.9e-05	0.155405	4.31023	trans	1	No
AC209626.2_FG013	LES28	LMAD	2	40657110	2-40657110	-0.0755502	2.91e-05	0.111486	4.53652	trans	1	No
AC209626.2_FG013	LES28	LMAD	2	41332075	2-41332075	0.0668594	3.21e-06	0.202703	5.49381	trans	1	No
AC209626.2_FG013	LES28	LMAD	2	43655298	2-43655298	0.0825248	5.79e-05	0.0912162	4.23724	trans	1	No
AC209626.2_FG013	LES28	LMAD	2	52845143	2-52845143	-0.0728303	6.58e-05	0.114865	4.18151	trans	1	No
AC209626.2_FG013	LES28	LMAD	2	64882405	2-64882405	0.0998329	4.04e-05	0.0574324	4.39398	trans	1	No
AC209626.2_FG013	LES28	LMAD	2	71256261	2-71256261	-0.048184	3.67e-05	0.408784	4.43576	trans	1	No
AC209626.2_FG013	LES28	LMAD	2	71907035	2-71907035	-0.0458994	8.17e-05	0.405405	4.08753	trans	1	No
AC209626.2_FG013	LES28	LMAD	2	75489106	2-75489106	0.113057	1.01e-05	0.0608108	4.99387	trans	1	No
AC209626.2_FG013	LES28	LMAD	2	80462973	2-80462973	0.0819384	8.55e-05	0.0810811	4.06785	trans	1	No
AC209626.2_FG013	LES28	LMAD	2	106216683	2-106216683	0.117169	1.9e-05	0.0574324	4.72025	trans	1	No
AC209626.2_FG013	LES28	LMAD	2	106992857	2-106992857	0.0833723	3.48e-05	0.101351	4.45895	trans	1	No
AC209626.2_FG013	LES28	LMAD	2	106992876	2-106992876	0.0833723	3.48e-05	0.097973	4.45895	trans	1	No
AC209626.2_FG013	LES28	LMAD	2	112410554	2-112410554	0.0866926	3.89e-05	0.0844595	4.40975	trans	1	No
AC209626.2_FG013	LES28	LMAD	2	121282386	2-121282386	-0.0848557	4.97e-05	0.0743243	4.30392	trans	1	No
AC209626.2_FG013	LES28	LMAD	2	122198582	2-122198582	-0.063091	6.03e-05	0.148649	4.21958	trans	1	No
AC209626.2_FG013	LES28	LMAD	2	123629463	2-123629463	0.0496878	2.21e-05	0.405405	4.65654	trans	1	No
AC209626.2_FG013	LES28	LMAD	2	124341293	2-124341293	-0.104269	8.83e-05	0.0574324	4.0541	trans	1	No
AC209626.2_FG013	LES28	LMAD	2	127634358	2-127634358	0.0570562	7.79e-05	0.216216	4.10839	trans	1	No
AC209626.2_FG013	LES28	LMAD	2	130538823	2-130538823	-0.0691216	3.82e-05	0.138514	4.41844	trans	1	No
AC209626.2_FG013	LES28	LMAD	2	158754315	2-158754315	-0.0517091	4.85e-05	0.287162	4.3146	trans	1	No
AC209626.2_FG013	LES28	LMAD	2	161487190	2-161487190	-0.060298	2.29e-05	0.199324	4.6407	trans	1	No
AC209626.2_FG013	LES28	LMAD	2	161799504	2-161799504	-0.0517534	2.52e-05	0.412162	4.59944	trans	1	No
AC209626.2_FG013	LES28	LMAD	2	178078699	2-178078699	-0.0596936	9.57e-05	0.158784	4.01896	trans	1	No
AC209626.2_FG013	LES28	LMAD	2	182896295	2-182896295	-0.0456197	9.95e-05	0.429054	4.00197	trans	1	No
AC209626.2_FG013	LES28	LMAD	2	183795855	2-183795855	-0.0612864	4.64e-06	0.273649	5.3335	trans	1	No
AC209626.2_FG013	LES28	LMAD	2	185200410	2-185200410	-0.0587876	7.65e-05	0.206081	4.11621	trans	1	No
AC209626.2_FG013	LES28	LMAD	2	186658919	2-186658919	-0.0463835	8.65e-05	0.483108	4.06299	trans	1	No
AC209626.2_FG013	LES28	LMAD	2	191042892	2-191042892	0.0978962	7.35e-05	0.0608108	4.1335	trans	1	No
AC209626.2_FG013	LES28	LMAD	2	196132943	2-196132943	-0.0690451	3.13e-05	0.135135	4.50428	trans	1	No
AC209626.2_FG013	LES28	LMAD	2	198165471	2-198165471	-0.0649206	2.73e-05	0.152027	4.56325	trans	1	No
AC209626.2_FG013	LES28	LMAD	2	201259379	2-201259379	-0.0553259	8.34e-06	0.307432	5.07878	trans	1	No
AC209626.2_FG013	LES28	LMAD	2	201992707	2-201992707	0.0470299	5.04e-05	0.47973	4.29731	trans	1	No
AC209626.2_FG013	LES28	LMAD	2	203312056	2-203312056	0.0924931	7.87e-05	0.0743243	4.10429	trans	1	No
AC209626.2_FG013	LES28	LMAD	2	207463795	2-207463795	-0.0675563	5.35e-05	0.152027	4.27166	trans	1	No
AC209626.2_FG013	LES28	LMAD	2	212781623	2-212781623	0.0632854	8.72e-05	0.158784	4.05951	trans	1	No
AC209626.2_FG013	LES28	LMAD	2	226104623	2-226104623	0.0491656	8.8e-05	0.304054	4.05536	trans	1	No
AC209626.2_FG013	LES28	LMAD	2	230710341	2-230710341	0.0499288	2.19e-05	0.445946	4.65969	trans	1	No
AC209626.2_FG013	LES28	LMAD	2	231008834	2-231008834	-0.0511694	2.68e-05	0.341216	4.5724	trans	1	No
AC209626.2_FG013	LES28	LMAD	2	232316762	2-232316762	-0.0520514	3.3e-05	0.391892	4.48094	trans	1	No
AC209626.2_FG013	LES28	LMAD	2	233573327	2-233573327	-0.104784	1.7e-05	0.0675676	4.76936	trans	1	No
AC209626.2_FG013	LES28	LMAD	2	237197880	2-237197880	-0.0971637	3.54e-05	0.0574324	4.45137	trans	1	No
AC209626.2_FG013	LES28	LMAD	2	240256940	2-240256940	-0.0518817	9.36e-05	0.25	4.02869	trans	1	No
AC209626.2_FG013	LES28	LMAD	2	243943833	2-243943833	0.0534777	5.41e-05	0.25	4.26683	trans	1	No
AC209626.2_FG013	LES28	LMAD	3	1440377	3-1440377	-0.0455424	8.01e-05	0.493243	4.09657	trans	1	No
AC209626.2_FG013	LES28	LMAD	3	1729692	3-1729692	-0.0460703	9.44e-05	0.375	4.02496	trans	1	No
AC209626.2_FG013	LES28	LMAD	3	3169066	3-3169066	-0.0787216	9.48e-05	0.0810811	4.02332	trans	1	No
AC209626.2_FG013	LES28	LMAD	3	4459311	3-4459311	-0.0459856	8.63e-05	0.398649	4.06388	trans	1	No
AC209626.2_FG013	LES28	LMAD	3	6623532	3-6623532	0.0557707	3.05e-05	0.22973	4.51537	trans	1	No
AC209626.2_FG013	LES28	LMAD	3	7324263	3-7324263	-0.0507836	6.76e-05	0.486486	4.17036	trans	2	No
AC209626.2_FG013	LES28	LMAD	3	12819479	3-12819479	-0.0504486	1.43e-05	0.412162	4.84322	trans	1	No
AC209626.2_FG013	LES28	LMAD	3	18239344	3-18239344	0.0754112	6.79e-05	0.097973	4.16806	trans	1	No
AC209626.2_FG013	LES28	LMAD	3	27497473	3-27497473	0.0709152	7.09e-05	0.118243	4.14946	trans	1	No
AC209626.2_FG013	LES28	LMAD	3	28038787	3-28038787	-0.0638609	4.64e-05	0.165541	4.33315	trans	1	No
AC209626.2_FG013	LES28	LMAD	3	53261963	3-53261963	-0.0646047	7.82e-05	0.158784	4.10704	trans	1	No
AC209626.2_FG013	LES28	LMAD	3	58872638	3-58872638	0.0506176	3.15e-05	0.35473	4.50207	trans	1	No
AC209626.2_FG013	LES28	LMAD	3	107523345	3-107523345	0.0760551	4.15e-05	0.128378	4.38196	trans	1	No
AC209626.2_FG013	LES28	LMAD	3	111809261	3-111809261	0.049236	2.49e-05	0.405405	4.60394	trans	1	No
AC209626.2_FG013	LES28	LMAD	3	124391874	3-124391874	0.109173	5.11e-06	0.0574324	5.29153	trans	1	No
AC209626.2_FG013	LES28	LMAD	3	126203219	3-126203219	0.10306	6.27e-05	0.0540541	4.20263	trans	1	No
AC209626.2_FG013	LES28	LMAD	3	131048450	3-131048450	-0.0550019	7.43e-05	0.209459	4.1293	trans	1	No
AC209626.2_FG013	LES28	LMAD	3	137249062	3-137249062	0.0482686	3.47e-05	0.449324	4.45974	trans	1	No
AC209626.2_FG013	LES28	LMAD	3	139178616	3-139178616	0.049493	9.49e-05	0.310811	4.02277	trans	1	No
AC209626.2_FG013	LES28	LMAD	3	148978458	3-148978458	0.084089	7.9e-05	0.0675676	4.10234	trans	1	No
AC209626.2_FG013	LES28	LMAD	3	152622274	3-152622274	0.0615194	8.82e-05	0.155405	4.05459	trans	1	No
AC209626.2_FG013	LES28	LMAD	3	175090667	3-175090667	0.0540268	9.84e-05	0.246622	4.00721	trans	1	No
AC209626.2_FG013	LES28	LMAD	3	178833069	3-178833069	-0.0488978	7.07e-05	0.320946	4.15049	trans	1	No
AC209626.2_FG013	LES28	LMAD	3	184941054	3-184941054	-0.0527132	1.88e-05	0.304054	4.72529	trans	1	No
AC209626.2_FG013	LES28	LMAD	3	206037825	3-206037825	0.0923614	4.84e-05	0.0743243	4.31519	trans	1	No
AC209626.2_FG013	LES28	LMAD	3	206037924	3-206037924	0.0923614	4.84e-05	0.0743243	4.31519	trans	1	No
AC209626.2_FG013	LES28	LMAD	3	216465371	3-216465371	0.0971891	1.62e-05	0.0709459	4.78945	trans	1	No
AC209626.2_FG013	LES28	LMAD	3	218433832	3-218433832	-0.0652502	4.29e-05	0.179054	4.36765	trans	1	No
AC209626.2_FG013	LES28	LMAD	3	220967041	3-220967041	0.04785	5.42e-05	0.398649	4.26639	trans	1	No
AC209626.2_FG013	LES28	LMAD	3	223441863	3-223441863	0.0645818	1.51e-05	0.168919	4.82058	trans	1	No
AC209626.2_FG013	LES28	LMAD	3	227125349	3-227125349	0.0680208	4.63e-05	0.152027	4.33478	trans	1	No
AC209626.2_FG013	LES28	LMAD	3	231335276	3-231335276	0.0881921	3.2e-05	0.0810811	4.49465	trans	1	No
AC209626.2_FG013	LES28	LMAD	3	233668510	3-233668510	-0.0484514	4.27e-05	0.483108	4.36923	trans	1	No
AC209626.2_FG013	LES28	LMAD	4	14332704	4-14332704	-0.0609573	1.27e-05	0.189189	4.89743	trans	1	No
AC209626.2_FG013	LES28	LMAD	4	18020915	4-18020915	-0.0684484	2.85e-05	0.148649	4.54527	trans	1	No
AC209626.2_FG013	LES28	LMAD	4	21078373	4-21078373	-0.0560203	3.72e-05	0.263514	4.42953	trans	1	No
AC209626.2_FG013	LES28	LMAD	4	21455578	4-21455578	-0.0588515	4.21e-05	0.222973	4.37589	trans	1	No
AC209626.2_FG013	LES28	LMAD	4	22481280	4-22481280	-0.0566926	4.48e-05	0.212838	4.34882	trans	2	No
AC209626.2_FG013	LES28	LMAD	4	23614550	4-23614550	0.0494648	4.11e-05	0.483108	4.38616	trans	1	No
AC209626.2_FG013	LES28	LMAD	4	26784639	4-26784639	-0.0675278	3.79e-05	0.14527	4.42108	trans	1	No
AC209626.2_FG013	LES28	LMAD	4	33964300	4-33964300	-0.0569665	3.98e-05	0.206081	4.3996	trans	1	No
AC209626.2_FG013	LES28	LMAD	4	34569676	4-34569676	-0.0813138	3.86e-05	0.101351	4.41362	trans	1	No
AC209626.2_FG013	LES28	LMAD	4	37132684	4-37132684	-0.0501309	3.81e-05	0.486486	4.41918	trans	1	No
AC209626.2_FG013	LES28	LMAD	4	39382192	4-39382192	-0.067463	4.22e-05	0.148649	4.37512	trans	1	No
AC209626.2_FG013	LES28	LMAD	4	40220707	4-40220707	0.0555156	1.7e-05	0.233108	4.77083	trans	1	No
AC209626.2_FG013	LES28	LMAD	4	46907912	4-46907912	-0.0521361	5.06e-05	0.304054	4.29596	trans	1	No
AC209626.2_FG013	LES28	LMAD	4	56225996	4-56225996	0.0546118	7.58e-05	0.216216	4.12045	trans	1	No
AC209626.2_FG013	LES28	LMAD	4	89039016	4-89039016	-0.0515005	4.93e-05	0.307432	4.30718	trans	1	No
AC209626.2_FG013	LES28	LMAD	4	137832011	4-137832011	-0.0787824	6.55e-05	0.114865	4.18408	trans	1	No
AC209626.2_FG013	LES28	LMAD	4	140302918	4-140302918	-0.0757121	1.84e-05	0.101351	4.73445	trans	1	No
AC209626.2_FG013	LES28	LMAD	4	149921098	4-149921098	-0.0515151	9.29e-06	0.398649	5.03209	trans	1	No
AC209626.2_FG013	LES28	LMAD	4	157416107	4-157416107	-0.0501773	9.76e-05	0.280405	4.01053	trans	1	No
AC209626.2_FG013	LES28	LMAD	4	161660927	4-161660927	-0.0479123	5.28e-05	0.39527	4.27696	trans	1	No
AC209626.2_FG013	LES28	LMAD	4	174582461	4-174582461	0.0634369	8.38e-05	0.148649	4.07697	trans	1	No
AC209626.2_FG013	LES28	LMAD	4	196446629	4-196446629	-0.0541911	2.25e-05	0.277027	4.6485	trans	1	No
AC209626.2_FG013	LES28	LMAD	4	215486043	4-215486043	0.0778557	5.9e-05	0.10473	4.22907	trans	1	No
AC209626.2_FG013	LES28	LMAD	4	242716900	4-242716900	-0.0711813	6.09e-05	0.101351	4.21504	trans	1	No
AC209626.2_FG013	LES28	LMAD	5	12899676	5-12899676	-0.0453608	9.06e-05	0.439189	4.04268	trans	1	No
AC209626.2_FG013	LES28	LMAD	5	15977920	5-15977920	-0.0640464	8.16e-05	0.158784	4.08811	trans	1	No
AC209626.2_FG013	LES28	LMAD	5	28827869	5-28827869	-0.0655882	4.72e-05	0.14527	4.32618	trans	1	No
AC209626.2_FG013	LES28	LMAD	5	35926339	5-35926339	-0.0710973	8.93e-05	0.118243	4.04903	trans	1	No
AC209626.2_FG013	LES28	LMAD	5	36320014	5-36320014	-0.0804358	7.81e-05	0.0844595	4.10747	trans	1	No
AC209626.2_FG013	LES28	LMAD	5	36327120	5-36327120	-0.0804358	7.81e-05	0.0844595	4.10747	trans	1	No
AC209626.2_FG013	LES28	LMAD	5	40589915	5-40589915	-0.0494846	1.58e-05	0.425676	4.80213	trans	1	No
AC209626.2_FG013	LES28	LMAD	5	43228047	5-43228047	-0.0620305	2.41e-07	0.361486	6.61873	trans	1	No
AC209626.2_FG013	LES28	LMAD	5	59900036	5-59900036	-0.0499778	1.54e-05	0.442568	4.81147	trans	1	No
AC209626.2_FG013	LES28	LMAD	5	61750088	5-61750088	-0.0608564	2.96e-05	0.189189	4.52874	trans	1	No
AC209626.2_FG013	LES28	LMAD	5	63560470	5-63560470	-0.0801847	2.45e-05	0.118243	4.61012	trans	1	No
AC209626.2_FG013	LES28	LMAD	5	74090458	5-74090458	-0.0548506	2.65e-05	0.233108	4.57654	trans	1	No
AC209626.2_FG013	LES28	LMAD	5	78971444	5-78971444	-0.0957704	2.16e-05	0.0641892	4.66497	trans	1	No
AC209626.2_FG013	LES28	LMAD	5	82131003	5-82131003	-0.04641	9.58e-05	0.405405	4.01858	trans	1	No
AC209626.2_FG013	LES28	LMAD	5	91560189	5-91560189	-0.0838592	5.73e-06	0.10473	5.242	trans	1	No
AC209626.2_FG013	LES28	LMAD	5	97611958	5-97611958	0.0680092	7.41e-05	0.131757	4.13037	trans	1	No
AC209626.2_FG013	LES28	LMAD	5	139810554	5-139810554	-0.0518464	8.58e-05	0.283784	4.06666	trans	1	No
AC209626.2_FG013	LES28	LMAD	5	175404131	5-175404131	-0.0533537	6.21e-05	0.337838	4.20677	trans	1	No
AC209626.2_FG013	LES28	LMAD	5	175734007	5-175734007	-0.0536048	5.19e-05	0.290541	4.28517	trans	1	No
AC209626.2_FG013	LES28	LMAD	5	184137517	5-184137517	-0.0599189	3.85e-05	0.222973	4.41462	trans	1	No
AC209626.2_FG013	LES28	LMAD	5	187533969	5-187533969	0.0486314	7.27e-05	0.297297	4.13863	trans	1	No
AC209626.2_FG013	LES28	LMAD	5	188033379	5-188033379	-0.107243	2.17e-05	0.0506757	4.66451	trans	1	No
AC209626.2_FG013	LES28	LMAD	5	202298150	5-202298150	0.050974	3.99e-05	0.300676	4.39954	trans	1	No
AC209626.2_FG013	LES28	LMAD	5	204090911	5-204090911	-0.0515058	1.82e-05	0.344595	4.74023	trans	1	No
AC209626.2_FG013	LES28	LMAD	5	211366167	5-211366167	-0.0525852	4.93e-05	0.307432	4.30689	trans	1	No
AC209626.2_FG013	LES28	LMAD	5	213991428	5-213991428	-0.047891	3.29e-05	0.449324	4.48314	trans	1	No
AC209626.2_FG013	LES28	LMAD	5	215576365	5-215576365	-0.0517687	5.78e-06	0.452703	5.23831	trans	1	No
AC209626.2_FG013	LES28	LMAD	5	216230544	5-216230544	-0.0709515	2.34e-05	0.141892	4.63057	trans	1	No
AC209626.2_FG013	LES28	LMAD	5	216588229	5-216588229	0.0887669	3.27e-06	0.0945946	5.48558	trans	1	No
AC209626.2_FG013	LES28	LMAD	5	218776272	5-218776272	-0.0868073	5.02e-05	0.0743243	4.29957	trans	1	No
AC209626.2_FG013	LES28	LMAD	5	219607581	5-219607581	-0.0488498	4.57e-05	0.385135	4.33983	trans	1	No
AC209626.2_FG013	LES28	LMAD	5	221698234	5-221698234	-0.0490018	3.12e-05	0.496622	4.50583	trans	1	No
AC209626.2_FG013	LES28	LMAD	6	2931307	6-2931307	0.0638551	9.89e-06	0.182432	5.0047	trans	1	No
AC209626.2_FG013	LES28	LMAD	6	6236145	6-6236145	-0.0545256	8.34e-05	0.212838	4.07875	trans	1	No
AC209626.2_FG013	LES28	LMAD	6	60259931	6-60259931	0.084966	3.03e-05	0.0810811	4.51801	trans	1	No
AC209626.2_FG013	LES28	LMAD	6	60722318	6-60722318	0.0884373	8.41e-05	0.0844595	4.07496	trans	1	No
AC209626.2_FG013	LES28	LMAD	6	71968717	6-71968717	-0.0620287	1.39e-05	0.206081	4.85855	trans	1	No
AC209626.2_FG013	LES28	LMAD	6	76828548	6-76828548	-0.0531875	3.13e-05	0.304054	4.5049	trans	1	No
AC209626.2_FG013	LES28	LMAD	6	90544339	6-90544339	-0.0870056	8.14e-05	0.0777027	4.08913	trans	1	No
AC209626.2_FG013	LES28	LMAD	6	95588657	6-95588657	-0.080226	8.63e-05	0.101351	4.06407	trans	1	No
AC209626.2_FG013	LES28	LMAD	6	98753917	6-98753917	-0.0703154	1.6e-05	0.195946	4.79578	trans	1	No
AC209626.2_FG013	LES28	LMAD	6	99518864	6-99518864	0.0869022	6.39e-05	0.0844595	4.19469	trans	1	No
AC209626.2_FG013	LES28	LMAD	6	101315355	6-101315355	0.105628	7.33e-05	0.0574324	4.13478	trans	1	No
AC209626.2_FG013	LES28	LMAD	6	118605056	6-118605056	0.0686752	7.86e-05	0.135135	4.10441	trans	1	No
AC209626.2_FG013	LES28	LMAD	6	135622418	6-135622418	-0.0453045	9.59e-05	0.422297	4.01798	trans	1	No
AC209626.2_FG013	LES28	LMAD	6	138024640	6-138024640	0.0950813	4.31e-05	0.0878378	4.3658	trans	1	No
AC209626.2_FG013	LES28	LMAD	6	143775896	6-143775896	-0.0867353	8.74e-05	0.0675676	4.05871	trans	1	No
AC209626.2_FG013	LES28	LMAD	6	154869177	6-154869177	-0.0544631	2.87e-06	0.429054	5.54169	trans	1	No
AC209626.2_FG013	LES28	LMAD	6	157012560	6-157012560	-0.0551022	1.91e-05	0.283784	4.71895	trans	1	No
AC209626.2_FG013	LES28	LMAD	6	166968951	6-166968951	-0.0505947	1.08e-05	0.422297	4.966	trans	1	No
AC209626.2_FG013	LES28	LMAD	6	169709650	6-169709650	-0.048711	6.08e-05	0.364865	4.21628	trans	1	No
AC209626.2_FG013	LES28	LMAD	6	171948131	6-171948131	-0.084345	7.28e-05	0.0641892	4.13777	trans	1	No
AC209626.2_FG013	LES28	LMAD	7	1248183	7-1248183	0.0887621	5.27e-05	0.0574324	4.27859	trans	1	No
AC209626.2_FG013	LES28	LMAD	7	1248192	7-1248192	0.0887621	5.27e-05	0.0574324	4.27859	trans	1	No
AC209626.2_FG013	LES28	LMAD	7	1251373	7-1251373	0.0887621	5.27e-05	0.0574324	4.27859	trans	1	No
AC209626.2_FG013	LES28	LMAD	7	1251578	7-1251578	0.0887621	5.27e-05	0.0574324	4.27859	trans	1	No
AC209626.2_FG013	LES28	LMAD	7	2055232	7-2055232	-0.0513254	8.74e-05	0.236486	4.05839	trans	1	No
AC209626.2_FG013	LES28	LMAD	7	2685915	7-2685915	0.0959598	4.71e-05	0.0709459	4.32658	trans	1	No
AC209626.2_FG013	LES28	LMAD	7	5258589	7-5258589	0.0692041	4.37e-05	0.125	4.35962	trans	1	No
AC209626.2_FG013	LES28	LMAD	7	6433046	7-6433046	-0.0512906	1.21e-05	0.402027	4.91592	trans	1	No
AC209626.2_FG013	LES28	LMAD	7	8846154	7-8846154	0.0471988	3.47e-05	0.462838	4.45942	trans	1	No
AC209626.2_FG013	LES28	LMAD	7	10336471	7-10336471	-0.0657642	9.85e-05	0.141892	4.00672	trans	1	No
AC209626.2_FG013	LES28	LMAD	7	12718949	7-12718949	-0.0463509	4.9e-05	0.489865	4.31003	trans	1	No
AC209626.2_FG013	LES28	LMAD	7	13093030	7-13093030	-0.0467618	4.65e-05	0.442568	4.33241	trans	1	No
AC209626.2_FG013	LES28	LMAD	7	14481395	7-14481395	-0.0533156	7.43e-06	0.344595	5.12893	trans	1	No
AC209626.2_FG013	LES28	LMAD	7	16031553	7-16031553	-0.0868606	5.75e-05	0.0675676	4.24006	trans	1	No
AC209626.2_FG013	LES28	LMAD	7	23396458	7-23396458	-0.0605133	1.72e-05	0.202703	4.76529	trans	1	No
AC209626.2_FG013	LES28	LMAD	7	90818444	7-90818444	0.0979459	1.85e-05	0.0574324	4.73366	trans	1	No
AC209626.2_FG013	LES28	LMAD	7	92903023	7-92903023	-0.0517305	2.67e-05	0.347973	4.57292	trans	1	No
AC209626.2_FG013	LES28	LMAD	7	121548511	7-121548511	-0.0455388	9.15e-05	0.476351	4.03849	trans	1	No
AC209626.2_FG013	LES28	LMAD	7	124407902	7-124407902	-0.114439	4.07e-05	0.0506757	4.39047	trans	1	No
AC209626.2_FG013	LES28	LMAD	7	125661575	7-125661575	-0.0475208	5.65e-05	0.402027	4.24818	trans	1	No
AC209626.2_FG013	LES28	LMAD	7	134459139	7-134459139	-0.0559976	6.83e-05	0.182432	4.16563	trans	1	No
AC209626.2_FG013	LES28	LMAD	7	144733486	7-144733486	-0.0754538	3.35e-05	0.108108	4.47537	trans	1	No
AC209626.2_FG013	LES28	LMAD	7	145026143	7-145026143	-0.0635746	7.1e-07	0.304054	6.14869	trans	1	No
AC209626.2_FG013	LES28	LMAD	7	145993993	7-145993993	-0.0496923	9.75e-05	0.371622	4.01078	trans	1	No
AC209626.2_FG013	LES28	LMAD	7	146358821	7-146358821	-0.0540278	2.81e-05	0.314189	4.55077	trans	1	No
AC209626.2_FG013	LES28	LMAD	7	146829791	7-146829791	0.0568458	7.21e-05	0.199324	4.14229	trans	1	No
AC209626.2_FG013	LES28	LMAD	7	147524111	7-147524111	-0.108997	1.09e-06	0.0743243	5.96166	trans	1	No
AC209626.2_FG013	LES28	LMAD	7	150392087	7-150392087	-0.0804196	3.22e-05	0.108108	4.49258	trans	1	No
AC209626.2_FG013	LES28	LMAD	7	168084583	7-168084583	-0.0546739	1.99e-05	0.287162	4.70092	trans	1	No
AC209626.2_FG013	LES28	LMAD	7	169763088	7-169763088	-0.0534469	4.86e-06	0.432432	5.31322	trans	1	No
AC209626.2_FG013	LES28	LMAD	7	170313012	7-170313012	-0.0519796	6.1e-05	0.290541	4.21488	trans	1	No
AC209626.2_FG013	LES28	LMAD	8	2148360	8-2148360	-0.0633452	7.26e-05	0.14527	4.13884	trans	1	No
AC209626.2_FG013	LES28	LMAD	8	2448356	8-2448356	-0.0591168	8.34e-05	0.216216	4.07869	trans	1	No
AC209626.2_FG013	LES28	LMAD	8	2879708	8-2879708	0.0929671	3.74e-05	0.0574324	4.42733	trans	1	No
AC209626.2_FG013	LES28	LMAD	8	7273645	8-7273645	-0.0821092	5.04e-06	0.128378	5.29773	trans	1	No
AC209626.2_FG013	LES28	LMAD	8	14027658	8-14027658	-0.100997	6.71e-05	0.0574324	4.17325	trans	1	No
AC209626.2_FG013	LES28	LMAD	8	14301500	8-14301500	-0.0494776	1.64e-05	0.489865	4.7839	trans	1	No
AC209626.2_FG013	LES28	LMAD	8	15786945	8-15786945	0.0502935	5.04e-05	0.381757	4.2979	trans	1	No
AC209626.2_FG013	LES28	LMAD	8	31206565	8-31206565	0.0564608	4.14e-05	0.233108	4.38289	trans	1	No
AC209626.2_FG013	LES28	LMAD	8	31549094	8-31549094	0.0584702	7.99e-05	0.219595	4.09768	trans	1	No
AC209626.2_FG013	LES28	LMAD	8	32862503	8-32862503	0.0526644	7.4e-05	0.277027	4.13055	trans	1	No
AC209626.2_FG013	LES28	LMAD	8	33400354	8-33400354	-0.0697571	1.45e-05	0.148649	4.83929	trans	1	No
AC209626.2_FG013	LES28	LMAD	8	34668454	8-34668454	0.0509469	5.36e-05	0.304054	4.27068	trans	1	No
AC209626.2_FG013	LES28	LMAD	8	35578862	8-35578862	-0.058829	4.3e-05	0.175676	4.36661	trans	1	No
AC209626.2_FG013	LES28	LMAD	8	60802662	8-60802662	-0.0593911	3.59e-05	0.185811	4.44486	trans	1	No
AC209626.2_FG013	LES28	LMAD	8	61590148	8-61590148	-0.0648029	8.34e-06	0.185811	5.07874	trans	1	No
AC209626.2_FG013	LES28	LMAD	8	68617034	8-68617034	-0.0741107	3.99e-05	0.114865	4.39882	trans	1	No
AC209626.2_FG013	LES28	LMAD	8	77391863	8-77391863	-0.0651173	1.28e-05	0.158784	4.8929	trans	1	No
AC209626.2_FG013	LES28	LMAD	8	88162054	8-88162054	0.0627933	9.03e-05	0.158784	4.04431	trans	1	No
AC209626.2_FG013	LES28	LMAD	8	89354470	8-89354470	-0.0476048	3.62e-05	0.469595	4.44158	trans	1	No
AC209626.2_FG013	LES28	LMAD	8	135136180	8-135136180	0.0662672	8.97e-06	0.192568	5.047	trans	1	No
AC209626.2_FG013	LES28	LMAD	8	141811184	8-141811184	-0.121052	3.77e-05	0.0506757	4.42381	trans	1	No
AC209626.2_FG013	LES28	LMAD	8	149475889	8-149475889	0.0528397	6.35e-05	0.283784	4.19715	trans	1	No
AC209626.2_FG013	LES28	LMAD	8	152510478	8-152510478	0.0679351	7.27e-05	0.125	4.13839	trans	1	No
AC209626.2_FG013	LES28	LMAD	8	155651325	8-155651325	0.0826301	4.46e-05	0.0912162	4.35074	trans	1	No
AC209626.2_FG013	LES28	LMAD	8	161880423	8-161880423	-0.0568759	5.56e-05	0.189189	4.25458	trans	1	No
AC209626.2_FG013	LES28	LMAD	8	163893406	8-163893406	-0.05669	8.82e-05	0.206081	4.05441	trans	1	No
AC209626.2_FG013	LES28	LMAD	8	164793553	8-164793553	-0.0491459	3.61e-05	0.445946	4.44303	trans	1	No
AC209626.2_FG013	LES28	LMAD	8	170042553	8-170042553	0.0619956	4.96e-05	0.202703	4.30422	trans	1	No
AC209626.2_FG013	LES28	LMAD	8	172041370	8-172041370	-0.0647503	4.21e-05	0.22973	4.37568	trans	1	No
AC209626.2_FG013	LES28	LMAD	8	174291467	8-174291467	0.0521242	6.79e-06	0.371622	5.16784	trans	1	No
AC209626.2_FG013	LES28	LMAD	8	175596061	8-175596061	0.122149	1.2e-05	0.0506757	4.91996	trans	1	No
AC209626.2_FG013	LES28	LMAD	8	176483945	8-176483945	-0.0528518	1.46e-05	0.418919	4.83496	trans	1	No
AC209626.2_FG013	LES28	LMAD	8	176754480	8-176754480	-0.0788115	4.29e-06	0.165541	5.36729	trans	1	No
AC209626.2_FG013	LES28	LMAD	9	4648009	9-4648009	-0.0818697	9.9e-05	0.0945946	4.00455	trans	1	No
AC209626.2_FG013	LES28	LMAD	9	7027823	9-7027823	0.0919917	8.55e-05	0.0540541	4.06822	trans	1	No
AC209626.2_FG013	LES28	LMAD	9	10518273	9-10518273	-0.0492421	2.68e-05	0.358108	4.5713	trans	1	No
AC209626.2_FG013	LES28	LMAD	9	11152379	9-11152379	-0.051536	5.19e-05	0.320946	4.28442	trans	1	No
AC209626.2_FG013	LES28	LMAD	9	14624328	9-14624328	-0.0579614	3.15e-05	0.199324	4.50216	trans	1	No
AC209626.2_FG013	LES28	LMAD	9	26882220	9-26882220	0.107298	3.07e-06	0.0777027	5.51318	trans	1	No
AC209626.2_FG013	LES28	LMAD	9	28409625	9-28409625	0.0725314	2.98e-05	0.14527	4.52518	trans	1	No
AC209626.2_FG013	LES28	LMAD	9	30333577	9-30333577	0.0737724	6.87e-05	0.101351	4.16296	trans	1	No
AC209626.2_FG013	LES28	LMAD	9	47186471	9-47186471	-0.0464629	9.96e-05	0.466216	4.00168	trans	1	No
AC209626.2_FG013	LES28	LMAD	9	69385344	9-69385344	-0.045669	9.29e-05	0.429054	4.03176	trans	1	No
AC209626.2_FG013	LES28	LMAD	9	70585780	9-70585780	-0.0504502	4.03e-05	0.317568	4.3951	trans	1	No
AC209626.2_FG013	LES28	LMAD	9	72505998	9-72505998	-0.0663628	5.11e-05	0.148649	4.29157	trans	1	No
AC209626.2_FG013	LES28	LMAD	9	72859247	9-72859247	-0.0708811	1.23e-05	0.148649	4.90931	trans	1	No
AC209626.2_FG013	LES28	LMAD	9	89735393	9-89735393	-0.0508139	6.95e-05	0.290541	4.15827	trans	1	No
AC209626.2_FG013	LES28	LMAD	9	90036856	9-90036856	-0.0762796	3.31e-05	0.111486	4.48013	trans	1	No
AC209626.2_FG013	LES28	LMAD	9	90604117	9-90604117	-0.0597966	9.98e-05	0.158784	4.00098	trans	1	No
AC209626.2_FG013	LES28	LMAD	9	93325195	9-93325195	-0.0502779	9.04e-05	0.47973	4.04376	trans	1	No
AC209626.2_FG013	LES28	LMAD	9	98652687	9-98652687	-0.0515694	1.2e-05	0.391892	4.92043	trans	1	No
AC209626.2_FG013	LES28	LMAD	9	137668533	9-137668533	-0.0937921	3.31e-05	0.0641892	4.48043	trans	1	No
AC209626.2_FG013	LES28	LMAD	9	138595645	9-138595645	-0.0533406	3.56e-05	0.280405	4.44899	trans	1	No
AC209626.2_FG013	LES28	LMAD	9	142545142	9-142545142	-0.0548062	4.86e-05	0.317568	4.31367	trans	1	No
AC209626.2_FG013	LES28	LMAD	9	143155649	9-143155649	0.0503835	9.24e-05	0.310811	4.03452	trans	1	No
AC209626.2_FG013	LES28	LMAD	9	143634828	9-143634828	0.0509544	1.96e-05	0.422297	4.70711	trans	1	No
AC209626.2_FG013	LES28	LMAD	9	150410274	9-150410274	-0.0992322	4.43e-05	0.0540541	4.354	trans	1	No
AC209626.2_FG013	LES28	LMAD	9	152872662	9-152872662	-0.0601339	5.64e-05	0.222973	4.24839	trans	1	No
AC209626.2_FG013	LES28	LMAD	9	158292167	9-158292167	-0.0623166	7.71e-06	0.206081	5.11272	trans	1	No
AC209626.2_FG013	LES28	LMAD	10	3111282	10-3111282	0.104537	4.02e-05	0.0675676	4.39613	trans	1	No
AC209626.2_FG013	LES28	LMAD	10	11347400	10-11347400	0.0891492	5.97e-05	0.0810811	4.22388	trans	1	No
AC209626.2_FG013	LES28	LMAD	10	13275806	10-13275806	-0.0507449	9.57e-05	0.35473	4.01904	trans	1	No
AC209626.2_FG013	LES28	LMAD	10	26902997	10-26902997	-0.0506624	5.41e-05	0.5	4.26656	trans	1	No
AC209626.2_FG013	LES28	LMAD	10	43282963	10-43282963	0.106609	2.21e-06	0.0675676	5.65601	trans	1	No
AC209626.2_FG013	LES28	LMAD	10	56180023	10-56180023	0.0477788	4.66e-05	0.47973	4.33185	trans	1	No
AC209626.2_FG013	LES28	LMAD	10	59460491	10-59460491	-0.0471982	5.41e-05	0.408784	4.26694	trans	1	No
AC209626.2_FG013	LES28	LMAD	10	80745706	10-80745706	-0.0781533	3.37e-05	0.108108	4.47184	trans	1	No
AC209626.2_FG013	LES28	LMAD	10	92095638	10-92095638	0.0525846	2.61e-05	0.337838	4.58269	trans	1	No
AC209626.2_FG013	LES28	LMAD	10	103035378	10-103035378	0.0775751	5.23e-05	0.118243	4.28182	trans	1	No
AC209626.2_FG013	LES28	LMAD	10	114292549	10-114292549	0.0770574	1.32e-05	0.131757	4.87823	trans	1	No
AC209626.2_FG013	LES28	LMAD	10	125498125	10-125498125	0.0495335	9.36e-05	0.283784	4.02868	trans	1	No
AC209626.2_FG013	LES28	LMAD	10	134587478	10-134587478	0.0546945	8.91e-05	0.266892	4.04993	trans	1	No
AC209626.2_FG013	LES28	LMAD	10	134587480	10-134587480	0.0546945	8.91e-05	0.266892	4.04993	trans	1	No
AC209626.2_FG013	LES28	LMAD	10	137986343	10-137986343	-0.051388	1.51e-05	0.358108	4.81999	trans	1	No
AC209626.2_FG013	LES28	LMAD	10	140146897	10-140146897	0.110589	4.38e-05	0.0574324	4.35858	trans	1	No
AC209626.2_FG013	LES28	LMAD	10	140792606	10-140792606	-0.0696908	3.16e-05	0.131757	4.50025	trans	1	No
AC209626.2_FG013	LES28	LMAD	10	143891925	10-143891925	-0.0570163	4.68e-05	0.179054	4.32961	trans	1	No
AC209626.2_FG013	LES28	LMAD	10	146316226	10-146316226	-0.0879101	6.43e-05	0.0608108	4.19196	trans	1	No
AC209626.2_FG013	LES28	LMAD	10	147354302	10-147354302	-0.0778194	4.79e-05	0.0912162	4.31991	trans	1	No
AC209626.2_FG013	LES28	LMAD	10	147744957	10-147744957	-0.0485069	6.75e-05	0.391892	4.17083	trans	1	No
AC209626.2_FG013	LES28	LMAD	10	149759829	10-149759829	0.0700101	5.71e-05	0.114865	4.24299	trans	1	No
AC213521.3_FG005	GTR2	LMAD	1	3270563	1-3270563	-0.246679	2.17e-05	0.0810811	4.66311	trans	1	No
AC213521.3_FG005	GTR2	LMAD	1	3805723	1-3805723	0.136706	8.19e-05	0.486486	4.08683	trans	1	No
AC213521.3_FG005	GTR2	LMAD	1	5129386	1-5129386	-0.136566	5.75e-05	0.489865	4.24058	trans	1	No
AC213521.3_FG005	GTR2	LMAD	1	6274108	1-6274108	0.149686	3.79e-05	0.351351	4.42177	trans	1	No
AC213521.3_FG005	GTR2	LMAD	1	7097167	1-7097167	-0.183276	7.79e-05	0.168919	4.10833	trans	1	No
AC213521.3_FG005	GTR2	LMAD	1	7694018	1-7694018	0.262953	3.33e-06	0.0709459	5.47821	trans	1	No
AC213521.3_FG005	GTR2	LMAD	1	8441894	1-8441894	-0.254091	4.99e-05	0.0540541	4.30181	trans	1	No
AC213521.3_FG005	GTR2	LMAD	1	8700107	1-8700107	0.338086	9.3e-05	0.0641892	4.03134	trans	1	No
AC213521.3_FG005	GTR2	LMAD	1	9487930	1-9487930	-0.254848	4.6e-05	0.0777027	4.3376	trans	1	No
AC213521.3_FG005	GTR2	LMAD	1	10319510	1-10319510	-0.157839	4e-05	0.358108	4.39806	trans	1	No
AC213521.3_FG005	GTR2	LMAD	1	11150031	1-11150031	0.14715	1.95e-05	0.435811	4.71025	trans	1	No
AC213521.3_FG005	GTR2	LMAD	1	12342071	1-12342071	0.138747	6.48e-05	0.35473	4.18838	trans	1	No
AC213521.3_FG005	GTR2	LMAD	1	12701007	1-12701007	-0.186723	7.22e-06	0.155405	5.14146	trans	1	No
AC213521.3_FG005	GTR2	LMAD	1	13163941	1-13163941	0.137215	6.19e-05	0.486486	4.20854	trans	1	No
AC213521.3_FG005	GTR2	LMAD	1	13907697	1-13907697	-0.141244	9.68e-06	0.496622	5.01428	trans	1	No
AC213521.3_FG005	GTR2	LMAD	1	16016617	1-16016617	-0.178588	6.42e-05	0.165541	4.19241	trans	1	No
AC213521.3_FG005	GTR2	LMAD	1	16016670	1-16016670	-0.178588	6.42e-05	0.175676	4.19241	trans	1	No
AC213521.3_FG005	GTR2	LMAD	1	16296073	1-16296073	-0.188935	7.33e-05	0.111486	4.13478	trans	1	No
AC213521.3_FG005	GTR2	LMAD	1	16753603	1-16753603	-0.168552	8.6e-06	0.347973	5.06545	trans	1	No
AC213521.3_FG005	GTR2	LMAD	1	17221651	1-17221651	-0.254702	2.8e-06	0.0810811	5.55285	trans	1	No
AC213521.3_FG005	GTR2	LMAD	1	17557971	1-17557971	-0.270172	4.79e-05	0.0608108	4.31997	trans	1	No
AC213521.3_FG005	GTR2	LMAD	1	17972983	1-17972983	0.237823	2.37e-05	0.0945946	4.62515	trans	1	No
AC213521.3_FG005	GTR2	LMAD	1	18439672	1-18439672	-0.172006	5.38e-05	0.172297	4.26962	trans	1	No
AC213521.3_FG005	GTR2	LMAD	1	21056832	1-21056832	0.208769	2.7e-05	0.138514	4.5694	trans	1	No
AC213521.3_FG005	GTR2	LMAD	1	21864639	1-21864639	0.317128	1.06e-06	0.0810811	5.97413	trans	1	No
AC213521.3_FG005	GTR2	LMAD	1	23012104	1-23012104	0.161287	8e-07	0.445946	6.09687	trans	1	No
AC213521.3_FG005	GTR2	LMAD	1	24550762	1-24550762	0.163003	1.29e-05	0.243243	4.88921	trans	1	No
AC213521.3_FG005	GTR2	LMAD	1	26815220	1-26815220	-0.200441	3.08e-05	0.108108	4.51106	trans	1	No
AC213521.3_FG005	GTR2	LMAD	1	29405567	1-29405567	-0.164389	9.26e-06	0.456081	5.03322	trans	1	No
AC213521.3_FG005	GTR2	LMAD	1	30737278	1-30737278	0.305483	6.32e-05	0.0641892	4.19907	trans	1	No
AC213521.3_FG005	GTR2	LMAD	1	32500306	1-32500306	-0.133081	5.54e-05	0.378378	4.25635	trans	1	No
AC213521.3_FG005	GTR2	LMAD	1	34902755	1-34902755	0.162537	7.73e-07	0.378378	6.11157	trans	1	No
AC213521.3_FG005	GTR2	LMAD	1	39201167	1-39201167	0.247029	2.53e-06	0.10473	5.59614	trans	1	No
AC213521.3_FG005	GTR2	LMAD	1	39467244	1-39467244	0.169158	1.45e-06	0.287162	5.83992	trans	1	No
AC213521.3_FG005	GTR2	LMAD	1	42057776	1-42057776	0.130913	7.44e-05	0.472973	4.1285	trans	1	No
AC213521.3_FG005	GTR2	LMAD	1	43359194	1-43359194	-0.219031	3.77e-05	0.101351	4.42359	trans	2	No
AC213521.3_FG005	GTR2	LMAD	1	44972489	1-44972489	-0.164268	2.69e-05	0.310811	4.56982	trans	1	No
AC213521.3_FG005	GTR2	LMAD	1	45981679	1-45981679	0.152895	7.68e-05	0.185811	4.11479	trans	2	No
AC213521.3_FG005	GTR2	LMAD	1	49094087	1-49094087	0.171918	2.53e-05	0.195946	4.59753	trans	1	No
AC213521.3_FG005	GTR2	LMAD	1	51968229	1-51968229	0.152694	1.95e-05	0.300676	4.7096	trans	1	No
AC213521.3_FG005	GTR2	LMAD	1	52969732	1-52969732	0.165242	1.97e-05	0.219595	4.7055	trans	1	No
AC213521.3_FG005	GTR2	LMAD	1	53312549	1-53312549	0.135825	4.7e-05	0.39527	4.32785	trans	1	No
AC213521.3_FG005	GTR2	LMAD	1	57269501	1-57269501	-0.286676	5.35e-06	0.108108	5.27167	trans	1	No
AC213521.3_FG005	GTR2	LMAD	1	61146196	1-61146196	-0.149284	2.25e-05	0.304054	4.6474	trans	1	No
AC213521.3_FG005	GTR2	LMAD	1	61773913	1-61773913	0.174189	7.26e-06	0.195946	5.13906	trans	1	No
AC213521.3_FG005	GTR2	LMAD	1	63044950	1-63044950	-0.141912	9.65e-05	0.25	4.01563	trans	1	No
AC213521.3_FG005	GTR2	LMAD	1	63044958	1-63044958	-0.141912	9.65e-05	0.25	4.01563	trans	1	No
AC213521.3_FG005	GTR2	LMAD	1	63045827	1-63045827	-0.141912	9.65e-05	0.239865	4.01563	trans	1	No
AC213521.3_FG005	GTR2	LMAD	1	63045831	1-63045831	-0.141912	9.65e-05	0.239865	4.01563	trans	1	No
AC213521.3_FG005	GTR2	LMAD	1	63940198	1-63940198	0.129966	6.4e-05	0.456081	4.19369	trans	1	No
AC213521.3_FG005	GTR2	LMAD	1	64467521	1-64467521	0.129682	7e-05	0.425676	4.15485	trans	1	No
AC213521.3_FG005	GTR2	LMAD	1	64956762	1-64956762	-0.143587	4.47e-05	0.314189	4.34932	trans	1	No
AC213521.3_FG005	GTR2	LMAD	1	66486227	1-66486227	-0.147767	4.57e-05	0.263514	4.33993	trans	1	No
AC213521.3_FG005	GTR2	LMAD	1	67844842	1-67844842	-0.221528	2.79e-05	0.101351	4.55388	trans	1	No
AC213521.3_FG005	GTR2	LMAD	1	68346322	1-68346322	0.207682	4.88e-05	0.125	4.31146	trans	1	No
AC213521.3_FG005	GTR2	LMAD	1	76262112	1-76262112	-0.147473	5.34e-05	0.273649	4.27268	trans	1	No
AC213521.3_FG005	GTR2	LMAD	1	76820566	1-76820566	-0.281797	4.55e-06	0.0506757	5.34221	trans	1	No
AC213521.3_FG005	GTR2	LMAD	1	77301565	1-77301565	-0.271473	9.76e-05	0.0506757	4.01058	trans	1	No
AC213521.3_FG005	GTR2	LMAD	1	78604523	1-78604523	-0.187262	1.84e-05	0.138514	4.73553	trans	1	No
AC213521.3_FG005	GTR2	LMAD	1	82430850	1-82430850	0.223279	1.7e-05	0.114865	4.76891	trans	1	No
AC213521.3_FG005	GTR2	LMAD	1	83642449	1-83642449	0.221787	4.75e-05	0.138514	4.32372	trans	1	No
AC213521.3_FG005	GTR2	LMAD	1	84121692	1-84121692	0.256264	2.65e-05	0.0743243	4.57608	trans	2	No
AC213521.3_FG005	GTR2	LMAD	1	86004244	1-86004244	0.135931	1.87e-05	0.486486	4.7271	trans	1	No
AC213521.3_FG005	GTR2	LMAD	1	86626773	1-86626773	0.241806	9.58e-07	0.206081	6.01875	trans	1	No
AC213521.3_FG005	GTR2	LMAD	1	89122250	1-89122250	0.178545	7.77e-07	0.260135	6.10969	trans	1	No
AC213521.3_FG005	GTR2	LMAD	1	89648484	1-89648484	0.246261	4.72e-07	0.125	6.32604	trans	1	No
AC213521.3_FG005	GTR2	LMAD	1	92327786	1-92327786	-0.216754	4.77e-05	0.0844595	4.32122	trans	1	No
AC213521.3_FG005	GTR2	LMAD	1	93766286	1-93766286	-0.263279	4.27e-05	0.0641892	4.37005	trans	1	No
AC213521.3_FG005	GTR2	LMAD	1	94553306	1-94553306	-0.15123	6.45e-06	0.344595	5.19011	trans	1	No
AC213521.3_FG005	GTR2	LMAD	1	95882218	1-95882218	-0.26346	3.98e-05	0.0641892	4.40004	trans	2	No
AC213521.3_FG005	GTR2	LMAD	1	96272460	1-96272460	0.144334	6.48e-05	0.287162	4.18821	trans	1	No
AC213521.3_FG005	GTR2	LMAD	1	96957154	1-96957154	-0.205939	8.66e-05	0.0878378	4.06227	trans	1	No
AC213521.3_FG005	GTR2	LMAD	1	98381148	1-98381148	0.132408	5.91e-05	0.472973	4.2284	trans	1	No
AC213521.3_FG005	GTR2	LMAD	1	98381861	1-98381861	0.132408	5.91e-05	0.472973	4.2284	trans	1	No
AC213521.3_FG005	GTR2	LMAD	1	99429198	1-99429198	0.159714	6.59e-05	0.226351	4.18123	trans	1	No
AC213521.3_FG005	GTR2	LMAD	1	102689733	1-102689733	-0.207194	7.24e-05	0.0945946	4.14007	trans	1	No
AC213521.3_FG005	GTR2	LMAD	1	110166425	1-110166425	-0.243824	4.56e-05	0.0641892	4.34127	trans	1	No
AC213521.3_FG005	GTR2	LMAD	1	118250127	1-118250127	-0.179028	6.34e-05	0.118243	4.19758	trans	1	No
AC213521.3_FG005	GTR2	LMAD	1	122791467	1-122791467	-0.215519	2.76e-07	0.182432	6.55879	trans	1	No
AC213521.3_FG005	GTR2	LMAD	1	140842395	1-140842395	-0.256782	9.02e-05	0.0641892	4.0446	trans	1	No
AC213521.3_FG005	GTR2	LMAD	1	142376425	1-142376425	-0.199588	1.63e-05	0.172297	4.789	trans	1	No
AC213521.3_FG005	GTR2	LMAD	1	144063905	1-144063905	-0.271825	4.81e-06	0.0574324	5.31753	trans	1	No
AC213521.3_FG005	GTR2	LMAD	1	146805471	1-146805471	0.214367	7.51e-05	0.10473	4.12416	trans	1	No
AC213521.3_FG005	GTR2	LMAD	1	147519983	1-147519983	0.14758	6.96e-05	0.25	4.15769	trans	1	No
AC213521.3_FG005	GTR2	LMAD	1	148326781	1-148326781	0.168872	8.29e-06	0.209459	5.08121	trans	1	No
AC213521.3_FG005	GTR2	LMAD	1	149897494	1-149897494	-0.134254	7.29e-05	0.469595	4.13741	trans	1	No
AC213521.3_FG005	GTR2	LMAD	1	150588575	1-150588575	-0.157593	2.04e-06	0.442568	5.69034	trans	1	No
AC213521.3_FG005	GTR2	LMAD	1	151724503	1-151724503	0.225238	5.41e-07	0.168919	6.26644	trans	1	No
AC213521.3_FG005	GTR2	LMAD	1	156371099	1-156371099	0.137724	9.1e-05	0.371622	4.04117	trans	1	No
AC213521.3_FG005	GTR2	LMAD	1	156881021	1-156881021	-0.234698	8.63e-05	0.0641892	4.06403	trans	1	No
AC213521.3_FG005	GTR2	LMAD	1	156881023	1-156881023	-0.234698	8.63e-05	0.0641892	4.06403	trans	1	No
AC213521.3_FG005	GTR2	LMAD	1	156881045	1-156881045	-0.234698	8.63e-05	0.0641892	4.06403	trans	1	No
AC213521.3_FG005	GTR2	LMAD	1	156881136	1-156881136	-0.234698	8.63e-05	0.0641892	4.06403	trans	1	No
AC213521.3_FG005	GTR2	LMAD	1	157283526	1-157283526	-0.280241	8.65e-05	0.0540541	4.06282	trans	1	No
AC213521.3_FG005	GTR2	LMAD	1	158112663	1-158112663	0.15537	1.33e-05	0.307432	4.87509	trans	1	No
AC213521.3_FG005	GTR2	LMAD	1	161169174	1-161169174	-0.206181	1.12e-05	0.128378	4.95203	trans	1	No
AC213521.3_FG005	GTR2	LMAD	1	162221422	1-162221422	-0.27604	8.5e-07	0.0777027	6.07041	trans	1	No
AC213521.3_FG005	GTR2	LMAD	1	162866629	1-162866629	-0.276177	1.16e-05	0.0540541	4.93734	trans	1	No
AC213521.3_FG005	GTR2	LMAD	1	163227426	1-163227426	-0.269043	3.86e-05	0.0574324	4.41332	trans	1	No
AC213521.3_FG005	GTR2	LMAD	1	163842676	1-163842676	0.18455	7.64e-06	0.195946	5.11712	trans	1	No
AC213521.3_FG005	GTR2	LMAD	1	166794795	1-166794795	0.167091	4.59e-05	0.216216	4.33777	trans	1	No
AC213521.3_FG005	GTR2	LMAD	1	171540315	1-171540315	0.20024	9.44e-05	0.114865	4.02487	trans	2	No
AC213521.3_FG005	GTR2	LMAD	1	176581112	1-176581112	-0.181311	1.81e-06	0.192568	5.74174	trans	1	No
AC213521.3_FG005	GTR2	LMAD	1	177687440	1-177687440	0.187583	3e-06	0.189189	5.52251	trans	1	No
AC213521.3_FG005	GTR2	LMAD	1	178419328	1-178419328	0.146169	9.16e-06	0.496622	5.03813	trans	1	No
AC213521.3_FG005	GTR2	LMAD	1	178921781	1-178921781	-0.138268	3.61e-05	0.466216	4.44293	trans	1	No
AC213521.3_FG005	GTR2	LMAD	1	179406685	1-179406685	-0.209074	9.18e-06	0.128378	5.03712	trans	1	No
AC213521.3_FG005	GTR2	LMAD	1	180094464	1-180094464	-0.136825	5.49e-05	0.334459	4.26006	trans	1	No
AC213521.3_FG005	GTR2	LMAD	1	181873302	1-181873302	-0.22131	5.32e-05	0.0878378	4.27399	trans	1	No
AC213521.3_FG005	GTR2	LMAD	1	182388646	1-182388646	0.156711	9.03e-05	0.236486	4.04439	trans	1	No
AC213521.3_FG005	GTR2	LMAD	1	183538206	1-183538206	-0.166317	4.65e-05	0.246622	4.33239	trans	1	No
AC213521.3_FG005	GTR2	LMAD	1	183966896	1-183966896	0.182885	7e-05	0.226351	4.15472	trans	1	No
AC213521.3_FG005	GTR2	LMAD	1	184629168	1-184629168	-0.316845	9.77e-07	0.0878378	6.01032	trans	1	No
AC213521.3_FG005	GTR2	LMAD	1	187384117	1-187384117	-0.181158	4.91e-06	0.182432	5.30923	trans	1	No
AC213521.3_FG005	GTR2	LMAD	1	188836258	1-188836258	0.144336	1.57e-05	0.452703	4.80476	trans	1	No
AC213521.3_FG005	GTR2	LMAD	1	190487810	1-190487810	-0.186246	2.29e-05	0.152027	4.64	trans	1	No
AC213521.3_FG005	GTR2	LMAD	1	191156503	1-191156503	-0.222102	8.93e-06	0.108108	5.04904	trans	1	No
AC213521.3_FG005	GTR2	LMAD	1	194788329	1-194788329	0.165427	7.86e-05	0.199324	4.10458	trans	1	No
AC213521.3_FG005	GTR2	LMAD	1	197498226	1-197498226	0.152272	2.41e-05	0.297297	4.61855	trans	1	No
AC213521.3_FG005	GTR2	LMAD	1	198134969	1-198134969	-0.265054	9.45e-06	0.0743243	5.02442	trans	1	No
AC213521.3_FG005	GTR2	LMAD	1	198663078	1-198663078	-0.1864	4.31e-05	0.128378	4.36558	trans	1	No
AC213521.3_FG005	GTR2	LMAD	1	200260496	1-200260496	0.174428	1.88e-05	0.25	4.72668	trans	1	No
AC213521.3_FG005	GTR2	LMAD	1	201966643	1-201966643	0.173369	1.34e-05	0.239865	4.87151	trans	1	No
AC213521.3_FG005	GTR2	LMAD	1	203071642	1-203071642	-0.270048	2.17e-05	0.0743243	4.66332	trans	1	No
AC213521.3_FG005	GTR2	LMAD	1	204312838	1-204312838	0.236807	3.8e-06	0.155405	5.42061	trans	1	No
AC213521.3_FG005	GTR2	LMAD	1	205853648	1-205853648	-0.15354	4.83e-05	0.260135	4.31633	trans	1	No
AC213521.3_FG005	GTR2	LMAD	1	206283426	1-206283426	-0.189453	1.73e-05	0.172297	4.76227	trans	1	No
AC213521.3_FG005	GTR2	LMAD	1	207783428	1-207783428	0.158989	6.56e-05	0.195946	4.18333	trans	1	No
AC213521.3_FG005	GTR2	LMAD	1	208472651	1-208472651	0.294277	6.12e-06	0.0709459	5.21323	trans	1	No
AC213521.3_FG005	GTR2	LMAD	1	211640565	1-211640565	0.26139	3.84e-05	0.0675676	4.41525	trans	1	No
AC213521.3_FG005	GTR2	LMAD	1	211937992	1-211937992	0.282813	7.89e-05	0.0506757	4.10286	trans	1	No
AC213521.3_FG005	GTR2	LMAD	1	214676503	1-214676503	0.19915	3.39e-06	0.185811	5.46939	trans	1	No
AC213521.3_FG005	GTR2	LMAD	1	215600823	1-215600823	0.207527	1.45e-05	0.182432	4.8397	trans	1	No
AC213521.3_FG005	GTR2	LMAD	1	216246095	1-216246095	0.211683	6.99e-05	0.114865	4.15569	trans	1	No
AC213521.3_FG005	GTR2	LMAD	1	216532097	1-216532097	-0.221476	6.98e-05	0.101351	4.15616	trans	1	No
AC213521.3_FG005	GTR2	LMAD	1	221399124	1-221399124	-0.195022	2.09e-07	0.239865	6.6792	trans	1	No
AC213521.3_FG005	GTR2	LMAD	1	221921164	1-221921164	-0.185028	9.05e-06	0.206081	5.04317	trans	1	No
AC213521.3_FG005	GTR2	LMAD	1	223773844	1-223773844	-0.273737	2.16e-05	0.0608108	4.66582	trans	1	No
AC213521.3_FG005	GTR2	LMAD	1	225542560	1-225542560	-0.140405	2.48e-05	0.364865	4.60541	trans	1	No
AC213521.3_FG005	GTR2	LMAD	1	226400244	1-226400244	-0.197387	7.03e-06	0.195946	5.15283	trans	1	No
AC213521.3_FG005	GTR2	LMAD	1	231867427	1-231867427	0.247728	1.48e-05	0.0777027	4.83069	trans	1	No
AC213521.3_FG005	GTR2	LMAD	1	232151164	1-232151164	0.264196	3.94e-05	0.0608108	4.40484	trans	1	No
AC213521.3_FG005	GTR2	LMAD	1	232660806	1-232660806	-0.338486	7e-06	0.0506757	5.15495	trans	1	No
AC213521.3_FG005	GTR2	LMAD	1	234130136	1-234130136	0.186112	6.81e-06	0.195946	5.16711	trans	1	No
AC213521.3_FG005	GTR2	LMAD	1	238947559	1-238947559	0.221016	8.68e-05	0.108108	4.06169	trans	1	No
AC213521.3_FG005	GTR2	LMAD	1	240294034	1-240294034	-0.160487	1.06e-05	0.412162	4.97544	trans	1	No
AC213521.3_FG005	GTR2	LMAD	1	240789389	1-240789389	0.143176	7.36e-05	0.277027	4.13335	trans	1	No
AC213521.3_FG005	GTR2	LMAD	1	244470773	1-244470773	-0.194749	2.71e-05	0.141892	4.56753	trans	1	No
AC213521.3_FG005	GTR2	LMAD	1	245136396	1-245136396	0.228145	6.12e-05	0.131757	4.21319	trans	1	No
AC213521.3_FG005	GTR2	LMAD	1	247816432	1-247816432	0.218693	7.28e-05	0.097973	4.13787	trans	1	No
AC213521.3_FG005	GTR2	LMAD	1	248402093	1-248402093	0.141049	7.33e-05	0.344595	4.13467	trans	1	No
AC213521.3_FG005	GTR2	LMAD	1	252686455	1-252686455	0.166501	6.3e-05	0.185811	4.20085	trans	1	No
AC213521.3_FG005	GTR2	LMAD	1	256650707	1-256650707	0.141394	1.54e-05	0.476351	4.81239	trans	1	No
AC213521.3_FG005	GTR2	LMAD	1	258662893	1-258662893	-0.202175	1.12e-05	0.118243	4.94889	trans	1	No
AC213521.3_FG005	GTR2	LMAD	1	259007415	1-259007415	0.134039	1.62e-05	0.469595	4.79044	trans	1	No
AC213521.3_FG005	GTR2	LMAD	1	271415579	1-271415579	-0.173618	7.1e-05	0.162162	4.1487	trans	1	No
AC213521.3_FG005	GTR2	LMAD	1	279326588	1-279326588	-0.159813	5.48e-05	0.273649	4.26142	trans	1	No
AC213521.3_FG005	GTR2	LMAD	1	279993689	1-279993689	-0.236338	2.46e-05	0.0777027	4.6082	trans	1	No
AC213521.3_FG005	GTR2	LMAD	1	283628607	1-283628607	-0.273678	6.77e-05	0.0574324	4.16923	trans	1	No
AC213521.3_FG005	GTR2	LMAD	1	287026178	1-287026178	0.138991	5.31e-05	0.405405	4.27506	trans	1	No
AC213521.3_FG005	GTR2	LMAD	1	287649843	1-287649843	0.147355	2.83e-05	0.347973	4.54823	trans	1	No
AC213521.3_FG005	GTR2	LMAD	1	288767012	1-288767012	0.184685	2.12e-05	0.175676	4.6728	trans	1	No
AC213521.3_FG005	GTR2	LMAD	1	289690111	1-289690111	-0.323835	5.39e-06	0.0540541	5.26825	trans	1	No
AC213521.3_FG005	GTR2	LMAD	1	289700226	1-289700226	-0.323835	5.39e-06	0.0540541	5.26825	trans	1	No
AC213521.3_FG005	GTR2	LMAD	1	289702520	1-289702520	-0.323835	5.39e-06	0.0540541	5.26825	trans	1	No
AC213521.3_FG005	GTR2	LMAD	1	289702875	1-289702875	-0.323835	5.39e-06	0.0540541	5.26825	trans	1	No
AC213521.3_FG005	GTR2	LMAD	1	289703007	1-289703007	-0.323835	5.39e-06	0.0540541	5.26825	trans	1	No
AC213521.3_FG005	GTR2	LMAD	1	289708901	1-289708901	-0.323835	5.39e-06	0.0540541	5.26825	trans	1	No
AC213521.3_FG005	GTR2	LMAD	1	289708932	1-289708932	-0.323835	5.39e-06	0.0540541	5.26825	trans	1	No
AC213521.3_FG005	GTR2	LMAD	1	289710293	1-289710293	-0.323835	5.39e-06	0.0540541	5.26825	trans	1	No
AC213521.3_FG005	GTR2	LMAD	1	289710510	1-289710510	-0.323835	5.39e-06	0.0506757	5.26825	trans	1	No
AC213521.3_FG005	GTR2	LMAD	1	289710775	1-289710775	-0.323835	5.39e-06	0.0540541	5.26825	trans	1	No
AC213521.3_FG005	GTR2	LMAD	1	289716604	1-289716604	-0.323835	5.39e-06	0.0540541	5.26825	trans	1	No
AC213521.3_FG005	GTR2	LMAD	1	289716754	1-289716754	-0.323835	5.39e-06	0.0540541	5.26825	trans	1	No
AC213521.3_FG005	GTR2	LMAD	1	289717379	1-289717379	-0.323835	5.39e-06	0.0608108	5.26825	trans	1	No
AC213521.3_FG005	GTR2	LMAD	1	289717742	1-289717742	-0.323835	5.39e-06	0.0540541	5.26825	trans	1	No
AC213521.3_FG005	GTR2	LMAD	1	289718253	1-289718253	-0.323835	5.39e-06	0.0540541	5.26825	trans	1	No
AC213521.3_FG005	GTR2	LMAD	1	289722263	1-289722263	-0.323835	5.39e-06	0.0540541	5.26825	trans	1	No
AC213521.3_FG005	GTR2	LMAD	1	289722785	1-289722785	-0.323835	5.39e-06	0.0540541	5.26825	trans	1	No
AC213521.3_FG005	GTR2	LMAD	1	289748846	1-289748846	-0.323835	5.39e-06	0.0540541	5.26825	trans	1	No
AC213521.3_FG005	GTR2	LMAD	1	289751457	1-289751457	-0.323835	5.39e-06	0.0540541	5.26825	trans	1	No
AC213521.3_FG005	GTR2	LMAD	1	289763375	1-289763375	-0.323835	5.39e-06	0.0540541	5.26825	trans	1	No
AC213521.3_FG005	GTR2	LMAD	1	289765375	1-289765375	-0.323835	5.39e-06	0.0540541	5.26825	trans	1	No
AC213521.3_FG005	GTR2	LMAD	1	289765753	1-289765753	-0.323835	5.39e-06	0.0540541	5.26825	trans	1	No
AC213521.3_FG005	GTR2	LMAD	1	289765797	1-289765797	-0.323835	5.39e-06	0.0540541	5.26825	trans	1	No
AC213521.3_FG005	GTR2	LMAD	1	289766135	1-289766135	-0.323835	5.39e-06	0.0540541	5.26825	trans	1	No
AC213521.3_FG005	GTR2	LMAD	1	289766342	1-289766342	-0.323835	5.39e-06	0.0540541	5.26825	trans	1	No
AC213521.3_FG005	GTR2	LMAD	1	290207392	1-290207392	0.152455	9.08e-05	0.22973	4.04204	trans	1	No
AC213521.3_FG005	GTR2	LMAD	1	293206208	1-293206208	0.14762	1.96e-05	0.415541	4.70742	trans	1	No
AC213521.3_FG005	GTR2	LMAD	1	294635302	1-294635302	0.201294	5.82e-05	0.125	4.23509	trans	1	No
AC213521.3_FG005	GTR2	LMAD	1	297258023	1-297258023	-0.226349	2.52e-06	0.10473	5.59878	trans	1	No
AC213521.3_FG005	GTR2	LMAD	1	299451989	1-299451989	-0.14298	9.88e-05	0.277027	4.00507	trans	1	No
AC213521.3_FG005	GTR2	LMAD	1	300517770	1-300517770	0.225242	9.05e-05	0.108108	4.0435	trans	1	No
AC213521.3_FG005	GTR2	LMAD	1	301675325	1-301675325	0.170157	1.21e-05	0.219595	4.91892	trans	1	No
AC213521.3_FG005	GTR2	LMAD	1	303300190	1-303300190	-0.160031	4.99e-05	0.182432	4.3015	trans	1	No
AC213521.3_FG005	GTR2	LMAD	2	1190722	2-1190722	0.16437	1.57e-06	0.445946	5.80517	trans	1	No
AC213521.3_FG005	GTR2	LMAD	2	1547984	2-1547984	-0.145906	2.8e-05	0.327703	4.55345	trans	1	No
AC213521.3_FG005	GTR2	LMAD	2	2322112	2-2322112	0.198918	4.42e-05	0.148649	4.35442	trans	1	No
AC213521.3_FG005	GTR2	LMAD	2	3140692	2-3140692	-0.213877	4.29e-06	0.121622	5.36751	trans	1	No
AC213521.3_FG005	GTR2	LMAD	2	4844254	2-4844254	-0.271695	5.95e-05	0.172297	4.22572	trans	1	No
AC213521.3_FG005	GTR2	LMAD	2	5332089	2-5332089	-0.189537	3.41e-05	0.148649	4.46691	trans	1	No
AC213521.3_FG005	GTR2	LMAD	2	5803196	2-5803196	-0.134504	7.45e-05	0.39527	4.12769	trans	1	No
AC213521.3_FG005	GTR2	LMAD	2	6565468	2-6565468	0.149405	4.96e-05	0.307432	4.30452	trans	2	No
AC213521.3_FG005	GTR2	LMAD	2	7189264	2-7189264	-0.236038	9.46e-05	0.0810811	4.02414	trans	1	No
AC213521.3_FG005	GTR2	LMAD	2	10084091	2-10084091	-0.148688	1.12e-05	0.317568	4.95235	trans	1	No
AC213521.3_FG005	GTR2	LMAD	2	11945264	2-11945264	0.228148	5.35e-05	0.097973	4.2718	trans	1	No
AC213521.3_FG005	GTR2	LMAD	2	12277069	2-12277069	-0.179513	2.78e-05	0.141892	4.55589	trans	1	No
AC213521.3_FG005	GTR2	LMAD	2	14206108	2-14206108	0.296064	4.89e-05	0.0574324	4.31043	trans	1	No
AC213521.3_FG005	GTR2	LMAD	2	17105288	2-17105288	0.183896	3.47e-05	0.202703	4.45972	trans	1	No
AC213521.3_FG005	GTR2	LMAD	2	18311904	2-18311904	0.155117	4.17e-06	0.456081	5.38006	trans	1	No
AC213521.3_FG005	GTR2	LMAD	2	18877597	2-18877597	-0.141309	1.76e-05	0.469595	4.75407	trans	2	No
AC213521.3_FG005	GTR2	LMAD	2	19343710	2-19343710	-0.337853	2.22e-05	0.0506757	4.65334	trans	1	No
AC213521.3_FG005	GTR2	LMAD	2	20542838	2-20542838	-0.171718	7.26e-05	0.158784	4.13932	trans	1	No
AC213521.3_FG005	GTR2	LMAD	2	21525368	2-21525368	0.152265	2.96e-05	0.300676	4.52799	trans	1	No
AC213521.3_FG005	GTR2	LMAD	2	23009960	2-23009960	-0.174437	1.11e-05	0.155405	4.95563	trans	1	No
AC213521.3_FG005	GTR2	LMAD	2	24282744	2-24282744	-0.244271	3.81e-05	0.0709459	4.41854	trans	1	No
AC213521.3_FG005	GTR2	LMAD	2	25167752	2-25167752	-0.129156	7.51e-05	0.432432	4.12461	trans	1	No
AC213521.3_FG005	GTR2	LMAD	2	31824278	2-31824278	0.143662	3.63e-05	0.307432	4.44016	trans	1	No
AC213521.3_FG005	GTR2	LMAD	2	33437038	2-33437038	-0.200928	5.7e-05	0.209459	4.24388	trans	1	No
AC213521.3_FG005	GTR2	LMAD	2	33974672	2-33974672	-0.216929	2.82e-05	0.097973	4.54929	trans	1	No
AC213521.3_FG005	GTR2	LMAD	2	35823535	2-35823535	0.239904	7.04e-06	0.114865	5.15261	trans	1	No
AC213521.3_FG005	GTR2	LMAD	2	41674895	2-41674895	-0.339716	7.19e-06	0.0506757	5.1435	trans	1	No
AC213521.3_FG005	GTR2	LMAD	2	42211512	2-42211512	-0.151977	6.93e-05	0.212838	4.15908	trans	1	No
AC213521.3_FG005	GTR2	LMAD	2	43299215	2-43299215	-0.137214	4.25e-05	0.405405	4.37134	trans	1	No
AC213521.3_FG005	GTR2	LMAD	2	44567725	2-44567725	-0.134113	9.78e-05	0.483108	4.00961	trans	2	No
AC213521.3_FG005	GTR2	LMAD	2	51413415	2-51413415	-0.211021	8.32e-05	0.0912162	4.08013	trans	1	No
AC213521.3_FG005	GTR2	LMAD	2	51787221	2-51787221	-0.200696	8.61e-05	0.111486	4.06481	trans	1	No
AC213521.3_FG005	GTR2	LMAD	2	52297026	2-52297026	-0.216003	2.82e-05	0.0945946	4.55025	trans	1	No
AC213521.3_FG005	GTR2	LMAD	2	56178714	2-56178714	-0.277053	5.37e-05	0.0641892	4.27031	trans	1	No
AC213521.3_FG005	GTR2	LMAD	2	64002921	2-64002921	-0.170137	6.82e-06	0.22973	5.16651	trans	1	No
AC213521.3_FG005	GTR2	LMAD	2	66519978	2-66519978	-0.271043	6.25e-06	0.0743243	5.20399	trans	1	No
AC213521.3_FG005	GTR2	LMAD	2	73902308	2-73902308	0.149266	7.24e-06	0.371622	5.1402	trans	1	No
AC213521.3_FG005	GTR2	LMAD	2	84447961	2-84447961	0.152115	1.02e-05	0.317568	4.99243	trans	1	No
AC213521.3_FG005	GTR2	LMAD	2	88470337	2-88470337	-0.20774	9.07e-05	0.128378	4.04248	trans	1	No
AC213521.3_FG005	GTR2	LMAD	2	90528227	2-90528227	-0.215867	5.46e-05	0.141892	4.26294	trans	1	No
AC213521.3_FG005	GTR2	LMAD	2	102218649	2-102218649	-0.197072	5.43e-05	0.155405	4.26513	trans	1	No
AC213521.3_FG005	GTR2	LMAD	2	102702058	2-102702058	-0.222071	2.57e-05	0.10473	4.59061	trans	1	No
AC213521.3_FG005	GTR2	LMAD	2	103154209	2-103154209	-0.188769	1.41e-05	0.195946	4.85034	trans	1	No
AC213521.3_FG005	GTR2	LMAD	2	103821327	2-103821327	-0.162677	6.3e-05	0.233108	4.20059	trans	1	No
AC213521.3_FG005	GTR2	LMAD	2	104323302	2-104323302	0.17246	2.42e-05	0.25	4.61657	trans	1	No
AC213521.3_FG005	GTR2	LMAD	2	104628570	2-104628570	0.14001	1.43e-05	0.415541	4.84488	trans	1	No
AC213521.3_FG005	GTR2	LMAD	2	105387096	2-105387096	-0.187439	3.21e-05	0.165541	4.49291	trans	1	No
AC213521.3_FG005	GTR2	LMAD	2	105882258	2-105882258	-0.188795	9.88e-05	0.155405	4.00527	trans	1	No
AC213521.3_FG005	GTR2	LMAD	2	107062508	2-107062508	-0.171893	7.02e-05	0.206081	4.15386	trans	1	No
AC213521.3_FG005	GTR2	LMAD	2	109982750	2-109982750	-0.170939	1.47e-07	0.496622	6.83187	trans	1	No
AC213521.3_FG005	GTR2	LMAD	2	110992597	2-110992597	0.178908	4.83e-05	0.141892	4.31646	trans	1	No
AC213521.3_FG005	GTR2	LMAD	2	112112055	2-112112055	-0.166003	4.07e-06	0.341216	5.39019	trans	1	No
AC213521.3_FG005	GTR2	LMAD	2	112639970	2-112639970	-0.178012	3.85e-06	0.307432	5.41499	trans	1	No
AC213521.3_FG005	GTR2	LMAD	2	113612079	2-113612079	0.270387	7.77e-05	0.0540541	4.10949	trans	1	No
AC213521.3_FG005	GTR2	LMAD	2	115440267	2-115440267	-0.195061	6.78e-06	0.206081	5.16887	trans	1	No
AC213521.3_FG005	GTR2	LMAD	2	119889647	2-119889647	-0.210926	6.24e-05	0.135135	4.20512	trans	1	No
AC213521.3_FG005	GTR2	LMAD	2	120566371	2-120566371	-0.248005	1.12e-05	0.108108	4.94951	trans	1	No
AC213521.3_FG005	GTR2	LMAD	2	120566382	2-120566382	-0.248005	1.12e-05	0.111486	4.94951	trans	1	No
AC213521.3_FG005	GTR2	LMAD	2	122704383	2-122704383	0.130617	9.62e-05	0.334459	4.01675	trans	1	No
AC213521.3_FG005	GTR2	LMAD	2	124054690	2-124054690	0.161761	1.58e-05	0.327703	4.8011	trans	1	No
AC213521.3_FG005	GTR2	LMAD	2	145936107	2-145936107	-0.149921	2.45e-05	0.277027	4.61075	trans	1	No
AC213521.3_FG005	GTR2	LMAD	2	146955220	2-146955220	-0.174441	4.73e-05	0.182432	4.32512	trans	1	No
AC213521.3_FG005	GTR2	LMAD	2	147505862	2-147505862	-0.19945	7.24e-06	0.179054	5.14035	trans	1	No
AC213521.3_FG005	GTR2	LMAD	2	147819502	2-147819502	-0.153368	5.54e-05	0.27027	4.25643	trans	2	No
AC213521.3_FG005	GTR2	LMAD	2	149842264	2-149842264	-0.239861	5.52e-05	0.0540541	4.2578	trans	1	No
AC213521.3_FG005	GTR2	LMAD	2	150427946	2-150427946	0.136515	3.51e-05	0.422297	4.4551	trans	1	No
AC213521.3_FG005	GTR2	LMAD	2	153250417	2-153250417	-0.25612	2.83e-05	0.0574324	4.5489	trans	1	No
AC213521.3_FG005	GTR2	LMAD	2	157769054	2-157769054	0.142821	4.51e-05	0.358108	4.34618	trans	1	No
AC213521.3_FG005	GTR2	LMAD	2	159098247	2-159098247	-0.210406	6.64e-05	0.097973	4.17767	trans	1	No
AC213521.3_FG005	GTR2	LMAD	2	160992786	2-160992786	0.132672	4.52e-05	0.429054	4.34525	trans	1	No
AC213521.3_FG005	GTR2	LMAD	2	161682476	2-161682476	0.139953	5.98e-05	0.337838	4.2232	trans	1	No
AC213521.3_FG005	GTR2	LMAD	2	163211476	2-163211476	-0.229849	7.29e-05	0.0878378	4.13734	trans	1	No
AC213521.3_FG005	GTR2	LMAD	2	168432039	2-168432039	-0.335717	1e-06	0.0743243	5.99851	trans	1	No
AC213521.3_FG005	GTR2	LMAD	2	168497377	2-168497377	-0.335717	1e-06	0.0743243	5.99851	trans	1	No
AC213521.3_FG005	GTR2	LMAD	2	179240114	2-179240114	-0.136643	7.05e-05	0.425676	4.15177	trans	1	No
AC213521.3_FG005	GTR2	LMAD	2	181282369	2-181282369	0.213358	4.91e-06	0.128378	5.30891	trans	1	No
AC213521.3_FG005	GTR2	LMAD	2	183934029	2-183934029	0.228358	2.56e-05	0.175676	4.59193	trans	1	No
AC213521.3_FG005	GTR2	LMAD	2	183934047	2-183934047	0.228358	2.56e-05	0.172297	4.59193	trans	1	No
AC213521.3_FG005	GTR2	LMAD	2	184205194	2-184205194	-0.137532	3.65e-05	0.429054	4.43736	trans	1	No
AC213521.3_FG005	GTR2	LMAD	2	184763957	2-184763957	-0.142864	9.74e-05	0.22973	4.01147	trans	1	No
AC213521.3_FG005	GTR2	LMAD	2	186258631	2-186258631	-0.135125	8.85e-05	0.27027	4.05285	trans	1	No
AC213521.3_FG005	GTR2	LMAD	2	187482859	2-187482859	0.155043	9.07e-06	0.429054	5.04231	trans	1	No
AC213521.3_FG005	GTR2	LMAD	2	188740958	2-188740958	0.291192	4.42e-05	0.0506757	4.35484	trans	1	No
AC213521.3_FG005	GTR2	LMAD	2	189439130	2-189439130	-0.148675	9.14e-05	0.236486	4.03923	trans	1	No
AC213521.3_FG005	GTR2	LMAD	2	189708737	2-189708737	-0.176883	5.04e-05	0.175676	4.29765	trans	1	No
AC213521.3_FG005	GTR2	LMAD	2	190502277	2-190502277	0.245812	2.91e-05	0.108108	4.5363	trans	1	No
AC213521.3_FG005	GTR2	LMAD	2	191438132	2-191438132	0.188909	1.79e-05	0.219595	4.74773	trans	1	No
AC213521.3_FG005	GTR2	LMAD	2	191438135	2-191438135	0.188909	1.79e-05	0.219595	4.74773	trans	1	No
AC213521.3_FG005	GTR2	LMAD	2	192213574	2-192213574	0.164515	5.29e-05	0.182432	4.27695	trans	1	No
AC213521.3_FG005	GTR2	LMAD	2	192528792	2-192528792	0.178651	4.92e-06	0.216216	5.30775	trans	1	No
AC213521.3_FG005	GTR2	LMAD	2	193150683	2-193150683	-0.26186	7.45e-06	0.0810811	5.12777	trans	1	No
AC213521.3_FG005	GTR2	LMAD	2	193739678	2-193739678	0.158624	1.7e-06	0.469595	5.76864	trans	1	No
AC213521.3_FG005	GTR2	LMAD	2	196131166	2-196131166	-0.273565	1.32e-05	0.0709459	4.88065	trans	1	No
AC213521.3_FG005	GTR2	LMAD	2	196831670	2-196831670	-0.202601	6.48e-05	0.108108	4.18863	trans	1	No
AC213521.3_FG005	GTR2	LMAD	2	197988624	2-197988624	0.134594	8.58e-05	0.337838	4.06667	trans	1	No
AC213521.3_FG005	GTR2	LMAD	2	199967679	2-199967679	-0.218775	2.88e-05	0.118243	4.54013	trans	1	No
AC213521.3_FG005	GTR2	LMAD	2	200400498	2-200400498	0.151291	4.14e-06	0.415541	5.38257	trans	1	No
AC213521.3_FG005	GTR2	LMAD	2	205873597	2-205873597	-0.195675	5.68e-05	0.125	4.24585	trans	1	No
AC213521.3_FG005	GTR2	LMAD	2	209986840	2-209986840	0.257094	7.47e-06	0.0777027	5.12661	trans	1	No
AC213521.3_FG005	GTR2	LMAD	2	216340198	2-216340198	-0.13221	7.07e-05	0.375	4.15028	trans	1	No
AC213521.3_FG005	GTR2	LMAD	2	217531602	2-217531602	0.182945	7.68e-05	0.138514	4.11446	trans	1	No
AC213521.3_FG005	GTR2	LMAD	2	219351467	2-219351467	0.197582	3.06e-05	0.162162	4.51421	trans	1	No
AC213521.3_FG005	GTR2	LMAD	2	219351481	2-219351481	0.197582	3.06e-05	0.162162	4.51421	trans	1	No
AC213521.3_FG005	GTR2	LMAD	2	229605506	2-229605506	-0.260184	7.87e-05	0.0506757	4.10415	trans	1	No
AC213521.3_FG005	GTR2	LMAD	2	229858413	2-229858413	0.157504	8.58e-05	0.202703	4.06665	trans	1	No
AC213521.3_FG005	GTR2	LMAD	2	231320874	2-231320874	0.141985	6.11e-05	0.344595	4.21401	trans	1	No
AC213521.3_FG005	GTR2	LMAD	2	231656603	2-231656603	0.152738	0.0001	0.212838	4.00011	trans	1	No
AC213521.3_FG005	GTR2	LMAD	2	231980649	2-231980649	-0.214719	9.47e-08	0.172297	7.0235	trans	1	No
AC213521.3_FG005	GTR2	LMAD	2	233573065	2-233573065	0.145354	7.62e-06	0.435811	5.118	trans	1	No
AC213521.3_FG005	GTR2	LMAD	2	235387478	2-235387478	0.208415	4.92e-05	0.114865	4.30845	trans	1	No
AC213521.3_FG005	GTR2	LMAD	2	235952895	2-235952895	0.143899	7.52e-05	0.260135	4.12368	trans	1	No
AC213521.3_FG005	GTR2	LMAD	2	236244124	2-236244124	-0.214592	5.61e-05	0.097973	4.25135	trans	1	No
AC213521.3_FG005	GTR2	LMAD	2	237082645	2-237082645	0.202826	1.84e-05	0.135135	4.73561	trans	1	No
AC213521.3_FG005	GTR2	LMAD	2	237569613	2-237569613	0.142296	6.25e-05	0.273649	4.20387	trans	1	No
AC213521.3_FG005	GTR2	LMAD	2	237884197	2-237884197	0.23501	5.9e-05	0.0777027	4.22893	trans	2	No
AC213521.3_FG005	GTR2	LMAD	2	239665443	2-239665443	0.190411	7.2e-05	0.125	4.14258	trans	1	No
AC213521.3_FG005	GTR2	LMAD	2	240506611	2-240506611	-0.26666	1.33e-05	0.0641892	4.87543	trans	1	No
AC213521.3_FG005	GTR2	LMAD	2	240830999	2-240830999	-0.307519	5.08e-05	0.0641892	4.2942	trans	1	No
AC213521.3_FG005	GTR2	LMAD	2	241704748	2-241704748	0.172768	1.82e-06	0.273649	5.74078	trans	1	No
AC213521.3_FG005	GTR2	LMAD	2	242416401	2-242416401	0.152571	4.8e-06	0.337838	5.31891	trans	1	No
AC213521.3_FG005	GTR2	LMAD	3	841605	3-841605	-0.189692	2.05e-05	0.152027	4.68806	trans	1	No
AC213521.3_FG005	GTR2	LMAD	3	2932344	3-2932344	-0.136696	3.78e-05	0.337838	4.42258	trans	1	No
AC213521.3_FG005	GTR2	LMAD	3	4147659	3-4147659	0.131503	9.07e-05	0.412162	4.04251	trans	1	No
AC213521.3_FG005	GTR2	LMAD	3	5972376	3-5972376	-0.130245	8.24e-05	0.432432	4.08417	trans	1	No
AC213521.3_FG005	GTR2	LMAD	3	7324263	3-7324263	-0.141518	6.07e-05	0.486486	4.21707	trans	2	No
AC213521.3_FG005	GTR2	LMAD	3	8185488	3-8185488	-0.189788	7.5e-06	0.168919	5.12506	trans	1	No
AC213521.3_FG005	GTR2	LMAD	3	10999826	3-10999826	-0.147131	6.82e-05	0.398649	4.16636	trans	1	No
AC213521.3_FG005	GTR2	LMAD	3	11598576	3-11598576	-0.296346	3.71e-06	0.0641892	5.43013	trans	1	No
AC213521.3_FG005	GTR2	LMAD	3	11620741	3-11620741	-0.296346	3.71e-06	0.0641892	5.43013	trans	1	No
AC213521.3_FG005	GTR2	LMAD	3	12320639	3-12320639	0.214129	8.97e-05	0.0743243	4.04723	trans	1	No
AC213521.3_FG005	GTR2	LMAD	3	14481207	3-14481207	-0.194172	5.09e-05	0.125	4.29304	trans	1	No
AC213521.3_FG005	GTR2	LMAD	3	17434828	3-17434828	-0.244435	7.15e-05	0.0675676	4.14574	trans	1	No
AC213521.3_FG005	GTR2	LMAD	3	18487830	3-18487830	0.263324	1.64e-05	0.0945946	4.78614	trans	1	No
AC213521.3_FG005	GTR2	LMAD	3	19023978	3-19023978	0.160906	6.52e-06	0.304054	5.18575	trans	1	No
AC213521.3_FG005	GTR2	LMAD	3	25007459	3-25007459	0.141202	4.37e-05	0.445946	4.35951	trans	1	No
AC213521.3_FG005	GTR2	LMAD	3	25007462	3-25007462	0.141202	4.37e-05	0.445946	4.35951	trans	1	No
AC213521.3_FG005	GTR2	LMAD	3	25572143	3-25572143	-0.192148	1.51e-05	0.162162	4.82093	trans	1	No
AC213521.3_FG005	GTR2	LMAD	3	33264451	3-33264451	0.216737	8.85e-08	0.202703	7.05291	trans	1	No
AC213521.3_FG005	GTR2	LMAD	3	33997904	3-33997904	-0.225324	6.35e-05	0.0878378	4.19739	trans	1	No
AC213521.3_FG005	GTR2	LMAD	3	34720625	3-34720625	0.194327	6.46e-05	0.141892	4.18998	trans	1	No
AC213521.3_FG005	GTR2	LMAD	3	35040250	3-35040250	0.218618	3.92e-06	0.148649	5.40664	trans	2	No
AC213521.3_FG005	GTR2	LMAD	3	35663914	3-35663914	0.148766	1.6e-05	0.310811	4.79605	trans	1	No
AC213521.3_FG005	GTR2	LMAD	3	44668762	3-44668762	0.131838	8.53e-05	0.378378	4.06891	trans	1	No
AC213521.3_FG005	GTR2	LMAD	3	48161455	3-48161455	-0.159656	5.68e-05	0.368243	4.24556	trans	1	No
AC213521.3_FG005	GTR2	LMAD	3	56696461	3-56696461	0.162909	6.13e-05	0.172297	4.21257	trans	1	No
AC213521.3_FG005	GTR2	LMAD	3	58549697	3-58549697	0.337173	2.2e-05	0.0506757	4.65676	trans	1	No
AC213521.3_FG005	GTR2	LMAD	3	60041257	3-60041257	0.139785	7.75e-05	0.320946	4.11044	trans	1	No
AC213521.3_FG005	GTR2	LMAD	3	63772656	3-63772656	0.140116	5.3e-05	0.300676	4.27577	trans	4	No
AC213521.3_FG005	GTR2	LMAD	3	65285517	3-65285517	0.130927	8.13e-05	0.39527	4.09013	trans	1	No
AC213521.3_FG005	GTR2	LMAD	3	65967275	3-65967275	0.156093	3.13e-06	0.429054	5.50424	trans	1	No
AC213521.3_FG005	GTR2	LMAD	3	66695516	3-66695516	0.197231	5.16e-07	0.222973	6.28735	trans	1	No
AC213521.3_FG005	GTR2	LMAD	3	68725229	3-68725229	0.161686	2.68e-05	0.243243	4.57152	trans	1	No
AC213521.3_FG005	GTR2	LMAD	3	69517492	3-69517492	0.229086	1.89e-05	0.097973	4.72438	trans	1	No
AC213521.3_FG005	GTR2	LMAD	3	70391100	3-70391100	0.200208	4.36e-05	0.121622	4.36019	trans	1	No
AC213521.3_FG005	GTR2	LMAD	3	70751291	3-70751291	0.209306	7.99e-05	0.108108	4.09741	trans	1	No
AC213521.3_FG005	GTR2	LMAD	3	76307740	3-76307740	0.209306	7.99e-05	0.108108	4.09741	trans	1	No
AC213521.3_FG005	GTR2	LMAD	3	77519697	3-77519697	0.209306	7.99e-05	0.108108	4.09741	trans	1	No
AC213521.3_FG005	GTR2	LMAD	3	77961825	3-77961825	0.160647	6.43e-05	0.263514	4.19151	trans	1	No
AC213521.3_FG005	GTR2	LMAD	3	78333329	3-78333329	0.215034	8.1e-05	0.0912162	4.09135	trans	1	No
AC213521.3_FG005	GTR2	LMAD	3	78647541	3-78647541	0.263733	5.39e-05	0.0675676	4.26857	trans	1	No
AC213521.3_FG005	GTR2	LMAD	3	79117934	3-79117934	0.200526	9.9e-05	0.111486	4.00441	trans	1	No
AC213521.3_FG005	GTR2	LMAD	3	81031150	3-81031150	0.160984	7.27e-05	0.27027	4.13839	trans	1	No
AC213521.3_FG005	GTR2	LMAD	3	81456457	3-81456457	0.142025	1.1e-05	0.429054	4.9574	trans	2	No
AC213521.3_FG005	GTR2	LMAD	3	81966709	3-81966709	0.17209	7.91e-05	0.222973	4.10164	trans	1	No
AC213521.3_FG005	GTR2	LMAD	3	82865479	3-82865479	0.201329	3.62e-06	0.172297	5.44156	trans	1	No
AC213521.3_FG005	GTR2	LMAD	3	83151614	3-83151614	0.200146	7.26e-05	0.121622	4.13885	trans	1	No
AC213521.3_FG005	GTR2	LMAD	3	83727440	3-83727440	0.209306	7.99e-05	0.108108	4.09741	trans	1	No
AC213521.3_FG005	GTR2	LMAD	3	84342446	3-84342446	0.216944	2.87e-05	0.111486	4.54167	trans	1	No
AC213521.3_FG005	GTR2	LMAD	3	85107976	3-85107976	0.209306	7.99e-05	0.108108	4.09741	trans	1	No
AC213521.3_FG005	GTR2	LMAD	3	85595285	3-85595285	0.261256	2.09e-05	0.0912162	4.68027	trans	1	No
AC213521.3_FG005	GTR2	LMAD	3	87006695	3-87006695	0.17276	9.33e-05	0.195946	4.0301	trans	1	No
AC213521.3_FG005	GTR2	LMAD	3	87727022	3-87727022	0.230997	4.55e-05	0.131757	4.34232	trans	1	No
AC213521.3_FG005	GTR2	LMAD	3	90079173	3-90079173	0.219337	9.91e-06	0.128378	5.00391	trans	1	No
AC213521.3_FG005	GTR2	LMAD	3	90406558	3-90406558	0.257635	8.53e-05	0.0608108	4.06908	trans	1	No
AC213521.3_FG005	GTR2	LMAD	3	92223305	3-92223305	0.189874	5.1e-05	0.155405	4.29209	trans	1	No
AC213521.3_FG005	GTR2	LMAD	3	93398412	3-93398412	0.13258	3.35e-05	0.476351	4.47535	trans	1	No
AC213521.3_FG005	GTR2	LMAD	3	94356606	3-94356606	0.201488	9.2e-05	0.101351	4.03601	trans	1	No
AC213521.3_FG005	GTR2	LMAD	3	98904450	3-98904450	0.253462	4.39e-06	0.152027	5.35706	trans	2	No
AC213521.3_FG005	GTR2	LMAD	3	101536694	3-101536694	0.311647	1.13e-05	0.0743243	4.9459	trans	1	No
AC213521.3_FG005	GTR2	LMAD	3	107608649	3-107608649	0.161464	4.84e-06	0.287162	5.31549	trans	1	No
AC213521.3_FG005	GTR2	LMAD	3	112449702	3-112449702	-0.174062	2.35e-05	0.168919	4.62908	trans	1	No
AC213521.3_FG005	GTR2	LMAD	3	123000933	3-123000933	0.125675	8.04e-05	0.439189	4.09495	trans	1	No
AC213521.3_FG005	GTR2	LMAD	3	123350126	3-123350126	0.143555	2.1e-05	0.429054	4.67826	trans	1	No
AC213521.3_FG005	GTR2	LMAD	3	129424844	3-129424844	0.144179	2.48e-05	0.347973	4.60534	trans	1	No
AC213521.3_FG005	GTR2	LMAD	3	129918372	3-129918372	0.137261	3.65e-05	0.486486	4.43746	trans	1	No
AC213521.3_FG005	GTR2	LMAD	3	137920771	3-137920771	-0.208316	5.58e-06	0.118243	5.25307	trans	1	No
AC213521.3_FG005	GTR2	LMAD	3	139949879	3-139949879	-0.152039	2.77e-05	0.47973	4.55708	trans	1	No
AC213521.3_FG005	GTR2	LMAD	3	140529249	3-140529249	0.153373	2.61e-06	0.385135	5.58276	trans	1	No
AC213521.3_FG005	GTR2	LMAD	3	147837586	3-147837586	-0.229047	4.68e-05	0.0709459	4.32987	trans	1	No
AC213521.3_FG005	GTR2	LMAD	3	148144968	3-148144968	0.234771	3.31e-05	0.10473	4.47967	trans	1	No
AC213521.3_FG005	GTR2	LMAD	3	150763046	3-150763046	0.130964	9.52e-05	0.351351	4.02149	trans	1	No
AC213521.3_FG005	GTR2	LMAD	3	152046914	3-152046914	0.212357	3.27e-06	0.125	5.48536	trans	1	No
AC213521.3_FG005	GTR2	LMAD	3	157792677	3-157792677	0.141284	4.41e-05	0.381757	4.35595	trans	1	No
AC213521.3_FG005	GTR2	LMAD	3	158794404	3-158794404	0.144434	9.3e-05	0.290541	4.03171	trans	1	No
AC213521.3_FG005	GTR2	LMAD	3	159413451	3-159413451	0.158399	5.62e-06	0.307432	5.25004	trans	1	No
AC213521.3_FG005	GTR2	LMAD	3	159802174	3-159802174	0.144078	2.43e-05	0.375	4.61523	trans	1	No
AC213521.3_FG005	GTR2	LMAD	3	172860019	3-172860019	0.185154	3.49e-05	0.141892	4.45762	trans	1	No
AC213521.3_FG005	GTR2	LMAD	3	174821916	3-174821916	0.149583	4.53e-05	0.273649	4.34352	trans	1	No
AC213521.3_FG005	GTR2	LMAD	3	178135715	3-178135715	0.14226	3.17e-05	0.290541	4.49849	trans	1	No
AC213521.3_FG005	GTR2	LMAD	3	181519859	3-181519859	0.194518	9.77e-05	0.101351	4.00994	trans	1	No
AC213521.3_FG005	GTR2	LMAD	3	181953798	3-181953798	0.19093	9.5e-06	0.189189	5.02212	trans	1	No
AC213521.3_FG005	GTR2	LMAD	3	186241790	3-186241790	-0.155677	6.21e-05	0.277027	4.20717	trans	1	No
AC213521.3_FG005	GTR2	LMAD	3	186241794	3-186241794	-0.155677	6.21e-05	0.277027	4.20717	trans	1	No
AC213521.3_FG005	GTR2	LMAD	3	186241798	3-186241798	-0.155677	6.21e-05	0.277027	4.20717	trans	1	No
AC213521.3_FG005	GTR2	LMAD	3	186241800	3-186241800	-0.155677	6.21e-05	0.277027	4.20717	trans	1	No
AC213521.3_FG005	GTR2	LMAD	3	186242108	3-186242108	-0.155677	6.21e-05	0.280405	4.20717	trans	1	No
AC213521.3_FG005	GTR2	LMAD	3	188631187	3-188631187	0.222476	7.25e-05	0.10473	4.1399	trans	1	No
AC213521.3_FG005	GTR2	LMAD	3	190243082	3-190243082	-0.170871	4.85e-05	0.212838	4.31448	trans	1	No
AC213521.3_FG005	GTR2	LMAD	3	192366162	3-192366162	-0.237347	1.28e-05	0.0878378	4.89432	trans	1	No
AC213521.3_FG005	GTR2	LMAD	3	194590864	3-194590864	-0.208425	3.56e-05	0.10473	4.44861	trans	1	No
AC213521.3_FG005	GTR2	LMAD	3	197124034	3-197124034	0.15878	1.73e-05	0.277027	4.7624	trans	1	No
AC213521.3_FG005	GTR2	LMAD	3	197575382	3-197575382	-0.14951	4.21e-05	0.385135	4.37521	trans	1	No
AC213521.3_FG005	GTR2	LMAD	3	198948217	3-198948217	0.324953	9.63e-05	0.0878378	4.01651	trans	1	No
AC213521.3_FG005	GTR2	LMAD	3	198948223	3-198948223	0.324953	9.63e-05	0.0878378	4.01651	trans	1	No
AC213521.3_FG005	GTR2	LMAD	3	198948244	3-198948244	0.324953	9.63e-05	0.0844595	4.01651	trans	1	No
AC213521.3_FG005	GTR2	LMAD	3	199429374	3-199429374	-0.248672	5.25e-05	0.0540541	4.27944	trans	1	No
AC213521.3_FG005	GTR2	LMAD	3	202326010	3-202326010	-0.250555	5.77e-05	0.128378	4.23874	trans	1	No
AC213521.3_FG005	GTR2	LMAD	3	202737609	3-202737609	0.153146	1.28e-05	0.361486	4.8937	trans	1	No
AC213521.3_FG005	GTR2	LMAD	3	203360673	3-203360673	0.138588	2.95e-05	0.422297	4.53031	trans	2	No
AC213521.3_FG005	GTR2	LMAD	3	203808847	3-203808847	0.167784	8.94e-05	0.226351	4.0488	trans	1	No
AC213521.3_FG005	GTR2	LMAD	3	204506840	3-204506840	0.299574	2.45e-05	0.0743243	4.61161	trans	3	No
AC213521.3_FG005	GTR2	LMAD	3	205144147	3-205144147	0.129593	9.52e-05	0.412162	4.02147	trans	1	No
AC213521.3_FG005	GTR2	LMAD	3	207573402	3-207573402	-0.143892	6.11e-05	0.293919	4.2142	trans	1	No
AC213521.3_FG005	GTR2	LMAD	3	207898687	3-207898687	0.153506	2.94e-05	0.337838	4.53102	trans	1	No
AC213521.3_FG005	GTR2	LMAD	3	221262071	3-221262071	-0.163549	6.29e-05	0.297297	4.20139	trans	1	No
AC213521.3_FG005	GTR2	LMAD	3	222619256	3-222619256	-0.333682	6.99e-05	0.0608108	4.15568	trans	1	No
AC213521.3_FG005	GTR2	LMAD	3	224135508	3-224135508	0.170601	1.3e-05	0.243243	4.88728	trans	2	No
AC213521.3_FG005	GTR2	LMAD	3	224135562	3-224135562	0.170601	1.3e-05	0.243243	4.88728	trans	2	No
AC213521.3_FG005	GTR2	LMAD	3	224135580	3-224135580	0.170601	1.3e-05	0.239865	4.88728	trans	2	No
AC213521.3_FG005	GTR2	LMAD	3	224135587	3-224135587	0.170601	1.3e-05	0.239865	4.88728	trans	2	No
AC213521.3_FG005	GTR2	LMAD	3	224135605	3-224135605	0.170601	1.3e-05	0.239865	4.88728	trans	2	No
AC213521.3_FG005	GTR2	LMAD	3	225145340	3-225145340	0.16084	4.31e-05	0.256757	4.36503	trans	1	No
AC213521.3_FG005	GTR2	LMAD	3	227093508	3-227093508	-0.148206	2.37e-05	0.385135	4.62612	trans	1	No
AC213521.3_FG005	GTR2	LMAD	3	227094192	3-227094192	-0.148206	2.37e-05	0.385135	4.62612	trans	1	No
AC213521.3_FG005	GTR2	LMAD	3	229196977	3-229196977	-0.283933	7.75e-05	0.0945946	4.11093	trans	1	No
AC213521.3_FG005	GTR2	LMAD	3	229255634	3-229255634	-0.283933	7.75e-05	0.0878378	4.11093	trans	1	No
AC213521.3_FG005	GTR2	LMAD	3	230906408	3-230906408	0.14532	5.99e-06	0.452703	5.22248	trans	2	No
AC213521.3_FG005	GTR2	LMAD	3	231378655	3-231378655	-0.165656	9.18e-05	0.162162	4.03717	trans	1	No
AC213521.3_FG005	GTR2	LMAD	4	1021339	4-1021339	0.141439	5.84e-05	0.35473	4.23342	trans	1	No
AC213521.3_FG005	GTR2	LMAD	4	2789418	4-2789418	0.146771	2.68e-05	0.327703	4.57123	trans	1	No
AC213521.3_FG005	GTR2	LMAD	4	3641770	4-3641770	0.13904	6.69e-05	0.358108	4.17456	trans	1	No
AC213521.3_FG005	GTR2	LMAD	4	8802847	4-8802847	-0.204989	8.34e-05	0.0912162	4.07882	trans	1	No
AC213521.3_FG005	GTR2	LMAD	4	16085275	4-16085275	0.248626	1.39e-06	0.10473	5.85551	trans	1	No
AC213521.3_FG005	GTR2	LMAD	4	16738686	4-16738686	0.216769	8.94e-06	0.148649	5.04855	trans	1	No
AC213521.3_FG005	GTR2	LMAD	4	16739166	4-16739166	0.216769	8.94e-06	0.148649	5.04855	trans	1	No
AC213521.3_FG005	GTR2	LMAD	4	17481133	4-17481133	0.158005	1.39e-05	0.297297	4.85742	trans	1	No
AC213521.3_FG005	GTR2	LMAD	4	18147345	4-18147345	0.239592	7.35e-09	0.226351	8.13372	trans	1	No
AC213521.3_FG005	GTR2	LMAD	4	19745472	4-19745472	0.190515	6.52e-05	0.152027	4.18566	trans	1	No
AC213521.3_FG005	GTR2	LMAD	4	21902848	4-21902848	0.268248	2.77e-05	0.0540541	4.55734	trans	1	No
AC213521.3_FG005	GTR2	LMAD	4	22486729	4-22486729	-0.312369	4.22e-06	0.0608108	5.3745	trans	1	No
AC213521.3_FG005	GTR2	LMAD	4	25265271	4-25265271	-0.166118	2.69e-05	0.233108	4.57083	trans	1	No
AC213521.3_FG005	GTR2	LMAD	4	25843710	4-25843710	0.149481	1.74e-05	0.351351	4.75967	trans	1	No
AC213521.3_FG005	GTR2	LMAD	4	26662522	4-26662522	0.189393	1.13e-05	0.141892	4.94756	trans	1	No
AC213521.3_FG005	GTR2	LMAD	4	27017295	4-27017295	-0.3891	3.9e-05	0.0540541	4.40847	trans	1	No
AC213521.3_FG005	GTR2	LMAD	4	27916982	4-27916982	-0.178778	6.41e-05	0.128378	4.19342	trans	1	No
AC213521.3_FG005	GTR2	LMAD	4	32983057	4-32983057	0.175332	5.24e-06	0.212838	5.28028	trans	1	No
AC213521.3_FG005	GTR2	LMAD	4	33949132	4-33949132	0.155822	4.45e-05	0.233108	4.35185	trans	1	No
AC213521.3_FG005	GTR2	LMAD	4	35026559	4-35026559	-0.221078	2.06e-05	0.14527	4.68558	trans	1	No
AC213521.3_FG005	GTR2	LMAD	4	39728196	4-39728196	0.139675	2.45e-05	0.462838	4.61002	trans	1	No
AC213521.3_FG005	GTR2	LMAD	4	41321146	4-41321146	-0.220621	3.89e-05	0.135135	4.41061	trans	1	No
AC213521.3_FG005	GTR2	LMAD	4	41326057	4-41326057	-0.220621	3.89e-05	0.135135	4.41061	trans	1	No
AC213521.3_FG005	GTR2	LMAD	4	57702899	4-57702899	0.178625	2.67e-05	0.206081	4.57372	trans	1	No
AC213521.3_FG005	GTR2	LMAD	4	58180563	4-58180563	0.167508	7.72e-06	0.27027	5.11245	trans	1	No
AC213521.3_FG005	GTR2	LMAD	4	69225102	4-69225102	0.183619	2.41e-05	0.189189	4.61712	trans	2	No
AC213521.3_FG005	GTR2	LMAD	4	70093270	4-70093270	0.143578	5.71e-05	0.307432	4.24364	trans	1	No
AC213521.3_FG005	GTR2	LMAD	4	71174868	4-71174868	0.13931	1.77e-05	0.459459	4.75198	trans	1	No
AC213521.3_FG005	GTR2	LMAD	4	127694492	4-127694492	-0.250183	2.29e-05	0.0709459	4.63998	trans	1	No
AC213521.3_FG005	GTR2	LMAD	4	128470106	4-128470106	-0.229762	8.54e-06	0.0945946	5.06855	trans	1	No
AC213521.3_FG005	GTR2	LMAD	4	129977454	4-129977454	-0.24994	8e-05	0.0608108	4.09666	trans	1	No
AC213521.3_FG005	GTR2	LMAD	4	131354025	4-131354025	-0.247014	3.22e-05	0.0844595	4.49254	trans	1	No
AC213521.3_FG005	GTR2	LMAD	4	131849643	4-131849643	-0.25298	3.93e-05	0.0675676	4.40606	trans	1	No
AC213521.3_FG005	GTR2	LMAD	4	131937638	4-131937638	-0.25298	3.93e-05	0.0675676	4.40606	trans	1	No
AC213521.3_FG005	GTR2	LMAD	4	132038137	4-132038137	-0.25298	3.93e-05	0.0675676	4.40606	trans	1	No
AC213521.3_FG005	GTR2	LMAD	4	132766708	4-132766708	-0.279539	9.29e-05	0.0540541	4.03207	trans	1	No
AC213521.3_FG005	GTR2	LMAD	4	133276417	4-133276417	0.181632	1.21e-07	0.39527	6.91609	trans	1	No
AC213521.3_FG005	GTR2	LMAD	4	135900938	4-135900938	-0.190458	9.16e-05	0.138514	4.03798	trans	1	No
AC213521.3_FG005	GTR2	LMAD	4	141120296	4-141120296	0.23876	9.03e-07	0.185811	6.04447	trans	1	No
AC213521.3_FG005	GTR2	LMAD	4	141168323	4-141168323	0.23876	9.03e-07	0.185811	6.04447	trans	1	No
AC213521.3_FG005	GTR2	LMAD	4	143061893	4-143061893	-0.140628	5.99e-05	0.351351	4.22262	trans	1	No
AC213521.3_FG005	GTR2	LMAD	4	144496184	4-144496184	0.312403	7.36e-05	0.0743243	4.13337	trans	1	No
AC213521.3_FG005	GTR2	LMAD	4	145064840	4-145064840	0.14216	2.79e-05	0.442568	4.55437	trans	1	No
AC213521.3_FG005	GTR2	LMAD	4	147663877	4-147663877	-0.219495	8.07e-07	0.175676	6.09311	trans	1	No
AC213521.3_FG005	GTR2	LMAD	4	148129145	4-148129145	0.186334	2.34e-06	0.209459	5.6315	trans	1	No
AC213521.3_FG005	GTR2	LMAD	4	149981525	4-149981525	-0.159069	4.06e-05	0.206081	4.39144	trans	1	No
AC213521.3_FG005	GTR2	LMAD	4	150908632	4-150908632	-0.202993	4.99e-05	0.118243	4.30222	trans	1	No
AC213521.3_FG005	GTR2	LMAD	4	155197952	4-155197952	-0.185887	3.09e-05	0.158784	4.51072	trans	1	No
AC213521.3_FG005	GTR2	LMAD	4	155197973	4-155197973	-0.185887	3.09e-05	0.155405	4.51072	trans	1	No
AC213521.3_FG005	GTR2	LMAD	4	155460207	4-155460207	-0.192725	5.01e-05	0.118243	4.30035	trans	1	No
AC213521.3_FG005	GTR2	LMAD	4	158535255	4-158535255	0.163988	9.08e-06	0.331081	5.04195	trans	1	No
AC213521.3_FG005	GTR2	LMAD	4	159213401	4-159213401	-0.22804	5.55e-05	0.0743243	4.25538	trans	1	No
AC213521.3_FG005	GTR2	LMAD	4	159736608	4-159736608	-0.246828	3.09e-06	0.101351	5.51044	trans	1	No
AC213521.3_FG005	GTR2	LMAD	4	160353766	4-160353766	-0.283694	4.99e-05	0.0574324	4.30181	trans	1	No
AC213521.3_FG005	GTR2	LMAD	4	161019942	4-161019942	0.252821	1.13e-05	0.162162	4.94677	trans	1	No
AC213521.3_FG005	GTR2	LMAD	4	164255229	4-164255229	-0.14696	3.19e-05	0.39527	4.49665	trans	1	No
AC213521.3_FG005	GTR2	LMAD	4	167874041	4-167874041	-0.171258	4.45e-05	0.172297	4.35156	trans	1	No
AC213521.3_FG005	GTR2	LMAD	4	170202775	4-170202775	0.256946	1.18e-05	0.0777027	4.92896	trans	1	No
AC213521.3_FG005	GTR2	LMAD	4	175258969	4-175258969	-0.155834	2.95e-05	0.398649	4.53022	trans	1	No
AC213521.3_FG005	GTR2	LMAD	4	177896994	4-177896994	-0.158353	1.3e-05	0.297297	4.88513	trans	1	No
AC213521.3_FG005	GTR2	LMAD	4	178323289	4-178323289	0.293355	1.82e-05	0.0506757	4.74015	trans	1	No
AC213521.3_FG005	GTR2	LMAD	4	178701084	4-178701084	0.275229	2.25e-05	0.0777027	4.64705	trans	1	No
AC213521.3_FG005	GTR2	LMAD	4	182832564	4-182832564	0.342991	5.61e-05	0.0506757	4.25111	trans	1	No
AC213521.3_FG005	GTR2	LMAD	4	183323930	4-183323930	-0.306969	4.37e-05	0.0506757	4.35987	trans	1	No
AC213521.3_FG005	GTR2	LMAD	4	184378298	4-184378298	-0.230444	6.35e-05	0.0675676	4.1973	trans	1	No
AC213521.3_FG005	GTR2	LMAD	4	185603084	4-185603084	-0.211451	1.79e-06	0.148649	5.74734	trans	2	No
AC213521.3_FG005	GTR2	LMAD	4	186607288	4-186607288	-0.207526	3.95e-05	0.125	4.40333	trans	1	No
AC213521.3_FG005	GTR2	LMAD	4	186975665	4-186975665	-0.164955	8.83e-05	0.162162	4.05383	trans	2	No
AC213521.3_FG005	GTR2	LMAD	4	190348893	4-190348893	-0.136277	8.36e-05	0.469595	4.07803	trans	1	No
AC213521.3_FG005	GTR2	LMAD	4	191150952	4-191150952	-0.217966	3.33e-05	0.10473	4.47743	trans	1	No
AC213521.3_FG005	GTR2	LMAD	4	193425043	4-193425043	-0.143745	2.19e-05	0.429054	4.65859	trans	1	No
AC213521.3_FG005	GTR2	LMAD	4	193834693	4-193834693	-0.153942	9.33e-06	0.334459	5.02997	trans	1	No
AC213521.3_FG005	GTR2	LMAD	4	194500742	4-194500742	0.151004	8.77e-05	0.22973	4.05712	trans	1	No
AC213521.3_FG005	GTR2	LMAD	4	195974308	4-195974308	-0.198382	4.19e-05	0.192568	4.3777	trans	1	No
AC213521.3_FG005	GTR2	LMAD	4	197550041	4-197550041	-0.286898	2.21e-05	0.14527	4.65599	trans	1	No
AC213521.3_FG005	GTR2	LMAD	4	199588075	4-199588075	-0.201371	6.14e-06	0.141892	5.21216	trans	1	No
AC213521.3_FG005	GTR2	LMAD	4	201082046	4-201082046	-0.269289	1.21e-06	0.179054	5.91797	trans	1	No
AC213521.3_FG005	GTR2	LMAD	4	201509709	4-201509709	-0.258443	1.44e-05	0.0608108	4.841	trans	1	No
AC213521.3_FG005	GTR2	LMAD	4	203816919	4-203816919	-0.351041	3.6e-05	0.138514	4.44421	trans	1	No
AC213521.3_FG005	GTR2	LMAD	4	203884111	4-203884111	-0.351041	3.6e-05	0.138514	4.44421	trans	1	No
AC213521.3_FG005	GTR2	LMAD	4	204211325	4-204211325	-0.334319	5.61e-05	0.135135	4.25077	trans	1	No
AC213521.3_FG005	GTR2	LMAD	4	204722181	4-204722181	-0.205383	2.12e-05	0.222973	4.67376	trans	1	No
AC213521.3_FG005	GTR2	LMAD	4	207547346	4-207547346	0.13257	5.23e-05	0.364865	4.28179	trans	1	No
AC213521.3_FG005	GTR2	LMAD	4	224705241	4-224705241	0.144935	3.03e-05	0.327703	4.51789	trans	1	No
AC213521.3_FG005	GTR2	LMAD	4	225238579	4-225238579	0.14268	1.82e-05	0.381757	4.73977	trans	1	No
AC213521.3_FG005	GTR2	LMAD	4	231156782	4-231156782	0.169421	1.5e-05	0.226351	4.82516	trans	1	No
AC213521.3_FG005	GTR2	LMAD	4	231655375	4-231655375	0.155317	3.01e-05	0.212838	4.52088	trans	1	No
AC213521.3_FG005	GTR2	LMAD	4	235956137	4-235956137	-0.197386	2.39e-05	0.155405	4.62197	trans	1	No
AC213521.3_FG005	GTR2	LMAD	4	236228465	4-236228465	-0.169001	2.38e-05	0.314189	4.62404	trans	1	No
AC213521.3_FG005	GTR2	LMAD	4	238238013	4-238238013	-0.161954	9.86e-05	0.202703	4.00601	trans	1	No
AC213521.3_FG005	GTR2	LMAD	4	241189561	4-241189561	-0.137634	4.57e-05	0.442568	4.34021	trans	1	No
AC213521.3_FG005	GTR2	LMAD	4	244443591	4-244443591	-0.139159	7.51e-05	0.273649	4.12463	trans	1	No
AC213521.3_FG005	GTR2	LMAD	4	244443597	4-244443597	-0.139159	7.51e-05	0.273649	4.12463	trans	1	No
AC213521.3_FG005	GTR2	LMAD	4	245426219	4-245426219	-0.271922	4.55e-06	0.0777027	5.34204	trans	1	No
AC213521.3_FG005	GTR2	LMAD	5	508194	5-508194	-0.266723	2.04e-05	0.0608108	4.69034	trans	1	No
AC213521.3_FG005	GTR2	LMAD	5	950808	5-950808	0.23433	1.98e-06	0.125	5.70236	trans	1	No
AC213521.3_FG005	GTR2	LMAD	5	950889	5-950889	0.23433	1.98e-06	0.121622	5.70236	trans	1	No
AC213521.3_FG005	GTR2	LMAD	5	951096	5-951096	0.23433	1.98e-06	0.121622	5.70236	trans	1	No
AC213521.3_FG005	GTR2	LMAD	5	2457761	5-2457761	0.137894	1.33e-05	0.5	4.87559	trans	1	No
AC213521.3_FG005	GTR2	LMAD	5	3582073	5-3582073	-0.154894	1.2e-05	0.287162	4.91951	trans	1	No
AC213521.3_FG005	GTR2	LMAD	5	3902972	5-3902972	-0.145473	3.76e-05	0.358108	4.42498	trans	1	No
AC213521.3_FG005	GTR2	LMAD	5	4250785	5-4250785	-0.203249	6.31e-05	0.141892	4.2003	trans	1	No
AC213521.3_FG005	GTR2	LMAD	5	4250796	5-4250796	-0.203249	6.31e-05	0.131757	4.2003	trans	1	No
AC213521.3_FG005	GTR2	LMAD	5	5313745	5-5313745	-0.139851	8.09e-05	0.47973	4.09203	trans	1	No
AC213521.3_FG005	GTR2	LMAD	5	5976902	5-5976902	0.189703	2.41e-08	0.408784	7.61836	trans	1	No
AC213521.3_FG005	GTR2	LMAD	5	6867189	5-6867189	-0.199572	7.4e-05	0.195946	4.13087	trans	1	No
AC213521.3_FG005	GTR2	LMAD	5	7301949	5-7301949	0.315604	4.55e-05	0.0844595	4.34208	trans	1	No
AC213521.3_FG005	GTR2	LMAD	5	8880560	5-8880560	0.30869	3.86e-06	0.0743243	5.41332	trans	1	No
AC213521.3_FG005	GTR2	LMAD	5	10512007	5-10512007	-0.159883	5.96e-06	0.358108	5.22448	trans	1	No
AC213521.3_FG005	GTR2	LMAD	5	11071225	5-11071225	0.367446	1.81e-06	0.0777027	5.74141	trans	1	No
AC213521.3_FG005	GTR2	LMAD	5	11810594	5-11810594	0.252477	7.04e-06	0.118243	5.15242	trans	1	No
AC213521.3_FG005	GTR2	LMAD	5	12369533	5-12369533	0.30076	6.22e-05	0.0777027	4.20641	trans	1	No
AC213521.3_FG005	GTR2	LMAD	5	12749504	5-12749504	0.270953	8.92e-05	0.0945946	4.04945	trans	2	No
AC213521.3_FG005	GTR2	LMAD	5	13092320	5-13092320	-0.279708	9.47e-06	0.0540541	5.02367	trans	1	No
AC213521.3_FG005	GTR2	LMAD	5	16178926	5-16178926	-0.156671	1.86e-06	0.402027	5.73078	trans	1	No
AC213521.3_FG005	GTR2	LMAD	5	17027184	5-17027184	-0.212402	8.48e-05	0.0777027	4.07152	trans	1	No
AC213521.3_FG005	GTR2	LMAD	5	17727232	5-17727232	-0.303146	4.46e-06	0.0709459	5.35098	trans	1	No
AC213521.3_FG005	GTR2	LMAD	5	20197846	5-20197846	-0.167258	6.28e-07	0.358108	6.20196	trans	1	No
AC213521.3_FG005	GTR2	LMAD	5	26706299	5-26706299	-0.25871	1.11e-05	0.0641892	4.95631	trans	1	No
AC213521.3_FG005	GTR2	LMAD	5	26706382	5-26706382	-0.25871	1.11e-05	0.0641892	4.95631	trans	1	No
AC213521.3_FG005	GTR2	LMAD	5	26706404	5-26706404	-0.25871	1.11e-05	0.0641892	4.95631	trans	1	No
AC213521.3_FG005	GTR2	LMAD	5	34759235	5-34759235	0.20457	1.09e-05	0.175676	4.96401	trans	1	No
AC213521.3_FG005	GTR2	LMAD	5	36566617	5-36566617	0.145512	8.97e-05	0.273649	4.0473	trans	1	No
AC213521.3_FG005	GTR2	LMAD	5	42974335	5-42974335	-0.263943	5.3e-06	0.0709459	5.27554	trans	1	No
AC213521.3_FG005	GTR2	LMAD	5	51749772	5-51749772	0.306118	2.07e-05	0.0574324	4.68416	trans	1	No
AC213521.3_FG005	GTR2	LMAD	5	54627993	5-54627993	-0.294922	9.56e-06	0.0608108	5.01976	trans	1	No
AC213521.3_FG005	GTR2	LMAD	5	55644953	5-55644953	-0.234568	2.84e-05	0.0810811	4.54663	trans	2	No
AC213521.3_FG005	GTR2	LMAD	5	57979933	5-57979933	0.14038	8.25e-05	0.462838	4.08334	trans	1	No
AC213521.3_FG005	GTR2	LMAD	5	59318850	5-59318850	0.13075	6.1e-05	0.429054	4.21461	trans	1	No
AC213521.3_FG005	GTR2	LMAD	5	59947328	5-59947328	-0.177071	2.03e-06	0.22973	5.69269	trans	1	No
AC213521.3_FG005	GTR2	LMAD	5	61097657	5-61097657	-0.176938	5.22e-05	0.172297	4.28244	trans	1	No
AC213521.3_FG005	GTR2	LMAD	5	62080092	5-62080092	0.180339	7.76e-05	0.141892	4.11005	trans	1	No
AC213521.3_FG005	GTR2	LMAD	5	62730624	5-62730624	0.275709	2.7e-05	0.0506757	4.56916	trans	1	No
AC213521.3_FG005	GTR2	LMAD	5	63280676	5-63280676	0.216852	2.68e-05	0.138514	4.57216	trans	1	No
AC213521.3_FG005	GTR2	LMAD	5	64547467	5-64547467	0.218914	2.4e-05	0.152027	4.61904	trans	1	No
AC213521.3_FG005	GTR2	LMAD	5	65426716	5-65426716	-0.159351	4.53e-06	0.334459	5.34367	trans	1	No
AC213521.3_FG005	GTR2	LMAD	5	66665321	5-66665321	-0.135854	5.76e-05	0.489865	4.23982	trans	1	No
AC213521.3_FG005	GTR2	LMAD	5	74178434	5-74178434	0.16915	8.45e-05	0.152027	4.07296	trans	1	No
AC213521.3_FG005	GTR2	LMAD	5	74438509	5-74438509	-0.236062	3.64e-05	0.097973	4.43887	trans	1	No
AC213521.3_FG005	GTR2	LMAD	5	83972510	5-83972510	0.155984	8.71e-05	0.22973	4.05988	trans	1	No
AC213521.3_FG005	GTR2	LMAD	5	85279749	5-85279749	-0.21687	3.47e-05	0.111486	4.45968	trans	1	No
AC213521.3_FG005	GTR2	LMAD	5	86121275	5-86121275	-0.247392	5.03e-05	0.0608108	4.29859	trans	1	No
AC213521.3_FG005	GTR2	LMAD	5	89944167	5-89944167	0.138103	5.84e-05	0.347973	4.23337	trans	1	No
AC213521.3_FG005	GTR2	LMAD	5	90422776	5-90422776	0.178711	3.03e-05	0.14527	4.51801	trans	1	No
AC213521.3_FG005	GTR2	LMAD	5	91841530	5-91841530	-0.329655	1.36e-05	0.0574324	4.86638	trans	1	No
AC213521.3_FG005	GTR2	LMAD	5	93242825	5-93242825	-0.273448	8.92e-05	0.0506757	4.04953	trans	1	No
AC213521.3_FG005	GTR2	LMAD	5	94154951	5-94154951	0.13467	5.56e-05	0.469595	4.25499	trans	1	No
AC213521.3_FG005	GTR2	LMAD	5	94697007	5-94697007	-0.17862	8.86e-05	0.152027	4.05253	trans	1	No
AC213521.3_FG005	GTR2	LMAD	5	94995572	5-94995572	-0.223892	9.28e-05	0.0945946	4.03264	trans	1	No
AC213521.3_FG005	GTR2	LMAD	5	95570654	5-95570654	-0.25918	8.21e-05	0.0608108	4.08574	trans	1	No
AC213521.3_FG005	GTR2	LMAD	5	96717245	5-96717245	-0.29447	3.29e-07	0.0810811	6.48306	trans	1	No
AC213521.3_FG005	GTR2	LMAD	5	98020662	5-98020662	-0.297874	3.32e-06	0.0675676	5.47886	trans	1	No
AC213521.3_FG005	GTR2	LMAD	5	99520942	5-99520942	-0.219445	1.45e-05	0.097973	4.83844	trans	1	No
AC213521.3_FG005	GTR2	LMAD	5	100327978	5-100327978	-0.264391	1.76e-05	0.0675676	4.75364	trans	1	No
AC213521.3_FG005	GTR2	LMAD	5	100737862	5-100737862	-0.249086	3.95e-05	0.0709459	4.40332	trans	1	No
AC213521.3_FG005	GTR2	LMAD	5	101246237	5-101246237	-0.259243	3.1e-05	0.0675676	4.50836	trans	1	No
AC213521.3_FG005	GTR2	LMAD	5	101675132	5-101675132	-0.296398	9.85e-06	0.0608108	5.00667	trans	2	No
AC213521.3_FG005	GTR2	LMAD	5	102692843	5-102692843	-0.129528	5.59e-05	0.439189	4.25284	trans	1	No
AC213521.3_FG005	GTR2	LMAD	5	106022907	5-106022907	-0.186585	4.5e-06	0.158784	5.34672	trans	1	No
AC213521.3_FG005	GTR2	LMAD	5	110644838	5-110644838	-0.2074	7.01e-07	0.148649	6.15412	trans	1	No
AC213521.3_FG005	GTR2	LMAD	5	113709381	5-113709381	-0.185726	1.37e-05	0.155405	4.86287	trans	1	No
AC213521.3_FG005	GTR2	LMAD	5	114812886	5-114812886	-0.21865	1.59e-06	0.131757	5.79742	trans	1	No
AC213521.3_FG005	GTR2	LMAD	5	116676315	5-116676315	-0.263559	8.08e-05	0.0641892	4.0927	trans	1	No
AC213521.3_FG005	GTR2	LMAD	5	126183484	5-126183484	-0.209	9.35e-05	0.0945946	4.02926	trans	1	No
AC213521.3_FG005	GTR2	LMAD	5	128770523	5-128770523	0.197587	3.1e-05	0.162162	4.50831	trans	1	No
AC213521.3_FG005	GTR2	LMAD	5	141732822	5-141732822	0.235636	2.41e-05	0.108108	4.61842	trans	1	No
AC213521.3_FG005	GTR2	LMAD	5	146814589	5-146814589	-0.186137	1.51e-05	0.155405	4.82203	trans	1	No
AC213521.3_FG005	GTR2	LMAD	5	147238279	5-147238279	-0.222906	5.27e-07	0.135135	6.27778	trans	1	No
AC213521.3_FG005	GTR2	LMAD	5	147689906	5-147689906	-0.196235	1.91e-05	0.202703	4.718	trans	1	No
AC213521.3_FG005	GTR2	LMAD	5	148130741	5-148130741	0.162639	5.75e-05	0.189189	4.24051	trans	1	No
AC213521.3_FG005	GTR2	LMAD	5	149342376	5-149342376	-0.212724	4.41e-06	0.141892	5.35578	trans	1	No
AC213521.3_FG005	GTR2	LMAD	5	150555656	5-150555656	0.16119	5.81e-05	0.273649	4.23549	trans	1	No
AC213521.3_FG005	GTR2	LMAD	5	151111189	5-151111189	0.161919	8.5e-06	0.239865	5.07036	trans	1	No
AC213521.3_FG005	GTR2	LMAD	5	152045202	5-152045202	0.161233	7.91e-05	0.226351	4.10208	trans	1	No
AC213521.3_FG005	GTR2	LMAD	5	153134257	5-153134257	0.234304	6.61e-05	0.097973	4.17968	trans	1	No
AC213521.3_FG005	GTR2	LMAD	5	154156004	5-154156004	-0.247614	9.47e-05	0.0675676	4.02378	trans	1	No
AC213521.3_FG005	GTR2	LMAD	5	154156009	5-154156009	-0.247614	9.47e-05	0.0675676	4.02378	trans	1	No
AC213521.3_FG005	GTR2	LMAD	5	154156069	5-154156069	-0.247614	9.47e-05	0.0675676	4.02378	trans	1	No
AC213521.3_FG005	GTR2	LMAD	5	154156091	5-154156091	-0.247614	9.47e-05	0.0675676	4.02378	trans	1	No
AC213521.3_FG005	GTR2	LMAD	5	154496027	5-154496027	-0.166922	7.88e-05	0.209459	4.10358	trans	1	No
AC213521.3_FG005	GTR2	LMAD	5	155417169	5-155417169	0.157691	1.26e-05	0.35473	4.90049	trans	1	No
AC213521.3_FG005	GTR2	LMAD	5	156572216	5-156572216	0.19689	1.11e-05	0.14527	4.95662	trans	1	No
AC213521.3_FG005	GTR2	LMAD	5	156572298	5-156572298	0.19689	1.11e-05	0.14527	4.95662	trans	1	No
AC213521.3_FG005	GTR2	LMAD	5	158740572	5-158740572	0.194526	6.28e-05	0.168919	4.20234	trans	1	No
AC213521.3_FG005	GTR2	LMAD	5	159362498	5-159362498	0.136867	3.33e-05	0.47973	4.47753	trans	1	No
AC213521.3_FG005	GTR2	LMAD	5	162548832	5-162548832	-0.263116	8.15e-07	0.0878378	6.0886	trans	1	No
AC213521.3_FG005	GTR2	LMAD	5	162990968	5-162990968	-0.25372	8.05e-05	0.0608108	4.09418	trans	1	No
AC213521.3_FG005	GTR2	LMAD	5	167354079	5-167354079	0.164318	5.02e-05	0.216216	4.29892	trans	2	No
AC213521.3_FG005	GTR2	LMAD	5	168260119	5-168260119	-0.1994	8.5e-06	0.179054	5.07062	trans	1	No
AC213521.3_FG005	GTR2	LMAD	5	168900506	5-168900506	-0.181057	6.15e-06	0.189189	5.2108	trans	1	No
AC213521.3_FG005	GTR2	LMAD	5	170758463	5-170758463	-0.215805	3.06e-05	0.168919	4.5142	trans	1	No
AC213521.3_FG005	GTR2	LMAD	5	170758602	5-170758602	-0.215805	3.06e-05	0.165541	4.5142	trans	1	No
AC213521.3_FG005	GTR2	LMAD	5	172839355	5-172839355	0.246852	4.36e-05	0.10473	4.36076	trans	1	No
AC213521.3_FG005	GTR2	LMAD	5	175162605	5-175162605	0.131149	6.16e-05	0.456081	4.21052	trans	1	No
AC213521.3_FG005	GTR2	LMAD	5	175806584	5-175806584	0.272124	4.84e-05	0.0844595	4.31487	trans	1	No
AC213521.3_FG005	GTR2	LMAD	5	176131292	5-176131292	0.175398	3.92e-05	0.179054	4.40643	trans	1	No
AC213521.3_FG005	GTR2	LMAD	5	177035364	5-177035364	0.146527	4.08e-05	0.297297	4.38967	trans	1	No
AC213521.3_FG005	GTR2	LMAD	5	177035365	5-177035365	0.146527	4.08e-05	0.297297	4.38967	trans	1	No
AC213521.3_FG005	GTR2	LMAD	5	178196463	5-178196463	-0.139403	6.29e-05	0.412162	4.20112	trans	1	No
AC213521.3_FG005	GTR2	LMAD	5	179615482	5-179615482	-0.196388	1.91e-05	0.162162	4.71816	trans	1	No
AC213521.3_FG005	GTR2	LMAD	5	179969550	5-179969550	-0.256087	1.12e-05	0.0574324	4.95209	trans	1	No
AC213521.3_FG005	GTR2	LMAD	5	183337605	5-183337605	-0.26607	6.39e-06	0.0743243	5.19466	trans	1	No
AC213521.3_FG005	GTR2	LMAD	5	184287285	5-184287285	0.160418	5.75e-05	0.246622	4.24047	trans	1	No
AC213521.3_FG005	GTR2	LMAD	5	185686603	5-185686603	0.181549	5.94e-05	0.195946	4.22602	trans	1	No
AC213521.3_FG005	GTR2	LMAD	5	186663419	5-186663419	-0.163925	4.87e-05	0.182432	4.31242	trans	1	No
AC213521.3_FG005	GTR2	LMAD	5	189104727	5-189104727	0.159903	8.49e-05	0.148649	4.07109	trans	1	No
AC213521.3_FG005	GTR2	LMAD	5	191530587	5-191530587	0.145056	6.01e-05	0.456081	4.22127	trans	1	No
AC213521.3_FG005	GTR2	LMAD	5	194563167	5-194563167	0.259647	9.66e-05	0.0777027	4.01523	trans	1	No
AC213521.3_FG005	GTR2	LMAD	5	197276682	5-197276682	-0.181996	4.92e-05	0.162162	4.30784	trans	1	No
AC213521.3_FG005	GTR2	LMAD	5	199056873	5-199056873	-0.142343	2.22e-05	0.442568	4.65274	trans	1	No
AC213521.3_FG005	GTR2	LMAD	5	199593949	5-199593949	-0.216749	4.7e-06	0.108108	5.32835	trans	1	No
AC213521.3_FG005	GTR2	LMAD	5	199929181	5-199929181	0.167173	5.93e-05	0.219595	4.22659	trans	1	No
AC213521.3_FG005	GTR2	LMAD	5	200965103	5-200965103	0.1731	4.71e-05	0.182432	4.32692	trans	1	No
AC213521.3_FG005	GTR2	LMAD	5	201735461	5-201735461	0.272017	2.61e-06	0.097973	5.58379	trans	1	No
AC213521.3_FG005	GTR2	LMAD	5	202305651	5-202305651	0.181588	7.96e-06	0.185811	5.0992	trans	1	No
AC213521.3_FG005	GTR2	LMAD	5	205289035	5-205289035	0.138811	1.83e-05	0.391892	4.73872	trans	1	No
AC213521.3_FG005	GTR2	LMAD	5	205822392	5-205822392	-0.226268	7.29e-05	0.0912162	4.13725	trans	1	No
AC213521.3_FG005	GTR2	LMAD	5	209241437	5-209241437	-0.141456	6.47e-05	0.260135	4.189	trans	1	No
AC213521.3_FG005	GTR2	LMAD	5	209948247	5-209948247	0.138166	2.42e-05	0.452703	4.61633	trans	1	No
AC213521.3_FG005	GTR2	LMAD	5	210897941	5-210897941	0.139052	3.24e-05	0.425676	4.48931	trans	1	No
AC213521.3_FG005	GTR2	LMAD	5	211497696	5-211497696	0.176569	7.29e-05	0.165541	4.13723	trans	1	No
AC213521.3_FG005	GTR2	LMAD	5	212482631	5-212482631	-0.163884	1.11e-05	0.27027	4.95317	trans	1	No
AC213521.3_FG005	GTR2	LMAD	5	213811543	5-213811543	-0.146808	2.99e-05	0.347973	4.52415	trans	1	No
AC213521.3_FG005	GTR2	LMAD	5	215351529	5-215351529	0.143785	1.4e-05	0.456081	4.85296	trans	1	No
AC213521.3_FG005	GTR2	LMAD	5	218814554	5-218814554	-0.12786	7.68e-05	0.429054	4.11445	trans	1	No
AC213521.3_FG005	GTR2	LMAD	5	219595590	5-219595590	0.140049	5.76e-05	0.331081	4.23967	trans	1	No
AC213521.3_FG005	GTR2	LMAD	6	849611	6-849611	-0.136485	7.17e-05	0.449324	4.14468	trans	1	No
AC213521.3_FG005	GTR2	LMAD	6	4400551	6-4400551	-0.139971	7.22e-05	0.351351	4.14117	trans	1	No
AC213521.3_FG005	GTR2	LMAD	6	4400557	6-4400557	-0.139971	7.22e-05	0.351351	4.14117	trans	1	No
AC213521.3_FG005	GTR2	LMAD	6	4400581	6-4400581	-0.139971	7.22e-05	0.351351	4.14117	trans	1	No
AC213521.3_FG005	GTR2	LMAD	6	7771791	6-7771791	-0.172822	1.36e-05	0.246622	4.86578	trans	1	No
AC213521.3_FG005	GTR2	LMAD	6	8276837	6-8276837	-0.215163	1.01e-07	0.182432	6.99365	trans	1	No
AC213521.3_FG005	GTR2	LMAD	6	20761713	6-20761713	-0.298619	2.74e-05	0.0540541	4.56216	trans	1	No
AC213521.3_FG005	GTR2	LMAD	6	28706460	6-28706460	0.133891	9.95e-05	0.351351	4.002	trans	1	No
AC213521.3_FG005	GTR2	LMAD	6	34153779	6-34153779	0.238235	4.34e-05	0.0743243	4.36212	trans	1	No
AC213521.3_FG005	GTR2	LMAD	6	34564832	6-34564832	-0.203639	2.4e-05	0.108108	4.61944	trans	1	No
AC213521.3_FG005	GTR2	LMAD	6	35439207	6-35439207	-0.23273	2.49e-05	0.0777027	4.60324	trans	1	No
AC213521.3_FG005	GTR2	LMAD	6	36956988	6-36956988	0.140762	5.48e-05	0.300676	4.26096	trans	1	No
AC213521.3_FG005	GTR2	LMAD	6	39182334	6-39182334	0.160215	7.32e-06	0.239865	5.13552	trans	2	No
AC213521.3_FG005	GTR2	LMAD	6	41399351	6-41399351	0.141405	5.12e-05	0.310811	4.29061	trans	1	No
AC213521.3_FG005	GTR2	LMAD	6	60175061	6-60175061	0.218347	2.95e-06	0.114865	5.53066	trans	1	No
AC213521.3_FG005	GTR2	LMAD	6	61978373	6-61978373	0.199167	6.05e-05	0.162162	4.21846	trans	1	No
AC213521.3_FG005	GTR2	LMAD	6	63352876	6-63352876	0.190517	4.16e-05	0.131757	4.38103	trans	1	No
AC213521.3_FG005	GTR2	LMAD	6	64900897	6-64900897	0.262519	3.9e-05	0.0574324	4.40926	trans	1	No
AC213521.3_FG005	GTR2	LMAD	6	65226001	6-65226001	0.151983	4.01e-06	0.378378	5.39683	trans	1	No
AC213521.3_FG005	GTR2	LMAD	6	77220620	6-77220620	-0.164931	6.4e-06	0.25	5.19362	trans	1	No
AC213521.3_FG005	GTR2	LMAD	6	89233700	6-89233700	0.223073	2.43e-05	0.0945946	4.61381	trans	1	No
AC213521.3_FG005	GTR2	LMAD	6	89568173	6-89568173	0.305378	1.92e-05	0.0540541	4.71617	trans	1	No
AC213521.3_FG005	GTR2	LMAD	6	90265901	6-90265901	0.21675	3.34e-05	0.097973	4.47637	trans	1	No
AC213521.3_FG005	GTR2	LMAD	6	91160260	6-91160260	0.196236	8.82e-08	0.297297	7.05477	trans	1	No
AC213521.3_FG005	GTR2	LMAD	6	95614745	6-95614745	0.188653	3.68e-05	0.162162	4.43458	trans	1	No
AC213521.3_FG005	GTR2	LMAD	6	95948142	6-95948142	-0.286482	2.29e-05	0.0675676	4.64105	trans	1	No
AC213521.3_FG005	GTR2	LMAD	6	99517123	6-99517123	-0.134928	4.44e-05	0.439189	4.35264	trans	1	No
AC213521.3_FG005	GTR2	LMAD	6	100042096	6-100042096	-0.170328	2.25e-05	0.182432	4.64778	trans	1	No
AC213521.3_FG005	GTR2	LMAD	6	101058871	6-101058871	0.293286	2.98e-05	0.0641892	4.52575	trans	1	No
AC213521.3_FG005	GTR2	LMAD	6	102999803	6-102999803	-0.22273	9.09e-05	0.0878378	4.04145	trans	1	No
AC213521.3_FG005	GTR2	LMAD	6	106377664	6-106377664	-0.196525	4.58e-06	0.14527	5.33881	trans	1	No
AC213521.3_FG005	GTR2	LMAD	6	107943954	6-107943954	-0.161086	3.95e-05	0.202703	4.40344	trans	1	No
AC213521.3_FG005	GTR2	LMAD	6	108513278	6-108513278	0.147263	2.01e-05	0.324324	4.69641	trans	1	No
AC213521.3_FG005	GTR2	LMAD	6	114214648	6-114214648	0.272917	8.81e-05	0.0641892	4.05524	trans	4	No
AC213521.3_FG005	GTR2	LMAD	6	115640606	6-115640606	0.390746	4.57e-06	0.0506757	5.3404	trans	1	No
AC213521.3_FG005	GTR2	LMAD	6	122746650	6-122746650	-0.140728	2.58e-05	0.496622	4.5887	trans	1	No
AC213521.3_FG005	GTR2	LMAD	6	123235224	6-123235224	-0.1655	6.25e-05	0.320946	4.2039	trans	1	No
AC213521.3_FG005	GTR2	LMAD	6	132013267	6-132013267	0.143619	1.9e-05	0.371622	4.72046	trans	1	No
AC213521.3_FG005	GTR2	LMAD	6	134234525	6-134234525	0.173175	1.14e-05	0.199324	4.94176	trans	1	No
AC213521.3_FG005	GTR2	LMAD	6	136298991	6-136298991	-0.216581	7.15e-05	0.121622	4.14548	trans	1	No
AC213521.3_FG005	GTR2	LMAD	6	136320321	6-136320321	-0.216581	7.15e-05	0.121622	4.14548	trans	1	No
AC213521.3_FG005	GTR2	LMAD	6	136321434	6-136321434	-0.216581	7.15e-05	0.121622	4.14548	trans	1	No
AC213521.3_FG005	GTR2	LMAD	6	137436618	6-137436618	0.199014	2.16e-05	0.165541	4.66646	trans	1	No
AC213521.3_FG005	GTR2	LMAD	6	140766634	6-140766634	-0.252169	7.33e-05	0.0574324	4.13477	trans	1	No
AC213521.3_FG005	GTR2	LMAD	6	144849130	6-144849130	-0.17259	2.54e-05	0.209459	4.5955	trans	1	No
AC213521.3_FG005	GTR2	LMAD	6	145152041	6-145152041	-0.150303	1.04e-05	0.371622	4.98394	trans	1	No
AC213521.3_FG005	GTR2	LMAD	6	145154804	6-145154804	-0.150303	1.04e-05	0.368243	4.98394	trans	1	No
AC213521.3_FG005	GTR2	LMAD	6	145707916	6-145707916	0.148973	7.4e-05	0.358108	4.13055	trans	1	No
AC213521.3_FG005	GTR2	LMAD	6	146941015	6-146941015	-0.229353	6.22e-05	0.0945946	4.20643	trans	1	No
AC213521.3_FG005	GTR2	LMAD	6	150586101	6-150586101	-0.138063	1.94e-05	0.422297	4.71129	trans	1	No
AC213521.3_FG005	GTR2	LMAD	6	151942342	6-151942342	-0.144593	9.93e-06	0.466216	5.00292	trans	1	No
AC213521.3_FG005	GTR2	LMAD	6	152511154	6-152511154	-0.182435	5.42e-05	0.246622	4.26619	trans	1	No
AC213521.3_FG005	GTR2	LMAD	6	153209387	6-153209387	-0.188259	3.3e-05	0.233108	4.48112	trans	1	No
AC213521.3_FG005	GTR2	LMAD	6	153888847	6-153888847	0.20099	1.5e-05	0.141892	4.82251	trans	1	No
AC213521.3_FG005	GTR2	LMAD	6	154985745	6-154985745	0.241463	2.37e-05	0.111486	4.62545	trans	1	No
AC213521.3_FG005	GTR2	LMAD	6	156026371	6-156026371	0.150572	5.23e-06	0.483108	5.28139	trans	1	No
AC213521.3_FG005	GTR2	LMAD	6	157098928	6-157098928	-0.143644	7.33e-05	0.331081	4.13511	trans	1	No
AC213521.3_FG005	GTR2	LMAD	6	157669710	6-157669710	0.148624	1.24e-05	0.449324	4.90737	trans	1	No
AC213521.3_FG005	GTR2	LMAD	6	157942058	6-157942058	0.139795	1.94e-05	0.398649	4.7121	trans	1	No
AC213521.3_FG005	GTR2	LMAD	6	159197836	6-159197836	-0.205677	3.29e-05	0.097973	4.48328	trans	1	No
AC213521.3_FG005	GTR2	LMAD	6	159769045	6-159769045	0.135666	8.78e-05	0.429054	4.05648	trans	1	No
AC213521.3_FG005	GTR2	LMAD	6	160391534	6-160391534	-0.188841	3.3e-05	0.165541	4.48196	trans	1	No
AC213521.3_FG005	GTR2	LMAD	6	160992687	6-160992687	-0.161968	7.04e-05	0.300676	4.15273	trans	1	No
AC213521.3_FG005	GTR2	LMAD	6	162464730	6-162464730	-0.207197	4.95e-05	0.0945946	4.30532	trans	1	No
AC213521.3_FG005	GTR2	LMAD	6	164331528	6-164331528	-0.139986	7.53e-05	0.361486	4.12306	trans	1	No
AC213521.3_FG005	GTR2	LMAD	6	165047741	6-165047741	-0.320769	6.34e-08	0.0878378	7.19811	trans	1	No
AC213521.3_FG005	GTR2	LMAD	6	166764962	6-166764962	-0.169876	2.2e-05	0.209459	4.65809	trans	1	No
AC213521.3_FG005	GTR2	LMAD	6	168766955	6-168766955	0.139462	1.98e-05	0.462838	4.70351	trans	1	No
AC213521.3_FG005	GTR2	LMAD	6	169477343	6-169477343	0.20268	2.63e-06	0.199324	5.58031	trans	1	No
AC213521.3_FG005	GTR2	LMAD	6	170395506	6-170395506	0.185464	1.77e-05	0.202703	4.75163	trans	1	No
AC213521.3_FG005	GTR2	LMAD	6	171040987	6-171040987	0.142175	6.62e-05	0.307432	4.17911	trans	1	No
AC213521.3_FG005	GTR2	LMAD	6	171511820	6-171511820	0.224126	4.78e-06	0.175676	5.32026	trans	1	No
AC213521.3_FG005	GTR2	LMAD	6	173203955	6-173203955	-0.26446	5.4e-05	0.0844595	4.26778	trans	1	No
AC213521.3_FG005	GTR2	LMAD	7	847005	7-847005	-0.264158	3.45e-05	0.0574324	4.46227	trans	1	No
AC213521.3_FG005	GTR2	LMAD	7	1421929	7-1421929	0.154949	3.99e-05	0.233108	4.39889	trans	1	No
AC213521.3_FG005	GTR2	LMAD	7	4433840	7-4433840	-0.211478	8.08e-05	0.0945946	4.09243	trans	1	No
AC213521.3_FG005	GTR2	LMAD	7	5297953	7-5297953	0.124994	7.59e-05	0.466216	4.11993	trans	1	No
AC213521.3_FG005	GTR2	LMAD	7	5868820	7-5868820	0.143635	1.56e-05	0.351351	4.80635	trans	1	No
AC213521.3_FG005	GTR2	LMAD	7	7371690	7-7371690	0.152429	4.32e-05	0.253378	4.36411	trans	1	No
AC213521.3_FG005	GTR2	LMAD	7	8060335	7-8060335	0.237861	6.92e-05	0.0810811	4.16018	trans	1	No
AC213521.3_FG005	GTR2	LMAD	7	14068255	7-14068255	0.128352	8.7e-05	0.466216	4.06031	trans	1	No
AC213521.3_FG005	GTR2	LMAD	7	15729084	7-15729084	0.140472	2.6e-05	0.47973	4.58445	trans	1	No
AC213521.3_FG005	GTR2	LMAD	7	19530143	7-19530143	-0.245193	8.53e-05	0.0540541	4.06901	trans	1	No
AC213521.3_FG005	GTR2	LMAD	7	20693316	7-20693316	-0.140139	6.13e-05	0.35473	4.2122	trans	1	No
AC213521.3_FG005	GTR2	LMAD	7	26415548	7-26415548	-0.273496	8.24e-05	0.0574324	4.08391	trans	1	No
AC213521.3_FG005	GTR2	LMAD	7	28189211	7-28189211	-0.234946	5.32e-05	0.0709459	4.27398	trans	1	No
AC213521.3_FG005	GTR2	LMAD	7	30531424	7-30531424	-0.138489	6.97e-05	0.283784	4.157	trans	1	No
AC213521.3_FG005	GTR2	LMAD	7	49578703	7-49578703	0.183782	5.06e-05	0.192568	4.2961	trans	1	No
AC213521.3_FG005	GTR2	LMAD	7	78163680	7-78163680	0.147124	2.81e-05	0.27027	4.55135	trans	1	No
AC213521.3_FG005	GTR2	LMAD	7	97311844	7-97311844	0.20247	5.93e-05	0.128378	4.22725	trans	1	No
AC213521.3_FG005	GTR2	LMAD	7	97697298	7-97697298	0.194874	5.7e-06	0.168919	5.24389	trans	1	No
AC213521.3_FG005	GTR2	LMAD	7	97697354	7-97697354	0.194874	5.7e-06	0.168919	5.24389	trans	1	No
AC213521.3_FG005	GTR2	LMAD	7	106633105	7-106633105	0.168872	6.12e-05	0.152027	4.21298	trans	1	No
AC213521.3_FG005	GTR2	LMAD	7	108632393	7-108632393	0.131964	8.47e-05	0.391892	4.07224	trans	1	No
AC213521.3_FG005	GTR2	LMAD	7	111311896	7-111311896	0.222892	5.69e-05	0.125	4.24491	trans	1	No
AC213521.3_FG005	GTR2	LMAD	7	111863900	7-111863900	-0.18121	7.75e-05	0.118243	4.11086	trans	1	No
AC213521.3_FG005	GTR2	LMAD	7	118627733	7-118627733	0.190206	6.22e-05	0.152027	4.20653	trans	1	No
AC213521.3_FG005	GTR2	LMAD	7	128620681	7-128620681	0.233694	5.99e-06	0.125	5.22265	trans	1	No
AC213521.3_FG005	GTR2	LMAD	7	133892485	7-133892485	0.175191	8.62e-05	0.158784	4.06424	trans	1	No
AC213521.3_FG005	GTR2	LMAD	7	134832103	7-134832103	-0.302355	5.96e-05	0.0574324	4.22494	trans	1	No
AC213521.3_FG005	GTR2	LMAD	7	135486140	7-135486140	0.140061	4.1e-05	0.375	4.38707	trans	1	No
AC213521.3_FG005	GTR2	LMAD	7	136764113	7-136764113	0.154189	1.72e-05	0.293919	4.76473	trans	1	No
AC213521.3_FG005	GTR2	LMAD	7	137534474	7-137534474	0.145919	2.07e-05	0.341216	4.68301	trans	1	No
AC213521.3_FG005	GTR2	LMAD	7	138407498	7-138407498	0.13987	4.52e-05	0.368243	4.34494	trans	1	No
AC213521.3_FG005	GTR2	LMAD	7	141856092	7-141856092	-0.133744	9.06e-05	0.418919	4.04294	trans	1	No
AC213521.3_FG005	GTR2	LMAD	7	143487543	7-143487543	-0.137747	4.69e-05	0.439189	4.32926	trans	1	No
AC213521.3_FG005	GTR2	LMAD	7	144895875	7-144895875	0.187876	8.34e-06	0.202703	5.07858	trans	1	No
AC213521.3_FG005	GTR2	LMAD	7	146663544	7-146663544	0.152698	1.61e-05	0.331081	4.79192	trans	1	No
AC213521.3_FG005	GTR2	LMAD	7	150552578	7-150552578	0.164028	8.26e-05	0.189189	4.08301	trans	1	No
AC213521.3_FG005	GTR2	LMAD	7	151078189	7-151078189	0.245362	3.4e-05	0.108108	4.46851	trans	1	No
AC213521.3_FG005	GTR2	LMAD	7	158261078	7-158261078	0.140188	1.8e-05	0.35473	4.74532	trans	1	No
AC213521.3_FG005	GTR2	LMAD	7	158959988	7-158959988	0.190735	6.65e-05	0.209459	4.17689	trans	1	No
AC213521.3_FG005	GTR2	LMAD	7	159578946	7-159578946	-0.296358	1.51e-05	0.0574324	4.82129	trans	1	No
AC213521.3_FG005	GTR2	LMAD	7	162879688	7-162879688	0.142722	4.3e-05	0.320946	4.36635	trans	1	No
AC213521.3_FG005	GTR2	LMAD	7	164178419	7-164178419	0.189795	2.86e-08	0.300676	7.54288	trans	2	No
AC213521.3_FG005	GTR2	LMAD	7	168654929	7-168654929	0.180941	1.57e-05	0.216216	4.80479	trans	1	No
AC213521.3_FG005	GTR2	LMAD	7	168956785	7-168956785	0.164478	2.72e-05	0.212838	4.56475	trans	1	No
AC213521.3_FG005	GTR2	LMAD	7	170010095	7-170010095	0.18442	6.15e-05	0.195946	4.21098	trans	1	No
AC213521.3_FG005	GTR2	LMAD	7	170887051	7-170887051	0.161042	7.97e-05	0.263514	4.09869	trans	1	No
AC213521.3_FG005	GTR2	LMAD	7	171169319	7-171169319	0.234108	6.07e-06	0.141892	5.21707	trans	1	No
AC213521.3_FG005	GTR2	LMAD	7	172476504	7-172476504	0.163321	9.15e-05	0.168919	4.03845	trans	1	No
AC213521.3_FG005	GTR2	LMAD	7	172912559	7-172912559	-0.207444	4.75e-05	0.125	4.32333	trans	1	No
AC213521.3_FG005	GTR2	LMAD	7	173410135	7-173410135	0.154572	1.76e-05	0.462838	4.75411	trans	1	No
AC213521.3_FG005	GTR2	LMAD	7	174138240	7-174138240	0.136945	2.43e-05	0.476351	4.6147	trans	1	No
AC213521.3_FG005	GTR2	LMAD	7	175442600	7-175442600	-0.146273	9.35e-05	0.27027	4.02917	trans	1	No
AC213521.3_FG005	GTR2	LMAD	7	176013716	7-176013716	0.204423	6.33e-06	0.222973	5.19892	trans	1	No
AC213521.3_FG005	GTR2	LMAD	7	176333258	7-176333258	0.182733	1.88e-06	0.256757	5.7247	trans	1	No
AC213521.3_FG005	GTR2	LMAD	7	176760221	7-176760221	-0.280938	1.78e-05	0.0810811	4.74901	trans	1	No
AC213521.3_FG005	GTR2	LMAD	7	177935868	7-177935868	0.323322	3.41e-05	0.0810811	4.46759	trans	1	No
AC213521.3_FG005	GTR2	LMAD	7	178690180	7-178690180	0.280321	4.84e-05	0.0844595	4.31503	trans	1	No
AC213521.3_FG005	GTR2	LMAD	7	179779649	7-179779649	-0.151427	1.66e-05	0.496622	4.77909	trans	1	No
AC213521.3_FG005	GTR2	LMAD	8	212708	8-212708	-0.342855	5.52e-08	0.10473	7.25771	trans	2	No
AC213521.3_FG005	GTR2	LMAD	8	3347044	8-3347044	-0.242868	7.27e-05	0.0844595	4.13832	trans	1	No
AC213521.3_FG005	GTR2	LMAD	8	4167762	8-4167762	-0.140065	6.43e-05	0.344595	4.19156	trans	1	No
AC213521.3_FG005	GTR2	LMAD	8	4694443	8-4694443	-0.163087	5.35e-06	0.260135	5.27147	trans	1	No
AC213521.3_FG005	GTR2	LMAD	8	5812112	8-5812112	0.252151	9.69e-06	0.0641892	5.01347	trans	1	No
AC213521.3_FG005	GTR2	LMAD	8	6165797	8-6165797	0.17203	6.88e-07	0.344595	6.16265	trans	1	No
AC213521.3_FG005	GTR2	LMAD	8	6896154	8-6896154	0.325886	2.31e-05	0.0641892	4.63703	trans	1	No
AC213521.3_FG005	GTR2	LMAD	8	8750876	8-8750876	0.220989	2.54e-05	0.0945946	4.59575	trans	1	No
AC213521.3_FG005	GTR2	LMAD	8	9339629	8-9339629	0.137567	2.66e-05	0.466216	4.57508	trans	1	No
AC213521.3_FG005	GTR2	LMAD	8	11239097	8-11239097	0.229513	7.74e-05	0.0810811	4.11148	trans	1	No
AC213521.3_FG005	GTR2	LMAD	8	12038004	8-12038004	0.174298	9.32e-05	0.135135	4.03068	trans	1	No
AC213521.3_FG005	GTR2	LMAD	8	15145507	8-15145507	-0.208742	6.93e-05	0.097973	4.15899	trans	2	No
AC213521.3_FG005	GTR2	LMAD	8	17546128	8-17546128	-0.170161	3.33e-05	0.179054	4.47779	trans	1	No
AC213521.3_FG005	GTR2	LMAD	8	20605067	8-20605067	0.185131	6.47e-05	0.121622	4.18886	trans	1	No
AC213521.3_FG005	GTR2	LMAD	8	24333870	8-24333870	-0.130323	7.03e-05	0.429054	4.15283	trans	1	No
AC213521.3_FG005	GTR2	LMAD	8	25401056	8-25401056	-0.291327	9.15e-06	0.0709459	5.03855	trans	1	No
AC213521.3_FG005	GTR2	LMAD	8	26077598	8-26077598	-0.205372	7.78e-05	0.114865	4.10895	trans	1	No
AC213521.3_FG005	GTR2	LMAD	8	26403382	8-26403382	-0.204347	1.43e-05	0.155405	4.8449	trans	1	No
AC213521.3_FG005	GTR2	LMAD	8	31328109	8-31328109	-0.228789	6.86e-05	0.0743243	4.16386	trans	1	No
AC213521.3_FG005	GTR2	LMAD	8	32740997	8-32740997	-0.162471	8.14e-05	0.189189	4.08956	trans	1	No
AC213521.3_FG005	GTR2	LMAD	8	34986779	8-34986779	0.124574	5.58e-05	0.466216	4.25319	trans	1	No
AC213521.3_FG005	GTR2	LMAD	8	38006563	8-38006563	-0.262088	4.03e-05	0.0709459	4.39443	trans	1	No
AC213521.3_FG005	GTR2	LMAD	8	39669581	8-39669581	0.145514	9.3e-05	0.260135	4.03152	trans	1	No
AC213521.3_FG005	GTR2	LMAD	8	48729717	8-48729717	-0.173371	2.37e-05	0.162162	4.62513	trans	1	No
AC213521.3_FG005	GTR2	LMAD	8	69593627	8-69593627	0.1672	3.79e-05	0.206081	4.42192	trans	1	No
AC213521.3_FG005	GTR2	LMAD	8	71459810	8-71459810	-0.196402	3.27e-05	0.155405	4.48583	trans	2	No
AC213521.3_FG005	GTR2	LMAD	8	73489586	8-73489586	0.189878	9.43e-05	0.128378	4.02533	trans	1	No
AC213521.3_FG005	GTR2	LMAD	8	76734707	8-76734707	-0.267538	5.89e-06	0.0743243	5.22958	trans	1	No
AC213521.3_FG005	GTR2	LMAD	8	77057581	8-77057581	-0.174519	4.66e-05	0.162162	4.3318	trans	1	No
AC213521.3_FG005	GTR2	LMAD	8	82052337	8-82052337	0.149941	4.54e-06	0.435811	5.34301	trans	1	No
AC213521.3_FG005	GTR2	LMAD	8	82479682	8-82479682	0.298544	3.1e-05	0.0709459	4.50834	trans	1	No
AC213521.3_FG005	GTR2	LMAD	8	96247926	8-96247926	0.134493	3.16e-05	0.432432	4.50052	trans	1	No
AC213521.3_FG005	GTR2	LMAD	8	104114889	8-104114889	0.147281	5.79e-05	0.290541	4.23731	trans	1	No
AC213521.3_FG005	GTR2	LMAD	8	105607784	8-105607784	0.200915	6.12e-06	0.141892	5.21329	trans	1	No
AC213521.3_FG005	GTR2	LMAD	8	106657911	8-106657911	0.161684	6.4e-05	0.155405	4.19379	trans	1	No
AC213521.3_FG005	GTR2	LMAD	8	107211672	8-107211672	0.14479	5.5e-05	0.35473	4.2598	trans	1	No
AC213521.3_FG005	GTR2	LMAD	8	107956153	8-107956153	0.146028	2.21e-05	0.317568	4.65554	trans	1	No
AC213521.3_FG005	GTR2	LMAD	8	109228252	8-109228252	-0.390116	7.39e-06	0.0540541	5.13148	trans	1	No
AC213521.3_FG005	GTR2	LMAD	8	112882748	8-112882748	0.137266	8.51e-05	0.405405	4.07009	trans	1	No
AC213521.3_FG005	GTR2	LMAD	8	115729402	8-115729402	-0.235985	6.88e-05	0.0777027	4.16241	trans	1	No
AC213521.3_FG005	GTR2	LMAD	8	115729419	8-115729419	-0.235985	6.88e-05	0.0777027	4.16241	trans	1	No
AC213521.3_FG005	GTR2	LMAD	8	115729422	8-115729422	-0.235985	6.88e-05	0.0777027	4.16241	trans	1	No
AC213521.3_FG005	GTR2	LMAD	8	115729470	8-115729470	-0.235985	6.88e-05	0.0777027	4.16241	trans	1	No
AC213521.3_FG005	GTR2	LMAD	8	120811381	8-120811381	-0.263206	3.55e-05	0.0608108	4.4492	trans	1	No
AC213521.3_FG005	GTR2	LMAD	8	122606483	8-122606483	0.244253	6.68e-06	0.111486	5.17492	trans	1	No
AC213521.3_FG005	GTR2	LMAD	8	123641813	8-123641813	0.146084	5.99e-06	0.445946	5.22234	trans	1	No
AC213521.3_FG005	GTR2	LMAD	8	123641821	8-123641821	0.146084	5.99e-06	0.445946	5.22234	trans	1	No
AC213521.3_FG005	GTR2	LMAD	8	123942208	8-123942208	0.172279	7.51e-06	0.317568	5.12413	trans	2	No
AC213521.3_FG005	GTR2	LMAD	8	124877788	8-124877788	0.251089	3.94e-05	0.0810811	4.40466	trans	1	No
AC213521.3_FG005	GTR2	LMAD	8	128421705	8-128421705	0.216771	3.55e-05	0.097973	4.44979	trans	1	No
AC213521.3_FG005	GTR2	LMAD	8	132432409	8-132432409	-0.315192	8.28e-05	0.0608108	4.08187	trans	1	No
AC213521.3_FG005	GTR2	LMAD	8	132444899	8-132444899	-0.315192	8.28e-05	0.0574324	4.08187	trans	1	No
AC213521.3_FG005	GTR2	LMAD	8	135743756	8-135743756	0.130319	8.74e-05	0.47973	4.05841	trans	1	No
AC213521.3_FG005	GTR2	LMAD	8	136856897	8-136856897	-0.233514	3.12e-05	0.0912162	4.50604	trans	1	No
AC213521.3_FG005	GTR2	LMAD	8	139333095	8-139333095	-0.191946	9.95e-05	0.128378	4.00228	trans	1	No
AC213521.3_FG005	GTR2	LMAD	8	139333099	8-139333099	-0.191946	9.95e-05	0.125	4.00228	trans	1	No
AC213521.3_FG005	GTR2	LMAD	8	140387581	8-140387581	0.194138	1.46e-05	0.168919	4.83667	trans	1	No
AC213521.3_FG005	GTR2	LMAD	8	142201334	8-142201334	0.153253	4.61e-06	0.358108	5.3365	trans	1	No
AC213521.3_FG005	GTR2	LMAD	8	144040977	8-144040977	-0.254108	6.62e-05	0.0608108	4.17928	trans	1	No
AC213521.3_FG005	GTR2	LMAD	8	144587251	8-144587251	-0.188046	2.68e-05	0.141892	4.57256	trans	1	No
AC213521.3_FG005	GTR2	LMAD	8	145597786	8-145597786	0.220452	4.86e-05	0.121622	4.31381	trans	1	No
AC213521.3_FG005	GTR2	LMAD	8	146178520	8-146178520	-0.154634	6.9e-06	0.283784	5.16138	trans	1	No
AC213521.3_FG005	GTR2	LMAD	8	147255245	8-147255245	-0.13618	6.08e-05	0.408784	4.21575	trans	1	No
AC213521.3_FG005	GTR2	LMAD	8	147525005	8-147525005	0.286012	5.17e-05	0.0810811	4.28689	trans	1	No
AC213521.3_FG005	GTR2	LMAD	8	149457623	8-149457623	-0.134362	4.23e-05	0.412162	4.37391	trans	1	No
AC213521.3_FG005	GTR2	LMAD	8	149795568	8-149795568	0.139914	2.5e-05	0.486486	4.60154	trans	2	No
AC213521.3_FG005	GTR2	LMAD	8	153603867	8-153603867	-0.215802	8.25e-05	0.0743243	4.08378	trans	1	No
AC213521.3_FG005	GTR2	LMAD	8	153603974	8-153603974	-0.215802	8.25e-05	0.0743243	4.08378	trans	1	No
AC213521.3_FG005	GTR2	LMAD	8	155926520	8-155926520	0.273647	7.69e-05	0.0608108	4.11382	trans	1	No
AC213521.3_FG005	GTR2	LMAD	8	162644935	8-162644935	0.151324	5.01e-05	0.304054	4.30013	trans	1	No
AC213521.3_FG005	GTR2	LMAD	8	164017650	8-164017650	0.138065	8.52e-05	0.462838	4.0697	trans	1	No
AC213521.3_FG005	GTR2	LMAD	8	164886792	8-164886792	0.189954	5.55e-06	0.185811	5.25597	trans	1	No
AC213521.3_FG005	GTR2	LMAD	8	166256375	8-166256375	0.151055	7.84e-05	0.307432	4.10556	trans	1	No
AC213521.3_FG005	GTR2	LMAD	8	168668232	8-168668232	-0.259793	3.33e-05	0.0743243	4.47757	trans	1	No
AC213521.3_FG005	GTR2	LMAD	8	171215269	8-171215269	-0.204025	4.35e-05	0.172297	4.36152	trans	1	No
AC213521.3_FG005	GTR2	LMAD	8	172558602	8-172558602	-0.130934	4.58e-05	0.493243	4.33889	trans	1	No
AC213521.3_FG005	GTR2	LMAD	8	174615201	8-174615201	-0.248353	9.71e-05	0.0641892	4.01275	trans	2	No
AC213521.3_FG005	GTR2	LMAD	8	175657787	8-175657787	-0.219767	8.45e-06	0.135135	5.07318	trans	1	No
AC213521.3_FG005	GTR2	LMAD	8	176512712	8-176512712	0.181975	5.5e-05	0.162162	4.25972	trans	1	No
AC213521.3_FG005	GTR2	LMAD	8	176891523	8-176891523	-0.196804	5.56e-05	0.131757	4.25498	trans	1	No
AC213521.3_FG005	GTR2	LMAD	8	179384462	8-179384462	-0.206817	1.3e-06	0.14527	5.88654	trans	1	No
AC213521.3_FG005	GTR2	LMAD	9	1061895	9-1061895	-0.250816	3.67e-06	0.10473	5.4351	trans	1	No
AC213521.3_FG005	GTR2	LMAD	9	2136084	9-2136084	0.148713	2.05e-05	0.361486	4.6882	trans	1	No
AC213521.3_FG005	GTR2	LMAD	9	2790556	9-2790556	-0.203075	1.86e-05	0.135135	4.72982	trans	1	No
AC213521.3_FG005	GTR2	LMAD	9	4296790	9-4296790	-0.177637	3.27e-05	0.246622	4.48575	trans	1	No
AC213521.3_FG005	GTR2	LMAD	9	5683060	9-5683060	-0.203173	1.48e-05	0.162162	4.82911	trans	1	No
AC213521.3_FG005	GTR2	LMAD	9	6220680	9-6220680	-0.16393	7.49e-05	0.179054	4.12543	trans	1	No
AC213521.3_FG005	GTR2	LMAD	9	6491699	9-6491699	-0.172674	1.25e-05	0.165541	4.90146	trans	1	No
AC213521.3_FG005	GTR2	LMAD	9	7251504	9-7251504	-0.267419	5.35e-05	0.0574324	4.27148	trans	1	No
AC213521.3_FG005	GTR2	LMAD	9	8396791	9-8396791	0.151771	4.48e-05	0.327703	4.34835	trans	1	No
AC213521.3_FG005	GTR2	LMAD	9	13121983	9-13121983	0.139006	4.56e-05	0.358108	4.34091	trans	1	No
AC213521.3_FG005	GTR2	LMAD	9	14926840	9-14926840	0.155299	5.61e-05	0.388514	4.25098	trans	1	No
AC213521.3_FG005	GTR2	LMAD	9	17940336	9-17940336	0.283969	5.36e-05	0.0675676	4.27061	trans	1	No
AC213521.3_FG005	GTR2	LMAD	9	22783514	9-22783514	0.20151	1.1e-05	0.158784	4.95928	trans	3	No
AC213521.3_FG005	GTR2	LMAD	9	23863423	9-23863423	-0.198	9.12e-05	0.148649	4.04019	trans	1	No
AC213521.3_FG005	GTR2	LMAD	9	31552146	9-31552146	-0.173057	1.59e-05	0.189189	4.79834	trans	1	No
AC213521.3_FG005	GTR2	LMAD	9	33297430	9-33297430	-0.216486	4.64e-05	0.111486	4.33329	trans	1	No
AC213521.3_FG005	GTR2	LMAD	9	39097454	9-39097454	0.255095	4.69e-05	0.0777027	4.32908	trans	1	No
AC213521.3_FG005	GTR2	LMAD	9	43725445	9-43725445	-0.224442	1.77e-05	0.0945946	4.7517	trans	1	No
AC213521.3_FG005	GTR2	LMAD	9	44545194	9-44545194	0.253932	9.61e-05	0.0709459	4.01736	trans	1	No
AC213521.3_FG005	GTR2	LMAD	9	46364425	9-46364425	0.125629	9.06e-05	0.442568	4.04293	trans	1	No
AC213521.3_FG005	GTR2	LMAD	9	48823177	9-48823177	0.137543	3.56e-05	0.398649	4.44822	trans	1	No
AC213521.3_FG005	GTR2	LMAD	9	50938452	9-50938452	-0.243472	8.81e-05	0.0574324	4.05508	trans	1	No
AC213521.3_FG005	GTR2	LMAD	9	65119799	9-65119799	0.251458	6.79e-05	0.10473	4.168	trans	1	No
AC213521.3_FG005	GTR2	LMAD	9	66115640	9-66115640	0.179834	1.22e-06	0.22973	5.91258	trans	1	No
AC213521.3_FG005	GTR2	LMAD	9	66783294	9-66783294	-0.286547	2.54e-06	0.0574324	5.59467	trans	1	No
AC213521.3_FG005	GTR2	LMAD	9	68156070	9-68156070	0.284312	4.85e-06	0.0743243	5.31453	trans	1	No
AC213521.3_FG005	GTR2	LMAD	9	69708023	9-69708023	0.16179	3.56e-05	0.192568	4.44851	trans	1	No
AC213521.3_FG005	GTR2	LMAD	9	79884699	9-79884699	-0.211375	6.54e-05	0.0945946	4.18422	trans	1	No
AC213521.3_FG005	GTR2	LMAD	9	100951687	9-100951687	-0.253078	4.69e-05	0.0878378	4.32846	trans	1	No
AC213521.3_FG005	GTR2	LMAD	9	101305269	9-101305269	-0.219452	9.88e-05	0.111486	4.00515	trans	1	No
AC213521.3_FG005	GTR2	LMAD	9	120162246	9-120162246	0.141058	1.83e-05	0.405405	4.73696	trans	1	No
AC213521.3_FG005	GTR2	LMAD	9	120936316	9-120936316	-0.156424	2.84e-05	0.260135	4.54652	trans	1	No
AC213521.3_FG005	GTR2	LMAD	9	125544670	9-125544670	-0.156171	5.57e-05	0.239865	4.25427	trans	1	No
AC213521.3_FG005	GTR2	LMAD	9	130445485	9-130445485	-0.228488	5.6e-06	0.108108	5.25191	trans	1	No
AC213521.3_FG005	GTR2	LMAD	9	138241100	9-138241100	-0.247804	7.28e-07	0.0810811	6.1377	trans	1	No
AC213521.3_FG005	GTR2	LMAD	9	139931478	9-139931478	0.135227	9.79e-05	0.35473	4.0093	trans	1	No
AC213521.3_FG005	GTR2	LMAD	9	141345325	9-141345325	-0.154095	4.91e-05	0.304054	4.30912	trans	1	No
AC213521.3_FG005	GTR2	LMAD	9	145204079	9-145204079	0.179048	8.23e-05	0.192568	4.08462	trans	1	No
AC213521.3_FG005	GTR2	LMAD	9	145712298	9-145712298	-0.290147	7.59e-05	0.0540541	4.11967	trans	1	No
AC213521.3_FG005	GTR2	LMAD	9	147811661	9-147811661	0.234687	9.12e-05	0.0777027	4.04004	trans	1	No
AC213521.3_FG005	GTR2	LMAD	9	151875738	9-151875738	-0.244126	1.01e-05	0.0743243	4.99559	trans	1	No
AC213521.3_FG005	GTR2	LMAD	9	153380655	9-153380655	-0.294778	9.4e-06	0.0574324	5.02709	trans	1	No
AC213521.3_FG005	GTR2	LMAD	9	154007162	9-154007162	-0.244296	3.84e-05	0.0810811	4.41586	trans	1	No
AC213521.3_FG005	GTR2	LMAD	9	155164953	9-155164953	-0.2134	8.94e-05	0.108108	4.04879	trans	1	No
AC213521.3_FG005	GTR2	LMAD	9	156770351	9-156770351	-0.22968	6.23e-06	0.111486	5.20568	trans	1	No
AC213521.3_FG005	GTR2	LMAD	9	157628613	9-157628613	-0.144309	3.07e-05	0.331081	4.51348	trans	1	No
AC213521.3_FG005	GTR2	LMAD	9	158324407	9-158324407	-0.254268	2.31e-05	0.0743243	4.63674	trans	1	No
AC213521.3_FG005	GTR2	LMAD	10	1787050	10-1787050	0.138611	3.15e-05	0.405405	4.50131	trans	1	No
AC213521.3_FG005	GTR2	LMAD	10	2839168	10-2839168	0.169803	3.12e-06	0.347973	5.50626	trans	1	No
AC213521.3_FG005	GTR2	LMAD	10	3510045	10-3510045	0.158446	7.06e-05	0.263514	4.15129	trans	1	No
AC213521.3_FG005	GTR2	LMAD	10	4238415	10-4238415	-0.254484	9.45e-06	0.0912162	5.02438	trans	1	No
AC213521.3_FG005	GTR2	LMAD	10	5020398	10-5020398	-0.253707	4.37e-05	0.0844595	4.36	trans	1	No
AC213521.3_FG005	GTR2	LMAD	10	6506910	10-6506910	0.155523	2.63e-05	0.266892	4.58049	trans	1	No
AC213521.3_FG005	GTR2	LMAD	10	10823668	10-10823668	0.147914	2.87e-05	0.300676	4.54218	trans	1	No
AC213521.3_FG005	GTR2	LMAD	10	11351800	10-11351800	0.223457	2.24e-05	0.114865	4.64994	trans	1	No
AC213521.3_FG005	GTR2	LMAD	10	11607832	10-11607832	0.230664	3.59e-05	0.114865	4.44492	trans	1	No
AC213521.3_FG005	GTR2	LMAD	10	14295777	10-14295777	0.319222	5.97e-05	0.0574324	4.22382	trans	1	No
AC213521.3_FG005	GTR2	LMAD	10	16130402	10-16130402	0.145739	7.32e-05	0.277027	4.13543	trans	1	No
AC213521.3_FG005	GTR2	LMAD	10	22675460	10-22675460	-0.290816	1.33e-05	0.0574324	4.8752	trans	1	No
AC213521.3_FG005	GTR2	LMAD	10	23465398	10-23465398	-0.221754	7.02e-05	0.0878378	4.15371	trans	1	No
AC213521.3_FG005	GTR2	LMAD	10	24300157	10-24300157	-0.16648	1.26e-05	0.192568	4.8993	trans	1	No
AC213521.3_FG005	GTR2	LMAD	10	30146487	10-30146487	-0.171867	6.13e-05	0.189189	4.21269	trans	1	No
AC213521.3_FG005	GTR2	LMAD	10	30680314	10-30680314	0.285596	4.14e-05	0.0608108	4.3828	trans	1	No
AC213521.3_FG005	GTR2	LMAD	10	62043114	10-62043114	0.140101	3.82e-05	0.364865	4.41757	trans	1	No
AC213521.3_FG005	GTR2	LMAD	10	68399364	10-68399364	-0.187981	9.11e-05	0.111486	4.04028	trans	1	No
AC213521.3_FG005	GTR2	LMAD	10	70189332	10-70189332	0.140938	4.08e-05	0.344595	4.3895	trans	1	No
AC213521.3_FG005	GTR2	LMAD	10	70519575	10-70519575	0.138	2.08e-05	0.391892	4.68132	trans	1	No
AC213521.3_FG005	GTR2	LMAD	10	73466865	10-73466865	0.185051	4.68e-06	0.189189	5.32929	trans	1	No
AC213521.3_FG005	GTR2	LMAD	10	76129665	10-76129665	0.191218	9.83e-05	0.155405	4.0076	trans	2	No
AC213521.3_FG005	GTR2	LMAD	10	79934525	10-79934525	0.159274	5.7e-06	0.293919	5.24389	trans	1	No
AC213521.3_FG005	GTR2	LMAD	10	80554741	10-80554741	-0.146089	3.46e-05	0.331081	4.46033	trans	1	No
AC213521.3_FG005	GTR2	LMAD	10	80554771	10-80554771	-0.146089	3.46e-05	0.331081	4.46033	trans	1	No
AC213521.3_FG005	GTR2	LMAD	10	81244408	10-81244408	0.299016	4.09e-05	0.0540541	4.38874	trans	1	No
AC213521.3_FG005	GTR2	LMAD	10	82822708	10-82822708	0.247019	1.78e-05	0.0945946	4.75079	trans	1	No
AC213521.3_FG005	GTR2	LMAD	10	86395378	10-86395378	-0.314011	9.34e-05	0.0574324	4.02949	trans	1	No
AC213521.3_FG005	GTR2	LMAD	10	90423882	10-90423882	0.14201	6.11e-05	0.35473	4.21393	trans	1	No
AC213521.3_FG005	GTR2	LMAD	10	98068468	10-98068468	0.208524	6.03e-05	0.10473	4.21993	trans	1	No
AC213521.3_FG005	GTR2	LMAD	10	104056308	10-104056308	0.163286	7.67e-05	0.172297	4.1152	trans	1	No
AC213521.3_FG005	GTR2	LMAD	10	111602898	10-111602898	0.228543	8.85e-05	0.0777027	4.05292	trans	1	No
AC213521.3_FG005	GTR2	LMAD	10	112127979	10-112127979	0.130928	9.99e-05	0.385135	4.00031	trans	1	No
AC213521.3_FG005	GTR2	LMAD	10	113274253	10-113274253	0.158574	3.34e-05	0.246622	4.47652	trans	1	No
AC213521.3_FG005	GTR2	LMAD	10	114941413	10-114941413	0.229816	1.65e-05	0.0945946	4.78158	trans	1	No
AC213521.3_FG005	GTR2	LMAD	10	115369479	10-115369479	0.183468	1.25e-05	0.209459	4.90432	trans	1	No
AC213521.3_FG005	GTR2	LMAD	10	116178070	10-116178070	0.17255	3.5e-05	0.168919	4.45539	trans	2	No
AC213521.3_FG005	GTR2	LMAD	10	121850051	10-121850051	0.163932	2.83e-05	0.189189	4.54834	trans	1	No
AC213521.3_FG005	GTR2	LMAD	10	124868105	10-124868105	-0.241729	4.77e-05	0.0844595	4.32163	trans	1	No
AC213521.3_FG005	GTR2	LMAD	10	125233927	10-125233927	-0.258777	2.57e-05	0.0540541	4.58993	trans	1	No
AC213521.3_FG005	GTR2	LMAD	10	126969177	10-126969177	0.234541	8.4e-05	0.0709459	4.07578	trans	1	No
AC213521.3_FG005	GTR2	LMAD	10	128637777	10-128637777	-0.279594	2.19e-05	0.0540541	4.6589	trans	1	No
AC213521.3_FG005	GTR2	LMAD	10	128637788	10-128637788	-0.279594	2.19e-05	0.0540541	4.6589	trans	1	No
AC213521.3_FG005	GTR2	LMAD	10	129921288	10-129921288	0.215477	1.57e-05	0.162162	4.80547	trans	1	No
AC213521.3_FG005	GTR2	LMAD	10	130189117	10-130189117	0.251202	8.32e-05	0.0844595	4.0797	trans	1	No
AC213521.3_FG005	GTR2	LMAD	10	130942032	10-130942032	-0.138651	3.18e-05	0.469595	4.49702	trans	1	No
AC213521.3_FG005	GTR2	LMAD	10	132285794	10-132285794	-0.211543	5.75e-07	0.138514	6.24037	trans	1	No
AC213521.3_FG005	GTR2	LMAD	10	133099936	10-133099936	-0.309159	1.51e-05	0.0540541	4.81966	trans	1	No
AC213521.3_FG005	GTR2	LMAD	10	133889375	10-133889375	-0.26271	8.77e-06	0.0709459	5.05696	trans	1	No
AC213521.3_FG005	GTR2	LMAD	10	134207042	10-134207042	-0.22405	1.99e-05	0.195946	4.70126	trans	1	No
AC213521.3_FG005	GTR2	LMAD	10	134522833	10-134522833	-0.214008	5.3e-06	0.125	5.27546	trans	1	No
AC213521.3_FG005	GTR2	LMAD	10	136022490	10-136022490	-0.231411	2.93e-06	0.195946	5.53308	trans	1	No
AC213521.3_FG005	GTR2	LMAD	10	136934570	10-136934570	0.164701	7.63e-05	0.219595	4.11729	trans	1	No
AC213521.3_FG005	GTR2	LMAD	10	139475594	10-139475594	0.144959	1.42e-05	0.385135	4.84696	trans	1	No
AC213521.3_FG005	GTR2	LMAD	10	140986766	10-140986766	-0.197423	8.92e-05	0.155405	4.04984	trans	1	No
AC213521.3_FG005	GTR2	LMAD	10	142744436	10-142744436	-0.1575	4.61e-05	0.266892	4.33631	trans	1	No
AC213521.3_FG005	GTR2	LMAD	10	144232768	10-144232768	-0.206952	1.06e-05	0.128378	4.97273	trans	1	No
AC213521.3_FG005	GTR2	LMAD	10	145595532	10-145595532	-0.212856	7.32e-05	0.121622	4.13572	trans	1	No
AC213521.3_FG005	GTR2	LMAD	10	145961441	10-145961441	-0.26971	4.19e-05	0.0574324	4.37746	trans	1	No
AC213521.3_FG005	GTR2	LMAD	10	147367035	10-147367035	-0.153771	6.48e-05	0.253378	4.1882	trans	1	No
AC213521.3_FG005	GTR2	LMAD	10	148888398	10-148888398	-0.209129	7.84e-07	0.148649	6.10561	trans	1	No
AC233922.1_FG004	GTS3	LMAD	1	3800954	1-3800954	-0.168759	6.51e-05	0.300676	4.1865	trans	1	No
AC233922.1_FG004	GTS3	LMAD	1	4491292	1-4491292	-0.319316	1.44e-05	0.0675676	4.84142	trans	1	No
AC233922.1_FG004	GTS3	LMAD	1	5518558	1-5518558	-0.211481	1.57e-05	0.256757	4.80483	trans	1	No
AC233922.1_FG004	GTS3	LMAD	1	6210672	1-6210672	-0.210287	5.65e-05	0.266892	4.24778	trans	1	No
AC233922.1_FG004	GTS3	LMAD	1	9997197	1-9997197	0.304287	9.95e-05	0.0574324	4.0022	trans	1	No
AC233922.1_FG004	GTS3	LMAD	1	14078703	1-14078703	0.131675	9.82e-05	0.466216	4.0079	trans	1	No
AC233922.1_FG004	GTS3	LMAD	1	20292322	1-20292322	0.149002	3.33e-05	0.361486	4.47797	trans	1	No
AC233922.1_FG004	GTS3	LMAD	1	29846957	1-29846957	0.147198	3.84e-05	0.405405	4.41609	trans	1	No
AC233922.1_FG004	GTS3	LMAD	1	37618229	1-37618229	-0.191492	9.14e-05	0.138514	4.03908	trans	1	No
AC233922.1_FG004	GTS3	LMAD	1	39658886	1-39658886	-0.311152	7.23e-05	0.0574324	4.14079	trans	1	No
AC233922.1_FG004	GTS3	LMAD	1	40117337	1-40117337	-0.292396	1.45e-05	0.0574324	4.83738	trans	1	No
AC233922.1_FG004	GTS3	LMAD	1	40665352	1-40665352	-0.271962	2.34e-05	0.0709459	4.63112	trans	1	No
AC233922.1_FG004	GTS3	LMAD	1	43912175	1-43912175	-0.260927	3.57e-05	0.0844595	4.44679	trans	1	No
AC233922.1_FG004	GTS3	LMAD	1	46180862	1-46180862	0.150257	8.14e-05	0.304054	4.08932	trans	1	No
AC233922.1_FG004	GTS3	LMAD	1	47507825	1-47507825	-0.364584	9.13e-07	0.0540541	6.03976	trans	1	No
AC233922.1_FG004	GTS3	LMAD	1	49264782	1-49264782	-0.312752	7.75e-05	0.0506757	4.11055	trans	1	No
AC233922.1_FG004	GTS3	LMAD	1	49672370	1-49672370	-0.201333	8.09e-05	0.114865	4.09199	trans	1	No
AC233922.1_FG004	GTS3	LMAD	1	54330405	1-54330405	-0.211219	5.37e-05	0.114865	4.26993	trans	1	No
AC233922.1_FG004	GTS3	LMAD	1	56149280	1-56149280	0.161261	1.32e-05	0.388514	4.88098	trans	1	No
AC233922.1_FG004	GTS3	LMAD	1	58053564	1-58053564	-0.162122	3.09e-05	0.27027	4.50964	trans	1	No
AC233922.1_FG004	GTS3	LMAD	1	60426076	1-60426076	-0.203987	9.94e-05	0.118243	4.00256	trans	1	No
AC233922.1_FG004	GTS3	LMAD	1	60804893	1-60804893	-0.319438	1.55e-05	0.0641892	4.80891	trans	1	No
AC233922.1_FG004	GTS3	LMAD	1	65647134	1-65647134	-0.260454	5.82e-05	0.0540541	4.23503	trans	1	No
AC233922.1_FG004	GTS3	LMAD	1	65949030	1-65949030	-0.237852	6.28e-05	0.0810811	4.20227	trans	1	No
AC233922.1_FG004	GTS3	LMAD	1	67844816	1-67844816	-0.286132	1.99e-05	0.0506757	4.70222	trans	1	No
AC233922.1_FG004	GTS3	LMAD	1	84957051	1-84957051	0.216916	5.35e-05	0.131757	4.27204	trans	1	No
AC233922.1_FG004	GTS3	LMAD	1	92032866	1-92032866	0.188108	2.08e-05	0.206081	4.6829	trans	1	No
AC233922.1_FG004	GTS3	LMAD	1	104933663	1-104933663	-0.192508	1.66e-05	0.189189	4.77867	trans	1	No
AC233922.1_FG004	GTS3	LMAD	1	112214492	1-112214492	-0.273973	8.57e-05	0.0675676	4.06684	trans	1	No
AC233922.1_FG004	GTS3	LMAD	1	115603286	1-115603286	-0.14517	3.89e-05	0.472973	4.4105	trans	1	No
AC233922.1_FG004	GTS3	LMAD	1	116322977	1-116322977	-0.169871	7.09e-07	0.489865	6.14936	trans	1	No
AC233922.1_FG004	GTS3	LMAD	1	124764094	1-124764094	-0.227401	6.27e-05	0.0945946	4.20271	trans	1	No
AC233922.1_FG004	GTS3	LMAD	1	129673337	1-129673337	0.311498	6.15e-05	0.0506757	4.21109	trans	1	No
AC233922.1_FG004	GTS3	LMAD	1	162943351	1-162943351	0.135058	7.55e-05	0.462838	4.12215	trans	1	No
AC233922.1_FG004	GTS3	LMAD	1	169744255	1-169744255	-0.321061	1.63e-05	0.0540541	4.78798	trans	1	No
AC233922.1_FG004	GTS3	LMAD	1	170892786	1-170892786	0.166201	9.97e-05	0.209459	4.00149	trans	1	No
AC233922.1_FG004	GTS3	LMAD	1	172230932	1-172230932	-0.153031	3.29e-05	0.39527	4.48334	trans	1	No
AC233922.1_FG004	GTS3	LMAD	1	174961251	1-174961251	-0.212457	8.44e-05	0.101351	4.0739	trans	1	No
AC233922.1_FG004	GTS3	LMAD	1	178642201	1-178642201	0.285611	7.89e-05	0.0608108	4.10276	trans	1	No
AC233922.1_FG004	GTS3	LMAD	1	180277969	1-180277969	-0.14694	2e-05	0.412162	4.69837	trans	1	No
AC233922.1_FG004	GTS3	LMAD	1	182218720	1-182218720	-0.283457	2.39e-05	0.0641892	4.62071	trans	1	No
AC233922.1_FG004	GTS3	LMAD	1	183281147	1-183281147	0.155491	1.14e-05	0.456081	4.94236	trans	1	No
AC233922.1_FG004	GTS3	LMAD	1	183576782	1-183576782	-0.213131	2.45e-05	0.108108	4.61051	trans	1	No
AC233922.1_FG004	GTS3	LMAD	1	184281200	1-184281200	-0.188173	2.73e-05	0.158784	4.56326	trans	1	No
AC233922.1_FG004	GTS3	LMAD	1	184629251	1-184629251	0.191731	2.72e-05	0.155405	4.56488	trans	1	No
AC233922.1_FG004	GTS3	LMAD	1	186244933	1-186244933	0.220823	3.16e-05	0.10473	4.50043	trans	1	No
AC233922.1_FG004	GTS3	LMAD	1	187104763	1-187104763	-0.23961	8.29e-05	0.0912162	4.08126	trans	1	No
AC233922.1_FG004	GTS3	LMAD	1	187803255	1-187803255	-0.295606	3.61e-05	0.0608108	4.44282	trans	1	No
AC233922.1_FG004	GTS3	LMAD	1	188146062	1-188146062	-0.337536	3.75e-05	0.0506757	4.4265	trans	1	No
AC233922.1_FG004	GTS3	LMAD	1	189431364	1-189431364	-0.261031	5.93e-05	0.0777027	4.22729	trans	1	No
AC233922.1_FG004	GTS3	LMAD	1	195951018	1-195951018	0.164577	2.53e-05	0.277027	4.59673	trans	1	No
AC233922.1_FG004	GTS3	LMAD	1	200863705	1-200863705	0.142853	7.92e-05	0.388514	4.10134	trans	1	No
AC233922.1_FG004	GTS3	LMAD	1	202998029	1-202998029	0.143422	8.99e-05	0.317568	4.04634	trans	1	No
AC233922.1_FG004	GTS3	LMAD	1	212957111	1-212957111	0.248781	2.91e-05	0.0844595	4.53631	trans	1	No
AC233922.1_FG004	GTS3	LMAD	1	215796029	1-215796029	0.266333	1.66e-05	0.101351	4.78071	trans	1	No
AC233922.1_FG004	GTS3	LMAD	1	217080550	1-217080550	0.158282	2.96e-05	0.304054	4.52812	trans	1	No
AC233922.1_FG004	GTS3	LMAD	1	220387491	1-220387491	0.158084	9.23e-06	0.375	5.03474	trans	1	No
AC233922.1_FG004	GTS3	LMAD	1	225185953	1-225185953	-0.203823	9.59e-05	0.101351	4.01813	trans	1	No
AC233922.1_FG004	GTS3	LMAD	1	234424658	1-234424658	-0.21261	9.21e-05	0.0945946	4.03572	trans	1	No
AC233922.1_FG004	GTS3	LMAD	1	243316716	1-243316716	0.141791	7.22e-05	0.435811	4.1412	trans	1	No
AC233922.1_FG004	GTS3	LMAD	1	255868439	1-255868439	0.210528	1.29e-06	0.185811	5.88883	trans	1	No
AC233922.1_FG004	GTS3	LMAD	1	259584281	1-259584281	-0.140073	8.6e-05	0.459459	4.06558	trans	1	No
AC233922.1_FG004	GTS3	LMAD	1	261795308	1-261795308	0.145405	3.93e-05	0.371622	4.40615	trans	1	No
AC233922.1_FG004	GTS3	LMAD	1	274246210	1-274246210	-0.220404	7.34e-06	0.165541	5.13441	trans	1	No
AC233922.1_FG004	GTS3	LMAD	1	276657661	1-276657661	-0.145457	9.18e-05	0.418919	4.03703	trans	1	No
AC233922.1_FG004	GTS3	LMAD	1	277633265	1-277633265	-0.232563	9.7e-05	0.0844595	4.0134	trans	1	No
AC233922.1_FG004	GTS3	LMAD	1	281727952	1-281727952	0.194802	7.75e-05	0.114865	4.11051	trans	1	No
AC233922.1_FG004	GTS3	LMAD	1	285819726	1-285819726	-0.143237	5e-05	0.472973	4.30081	trans	1	No
AC233922.1_FG004	GTS3	LMAD	1	286317780	1-286317780	-0.275237	7.19e-05	0.0641892	4.14311	trans	1	No
AC233922.1_FG004	GTS3	LMAD	1	287783586	1-287783586	-0.335242	6.63e-06	0.0540541	5.17838	trans	1	No
AC233922.1_FG004	GTS3	LMAD	1	289106559	1-289106559	0.267045	5.67e-05	0.0709459	4.24648	trans	1	No
AC233922.1_FG004	GTS3	LMAD	1	289904432	1-289904432	-0.222001	1.24e-06	0.155405	5.90568	trans	1	No
AC233922.1_FG004	GTS3	LMAD	1	290653194	1-290653194	-0.225858	8.6e-05	0.108108	4.06571	trans	1	No
AC233922.1_FG004	GTS3	LMAD	1	293401336	1-293401336	-0.250926	2.55e-05	0.0945946	4.59334	trans	1	No
AC233922.1_FG004	GTS3	LMAD	1	294194273	1-294194273	-0.15209	9.78e-05	0.314189	4.00984	trans	1	No
AC233922.1_FG004	GTS3	LMAD	1	295015160	1-295015160	-0.284972	8.63e-05	0.0641892	4.06388	trans	1	No
AC233922.1_FG004	GTS3	LMAD	1	295608656	1-295608656	-0.193098	7.1e-05	0.152027	4.14857	trans	1	No
AC233922.1_FG004	GTS3	LMAD	1	296034997	1-296034997	0.14387	5.4e-05	0.408784	4.26745	trans	1	No
AC233922.1_FG004	GTS3	LMAD	1	296460234	1-296460234	-0.242026	3.46e-05	0.097973	4.46114	trans	1	No
AC233922.1_FG004	GTS3	LMAD	1	296460280	1-296460280	-0.242026	3.46e-05	0.0945946	4.46114	trans	1	No
AC233922.1_FG004	GTS3	LMAD	1	301603766	1-301603766	-0.186995	9.63e-05	0.135135	4.01652	trans	1	No
AC233922.1_FG004	GTS3	LMAD	1	303789028	1-303789028	-0.291542	9.22e-05	0.0777027	4.03513	trans	1	No
AC233922.1_FG004	GTS3	LMAD	2	1906445	2-1906445	0.153563	3.5e-05	0.310811	4.4555	trans	1	No
AC233922.1_FG004	GTS3	LMAD	2	4396149	2-4396149	-0.303514	4.92e-05	0.0574324	4.30774	trans	1	No
AC233922.1_FG004	GTS3	LMAD	2	5968856	2-5968856	0.216576	9.55e-05	0.155405	4.02019	trans	1	No
AC233922.1_FG004	GTS3	LMAD	2	9609975	2-9609975	0.194515	9.16e-05	0.121622	4.03832	trans	1	No
AC233922.1_FG004	GTS3	LMAD	2	11284203	2-11284203	0.153937	3.14e-05	0.331081	4.50315	trans	1	No
AC233922.1_FG004	GTS3	LMAD	2	12960292	2-12960292	-0.166228	3.52e-05	0.246622	4.45352	trans	1	No
AC233922.1_FG004	GTS3	LMAD	2	14659075	2-14659075	-0.178625	5.84e-05	0.179054	4.23352	trans	1	No
AC233922.1_FG004	GTS3	LMAD	2	17065987	2-17065987	-0.210294	2.22e-06	0.199324	5.65312	trans	1	No
AC233922.1_FG004	GTS3	LMAD	2	18394564	2-18394564	-0.260587	4.97e-05	0.0777027	4.30405	trans	1	No
AC233922.1_FG004	GTS3	LMAD	2	24458245	2-24458245	0.198788	1.57e-06	0.25	5.8034	trans	1	No
AC233922.1_FG004	GTS3	LMAD	2	25451753	2-25451753	0.210059	4.48e-05	0.162162	4.34891	trans	1	No
AC233922.1_FG004	GTS3	LMAD	2	30788910	2-30788910	0.219977	9.46e-05	0.10473	4.02414	trans	1	No
AC233922.1_FG004	GTS3	LMAD	2	31111958	2-31111958	-0.146402	5.89e-05	0.483108	4.22997	trans	1	No
AC233922.1_FG004	GTS3	LMAD	2	31793824	2-31793824	0.254557	2.24e-06	0.0945946	5.64904	trans	1	No
AC233922.1_FG004	GTS3	LMAD	2	34889454	2-34889454	-0.25658	8.94e-06	0.0844595	5.04865	trans	1	No
AC233922.1_FG004	GTS3	LMAD	2	41553952	2-41553952	0.20305	1.19e-05	0.168919	4.9245	trans	1	No
AC233922.1_FG004	GTS3	LMAD	2	43593302	2-43593302	-0.223957	3.82e-05	0.108108	4.41749	trans	1	No
AC233922.1_FG004	GTS3	LMAD	2	54132907	2-54132907	0.226249	5.74e-05	0.125	4.24084	trans	1	No
AC233922.1_FG004	GTS3	LMAD	2	61858816	2-61858816	-0.18511	4.48e-05	0.162162	4.34874	trans	1	No
AC233922.1_FG004	GTS3	LMAD	2	63391470	2-63391470	-0.342951	7.43e-05	0.0540541	4.12922	trans	1	No
AC233922.1_FG004	GTS3	LMAD	2	69519505	2-69519505	-0.207686	8.57e-05	0.138514	4.06708	trans	1	No
AC233922.1_FG004	GTS3	LMAD	2	72687027	2-72687027	0.141628	4.94e-05	0.456081	4.30591	trans	1	No
AC233922.1_FG004	GTS3	LMAD	2	74393164	2-74393164	-0.235751	9.73e-06	0.118243	5.01202	trans	1	No
AC233922.1_FG004	GTS3	LMAD	2	84796529	2-84796529	0.154932	1.23e-05	0.391892	4.91162	trans	1	No
AC233922.1_FG004	GTS3	LMAD	2	113420889	2-113420889	0.14788	7.36e-05	0.432432	4.13339	trans	1	No
AC233922.1_FG004	GTS3	LMAD	2	117766236	2-117766236	0.150547	4.57e-05	0.435811	4.3398	trans	1	No
AC233922.1_FG004	GTS3	LMAD	2	123343063	2-123343063	0.153922	8.95e-06	0.496622	5.04799	trans	1	No
AC233922.1_FG004	GTS3	LMAD	2	132099773	2-132099773	0.168058	5.34e-05	0.22973	4.27273	trans	1	No
AC233922.1_FG004	GTS3	LMAD	2	132925257	2-132925257	0.143342	6.3e-05	0.331081	4.20066	trans	1	No
AC233922.1_FG004	GTS3	LMAD	2	133241318	2-133241318	0.20423	9.8e-05	0.168919	4.00863	trans	1	No
AC233922.1_FG004	GTS3	LMAD	2	137251876	2-137251876	-0.306639	2.47e-05	0.0675676	4.60747	trans	1	No
AC233922.1_FG004	GTS3	LMAD	2	138564415	2-138564415	0.151704	3.64e-05	0.361486	4.43947	trans	1	No
AC233922.1_FG004	GTS3	LMAD	2	145474633	2-145474633	0.188054	7.33e-05	0.165541	4.13519	trans	1	No
AC233922.1_FG004	GTS3	LMAD	2	147885515	2-147885515	0.158158	5.96e-05	0.314189	4.22442	trans	1	No
AC233922.1_FG004	GTS3	LMAD	2	155303752	2-155303752	-0.220829	6.6e-05	0.111486	4.18023	trans	1	No
AC233922.1_FG004	GTS3	LMAD	2	155303810	2-155303810	-0.220829	6.6e-05	0.111486	4.18023	trans	1	No
AC233922.1_FG004	GTS3	LMAD	2	155303811	2-155303811	-0.220829	6.6e-05	0.111486	4.18023	trans	1	No
AC233922.1_FG004	GTS3	LMAD	2	163297263	2-163297263	0.248025	1.36e-05	0.108108	4.86501	trans	1	No
AC233922.1_FG004	GTS3	LMAD	2	168720503	2-168720503	-0.178731	1.66e-05	0.202703	4.77981	trans	1	No
AC233922.1_FG004	GTS3	LMAD	2	171578788	2-171578788	-0.318854	7.13e-06	0.0506757	5.14691	trans	1	No
AC233922.1_FG004	GTS3	LMAD	2	176826622	2-176826622	-0.319449	3.51e-06	0.0675676	5.45487	trans	1	No
AC233922.1_FG004	GTS3	LMAD	2	178465868	2-178465868	-0.188572	1.1e-05	0.239865	4.95722	trans	1	No
AC233922.1_FG004	GTS3	LMAD	2	179996574	2-179996574	-0.148972	4.24e-05	0.358108	4.37245	trans	1	No
AC233922.1_FG004	GTS3	LMAD	2	182021452	2-182021452	-0.245596	8.24e-05	0.0878378	4.08433	trans	1	No
AC233922.1_FG004	GTS3	LMAD	2	184630481	2-184630481	-0.184104	4.63e-05	0.165541	4.33422	trans	1	No
AC233922.1_FG004	GTS3	LMAD	2	187354414	2-187354414	-0.305596	4.38e-05	0.0506757	4.35807	trans	2	No
AC233922.1_FG004	GTS3	LMAD	2	189279176	2-189279176	-0.211256	6.97e-06	0.155405	5.15694	trans	1	No
AC233922.1_FG004	GTS3	LMAD	2	190558825	2-190558825	0.155344	8.09e-05	0.266892	4.0921	trans	1	No
AC233922.1_FG004	GTS3	LMAD	2	193361362	2-193361362	0.173311	2.22e-05	0.206081	4.65308	trans	1	No
AC233922.1_FG004	GTS3	LMAD	2	193943825	2-193943825	0.16136	1.15e-05	0.347973	4.93926	trans	1	No
AC233922.1_FG004	GTS3	LMAD	2	194526053	2-194526053	0.150557	1.05e-05	0.466216	4.97943	trans	1	No
AC233922.1_FG004	GTS3	LMAD	2	195825984	2-195825984	0.143292	5.41e-05	0.39527	4.26655	trans	1	No
AC233922.1_FG004	GTS3	LMAD	2	205638309	2-205638309	-0.143584	6.57e-05	0.489865	4.18276	trans	1	No
AC233922.1_FG004	GTS3	LMAD	2	212616843	2-212616843	0.240183	1.79e-06	0.162162	5.74823	trans	1	No
AC233922.1_FG004	GTS3	LMAD	2	215457510	2-215457510	-0.188371	1.29e-05	0.192568	4.88955	trans	1	No
AC233922.1_FG004	GTS3	LMAD	2	218471641	2-218471641	0.164728	5.04e-06	0.476351	5.29762	trans	1	No
AC233922.1_FG004	GTS3	LMAD	2	222728877	2-222728877	-0.299662	7.81e-05	0.0540541	4.10734	trans	1	No
AC233922.1_FG004	GTS3	LMAD	2	230774710	2-230774710	-0.199965	2.21e-05	0.152027	4.65498	trans	1	No
AC233922.1_FG004	GTS3	LMAD	2	234516427	2-234516427	-0.198727	7.07e-05	0.141892	4.15057	trans	1	No
AC233922.1_FG004	GTS3	LMAD	2	241354960	2-241354960	0.1826	2.31e-06	0.280405	5.63667	trans	1	No
AC233922.1_FG004	GTS3	LMAD	3	9511017	3-9511017	-0.260347	6.91e-05	0.0675676	4.16083	trans	1	No
AC233922.1_FG004	GTS3	LMAD	3	11239683	3-11239683	-0.201916	2.29e-05	0.141892	4.64046	trans	1	No
AC233922.1_FG004	GTS3	LMAD	3	11690534	3-11690534	-0.193169	3.57e-05	0.182432	4.44679	trans	1	No
AC233922.1_FG004	GTS3	LMAD	3	12110588	3-12110588	0.14968	5.41e-05	0.324324	4.26675	trans	1	No
AC233922.1_FG004	GTS3	LMAD	3	14799102	3-14799102	0.153626	1.13e-05	0.5	4.94786	trans	1	No
AC233922.1_FG004	GTS3	LMAD	3	16290544	3-16290544	0.17504	4.28e-05	0.209459	4.36816	trans	1	No
AC233922.1_FG004	GTS3	LMAD	3	26477950	3-26477950	-0.291759	8.55e-07	0.0844595	6.06778	trans	1	No
AC233922.1_FG004	GTS3	LMAD	3	31761401	3-31761401	0.206994	4.38e-05	0.111486	4.35822	trans	1	No
AC233922.1_FG004	GTS3	LMAD	3	36250543	3-36250543	-0.215131	8.35e-05	0.108108	4.07829	trans	1	No
AC233922.1_FG004	GTS3	LMAD	3	40193406	3-40193406	0.181795	5.38e-05	0.148649	4.26893	trans	1	No
AC233922.1_FG004	GTS3	LMAD	3	41114540	3-41114540	0.181251	1.64e-05	0.185811	4.786	trans	1	No
AC233922.1_FG004	GTS3	LMAD	3	50095187	3-50095187	0.192851	2.53e-05	0.152027	4.59645	trans	1	No
AC233922.1_FG004	GTS3	LMAD	3	50095199	3-50095199	0.192851	2.53e-05	0.155405	4.59645	trans	1	No
AC233922.1_FG004	GTS3	LMAD	3	50095201	3-50095201	0.192851	2.53e-05	0.152027	4.59645	trans	1	No
AC233922.1_FG004	GTS3	LMAD	3	50095217	3-50095217	0.192851	2.53e-05	0.152027	4.59645	trans	1	No
AC233922.1_FG004	GTS3	LMAD	3	50095219	3-50095219	0.192851	2.53e-05	0.152027	4.59645	trans	1	No
AC233922.1_FG004	GTS3	LMAD	3	50095251	3-50095251	0.192851	2.53e-05	0.155405	4.59645	trans	1	No
AC233922.1_FG004	GTS3	LMAD	3	50095259	3-50095259	0.192851	2.53e-05	0.155405	4.59645	trans	1	No
AC233922.1_FG004	GTS3	LMAD	3	55648459	3-55648459	-0.290591	3.22e-05	0.0540541	4.49256	trans	1	No
AC233922.1_FG004	GTS3	LMAD	3	56420286	3-56420286	-0.233441	3.26e-05	0.108108	4.48642	trans	1	No
AC233922.1_FG004	GTS3	LMAD	3	60563617	3-60563617	-0.233455	7.86e-05	0.0912162	4.10452	trans	1	No
AC233922.1_FG004	GTS3	LMAD	3	93396686	3-93396686	0.139854	9.45e-05	0.347973	4.02478	trans	1	No
AC233922.1_FG004	GTS3	LMAD	3	107149418	3-107149418	-0.269635	6.7e-05	0.0675676	4.17406	trans	1	No
AC233922.1_FG004	GTS3	LMAD	3	107465971	3-107465971	-0.232928	7.65e-05	0.0945946	4.11625	trans	1	No
AC233922.1_FG004	GTS3	LMAD	3	112454698	3-112454698	-0.145736	5.38e-05	0.462838	4.26924	trans	1	No
AC233922.1_FG004	GTS3	LMAD	3	113941573	3-113941573	0.164639	1.91e-05	0.297297	4.71882	trans	1	No
AC233922.1_FG004	GTS3	LMAD	3	115196377	3-115196377	-0.275819	2.08e-05	0.0844595	4.68119	trans	1	No
AC233922.1_FG004	GTS3	LMAD	3	118775160	3-118775160	-0.27381	7.12e-05	0.0574324	4.1473	trans	1	No
AC233922.1_FG004	GTS3	LMAD	3	127600976	3-127600976	-0.238041	4.85e-05	0.10473	4.31387	trans	1	No
AC233922.1_FG004	GTS3	LMAD	3	130557984	3-130557984	-0.204755	7.4e-05	0.128378	4.13075	trans	1	No
AC233922.1_FG004	GTS3	LMAD	3	131110816	3-131110816	0.194346	6.98e-05	0.125	4.15616	trans	1	No
AC233922.1_FG004	GTS3	LMAD	3	136713454	3-136713454	0.162654	6.8e-06	0.320946	5.16761	trans	1	No
AC233922.1_FG004	GTS3	LMAD	3	140325894	3-140325894	0.175189	7.57e-05	0.202703	4.12079	trans	1	No
AC233922.1_FG004	GTS3	LMAD	3	144377898	3-144377898	-0.299531	5.7e-06	0.0777027	5.24411	trans	1	No
AC233922.1_FG004	GTS3	LMAD	3	148143651	3-148143651	-0.13562	9.22e-05	0.432432	4.03509	trans	1	No
AC233922.1_FG004	GTS3	LMAD	3	153432546	3-153432546	-0.1482	6.57e-05	0.317568	4.18253	trans	1	No
AC233922.1_FG004	GTS3	LMAD	3	156535085	3-156535085	-0.236302	4.43e-06	0.125	5.35337	trans	1	No
AC233922.1_FG004	GTS3	LMAD	3	160697883	3-160697883	-0.17861	7.26e-05	0.168919	4.13927	trans	1	No
AC233922.1_FG004	GTS3	LMAD	3	161029983	3-161029983	0.154462	8.71e-05	0.226351	4.06021	trans	1	No
AC233922.1_FG004	GTS3	LMAD	3	163349496	3-163349496	-0.220122	7.2e-05	0.0844595	4.14292	trans	1	No
AC233922.1_FG004	GTS3	LMAD	3	164798675	3-164798675	0.230674	7.01e-05	0.111486	4.15419	trans	1	No
AC233922.1_FG004	GTS3	LMAD	3	167222030	3-167222030	-0.249488	4.39e-05	0.0810811	4.35729	trans	1	No
AC233922.1_FG004	GTS3	LMAD	3	167222137	3-167222137	-0.249488	4.39e-05	0.0844595	4.35729	trans	1	No
AC233922.1_FG004	GTS3	LMAD	3	167506183	3-167506183	-0.320267	4.47e-05	0.0608108	4.34957	trans	1	No
AC233922.1_FG004	GTS3	LMAD	3	169172713	3-169172713	-0.262878	1.78e-05	0.0945946	4.75069	trans	1	No
AC233922.1_FG004	GTS3	LMAD	3	169702230	3-169702230	0.280353	1.61e-06	0.10473	5.79396	trans	1	No
AC233922.1_FG004	GTS3	LMAD	3	171052158	3-171052158	-0.210258	7.01e-05	0.121622	4.15423	trans	1	No
AC233922.1_FG004	GTS3	LMAD	3	171420657	3-171420657	-0.179608	9.5e-05	0.148649	4.02232	trans	1	No
AC233922.1_FG004	GTS3	LMAD	3	172646047	3-172646047	0.204459	8.61e-06	0.182432	5.06502	trans	2	No
AC233922.1_FG004	GTS3	LMAD	3	172646074	3-172646074	0.204459	8.61e-06	0.182432	5.06502	trans	2	No
AC233922.1_FG004	GTS3	LMAD	3	176628622	3-176628622	-0.159177	3.21e-06	0.493243	5.49329	trans	1	No
AC233922.1_FG004	GTS3	LMAD	3	178456578	3-178456578	-0.273746	2.43e-05	0.0675676	4.61395	trans	1	No
AC233922.1_FG004	GTS3	LMAD	3	179140084	3-179140084	-0.259263	5.23e-06	0.097973	5.2815	trans	1	No
AC233922.1_FG004	GTS3	LMAD	3	182807575	3-182807575	0.141852	3.93e-05	0.415541	4.40583	trans	1	No
AC233922.1_FG004	GTS3	LMAD	3	183404616	3-183404616	0.190876	6.25e-05	0.189189	4.20416	trans	1	No
AC233922.1_FG004	GTS3	LMAD	3	186767075	3-186767075	0.323303	4.58e-05	0.0608108	4.33927	trans	1	No
AC233922.1_FG004	GTS3	LMAD	3	187970387	3-187970387	0.305021	8.84e-07	0.0810811	6.05351	trans	1	No
AC233922.1_FG004	GTS3	LMAD	3	191576516	3-191576516	-0.151644	3.65e-05	0.290541	4.4377	trans	1	No
AC233922.1_FG004	GTS3	LMAD	3	202263530	3-202263530	-0.204515	8.3e-06	0.162162	5.08114	trans	1	No
AC233922.1_FG004	GTS3	LMAD	3	203377167	3-203377167	0.153667	6.5e-05	0.307432	4.18695	trans	1	No
AC233922.1_FG004	GTS3	LMAD	3	204510812	3-204510812	-0.160955	8.84e-05	0.236486	4.05352	trans	1	No
AC233922.1_FG004	GTS3	LMAD	3	205417261	3-205417261	-0.249641	2.43e-05	0.0777027	4.61386	trans	1	No
AC233922.1_FG004	GTS3	LMAD	3	205844120	3-205844120	-0.329845	5.5e-05	0.0540541	4.25978	trans	1	No
AC233922.1_FG004	GTS3	LMAD	3	206099096	3-206099096	-0.2465	9.5e-05	0.0743243	4.02209	trans	1	No
AC233922.1_FG004	GTS3	LMAD	3	207957181	3-207957181	-0.20461	3.83e-05	0.138514	4.41705	trans	1	No
AC233922.1_FG004	GTS3	LMAD	3	213066101	3-213066101	-0.273719	7.75e-05	0.0574324	4.11066	trans	1	No
AC233922.1_FG004	GTS3	LMAD	3	223518905	3-223518905	0.13581	9.15e-05	0.449324	4.03872	trans	1	No
AC233922.1_FG004	GTS3	LMAD	3	225513463	3-225513463	0.199604	5.04e-05	0.155405	4.29735	trans	1	No
AC233922.1_FG004	GTS3	LMAD	3	229401676	3-229401676	0.325044	5.16e-05	0.0675676	4.28747	trans	1	No
AC233922.1_FG004	GTS3	LMAD	3	234136565	3-234136565	0.283885	8.76e-07	0.0878378	6.05767	trans	1	No
AC233922.1_FG004	GTS3	LMAD	3	234998531	3-234998531	-0.216094	6.81e-05	0.10473	4.16681	trans	1	No
AC233922.1_FG004	GTS3	LMAD	4	3134422	4-3134422	-0.145386	6.32e-05	0.391892	4.19927	trans	1	No
AC233922.1_FG004	GTS3	LMAD	4	3469348	4-3469348	0.153646	7.07e-05	0.287162	4.15074	trans	1	No
AC233922.1_FG004	GTS3	LMAD	4	7890095	4-7890095	0.138153	8.98e-05	0.408784	4.04692	trans	1	No
AC233922.1_FG004	GTS3	LMAD	4	10902989	4-10902989	0.137985	9.5e-05	0.375	4.02242	trans	1	No
AC233922.1_FG004	GTS3	LMAD	4	11419449	4-11419449	-0.27697	4.98e-05	0.0777027	4.30315	trans	1	No
AC233922.1_FG004	GTS3	LMAD	4	11914878	4-11914878	0.155481	6.18e-06	0.456081	5.20921	trans	1	No
AC233922.1_FG004	GTS3	LMAD	4	29994929	4-29994929	-0.212454	4.66e-05	0.111486	4.3312	trans	1	No
AC233922.1_FG004	GTS3	LMAD	4	30958522	4-30958522	-0.213956	5.57e-05	0.114865	4.25411	trans	1	No
AC233922.1_FG004	GTS3	LMAD	4	32836919	4-32836919	-0.166615	5.74e-05	0.192568	4.24116	trans	1	No
AC233922.1_FG004	GTS3	LMAD	4	44382824	4-44382824	-0.14738	4.08e-05	0.418919	4.38901	trans	1	No
AC233922.1_FG004	GTS3	LMAD	4	51926455	4-51926455	-0.176792	3.57e-06	0.381757	5.44791	trans	1	No
AC233922.1_FG004	GTS3	LMAD	4	54030915	4-54030915	-0.147784	5.73e-05	0.432432	4.24165	trans	1	No
AC233922.1_FG004	GTS3	LMAD	4	57476713	4-57476713	-0.162789	5.25e-05	0.243243	4.28019	trans	1	No
AC233922.1_FG004	GTS3	LMAD	4	61690953	4-61690953	-0.134157	8.85e-05	0.469595	4.05296	trans	1	No
AC233922.1_FG004	GTS3	LMAD	4	80377307	4-80377307	-0.172547	2.01e-05	0.209459	4.69582	trans	1	No
AC233922.1_FG004	GTS3	LMAD	4	82547503	4-82547503	-0.234924	7.2e-05	0.121622	4.14284	trans	1	No
AC233922.1_FG004	GTS3	LMAD	4	161099083	4-161099083	0.162928	6.89e-05	0.341216	4.16153	trans	1	No
AC233922.1_FG004	GTS3	LMAD	4	170018949	4-170018949	-0.210148	9.63e-05	0.108108	4.0166	trans	1	No
AC233922.1_FG004	GTS3	LMAD	4	173352215	4-173352215	0.179711	4.38e-06	0.280405	5.35807	trans	1	No
AC233922.1_FG004	GTS3	LMAD	4	173638493	4-173638493	0.201272	3.56e-05	0.14527	4.44884	trans	1	No
AC233922.1_FG004	GTS3	LMAD	4	176565179	4-176565179	-0.323461	4.49e-05	0.0540541	4.3476	trans	1	No
AC233922.1_FG004	GTS3	LMAD	4	177422282	4-177422282	0.153674	5.4e-05	0.307432	4.26748	trans	1	No
AC233922.1_FG004	GTS3	LMAD	4	177826079	4-177826079	0.255707	4.44e-05	0.0743243	4.35241	trans	1	No
AC233922.1_FG004	GTS3	LMAD	4	184345375	4-184345375	0.221562	9.92e-05	0.0912162	4.00334	trans	1	No
AC233922.1_FG004	GTS3	LMAD	4	187366631	4-187366631	-0.168597	4.85e-05	0.233108	4.31408	trans	1	No
AC233922.1_FG004	GTS3	LMAD	4	187680389	4-187680389	-0.274715	1.17e-05	0.0878378	4.93083	trans	1	No
AC233922.1_FG004	GTS3	LMAD	4	213463068	4-213463068	-0.225063	3.49e-06	0.14527	5.45686	trans	1	No
AC233922.1_FG004	GTS3	LMAD	4	214740073	4-214740073	0.250551	9.67e-05	0.0709459	4.01447	trans	1	No
AC233922.1_FG004	GTS3	LMAD	4	215484590	4-215484590	0.185877	2.21e-06	0.266892	5.65614	trans	1	No
AC233922.1_FG004	GTS3	LMAD	4	215966700	4-215966700	0.216031	7.52e-07	0.182432	6.12357	trans	1	No
AC233922.1_FG004	GTS3	LMAD	4	218885944	4-218885944	0.164225	1.9e-05	0.290541	4.72177	trans	1	No
AC233922.1_FG004	GTS3	LMAD	4	240083504	4-240083504	0.177019	4.05e-05	0.236486	4.39301	trans	1	No
AC233922.1_FG004	GTS3	LMAD	4	244816773	4-244816773	0.142702	5.29e-05	0.391892	4.27626	trans	1	No
AC233922.1_FG004	GTS3	LMAD	4	245188968	4-245188968	0.203357	2.22e-05	0.155405	4.65284	trans	1	No
AC233922.1_FG004	GTS3	LMAD	4	246859792	4-246859792	-0.302565	5.23e-05	0.0506757	4.2818	trans	1	No
AC233922.1_FG004	GTS3	LMAD	5	8793129	5-8793129	-0.234514	7.79e-05	0.0878378	4.10865	trans	1	No
AC233922.1_FG004	GTS3	LMAD	5	10040444	5-10040444	-0.235547	2.01e-05	0.10473	4.69772	trans	1	No
AC233922.1_FG004	GTS3	LMAD	5	11202128	5-11202128	0.167751	1.87e-05	0.236486	4.72825	trans	1	No
AC233922.1_FG004	GTS3	LMAD	5	12329845	5-12329845	0.141086	7.53e-05	0.375	4.12319	trans	1	No
AC233922.1_FG004	GTS3	LMAD	5	13565178	5-13565178	0.14278	4.84e-05	0.439189	4.31514	trans	1	No
AC233922.1_FG004	GTS3	LMAD	5	14834475	5-14834475	-0.15922	8.25e-05	0.243243	4.0833	trans	1	No
AC233922.1_FG004	GTS3	LMAD	5	18198174	5-18198174	-0.190951	4.81e-05	0.162162	4.31829	trans	1	No
AC233922.1_FG004	GTS3	LMAD	5	34409463	5-34409463	-0.264593	4.68e-05	0.0743243	4.32929	trans	1	No
AC233922.1_FG004	GTS3	LMAD	5	54851942	5-54851942	0.146013	7.04e-05	0.385135	4.15258	trans	1	No
AC233922.1_FG004	GTS3	LMAD	5	56986510	5-56986510	0.148219	3.53e-05	0.422297	4.45169	trans	2	No
AC233922.1_FG004	GTS3	LMAD	5	57572247	5-57572247	0.15455	2.86e-05	0.398649	4.54346	trans	1	No
AC233922.1_FG004	GTS3	LMAD	5	57827970	5-57827970	0.154618	1.69e-05	0.472973	4.77252	trans	1	No
AC233922.1_FG004	GTS3	LMAD	5	59275576	5-59275576	0.143357	4.5e-05	0.398649	4.34654	trans	1	No
AC233922.1_FG004	GTS3	LMAD	5	59586616	5-59586616	0.251921	6.76e-05	0.0912162	4.17008	trans	1	No
AC233922.1_FG004	GTS3	LMAD	5	63188560	5-63188560	-0.345169	2.84e-05	0.0506757	4.54694	trans	1	No
AC233922.1_FG004	GTS3	LMAD	5	64749855	5-64749855	0.136387	6.79e-05	0.496622	4.1682	trans	1	No
AC233922.1_FG004	GTS3	LMAD	5	69897811	5-69897811	0.163408	3.28e-05	0.287162	4.48347	trans	1	No
AC233922.1_FG004	GTS3	LMAD	5	73571871	5-73571871	-0.202316	8.11e-05	0.111486	4.09075	trans	1	No
AC233922.1_FG004	GTS3	LMAD	5	76701596	5-76701596	-0.18943	1.8e-05	0.175676	4.7441	trans	1	No
AC233922.1_FG004	GTS3	LMAD	5	77393588	5-77393588	0.134888	9.04e-05	0.442568	4.0436	trans	1	No
AC233922.1_FG004	GTS3	LMAD	5	80401167	5-80401167	0.195222	6.91e-05	0.195946	4.16057	trans	1	No
AC233922.1_FG004	GTS3	LMAD	5	82582986	5-82582986	0.268809	5.83e-05	0.0743243	4.23455	trans	1	No
AC233922.1_FG004	GTS3	LMAD	5	87171621	5-87171621	0.16864	2.26e-05	0.27027	4.64496	trans	1	No
AC233922.1_FG004	GTS3	LMAD	5	91551935	5-91551935	0.145457	3.24e-05	0.364865	4.49004	trans	1	No
AC233922.1_FG004	GTS3	LMAD	5	100172774	5-100172774	0.153034	5.8e-05	0.415541	4.23646	trans	1	No
AC233922.1_FG004	GTS3	LMAD	5	137976877	5-137976877	-0.22435	8.61e-05	0.118243	4.06523	trans	1	No
AC233922.1_FG004	GTS3	LMAD	5	146361288	5-146361288	0.314087	9.91e-05	0.0709459	4.00404	trans	1	No
AC233922.1_FG004	GTS3	LMAD	5	146685614	5-146685614	0.331896	9.59e-05	0.0675676	4.01835	trans	1	No
AC233922.1_FG004	GTS3	LMAD	5	148170918	5-148170918	-0.226403	4.49e-05	0.108108	4.34777	trans	1	No
AC233922.1_FG004	GTS3	LMAD	5	153585624	5-153585624	-0.139884	8.64e-05	0.445946	4.06339	trans	1	No
AC233922.1_FG004	GTS3	LMAD	5	155419473	5-155419473	-0.314338	5.42e-05	0.0608108	4.26619	trans	1	No
AC233922.1_FG004	GTS3	LMAD	5	155419617	5-155419617	-0.314338	5.42e-05	0.0608108	4.26619	trans	1	No
AC233922.1_FG004	GTS3	LMAD	5	163154906	5-163154906	-0.187113	1.64e-06	0.243243	5.78451	trans	1	No
AC233922.1_FG004	GTS3	LMAD	5	167378340	5-167378340	-0.187895	7.22e-05	0.192568	4.14127	trans	1	No
AC233922.1_FG004	GTS3	LMAD	5	171397595	5-171397595	0.17454	3.28e-06	0.307432	5.48473	trans	1	No
AC233922.1_FG004	GTS3	LMAD	5	171977135	5-171977135	-0.224224	2.04e-06	0.162162	5.69071	trans	1	No
AC233922.1_FG004	GTS3	LMAD	5	174682013	5-174682013	-0.164593	5.03e-05	0.209459	4.29839	trans	1	No
AC233922.1_FG004	GTS3	LMAD	5	177804065	5-177804065	0.142723	5.57e-05	0.459459	4.25409	trans	1	No
AC233922.1_FG004	GTS3	LMAD	5	182737390	5-182737390	0.15138	1.47e-05	0.432432	4.8336	trans	1	No
AC233922.1_FG004	GTS3	LMAD	5	184101050	5-184101050	0.197275	5e-05	0.148649	4.3012	trans	1	No
AC233922.1_FG004	GTS3	LMAD	5	185559126	5-185559126	-0.222884	5.15e-05	0.10473	4.28782	trans	1	No
AC233922.1_FG004	GTS3	LMAD	5	190316668	5-190316668	0.152003	5.8e-05	0.337838	4.23633	trans	1	No
AC233922.1_FG004	GTS3	LMAD	5	191859620	5-191859620	-0.252611	5.86e-05	0.0574324	4.23244	trans	1	No
AC233922.1_FG004	GTS3	LMAD	5	193512956	5-193512956	0.160976	8.28e-05	0.277027	4.08196	trans	1	No
AC233922.1_FG004	GTS3	LMAD	5	193880784	5-193880784	-0.177947	5.71e-05	0.216216	4.24342	trans	1	No
AC233922.1_FG004	GTS3	LMAD	5	194727634	5-194727634	-0.228656	9.09e-06	0.138514	5.0415	trans	1	No
AC233922.1_FG004	GTS3	LMAD	5	195384765	5-195384765	-0.162474	2.11e-06	0.415541	5.67562	trans	2	No
AC233922.1_FG004	GTS3	LMAD	5	195881206	5-195881206	-0.291769	8.71e-05	0.0540541	4.06012	trans	1	No
AC233922.1_FG004	GTS3	LMAD	5	207623011	5-207623011	-0.245841	5.63e-06	0.101351	5.2497	trans	1	No
AC233922.1_FG004	GTS3	LMAD	5	210867158	5-210867158	0.151436	3.34e-05	0.378378	4.47656	trans	1	No
AC233922.1_FG004	GTS3	LMAD	5	211557739	5-211557739	0.157062	7.95e-05	0.239865	4.09975	trans	1	No
AC233922.1_FG004	GTS3	LMAD	5	215531231	5-215531231	-0.198367	5.73e-05	0.158784	4.242	trans	1	No
AC233922.1_FG004	GTS3	LMAD	5	222295321	5-222295321	-0.30119	2.77e-06	0.0709459	5.55798	trans	1	No
AC233922.1_FG004	GTS3	LMAD	5	222661066	5-222661066	0.160787	1.86e-05	0.331081	4.7295	trans	1	No
AC233922.1_FG004	GTS3	LMAD	5	223419818	5-223419818	0.153264	9.5e-05	0.290541	4.02247	trans	1	No
AC233922.1_FG004	GTS3	LMAD	6	268759	6-268759	-0.274968	1.8e-06	0.0878378	5.74532	trans	1	No
AC233922.1_FG004	GTS3	LMAD	6	3701850	6-3701850	-0.134267	9.57e-05	0.483108	4.01888	trans	1	No
AC233922.1_FG004	GTS3	LMAD	6	28871004	6-28871004	-0.14047	8.37e-05	0.381757	4.07705	trans	1	No
AC233922.1_FG004	GTS3	LMAD	6	31457943	6-31457943	0.155359	5.96e-05	0.280405	4.22457	trans	1	No
AC233922.1_FG004	GTS3	LMAD	6	31927093	6-31927093	0.141661	3.33e-05	0.435811	4.47801	trans	1	No
AC233922.1_FG004	GTS3	LMAD	6	34859770	6-34859770	-0.280993	4.11e-05	0.0608108	4.38588	trans	1	No
AC233922.1_FG004	GTS3	LMAD	6	60660916	6-60660916	-0.163305	6.16e-06	0.344595	5.21035	trans	1	No
AC233922.1_FG004	GTS3	LMAD	6	87671729	6-87671729	-0.223994	8.8e-05	0.111486	4.05529	trans	1	No
AC233922.1_FG004	GTS3	LMAD	6	90976612	6-90976612	-0.1998	9.8e-05	0.121622	4.00861	trans	1	No
AC233922.1_FG004	GTS3	LMAD	6	96511061	6-96511061	-0.200224	9.14e-05	0.155405	4.03909	trans	1	No
AC233922.1_FG004	GTS3	LMAD	6	103094306	6-103094306	-0.3111	9.81e-05	0.0810811	4.00825	trans	1	No
AC233922.1_FG004	GTS3	LMAD	6	103549711	6-103549711	0.188976	9.45e-05	0.158784	4.0247	trans	1	No
AC233922.1_FG004	GTS3	LMAD	6	119813577	6-119813577	-0.292555	8.36e-05	0.0574324	4.07762	trans	1	No
AC233922.1_FG004	GTS3	LMAD	6	126300276	6-126300276	0.196828	3.49e-05	0.155405	4.45679	trans	1	No
AC233922.1_FG004	GTS3	LMAD	6	153006215	6-153006215	-0.182795	8.02e-05	0.25	4.09557	trans	1	No
AC233922.1_FG004	GTS3	LMAD	6	153750825	6-153750825	-0.248194	9.6e-06	0.108108	5.0178	trans	1	No
AC233922.1_FG004	GTS3	LMAD	6	156920710	6-156920710	-0.139414	8.79e-05	0.493243	4.05592	trans	1	No
AC233922.1_FG004	GTS3	LMAD	6	159635300	6-159635300	0.144794	7.54e-05	0.391892	4.12289	trans	1	No
AC233922.1_FG004	GTS3	LMAD	6	162786469	6-162786469	0.147134	9.64e-05	0.314189	4.01589	trans	1	No
AC233922.1_FG004	GTS3	LMAD	6	163475426	6-163475426	0.162895	7.75e-05	0.27027	4.1109	trans	1	No
AC233922.1_FG004	GTS3	LMAD	6	163997794	6-163997794	0.183533	5.67e-05	0.206081	4.24639	trans	1	No
AC233922.1_FG004	GTS3	LMAD	6	164512218	6-164512218	-0.310545	1.31e-05	0.0574324	4.88219	trans	1	No
AC233922.1_FG004	GTS3	LMAD	6	164895792	6-164895792	0.200042	8.11e-05	0.148649	4.09089	trans	1	No
AC233922.1_FG004	GTS3	LMAD	6	167986508	6-167986508	-0.165742	1.84e-05	0.310811	4.73505	trans	1	No
AC233922.1_FG004	GTS3	LMAD	6	169179560	6-169179560	-0.200681	5.49e-05	0.172297	4.26064	trans	1	No
AC233922.1_FG004	GTS3	LMAD	6	171357861	6-171357861	-0.322679	6.28e-06	0.0777027	5.2017	trans	1	No
AC233922.1_FG004	GTS3	LMAD	7	1027023	7-1027023	-0.158641	1.2e-05	0.385135	4.91967	trans	1	No
AC233922.1_FG004	GTS3	LMAD	7	2003939	7-2003939	-0.132891	8.97e-05	0.439189	4.04731	trans	1	No
AC233922.1_FG004	GTS3	LMAD	7	2757463	7-2757463	-0.186028	8.83e-05	0.195946	4.05422	trans	1	No
AC233922.1_FG004	GTS3	LMAD	7	4337092	7-4337092	0.219437	8.32e-05	0.121622	4.08003	trans	1	No
AC233922.1_FG004	GTS3	LMAD	7	6050535	7-6050535	0.153161	6.54e-06	0.425676	5.18417	trans	1	No
AC233922.1_FG004	GTS3	LMAD	7	8301411	7-8301411	0.168425	3.96e-06	0.341216	5.4022	trans	1	No
AC233922.1_FG004	GTS3	LMAD	7	13189238	7-13189238	-0.253081	5.28e-05	0.0641892	4.27744	trans	1	No
AC233922.1_FG004	GTS3	LMAD	7	14402950	7-14402950	-0.209337	8.61e-05	0.114865	4.06502	trans	1	No
AC233922.1_FG004	GTS3	LMAD	7	27125548	7-27125548	0.198386	7.26e-05	0.125	4.13877	trans	1	No
AC233922.1_FG004	GTS3	LMAD	7	27745417	7-27745417	-0.206276	2.57e-05	0.141892	4.5909	trans	1	No
AC233922.1_FG004	GTS3	LMAD	7	28268735	7-28268735	-0.277063	6.6e-05	0.0641892	4.1802	trans	1	No
AC233922.1_FG004	GTS3	LMAD	7	45295281	7-45295281	0.161383	1.78e-05	0.358108	4.74958	trans	1	No
AC233922.1_FG004	GTS3	LMAD	7	45950824	7-45950824	0.207598	1.26e-05	0.226351	4.89855	trans	1	No
AC233922.1_FG004	GTS3	LMAD	7	46238742	7-46238742	0.195477	4.34e-05	0.222973	4.36222	trans	1	No
AC233922.1_FG004	GTS3	LMAD	7	48148835	7-48148835	0.190579	1.82e-05	0.236486	4.73914	trans	1	No
AC233922.1_FG004	GTS3	LMAD	7	77572091	7-77572091	0.185153	5.69e-05	0.168919	4.24471	trans	1	No
AC233922.1_FG004	GTS3	LMAD	7	95112189	7-95112189	0.15717	1.74e-05	0.320946	4.76009	trans	1	No
AC233922.1_FG004	GTS3	LMAD	7	110386105	7-110386105	-0.195878	5.32e-05	0.172297	4.2743	trans	1	No
AC233922.1_FG004	GTS3	LMAD	7	118157285	7-118157285	0.170956	9.95e-05	0.233108	4.00226	trans	1	No
AC233922.1_FG004	GTS3	LMAD	7	118584413	7-118584413	-0.170249	3.73e-05	0.239865	4.42775	trans	1	No
AC233922.1_FG004	GTS3	LMAD	7	122887230	7-122887230	-0.276423	6.37e-05	0.0540541	4.19586	trans	1	No
AC233922.1_FG004	GTS3	LMAD	7	125925486	7-125925486	-0.346935	3.05e-05	0.0506757	4.51526	trans	1	No
AC233922.1_FG004	GTS3	LMAD	7	128938532	7-128938532	-0.143034	5.37e-05	0.422297	4.26993	trans	1	No
AC233922.1_FG004	GTS3	LMAD	7	130298592	7-130298592	-0.20159	3.5e-05	0.141892	4.4557	trans	1	No
AC233922.1_FG004	GTS3	LMAD	7	131033493	7-131033493	-0.199822	9.83e-05	0.101351	4.00763	trans	1	No
AC233922.1_FG004	GTS3	LMAD	7	134962358	7-134962358	-0.220104	5.53e-05	0.111486	4.25758	trans	1	No
AC233922.1_FG004	GTS3	LMAD	7	136608227	7-136608227	-0.147377	7.03e-05	0.283784	4.1532	trans	1	No
AC233922.1_FG004	GTS3	LMAD	7	137488957	7-137488957	-0.26971	9.76e-05	0.0574324	4.01038	trans	1	No
AC233922.1_FG004	GTS3	LMAD	7	142903102	7-142903102	-0.155913	2.32e-05	0.297297	4.63522	trans	1	No
AC233922.1_FG004	GTS3	LMAD	7	144171650	7-144171650	-0.271315	2.16e-05	0.0844595	4.66479	trans	1	No
AC233922.1_FG004	GTS3	LMAD	7	157729550	7-157729550	-0.209031	2.78e-05	0.141892	4.55623	trans	1	No
AC233922.1_FG004	GTS3	LMAD	7	158273976	7-158273976	0.142241	7.98e-05	0.331081	4.09803	trans	1	No
AC233922.1_FG004	GTS3	LMAD	7	159905326	7-159905326	-0.329673	5.96e-05	0.0574324	4.22507	trans	1	No
AC233922.1_FG004	GTS3	LMAD	7	161105048	7-161105048	-0.160351	2.51e-05	0.287162	4.60032	trans	1	No
AC233922.1_FG004	GTS3	LMAD	7	162889367	7-162889367	0.149949	9.22e-05	0.273649	4.03548	trans	1	No
AC233922.1_FG004	GTS3	LMAD	7	165666480	7-165666480	0.15525	3.54e-05	0.277027	4.45089	trans	1	No
AC233922.1_FG004	GTS3	LMAD	7	167428092	7-167428092	-0.228446	8.68e-05	0.10473	4.0617	trans	1	No
AC233922.1_FG004	GTS3	LMAD	7	168546960	7-168546960	0.136711	6.68e-05	0.47973	4.17497	trans	1	No
AC233922.1_FG004	GTS3	LMAD	7	169874322	7-169874322	-0.26073	6.79e-05	0.0810811	4.16804	trans	1	No
AC233922.1_FG004	GTS3	LMAD	7	169874604	7-169874604	-0.26073	6.79e-05	0.0844595	4.16804	trans	1	No
AC233922.1_FG004	GTS3	LMAD	7	170007168	7-170007168	-0.26073	6.79e-05	0.0844595	4.16804	trans	1	No
AC233922.1_FG004	GTS3	LMAD	7	170007245	7-170007245	-0.26073	6.79e-05	0.0844595	4.16804	trans	1	No
AC233922.1_FG004	GTS3	LMAD	7	174319409	7-174319409	0.149982	1.93e-05	0.375	4.71538	trans	1	No
AC233922.1_FG004	GTS3	LMAD	7	178058434	7-178058434	-0.236607	5.87e-06	0.10473	5.2316	trans	1	No
AC233922.1_FG004	GTS3	LMAD	7	179082549	7-179082549	-0.203702	2.74e-05	0.131757	4.56194	trans	1	No
AC233922.1_FG004	GTS3	LMAD	8	1971799	8-1971799	0.157492	4.67e-05	0.256757	4.33052	trans	1	No
AC233922.1_FG004	GTS3	LMAD	8	2560400	8-2560400	-0.271253	2.08e-05	0.0810811	4.68233	trans	1	No
AC233922.1_FG004	GTS3	LMAD	8	2560401	8-2560401	-0.271253	2.08e-05	0.0810811	4.68233	trans	1	No
AC233922.1_FG004	GTS3	LMAD	8	4391462	8-4391462	-0.207978	2.03e-05	0.121622	4.69259	trans	1	No
AC233922.1_FG004	GTS3	LMAD	8	21315540	8-21315540	0.159626	7.97e-06	0.439189	5.09844	trans	1	No
AC233922.1_FG004	GTS3	LMAD	8	22616852	8-22616852	0.162116	7.96e-06	0.408784	5.09919	trans	1	No
AC233922.1_FG004	GTS3	LMAD	8	27966595	8-27966595	-0.149002	9.96e-05	0.253378	4.00179	trans	1	No
AC233922.1_FG004	GTS3	LMAD	8	32779848	8-32779848	-0.142732	5.95e-05	0.337838	4.22554	trans	1	No
AC233922.1_FG004	GTS3	LMAD	8	36628645	8-36628645	-0.290082	7.05e-06	0.0709459	5.15176	trans	1	No
AC233922.1_FG004	GTS3	LMAD	8	39244494	8-39244494	-0.280686	4.64e-05	0.0506757	4.33343	trans	1	No
AC233922.1_FG004	GTS3	LMAD	8	57777254	8-57777254	-0.276613	3.19e-05	0.0574324	4.49682	trans	1	No
AC233922.1_FG004	GTS3	LMAD	8	75556200	8-75556200	0.178498	5.83e-06	0.277027	5.23431	trans	1	No
AC233922.1_FG004	GTS3	LMAD	8	75976826	8-75976826	0.155795	5.28e-05	0.266892	4.27766	trans	1	No
AC233922.1_FG004	GTS3	LMAD	8	76269871	8-76269871	0.189115	4.45e-05	0.182432	4.35135	trans	1	No
AC233922.1_FG004	GTS3	LMAD	8	86048173	8-86048173	-0.140116	4.2e-05	0.5	4.37658	trans	1	No
AC233922.1_FG004	GTS3	LMAD	8	89058032	8-89058032	-0.178796	2.88e-05	0.168919	4.54022	trans	1	No
AC233922.1_FG004	GTS3	LMAD	8	93146888	8-93146888	0.149566	2.35e-05	0.331081	4.62941	trans	1	No
AC233922.1_FG004	GTS3	LMAD	8	98305683	8-98305683	-0.259545	6.61e-05	0.0574324	4.18007	trans	1	No
AC233922.1_FG004	GTS3	LMAD	8	109799931	8-109799931	-0.235103	6.95e-06	0.097973	5.15785	trans	1	No
AC233922.1_FG004	GTS3	LMAD	8	119216914	8-119216914	0.138164	6.5e-05	0.459459	4.18696	trans	1	No
AC233922.1_FG004	GTS3	LMAD	8	138757207	8-138757207	-0.18447	2.54e-05	0.182432	4.59524	trans	1	No
AC233922.1_FG004	GTS3	LMAD	8	139066249	8-139066249	-0.153261	1.4e-05	0.39527	4.85474	trans	1	No
AC233922.1_FG004	GTS3	LMAD	8	148230090	8-148230090	-0.230049	9.02e-05	0.0945946	4.04493	trans	1	No
AC233922.1_FG004	GTS3	LMAD	8	162860730	8-162860730	0.225766	6.34e-05	0.118243	4.19797	trans	1	No
AC233922.1_FG004	GTS3	LMAD	8	163431638	8-163431638	-0.247508	5.2e-05	0.0777027	4.28358	trans	1	No
AC233922.1_FG004	GTS3	LMAD	8	164568763	8-164568763	-0.227941	8.48e-05	0.097973	4.0718	trans	1	No
AC233922.1_FG004	GTS3	LMAD	8	167625611	8-167625611	0.141806	6.43e-05	0.385135	4.19175	trans	1	No
AC233922.1_FG004	GTS3	LMAD	8	168289725	8-168289725	0.137632	5.56e-05	0.466216	4.25512	trans	1	No
AC233922.1_FG004	GTS3	LMAD	8	168618225	8-168618225	0.246917	4.4e-05	0.0844595	4.35656	trans	1	No
AC233922.1_FG004	GTS3	LMAD	8	169618782	8-169618782	0.174568	6.51e-05	0.202703	4.1867	trans	1	No
AC233922.1_FG004	GTS3	LMAD	8	171061657	8-171061657	-0.167564	1.46e-05	0.290541	4.83617	trans	1	No
AC233922.1_FG004	GTS3	LMAD	8	171624174	8-171624174	0.168021	1.13e-05	0.260135	4.94676	trans	1	No
AC233922.1_FG004	GTS3	LMAD	8	172667280	8-172667280	-0.310777	3.18e-05	0.0608108	4.49778	trans	1	No
AC233922.1_FG004	GTS3	LMAD	8	174422308	8-174422308	0.179791	2.59e-05	0.277027	4.58693	trans	1	No
AC233922.1_FG004	GTS3	LMAD	8	176659740	8-176659740	0.145033	4.66e-05	0.334459	4.33145	trans	1	No
AC233922.1_FG004	GTS3	LMAD	8	178710840	8-178710840	0.208056	5.55e-05	0.121622	4.25548	trans	1	No
AC233922.1_FG004	GTS3	LMAD	8	179166130	8-179166130	0.247204	3.27e-06	0.125	5.48543	trans	1	No
AC233922.1_FG004	GTS3	LMAD	9	4923621	9-4923621	-0.292843	8.27e-05	0.0574324	4.08265	trans	1	No
AC233922.1_FG004	GTS3	LMAD	9	5253670	9-5253670	-0.232893	9.78e-05	0.0912162	4.00968	trans	1	No
AC233922.1_FG004	GTS3	LMAD	9	6696464	9-6696464	-0.165904	5.41e-06	0.432432	5.26687	trans	1	No
AC233922.1_FG004	GTS3	LMAD	9	7118721	9-7118721	0.151207	1.33e-05	0.483108	4.87549	trans	1	No
AC233922.1_FG004	GTS3	LMAD	9	7468423	9-7468423	0.194988	9e-05	0.135135	4.04561	trans	1	No
AC233922.1_FG004	GTS3	LMAD	9	7881080	9-7881080	0.137868	8.14e-05	0.469595	4.08935	trans	1	No
AC233922.1_FG004	GTS3	LMAD	9	8442530	9-8442530	-0.167445	1.65e-05	0.266892	4.78159	trans	1	No
AC233922.1_FG004	GTS3	LMAD	9	9385265	9-9385265	0.190437	9.41e-05	0.165541	4.02643	trans	1	No
AC233922.1_FG004	GTS3	LMAD	9	10395019	9-10395019	0.253623	6.49e-06	0.101351	5.18806	trans	1	No
AC233922.1_FG004	GTS3	LMAD	9	12901563	9-12901563	-0.31613	2.15e-05	0.0540541	4.66727	trans	1	No
AC233922.1_FG004	GTS3	LMAD	9	19831379	9-19831379	0.239913	4.25e-05	0.097973	4.37154	trans	1	No
AC233922.1_FG004	GTS3	LMAD	9	20893790	9-20893790	0.303676	4.69e-06	0.0777027	5.32859	trans	1	No
AC233922.1_FG004	GTS3	LMAD	9	23002798	9-23002798	-0.188978	7.29e-05	0.165541	4.13717	trans	1	No
AC233922.1_FG004	GTS3	LMAD	9	25698511	9-25698511	-0.294645	3.89e-05	0.0506757	4.41028	trans	1	No
AC233922.1_FG004	GTS3	LMAD	9	26668289	9-26668289	-0.267154	7.24e-06	0.101351	5.14055	trans	1	No
AC233922.1_FG004	GTS3	LMAD	9	30695884	9-30695884	-0.299692	2.72e-05	0.0709459	4.56579	trans	1	No
AC233922.1_FG004	GTS3	LMAD	9	31356634	9-31356634	0.234884	6.42e-05	0.0777027	4.19233	trans	1	No
AC233922.1_FG004	GTS3	LMAD	9	50951623	9-50951623	0.234706	8.22e-05	0.114865	4.08525	trans	1	No
AC233922.1_FG004	GTS3	LMAD	9	79903946	9-79903946	-0.175628	5.43e-05	0.185811	4.2651	trans	1	No
AC233922.1_FG004	GTS3	LMAD	9	80540113	9-80540113	-0.210065	7.55e-05	0.141892	4.12204	trans	1	No
AC233922.1_FG004	GTS3	LMAD	9	89867218	9-89867218	-0.207085	4.98e-06	0.206081	5.30307	trans	1	No
AC233922.1_FG004	GTS3	LMAD	9	98876392	9-98876392	-0.170054	4.66e-06	0.39527	5.33154	trans	1	No
AC233922.1_FG004	GTS3	LMAD	9	99239094	9-99239094	0.158096	2.89e-05	0.314189	4.53914	trans	1	No
AC233922.1_FG004	GTS3	LMAD	9	99493507	9-99493507	0.149609	2.8e-05	0.462838	4.55349	trans	1	No
AC233922.1_FG004	GTS3	LMAD	9	119305325	9-119305325	-0.222235	8.07e-05	0.111486	4.09286	trans	1	No
AC233922.1_FG004	GTS3	LMAD	9	123541887	9-123541887	-0.178785	6.81e-05	0.209459	4.16711	trans	1	No
AC233922.1_FG004	GTS3	LMAD	9	138432811	9-138432811	-0.29805	3.49e-05	0.097973	4.45714	trans	1	No
AC233922.1_FG004	GTS3	LMAD	9	140838130	9-140838130	-0.255745	7.52e-05	0.0844595	4.12358	trans	1	No
AC233922.1_FG004	GTS3	LMAD	9	141551005	9-141551005	-0.257941	7.54e-05	0.0912162	4.12247	trans	1	No
AC233922.1_FG004	GTS3	LMAD	9	144099176	9-144099176	-0.2295	7.95e-05	0.097973	4.09968	trans	1	No
AC233922.1_FG004	GTS3	LMAD	9	144586291	9-144586291	0.308877	1.73e-05	0.0574324	4.76131	trans	1	No
AC233922.1_FG004	GTS3	LMAD	9	144896665	9-144896665	0.211664	9.59e-05	0.10473	4.01819	trans	1	No
AC233922.1_FG004	GTS3	LMAD	9	145261010	9-145261010	0.184796	9.53e-05	0.202703	4.02106	trans	1	No
AC233922.1_FG004	GTS3	LMAD	9	145811727	9-145811727	-0.290764	8.51e-05	0.0540541	4.07011	trans	1	No
AC233922.1_FG004	GTS3	LMAD	9	152442877	9-152442877	-0.222937	5.9e-05	0.128378	4.22936	trans	1	No
AC233922.1_FG004	GTS3	LMAD	9	154821741	9-154821741	0.202831	7.02e-05	0.189189	4.15354	trans	1	No
AC233922.1_FG004	GTS3	LMAD	9	157092865	9-157092865	-0.147296	8.13e-05	0.317568	4.09004	trans	1	No
AC233922.1_FG004	GTS3	LMAD	10	1846409	10-1846409	-0.219283	5.88e-05	0.114865	4.23095	trans	1	No
AC233922.1_FG004	GTS3	LMAD	10	2267830	10-2267830	0.208223	3.95e-09	0.429054	8.40363	trans	1	No
AC233922.1_FG004	GTS3	LMAD	10	4131479	10-4131479	0.167876	1.21e-05	0.337838	4.91615	trans	1	No
AC233922.1_FG004	GTS3	LMAD	10	4660974	10-4660974	0.152221	4.27e-05	0.35473	4.36908	trans	1	No
AC233922.1_FG004	GTS3	LMAD	10	10911451	10-10911451	-0.285469	4.72e-05	0.0844595	4.32601	trans	1	No
AC233922.1_FG004	GTS3	LMAD	10	12201262	10-12201262	-0.276559	3.39e-06	0.0912162	5.46959	trans	1	No
AC233922.1_FG004	GTS3	LMAD	10	18875964	10-18875964	0.181788	4.39e-06	0.263514	5.3577	trans	1	No
AC233922.1_FG004	GTS3	LMAD	10	19766757	10-19766757	0.158642	5.47e-05	0.253378	4.26203	trans	1	No
AC233922.1_FG004	GTS3	LMAD	10	26907137	10-26907137	-0.266681	1.23e-05	0.097973	4.91128	trans	1	No
AC233922.1_FG004	GTS3	LMAD	10	33437427	10-33437427	-0.307125	1.96e-05	0.0777027	4.70711	trans	1	No
AC233922.1_FG004	GTS3	LMAD	10	33730982	10-33730982	-0.352175	5.32e-05	0.0608108	4.27449	trans	1	No
AC233922.1_FG004	GTS3	LMAD	10	34007166	10-34007166	-0.356003	4.44e-05	0.0540541	4.35215	trans	1	No
AC233922.1_FG004	GTS3	LMAD	10	88066851	10-88066851	-0.172886	7.24e-05	0.189189	4.14026	trans	1	No
AC233922.1_FG004	GTS3	LMAD	10	99048834	10-99048834	-0.235996	1.25e-05	0.114865	4.90264	trans	1	No
AC233922.1_FG004	GTS3	LMAD	10	99771608	10-99771608	-0.244683	1.39e-05	0.0844595	4.85594	trans	1	No
AC233922.1_FG004	GTS3	LMAD	10	100480711	10-100480711	-0.189858	3.58e-05	0.135135	4.44602	trans	1	No
AC233922.1_FG004	GTS3	LMAD	10	100987526	10-100987526	-0.226327	2.46e-05	0.0945946	4.60843	trans	1	No
AC233922.1_FG004	GTS3	LMAD	10	102088951	10-102088951	-0.282407	2.54e-07	0.0912162	6.59518	trans	1	No
AC233922.1_FG004	GTS3	LMAD	10	113110557	10-113110557	-0.233922	2.5e-05	0.10473	4.60276	trans	1	No
AC233922.1_FG004	GTS3	LMAD	10	113573387	10-113573387	-0.239739	6.02e-05	0.0945946	4.22052	trans	1	No
AC233922.1_FG004	GTS3	LMAD	10	115175140	10-115175140	-0.301401	2.85e-05	0.0540541	4.54535	trans	1	No
AC233922.1_FG004	GTS3	LMAD	10	120174838	10-120174838	-0.318199	4.88e-05	0.0574324	4.31183	trans	1	No
AC233922.1_FG004	GTS3	LMAD	10	138635972	10-138635972	-0.156802	2.03e-05	0.266892	4.69323	trans	1	No
AC233922.1_FG004	GTS3	LMAD	10	143199363	10-143199363	-0.148033	4.35e-05	0.445946	4.36172	trans	1	No
AC233922.1_FG004	GTS3	LMAD	10	144721080	10-144721080	-0.167508	8.02e-05	0.202703	4.09583	trans	1	No
GRMZM2G000739	SUM2	LMAD	1	6910259	1-6910259	-0.162681	5.96e-05	0.280405	4.22439	trans	2	No
GRMZM2G000739	SUM2	LMAD	1	9235848	1-9235848	-0.14198	2.28e-05	0.341216	4.64147	trans	1	No
GRMZM2G000739	SUM2	LMAD	1	11024358	1-11024358	0.142175	2.39e-05	0.493243	4.62226	trans	1	No
GRMZM2G000739	SUM2	LMAD	1	11349426	1-11349426	0.160913	8.19e-05	0.189189	4.08655	trans	1	No
GRMZM2G000739	SUM2	LMAD	1	12719423	1-12719423	0.163694	3.5e-05	0.253378	4.45649	trans	1	No
GRMZM2G000739	SUM2	LMAD	1	15001775	1-15001775	0.18293	3.83e-05	0.219595	4.41691	trans	1	No
GRMZM2G000739	SUM2	LMAD	1	19129835	1-19129835	-0.193277	2.09e-05	0.165541	4.68046	trans	1	No
GRMZM2G000739	SUM2	LMAD	1	21052181	1-21052181	0.173356	4.58e-05	0.216216	4.33918	trans	1	No
GRMZM2G000739	SUM2	LMAD	1	21484629	1-21484629	0.256142	1.71e-06	0.0945946	5.76751	trans	1	No
GRMZM2G000739	SUM2	LMAD	1	25804366	1-25804366	0.202836	4.81e-05	0.10473	4.31759	trans	1	No
GRMZM2G000739	SUM2	LMAD	1	27932994	1-27932994	0.231987	7.74e-05	0.0709459	4.11139	trans	1	No
GRMZM2G000739	SUM2	LMAD	1	28734693	1-28734693	0.157772	8.71e-05	0.25	4.05978	trans	1	No
GRMZM2G000739	SUM2	LMAD	1	32215164	1-32215164	-0.245411	8.51e-05	0.0777027	4.06988	trans	1	No
GRMZM2G000739	SUM2	LMAD	1	34224188	1-34224188	0.134626	8.32e-05	0.331081	4.07981	trans	1	No
GRMZM2G000739	SUM2	LMAD	1	34908000	1-34908000	0.151331	3.31e-06	0.368243	5.48054	trans	1	No
GRMZM2G000739	SUM2	LMAD	1	35820197	1-35820197	0.134758	2.01e-05	0.486486	4.69613	trans	1	No
GRMZM2G000739	SUM2	LMAD	1	37343142	1-37343142	-0.193972	8.95e-07	0.209459	6.04835	trans	1	No
GRMZM2G000739	SUM2	LMAD	1	42377331	1-42377331	-0.450625	9.53e-06	0.0574324	5.02105	trans	2	No
GRMZM2G000739	SUM2	LMAD	1	42377339	1-42377339	-0.450625	9.53e-06	0.0506757	5.02105	trans	2	No
GRMZM2G000739	SUM2	LMAD	1	44052774	1-44052774	-0.280372	1.42e-05	0.0506757	4.84796	trans	1	No
GRMZM2G000739	SUM2	LMAD	1	44058075	1-44058075	-0.280372	1.42e-05	0.0506757	4.84796	trans	1	No
GRMZM2G000739	SUM2	LMAD	1	44059741	1-44059741	-0.280372	1.42e-05	0.0506757	4.84796	trans	1	No
GRMZM2G000739	SUM2	LMAD	1	44060941	1-44060941	-0.280372	1.42e-05	0.0506757	4.84796	trans	1	No
GRMZM2G000739	SUM2	LMAD	1	45168463	1-45168463	0.145743	3.42e-05	0.304054	4.46635	trans	1	No
GRMZM2G000739	SUM2	LMAD	1	46273853	1-46273853	0.138374	1.47e-05	0.422297	4.8315	trans	1	No
GRMZM2G000739	SUM2	LMAD	1	47129339	1-47129339	-0.263908	8.44e-05	0.0506757	4.07386	trans	1	No
GRMZM2G000739	SUM2	LMAD	1	51959205	1-51959205	0.171744	2.59e-06	0.290541	5.58726	trans	1	No
GRMZM2G000739	SUM2	LMAD	1	52510555	1-52510555	0.13836	7.63e-05	0.324324	4.11728	trans	1	No
GRMZM2G000739	SUM2	LMAD	1	54081707	1-54081707	0.190703	2.9e-05	0.135135	4.53719	trans	1	No
GRMZM2G000739	SUM2	LMAD	1	54370860	1-54370860	0.229208	1e-05	0.101351	4.99893	trans	1	No
GRMZM2G000739	SUM2	LMAD	1	57771106	1-57771106	0.264156	8.55e-05	0.0574324	4.06803	trans	2	No
GRMZM2G000739	SUM2	LMAD	1	63288096	1-63288096	-0.154458	5.8e-05	0.233108	4.23681	trans	1	No
GRMZM2G000739	SUM2	LMAD	1	63312295	1-63312295	-0.154458	5.8e-05	0.22973	4.23681	trans	1	No
GRMZM2G000739	SUM2	LMAD	1	63312328	1-63312328	-0.154458	5.8e-05	0.233108	4.23681	trans	1	No
GRMZM2G000739	SUM2	LMAD	1	63312347	1-63312347	-0.154458	5.8e-05	0.236486	4.23681	trans	1	No
GRMZM2G000739	SUM2	LMAD	1	66047486	1-66047486	0.211624	7.06e-05	0.0945946	4.15138	trans	1	No
GRMZM2G000739	SUM2	LMAD	1	75111483	1-75111483	0.280784	2.84e-05	0.0675676	4.5474	trans	1	No
GRMZM2G000739	SUM2	LMAD	1	77643896	1-77643896	0.273018	5.85e-05	0.0506757	4.23289	trans	1	No
GRMZM2G000739	SUM2	LMAD	1	78941618	1-78941618	-0.241854	5.39e-05	0.0743243	4.2683	trans	1	No
GRMZM2G000739	SUM2	LMAD	1	108736695	1-108736695	0.225749	5.48e-05	0.0912162	4.2611	trans	1	No
GRMZM2G000739	SUM2	LMAD	1	110998865	1-110998865	-0.143666	4.2e-05	0.398649	4.37637	trans	1	No
GRMZM2G000739	SUM2	LMAD	1	123954642	1-123954642	-0.188494	9.8e-05	0.141892	4.00858	trans	1	No
GRMZM2G000739	SUM2	LMAD	1	142302356	1-142302356	0.249101	4.43e-05	0.0675676	4.35366	trans	1	No
GRMZM2G000739	SUM2	LMAD	1	145787263	1-145787263	0.250214	4.68e-05	0.0675676	4.32929	trans	1	No
GRMZM2G000739	SUM2	LMAD	1	146780493	1-146780493	0.18516	8.71e-05	0.141892	4.06022	trans	1	No
GRMZM2G000739	SUM2	LMAD	1	147538675	1-147538675	0.29132	7.3e-06	0.0777027	5.13695	trans	1	No
GRMZM2G000739	SUM2	LMAD	1	147792870	1-147792870	0.205591	9.27e-05	0.108108	4.0331	trans	1	No
GRMZM2G000739	SUM2	LMAD	1	148089574	1-148089574	0.30338	8.79e-05	0.0540541	4.05619	trans	1	No
GRMZM2G000739	SUM2	LMAD	1	148451590	1-148451590	0.293768	6.55e-06	0.0709459	5.18389	trans	1	No
GRMZM2G000739	SUM2	LMAD	1	149154295	1-149154295	0.253409	1.28e-05	0.097973	4.89371	trans	1	No
GRMZM2G000739	SUM2	LMAD	1	150497832	1-150497832	0.205638	2.28e-05	0.121622	4.64287	trans	1	No
GRMZM2G000739	SUM2	LMAD	1	151221021	1-151221021	0.186263	3.48e-06	0.192568	5.45896	trans	1	No
GRMZM2G000739	SUM2	LMAD	1	156125920	1-156125920	0.282647	2.05e-06	0.0675676	5.68809	trans	1	No
GRMZM2G000739	SUM2	LMAD	1	156446521	1-156446521	0.225706	3.03e-05	0.111486	4.5184	trans	1	No
GRMZM2G000739	SUM2	LMAD	1	157087704	1-157087704	0.282475	8.81e-07	0.0945946	6.0549	trans	1	No
GRMZM2G000739	SUM2	LMAD	1	160517056	1-160517056	0.297357	2.5e-05	0.0506757	4.60202	trans	1	No
GRMZM2G000739	SUM2	LMAD	1	161301738	1-161301738	0.285454	1.36e-05	0.0540541	4.86627	trans	1	No
GRMZM2G000739	SUM2	LMAD	1	164523183	1-164523183	0.247293	5.28e-06	0.097973	5.277	trans	1	No
GRMZM2G000739	SUM2	LMAD	1	167465187	1-167465187	-0.246826	4.48e-05	0.0675676	4.34853	trans	1	No
GRMZM2G000739	SUM2	LMAD	1	170757917	1-170757917	0.274756	9.6e-06	0.0878378	5.01778	trans	2	No
GRMZM2G000739	SUM2	LMAD	1	171540315	1-171540315	0.20611	8.31e-05	0.114865	4.08062	trans	2	No
GRMZM2G000739	SUM2	LMAD	1	172356352	1-172356352	0.157149	8.13e-05	0.219595	4.08999	trans	1	No
GRMZM2G000739	SUM2	LMAD	1	176395538	1-176395538	0.244043	3.88e-05	0.0743243	4.41133	trans	1	No
GRMZM2G000739	SUM2	LMAD	1	176821573	1-176821573	0.185659	7.36e-05	0.131757	4.13303	trans	1	No
GRMZM2G000739	SUM2	LMAD	1	186762518	1-186762518	-0.256975	9.12e-05	0.0574324	4.03978	trans	1	No
GRMZM2G000739	SUM2	LMAD	1	193510027	1-193510027	-0.230418	9.97e-05	0.0844595	4.00119	trans	1	No
GRMZM2G000739	SUM2	LMAD	1	193843253	1-193843253	-0.251624	7.65e-06	0.101351	5.11659	trans	1	No
GRMZM2G000739	SUM2	LMAD	1	201946129	1-201946129	0.158456	1.78e-05	0.253378	4.74972	trans	1	No
GRMZM2G000739	SUM2	LMAD	1	201946163	1-201946163	0.158456	1.78e-05	0.253378	4.74972	trans	1	No
GRMZM2G000739	SUM2	LMAD	1	206536687	1-206536687	0.178236	2.01e-05	0.202703	4.6962	trans	1	No
GRMZM2G000739	SUM2	LMAD	1	211922163	1-211922163	0.177115	1.54e-05	0.239865	4.81129	trans	1	No
GRMZM2G000739	SUM2	LMAD	1	216256803	1-216256803	-0.233621	2.05e-05	0.101351	4.68866	trans	1	No
GRMZM2G000739	SUM2	LMAD	1	218651353	1-218651353	-0.207554	1.58e-05	0.111486	4.80135	trans	1	No
GRMZM2G000739	SUM2	LMAD	1	225162695	1-225162695	-0.154484	8.28e-06	0.273649	5.08204	trans	1	No
GRMZM2G000739	SUM2	LMAD	1	232337758	1-232337758	-0.261246	6.36e-05	0.0641892	4.19683	trans	1	No
GRMZM2G000739	SUM2	LMAD	1	233140313	1-233140313	-0.146504	6.62e-05	0.263514	4.17899	trans	1	No
GRMZM2G000739	SUM2	LMAD	1	235364764	1-235364764	0.187683	9.72e-05	0.135135	4.01221	trans	1	No
GRMZM2G000739	SUM2	LMAD	1	240296533	1-240296533	-0.158872	2.91e-05	0.226351	4.53616	trans	1	No
GRMZM2G000739	SUM2	LMAD	1	242756821	1-242756821	0.151872	9.62e-05	0.222973	4.01697	trans	1	No
GRMZM2G000739	SUM2	LMAD	1	249371391	1-249371391	0.289495	2.38e-05	0.0777027	4.62332	trans	1	No
GRMZM2G000739	SUM2	LMAD	1	274396467	1-274396467	0.171744	8.61e-05	0.236486	4.06488	trans	1	No
GRMZM2G000739	SUM2	LMAD	1	276996612	1-276996612	0.160476	1.56e-05	0.253378	4.80695	trans	1	No
GRMZM2G000739	SUM2	LMAD	1	277660671	1-277660671	-0.141434	7.16e-05	0.243243	4.14493	trans	1	No
GRMZM2G000739	SUM2	LMAD	1	280696836	1-280696836	0.143849	2.98e-05	0.334459	4.52618	trans	1	No
GRMZM2G000739	SUM2	LMAD	1	288291523	1-288291523	0.164316	9.89e-05	0.192568	4.00459	trans	1	No
GRMZM2G000739	SUM2	LMAD	1	294120521	1-294120521	0.136019	6.81e-05	0.449324	4.16704	trans	1	No
GRMZM2G000739	SUM2	LMAD	1	296174656	1-296174656	-0.188615	6.12e-05	0.138514	4.21357	trans	1	No
GRMZM2G000739	SUM2	LMAD	1	305134823	1-305134823	-0.363487	1.83e-06	0.0506757	5.73698	trans	1	No
GRMZM2G000739	SUM2	LMAD	1	306074245	1-306074245	-0.182168	5.03e-06	0.202703	5.29859	trans	1	No
GRMZM2G000739	SUM2	LMAD	2	7027506	2-7027506	0.176427	1.6e-05	0.158784	4.79659	trans	1	No
GRMZM2G000739	SUM2	LMAD	2	9093442	2-9093442	0.13821	7.14e-05	0.378378	4.14646	trans	1	No
GRMZM2G000739	SUM2	LMAD	2	9616913	2-9616913	-0.175573	3.61e-06	0.243243	5.4426	trans	1	No
GRMZM2G000739	SUM2	LMAD	2	10684381	2-10684381	-0.266111	4.49e-05	0.0709459	4.34793	trans	1	No
GRMZM2G000739	SUM2	LMAD	2	13919803	2-13919803	0.198099	2.61e-05	0.128378	4.58335	trans	2	No
GRMZM2G000739	SUM2	LMAD	2	14545686	2-14545686	-0.301146	6.74e-06	0.0574324	5.17123	trans	2	No
GRMZM2G000739	SUM2	LMAD	2	15450199	2-15450199	-0.14778	4.84e-05	0.39527	4.31484	trans	1	No
GRMZM2G000739	SUM2	LMAD	2	17053831	2-17053831	-0.160946	3.19e-05	0.243243	4.49623	trans	1	No
GRMZM2G000739	SUM2	LMAD	2	28940806	2-28940806	0.195215	4.09e-05	0.118243	4.38792	trans	1	No
GRMZM2G000739	SUM2	LMAD	2	35016766	2-35016766	0.212842	2.44e-05	0.152027	4.6128	trans	1	No
GRMZM2G000739	SUM2	LMAD	2	45581335	2-45581335	0.145245	9.03e-05	0.452703	4.04441	trans	1	No
GRMZM2G000739	SUM2	LMAD	2	59813276	2-59813276	0.125361	7.88e-05	0.476351	4.10334	trans	1	No
GRMZM2G000739	SUM2	LMAD	2	66614833	2-66614833	-0.136406	4.31e-05	0.435811	4.36584	trans	1	No
GRMZM2G000739	SUM2	LMAD	2	72830490	2-72830490	0.172331	2.44e-05	0.195946	4.61342	trans	1	No
GRMZM2G000739	SUM2	LMAD	2	73454798	2-73454798	0.136222	1.48e-05	0.456081	4.83046	trans	1	No
GRMZM2G000739	SUM2	LMAD	2	73780037	2-73780037	0.32772	5.93e-05	0.0574324	4.22661	trans	1	No
GRMZM2G000739	SUM2	LMAD	2	113605574	2-113605574	0.135067	9.58e-05	0.351351	4.01871	trans	1	No
GRMZM2G000739	SUM2	LMAD	2	121190213	2-121190213	0.253668	8.68e-05	0.0810811	4.06131	trans	1	No
GRMZM2G000739	SUM2	LMAD	2	132354902	2-132354902	0.131045	5.34e-05	0.469595	4.27234	trans	1	No
GRMZM2G000739	SUM2	LMAD	2	137309390	2-137309390	0.182262	4.26e-05	0.192568	4.37015	trans	1	No
GRMZM2G000739	SUM2	LMAD	2	137813557	2-137813557	-0.265026	6.13e-07	0.0810811	6.21264	trans	1	No
GRMZM2G000739	SUM2	LMAD	2	138653229	2-138653229	0.166566	1e-05	0.256757	5.00001	trans	1	No
GRMZM2G000739	SUM2	LMAD	2	141424835	2-141424835	0.210548	3.15e-06	0.128378	5.50216	trans	1	No
GRMZM2G000739	SUM2	LMAD	2	142016550	2-142016550	0.142159	8.73e-05	0.233108	4.05901	trans	1	No
GRMZM2G000739	SUM2	LMAD	2	146168854	2-146168854	-0.151061	1.81e-05	0.368243	4.74226	trans	1	No
GRMZM2G000739	SUM2	LMAD	2	153322019	2-153322019	-0.301546	3.02e-05	0.0540541	4.52001	trans	1	No
GRMZM2G000739	SUM2	LMAD	2	158977968	2-158977968	0.278584	3.57e-05	0.0540541	4.44748	trans	1	No
GRMZM2G000739	SUM2	LMAD	2	183597215	2-183597215	-0.173527	2.53e-05	0.185811	4.5973	trans	1	No
GRMZM2G000739	SUM2	LMAD	2	184264803	2-184264803	-0.144552	1.85e-05	0.456081	4.73306	trans	1	No
GRMZM2G000739	SUM2	LMAD	2	187810209	2-187810209	-0.277975	7.44e-05	0.0574324	4.12868	trans	1	No
GRMZM2G000739	SUM2	LMAD	2	192727123	2-192727123	0.198277	7.42e-05	0.101351	4.12986	trans	1	No
GRMZM2G000739	SUM2	LMAD	2	199591670	2-199591670	0.126818	8.48e-05	0.476351	4.07154	trans	1	No
GRMZM2G000739	SUM2	LMAD	2	201573097	2-201573097	-0.171582	4.79e-05	0.175676	4.31931	trans	1	No
GRMZM2G000739	SUM2	LMAD	2	221814603	2-221814603	0.15885	1.2e-06	0.405405	5.92167	trans	1	No
GRMZM2G000739	SUM2	LMAD	2	224555421	2-224555421	0.253423	8.15e-05	0.0574324	4.08875	trans	1	No
GRMZM2G000739	SUM2	LMAD	2	227455791	2-227455791	-0.162943	4.23e-05	0.199324	4.37408	trans	1	No
GRMZM2G000739	SUM2	LMAD	2	229642599	2-229642599	0.244641	5.59e-05	0.0574324	4.25245	trans	1	No
GRMZM2G000739	SUM2	LMAD	2	230637738	2-230637738	-0.239129	5.71e-05	0.0608108	4.2432	trans	1	No
GRMZM2G000739	SUM2	LMAD	2	235876585	2-235876585	0.274751	1.93e-05	0.0608108	4.71409	trans	1	No
GRMZM2G000739	SUM2	LMAD	2	238381025	2-238381025	-0.165098	3.92e-06	0.452703	5.40696	trans	1	No
GRMZM2G000739	SUM2	LMAD	2	239009425	2-239009425	0.14441	1.63e-05	0.297297	4.78744	trans	1	No
GRMZM2G000739	SUM2	LMAD	2	239877252	2-239877252	0.133408	7.65e-05	0.341216	4.11626	trans	1	No
GRMZM2G000739	SUM2	LMAD	2	240322251	2-240322251	0.203436	1.88e-07	0.216216	6.72584	trans	1	No
GRMZM2G000739	SUM2	LMAD	2	240322319	2-240322319	0.203436	1.88e-07	0.216216	6.72584	trans	1	No
GRMZM2G000739	SUM2	LMAD	2	242047719	2-242047719	-0.143658	2.25e-05	0.398649	4.64688	trans	1	No
GRMZM2G000739	SUM2	LMAD	3	1392944	3-1392944	-0.161293	4.97e-05	0.233108	4.30391	trans	1	No
GRMZM2G000739	SUM2	LMAD	3	4064972	3-4064972	0.148254	2.61e-05	0.483108	4.58404	trans	1	No
GRMZM2G000739	SUM2	LMAD	3	7391314	3-7391314	-0.309636	3.21e-06	0.0540541	5.49317	trans	1	No
GRMZM2G000739	SUM2	LMAD	3	8944310	3-8944310	-0.261116	7.6e-05	0.0540541	4.11928	trans	1	No
GRMZM2G000739	SUM2	LMAD	3	13718887	3-13718887	-0.155317	1.1e-05	0.293919	4.95767	trans	1	No
GRMZM2G000739	SUM2	LMAD	3	16187277	3-16187277	-0.164616	2.58e-05	0.222973	4.58888	trans	1	No
GRMZM2G000739	SUM2	LMAD	3	18554936	3-18554936	0.184946	3.34e-05	0.155405	4.47601	trans	1	No
GRMZM2G000739	SUM2	LMAD	3	19338698	3-19338698	0.188467	6.39e-05	0.148649	4.19475	trans	1	No
GRMZM2G000739	SUM2	LMAD	3	20164548	3-20164548	-0.138633	8.05e-05	0.418919	4.09404	trans	1	No
GRMZM2G000739	SUM2	LMAD	3	21079737	3-21079737	0.215787	7.12e-05	0.101351	4.14778	trans	1	No
GRMZM2G000739	SUM2	LMAD	3	21079755	3-21079755	0.215787	7.12e-05	0.101351	4.14778	trans	1	No
GRMZM2G000739	SUM2	LMAD	3	21079770	3-21079770	0.215787	7.12e-05	0.101351	4.14778	trans	1	No
GRMZM2G000739	SUM2	LMAD	3	21115964	3-21115964	0.215787	7.12e-05	0.101351	4.14778	trans	1	No
GRMZM2G000739	SUM2	LMAD	3	21115967	3-21115967	0.215787	7.12e-05	0.101351	4.14778	trans	1	No
GRMZM2G000739	SUM2	LMAD	3	21116045	3-21116045	0.215787	7.12e-05	0.101351	4.14778	trans	1	No
GRMZM2G000739	SUM2	LMAD	3	21116082	3-21116082	0.215787	7.12e-05	0.101351	4.14778	trans	1	No
GRMZM2G000739	SUM2	LMAD	3	21116106	3-21116106	0.215787	7.12e-05	0.101351	4.14778	trans	1	No
GRMZM2G000739	SUM2	LMAD	3	21116257	3-21116257	0.215787	7.12e-05	0.101351	4.14778	trans	1	No
GRMZM2G000739	SUM2	LMAD	3	21116315	3-21116315	0.215787	7.12e-05	0.101351	4.14778	trans	1	No
GRMZM2G000739	SUM2	LMAD	3	22798148	3-22798148	-0.297729	2.18e-05	0.0675676	4.66226	trans	1	No
GRMZM2G000739	SUM2	LMAD	3	23221618	3-23221618	-0.314137	5e-05	0.0608108	4.3007	trans	1	No
GRMZM2G000739	SUM2	LMAD	3	23842249	3-23842249	0.265744	7.65e-07	0.0912162	6.11646	trans	1	No
GRMZM2G000739	SUM2	LMAD	3	33365820	3-33365820	0.173609	8.67e-05	0.162162	4.06199	trans	1	No
GRMZM2G000739	SUM2	LMAD	3	33866380	3-33866380	0.198343	2.2e-05	0.138514	4.65798	trans	1	No
GRMZM2G000739	SUM2	LMAD	3	35281541	3-35281541	0.263927	3.39e-05	0.0743243	4.4704	trans	1	No
GRMZM2G000739	SUM2	LMAD	3	37094416	3-37094416	-0.192914	4.61e-05	0.14527	4.33613	trans	1	No
GRMZM2G000739	SUM2	LMAD	3	41025171	3-41025171	-0.175245	8e-05	0.189189	4.09693	trans	1	No
GRMZM2G000739	SUM2	LMAD	3	42579503	3-42579503	-0.237543	6.01e-05	0.10473	4.22136	trans	1	No
GRMZM2G000739	SUM2	LMAD	3	43497007	3-43497007	-0.2708	3.1e-05	0.0743243	4.50872	trans	2	No
GRMZM2G000739	SUM2	LMAD	3	44099797	3-44099797	-0.173505	6.46e-05	0.206081	4.19	trans	1	No
GRMZM2G000739	SUM2	LMAD	3	44503220	3-44503220	-0.14948	2.15e-05	0.324324	4.667	trans	1	No
GRMZM2G000739	SUM2	LMAD	3	44810264	3-44810264	0.132208	7.16e-05	0.466216	4.14488	trans	1	No
GRMZM2G000739	SUM2	LMAD	3	49205026	3-49205026	-0.186294	4.17e-06	0.233108	5.38007	trans	1	No
GRMZM2G000739	SUM2	LMAD	3	52052817	3-52052817	-0.241081	6.63e-05	0.0777027	4.17865	trans	1	No
GRMZM2G000739	SUM2	LMAD	3	57934035	3-57934035	0.268029	3.2e-05	0.0810811	4.49442	trans	1	No
GRMZM2G000739	SUM2	LMAD	3	60595932	3-60595932	-0.193206	7.34e-05	0.135135	4.13407	trans	1	No
GRMZM2G000739	SUM2	LMAD	3	65041871	3-65041871	-0.251712	9.63e-05	0.0675676	4.01648	trans	1	No
GRMZM2G000739	SUM2	LMAD	3	101386613	3-101386613	0.161145	4.6e-05	0.199324	4.33724	trans	1	No
GRMZM2G000739	SUM2	LMAD	3	114779819	3-114779819	-0.274935	8.13e-05	0.0608108	4.08966	trans	1	No
GRMZM2G000739	SUM2	LMAD	3	118745893	3-118745893	0.152444	3.44e-05	0.290541	4.46348	trans	1	No
GRMZM2G000739	SUM2	LMAD	3	125283750	3-125283750	0.159282	5.49e-05	0.236486	4.26009	trans	1	No
GRMZM2G000739	SUM2	LMAD	3	125989673	3-125989673	0.142824	6.53e-05	0.320946	4.18491	trans	1	No
GRMZM2G000739	SUM2	LMAD	3	128195172	3-128195172	-0.282832	6.05e-05	0.0540541	4.21845	trans	1	No
GRMZM2G000739	SUM2	LMAD	3	141137780	3-141137780	-0.178658	2.08e-05	0.202703	4.68161	trans	2	No
GRMZM2G000739	SUM2	LMAD	3	141439382	3-141439382	-0.136978	9.58e-05	0.391892	4.01872	trans	1	No
GRMZM2G000739	SUM2	LMAD	3	142703447	3-142703447	0.135609	3.12e-05	0.466216	4.50574	trans	1	No
GRMZM2G000739	SUM2	LMAD	3	143464946	3-143464946	0.1854	8.52e-05	0.135135	4.06956	trans	1	No
GRMZM2G000739	SUM2	LMAD	3	153843005	3-153843005	0.141749	2.56e-05	0.344595	4.59248	trans	1	No
GRMZM2G000739	SUM2	LMAD	3	156048207	3-156048207	0.142947	3.96e-05	0.293919	4.40242	trans	1	No
GRMZM2G000739	SUM2	LMAD	3	161341519	3-161341519	0.205759	3.73e-06	0.158784	5.42832	trans	1	No
GRMZM2G000739	SUM2	LMAD	3	164682199	3-164682199	0.134765	2.66e-05	0.445946	4.57477	trans	1	No
GRMZM2G000739	SUM2	LMAD	3	166635213	3-166635213	0.134859	4.25e-05	0.391892	4.37166	trans	1	No
GRMZM2G000739	SUM2	LMAD	3	170036441	3-170036441	0.16329	6.47e-05	0.202703	4.18903	trans	1	No
GRMZM2G000739	SUM2	LMAD	3	171278038	3-171278038	0.206196	3.67e-05	0.114865	4.43509	trans	1	No
GRMZM2G000739	SUM2	LMAD	3	179034549	3-179034549	0.174067	3.96e-05	0.165541	4.40188	trans	1	No
GRMZM2G000739	SUM2	LMAD	3	192818098	3-192818098	0.214059	5.2e-06	0.148649	5.28368	trans	1	No
GRMZM2G000739	SUM2	LMAD	3	197619928	3-197619928	-0.12789	7.32e-05	0.422297	4.13547	trans	1	No
GRMZM2G000739	SUM2	LMAD	3	205149092	3-205149092	0.140567	1.27e-05	0.486486	4.89485	trans	1	No
GRMZM2G000739	SUM2	LMAD	3	211589956	3-211589956	-0.283177	7.11e-05	0.0709459	4.14843	trans	1	No
GRMZM2G000739	SUM2	LMAD	3	214253203	3-214253203	-0.257206	7.79e-05	0.0506757	4.10842	trans	1	No
GRMZM2G000739	SUM2	LMAD	3	215674908	3-215674908	-0.129573	9.73e-05	0.486486	4.0117	trans	1	No
GRMZM2G000739	SUM2	LMAD	3	217457856	3-217457856	0.235964	9.42e-05	0.0912162	4.02578	trans	1	No
GRMZM2G000739	SUM2	LMAD	3	225604127	3-225604127	0.145813	6.66e-05	0.263514	4.17631	trans	1	No
GRMZM2G000739	SUM2	LMAD	3	227091547	3-227091547	-0.253115	8.91e-05	0.0608108	4.05026	trans	2	No
GRMZM2G000739	SUM2	LMAD	3	231105657	3-231105657	-0.220154	1.45e-06	0.152027	5.83963	trans	1	No
GRMZM2G000739	SUM2	LMAD	3	233484775	3-233484775	0.153347	1.06e-05	0.35473	4.97277	trans	1	No
GRMZM2G000739	SUM2	LMAD	4	3198566	4-3198566	0.285494	2.45e-05	0.0675676	4.61172	trans	2	No
GRMZM2G000739	SUM2	LMAD	4	5466599	4-5466599	0.153247	5.82e-05	0.266892	4.23483	trans	1	No
GRMZM2G000739	SUM2	LMAD	4	6896519	4-6896519	0.15824	1.69e-05	0.243243	4.771	trans	2	No
GRMZM2G000739	SUM2	LMAD	4	7356379	4-7356379	0.205859	4.57e-05	0.108108	4.34034	trans	1	No
GRMZM2G000739	SUM2	LMAD	4	19519297	4-19519297	0.208883	4.74e-06	0.155405	5.32378	trans	1	No
GRMZM2G000739	SUM2	LMAD	4	21245476	4-21245476	-0.272549	9.32e-05	0.0574324	4.03081	trans	1	No
GRMZM2G000739	SUM2	LMAD	4	21632847	4-21632847	-0.152715	7.5e-05	0.219595	4.12522	trans	1	No
GRMZM2G000739	SUM2	LMAD	4	22264131	4-22264131	-0.169623	3.27e-05	0.233108	4.48535	trans	1	No
GRMZM2G000739	SUM2	LMAD	4	24028117	4-24028117	0.20139	9.38e-05	0.135135	4.02787	trans	1	No
GRMZM2G000739	SUM2	LMAD	4	24403193	4-24403193	0.184157	5.88e-05	0.158784	4.23059	trans	1	No
GRMZM2G000739	SUM2	LMAD	4	24980414	4-24980414	0.193783	8.66e-05	0.128378	4.06236	trans	1	No
GRMZM2G000739	SUM2	LMAD	4	31382974	4-31382974	0.133148	6.71e-05	0.405405	4.17324	trans	1	No
GRMZM2G000739	SUM2	LMAD	4	33055788	4-33055788	0.176837	9.83e-05	0.135135	4.00735	trans	1	No
GRMZM2G000739	SUM2	LMAD	4	38602086	4-38602086	-0.157688	1.85e-05	0.337838	4.73259	trans	1	No
GRMZM2G000739	SUM2	LMAD	4	71396993	4-71396993	0.141354	4.48e-05	0.337838	4.34881	trans	1	No
GRMZM2G000739	SUM2	LMAD	4	72074259	4-72074259	-0.170926	5.89e-05	0.209459	4.22999	trans	1	No
GRMZM2G000739	SUM2	LMAD	4	72532663	4-72532663	-0.138989	7.6e-05	0.324324	4.11944	trans	1	No
GRMZM2G000739	SUM2	LMAD	4	74067954	4-74067954	-0.330279	4.39e-05	0.0574324	4.35774	trans	1	No
GRMZM2G000739	SUM2	LMAD	4	115022597	4-115022597	0.244191	2e-05	0.0912162	4.69981	trans	1	No
GRMZM2G000739	SUM2	LMAD	4	116530882	4-116530882	0.277068	4.58e-05	0.0675676	4.33874	trans	1	No
[truncated: 45,659 more rows]

## Sheet: LMAN
Table S10. C) Top SNPs associated in trans with transcript abundance of genes encoding steps in tetrapyrrole biosynthesis pathway in LMAN
Trait	Trait name	Tissue	CHR	POS	SNP	SNP Effect	Pvalue	MAF	Log10p	SNP Type	SNP_count	Hot Top SNP
AC209626.2_FG013	LES28	LMAN	1	4912598	1-4912598	-0.0886811	7.28e-06	0.314189	5.13784	trans	1	No
AC209626.2_FG013	LES28	LMAN	1	5943926	1-5943926	-0.123675	6.42e-05	0.108108	4.1925	trans	1	No
AC209626.2_FG013	LES28	LMAN	1	7060699	1-7060699	0.106027	6.6e-05	0.141892	4.1802	trans	1	No
AC209626.2_FG013	LES28	LMAN	1	7060700	1-7060700	0.106027	6.6e-05	0.14527	4.1802	trans	1	No
AC209626.2_FG013	LES28	LMAN	1	8725664	1-8725664	-0.0778916	2.65e-05	0.496622	4.57757	trans	1	No
AC209626.2_FG013	LES28	LMAN	1	11092751	1-11092751	-0.0770448	3.37e-05	0.466216	4.47214	trans	1	No
AC209626.2_FG013	LES28	LMAN	1	13051288	1-13051288	-0.0791843	2.15e-05	0.435811	4.6675	trans	1	No
AC209626.2_FG013	LES28	LMAN	1	14224859	1-14224859	-0.0763622	4.78e-05	0.425676	4.32077	trans	1	No
AC209626.2_FG013	LES28	LMAN	1	16327339	1-16327339	-0.126782	4.93e-06	0.118243	5.30723	trans	1	No
AC209626.2_FG013	LES28	LMAN	1	19965725	1-19965725	-0.0765146	4.61e-05	0.422297	4.3364	trans	1	No
AC209626.2_FG013	LES28	LMAN	1	28486393	1-28486393	-0.0792067	5.37e-05	0.35473	4.26973	trans	1	No
AC209626.2_FG013	LES28	LMAN	1	34882915	1-34882915	-0.144929	8.6e-06	0.0810811	5.06547	trans	1	No
AC209626.2_FG013	LES28	LMAN	1	35266955	1-35266955	-0.0776486	9.76e-05	0.304054	4.01046	trans	1	No
AC209626.2_FG013	LES28	LMAN	1	36652663	1-36652663	-0.07921	2.83e-05	0.381757	4.54766	trans	1	No
AC209626.2_FG013	LES28	LMAN	1	38679693	1-38679693	-0.1377	7.77e-05	0.0675676	4.10948	trans	1	No
AC209626.2_FG013	LES28	LMAN	1	45935670	1-45935670	-0.0975876	3.35e-05	0.199324	4.47451	trans	1	No
AC209626.2_FG013	LES28	LMAN	1	49534846	1-49534846	-0.12908	4.09e-05	0.0844595	4.38878	trans	1	No
AC209626.2_FG013	LES28	LMAN	1	52662063	1-52662063	-0.0872698	1.57e-05	0.307432	4.80523	trans	1	No
AC209626.2_FG013	LES28	LMAN	1	54030398	1-54030398	-0.074402	6.34e-05	0.435811	4.1982	trans	1	No
AC209626.2_FG013	LES28	LMAN	1	54370860	1-54370860	-0.121101	3.95e-05	0.101351	4.40327	trans	1	No
AC209626.2_FG013	LES28	LMAN	1	55378622	1-55378622	-0.137606	3.63e-05	0.10473	4.43996	trans	1	No
AC209626.2_FG013	LES28	LMAN	1	56132083	1-56132083	-0.0898136	2.39e-06	0.358108	5.62097	trans	1	No
AC209626.2_FG013	LES28	LMAN	1	56852992	1-56852992	-0.0880141	3.12e-06	0.408784	5.5063	trans	1	No
AC209626.2_FG013	LES28	LMAN	1	62619925	1-62619925	-0.166896	2.69e-05	0.0574324	4.57093	trans	1	No
AC209626.2_FG013	LES28	LMAN	1	64958747	1-64958747	-0.107247	1.16e-05	0.185811	4.93428	trans	1	No
AC209626.2_FG013	LES28	LMAN	1	66540459	1-66540459	0.17097	5.96e-05	0.0608108	4.22506	trans	1	No
AC209626.2_FG013	LES28	LMAN	1	70148701	1-70148701	-0.0960157	9.21e-05	0.168919	4.03554	trans	1	No
AC209626.2_FG013	LES28	LMAN	1	83107406	1-83107406	0.109803	6.67e-05	0.138514	4.17567	trans	1	No
AC209626.2_FG013	LES28	LMAN	1	93461820	1-93461820	0.0791396	9.46e-05	0.344595	4.02403	trans	1	No
AC209626.2_FG013	LES28	LMAN	1	98167075	1-98167075	0.177944	5.75e-05	0.0574324	4.24022	trans	1	No
AC209626.2_FG013	LES28	LMAN	1	150473585	1-150473585	-0.0943101	5.45e-05	0.202703	4.26349	trans	1	No
AC209626.2_FG013	LES28	LMAN	1	174884437	1-174884437	-0.0765194	3.77e-05	0.47973	4.42355	trans	1	No
AC209626.2_FG013	LES28	LMAN	1	189046788	1-189046788	-0.123399	4.97e-05	0.0945946	4.30372	trans	1	No
AC209626.2_FG013	LES28	LMAN	1	192209438	1-192209438	0.120926	5.36e-05	0.108108	4.27105	trans	1	No
AC209626.2_FG013	LES28	LMAN	1	192712857	1-192712857	-0.0887874	2.55e-05	0.260135	4.59366	trans	1	No
AC209626.2_FG013	LES28	LMAN	1	197496167	1-197496167	0.184814	6.13e-05	0.0506757	4.21266	trans	1	No
AC209626.2_FG013	LES28	LMAN	1	197496201	1-197496201	0.184814	6.13e-05	0.0506757	4.21266	trans	1	No
[truncated: 50,198 more rows]
