# Supplementary material for: Natural variation in tetrapyrrole biosynthetic enzymes and their regulation modifies the maize chlorophyll mutant Oy1-N1989
Source: Plant Physiol. 2025 Nov 12;199(3):kiaf431. doi: 10.1093/plphys/kiaf431 (PMC12607265; doi:10.1093/plphys/kiaf431)
Supplement: kiaf431_Supplementary_Data [file kiaf431_supplementary_data.zip › Table S11.xlsx]

## Sheet: L3Base
Table S11. A) Trans eQTL hotspots affecting the expression of 8 or more tetrapyrrole pathway gene in L3Base within a window of 40 kb
Hotspot	SNP	Trait	Trait_name	Pathway	Tissue	CHR	POS	SNP Effect	Pvalue	MAF	Log10p	SNP Type	SNP Count	Hot Top SNP	Gene Count	No. of genes within hotspot
1	1-2766314	GRMZM2G044074	LES22	Porphyrin Biosynthesis	L3Base	1	2766314	0.00668027	4.37e-05	0.114865	4.35909	trans	2	No	101	9
1	1-2766314	GRMZM2G464328	GUN4	Chlorophyll Biosynthesis	L3Base	1	2766314	0.0808958	7.7e-05	0.114865	4.11327	trans	2	No	96	9
1	1-2781375	GRMZM2G039396	PRPO1	Porphyrin Biosynthesis	L3Base	1	2781375	-0.46251	5.02e-05	0.135135	4.29916	trans	1	No	93	9
1	1-2792734	GRMZM2G046932	GTS4	Porphyrin Biosynthesis	L3Base	1	2792734	-0.649255	3.6e-05	0.0574324	4.44428	trans	1	No	21	9
1	1-2793045	AC209626.2_FG013	LES28	Porphyrin Biosynthesis	L3Base	1	2793045	-0.187461	6.5e-05	0.442568	4.187	trans	1	No	35	9
1	1-2794477	GRMZM2G397247	ALAD1	Porphyrin Biosynthesis	L3Base	1	2794477	0.231916	4.98e-05	0.462838	4.30289	trans	2	No	135	9
1	1-2794477	GRMZM2G419806	OY1	Chlorophyll Biosynthesis	L3Base	1	2794477	0.0805488	3.54e-05	0.462838	4.45068	trans	2	No	157	9
1	1-2797568	GRMZM2G043453	CHLD1	Chlorophyll Biosynthesis	L3Base	1	2797568	0.0760637	4.08e-05	0.199324	4.38941	trans	2	No	94	9
1	1-2797568	GRMZM2G065194	NYC1L1	Chlorophyll Biosynthesis	L3Base	1	2797568	0.651475	8.56e-06	0.199324	5.06744	trans	2	No	47	9
2	1-7346418	GRMZM2G010196	YCF54	Chlorophyll Biosynthesis	L3Base	1	7346418	-0.22589	8.63e-05	0.202703	4.06396	trans	11	Yes	137	12
2	1-7346418	GRMZM2G026117	CF1	Porphyrin Biosynthesis	L3Base	1	7346418	-0.612206	6.15e-06	0.202703	5.21117	trans	11	Yes	155	12
2	1-7346418	GRMZM2G043453	CHLD1	Chlorophyll Biosynthesis	L3Base	1	7346418	-0.0834707	2.29e-05	0.202703	4.64057	trans	11	Yes	94	12
2	1-7346418	GRMZM2G063048	DVR1	Chlorophyll Biosynthesis	L3Base	1	7346418	-0.669836	8.04e-05	0.202703	4.09453	trans	11	Yes	80	12
2	1-7346418	GRMZM2G081462	MPEC1	Chlorophyll Biosynthesis	L3Base	1	7346418	-0.0804807	7.09e-06	0.202703	5.14947	trans	11	Yes	120	12
2	1-7346418	GRMZM2G116258	GSA1	Porphyrin Biosynthesis	L3Base	1	7346418	-1.16758	3.06e-06	0.202703	5.51375	trans	11	Yes	134	12
2	1-7346418	GRMZM2G138190	SGRL1	Chlorophyll Catabolism	L3Base	1	7346418	-0.294693	8.28e-06	0.202703	5.08179	trans	11	Yes	46	12
2	1-7346418	GRMZM2G162672	CHLG1	Chlorophyll Biosynthesis	L3Base	1	7346418	-1.46173	1.12e-05	0.202703	4.95262	trans	11	Yes	98	12
2	1-7346418	GRMZM2G397247	ALAD1	Porphyrin Biosynthesis	L3Base	1	7346418	-0.305112	7.63e-06	0.202703	5.11757	trans	11	Yes	135	12
2	1-7346418	GRMZM2G419806	OY1	Chlorophyll Biosynthesis	L3Base	1	7346418	-0.0968517	3.24e-05	0.202703	4.48911	trans	11	Yes	157	12
2	1-7346418	GRMZM2G464328	GUN4	Chlorophyll Biosynthesis	L3Base	1	7346418	-0.0774598	7.3e-07	0.202703	6.13648	trans	11	Yes	96	12
2	1-7359560	GRMZM2G057491	GTS5	Porphyrin Biosynthesis	L3Base	1	7359560	0.0294601	3.92e-06	0.273649	5.40633	trans	1	No	19	12
3	1-8040651	GRMZM2G464328	GUN4	Chlorophyll Biosynthesis	L3Base	1	8040651	-0.0525562	7.43e-05	0.469595	4.12888	trans	1	No	96	9
3	1-8041493	GRMZM2G058261	PRPO4	Porphyrin Biosynthesis	L3Base	1	8041493	-0.164185	6.2e-05	0.14527	4.20733	trans	4	No	63	9
3	1-8041493	GRMZM2G081462	MPEC1	Chlorophyll Biosynthesis	L3Base	1	8041493	-0.0775108	5.93e-05	0.14527	4.22696	trans	4	No	120	9
3	1-8041493	GRMZM2G101004	ELM2	Bilin Biosynthesis	L3Base	1	8041493	0.0126518	3.39e-06	0.14527	5.47037	trans	4	No	69	9
3	1-8041493	GRMZM2G170013	NYC1	Chlorophyll Biosynthesis	L3Base	1	8041493	-0.0750267	2.53e-07	0.14527	6.59737	trans	4	No	40	9
3	1-8043687	GRMZM2G010196	YCF54	Chlorophyll Biosynthesis	L3Base	1	8043687	-0.191098	4.69e-05	0.422297	4.32876	trans	1	No	137	9
3	1-8045079	GRMZM2G349062	LLS1L1	Chlorophyll Catabolism	L3Base	1	8045079	5.20519	7.75e-06	0.0506757	5.11051	trans	1	No	43	9
3	1-8046983	GRMZM2G458824	RCCR1	Chlorophyll Catabolism	L3Base	1	8046983	-0.471286	9.6e-05	0.165541	4.01759	trans	1	No	45	9
3	1-8055078	GRMZM2G004222	HO6	Bilin Biosynthesis	L3Base	1	8055078	-0.0300952	5.98e-06	0.0777027	5.22363	trans	1	No	46	9
4	1-14632847	GRMZM2G377539	LES22L3	Porphyrin Biosynthesis	L3Base	1	14632847	-0.0888112	5.33e-06	0.172297	5.27338	trans	1	No	24	13
4	1-14640442	GRMZM2G039396	PRPO1	Porphyrin Biosynthesis	L3Base	1	14640442	0.634464	1.81e-05	0.0709459	4.74286	trans	1	No	93	13
4	1-14640571	GRMZM2G116258	GSA1	Porphyrin Biosynthesis	L3Base	1	14640571	-1.56604	9.39e-05	0.0709459	4.02743	trans	3	No	134	13
4	1-14640571	GRMZM2G397247	ALAD1	Porphyrin Biosynthesis	L3Base	1	14640571	-0.517088	1.87e-06	0.0709459	5.72727	trans	3	No	135	13
4	1-14640571	GRMZM2G419806	OY1	Chlorophyll Biosynthesis	L3Base	1	14640571	-0.162077	1.26e-05	0.0709459	4.89915	trans	3	No	157	13
4	1-14645838	GRMZM2G081462	MPEC1	Chlorophyll Biosynthesis	L3Base	1	14645838	0.0981094	8.78e-05	0.0878378	4.05647	trans	6	No	120	13
4	1-14645838	GRMZM2G113325	FC2	Heme Biosynthesis	L3Base	1	14645838	-0.0136879	2.55e-07	0.0878378	6.5932	trans	6	No	38	13
4	1-14645838	GRMZM2G161673	MPMT1	Chlorophyll Biosynthesis	L3Base	1	14645838	0.594964	1.36e-06	0.0878378	5.8669	trans	6	No	116	13
4	1-14645838	GRMZM2G177412	GTR1	Porphyrin Biosynthesis	L3Base	1	14645838	0.134638	6.78e-05	0.0878378	4.16886	trans	6	No	82	13
4	1-14645838	GRMZM2G323024	CHLH1	Chlorophyll Biosynthesis	L3Base	1	14645838	0.249238	4.44e-05	0.0878378	4.35291	trans	6	No	50	13
4	1-14645838	GRMZM2G349062	LLS1L1	Chlorophyll Catabolism	L3Base	1	14645838	3.67912	1.53e-05	0.0878378	4.8148	trans	6	No	43	13
4	1-14646841	GRMZM2G010196	YCF54	Chlorophyll Biosynthesis	L3Base	1	14646841	-0.443613	3.24e-06	0.0608108	5.49	trans	2	No	137	13
4	1-14646841	GRMZM2G026117	CF1	Porphyrin Biosynthesis	L3Base	1	14646841	-0.893202	7.86e-05	0.0608108	4.10467	trans	2	No	155	13
5	1-17915578	GRMZM2G010196	YCF54	Chlorophyll Biosynthesis	L3Base	1	17915578	-0.386524	5.58e-05	0.0506757	4.25301	trans	2	No	137	9
5	1-17915578	GRMZM2G073351	PCR3	Chlorophyll Biosynthesis	L3Base	1	17915578	-0.126042	3.63e-05	0.0506757	4.44008	trans	2	No	127	9
5	1-17928244	GRMZM2G419111	GGH2	Chlorophyll Biosynthesis	L3Base	1	17928244	0.0444144	4.71e-05	0.435811	4.32737	trans	1	No	27	9
5	1-17929954	GRMZM2G065194	NYC1L1	Chlorophyll Biosynthesis	L3Base	1	17929954	-1.01479	4.78e-05	0.0810811	4.32041	trans	1	No	47	9
5	1-17941954	GRMZM2G379563	NYE2	Chlorophyll Catabolism	L3Base	1	17941954	0.0314721	1.29e-05	0.307432	4.89075	trans	1	No	10	9
5	1-17942640	GRMZM2G063048	DVR1	Chlorophyll Biosynthesis	L3Base	1	17942640	-0.83587	7.1e-05	0.121622	4.14854	trans	1	No	80	9
5	1-17943099	GRMZM2G113325	FC2	Heme Biosynthesis	L3Base	1	17943099	0.0134477	7.54e-05	0.0540541	4.1225	trans	1	No	38	9
5	1-17943192	GRMZM2G025031	LES22L2	Porphyrin Biosynthesis	L3Base	1	17943192	0.157972	7.98e-05	0.239865	4.09795	trans	1	No	20	9
5	1-17946792	GRMZM2G377539	LES22L3	Porphyrin Biosynthesis	L3Base	1	17946792	0.060629	6.99e-05	0.381757	4.15561	trans	1	No	24	9
6	1-34884973	GRMZM2G010196	YCF54	Chlorophyll Biosynthesis	L3Base	1	34884973	0.369791	4e-05	0.0608108	4.39777	trans	2	No	137	8
6	1-34884973	GRMZM2G026117	CF1	Porphyrin Biosynthesis	L3Base	1	34884973	0.837972	8.41e-05	0.0608108	4.07534	trans	2	No	155	8
6	1-34904166	GRMZM2G349062	LLS1L1	Chlorophyll Catabolism	L3Base	1	34904166	2.45286	5.71e-07	0.398649	6.24312	trans	1	No	43	8
6	1-34908239	GRMZM2G056686	HCAR1	Chlorophyll Biosynthesis	L3Base	1	34908239	0.00275165	5.47e-05	0.280405	4.26204	trans	1	No	43	8
6	1-34908265	GRMZM2G056686	HCAR1	Chlorophyll Biosynthesis	L3Base	1	34908265	0.00275165	5.47e-05	0.280405	4.26204	trans	1	No	43	8
6	1-34908614	GRMZM2G058261	PRPO4	Porphyrin Biosynthesis	L3Base	1	34908614	0.115209	6.21e-05	0.456081	4.20725	trans	1	No	63	8
6	1-34911958	GRMZM2G161673	MPMT1	Chlorophyll Biosynthesis	L3Base	1	34911958	0.492721	2.92e-05	0.0912162	4.53465	trans	1	No	116	8
6	1-34913152	GRMZM2G126873	LLS1L5	Chlorophyll Catabolism	L3Base	1	34913152	0.082252	8.51e-06	0.402027	5.07023	trans	1	No	16	8
6	1-34919852	GRMZM2G339563	LLS1	Chlorophyll Catabolism	L3Base	1	34919852	0.0858635	2.66e-05	0.429054	4.57436	trans	1	No	40	8
7	1-40510505	AC233922.1_FG004	GTS3	Porphyrin Biosynthesis	L3Base	1	40510505	-0.270095	4.89e-05	0.0844595	4.31033	trans	1	No	20	16
7	1-40519893	GRMZM2G058261	PRPO4	Porphyrin Biosynthesis	L3Base	1	40519893	-0.120156	8.51e-05	0.334459	4.06993	trans	1	No	63	16
7	1-40528458	GRMZM2G010196	YCF54	Chlorophyll Biosynthesis	L3Base	1	40528458	-0.264755	2.51e-07	0.25	6.60058	trans	10	Yes	137	16
7	1-40528458	GRMZM2G026117	CF1	Porphyrin Biosynthesis	L3Base	1	40528458	-0.574692	1.89e-06	0.25	5.72426	trans	10	Yes	155	16
7	1-40528458	GRMZM2G044074	LES22	Porphyrin Biosynthesis	L3Base	1	40528458	-0.005216	5.95e-06	0.25	5.22546	trans	10	Yes	101	16
7	1-40528458	GRMZM2G073351	PCR3	Chlorophyll Biosynthesis	L3Base	1	40528458	-0.0715562	6e-06	0.25	5.2219	trans	10	Yes	127	16
7	1-40528458	GRMZM2G105644	GGH1	Chlorophyll Biosynthesis	L3Base	1	40528458	-0.0253315	1.47e-06	0.25	5.83219	trans	10	Yes	130	16
7	1-40528458	GRMZM2G116258	GSA1	Porphyrin Biosynthesis	L3Base	1	40528458	-1.05508	3.64e-06	0.25	5.43908	trans	10	Yes	134	16
7	1-40528458	GRMZM2G162672	CHLG1	Chlorophyll Biosynthesis	L3Base	1	40528458	-1.29206	1.67e-05	0.25	4.7783	trans	10	Yes	98	16
7	1-40528458	GRMZM2G397247	ALAD1	Porphyrin Biosynthesis	L3Base	1	40528458	-0.251534	9.68e-05	0.25	4.01419	trans	10	Yes	135	16
7	1-40528458	GRMZM2G419806	OY1	Chlorophyll Biosynthesis	L3Base	1	40528458	-0.108197	6.87e-07	0.25	6.16295	trans	10	Yes	157	16
7	1-40528458	GRMZM2G464328	GUN4	Chlorophyll Biosynthesis	L3Base	1	40528458	-0.0621132	5.86e-06	0.25	5.23179	trans	10	Yes	96	16
7	1-40530539	GRMZM2G364901	PRPO2	Porphyrin Biosynthesis	L3Base	1	40530539	-0.00100032	6.22e-05	0.337838	4.20622	trans	1	No	23	16
7	1-40545478	GRMZM2G043453	CHLD1	Chlorophyll Biosynthesis	L3Base	1	40545478	-0.0650681	3.94e-05	0.442568	4.40474	trans	1	No	94	16
7	1-40545493	GRMZM2G458824	RCCR1	Chlorophyll Catabolism	L3Base	1	40545493	-0.397267	2.42e-05	0.412162	4.61692	trans	1	No	45	16
7	1-40545627	GRMZM2G161673	MPMT1	Chlorophyll Biosynthesis	L3Base	1	40545627	-0.367047	1.93e-05	0.226351	4.71481	trans	1	No	116	16
8	1-43104620	GRMZM2G458824	RCCR1	Chlorophyll Catabolism	L3Base	1	43104620	0.384245	3.68e-05	0.351351	4.43403	trans	1	No	45	11
8	1-43110528	GRMZM2G000739	SUM2	Siroheme Biosynthesis	L3Base	1	43110528	0.151325	6.97e-05	0.388514	4.15698	trans	1	No	30	11
8	1-43110595	GRMZM2G000739	SUM2	Siroheme Biosynthesis	L3Base	1	43110595	0.151325	6.97e-05	0.388514	4.15698	trans	1	No	30	11
8	1-43111545	GRMZM2G036455	PCR2	Chlorophyll Biosynthesis	L3Base	1	43111545	-0.0675536	6.46e-05	0.405405	4.1901	trans	1	No	38	11
8	1-43112916	AC213521.3_FG005	GTR2	Porphyrin Biosynthesis	L3Base	1	43112916	-0.00484023	6.49e-05	0.0743243	4.18742	trans	8	Yes	67	11
8	1-43112916	GRMZM2G010196	YCF54	Chlorophyll Biosynthesis	L3Base	1	43112916	-0.34432	1.23e-05	0.0743243	4.91038	trans	8	Yes	137	11
8	1-43112916	GRMZM2G026117	CF1	Porphyrin Biosynthesis	L3Base	1	43112916	-0.74854	6.13e-05	0.0743243	4.21262	trans	8	Yes	155	11
8	1-43112916	GRMZM2G073351	PCR3	Chlorophyll Biosynthesis	L3Base	1	43112916	-0.103031	3.54e-05	0.0743243	4.45102	trans	8	Yes	127	11
8	1-43112916	GRMZM2G105644	GGH1	Chlorophyll Biosynthesis	L3Base	1	43112916	-0.0331199	1.82e-05	0.0743243	4.74034	trans	8	Yes	130	11
8	1-43112916	GRMZM2G162672	CHLG1	Chlorophyll Biosynthesis	L3Base	1	43112916	-1.93894	2.25e-05	0.0743243	4.64768	trans	8	Yes	98	11
8	1-43112916	GRMZM2G397247	ALAD1	Porphyrin Biosynthesis	L3Base	1	43112916	-0.374386	7.14e-05	0.0743243	4.14631	trans	8	Yes	135	11
8	1-43112916	GRMZM6G815941	SHFC1	Siroheme Biosynthesis	L3Base	1	43112916	-0.445167	7.14e-05	0.0743243	4.14637	trans	8	Yes	45	11
9	1-46652047	GRMZM2G178859	COX10a	Heme Biosynthesis	L3Base	1	46652047	-23.0756	3.44e-06	0.0912162	5.46312	trans	1	No	24	14
9	1-46654992	AC213521.3_FG005	GTR2	Porphyrin Biosynthesis	L3Base	1	46654992	0.00394963	7.31e-05	0.131757	4.13591	trans	9	Yes	67	14
9	1-46654992	GRMZM2G026117	CF1	Porphyrin Biosynthesis	L3Base	1	46654992	0.620409	6.66e-05	0.131757	4.17663	trans	9	Yes	155	14
9	1-46654992	GRMZM2G043453	CHLD1	Chlorophyll Biosynthesis	L3Base	1	46654992	0.090282	6.76e-05	0.131757	4.16976	trans	9	Yes	94	14
9	1-46654992	GRMZM2G081462	MPEC1	Chlorophyll Biosynthesis	L3Base	1	46654992	0.0882547	2.67e-05	0.131757	4.57272	trans	9	Yes	120	14
9	1-46654992	GRMZM2G113325	FC2	Heme Biosynthesis	L3Base	1	46654992	-0.0108203	2.15e-06	0.131757	5.66835	trans	9	Yes	38	14
9	1-46654992	GRMZM2G116258	GSA1	Porphyrin Biosynthesis	L3Base	1	46654992	1.48735	3.39e-07	0.131757	6.46949	trans	9	Yes	134	14
9	1-46654992	GRMZM2G397247	ALAD1	Porphyrin Biosynthesis	L3Base	1	46654992	0.385778	1.36e-06	0.131757	5.86682	trans	9	Yes	135	14
9	1-46654992	GRMZM2G419806	OY1	Chlorophyll Biosynthesis	L3Base	1	46654992	0.113607	3.36e-05	0.131757	4.47428	trans	9	Yes	157	14
9	1-46654992	GRMZM2G464328	GUN4	Chlorophyll Biosynthesis	L3Base	1	46654992	0.0728638	4.06e-05	0.131757	4.39139	trans	9	Yes	96	14
9	1-46666001	GRMZM5G891373	GTS2	Porphyrin Biosynthesis	L3Base	1	46666001	-0.114342	1.28e-06	0.148649	5.89125	trans	1	No	66	14
9	1-46672034	GRMZM2G063048	DVR1	Chlorophyll Biosynthesis	L3Base	1	46672034	0.633005	5.67e-05	0.364865	4.24623	trans	1	No	80	14
9	1-46672107	GRMZM2G056686	HCAR1	Chlorophyll Biosynthesis	L3Base	1	46672107	0.00460842	1.68e-08	0.189189	7.77367	trans	1	No	43	14
9	1-46672259	GRMZM2G032282	CPX2	Porphyrin Biosynthesis	L3Base	1	46672259	0.468162	4.54e-05	0.456081	4.34304	trans	1	No	41	14
10	1-52295220	GRMZM2G464328	GUN4	Chlorophyll Biosynthesis	L3Base	1	52295220	-0.0761679	4.1e-05	0.118243	4.38716	trans	1	No	96	8
10	1-52302059	AC233922.1_FG004	GTS3	Porphyrin Biosynthesis	L3Base	1	52302059	0.271046	8.22e-05	0.0709459	4.08534	trans	1	No	20	8
10	1-52305440	GRMZM2G441444	PRPO3	Porphyrin Biosynthesis	L3Base	1	52305440	-0.207853	3.64e-05	0.0709459	4.43931	trans	1	No	28	8
10	1-52310471	GRMZM2G044074	LES22	Porphyrin Biosynthesis	L3Base	1	52310471	-0.00500718	2.6e-05	0.212838	4.58462	trans	4	No	101	8
10	1-52310471	GRMZM2G116258	GSA1	Porphyrin Biosynthesis	L3Base	1	52310471	-0.946613	8.85e-05	0.212838	4.05292	trans	4	No	134	8
10	1-52310471	GRMZM2G162672	CHLG1	Chlorophyll Biosynthesis	L3Base	1	52310471	-1.26138	8.32e-05	0.212838	4.07967	trans	4	No	98	8
10	1-52310471	GRMZM2G397247	ALAD1	Porphyrin Biosynthesis	L3Base	1	52310471	-0.2614	8.43e-05	0.212838	4.07411	trans	4	No	135	8
10	1-52322196	GRMZM5G891373	GTS2	Porphyrin Biosynthesis	L3Base	1	52322196	0.0723622	3.53e-05	0.273649	4.45257	trans	1	No	66	8
11	1-55701396	GRMZM2G138190	SGRL1	Chlorophyll Catabolism	L3Base	1	55701396	-0.318142	7.41e-06	0.14527	5.13025	trans	1	No	46	15
11	1-55701414	GRMZM2G026117	CF1	Porphyrin Biosynthesis	L3Base	1	55701414	-0.622518	5.12e-05	0.135135	4.29075	trans	9	Yes	155	15
11	1-55701414	GRMZM2G043453	CHLD1	Chlorophyll Biosynthesis	L3Base	1	55701414	-0.100097	6.56e-06	0.135135	5.18291	trans	9	Yes	94	15
11	1-55701414	GRMZM2G073351	PCR3	Chlorophyll Biosynthesis	L3Base	1	55701414	-0.0925797	5.01e-06	0.135135	5.30005	trans	9	Yes	127	15
11	1-55701414	GRMZM2G081462	MPEC1	Chlorophyll Biosynthesis	L3Base	1	55701414	-0.0906036	7.66e-06	0.135135	5.116	trans	9	Yes	120	15
11	1-55701414	GRMZM2G101004	ELM2	Bilin Biosynthesis	L3Base	1	55701414	0.0115737	6.25e-05	0.135135	4.20407	trans	9	Yes	69	15
11	1-55701414	GRMZM2G105644	GGH1	Chlorophyll Biosynthesis	L3Base	1	55701414	-0.0273661	2.15e-05	0.135135	4.66807	trans	9	Yes	130	15
11	1-55701414	GRMZM2G161673	MPMT1	Chlorophyll Biosynthesis	L3Base	1	55701414	-0.455072	5.56e-06	0.135135	5.25505	trans	9	Yes	116	15
11	1-55701414	GRMZM2G162672	CHLG1	Chlorophyll Biosynthesis	L3Base	1	55701414	-1.48427	8.29e-05	0.135135	4.08167	trans	9	Yes	98	15
11	1-55701414	GRMZM2G397247	ALAD1	Porphyrin Biosynthesis	L3Base	1	55701414	-0.305861	9.96e-05	0.135135	4.00183	trans	9	Yes	135	15
11	1-55702201	GRMZM2G170013	NYC1	Chlorophyll Biosynthesis	L3Base	1	55702201	-0.0574869	8.99e-05	0.141892	4.04625	trans	1	No	40	15
11	1-55707409	GRMZM2G171390	PHAO1	Chlorophyll Biosynthesis	L3Base	1	55707409	0.273377	3.29e-05	0.432432	4.48272	trans	1	No	40	15
11	1-55712247	GRMZM2G441444	PRPO3	Porphyrin Biosynthesis	L3Base	1	55712247	-0.119633	2.95e-05	0.442568	4.5307	trans	1	No	28	15
11	1-55712880	GRMZM2G044074	LES22	Porphyrin Biosynthesis	L3Base	1	55712880	-0.00468917	2.02e-05	0.273649	4.6943	trans	2	No	101	15
11	1-55712880	GRMZM2G464328	GUN4	Chlorophyll Biosynthesis	L3Base	1	55712880	-0.0579848	1.5e-05	0.273649	4.82247	trans	2	No	96	15
12	1-56823556	GRMZM2G138190	SGRL1	Chlorophyll Catabolism	L3Base	1	56823556	-0.441766	7.52e-06	0.0743243	5.12397	trans	1	No	46	9
12	1-56830385	GRMZM2G113325	FC2	Heme Biosynthesis	L3Base	1	56830385	0.0105544	1.58e-05	0.111486	4.80158	trans	1	No	38	9
12	1-56834730	GRMZM2G004222	HO6	Bilin Biosynthesis	L3Base	1	56834730	-0.033494	9.06e-06	0.0608108	5.04281	trans	1	No	46	9
12	1-56835461	GRMZM5G891373	GTS2	Porphyrin Biosynthesis	L3Base	1	56835461	-0.0785815	3.59e-06	0.280405	5.44502	trans	1	No	66	9
12	1-56849775	GRMZM2G043277	HO2	Bilin Biosynthesis	L3Base	1	56849775	-0.134929	1.44e-05	0.148649	4.8415	trans	1	No	28	9
12	1-56851467	GRMZM2G039396	PRPO1	Porphyrin Biosynthesis	L3Base	1	56851467	-0.381183	9.86e-05	0.158784	4.00616	trans	1	No	93	9
12	1-56852726	AC209626.2_FG013	LES28	Porphyrin Biosynthesis	L3Base	1	56852726	-0.282828	2.44e-06	0.185811	5.61179	trans	1	No	35	9
12	1-56854571	GRMZM2G056686	HCAR1	Chlorophyll Biosynthesis	L3Base	1	56854571	0.0029614	2.21e-05	0.209459	4.65496	trans	1	No	43	9
12	1-56862997	GRMZM2G178859	COX10a	Heme Biosynthesis	L3Base	1	56862997	-14.2912	1.12e-05	0.317568	4.95163	trans	1	No	24	9
13	1-66658162	AC213521.3_FG005	GTR2	Porphyrin Biosynthesis	L3Base	1	66658162	-0.00342329	1.47e-05	0.243243	4.83231	trans	2	No	67	9
13	1-66658162	GRMZM2G323024	CHLH1	Chlorophyll Biosynthesis	L3Base	1	66658162	-0.161289	4.25e-05	0.243243	4.37112	trans	2	No	50	9
13	1-66658202	GRMZM2G043453	CHLD1	Chlorophyll Biosynthesis	L3Base	1	66658202	-0.0822674	2.86e-05	0.175676	4.54294	trans	1	No	94	9
13	1-66658266	GRMZM2G010196	YCF54	Chlorophyll Biosynthesis	L3Base	1	66658266	-0.211148	8.8e-05	0.219595	4.05563	trans	6	No	137	9
13	1-66658266	GRMZM2G026117	CF1	Porphyrin Biosynthesis	L3Base	1	66658266	-0.534897	2.6e-05	0.219595	4.58515	trans	6	No	155	9
13	1-66658266	GRMZM2G044074	LES22	Porphyrin Biosynthesis	L3Base	1	66658266	-0.00512746	7.92e-06	0.219595	5.10131	trans	6	No	101	9
13	1-66658266	GRMZM2G073351	PCR3	Chlorophyll Biosynthesis	L3Base	1	66658266	-0.0670469	8.91e-05	0.219595	4.05005	trans	6	No	127	9
13	1-66658266	GRMZM2G419806	OY1	Chlorophyll Biosynthesis	L3Base	1	66658266	-0.096187	1.04e-05	0.219595	4.98462	trans	6	No	157	9
13	1-66658266	GRMZM2G464328	GUN4	Chlorophyll Biosynthesis	L3Base	1	66658266	-0.0708418	1.47e-06	0.219595	5.83272	trans	6	No	96	9
14	1-78682972	GRMZM2G458824	RCCR1	Chlorophyll Catabolism	L3Base	1	78682972	-0.420061	4.35e-05	0.290541	4.36134	trans	1	No	45	10
14	1-78689880	GRMZM2G010196	YCF54	Chlorophyll Biosynthesis	L3Base	1	78689880	-0.33034	1.12e-05	0.097973	4.94947	trans	6	No	137	10
14	1-78689880	GRMZM2G026117	CF1	Porphyrin Biosynthesis	L3Base	1	78689880	-0.75679	2.14e-05	0.097973	4.66956	trans	6	No	155	10
14	1-78689880	GRMZM2G044074	LES22	Porphyrin Biosynthesis	L3Base	1	78689880	-0.00673103	2.82e-05	0.097973	4.54943	trans	6	No	101	10
14	1-78689880	GRMZM2G107402	GTR3	Porphyrin Biosynthesis	L3Base	1	78689880	-0.572612	3.14e-06	0.097973	5.5031	trans	6	No	32	10
14	1-78689880	GRMZM2G162672	CHLG1	Chlorophyll Biosynthesis	L3Base	1	78689880	-2.06109	2.17e-06	0.097973	5.66393	trans	6	No	98	10
14	1-78689880	GRMZM2G419806	OY1	Chlorophyll Biosynthesis	L3Base	1	78689880	-0.133002	1.29e-05	0.097973	4.89016	trans	6	No	157	10
14	1-78691913	GRMZM5G891373	GTS2	Porphyrin Biosynthesis	L3Base	1	78691913	-0.100275	6.74e-05	0.138514	4.17156	trans	1	No	66	10
14	1-78705643	GRMZM5G861678	ELM1	Bilin Biosynthesis	L3Base	1	78705643	-0.0353686	8.51e-05	0.256757	4.06983	trans	1	No	10	10
14	1-78705888	GRMZM2G058261	PRPO4	Porphyrin Biosynthesis	L3Base	1	78705888	-0.253454	9.48e-05	0.0574324	4.02332	trans	1	No	63	10
15	1-95881220	GRMZM2G105644	GGH1	Chlorophyll Biosynthesis	L3Base	1	95881220	0.0198544	7.03e-05	0.283784	4.15318	trans	2	No	130	10
15	1-95881220	GRMZM2G464328	GUN4	Chlorophyll Biosynthesis	L3Base	1	95881220	0.0536404	6.15e-05	0.283784	4.21079	trans	2	No	96	10
15	1-95888274	GRMZM2G063048	DVR1	Chlorophyll Biosynthesis	L3Base	1	95888274	0.791261	4.97e-05	0.155405	4.30388	trans	1	No	80	10
15	1-95901392	GRMZM2G364901	PRPO2	Porphyrin Biosynthesis	L3Base	1	95901392	0.0010056	2.16e-05	0.375	4.66609	trans	1	No	23	10
15	1-95907640	GRMZM2G010196	YCF54	Chlorophyll Biosynthesis	L3Base	1	95907640	0.241029	4.31e-05	0.256757	4.36503	trans	3	No	137	10
15	1-95907640	GRMZM2G044074	LES22	Porphyrin Biosynthesis	L3Base	1	95907640	0.00497128	8.66e-05	0.256757	4.06236	trans	3	No	101	10
15	1-95907640	GRMZM2G419806	OY1	Chlorophyll Biosynthesis	L3Base	1	95907640	0.0988122	3.9e-05	0.256757	4.4092	trans	3	No	157	10
15	1-95907941	GRMZM2G032282	CPX2	Porphyrin Biosynthesis	L3Base	1	95907941	0.530273	6.39e-05	0.155405	4.1942	trans	1	No	41	10
15	1-95908381	GRMZM2G081462	MPEC1	Chlorophyll Biosynthesis	L3Base	1	95908381	0.101945	4.59e-05	0.118243	4.33801	trans	1	No	120	10
15	1-95919238	GRMZM2G058261	PRPO4	Porphyrin Biosynthesis	L3Base	1	95919238	-0.277517	5.95e-05	0.0540541	4.22575	trans	1	No	63	10
16	1-98935286	GRMZM2G036455	PCR2	Chlorophyll Biosynthesis	L3Base	1	98935286	0.0694542	9.37e-05	0.287162	4.02846	trans	1	No	38	9
16	1-98936274	GRMZM2G101004	ELM2	Bilin Biosynthesis	L3Base	1	98936274	0.0158316	8.65e-05	0.0608108	4.06321	trans	1	No	69	9
16	1-98941750	GRMZM2G065194	NYC1L1	Chlorophyll Biosynthesis	L3Base	1	98941750	0.627674	7.82e-07	0.402027	6.10706	trans	5	No	47	9
16	1-98941750	GRMZM2G081462	MPEC1	Chlorophyll Biosynthesis	L3Base	1	98941750	0.0599236	8.53e-05	0.402027	4.0689	trans	5	No	120	9
16	1-98941750	GRMZM2G105644	GGH1	Chlorophyll Biosynthesis	L3Base	1	98941750	0.0189779	8.46e-05	0.402027	4.07269	trans	5	No	130	9
16	1-98941750	GRMZM2G161673	MPMT1	Chlorophyll Biosynthesis	L3Base	1	98941750	0.294538	9.16e-05	0.402027	4.038	trans	5	No	116	9
16	1-98941750	GRMZM2G177412	GTR1	Porphyrin Biosynthesis	L3Base	1	98941750	0.0857049	2.54e-05	0.402027	4.59547	trans	5	No	82	9
16	1-98949164	GRMZM2G323024	CHLH1	Chlorophyll Biosynthesis	L3Base	1	98949164	0.213113	2.66e-05	0.185811	4.57437	trans	1	No	50	9
16	1-98956936	GRMZM2G171390	PHAO1	Chlorophyll Biosynthesis	L3Base	1	98956936	0.474555	6.04e-09	0.25	8.21899	trans	1	No	40	9
17	1-152526709	GRMZM2G026117	CF1	Porphyrin Biosynthesis	L3Base	1	152526709	0.513559	6.94e-05	0.195946	4.15849	trans	1	No	155	9
17	1-152542477	GRMZM2G044074	LES22	Porphyrin Biosynthesis	L3Base	1	152542477	0.00637997	9.09e-05	0.0878378	4.04151	trans	4	No	101	9
17	1-152542477	GRMZM2G063048	DVR1	Chlorophyll Biosynthesis	L3Base	1	152542477	1.03485	3.84e-06	0.0878378	5.41592	trans	4	No	80	9
17	1-152542477	GRMZM2G105644	GGH1	Chlorophyll Biosynthesis	L3Base	1	152542477	0.0327625	1.05e-05	0.0878378	4.97909	trans	4	No	130	9
17	1-152542477	GRMZM2G116258	GSA1	Porphyrin Biosynthesis	L3Base	1	152542477	1.34053	5.85e-05	0.0878378	4.23301	trans	4	No	134	9
17	1-152545831	GRMZM2G162672	CHLG1	Chlorophyll Biosynthesis	L3Base	1	152545831	1.39021	9.73e-05	0.162162	4.01174	trans	1	No	98	9
17	1-152549827	GRMZM2G039396	PRPO1	Porphyrin Biosynthesis	L3Base	1	152549827	-0.609255	6.69e-05	0.0608108	4.17426	trans	1	No	93	9
17	1-152554654	GRMZM2G043109	MPEC2	Chlorophyll Biosynthesis	L3Base	1	152554654	-0.0182356	7.3e-05	0.0777027	4.13665	trans	1	No	16	9
17	1-152555034	GRMZM2G113325	FC2	Heme Biosynthesis	L3Base	1	152555034	-0.00907261	3.84e-05	0.138514	4.41585	trans	1	No	38	9
18	1-157639141	GRMZM2G026117	CF1	Porphyrin Biosynthesis	L3Base	1	157639141	0.848236	2.46e-05	0.0777027	4.60837	trans	8	Yes	155	8
18	1-157639141	GRMZM2G043453	CHLD1	Chlorophyll Biosynthesis	L3Base	1	157639141	0.134334	3.8e-06	0.0777027	5.42019	trans	8	Yes	94	8
18	1-157639141	GRMZM2G044074	LES22	Porphyrin Biosynthesis	L3Base	1	157639141	0.00785791	1.45e-05	0.0777027	4.83719	trans	8	Yes	101	8
18	1-157639141	GRMZM2G063048	DVR1	Chlorophyll Biosynthesis	L3Base	1	157639141	0.988965	8.33e-05	0.0777027	4.0791	trans	8	Yes	80	8
18	1-157639141	GRMZM2G073351	PCR3	Chlorophyll Biosynthesis	L3Base	1	157639141	0.123499	4.98e-06	0.0777027	5.30251	trans	8	Yes	127	8
18	1-157639141	GRMZM2G105644	GGH1	Chlorophyll Biosynthesis	L3Base	1	157639141	0.0339517	4.46e-05	0.0777027	4.35037	trans	8	Yes	130	8
18	1-157639141	GRMZM2G113325	FC2	Heme Biosynthesis	L3Base	1	157639141	-0.0124843	3.52e-05	0.0777027	4.4533	trans	8	Yes	38	8
18	1-157639141	GRMZM2G419806	OY1	Chlorophyll Biosynthesis	L3Base	1	157639141	0.138416	6.08e-05	0.0777027	4.21576	trans	8	Yes	157	8
19	1-162852487	AC213521.3_FG005	GTR2	Porphyrin Biosynthesis	L3Base	1	162852487	-0.00599786	1.7e-06	0.0743243	5.76901	trans	5	No	67	8
19	1-162852487	GRMZM2G105644	GGH1	Chlorophyll Biosynthesis	L3Base	1	162852487	-0.0328281	7.38e-05	0.0743243	4.13167	trans	5	No	130	8
19	1-162852487	GRMZM2G116258	GSA1	Porphyrin Biosynthesis	L3Base	1	162852487	-1.44519	8.75e-05	0.0743243	4.05788	trans	5	No	134	8
19	1-162852487	GRMZM2G419806	OY1	Chlorophyll Biosynthesis	L3Base	1	162852487	-0.135596	7.95e-05	0.0743243	4.09983	trans	5	No	157	8
19	1-162852487	GRMZM6G815941	SHFC1	Siroheme Biosynthesis	L3Base	1	162852487	-0.517654	1.47e-05	0.0743243	4.83208	trans	5	No	45	8
19	1-162852786	GRMZM2G025031	LES22L2	Porphyrin Biosynthesis	L3Base	1	162852786	0.16058	2.74e-05	0.22973	4.56166	trans	1	No	20	8
19	1-162853900	GRMZM2G162776	COX10b	Heme Biosynthesis	L3Base	1	162853900	-1.26544	1.24e-05	0.364865	4.90795	trans	1	No	24	8
19	1-162862434	GRMZM2G159013	FC3	Heme Biosynthesis	L3Base	1	162862434	-2.08731	2.21e-06	0.358108	5.65654	trans	1	No	30	8
20	1-182635622	GRMZM2G105604	SUM1	Siroheme Biosynthesis	L3Base	1	182635622	0.125587	4.3e-05	0.179054	4.36692	trans	1	No	16	8
20	1-182641038	GRMZM2G127421	CHPH2	Chlorophyll Catabolism	L3Base	1	182641038	-0.123131	7.12e-05	0.364865	4.14767	trans	1	No	33	8
20	1-182642699	GRMZM2G056686	HCAR1	Chlorophyll Biosynthesis	L3Base	1	182642699	-0.00289975	2.33e-06	0.466216	5.63296	trans	1	No	43	8
20	1-182642818	GRMZM2G105319	CHLH2	Chlorophyll Biosynthesis	L3Base	1	182642818	0.0340678	8.92e-05	0.364865	4.04976	trans	1	No	10	8
20	1-182644069	GRMZM2G101004	ELM2	Bilin Biosynthesis	L3Base	1	182644069	0.00828727	8e-05	0.320946	4.09702	trans	1	No	69	8
20	1-182644976	GRMZM2G161673	MPMT1	Chlorophyll Biosynthesis	L3Base	1	182644976	-0.325437	9.13e-06	0.466216	5.03958	trans	1	No	116	8
20	1-182654517	GRMZM2G025031	LES22L2	Porphyrin Biosynthesis	L3Base	1	182654517	-0.146936	1.9e-05	0.347973	4.72183	trans	1	No	20	8
20	1-182666219	GRMZM2G162776	COX10b	Heme Biosynthesis	L3Base	1	182666219	-2.51349	8.23e-06	0.0608108	5.08473	trans	1	No	24	8
21	1-188939720	GRMZM2G126873	LLS1L5	Chlorophyll Catabolism	L3Base	1	188939720	-0.145098	9.63e-06	0.0777027	5.01626	trans	1	No	16	10
21	1-188949121	GRMZM2G105319	CHLH2	Chlorophyll Biosynthesis	L3Base	1	188949121	0.0572382	8.29e-05	0.0777027	4.08144	trans	1	No	10	10
21	1-188967681	GRMZM2G010196	YCF54	Chlorophyll Biosynthesis	L3Base	1	188967681	-0.323985	7.37e-06	0.0945946	5.13238	trans	7	No	137	10
21	1-188967681	GRMZM2G026117	CF1	Porphyrin Biosynthesis	L3Base	1	188967681	-0.706971	3.82e-05	0.0945946	4.41815	trans	7	No	155	10
21	1-188967681	GRMZM2G044074	LES22	Porphyrin Biosynthesis	L3Base	1	188967681	-0.00638225	4.03e-05	0.0945946	4.39467	trans	7	No	101	10
21	1-188967681	GRMZM2G081462	MPEC1	Chlorophyll Biosynthesis	L3Base	1	188967681	-0.090218	7.12e-05	0.0945946	4.14765	trans	7	No	120	10
21	1-188967681	GRMZM2G105644	GGH1	Chlorophyll Biosynthesis	L3Base	1	188967681	-0.0326325	4.14e-06	0.0945946	5.38257	trans	7	No	130	10
21	1-188967681	GRMZM2G419806	OY1	Chlorophyll Biosynthesis	L3Base	1	188967681	-0.12318	2.99e-05	0.0945946	4.52374	trans	7	No	157	10
21	1-188967681	GRMZM2G464328	GUN4	Chlorophyll Biosynthesis	L3Base	1	188967681	-0.0884	8.76e-06	0.0945946	5.05746	trans	7	No	96	10
21	1-188972366	GRMZM6G815941	SHFC1	Siroheme Biosynthesis	L3Base	1	188972366	-0.332221	1.69e-05	0.236486	4.77131	trans	1	No	45	10
22	1-197048022	GRMZM2G103197	CHPH3/CHAO1	Chlorophyll Catabolism	L3Base	1	197048022	-0.197531	6.87e-06	0.118243	5.16309	trans	1	No	23	8
22	1-197048610	GRMZM2G073351	PCR3	Chlorophyll Biosynthesis	L3Base	1	197048610	-0.0627392	4.76e-05	0.337838	4.32264	trans	1	No	127	8
22	1-197050185	GRMZM2G162776	COX10b	Heme Biosynthesis	L3Base	1	197050185	-1.72898	7.62e-05	0.101351	4.11806	trans	1	No	24	8
22	1-197052610	GRMZM2G323024	CHLH1	Chlorophyll Biosynthesis	L3Base	1	197052610	-0.202558	5.99e-05	0.118243	4.22239	trans	1	No	50	8
22	1-197053086	GRMZM2G036455	PCR2	Chlorophyll Biosynthesis	L3Base	1	197053086	-0.0832227	2.75e-05	0.212838	4.56034	trans	1	No	38	8
22	1-197054660	AC209626.2_FG013	LES28	Porphyrin Biosynthesis	L3Base	1	197054660	-0.271919	2.47e-06	0.202703	5.60806	trans	1	No	35	8
22	1-197064169	GRMZM2G419806	OY1	Chlorophyll Biosynthesis	L3Base	1	197064169	-0.091307	4.83e-05	0.290541	4.31574	trans	1	No	157	8
22	1-197064767	GRMZM2G116258	GSA1	Porphyrin Biosynthesis	L3Base	1	197064767	-0.8701	8.49e-05	0.402027	4.07084	trans	1	No	134	8
23	1-201008961	GRMZM2G081462	MPEC1	Chlorophyll Biosynthesis	L3Base	1	201008961	0.0928731	1.96e-05	0.114865	4.70802	trans	1	No	120	8
23	1-201010363	GRMZM2G044074	LES22	Porphyrin Biosynthesis	L3Base	1	201010363	0.00756819	8.04e-05	0.0878378	4.09457	trans	1	No	101	8
23	1-201012838	GRMZM2G471579	HO7	Bilin Biosynthesis	L3Base	1	201012838	0.143523	4.01e-05	0.0810811	4.39711	trans	1	No	33	8
23	1-201022542	GRMZM2G073351	PCR3	Chlorophyll Biosynthesis	L3Base	1	201022542	0.123485	5.39e-05	0.0506757	4.26846	trans	2	No	127	8
23	1-201022542	GRMZM5G891373	GTS2	Porphyrin Biosynthesis	L3Base	1	201022542	0.176302	1.26e-07	0.0506757	6.89905	trans	2	No	66	8
23	1-201023394	GRMZM2G419111	GGH2	Chlorophyll Biosynthesis	L3Base	1	201023394	0.0601236	4.8e-05	0.175676	4.31846	trans	1	No	27	8
23	1-201034460	GRMZM2G041159	CF1L1	Porphyrin Biosynthesis	L3Base	1	201034460	0.230534	1.78e-06	0.307432	5.74975	trans	1	No	54	8
23	1-201034803	GRMZM2G349062	LLS1L1	Chlorophyll Catabolism	L3Base	1	201034803	4.1502	7.81e-05	0.0540541	4.10726	trans	1	No	43	8
24	1-203121447	GRMZM2G103197	CHPH3/CHAO1	Chlorophyll Catabolism	L3Base	1	203121447	-0.237222	2.14e-06	0.097973	5.66871	trans	1	No	23	8
24	1-203126945	GRMZM2G039396	PRPO1	Porphyrin Biosynthesis	L3Base	1	203126945	-0.637078	2.01e-05	0.0574324	4.69716	trans	1	No	93	8
24	1-203131123	GRMZM2G127421	CHPH2	Chlorophyll Catabolism	L3Base	1	203131123	0.178886	1.28e-06	0.206081	5.89213	trans	1	No	33	8
24	1-203135363	GRMZM6G274034	COX15	Heme Biosynthesis	L3Base	1	203135363	-0.338253	8.68e-06	0.0540541	5.06155	trans	1	No	15	8
24	1-203138398	GRMZM2G162776	COX10b	Heme Biosynthesis	L3Base	1	203138398	-2.96123	4.49e-06	0.0810811	5.34766	trans	1	No	24	8
24	1-203156871	GRMZM2G032282	CPX2	Porphyrin Biosynthesis	L3Base	1	203156871	-0.422622	4.96e-05	0.310811	4.30426	trans	1	No	41	8
24	1-203157302	GRMZM2G063048	DVR1	Chlorophyll Biosynthesis	L3Base	1	203157302	0.598393	9.03e-05	0.456081	4.0442	trans	2	No	80	8
24	1-203157302	GRMZM2G073351	PCR3	Chlorophyll Biosynthesis	L3Base	1	203157302	0.060164	8.38e-05	0.456081	4.07663	trans	2	No	127	8
25	1-210193041	GRMZM2G464328	GUN4	Chlorophyll Biosynthesis	L3Base	1	210193041	0.0467073	8.98e-05	0.476351	4.04658	trans	1	No	96	13
25	1-210200194	GRMZM2G026117	CF1	Porphyrin Biosynthesis	L3Base	1	210200194	0.590073	2.32e-06	0.320946	5.63379	trans	8	Yes	155	13
25	1-210200194	GRMZM2G044074	LES22	Porphyrin Biosynthesis	L3Base	1	210200194	0.00479477	4.21e-05	0.320946	4.37523	trans	8	Yes	101	13
25	1-210200194	GRMZM2G063048	DVR1	Chlorophyll Biosynthesis	L3Base	1	210200194	0.648321	6.25e-05	0.320946	4.20422	trans	8	Yes	80	13
25	1-210200194	GRMZM2G081462	MPEC1	Chlorophyll Biosynthesis	L3Base	1	210200194	0.0734292	1.69e-05	0.320946	4.77154	trans	8	Yes	120	13
25	1-210200194	GRMZM2G116258	GSA1	Porphyrin Biosynthesis	L3Base	1	210200194	1.04134	1.22e-05	0.320946	4.91495	trans	8	Yes	134	13
25	1-210200194	GRMZM2G161673	MPMT1	Chlorophyll Biosynthesis	L3Base	1	210200194	0.395456	1.96e-06	0.320946	5.70791	trans	8	Yes	116	13
25	1-210200194	GRMZM2G162672	CHLG1	Chlorophyll Biosynthesis	L3Base	1	210200194	1.24367	8.99e-05	0.320946	4.04645	trans	8	Yes	98	13
25	1-210200194	GRMZM2G397247	ALAD1	Porphyrin Biosynthesis	L3Base	1	210200194	0.269644	3.55e-05	0.320946	4.44936	trans	8	Yes	135	13
25	1-210203287	GRMZM2G039396	PRPO1	Porphyrin Biosynthesis	L3Base	1	210203287	0.363225	1.91e-05	0.310811	4.71806	trans	2	No	93	13
25	1-210203287	GRMZM2G043453	CHLD1	Chlorophyll Biosynthesis	L3Base	1	210203287	0.0731393	7.88e-05	0.310811	4.10354	trans	2	No	94	13
25	1-210203412	GRMZM2G073351	PCR3	Chlorophyll Biosynthesis	L3Base	1	210203412	0.0682422	4.56e-05	0.307432	4.34134	trans	1	No	127	13
25	1-210205220	GRMZM2G000739	SUM2	Siroheme Biosynthesis	L3Base	1	210205220	0.266449	7.06e-05	0.0810811	4.15105	trans	1	No	30	13
26	1-211918051	GRMZM2G041159	CF1L1	Porphyrin Biosynthesis	L3Base	1	211918051	-0.258544	4.65e-06	0.199324	5.33271	trans	1	No	54	10
26	1-211921211	AC209626.2_FG013	LES28	Porphyrin Biosynthesis	L3Base	1	211921211	-0.312049	1.58e-05	0.118243	4.80234	trans	1	No	35	10
26	1-211936753	GRMZM2G091837	NYE1	Chlorophyll Catabolism	L3Base	1	211936753	-0.00563309	3.76e-07	0.347973	6.42494	trans	1	No	11	10
26	1-211940454	GRMZM2G044074	LES22	Porphyrin Biosynthesis	L3Base	1	211940454	-0.00455803	8.15e-05	0.293919	4.08908	trans	2	No	101	10
26	1-211940454	GRMZM2G464328	GUN4	Chlorophyll Biosynthesis	L3Base	1	211940454	-0.0512159	8.81e-05	0.293919	4.05478	trans	2	No	96	10
26	1-211941031	GRMZM2G081462	MPEC1	Chlorophyll Biosynthesis	L3Base	1	211941031	-0.0815582	6.24e-05	0.168919	4.20495	trans	1	No	120	10
26	1-211941138	GRMZM2G073351	PCR3	Chlorophyll Biosynthesis	L3Base	1	211941138	-0.0625693	1.79e-05	0.456081	4.74681	trans	1	No	127	10
26	1-211943526	AC233922.1_FG004	GTS3	Porphyrin Biosynthesis	L3Base	1	211943526	-0.245604	7.61e-05	0.0912162	4.11851	trans	1	No	20	10
26	1-211955890	GRMZM2G339563	LLS1	Chlorophyll Catabolism	L3Base	1	211955890	0.118474	6.61e-05	0.14527	4.17986	trans	1	No	40	10
26	1-211972536	GRMZM2G441444	PRPO3	Porphyrin Biosynthesis	L3Base	1	211972536	0.115573	6.68e-05	0.47973	4.17546	trans	1	No	28	10
27	1-218501003	GRMZM2G010196	YCF54	Chlorophyll Biosynthesis	L3Base	1	218501003	-0.255053	1.62e-05	0.206081	4.78922	trans	6	No	137	11
27	1-218501003	GRMZM2G026117	CF1	Porphyrin Biosynthesis	L3Base	1	218501003	-0.564259	3.14e-05	0.206081	4.50319	trans	6	No	155	11
27	1-218501003	GRMZM2G056686	HCAR1	Chlorophyll Biosynthesis	L3Base	1	218501003	-0.00371786	9.37e-07	0.206081	6.02838	trans	6	No	43	11
27	1-218501003	GRMZM2G058261	PRPO4	Porphyrin Biosynthesis	L3Base	1	218501003	-0.188458	1.29e-07	0.206081	6.89037	trans	6	No	63	11
27	1-218501003	GRMZM2G073351	PCR3	Chlorophyll Biosynthesis	L3Base	1	218501003	-0.0780603	5.53e-06	0.206081	5.2571	trans	6	No	127	11
27	1-218501003	GRMZM2G177412	GTR1	Porphyrin Biosynthesis	L3Base	1	218501003	-0.0984376	4.74e-05	0.206081	4.32398	trans	6	No	82	11
27	1-218503779	GRMZM2G127421	CHPH2	Chlorophyll Catabolism	L3Base	1	218503779	-0.251514	5.23e-06	0.0574324	5.28164	trans	1	No	33	11
27	1-218507125	GRMZM2G458824	RCCR1	Chlorophyll Catabolism	L3Base	1	218507125	-0.634457	3.32e-06	0.121622	5.47861	trans	1	No	45	11
27	1-218507154	GRMZM2G041159	CF1L1	Porphyrin Biosynthesis	L3Base	1	218507154	-0.335469	2.3e-05	0.0912162	4.63909	trans	1	No	54	11
27	1-218516304	GRMZM2G157936	HO3	Bilin Biosynthesis	L3Base	1	218516304	-0.0497893	1.47e-05	0.114865	4.83181	trans	1	No	19	11
27	1-218519092	GRMZM2G171390	PHAO1	Chlorophyll Biosynthesis	L3Base	1	218519092	0.272303	4.19e-05	0.439189	4.37826	trans	1	No	40	11
28	1-222418710	GRMZM2G081462	MPEC1	Chlorophyll Biosynthesis	L3Base	1	222418710	0.0728109	6.69e-05	0.189189	4.1748	trans	1	No	120	11
28	1-222422263	AC213521.3_FG005	GTR2	Porphyrin Biosynthesis	L3Base	1	222422263	0.00652222	4.92e-05	0.0574324	4.3081	trans	9	Yes	67	11
28	1-222422263	GRMZM2G010196	YCF54	Chlorophyll Biosynthesis	L3Base	1	222422263	0.475125	7.68e-06	0.0574324	5.11439	trans	9	Yes	137	11
28	1-222422263	GRMZM2G026117	CF1	Porphyrin Biosynthesis	L3Base	1	222422263	1.05945	2.62e-05	0.0574324	4.58181	trans	9	Yes	155	11
28	1-222422263	GRMZM2G039396	PRPO1	Porphyrin Biosynthesis	L3Base	1	222422263	0.66263	8.33e-05	0.0574324	4.0791	trans	9	Yes	93	11
28	1-222422263	GRMZM2G044074	LES22	Porphyrin Biosynthesis	L3Base	1	222422263	0.00906695	6.81e-05	0.0574324	4.16694	trans	9	Yes	101	11
28	1-222422263	GRMZM2G105644	GGH1	Chlorophyll Biosynthesis	L3Base	1	222422263	0.0421014	5.33e-05	0.0574324	4.27309	trans	9	Yes	130	11
28	1-222422263	GRMZM2G116258	GSA1	Porphyrin Biosynthesis	L3Base	1	222422263	2.04882	1.04e-05	0.0574324	4.98429	trans	9	Yes	134	11
28	1-222422263	GRMZM2G161673	MPMT1	Chlorophyll Biosynthesis	L3Base	1	222422263	0.734287	5.67e-06	0.0574324	5.24608	trans	9	Yes	116	11
28	1-222422263	GRMZM2G419806	OY1	Chlorophyll Biosynthesis	L3Base	1	222422263	0.202852	2.35e-06	0.0574324	5.62895	trans	9	Yes	157	11
28	1-222423729	GRMZM2G107402	GTR3	Porphyrin Biosynthesis	L3Base	1	222423729	-0.640972	6.92e-06	0.0777027	5.15959	trans	1	No	32	11
29	1-227364664	GRMZM2G043277	HO2	Bilin Biosynthesis	L3Base	1	227364664	0.0942012	3.32e-05	0.391892	4.4786	trans	1	No	28	8
29	1-227368872	GRMZM2G464328	GUN4	Chlorophyll Biosynthesis	L3Base	1	227368872	0.084233	8.7e-05	0.0777027	4.06063	trans	2	No	96	8
29	1-227368872	GRMZM5G891373	GTS2	Porphyrin Biosynthesis	L3Base	1	227368872	0.116347	8.65e-05	0.0777027	4.06292	trans	2	No	66	8
29	1-227374546	GRMZM2G058261	PRPO4	Porphyrin Biosynthesis	L3Base	1	227374546	-0.256838	4.73e-06	0.0709459	5.32484	trans	1	No	63	8
29	1-227375672	GRMZM2G039396	PRPO1	Porphyrin Biosynthesis	L3Base	1	227375672	-0.305765	9.11e-05	0.442568	4.04042	trans	2	No	93	8
29	1-227375672	GRMZM6G815941	SHFC1	Siroheme Biosynthesis	L3Base	1	227375672	-0.311975	7.56e-06	0.442568	5.12166	trans	2	No	45	8
29	1-227376248	GRMZM2G458824	RCCR1	Chlorophyll Catabolism	L3Base	1	227376248	-0.761159	2.02e-06	0.0844595	5.69456	trans	1	No	45	8
29	1-227381386	GRMZM2G036455	PCR2	Chlorophyll Biosynthesis	L3Base	1	227381386	0.0660955	2.12e-05	0.486486	4.67381	trans	1	No	38	8
30	1-227858060	GRMZM2G419111	GGH2	Chlorophyll Biosynthesis	L3Base	1	227858060	-0.0493673	5.49e-05	0.260135	4.26071	trans	1	No	27	9
30	1-227863958	GRMZM2G004222	HO6	Bilin Biosynthesis	L3Base	1	227863958	-0.0143383	1.76e-05	0.388514	4.754	trans	1	No	46	9
30	1-227864711	AC209626.2_FG013	LES28	Porphyrin Biosynthesis	L3Base	1	227864711	-0.230106	3.84e-05	0.212838	4.41577	trans	1	No	35	9
30	1-227865079	GRMZM2G073351	PCR3	Chlorophyll Biosynthesis	L3Base	1	227865079	-0.102551	5.14e-05	0.097973	4.28916	trans	2	No	127	9
30	1-227865079	GRMZM2G101004	ELM2	Bilin Biosynthesis	L3Base	1	227865079	0.0164349	3.91e-06	0.097973	5.40743	trans	2	No	69	9
30	1-227873275	GRMZM5G891373	GTS2	Porphyrin Biosynthesis	L3Base	1	227873275	0.0818622	1.29e-05	0.337838	4.89068	trans	1	No	66	9
30	1-227874549	GRMZM2G349062	LLS1L1	Chlorophyll Catabolism	L3Base	1	227874549	4.05044	8.01e-05	0.0608108	4.0964	trans	1	No	43	9
30	1-227883658	AC213521.3_FG005	GTR2	Porphyrin Biosynthesis	L3Base	1	227883658	0.00309728	3.91e-05	0.27027	4.40734	trans	1	No	67	9
30	1-227895830	GRMZM2G458824	RCCR1	Chlorophyll Catabolism	L3Base	1	227895830	-0.793667	1.05e-05	0.0641892	4.97814	trans	1	No	45	9
31	1-244838307	GRMZM2G349062	LLS1L1	Chlorophyll Catabolism	L3Base	1	244838307	4.03071	5.45e-06	0.0912162	5.26327	trans	1	No	43	13
31	1-244838368	GRMZM2G073351	PCR3	Chlorophyll Biosynthesis	L3Base	1	244838368	0.0978499	2.32e-05	0.111486	4.63499	trans	1	No	127	13
31	1-244846676	GRMZM2G464328	GUN4	Chlorophyll Biosynthesis	L3Base	1	244846676	0.10565	3.94e-05	0.0641892	4.4047	trans	1	No	96	13
31	1-244847650	GRMZM2G063048	DVR1	Chlorophyll Biosynthesis	L3Base	1	244847650	0.872614	2.17e-05	0.121622	4.66341	trans	2	No	80	13
31	1-244847650	GRMZM2G113325	FC2	Heme Biosynthesis	L3Base	1	244847650	-0.0107075	7.69e-06	0.121622	5.11417	trans	2	No	38	13
31	1-244849018	GRMZM2G043453	CHLD1	Chlorophyll Biosynthesis	L3Base	1	244849018	0.128901	2.22e-05	0.0675676	4.65462	trans	6	No	94	13
31	1-244849018	GRMZM2G044074	LES22	Porphyrin Biosynthesis	L3Base	1	244849018	0.00836619	3.02e-05	0.0675676	4.5203	trans	6	No	101	13
31	1-244849018	GRMZM2G081462	MPEC1	Chlorophyll Biosynthesis	L3Base	1	244849018	0.121754	1.07e-05	0.0675676	4.97065	trans	6	No	120	13
31	1-244849018	GRMZM2G116258	GSA1	Porphyrin Biosynthesis	L3Base	1	244849018	1.71698	2.31e-05	0.0675676	4.63679	trans	6	No	134	13
31	1-244849018	GRMZM2G162672	CHLG1	Chlorophyll Biosynthesis	L3Base	1	244849018	2.04235	7.25e-05	0.0675676	4.13976	trans	6	No	98	13
31	1-244849018	GRMZM2G397247	ALAD1	Porphyrin Biosynthesis	L3Base	1	244849018	0.468505	2.74e-05	0.0675676	4.56186	trans	6	No	135	13
31	1-244850929	GRMZM2G004222	HO6	Bilin Biosynthesis	L3Base	1	244850929	-0.0297366	6.46e-05	0.0608108	4.18988	trans	1	No	46	13
31	1-244860461	GRMZM2G159013	FC3	Heme Biosynthesis	L3Base	1	244860461	4.30147	6.84e-06	0.0675676	5.16525	trans	1	No	30	13
31	1-244860541	GRMZM2G159013	FC3	Heme Biosynthesis	L3Base	1	244860541	4.30147	6.84e-06	0.0675676	5.16525	trans	1	No	30	13
31	1-244860718	GRMZM2G159013	FC3	Heme Biosynthesis	L3Base	1	244860718	4.30147	6.84e-06	0.0675676	5.16525	trans	1	No	30	13
31	1-244861832	GRMZM2G159013	FC3	Heme Biosynthesis	L3Base	1	244861832	4.30147	6.84e-06	0.0675676	5.16525	trans	1	No	30	13
32	1-258063457	AC213521.3_FG005	GTR2	Porphyrin Biosynthesis	L3Base	1	258063457	-0.00417454	1.6e-05	0.168919	4.79554	trans	10	Yes	67	10
32	1-258063457	GRMZM2G010196	YCF54	Chlorophyll Biosynthesis	L3Base	1	258063457	-0.261217	7.53e-05	0.168919	4.12327	trans	10	Yes	137	10
32	1-258063457	GRMZM2G026117	CF1	Porphyrin Biosynthesis	L3Base	1	258063457	-0.682479	1.17e-05	0.168919	4.93357	trans	10	Yes	155	10
32	1-258063457	GRMZM2G044074	LES22	Porphyrin Biosynthesis	L3Base	1	258063457	-0.00604745	2.66e-05	0.168919	4.57455	trans	10	Yes	101	10
32	1-258063457	GRMZM2G073351	PCR3	Chlorophyll Biosynthesis	L3Base	1	258063457	-0.084458	2.33e-05	0.168919	4.63248	trans	10	Yes	127	10
32	1-258063457	GRMZM2G116258	GSA1	Porphyrin Biosynthesis	L3Base	1	258063457	-1.28224	1.16e-05	0.168919	4.93414	trans	10	Yes	134	10
32	1-258063457	GRMZM2G161673	MPMT1	Chlorophyll Biosynthesis	L3Base	1	258063457	-0.405731	8.21e-05	0.168919	4.08578	trans	10	Yes	116	10
32	1-258063457	GRMZM2G162672	CHLG1	Chlorophyll Biosynthesis	L3Base	1	258063457	-1.54438	5.45e-05	0.168919	4.264	trans	10	Yes	98	10
32	1-258063457	GRMZM2G397247	ALAD1	Porphyrin Biosynthesis	L3Base	1	258063457	-0.357572	7.91e-06	0.168919	5.10183	trans	10	Yes	135	10
32	1-258063457	GRMZM2G419806	OY1	Chlorophyll Biosynthesis	L3Base	1	258063457	-0.127104	3.06e-06	0.168919	5.51395	trans	10	Yes	157	10
33	1-258874945	GRMZM2G162672	CHLG1	Chlorophyll Biosynthesis	L3Base	1	258874945	1.39773	9.75e-05	0.212838	4.01086	trans	1	No	98	10
33	1-258876587	GRMZM2G113325	FC2	Heme Biosynthesis	L3Base	1	258876587	-0.00770338	2.99e-06	0.314189	5.52381	trans	1	No	38	10
33	1-258877413	GRMZM2G084958	PCR1	Chlorophyll Biosynthesis	L3Base	1	258877413	-0.277318	2.24e-05	0.445946	4.64965	trans	1	No	47	10
33	1-258877792	GRMZM2G036455	PCR2	Chlorophyll Biosynthesis	L3Base	1	258877792	-0.0803721	1.29e-05	0.226351	4.88794	trans	1	No	38	10
33	1-258878428	GRMZM2G043109	MPEC2	Chlorophyll Biosynthesis	L3Base	1	258878428	0.01102	1.1e-05	0.320946	4.95685	trans	1	No	16	10
33	1-258879934	GRMZM2G047095	FC1	Heme Biosynthesis	L3Base	1	258879934	-0.0918669	3.87e-05	0.097973	4.41258	trans	1	No	12	10
33	1-258882041	GRMZM2G377539	LES22L3	Porphyrin Biosynthesis	L3Base	1	258882041	0.0611653	3.88e-05	0.422297	4.41172	trans	1	No	24	10
33	1-258885411	GRMZM2G043277	HO2	Bilin Biosynthesis	L3Base	1	258885411	-0.193026	2.23e-05	0.0608108	4.65258	trans	1	No	28	10
33	1-258890855	GRMZM2G105319	CHLH2	Chlorophyll Biosynthesis	L3Base	1	258890855	0.0452538	5.09e-05	0.138514	4.29343	trans	1	No	10	10
33	1-258903201	GRMZM2G103197	CHPH3/CHAO1	Chlorophyll Catabolism	L3Base	1	258903201	0.223641	2.16e-05	0.0810811	4.66492	trans	1	No	23	10
34	1-261196029	GRMZM2G084958	PCR1	Chlorophyll Biosynthesis	L3Base	1	261196029	-0.268363	2.21e-05	0.452703	4.656	trans	1	No	47	8
34	1-261201450	AC233922.1_FG004	GTS3	Porphyrin Biosynthesis	L3Base	1	261201450	-0.17603	5.18e-05	0.246622	4.28537	trans	1	No	20	8
34	1-261214869	GRMZM2G065194	NYC1L1	Chlorophyll Biosynthesis	L3Base	1	261214869	0.612741	1.03e-05	0.280405	4.9879	trans	1	No	47	8
34	1-261225924	GRMZM2G039396	PRPO1	Porphyrin Biosynthesis	L3Base	1	261225924	-0.310336	2.65e-05	0.469595	4.57727	trans	4	No	93	8
34	1-261225924	GRMZM2G043453	CHLD1	Chlorophyll Biosynthesis	L3Base	1	261225924	-0.0640841	6.01e-05	0.469595	4.22129	trans	4	No	94	8
34	1-261225924	GRMZM2G058261	PRPO4	Porphyrin Biosynthesis	L3Base	1	261225924	-0.119158	4.76e-05	0.469595	4.32195	trans	4	No	63	8
34	1-261225924	GRMZM2G419806	OY1	Chlorophyll Biosynthesis	L3Base	1	261225924	-0.0755168	7.09e-05	0.469595	4.14938	trans	4	No	157	8
34	1-261232598	GRMZM2G349062	LLS1L1	Chlorophyll Catabolism	L3Base	1	261232598	-2.26589	4.96e-05	0.277027	4.30479	trans	1	No	43	8
35	1-276502121	GRMZM2G419111	GGH2	Chlorophyll Biosynthesis	L3Base	1	276502121	0.0444576	3.28e-05	0.459459	4.48436	trans	1	No	27	11
35	1-276511255	AC209626.2_FG013	LES28	Porphyrin Biosynthesis	L3Base	1	276511255	-0.190826	7.87e-05	0.439189	4.10376	trans	1	No	35	11
35	1-276512519	GRMZM2G339563	LLS1	Chlorophyll Catabolism	L3Base	1	276512519	-0.133924	9.37e-05	0.101351	4.0281	trans	1	No	40	11
35	1-276512535	GRMZM2G339563	LLS1	Chlorophyll Catabolism	L3Base	1	276512535	-0.133924	9.37e-05	0.101351	4.0281	trans	1	No	40	11
35	1-276513304	GRMZM2G081462	MPEC1	Chlorophyll Biosynthesis	L3Base	1	276513304	0.0615249	5.47e-05	0.493243	4.26196	trans	3	No	120	11
35	1-276513304	GRMZM2G105644	GGH1	Chlorophyll Biosynthesis	L3Base	1	276513304	0.020906	2.76e-05	0.493243	4.5586	trans	3	No	130	11
35	1-276513304	GRMZM2G161673	MPMT1	Chlorophyll Biosynthesis	L3Base	1	276513304	0.354732	4.72e-06	0.493243	5.32567	trans	3	No	116	11
35	1-276513441	GRMZM2G377539	LES22L3	Porphyrin Biosynthesis	L3Base	1	276513441	-0.0724746	9.5e-05	0.209459	4.02209	trans	1	No	24	11
35	1-276515829	GRMZM6G274034	COX15	Heme Biosynthesis	L3Base	1	276515829	-0.215981	9.51e-05	0.131757	4.02187	trans	1	No	15	11
35	1-276521414	GRMZM2G004222	HO6	Bilin Biosynthesis	L3Base	1	276521414	0.0190138	1.52e-05	0.239865	4.81778	trans	1	No	46	11
35	1-276522533	GRMZM2G041159	CF1L1	Porphyrin Biosynthesis	L3Base	1	276522533	-0.216355	9.85e-05	0.222973	4.0066	trans	1	No	54	11
35	1-276523865	GRMZM2G073351	PCR3	Chlorophyll Biosynthesis	L3Base	1	276523865	-0.13736	4.14e-06	0.0608108	5.38348	trans	1	No	127	11
36	1-279755974	GRMZM2G039396	PRPO1	Porphyrin Biosynthesis	L3Base	1	279755974	-0.40972	3.31e-05	0.179054	4.48073	trans	2	No	93	9
36	1-279755974	GRMZM2G419806	OY1	Chlorophyll Biosynthesis	L3Base	1	279755974	-0.104715	3.63e-05	0.179054	4.4399	trans	2	No	157	9
36	1-279758663	GRMZM2G159013	FC3	Heme Biosynthesis	L3Base	1	279758663	-3.14514	2.34e-05	0.0810811	4.6302	trans	1	No	30	9
36	1-279761201	GRMZM2G073351	PCR3	Chlorophyll Biosynthesis	L3Base	1	279761201	-0.0719914	8.4e-05	0.158784	4.07562	trans	1	No	127	9
36	1-279761750	GRMZM2G010196	YCF54	Chlorophyll Biosynthesis	L3Base	1	279761750	0.209293	3.63e-05	0.273649	4.44011	trans	1	No	137	9
36	1-279765120	GRMZM2G026117	CF1	Porphyrin Biosynthesis	L3Base	1	279765120	-0.854734	6.72e-05	0.0641892	4.17294	trans	2	No	155	9
36	1-279765120	GRMZM2G105644	GGH1	Chlorophyll Biosynthesis	L3Base	1	279765120	-0.0360473	5.29e-05	0.0641892	4.27618	trans	2	No	130	9
36	1-279765206	GRMZM2G032282	CPX2	Porphyrin Biosynthesis	L3Base	1	279765206	-0.868723	2.28e-05	0.0540541	4.64281	trans	1	No	41	9
36	1-279765461	GRMZM2G397247	ALAD1	Porphyrin Biosynthesis	L3Base	1	279765461	-0.283483	7.09e-06	0.283784	5.14908	trans	1	No	135	9
37	1-281224844	GRMZM6G815941	SHFC1	Siroheme Biosynthesis	L3Base	1	281224844	0.35604	1.97e-05	0.209459	4.70559	trans	1	No	45	10
37	1-281224992	GRMZM2G038487	CHAO2	Chlorophyll Biosynthesis	L3Base	1	281224992	0.272329	7.76e-06	0.351351	5.10996	trans	1	No	39	10
37	1-281225041	GRMZM6G274034	COX15	Heme Biosynthesis	L3Base	1	281225041	0.151868	3.23e-05	0.466216	4.49023	trans	1	No	15	10
37	1-281228647	GRMZM2G004222	HO6	Bilin Biosynthesis	L3Base	1	281228647	-0.0324914	9.81e-06	0.0574324	5.00815	trans	1	No	46	10
37	1-281228648	GRMZM2G004222	HO6	Bilin Biosynthesis	L3Base	1	281228648	-0.0324914	9.81e-06	0.0574324	5.00815	trans	1	No	46	10
37	1-281229972	GRMZM2G105644	GGH1	Chlorophyll Biosynthesis	L3Base	1	281229972	0.0216551	3.32e-05	0.408784	4.47917	trans	1	No	130	10
37	1-281232146	GRMZM2G126873	LLS1L5	Chlorophyll Catabolism	L3Base	1	281232146	-0.0767774	6.99e-05	0.347973	4.15524	trans	1	No	16	10
37	1-281236298	GRMZM2G084958	PCR1	Chlorophyll Biosynthesis	L3Base	1	281236298	0.564416	3.24e-05	0.0540541	4.48904	trans	1	No	47	10
37	1-281242647	GRMZM2G170734	CHPH1	Chlorophyll Catabolism	L3Base	1	281242647	-0.0364563	7.36e-05	0.121622	4.13319	trans	1	No	26	10
37	1-281243553	GRMZM2G419111	GGH2	Chlorophyll Biosynthesis	L3Base	1	281243553	0.102368	1.66e-05	0.0675676	4.78078	trans	1	No	27	10
37	1-281244422	GRMZM2G161673	MPMT1	Chlorophyll Biosynthesis	L3Base	1	281244422	0.333692	3.08e-05	0.337838	4.51147	trans	1	No	116	10
38	1-284169207	GRMZM2G349062	LLS1L1	Chlorophyll Catabolism	L3Base	1	284169207	5.40991	5.54e-06	0.0506757	5.25619	trans	1	No	43	22
38	1-284174556	AC209626.2_FG013	LES28	Porphyrin Biosynthesis	L3Base	1	284174556	0.257357	3.25e-05	0.175676	4.48835	trans	1	No	35	22
38	1-284175922	GRMZM2G000739	SUM2	Siroheme Biosynthesis	L3Base	1	284175922	-0.186438	7.44e-05	0.155405	4.12822	trans	1	No	30	22
38	1-284178671	GRMZM2G157936	HO3	Bilin Biosynthesis	L3Base	1	284178671	0.0344194	3.03e-05	0.27027	4.51907	trans	1	No	19	22
38	1-284181435	GRMZM2G091837	NYE1	Chlorophyll Catabolism	L3Base	1	284181435	0.00611902	3.28e-05	0.128378	4.48421	trans	1	No	11	22
38	1-284181625	GRMZM2G471579	HO7	Bilin Biosynthesis	L3Base	1	284181625	0.112695	1.73e-06	0.168919	5.76314	trans	1	No	33	22
38	1-284184767	GRMZM2G039396	PRPO1	Porphyrin Biosynthesis	L3Base	1	284184767	-0.61466	1.83e-05	0.0743243	4.73639	trans	1	No	93	22
38	1-284191654	GRMZM2G043109	MPEC2	Chlorophyll Biosynthesis	L3Base	1	284191654	0.0121906	8.77e-05	0.185811	4.05712	trans	1	No	16	22
38	1-284244501	GRMZM2G004222	HO6	Bilin Biosynthesis	L3Base	1	284244501	-0.0206534	1.18e-05	0.128378	4.9283	trans	1	No	46	22
38	1-284247404	GRMZM2G044074	LES22	Porphyrin Biosynthesis	L3Base	1	284247404	-0.00440563	2.76e-05	0.442568	4.55983	trans	1	No	101	22
38	1-284262043	AC213521.3_FG005	GTR2	Porphyrin Biosynthesis	L3Base	1	284262043	-0.00450481	1.66e-06	0.172297	5.77991	trans	5	No	67	22
38	1-284262043	GRMZM2G010196	YCF54	Chlorophyll Biosynthesis	L3Base	1	284262043	-0.251093	3.97e-05	0.172297	4.40081	trans	5	No	137	22
38	1-284262043	GRMZM2G026117	CF1	Porphyrin Biosynthesis	L3Base	1	284262043	-0.6231	1.56e-05	0.172297	4.80662	trans	5	No	155	22
38	1-284262043	GRMZM2G063048	DVR1	Chlorophyll Biosynthesis	L3Base	1	284262043	-0.738699	4.44e-05	0.172297	4.35222	trans	5	No	80	22
38	1-284262043	GRMZM2G116258	GSA1	Porphyrin Biosynthesis	L3Base	1	284262043	-1.20261	6.14e-06	0.172297	5.21211	trans	5	No	134	22
38	1-284273769	GRMZM2G138190	SGRL1	Chlorophyll Catabolism	L3Base	1	284273769	-0.305439	1.26e-07	0.304054	6.89806	trans	1	No	46	22
38	1-284275334	GRMZM2G177412	GTR1	Porphyrin Biosynthesis	L3Base	1	284275334	-0.0925739	8.83e-05	0.239865	4.05413	trans	1	No	82	22
38	1-284276785	GRMZM2G161673	MPMT1	Chlorophyll Biosynthesis	L3Base	1	284276785	-0.395614	2.43e-06	0.233108	5.61406	trans	1	No	116	22
38	1-284278860	GRMZM2G043453	CHLD1	Chlorophyll Biosynthesis	L3Base	1	284278860	-0.0697417	6.21e-05	0.324324	4.20704	trans	2	No	94	22
38	1-284278860	GRMZM2G162672	CHLG1	Chlorophyll Biosynthesis	L3Base	1	284278860	-1.29822	9.6e-06	0.324324	5.01755	trans	2	No	98	22
38	1-284280976	GRMZM2G441444	PRPO3	Porphyrin Biosynthesis	L3Base	1	284280976	0.200526	2.5e-05	0.10473	4.60223	trans	1	No	28	22
38	1-284290519	GRMZM2G081462	MPEC1	Chlorophyll Biosynthesis	L3Base	1	284290519	-0.0620872	4.27e-05	0.371622	4.36916	trans	1	No	120	22
39	1-287874189	GRMZM2G458824	RCCR1	Chlorophyll Catabolism	L3Base	1	287874189	0.434401	4.18e-05	0.226351	4.37927	trans	1	No	45	8
39	1-287874473	GRMZM2G058261	PRPO4	Porphyrin Biosynthesis	L3Base	1	287874473	-0.122164	4.02e-05	0.35473	4.39597	trans	1	No	63	8
39	1-287877819	GRMZM2G073351	PCR3	Chlorophyll Biosynthesis	L3Base	1	287877819	-0.0584394	6.74e-05	0.337838	4.17127	trans	1	No	127	8
39	1-287890944	GRMZM2G044074	LES22	Porphyrin Biosynthesis	L3Base	1	287890944	-0.00800293	5.61e-06	0.0675676	5.25129	trans	3	No	101	8
39	1-287890944	GRMZM2G161673	MPMT1	Chlorophyll Biosynthesis	L3Base	1	287890944	-0.493729	9.53e-05	0.0675676	4.02075	trans	3	No	116	8
39	1-287890944	GRMZM2G464328	GUN4	Chlorophyll Biosynthesis	L3Base	1	287890944	-0.0926005	3.57e-05	0.0675676	4.44683	trans	3	No	96	8
39	1-287901615	GRMZM2G138190	SGRL1	Chlorophyll Catabolism	L3Base	1	287901615	-0.207337	4.34e-05	0.469595	4.36291	trans	1	No	46	8
39	1-287907843	GRMZM2G419806	OY1	Chlorophyll Biosynthesis	L3Base	1	287907843	-0.096354	8.64e-05	0.192568	4.06342	trans	1	No	157	8
40	1-288625607	GRMZM2G073351	PCR3	Chlorophyll Biosynthesis	L3Base	1	288625607	-0.134789	2.2e-05	0.0506757	4.65846	trans	1	No	127	11
40	1-288632657	GRMZM2G323024	CHLH1	Chlorophyll Biosynthesis	L3Base	1	288632657	-0.218577	1.58e-05	0.172297	4.8011	trans	1	No	50	11
40	1-288633096	GRMZM2G159013	FC3	Heme Biosynthesis	L3Base	1	288633096	-1.76666	6.65e-05	0.39527	4.17706	trans	1	No	30	11
40	1-288633423	GRMZM2G038487	CHAO2	Chlorophyll Biosynthesis	L3Base	1	288633423	0.250644	5.91e-06	0.449324	5.22806	trans	1	No	39	11
40	1-288633917	GRMZM2G116258	GSA1	Porphyrin Biosynthesis	L3Base	1	288633917	0.822321	8.09e-05	0.469595	4.09215	trans	1	No	134	11
40	1-288634161	GRMZM2G044074	LES22	Porphyrin Biosynthesis	L3Base	1	288634161	-0.00417137	6.39e-05	0.429054	4.19419	trans	1	No	101	11
40	1-288635538	GRMZM2G010196	YCF54	Chlorophyll Biosynthesis	L3Base	1	288635538	-0.221234	3.11e-06	0.314189	5.50659	trans	3	No	137	11
40	1-288635538	GRMZM2G081462	MPEC1	Chlorophyll Biosynthesis	L3Base	1	288635538	-0.060056	5.74e-05	0.314189	4.24143	trans	3	No	120	11
40	1-288635538	GRMZM2G419806	OY1	Chlorophyll Biosynthesis	L3Base	1	288635538	-0.0811961	6.67e-05	0.314189	4.17558	trans	3	No	157	11
40	1-288638877	GRMZM2G039396	PRPO1	Porphyrin Biosynthesis	L3Base	1	288638877	0.315477	5.37e-05	0.496622	4.27036	trans	1	No	93	11
40	1-288656317	GRMZM2G101004	ELM2	Bilin Biosynthesis	L3Base	1	288656317	-0.011572	5.17e-05	0.128378	4.28657	trans	1	No	69	11
41	1-293194330	GRMZM2G056686	HCAR1	Chlorophyll Biosynthesis	L3Base	1	293194330	0.00267318	9.09e-06	0.496622	5.04161	trans	1	No	43	26
41	1-293197313	GRMZM6G274034	COX15	Heme Biosynthesis	L3Base	1	293197313	0.188571	9.56e-05	0.165541	4.01972	trans	1	No	15	26
41	1-293202220	GRMZM2G178859	COX10a	Heme Biosynthesis	L3Base	1	293202220	-13.7793	4.47e-05	0.317568	4.34974	trans	1	No	24	26
41	1-293203998	GRMZM2G162776	COX10b	Heme Biosynthesis	L3Base	1	293203998	2.1413	4.63e-05	0.0777027	4.33407	trans	1	No	24	26
41	1-293206157	GRMZM2G397247	ALAD1	Porphyrin Biosynthesis	L3Base	1	293206157	0.331293	1.14e-05	0.162162	4.94456	trans	2	No	135	26
41	1-293206157	GRMZM2G419806	OY1	Chlorophyll Biosynthesis	L3Base	1	293206157	0.100866	9.44e-05	0.162162	4.02509	trans	2	No	157	26
41	1-293207294	GRMZM2G010196	YCF54	Chlorophyll Biosynthesis	L3Base	1	293207294	0.422757	5.62e-06	0.0574324	5.2501	trans	15	Yes	137	26
41	1-293207294	GRMZM2G026117	CF1	Porphyrin Biosynthesis	L3Base	1	293207294	0.987601	7.59e-06	0.0574324	5.1195	trans	15	Yes	155	26
41	1-293207294	GRMZM2G038487	CHAO2	Chlorophyll Biosynthesis	L3Base	1	293207294	0.49915	4.31e-06	0.0574324	5.36541	trans	15	Yes	39	26
41	1-293207294	GRMZM2G039396	PRPO1	Porphyrin Biosynthesis	L3Base	1	293207294	0.638701	1.54e-05	0.0574324	4.81385	trans	15	Yes	93	26
41	1-293207294	GRMZM2G063048	DVR1	Chlorophyll Biosynthesis	L3Base	1	293207294	1.14651	3.38e-05	0.0574324	4.47085	trans	15	Yes	80	26
41	1-293207294	GRMZM2G065194	NYC1L1	Chlorophyll Biosynthesis	L3Base	1	293207294	0.999756	8.57e-05	0.0574324	4.0669	trans	15	Yes	47	26
41	1-293207294	GRMZM2G081462	MPEC1	Chlorophyll Biosynthesis	L3Base	1	293207294	0.13564	3.16e-06	0.0574324	5.50031	trans	15	Yes	120	26
41	1-293207294	GRMZM2G084958	PCR1	Chlorophyll Biosynthesis	L3Base	1	293207294	0.573706	2.51e-05	0.0574324	4.60086	trans	15	Yes	47	26
41	1-293207294	GRMZM2G105644	GGH1	Chlorophyll Biosynthesis	L3Base	1	293207294	0.0420798	3.99e-06	0.0574324	5.39904	trans	15	Yes	130	26
41	1-293207294	GRMZM2G113325	FC2	Heme Biosynthesis	L3Base	1	293207294	-0.0133642	5.71e-05	0.0574324	4.24311	trans	15	Yes	38	26
41	1-293207294	GRMZM2G116258	GSA1	Porphyrin Biosynthesis	L3Base	1	293207294	1.84002	6.66e-06	0.0574324	5.17668	trans	15	Yes	134	26
41	1-293207294	GRMZM2G161673	MPMT1	Chlorophyll Biosynthesis	L3Base	1	293207294	0.64473	5.96e-06	0.0574324	5.22496	trans	15	Yes	116	26
41	1-293207294	GRMZM2G170013	NYC1	Chlorophyll Biosynthesis	L3Base	1	293207294	0.0874523	8.43e-05	0.0574324	4.07426	trans	15	Yes	40	26
41	1-293207294	GRMZM2G323024	CHLH1	Chlorophyll Biosynthesis	L3Base	1	293207294	0.348983	5.74e-07	0.0574324	6.24143	trans	15	Yes	50	26
41	1-293207294	GRMZM2G464328	GUN4	Chlorophyll Biosynthesis	L3Base	1	293207294	0.109455	1.98e-05	0.0574324	4.70266	trans	15	Yes	96	26
41	1-293209715	GRMZM2G159013	FC3	Heme Biosynthesis	L3Base	1	293209715	3.91608	5.46e-05	0.0506757	4.26276	trans	1	No	30	26
41	1-293210845	AC209626.2_FG013	LES28	Porphyrin Biosynthesis	L3Base	1	293210845	-0.310745	4.71e-06	0.152027	5.32715	trans	1	No	35	26
41	1-293221293	GRMZM2G058261	PRPO4	Porphyrin Biosynthesis	L3Base	1	293221293	-0.146866	1.71e-05	0.260135	4.76716	trans	2	No	63	26
41	1-293221293	GRMZM2G177412	GTR1	Porphyrin Biosynthesis	L3Base	1	293221293	-0.108609	6.13e-06	0.260135	5.21236	trans	2	No	82	26
41	1-293224311	GRMZM2G379563	NYE2	Chlorophyll Catabolism	L3Base	1	293224311	0.0316036	5.04e-05	0.219595	4.29771	trans	1	No	10	26
42	1-295603299	GRMZM2G441444	PRPO3	Porphyrin Biosynthesis	L3Base	1	295603299	-0.116828	6.09e-05	0.364865	4.21522	trans	1	No	28	9
42	1-295609786	GRMZM2G081462	MPEC1	Chlorophyll Biosynthesis	L3Base	1	295609786	0.118897	8.3e-05	0.0675676	4.08098	trans	2	No	120	9
42	1-295609786	GRMZM2G116258	GSA1	Porphyrin Biosynthesis	L3Base	1	295609786	1.68399	6.51e-05	0.0675676	4.18662	trans	2	No	134	9
42	1-295610619	GRMZM2G105604	SUM1	Siroheme Biosynthesis	L3Base	1	295610619	-0.199752	4.3e-06	0.101351	5.36665	trans	1	No	16	9
42	1-295613437	GRMZM2G170734	CHPH1	Chlorophyll Catabolism	L3Base	1	295613437	-0.0592757	3.9e-05	0.0574324	4.40933	trans	1	No	26	9
42	1-295613504	GRMZM2G170734	CHPH1	Chlorophyll Catabolism	L3Base	1	295613504	-0.0592757	3.9e-05	0.0540541	4.40933	trans	1	No	26	9
42	1-295614335	GRMZM2G043277	HO2	Bilin Biosynthesis	L3Base	1	295614335	-0.137337	9.48e-05	0.125	4.02298	trans	1	No	28	9
42	1-295618017	GRMZM2G047095	FC1	Heme Biosynthesis	L3Base	1	295618017	-0.11444	2.98e-05	0.0675676	4.52511	trans	1	No	12	9
42	1-295618157	GRMZM2G103197	CHPH3/CHAO1	Chlorophyll Catabolism	L3Base	1	295618157	-0.126373	1.73e-05	0.405405	4.76242	trans	1	No	23	9
42	1-295637235	GRMZM5G891373	GTS2	Porphyrin Biosynthesis	L3Base	1	295637235	-0.139823	1.18e-05	0.0608108	4.92911	trans	1	No	66	9
43	1-295935487	GRMZM2G041159	CF1L1	Porphyrin Biosynthesis	L3Base	1	295935487	0.23841	8.5e-05	0.158784	4.07056	trans	1	No	54	10
43	1-295937742	GRMZM2G113325	FC2	Heme Biosynthesis	L3Base	1	295937742	-0.0124523	1.53e-05	0.0777027	4.81672	trans	1	No	38	10
43	1-295944954	GRMZM2G091837	NYE1	Chlorophyll Catabolism	L3Base	1	295944954	-0.00559468	4.26e-05	0.152027	4.37097	trans	1	No	11	10
43	1-295947581	GRMZM2G084958	PCR1	Chlorophyll Biosynthesis	L3Base	1	295947581	0.673007	1.45e-06	0.0540541	5.83922	trans	2	No	47	10
43	1-295947581	GRMZM2G116258	GSA1	Porphyrin Biosynthesis	L3Base	1	295947581	1.83871	1.53e-05	0.0540541	4.81509	trans	2	No	134	10
43	1-295947629	GRMZM2G397247	ALAD1	Porphyrin Biosynthesis	L3Base	1	295947629	0.431094	1.05e-05	0.0844595	4.98045	trans	1	No	135	10
43	1-295962345	GRMZM2G105604	SUM1	Siroheme Biosynthesis	L3Base	1	295962345	-0.11413	3.42e-05	0.327703	4.46591	trans	1	No	16	10
43	1-295963191	GRMZM5G861678	ELM1	Bilin Biosynthesis	L3Base	1	295963191	0.04897	2.56e-05	0.131757	4.59241	trans	1	No	10	10
43	1-295963218	GRMZM2G046932	GTS4	Porphyrin Biosynthesis	L3Base	1	295963218	0.598219	7.06e-05	0.0540541	4.15114	trans	1	No	21	10
43	1-295963221	GRMZM2G046932	GTS4	Porphyrin Biosynthesis	L3Base	1	295963221	0.598219	7.06e-05	0.0540541	4.15114	trans	1	No	21	10
43	1-295964334	GRMZM2G441444	PRPO3	Porphyrin Biosynthesis	L3Base	1	295964334	-0.13602	7.34e-05	0.243243	4.13458	trans	1	No	28	10
44	1-297576763	GRMZM2G323024	CHLH1	Chlorophyll Biosynthesis	L3Base	1	297576763	0.155559	7.26e-05	0.300676	4.13918	trans	1	No	50	20
44	1-297581991	GRMZM2G026117	CF1	Porphyrin Biosynthesis	L3Base	1	297581991	0.715852	1.13e-05	0.118243	4.94871	trans	7	No	155	20
44	1-297581991	GRMZM2G073351	PCR3	Chlorophyll Biosynthesis	L3Base	1	297581991	0.0891869	3.89e-05	0.118243	4.40985	trans	7	No	127	20
44	1-297581991	GRMZM2G116258	GSA1	Porphyrin Biosynthesis	L3Base	1	297581991	1.55852	3.94e-07	0.118243	6.40424	trans	7	No	134	20
44	1-297581991	GRMZM2G138190	SGRL1	Chlorophyll Catabolism	L3Base	1	297581991	0.398577	2.08e-07	0.118243	6.68159	trans	7	No	46	20
44	1-297581991	GRMZM2G162672	CHLG1	Chlorophyll Biosynthesis	L3Base	1	297581991	1.74711	1.27e-05	0.118243	4.89685	trans	7	No	98	20
44	1-297581991	GRMZM2G177412	GTR1	Porphyrin Biosynthesis	L3Base	1	297581991	0.120506	7.59e-05	0.118243	4.12001	trans	7	No	82	20
44	1-297581991	GRMZM2G397247	ALAD1	Porphyrin Biosynthesis	L3Base	1	297581991	0.369999	1.3e-05	0.118243	4.88662	trans	7	No	135	20
44	1-297593982	GRMZM2G000739	SUM2	Siroheme Biosynthesis	L3Base	1	297593982	-0.140332	8.45e-05	0.435811	4.07336	trans	1	No	30	20
44	1-297598443	GRMZM2G043453	CHLD1	Chlorophyll Biosynthesis	L3Base	1	297598443	0.0857831	2.1e-07	0.35473	6.67747	trans	2	No	94	20
44	1-297598443	GRMZM2G105644	GGH1	Chlorophyll Biosynthesis	L3Base	1	297598443	0.0220554	6.65e-06	0.35473	5.17705	trans	2	No	130	20
44	1-297599297	GRMZM2G010196	YCF54	Chlorophyll Biosynthesis	L3Base	1	297599297	0.329024	1.2e-05	0.118243	4.9192	trans	1	No	137	20
44	1-297599418	GRMZM2G084958	PCR1	Chlorophyll Biosynthesis	L3Base	1	297599418	0.336497	3.93e-05	0.182432	4.40611	trans	1	No	47	20
44	1-297600095	GRMZM2G419806	OY1	Chlorophyll Biosynthesis	L3Base	1	297600095	-0.0754525	7.99e-05	0.375	4.09751	trans	1	No	157	20
44	1-297614396	GRMZM2G126873	LLS1L5	Chlorophyll Catabolism	L3Base	1	297614396	-0.100465	7.51e-05	0.162162	4.1244	trans	1	No	16	20
44	1-297616017	GRMZM2G419111	GGH2	Chlorophyll Biosynthesis	L3Base	1	297616017	0.0469715	6.48e-05	0.442568	4.18851	trans	1	No	27	20
44	1-297616316	GRMZM2G178859	COX10a	Heme Biosynthesis	L3Base	1	297616316	13.0511	7.52e-05	0.489865	4.12375	trans	1	No	24	20
44	1-297616366	GRMZM2G161673	MPMT1	Chlorophyll Biosynthesis	L3Base	1	297616366	0.525673	2.57e-05	0.0878378	4.58925	trans	1	No	116	20
44	1-297617046	GRMZM2G081462	MPEC1	Chlorophyll Biosynthesis	L3Base	1	297617046	-0.106997	1.02e-05	0.10473	4.99105	trans	1	No	120	20
44	1-297617736	GRMZM2G043109	MPEC2	Chlorophyll Biosynthesis	L3Base	1	297617736	-0.0116548	4.85e-05	0.209459	4.31405	trans	1	No	16	20
45	2-3423500	GRMZM2G057491	GTS5	Porphyrin Biosynthesis	L3Base	2	3423500	-0.0327082	1.57e-05	0.165541	4.80308	trans	1	No	19	9
45	2-3425276	GRMZM2G464328	GUN4	Chlorophyll Biosynthesis	L3Base	2	3425276	-0.1003	1.94e-05	0.0743243	4.71213	trans	1	No	96	9
45	2-3425677	GRMZM2G039396	PRPO1	Porphyrin Biosynthesis	L3Base	2	3425677	-0.371644	4.19e-05	0.25	4.37731	trans	1	No	93	9
45	2-3437954	GRMZM2G024738	LES22L1	Porphyrin Biosynthesis	L3Base	2	3437954	-0.0993102	6.4e-05	0.412162	4.19377	trans	1	No	13	9
45	2-3442763	GRMZM2G162776	COX10b	Heme Biosynthesis	L3Base	2	3442763	-1.92275	4.59e-05	0.097973	4.33853	trans	1	No	24	9
45	2-3451512	GRMZM2G101004	ELM2	Bilin Biosynthesis	L3Base	2	3451512	0.00842325	6.31e-05	0.452703	4.19998	trans	1	No	69	9
45	2-3451842	GRMZM2G043109	MPEC2	Chlorophyll Biosynthesis	L3Base	2	3451842	-0.0198559	4.02e-05	0.0743243	4.39552	trans	1	No	16	9
45	2-3460436	GRMZM2G010196	YCF54	Chlorophyll Biosynthesis	L3Base	2	3460436	-0.411798	7.93e-06	0.0540541	5.10091	trans	1	No	137	9
45	2-3461921	GRMZM2G419111	GGH2	Chlorophyll Biosynthesis	L3Base	2	3461921	-0.0681136	4.91e-05	0.097973	4.30874	trans	1	No	27	9
46	2-3746015	GRMZM2G171390	PHAO1	Chlorophyll Biosynthesis	L3Base	2	3746015	-0.540997	2.37e-05	0.0912162	4.62438	trans	1	No	40	8
46	2-3754896	GRMZM2G127421	CHPH2	Chlorophyll Catabolism	L3Base	2	3754896	-0.215861	1.92e-05	0.0743243	4.71685	trans	1	No	33	8
46	2-3756494	GRMZM2G043453	CHLD1	Chlorophyll Biosynthesis	L3Base	2	3756494	0.124561	4.89e-05	0.0675676	4.31103	trans	1	No	94	8
46	2-3769203	GRMZM2G458824	RCCR1	Chlorophyll Catabolism	L3Base	2	3769203	0.361903	4.94e-05	0.439189	4.30651	trans	1	No	45	8
46	2-3770643	AC213521.3_FG005	GTR2	Porphyrin Biosynthesis	L3Base	2	3770643	-0.00552412	8.06e-05	0.0540541	4.09365	trans	4	No	67	8
46	2-3770643	GRMZM2G010196	YCF54	Chlorophyll Biosynthesis	L3Base	2	3770643	-0.375987	6.87e-05	0.0540541	4.16288	trans	4	No	137	8
46	2-3770643	GRMZM2G073351	PCR3	Chlorophyll Biosynthesis	L3Base	2	3770643	-0.114066	7.61e-05	0.0540541	4.1184	trans	4	No	127	8
46	2-3770643	GRMZM2G349062	LLS1L1	Chlorophyll Catabolism	L3Base	2	3770643	-4.04906	7.33e-05	0.0540541	4.13516	trans	4	No	43	8
47	2-5017565	GRMZM2G056686	HCAR1	Chlorophyll Biosynthesis	L3Base	2	5017565	-0.00259837	6.87e-05	0.287162	4.16329	trans	1	No	43	8
47	2-5019801	GRMZM2G138190	SGRL1	Chlorophyll Catabolism	L3Base	2	5019801	-0.317813	1.5e-05	0.14527	4.82403	trans	1	No	46	8
47	2-5021974	GRMZM2G043277	HO2	Bilin Biosynthesis	L3Base	2	5021974	-0.0951265	4.88e-05	0.381757	4.31141	trans	1	No	28	8
47	2-5023257	GRMZM2G170013	NYC1	Chlorophyll Biosynthesis	L3Base	2	5023257	0.0845005	5.19e-05	0.0709459	4.28476	trans	1	No	40	8
47	2-5025556	GRMZM2G107402	GTR3	Porphyrin Biosynthesis	L3Base	2	5025556	0.377	7.89e-05	0.212838	4.10267	trans	1	No	32	8
47	2-5026428	GRMZM5G891373	GTS2	Porphyrin Biosynthesis	L3Base	2	5026428	0.107504	2.43e-06	0.263514	5.61443	trans	1	No	66	8
47	2-5030955	GRMZM2G159013	FC3	Heme Biosynthesis	L3Base	2	5030955	-1.9092	7.22e-05	0.297297	4.14141	trans	1	No	30	8
47	2-5033899	GRMZM2G032282	CPX2	Porphyrin Biosynthesis	L3Base	2	5033899	0.677045	2.39e-06	0.219595	5.62224	trans	1	No	41	8
48	2-5482070	GRMZM2G065194	NYC1L1	Chlorophyll Biosynthesis	L3Base	2	5482070	-0.82175	5.81e-05	0.0945946	4.23605	trans	1	No	47	12
48	2-5491179	GRMZM2G026117	CF1	Porphyrin Biosynthesis	L3Base	2	5491179	-0.438667	4.98e-05	0.452703	4.30287	trans	6	No	155	12
48	2-5491179	GRMZM2G081462	MPEC1	Chlorophyll Biosynthesis	L3Base	2	5491179	-0.057454	6.49e-05	0.452703	4.18783	trans	6	No	120	12
48	2-5491179	GRMZM2G116258	GSA1	Porphyrin Biosynthesis	L3Base	2	5491179	-0.867719	1.94e-05	0.452703	4.71119	trans	6	No	134	12
48	2-5491179	GRMZM2G397247	ALAD1	Porphyrin Biosynthesis	L3Base	2	5491179	-0.237714	2.81e-05	0.452703	4.55167	trans	6	No	135	12
48	2-5491179	GRMZM2G419806	OY1	Chlorophyll Biosynthesis	L3Base	2	5491179	-0.0777877	5.95e-05	0.452703	4.22544	trans	6	No	157	12
48	2-5491179	GRMZM2G464328	GUN4	Chlorophyll Biosynthesis	L3Base	2	5491179	-0.0495994	8.34e-05	0.452703	4.07862	trans	6	No	96	12
48	2-5496532	GRMZM2G323024	CHLH1	Chlorophyll Biosynthesis	L3Base	2	5496532	0.194157	1.97e-06	0.253378	5.70476	trans	1	No	50	12
48	2-5497833	GRMZM2G058261	PRPO4	Porphyrin Biosynthesis	L3Base	2	5497833	-0.240857	2.27e-05	0.0844595	4.64484	trans	1	No	63	12
48	2-5497852	GRMZM2G113325	FC2	Heme Biosynthesis	L3Base	2	5497852	0.00669835	7.37e-05	0.314189	4.13281	trans	2	No	38	12
48	2-5497852	GRMZM2G177412	GTR1	Porphyrin Biosynthesis	L3Base	2	5497852	-0.0910202	1.68e-05	0.314189	4.77557	trans	2	No	82	12
48	2-5510053	GRMZM2G025031	LES22L2	Porphyrin Biosynthesis	L3Base	2	5510053	-0.2937	5.88e-05	0.0574324	4.23033	trans	1	No	20	12
49	2-7177675	GRMZM2G065194	NYC1L1	Chlorophyll Biosynthesis	L3Base	2	7177675	0.576493	2.58e-06	0.47973	5.5886	trans	1	No	47	11
49	2-7179446	GRMZM2G081462	MPEC1	Chlorophyll Biosynthesis	L3Base	2	7179446	0.0682119	4.75e-06	0.435811	5.32285	trans	2	No	120	11
49	2-7179446	GRMZM2G101004	ELM2	Bilin Biosynthesis	L3Base	2	7179446	-0.00980599	1.58e-06	0.435811	5.80129	trans	2	No	69	11
49	2-7186153	GRMZM2G010196	YCF54	Chlorophyll Biosynthesis	L3Base	2	7186153	0.198793	3.75e-05	0.402027	4.42567	trans	5	No	137	11
49	2-7186153	GRMZM2G026117	CF1	Porphyrin Biosynthesis	L3Base	2	7186153	0.455361	3.12e-05	0.402027	4.50548	trans	5	No	155	11
49	2-7186153	GRMZM2G105644	GGH1	Chlorophyll Biosynthesis	L3Base	2	7186153	0.0204363	1.82e-05	0.402027	4.74009	trans	5	No	130	11
49	2-7186153	GRMZM2G161673	MPMT1	Chlorophyll Biosynthesis	L3Base	2	7186153	0.314723	2.33e-05	0.402027	4.63279	trans	5	No	116	11
49	2-7186153	GRMZM2G364901	PRPO2	Porphyrin Biosynthesis	L3Base	2	7186153	0.000949109	9.91e-05	0.402027	4.00401	trans	5	No	23	11
49	2-7189675	GRMZM2G170013	NYC1	Chlorophyll Biosynthesis	L3Base	2	7189675	0.0480749	5.52e-06	0.445946	5.25798	trans	1	No	40	11
49	2-7191855	GRMZM2G116258	GSA1	Porphyrin Biosynthesis	L3Base	2	7191855	-0.876806	8.49e-05	0.405405	4.07086	trans	2	No	134	11
49	2-7191855	GRMZM2G419806	OY1	Chlorophyll Biosynthesis	L3Base	2	7191855	-0.0827268	7.23e-05	0.405405	4.14084	trans	2	No	157	11
50	2-12029405	GRMZM2G004222	HO6	Bilin Biosynthesis	L3Base	2	12029405	0.0206712	9.42e-05	0.111486	4.02591	trans	1	No	46	8
50	2-12047451	GRMZM2G024738	LES22L1	Porphyrin Biosynthesis	L3Base	2	12047451	0.187926	5.01e-05	0.0777027	4.30001	trans	1	No	13	8
50	2-12048885	GRMZM2G323024	CHLH1	Chlorophyll Biosynthesis	L3Base	2	12048885	0.237851	2.92e-05	0.0912162	4.53491	trans	1	No	50	8
50	2-12049874	GRMZM2G107402	GTR3	Porphyrin Biosynthesis	L3Base	2	12049874	-0.368112	5.55e-05	0.327703	4.25589	trans	1	No	32	8
50	2-12050816	GRMZM2G063048	DVR1	Chlorophyll Biosynthesis	L3Base	2	12050816	-0.68748	3.22e-05	0.206081	4.49279	trans	1	No	80	8
50	2-12053021	GRMZM2G349062	LLS1L1	Chlorophyll Catabolism	L3Base	2	12053021	-2.26775	5.42e-05	0.476351	4.26623	trans	1	No	43	8
50	2-12055773	GRMZM2G036455	PCR2	Chlorophyll Biosynthesis	L3Base	2	12055773	-0.115163	7.48e-05	0.0777027	4.12637	trans	1	No	38	8
50	2-12057870	GRMZM2G084958	PCR1	Chlorophyll Biosynthesis	L3Base	2	12057870	0.305666	6.95e-05	0.246622	4.15832	trans	1	No	47	8
51	2-13572164	GRMZM2G101004	ELM2	Bilin Biosynthesis	L3Base	2	13572164	0.00862732	5.19e-05	0.378378	4.28464	trans	1	No	69	9
51	2-13581248	GRMZM2G084958	PCR1	Chlorophyll Biosynthesis	L3Base	2	13581248	-0.25329	6.52e-05	0.466216	4.18551	trans	1	No	47	9
51	2-13588420	GRMZM2G127421	CHPH2	Chlorophyll Catabolism	L3Base	2	13588420	-0.161715	5.64e-05	0.125	4.24856	trans	1	No	33	9
51	2-13589690	GRMZM2G024738	LES22L1	Porphyrin Biosynthesis	L3Base	2	13589690	0.135872	3.74e-05	0.148649	4.4268	trans	1	No	13	9
51	2-13591409	GRMZM2G058261	PRPO4	Porphyrin Biosynthesis	L3Base	2	13591409	-0.1439	1.94e-05	0.226351	4.71229	trans	1	No	63	9
51	2-13591831	GRMZM2G000739	SUM2	Siroheme Biosynthesis	L3Base	2	13591831	-0.22448	1.5e-05	0.121622	4.82361	trans	1	No	30	9
51	2-13593736	GRMZM2G056686	HCAR1	Chlorophyll Biosynthesis	L3Base	2	13593736	-0.00401554	5.29e-05	0.0912162	4.27639	trans	1	No	43	9
51	2-13595725	GRMZM2G041159	CF1L1	Porphyrin Biosynthesis	L3Base	2	13595725	-0.188279	2.94e-05	0.439189	4.53222	trans	1	No	54	9
51	2-13597909	GRMZM2G107402	GTR3	Porphyrin Biosynthesis	L3Base	2	13597909	-0.352458	7.5e-05	0.246622	4.12513	trans	1	No	32	9
52	2-14651758	GRMZM2G397247	ALAD1	Porphyrin Biosynthesis	L3Base	2	14651758	-0.24849	4.38e-05	0.472973	4.35899	trans	2	No	135	8
52	2-14651758	GRMZM2G419806	OY1	Chlorophyll Biosynthesis	L3Base	2	14651758	-0.0845846	4.5e-05	0.472973	4.3469	trans	2	No	157	8
52	2-14658931	GRMZM2G471579	HO7	Bilin Biosynthesis	L3Base	2	14658931	0.072034	1.22e-05	0.449324	4.91522	trans	1	No	33	8
52	2-14661071	GRMZM2G103197	CHPH3/CHAO1	Chlorophyll Catabolism	L3Base	2	14661071	0.12508	2.71e-05	0.449324	4.56629	trans	1	No	23	8
52	2-14661254	AC213521.3_FG005	GTR2	Porphyrin Biosynthesis	L3Base	2	14661254	0.00614881	4.68e-05	0.0506757	4.3293	trans	1	No	67	8
52	2-14675658	GRMZM2G171390	PHAO1	Chlorophyll Biosynthesis	L3Base	2	14675658	0.386988	9.57e-05	0.165541	4.01894	trans	1	No	40	8
52	2-14677708	GRMZM2G081462	MPEC1	Chlorophyll Biosynthesis	L3Base	2	14677708	0.0760081	3.36e-05	0.233108	4.47358	trans	1	No	120	8
52	2-14680386	GRMZM2G000739	SUM2	Siroheme Biosynthesis	L3Base	2	14680386	0.151523	1.77e-05	0.371622	4.75219	trans	1	No	30	8
53	2-15000257	GRMZM5G891373	GTS2	Porphyrin Biosynthesis	L3Base	2	15000257	-0.088134	5.36e-05	0.155405	4.27078	trans	1	No	66	9
53	2-15000310	GRMZM5G891373	GTS2	Porphyrin Biosynthesis	L3Base	2	15000310	-0.088134	5.36e-05	0.155405	4.27078	trans	1	No	66	9
53	2-15000365	GRMZM5G891373	GTS2	Porphyrin Biosynthesis	L3Base	2	15000365	-0.088134	5.36e-05	0.155405	4.27078	trans	1	No	66	9
53	2-15000430	GRMZM2G170013	NYC1	Chlorophyll Biosynthesis	L3Base	2	15000430	0.074214	2.4e-05	0.111486	4.61915	trans	1	No	40	9
53	2-15000450	GRMZM5G891373	GTS2	Porphyrin Biosynthesis	L3Base	2	15000450	-0.088134	5.36e-05	0.155405	4.27078	trans	1	No	66	9
53	2-15000488	GRMZM2G170013	NYC1	Chlorophyll Biosynthesis	L3Base	2	15000488	0.074214	2.4e-05	0.108108	4.61915	trans	1	No	40	9
53	2-15000639	GRMZM5G891373	GTS2	Porphyrin Biosynthesis	L3Base	2	15000639	-0.088134	5.36e-05	0.155405	4.27078	trans	1	No	66	9
53	2-15000856	GRMZM5G891373	GTS2	Porphyrin Biosynthesis	L3Base	2	15000856	-0.088134	5.36e-05	0.155405	4.27078	trans	1	No	66	9
53	2-15000930	GRMZM5G891373	GTS2	Porphyrin Biosynthesis	L3Base	2	15000930	-0.088134	5.36e-05	0.155405	4.27078	trans	1	No	66	9
53	2-15001118	GRMZM5G891373	GTS2	Porphyrin Biosynthesis	L3Base	2	15001118	-0.088134	5.36e-05	0.155405	4.27078	trans	1	No	66	9
53	2-15001124	GRMZM5G891373	GTS2	Porphyrin Biosynthesis	L3Base	2	15001124	-0.088134	5.36e-05	0.155405	4.27078	trans	1	No	66	9
53	2-15001165	AC213521.3_FG005	GTR2	Porphyrin Biosynthesis	L3Base	2	15001165	0.003054	4.78e-05	0.287162	4.32031	trans	1	No	67	9
53	2-15001166	GRMZM2G101004	ELM2	Bilin Biosynthesis	L3Base	2	15001166	-0.00866572	2.1e-05	0.476351	4.67681	trans	1	No	69	9
53	2-15001225	GRMZM5G891373	GTS2	Porphyrin Biosynthesis	L3Base	2	15001225	-0.088134	5.36e-05	0.155405	4.27078	trans	1	No	66	9
53	2-15001271	GRMZM5G891373	GTS2	Porphyrin Biosynthesis	L3Base	2	15001271	-0.088134	5.36e-05	0.155405	4.27078	trans	1	No	66	9
53	2-15001347	GRMZM5G891373	GTS2	Porphyrin Biosynthesis	L3Base	2	15001347	-0.088134	5.36e-05	0.155405	4.27078	trans	1	No	66	9
53	2-15001348	GRMZM5G891373	GTS2	Porphyrin Biosynthesis	L3Base	2	15001348	-0.088134	5.36e-05	0.155405	4.27078	trans	1	No	66	9
53	2-15001467	GRMZM5G891373	GTS2	Porphyrin Biosynthesis	L3Base	2	15001467	-0.088134	5.36e-05	0.155405	4.27078	trans	1	No	66	9
53	2-15001582	GRMZM5G891373	GTS2	Porphyrin Biosynthesis	L3Base	2	15001582	-0.088134	5.36e-05	0.155405	4.27078	trans	1	No	66	9
53	2-15002664	GRMZM2G032282	CPX2	Porphyrin Biosynthesis	L3Base	2	15002664	-1.16193	2.99e-07	0.0506757	6.52371	trans	1	No	41	9
53	2-15004367	GRMZM2G419111	GGH2	Chlorophyll Biosynthesis	L3Base	2	15004367	-0.0459801	3.24e-05	0.381757	4.48952	trans	1	No	27	9
53	2-15004388	GRMZM5G870342	NEC4	Porphyrin Biosynthesis	L3Base	2	15004388	-0.0377955	1.42e-05	0.0878378	4.8492	trans	1	No	8	9
53	2-15007340	GRMZM2G004222	HO6	Bilin Biosynthesis	L3Base	2	15007340	0.0170092	3.2e-05	0.195946	4.49495	trans	1	No	46	9
53	2-15026933	GRMZM2G081462	MPEC1	Chlorophyll Biosynthesis	L3Base	2	15026933	0.0919137	1.29e-05	0.135135	4.88877	trans	1	No	120	9
54	2-15623491	GRMZM2G043453	CHLD1	Chlorophyll Biosynthesis	L3Base	2	15623491	-0.0871784	4.78e-05	0.131757	4.32057	trans	1	No	94	13
54	2-15636361	GRMZM2G036455	PCR2	Chlorophyll Biosynthesis	L3Base	2	15636361	-0.0966515	3.46e-08	0.364865	7.46122	trans	1	No	38	13
54	2-15639901	GRMZM2G010196	YCF54	Chlorophyll Biosynthesis	L3Base	2	15639901	-0.180209	9e-05	0.486486	4.04589	trans	7	No	137	13
54	2-15639901	GRMZM2G026117	CF1	Porphyrin Biosynthesis	L3Base	2	15639901	-0.473675	1.29e-05	0.486486	4.88984	trans	7	No	155	13
54	2-15639901	GRMZM2G105644	GGH1	Chlorophyll Biosynthesis	L3Base	2	15639901	-0.0180321	7.87e-05	0.486486	4.10418	trans	7	No	130	13
54	2-15639901	GRMZM2G116258	GSA1	Porphyrin Biosynthesis	L3Base	2	15639901	-0.969675	1.14e-06	0.486486	5.94253	trans	7	No	134	13
54	2-15639901	GRMZM2G162672	CHLG1	Chlorophyll Biosynthesis	L3Base	2	15639901	-1.15754	1.37e-05	0.486486	4.86248	trans	7	No	98	13
54	2-15639901	GRMZM2G397247	ALAD1	Porphyrin Biosynthesis	L3Base	2	15639901	-0.253391	4.56e-06	0.486486	5.3415	trans	7	No	135	13
54	2-15639901	GRMZM2G419806	OY1	Chlorophyll Biosynthesis	L3Base	2	15639901	-0.0747992	7.87e-05	0.486486	4.10391	trans	7	No	157	13
54	2-15640280	GRMZM2G073351	PCR3	Chlorophyll Biosynthesis	L3Base	2	15640280	-0.0666923	5.33e-06	0.408784	5.27317	trans	1	No	127	13
54	2-15640899	GRMZM2G039396	PRPO1	Porphyrin Biosynthesis	L3Base	2	15640899	-0.349089	1.39e-05	0.320946	4.85795	trans	1	No	93	13
54	2-15641166	GRMZM2G159013	FC3	Heme Biosynthesis	L3Base	2	15641166	1.79494	3.35e-05	0.476351	4.47447	trans	1	No	30	13
54	2-15641456	GRMZM2G063048	DVR1	Chlorophyll Biosynthesis	L3Base	2	15641456	-0.594649	6.71e-05	0.324324	4.17338	trans	1	No	80	13
55	2-18160816	GRMZM2G349062	LLS1L1	Chlorophyll Catabolism	L3Base	2	18160816	-2.23745	7.61e-05	0.361486	4.11889	trans	1	No	43	18
55	2-18163024	GRMZM2G000739	SUM2	Siroheme Biosynthesis	L3Base	2	18163024	0.17299	4.09e-05	0.253378	4.38818	trans	1	No	30	18
55	2-18170421	AC233922.1_FG004	GTS3	Porphyrin Biosynthesis	L3Base	2	18170421	-0.300766	3.58e-05	0.0675676	4.44586	trans	1	No	20	18
55	2-18172699	GRMZM2G178859	COX10a	Heme Biosynthesis	L3Base	2	18172699	-15.5466	6.54e-07	0.483108	6.18439	trans	1	No	24	18
55	2-18174560	GRMZM2G364901	PRPO2	Porphyrin Biosynthesis	L3Base	2	18174560	0.00114301	2.93e-05	0.222973	4.53244	trans	1	No	23	18
55	2-18174786	GRMZM2G032282	CPX2	Porphyrin Biosynthesis	L3Base	2	18174786	0.470267	5.3e-05	0.39527	4.27553	trans	1	No	41	18
55	2-18191376	GRMZM2G043453	CHLD1	Chlorophyll Biosynthesis	L3Base	2	18191376	0.0823809	5.05e-05	0.185811	4.29658	trans	2	No	94	18
55	2-18191376	GRMZM2G063048	DVR1	Chlorophyll Biosynthesis	L3Base	2	18191376	0.860327	2.37e-06	0.185811	5.62559	trans	2	No	80	18
55	2-18417383	GRMZM2G471579	HO7	Bilin Biosynthesis	L3Base	2	18417383	0.0689625	9.59e-05	0.307432	4.01824	trans	1	No	33	18
55	2-18429985	GRMZM2G046932	GTS4	Porphyrin Biosynthesis	L3Base	2	18429985	-0.454908	2.79e-05	0.114865	4.55417	trans	1	No	21	18
55	2-18432657	GRMZM2G032282	CPX2	Porphyrin Biosynthesis	L3Base	2	18432657	-0.78818	9.33e-05	0.0574324	4.02994	trans	1	No	41	18
55	2-18438029	GRMZM2G043277	HO2	Bilin Biosynthesis	L3Base	2	18438029	0.107625	7.19e-05	0.239865	4.14318	trans	1	No	28	18
55	2-18439747	AC213521.3_FG005	GTR2	Porphyrin Biosynthesis	L3Base	2	18439747	-0.00303383	1.02e-05	0.378378	4.99175	trans	6	No	67	18
55	2-18439747	GRMZM2G010196	YCF54	Chlorophyll Biosynthesis	L3Base	2	18439747	-0.203053	1.77e-05	0.378378	4.75274	trans	6	No	137	18
55	2-18439747	GRMZM2G026117	CF1	Porphyrin Biosynthesis	L3Base	2	18439747	-0.485426	1.38e-05	0.378378	4.85913	trans	6	No	155	18
55	2-18439747	GRMZM2G073351	PCR3	Chlorophyll Biosynthesis	L3Base	2	18439747	-0.0714045	1.56e-06	0.378378	5.80644	trans	6	No	127	18
55	2-18439747	GRMZM2G105644	GGH1	Chlorophyll Biosynthesis	L3Base	2	18439747	-0.0211622	4.75e-06	0.378378	5.32363	trans	6	No	130	18
55	2-18439747	GRMZM2G116258	GSA1	Porphyrin Biosynthesis	L3Base	2	18439747	-0.881467	2.02e-05	0.378378	4.69471	trans	6	No	134	18
55	2-18446926	GRMZM6G815941	SHFC1	Siroheme Biosynthesis	L3Base	2	18446926	-0.293528	9.3e-05	0.243243	4.03143	trans	1	No	45	18
56	2-18787726	GRMZM2G056686	HCAR1	Chlorophyll Biosynthesis	L3Base	2	18787726	0.00686266	3.79e-06	0.0608108	5.42162	trans	1	No	43	13
56	2-18798759	GRMZM2G039396	PRPO1	Porphyrin Biosynthesis	L3Base	2	18798759	0.609306	6.42e-05	0.0641892	4.19269	trans	2	No	93	13
56	2-18798759	GRMZM2G081462	MPEC1	Chlorophyll Biosynthesis	L3Base	2	18798759	0.130469	1.45e-05	0.0641892	4.83906	trans	2	No	120	13
56	2-18803863	GRMZM2G026117	CF1	Porphyrin Biosynthesis	L3Base	2	18803863	-0.603459	1.23e-05	0.182432	4.91009	trans	9	Yes	155	13
56	2-18803863	GRMZM2G058261	PRPO4	Porphyrin Biosynthesis	L3Base	2	18803863	-0.166169	8.02e-06	0.182432	5.09593	trans	9	Yes	63	13
56	2-18803863	GRMZM2G065194	NYC1L1	Chlorophyll Biosynthesis	L3Base	2	18803863	-0.642654	5.47e-05	0.182432	4.26188	trans	9	Yes	47	13
56	2-18803863	GRMZM2G073351	PCR3	Chlorophyll Biosynthesis	L3Base	2	18803863	-0.0837424	2.59e-06	0.182432	5.5862	trans	9	Yes	127	13
56	2-18803863	GRMZM2G105644	GGH1	Chlorophyll Biosynthesis	L3Base	2	18803863	-0.0262102	5.11e-06	0.182432	5.29135	trans	9	Yes	130	13
56	2-18803863	GRMZM2G161673	MPMT1	Chlorophyll Biosynthesis	L3Base	2	18803863	-0.377314	2.71e-05	0.182432	4.56688	trans	9	Yes	116	13
56	2-18803863	GRMZM2G397247	ALAD1	Porphyrin Biosynthesis	L3Base	2	18803863	-0.306324	1.23e-05	0.182432	4.9111	trans	9	Yes	135	13
56	2-18803863	GRMZM2G464328	GUN4	Chlorophyll Biosynthesis	L3Base	2	18803863	-0.0623323	5.7e-05	0.182432	4.24435	trans	9	Yes	96	13
56	2-18803863	GRMZM6G815941	SHFC1	Siroheme Biosynthesis	L3Base	2	18803863	-0.345779	3.43e-05	0.182432	4.46526	trans	9	Yes	45	13
56	2-18803872	GRMZM2G026117	CF1	Porphyrin Biosynthesis	L3Base	2	18803872	-0.603459	1.23e-05	0.182432	4.91009	trans	9	Yes	155	13
56	2-18803872	GRMZM2G058261	PRPO4	Porphyrin Biosynthesis	L3Base	2	18803872	-0.166169	8.02e-06	0.182432	5.09593	trans	9	Yes	63	13
56	2-18803872	GRMZM2G065194	NYC1L1	Chlorophyll Biosynthesis	L3Base	2	18803872	-0.642654	5.47e-05	0.182432	4.26188	trans	9	Yes	47	13
56	2-18803872	GRMZM2G073351	PCR3	Chlorophyll Biosynthesis	L3Base	2	18803872	-0.0837424	2.59e-06	0.182432	5.5862	trans	9	Yes	127	13
56	2-18803872	GRMZM2G105644	GGH1	Chlorophyll Biosynthesis	L3Base	2	18803872	-0.0262102	5.11e-06	0.182432	5.29135	trans	9	Yes	130	13
56	2-18803872	GRMZM2G161673	MPMT1	Chlorophyll Biosynthesis	L3Base	2	18803872	-0.377314	2.71e-05	0.182432	4.56688	trans	9	Yes	116	13
56	2-18803872	GRMZM2G397247	ALAD1	Porphyrin Biosynthesis	L3Base	2	18803872	-0.306324	1.23e-05	0.182432	4.9111	trans	9	Yes	135	13
56	2-18803872	GRMZM2G464328	GUN4	Chlorophyll Biosynthesis	L3Base	2	18803872	-0.0623323	5.7e-05	0.182432	4.24435	trans	9	Yes	96	13
56	2-18803872	GRMZM6G815941	SHFC1	Siroheme Biosynthesis	L3Base	2	18803872	-0.345779	3.43e-05	0.182432	4.46526	trans	9	Yes	45	13
56	2-18807092	GRMZM2G004222	HO6	Bilin Biosynthesis	L3Base	2	18807092	-0.0317275	4e-06	0.0641892	5.39744	trans	1	No	46	13
57	2-20580405	GRMZM2G000739	SUM2	Siroheme Biosynthesis	L3Base	2	20580405	0.251277	5.33e-06	0.114865	5.27334	trans	1	No	30	8
57	2-20586496	GRMZM2G032282	CPX2	Porphyrin Biosynthesis	L3Base	2	20586496	-0.413029	1.57e-05	0.368243	4.80353	trans	1	No	41	8
57	2-20604368	GRMZM2G073351	PCR3	Chlorophyll Biosynthesis	L3Base	2	20604368	0.131808	6.82e-05	0.0574324	4.16643	trans	6	No	127	8
57	2-20604368	GRMZM2G081462	MPEC1	Chlorophyll Biosynthesis	L3Base	2	20604368	0.135067	3.78e-05	0.0574324	4.42275	trans	6	No	120	8
57	2-20604368	GRMZM2G138190	SGRL1	Chlorophyll Catabolism	L3Base	2	20604368	0.551719	3.43e-06	0.0574324	5.46487	trans	6	No	46	8
57	2-20604368	GRMZM2G161673	MPMT1	Chlorophyll Biosynthesis	L3Base	2	20604368	0.657805	4.24e-05	0.0574324	4.37295	trans	6	No	116	8
57	2-20604368	GRMZM2G177412	GTR1	Porphyrin Biosynthesis	L3Base	2	20604368	0.21722	2.52e-06	0.0574324	5.59833	trans	6	No	82	8
57	2-20604368	GRMZM2G323024	CHLH1	Chlorophyll Biosynthesis	L3Base	2	20604368	0.386859	8.36e-07	0.0574324	6.07754	trans	6	No	50	8
58	2-21957865	GRMZM2G073351	PCR3	Chlorophyll Biosynthesis	L3Base	2	21957865	-0.0632962	3.19e-05	0.466216	4.49583	trans	3	No	127	11
58	2-21957865	GRMZM2G081462	MPEC1	Chlorophyll Biosynthesis	L3Base	2	21957865	-0.0640478	2.58e-05	0.466216	4.58755	trans	3	No	120	11
58	2-21957865	GRMZM2G397247	ALAD1	Porphyrin Biosynthesis	L3Base	2	21957865	-0.265214	6.74e-06	0.466216	5.17142	trans	3	No	135	11
58	2-21957966	GRMZM2G036455	PCR2	Chlorophyll Biosynthesis	L3Base	2	21957966	-0.094041	7.88e-05	0.125	4.10326	trans	3	No	38	11
58	2-21957966	GRMZM2G161673	MPMT1	Chlorophyll Biosynthesis	L3Base	2	21957966	-0.42656	4.02e-05	0.125	4.39607	trans	3	No	116	11
58	2-21957966	GRMZM2G177412	GTR1	Porphyrin Biosynthesis	L3Base	2	21957966	-0.127854	2.57e-05	0.125	4.59034	trans	3	No	82	11
58	2-21958268	GRMZM2G157936	HO3	Bilin Biosynthesis	L3Base	2	21958268	-0.03196	6.36e-05	0.283784	4.19676	trans	1	No	19	11
58	2-21963614	GRMZM2G364901	PRPO2	Porphyrin Biosynthesis	L3Base	2	21963614	0.00110534	2.08e-05	0.25	4.68267	trans	1	No	23	11
58	2-21966830	AC213521.3_FG005	GTR2	Porphyrin Biosynthesis	L3Base	2	21966830	-0.0043789	7.43e-05	0.121622	4.12879	trans	1	No	67	11
58	2-21974901	GRMZM2G471579	HO7	Bilin Biosynthesis	L3Base	2	21974901	0.127892	4.32e-05	0.0709459	4.36492	trans	1	No	33	11
58	2-21991516	GRMZM2G127421	CHPH2	Chlorophyll Catabolism	L3Base	2	21991516	0.203743	8.45e-05	0.0709459	4.07318	trans	1	No	33	11
59	2-24415505	GRMZM2G138190	SGRL1	Chlorophyll Catabolism	L3Base	2	24415505	-0.216116	1.99e-05	0.415541	4.70147	trans	1	No	46	9
59	2-24416936	GRMZM2G105319	CHLH2	Chlorophyll Biosynthesis	L3Base	2	24416936	0.0345134	1.61e-05	0.402027	4.79343	trans	1	No	10	9
59	2-24418918	GRMZM2G032282	CPX2	Porphyrin Biosynthesis	L3Base	2	24418918	-0.712577	8.41e-06	0.125	5.07524	trans	1	No	41	9
59	2-24429504	GRMZM2G047095	FC1	Heme Biosynthesis	L3Base	2	24429504	0.107127	3.13e-05	0.0675676	4.50493	trans	1	No	12	9
59	2-24431845	GRMZM2G116258	GSA1	Porphyrin Biosynthesis	L3Base	2	24431845	-0.895906	4.07e-05	0.327703	4.39089	trans	1	No	134	9
59	2-24436390	GRMZM2G419806	OY1	Chlorophyll Biosynthesis	L3Base	2	24436390	-0.0766587	7.93e-05	0.35473	4.10069	trans	1	No	157	9
59	2-24451349	GRMZM2G039396	PRPO1	Porphyrin Biosynthesis	L3Base	2	24451349	-0.41896	2.38e-05	0.135135	4.62369	trans	3	No	93	9
59	2-24451349	GRMZM2G044074	LES22	Porphyrin Biosynthesis	L3Base	2	24451349	-0.0057666	1.67e-05	0.135135	4.77613	trans	3	No	101	9
59	2-24451349	GRMZM2G081462	MPEC1	Chlorophyll Biosynthesis	L3Base	2	24451349	-0.0799878	4.13e-05	0.135135	4.38433	trans	3	No	120	9
60	2-25002004	GRMZM2G458824	RCCR1	Chlorophyll Catabolism	L3Base	2	25002004	-0.414647	1.73e-05	0.293919	4.7617	trans	1	No	45	8
60	2-25002062	GRMZM2G419111	GGH2	Chlorophyll Biosynthesis	L3Base	2	25002062	0.0443504	6.5e-05	0.402027	4.18707	trans	1	No	27	8
60	2-25011079	GRMZM2G138190	SGRL1	Chlorophyll Catabolism	L3Base	2	25011079	-0.238051	6.58e-06	0.381757	5.18173	trans	1	No	46	8
60	2-25013136	GRMZM2G177412	GTR1	Porphyrin Biosynthesis	L3Base	2	25013136	-0.0829606	3.91e-05	0.47973	4.40835	trans	1	No	82	8
60	2-25023776	GRMZM2G046932	GTS4	Porphyrin Biosynthesis	L3Base	2	25023776	0.30345	8.68e-05	0.398649	4.06157	trans	1	No	21	8
60	2-25029391	GRMZM2G170734	CHPH1	Chlorophyll Catabolism	L3Base	2	25029391	-0.0697031	3.5e-07	0.0540541	6.45538	trans	1	No	26	8
60	2-25029573	GRMZM2G056686	HCAR1	Chlorophyll Biosynthesis	L3Base	2	25029573	0.00345698	1.07e-06	0.239865	5.97247	trans	1	No	43	8
60	2-25032653	GRMZM2G105319	CHLH2	Chlorophyll Biosynthesis	L3Base	2	25032653	0.0335047	8.95e-05	0.260135	4.04797	trans	1	No	10	8
61	2-33382237	AC209626.2_FG013	LES28	Porphyrin Biosynthesis	L3Base	2	33382237	-0.405016	1.14e-05	0.0608108	4.94275	trans	1	No	35	18
61	2-33401625	GRMZM2G004222	HO6	Bilin Biosynthesis	L3Base	2	33401625	-0.0209106	7.33e-06	0.128378	5.13491	trans	17	Yes	46	18
61	2-33401625	GRMZM2G010196	YCF54	Chlorophyll Biosynthesis	L3Base	2	33401625	-0.323982	9.81e-07	0.128378	6.00842	trans	17	Yes	137	18
61	2-33401625	GRMZM2G026117	CF1	Porphyrin Biosynthesis	L3Base	2	33401625	-0.762843	9.45e-07	0.128378	6.02451	trans	17	Yes	155	18
61	2-33401625	GRMZM2G043453	CHLD1	Chlorophyll Biosynthesis	L3Base	2	33401625	-0.113832	4.71e-07	0.128378	6.32677	trans	17	Yes	94	18
61	2-33401625	GRMZM2G044074	LES22	Porphyrin Biosynthesis	L3Base	2	33401625	-0.00585036	4.05e-05	0.128378	4.39294	trans	17	Yes	101	18
61	2-33401625	GRMZM2G058261	PRPO4	Porphyrin Biosynthesis	L3Base	2	33401625	-0.183802	1.24e-05	0.128378	4.90574	trans	17	Yes	63	18
61	2-33401625	GRMZM2G063048	DVR1	Chlorophyll Biosynthesis	L3Base	2	33401625	-0.788436	6.37e-05	0.128378	4.19596	trans	17	Yes	80	18
61	2-33401625	GRMZM2G065194	NYC1L1	Chlorophyll Biosynthesis	L3Base	2	33401625	-0.792491	1.07e-05	0.128378	4.97253	trans	17	Yes	47	18
61	2-33401625	GRMZM2G073351	PCR3	Chlorophyll Biosynthesis	L3Base	2	33401625	-0.0876984	1.39e-05	0.128378	4.85726	trans	17	Yes	127	18
61	2-33401625	GRMZM2G081462	MPEC1	Chlorophyll Biosynthesis	L3Base	2	33401625	-0.08599	3.72e-05	0.128378	4.42956	trans	17	Yes	120	18
61	2-33401625	GRMZM2G105644	GGH1	Chlorophyll Biosynthesis	L3Base	2	33401625	-0.0288413	9.37e-06	0.128378	5.02842	trans	17	Yes	130	18
61	2-33401625	GRMZM2G116258	GSA1	Porphyrin Biosynthesis	L3Base	2	33401625	-1.17104	5.95e-05	0.128378	4.22555	trans	17	Yes	134	18
61	2-33401625	GRMZM2G161673	MPMT1	Chlorophyll Biosynthesis	L3Base	2	33401625	-0.457762	6.38e-06	0.128378	5.19538	trans	17	Yes	116	18
61	2-33401625	GRMZM2G162672	CHLG1	Chlorophyll Biosynthesis	L3Base	2	33401625	-1.69885	9.72e-06	0.128378	5.0124	trans	17	Yes	98	18
61	2-33401625	GRMZM2G397247	ALAD1	Porphyrin Biosynthesis	L3Base	2	33401625	-0.345593	1.29e-05	0.128378	4.8881	trans	17	Yes	135	18
61	2-33401625	GRMZM2G419806	OY1	Chlorophyll Biosynthesis	L3Base	2	33401625	-0.148711	2.55e-08	0.128378	7.59368	trans	17	Yes	157	18
61	2-33401625	GRMZM2G464328	GUN4	Chlorophyll Biosynthesis	L3Base	2	33401625	-0.0761226	1.27e-05	0.128378	4.89578	trans	17	Yes	96	18
62	2-37100757	GRMZM2G010196	YCF54	Chlorophyll Biosynthesis	L3Base	2	37100757	-0.348122	4.69e-05	0.0709459	4.32913	trans	11	Yes	137	12
62	2-37100757	GRMZM2G026117	CF1	Porphyrin Biosynthesis	L3Base	2	37100757	-0.899472	7.5e-06	0.0709459	5.12505	trans	11	Yes	155	12
62	2-37100757	GRMZM2G043453	CHLD1	Chlorophyll Biosynthesis	L3Base	2	37100757	-0.123576	2.53e-05	0.0709459	4.59647	trans	11	Yes	94	12
62	2-37100757	GRMZM2G073351	PCR3	Chlorophyll Biosynthesis	L3Base	2	37100757	-0.119072	1.06e-05	0.0709459	4.97277	trans	11	Yes	127	12
62	2-37100757	GRMZM2G081462	MPEC1	Chlorophyll Biosynthesis	L3Base	2	37100757	-0.112208	2.7e-05	0.0709459	4.56853	trans	11	Yes	120	12
62	2-37100757	GRMZM2G105644	GGH1	Chlorophyll Biosynthesis	L3Base	2	37100757	-0.0401443	1.48e-06	0.0709459	5.82931	trans	11	Yes	130	12
62	2-37100757	GRMZM2G116258	GSA1	Porphyrin Biosynthesis	L3Base	2	37100757	-1.68265	6.1e-06	0.0709459	5.2149	trans	11	Yes	134	12
62	2-37100757	GRMZM2G161673	MPMT1	Chlorophyll Biosynthesis	L3Base	2	37100757	-0.527464	5.62e-05	0.0709459	4.25036	trans	11	Yes	116	12
62	2-37100757	GRMZM2G177412	GTR1	Porphyrin Biosynthesis	L3Base	2	37100757	-0.149063	9.07e-05	0.0709459	4.04219	trans	11	Yes	82	12
62	2-37100757	GRMZM2G397247	ALAD1	Porphyrin Biosynthesis	L3Base	2	37100757	-0.477252	2.63e-06	0.0709459	5.58058	trans	11	Yes	135	12
62	2-37100757	GRMZM2G464328	GUN4	Chlorophyll Biosynthesis	L3Base	2	37100757	-0.108237	3.75e-06	0.0709459	5.42647	trans	11	Yes	96	12
62	2-37102136	GRMZM2G058261	PRPO4	Porphyrin Biosynthesis	L3Base	2	37102136	-0.211195	1.34e-05	0.10473	4.87358	trans	1	No	63	12
63	2-44619823	GRMZM6G274034	COX15	Heme Biosynthesis	L3Base	2	44619823	0.167084	9.83e-05	0.331081	4.00753	trans	1	No	15	9
63	2-44625281	GRMZM2G004222	HO6	Bilin Biosynthesis	L3Base	2	44625281	-0.0153761	7.4e-06	0.371622	5.1305	trans	1	No	46	9
63	2-44627217	GRMZM2G026117	CF1	Porphyrin Biosynthesis	L3Base	2	44627217	-0.571386	3.61e-05	0.182432	4.44223	trans	4	No	155	9
63	2-44627217	GRMZM2G105644	GGH1	Chlorophyll Biosynthesis	L3Base	2	44627217	-0.0243532	2.86e-05	0.182432	4.54414	trans	4	No	130	9
63	2-44627217	GRMZM2G397247	ALAD1	Porphyrin Biosynthesis	L3Base	2	44627217	-0.281139	7.4e-05	0.182432	4.13074	trans	4	No	135	9
63	2-44627217	GRMZM2G419806	OY1	Chlorophyll Biosynthesis	L3Base	2	44627217	-0.116816	1.13e-06	0.182432	5.94871	trans	4	No	157	9
63	2-44627246	GRMZM2G010196	YCF54	Chlorophyll Biosynthesis	L3Base	2	44627246	-0.231489	8.9e-05	0.185811	4.05039	trans	2	No	137	9
63	2-44627246	GRMZM2G063048	DVR1	Chlorophyll Biosynthesis	L3Base	2	44627246	-0.778264	7.17e-06	0.185811	5.14444	trans	2	No	80	9
63	2-44627465	GRMZM2G073351	PCR3	Chlorophyll Biosynthesis	L3Base	2	44627465	-0.0772503	5.87e-06	0.212838	5.231	trans	1	No	127	9
64	2-57815023	GRMZM2G377539	LES22L3	Porphyrin Biosynthesis	L3Base	2	57815023	-0.0899818	7.15e-05	0.114865	4.14555	trans	1	No	24	8
64	2-57819175	GRMZM2G116258	GSA1	Porphyrin Biosynthesis	L3Base	2	57819175	-1.11314	7.68e-06	0.239865	5.11489	trans	1	No	134	8
64	2-57825769	GRMZM2G010196	YCF54	Chlorophyll Biosynthesis	L3Base	2	57825769	-0.331544	5.86e-05	0.0709459	4.2324	trans	2	No	137	8
64	2-57825769	GRMZM2G056686	HCAR1	Chlorophyll Biosynthesis	L3Base	2	57825769	-0.00466191	9.87e-06	0.0709459	5.0058	trans	2	No	43	8
64	2-57829869	GRMZM2G471579	HO7	Bilin Biosynthesis	L3Base	2	57829869	-0.100098	8.62e-05	0.114865	4.06458	trans	1	No	33	8
64	2-57831143	GRMZM2G081462	MPEC1	Chlorophyll Biosynthesis	L3Base	2	57831143	-0.108104	4.67e-05	0.0844595	4.33051	trans	2	No	120	8
64	2-57831143	GRMZM2G171390	PHAO1	Chlorophyll Biosynthesis	L3Base	2	57831143	-0.542182	4.89e-06	0.0844595	5.31083	trans	2	No	40	8
64	2-57833940	GRMZM2G177412	GTR1	Porphyrin Biosynthesis	L3Base	2	57833940	-0.0774965	9.81e-05	0.469595	4.00855	trans	1	No	82	8
65	2-63814128	GRMZM2G138190	SGRL1	Chlorophyll Catabolism	L3Base	2	63814128	0.326821	4.42e-05	0.10473	4.35487	trans	1	No	46	11
65	2-63816583	AC233922.1_FG004	GTS3	Porphyrin Biosynthesis	L3Base	2	63816583	-0.271389	9.4e-05	0.0777027	4.02699	trans	1	No	20	11
65	2-63816859	GRMZM2G043453	CHLD1	Chlorophyll Biosynthesis	L3Base	2	63816859	0.0884764	6.6e-06	0.189189	5.18075	trans	9	Yes	94	11
65	2-63816859	GRMZM2G073351	PCR3	Chlorophyll Biosynthesis	L3Base	2	63816859	0.0708286	5.41e-05	0.189189	4.26708	trans	9	Yes	127	11
65	2-63816859	GRMZM2G081462	MPEC1	Chlorophyll Biosynthesis	L3Base	2	63816859	0.0713299	7.18e-05	0.189189	4.14375	trans	9	Yes	120	11
65	2-63816859	GRMZM2G101004	ELM2	Bilin Biosynthesis	L3Base	2	63816859	-0.0114438	6.95e-06	0.189189	5.15826	trans	9	Yes	69	11
65	2-63816859	GRMZM2G116258	GSA1	Porphyrin Biosynthesis	L3Base	2	63816859	1.26556	4e-07	0.189189	6.39819	trans	9	Yes	134	11
65	2-63816859	GRMZM2G162672	CHLG1	Chlorophyll Biosynthesis	L3Base	2	63816859	1.55154	2.83e-06	0.189189	5.54842	trans	9	Yes	98	11
65	2-63816859	GRMZM2G177412	GTR1	Porphyrin Biosynthesis	L3Base	2	63816859	0.113642	3.48e-06	0.189189	5.45861	trans	9	Yes	82	11
65	2-63816859	GRMZM2G397247	ALAD1	Porphyrin Biosynthesis	L3Base	2	63816859	0.347304	3.25e-07	0.189189	6.48763	trans	9	Yes	135	11
65	2-63816859	GRMZM2G464328	GUN4	Chlorophyll Biosynthesis	L3Base	2	63816859	0.0665612	9.39e-06	0.189189	5.0273	trans	9	Yes	96	11
66	2-75215781	AC213521.3_FG005	GTR2	Porphyrin Biosynthesis	L3Base	2	75215781	-0.00406749	9.67e-05	0.138514	4.01459	trans	4	No	67	12
66	2-75215781	GRMZM2G063048	DVR1	Chlorophyll Biosynthesis	L3Base	2	75215781	-1.00769	1.08e-06	0.138514	5.96804	trans	4	No	80	12
66	2-75215781	GRMZM2G105644	GGH1	Chlorophyll Biosynthesis	L3Base	2	75215781	-0.0279724	4.96e-05	0.138514	4.30409	trans	4	No	130	12
66	2-75215781	GRMZM2G162672	CHLG1	Chlorophyll Biosynthesis	L3Base	2	75215781	-1.88199	3.61e-06	0.138514	5.44196	trans	4	No	98	12
66	2-75224458	GRMZM2G010196	YCF54	Chlorophyll Biosynthesis	L3Base	2	75224458	-0.302474	1.37e-05	0.162162	4.86352	trans	8	Yes	137	12
66	2-75224458	GRMZM2G026117	CF1	Porphyrin Biosynthesis	L3Base	2	75224458	-0.745951	5.67e-06	0.162162	5.2461	trans	8	Yes	155	12
66	2-75224458	GRMZM2G043453	CHLD1	Chlorophyll Biosynthesis	L3Base	2	75224458	-0.0950924	7.18e-05	0.162162	4.14377	trans	8	Yes	94	12
66	2-75224458	GRMZM2G044074	LES22	Porphyrin Biosynthesis	L3Base	2	75224458	-0.00776839	1.3e-07	0.162162	6.88725	trans	8	Yes	101	12
66	2-75224458	GRMZM2G116258	GSA1	Porphyrin Biosynthesis	L3Base	2	75224458	-1.38229	5.17e-06	0.162162	5.28654	trans	8	Yes	134	12
66	2-75224458	GRMZM2G397247	ALAD1	Porphyrin Biosynthesis	L3Base	2	75224458	-0.377644	4.77e-06	0.162162	5.32161	trans	8	Yes	135	12
66	2-75224458	GRMZM2G419806	OY1	Chlorophyll Biosynthesis	L3Base	2	75224458	-0.129642	4.07e-06	0.162162	5.39081	trans	8	Yes	157	12
66	2-75224458	GRMZM6G815941	SHFC1	Siroheme Biosynthesis	L3Base	2	75224458	-0.387629	8.58e-05	0.162162	4.06675	trans	8	Yes	45	12
67	2-84446618	GRMZM2G138190	SGRL1	Chlorophyll Catabolism	L3Base	2	84446618	0.366808	1.44e-06	0.138514	5.84159	trans	2	No	46	8
67	2-84446618	GRMZM2G177412	GTR1	Porphyrin Biosynthesis	L3Base	2	84446618	0.15392	1.26e-07	0.138514	6.89876	trans	2	No	82	8
67	2-84449449	GRMZM2G171390	PHAO1	Chlorophyll Biosynthesis	L3Base	2	84449449	0.440339	1.52e-05	0.121622	4.8179	trans	1	No	40	8
67	2-84462933	AC209626.2_FG013	LES28	Porphyrin Biosynthesis	L3Base	2	84462933	0.25791	2.41e-05	0.189189	4.61832	trans	1	No	35	8
67	2-84464392	GRMZM2G349062	LLS1L1	Chlorophyll Catabolism	L3Base	2	84464392	3.45484	8.95e-05	0.0777027	4.04841	trans	1	No	43	8
67	2-84468290	GRMZM2G044074	LES22	Porphyrin Biosynthesis	L3Base	2	84468290	-0.00886037	9.7e-05	0.0540541	4.0133	trans	1	No	101	8
67	2-84473667	GRMZM2G036455	PCR2	Chlorophyll Biosynthesis	L3Base	2	84473667	0.110697	4.57e-05	0.0912162	4.33971	trans	1	No	38	8
67	2-84474849	GRMZM2G043277	HO2	Bilin Biosynthesis	L3Base	2	84474849	0.199514	2.08e-05	0.0878378	4.68141	trans	1	No	28	8
68	2-108708942	GRMZM2G039396	PRPO1	Porphyrin Biosynthesis	L3Base	2	108708942	-0.646462	7.12e-05	0.0506757	4.14723	trans	5	No	93	8
68	2-108708942	GRMZM2G058261	PRPO4	Porphyrin Biosynthesis	L3Base	2	108708942	-0.318254	1.87e-06	0.0506757	5.72876	trans	5	No	63	8
68	2-108708942	GRMZM2G084958	PCR1	Chlorophyll Biosynthesis	L3Base	2	108708942	-0.58332	7.95e-05	0.0506757	4.0996	trans	5	No	47	8
68	2-108708942	GRMZM2G419806	OY1	Chlorophyll Biosynthesis	L3Base	2	108708942	-0.185703	8.19e-06	0.0506757	5.08667	trans	5	No	157	8
68	2-108708942	GRMZM2G464328	GUN4	Chlorophyll Biosynthesis	L3Base	2	108708942	-0.134972	1.05e-06	0.0506757	5.97759	trans	5	No	96	8
68	2-108711779	GRMZM2G178859	COX10a	Heme Biosynthesis	L3Base	2	108711779	-16.7513	8.91e-05	0.141892	4.05	trans	1	No	24	8
68	2-108717122	GRMZM2G471579	HO7	Bilin Biosynthesis	L3Base	2	108717122	-0.139634	5.52e-06	0.0810811	5.25771	trans	1	No	33	8
68	2-108733642	GRMZM2G377539	LES22L3	Porphyrin Biosynthesis	L3Base	2	108733642	-0.0702849	9.14e-05	0.192568	4.03882	trans	1	No	24	8
69	2-127875434	AC213521.3_FG005	GTR2	Porphyrin Biosynthesis	L3Base	2	127875434	0.00504911	1.08e-05	0.10473	4.96726	trans	12	Yes	67	12
69	2-127875434	GRMZM2G026117	CF1	Porphyrin Biosynthesis	L3Base	2	127875434	0.78851	1.48e-05	0.10473	4.8299	trans	12	Yes	155	12
69	2-127875434	GRMZM2G039396	PRPO1	Porphyrin Biosynthesis	L3Base	2	127875434	0.540601	9.81e-06	0.10473	5.00836	trans	12	Yes	93	12
69	2-127875434	GRMZM2G044074	LES22	Porphyrin Biosynthesis	L3Base	2	127875434	0.00685138	3.57e-05	0.10473	4.44752	trans	12	Yes	101	12
69	2-127875434	GRMZM2G063048	DVR1	Chlorophyll Biosynthesis	L3Base	2	127875434	0.91506	6.62e-05	0.10473	4.17923	trans	12	Yes	80	12
69	2-127875434	GRMZM2G081462	MPEC1	Chlorophyll Biosynthesis	L3Base	2	127875434	0.100487	3.02e-05	0.10473	4.51976	trans	12	Yes	120	12
69	2-127875434	GRMZM2G101004	ELM2	Bilin Biosynthesis	L3Base	2	127875434	-0.0138403	5.5e-05	0.10473	4.25999	trans	12	Yes	69	12
69	2-127875434	GRMZM2G105644	GGH1	Chlorophyll Biosynthesis	L3Base	2	127875434	0.0362963	1.5e-06	0.10473	5.82339	trans	12	Yes	130	12
69	2-127875434	GRMZM2G116258	GSA1	Porphyrin Biosynthesis	L3Base	2	127875434	1.54167	4.29e-06	0.10473	5.36802	trans	12	Yes	134	12
69	2-127875434	GRMZM2G161673	MPMT1	Chlorophyll Biosynthesis	L3Base	2	127875434	0.509231	1.64e-05	0.10473	4.78505	trans	12	Yes	116	12
69	2-127875434	GRMZM2G162672	CHLG1	Chlorophyll Biosynthesis	L3Base	2	127875434	2.05169	4.05e-06	0.10473	5.39235	trans	12	Yes	98	12
69	2-127875434	GRMZM2G419806	OY1	Chlorophyll Biosynthesis	L3Base	2	127875434	0.13357	2.17e-05	0.10473	4.66323	trans	12	Yes	157	12
70	2-180014600	GRMZM2G063048	DVR1	Chlorophyll Biosynthesis	L3Base	2	180014600	0.796337	5.93e-05	0.128378	4.22666	trans	1	No	80	8
70	2-180017990	GRMZM2G004222	HO6	Bilin Biosynthesis	L3Base	2	180017990	-0.029178	4.07e-05	0.0574324	4.39086	trans	1	No	46	8
70	2-180018576	GRMZM2G025031	LES22L2	Porphyrin Biosynthesis	L3Base	2	180018576	0.140859	5.15e-05	0.391892	4.28783	trans	1	No	20	8
70	2-180022199	GRMZM2G323024	CHLH1	Chlorophyll Biosynthesis	L3Base	2	180022199	0.171852	8.41e-05	0.216216	4.0753	trans	1	No	50	8
70	2-180022237	GRMZM6G274034	COX15	Heme Biosynthesis	L3Base	2	180022237	-0.21099	8.33e-06	0.172297	5.07932	trans	1	No	15	8
70	2-180029711	GRMZM2G127421	CHPH2	Chlorophyll Catabolism	L3Base	2	180029711	0.167724	2.25e-05	0.121622	4.64848	trans	1	No	33	8
70	2-180031941	GRMZM2G065194	NYC1L1	Chlorophyll Biosynthesis	L3Base	2	180031941	0.520066	6.37e-05	0.388514	4.19595	trans	1	No	47	8
70	2-180032074	GRMZM2G036455	PCR2	Chlorophyll Biosynthesis	L3Base	2	180032074	0.0663247	9.67e-05	0.327703	4.01476	trans	1	No	38	8
71	2-192720880	GRMZM2G162776	COX10b	Heme Biosynthesis	L3Base	2	192720880	1.48917	8.3e-05	0.192568	4.08114	trans	1	No	24	8
71	2-192729469	GRMZM2G105644	GGH1	Chlorophyll Biosynthesis	L3Base	2	192729469	-0.0317537	6e-05	0.0912162	4.22178	trans	1	No	130	8
71	2-192734322	GRMZM2G349062	LLS1L1	Chlorophyll Catabolism	L3Base	2	192734322	-4.18541	5.64e-05	0.0844595	4.24856	trans	1	No	43	8
71	2-192734544	GRMZM2G101004	ELM2	Bilin Biosynthesis	L3Base	2	192734544	0.015299	4.06e-05	0.0945946	4.39162	trans	1	No	69	8
71	2-192740574	GRMZM2G441444	PRPO3	Porphyrin Biosynthesis	L3Base	2	192740574	0.137234	6.74e-05	0.283784	4.17119	trans	1	No	28	8
71	2-192753366	GRMZM2G116258	GSA1	Porphyrin Biosynthesis	L3Base	2	192753366	-1.73892	2.61e-05	0.0641892	4.5837	trans	1	No	134	8
71	2-192759754	GRMZM2G010196	YCF54	Chlorophyll Biosynthesis	L3Base	2	192759754	-0.422643	7.93e-05	0.0506757	4.1006	trans	2	No	137	8
71	2-192759754	GRMZM2G162672	CHLG1	Chlorophyll Biosynthesis	L3Base	2	192759754	-2.74789	8.85e-06	0.0506757	5.05327	trans	2	No	98	8
72	2-201244180	GRMZM2G105604	SUM1	Siroheme Biosynthesis	L3Base	2	201244180	0.104296	6.58e-05	0.304054	4.18185	trans	1	No	16	10
72	2-201244873	GRMZM2G419111	GGH2	Chlorophyll Biosynthesis	L3Base	2	201244873	-0.0543421	9.28e-05	0.216216	4.0323	trans	1	No	27	10
72	2-201260512	GRMZM2G039396	PRPO1	Porphyrin Biosynthesis	L3Base	2	201260512	-0.287769	7.57e-05	0.459459	4.12099	trans	1	No	93	10
72	2-201260660	GRMZM2G161673	MPMT1	Chlorophyll Biosynthesis	L3Base	2	201260660	-0.356418	9.72e-07	0.371622	6.01236	trans	1	No	116	10
72	2-201260797	GRMZM2G397247	ALAD1	Porphyrin Biosynthesis	L3Base	2	201260797	-0.243042	8.2e-06	0.493243	5.08604	trans	1	No	135	10
72	2-201260926	GRMZM2G339563	LLS1	Chlorophyll Catabolism	L3Base	2	201260926	-0.0808357	9.26e-05	0.449324	4.03345	trans	2	No	40	10
72	2-201260926	GRMZM2G419806	OY1	Chlorophyll Biosynthesis	L3Base	2	201260926	-0.0767545	5.45e-05	0.449324	4.26328	trans	2	No	157	10
72	2-201264022	GRMZM2G025031	LES22L2	Porphyrin Biosynthesis	L3Base	2	201264022	-0.149517	4.24e-05	0.307432	4.37214	trans	1	No	20	10
72	2-201269181	GRMZM2G377539	LES22L3	Porphyrin Biosynthesis	L3Base	2	201269181	-0.113344	2.6e-05	0.0743243	4.58429	trans	1	No	24	10
72	2-201269689	GRMZM2G041159	CF1L1	Porphyrin Biosynthesis	L3Base	2	201269689	-0.25846	5.03e-05	0.162162	4.29811	trans	1	No	54	10
73	2-202079613	GRMZM2G084958	PCR1	Chlorophyll Biosynthesis	L3Base	2	202079613	-0.342007	1.12e-05	0.246622	4.95188	trans	1	No	47	9
73	2-202085451	GRMZM2G339563	LLS1	Chlorophyll Catabolism	L3Base	2	202085451	-0.131854	8.8e-06	0.138514	5.05535	trans	1	No	40	9
73	2-202088421	GRMZM2G170734	CHPH1	Chlorophyll Catabolism	L3Base	2	202088421	-0.0441298	1.53e-05	0.114865	4.81468	trans	1	No	26	9
73	2-202090020	GRMZM2G178859	COX10a	Heme Biosynthesis	L3Base	2	202090020	15.8019	1.66e-06	0.334459	5.77931	trans	1	No	24	9
73	2-202091027	GRMZM2G073351	PCR3	Chlorophyll Biosynthesis	L3Base	2	202091027	0.0585337	5.73e-05	0.347973	4.24212	trans	1	No	127	9
73	2-202096392	GRMZM2G046932	GTS4	Porphyrin Biosynthesis	L3Base	2	202096392	-0.336995	3.57e-05	0.233108	4.44766	trans	1	No	21	9
73	2-202114538	GRMZM2G063048	DVR1	Chlorophyll Biosynthesis	L3Base	2	202114538	0.693751	2.72e-05	0.212838	4.56547	trans	3	No	80	9
73	2-202114538	GRMZM2G081462	MPEC1	Chlorophyll Biosynthesis	L3Base	2	202114538	0.0699741	4.59e-05	0.212838	4.33826	trans	3	No	120	9
73	2-202114538	GRMZM2G177412	GTR1	Porphyrin Biosynthesis	L3Base	2	202114538	0.0996976	3.26e-05	0.212838	4.48662	trans	3	No	82	9
74	2-209778500	GRMZM2G107402	GTR3	Porphyrin Biosynthesis	L3Base	2	209778500	-0.363177	3.17e-05	0.317568	4.49885	trans	1	No	32	9
74	2-209778971	GRMZM2G081462	MPEC1	Chlorophyll Biosynthesis	L3Base	2	209778971	0.104696	4.82e-06	0.118243	5.31737	trans	5	No	120	9
74	2-209778971	GRMZM2G105644	GGH1	Chlorophyll Biosynthesis	L3Base	2	209778971	0.0298659	5.65e-05	0.118243	4.24803	trans	5	No	130	9
74	2-209778971	GRMZM2G138190	SGRL1	Chlorophyll Catabolism	L3Base	2	209778971	0.322474	3.58e-05	0.118243	4.44645	trans	5	No	46	9
74	2-209778971	GRMZM2G177412	GTR1	Porphyrin Biosynthesis	L3Base	2	209778971	0.125907	3e-05	0.118243	4.52223	trans	5	No	82	9
74	2-209778971	GRMZM2G464328	GUN4	Chlorophyll Biosynthesis	L3Base	2	209778971	0.0737913	7.02e-05	0.118243	4.15369	trans	5	No	96	9
74	2-209780343	GRMZM2G471579	HO7	Bilin Biosynthesis	L3Base	2	209780343	-0.156964	6.19e-05	0.0574324	4.2085	trans	1	No	33	9
74	2-209796138	GRMZM2G127421	CHPH2	Chlorophyll Catabolism	L3Base	2	209796138	0.124702	4.56e-05	0.347973	4.34147	trans	1	No	33	9
74	2-209797706	GRMZM2G056686	HCAR1	Chlorophyll Biosynthesis	L3Base	2	209797706	0.00330196	7.37e-06	0.182432	5.13259	trans	1	No	43	9
75	2-217391614	GRMZM2G026117	CF1	Porphyrin Biosynthesis	L3Base	2	217391614	-0.460059	2.45e-05	0.398649	4.61163	trans	8	Yes	155	10
75	2-217391614	GRMZM2G039396	PRPO1	Porphyrin Biosynthesis	L3Base	2	217391614	-0.310074	2.94e-05	0.398649	4.53207	trans	8	Yes	93	10
75	2-217391614	GRMZM2G081462	MPEC1	Chlorophyll Biosynthesis	L3Base	2	217391614	-0.0629069	1.46e-05	0.398649	4.8354	trans	8	Yes	120	10
75	2-217391614	GRMZM2G105644	GGH1	Chlorophyll Biosynthesis	L3Base	2	217391614	-0.019247	2.8e-05	0.398649	4.5522	trans	8	Yes	130	10
75	2-217391614	GRMZM2G177412	GTR1	Porphyrin Biosynthesis	L3Base	2	217391614	-0.0943863	3.72e-06	0.398649	5.42988	trans	8	Yes	82	10
75	2-217391614	GRMZM2G323024	CHLH1	Chlorophyll Biosynthesis	L3Base	2	217391614	-0.161726	4.21e-06	0.398649	5.37548	trans	8	Yes	50	10
75	2-217391614	GRMZM2G339563	LLS1	Chlorophyll Catabolism	L3Base	2	217391614	-0.0861913	3.9e-05	0.398649	4.40941	trans	8	Yes	40	10
75	2-217391614	GRMZM2G464328	GUN4	Chlorophyll Biosynthesis	L3Base	2	217391614	-0.058242	3.82e-06	0.398649	5.41825	trans	8	Yes	96	10
75	2-217402545	GRMZM2G138190	SGRL1	Chlorophyll Catabolism	L3Base	2	217402545	-0.237396	1.1e-05	0.310811	4.95899	trans	1	No	46	10
75	2-217411793	GRMZM5G891373	GTS2	Porphyrin Biosynthesis	L3Base	2	217411793	-0.149405	5.36e-05	0.0608108	4.27058	trans	1	No	66	10
76	2-224111334	GRMZM2G058261	PRPO4	Porphyrin Biosynthesis	L3Base	2	224111334	0.196965	9.3e-05	0.101351	4.03154	trans	4	No	63	9
76	2-224111334	GRMZM2G081462	MPEC1	Chlorophyll Biosynthesis	L3Base	2	224111334	0.114456	2.95e-05	0.101351	4.52988	trans	4	No	120	9
76	2-224111334	GRMZM2G162672	CHLG1	Chlorophyll Biosynthesis	L3Base	2	224111334	2.07437	4.26e-05	0.101351	4.37012	trans	4	No	98	9
76	2-224111334	GRMZM2G177412	GTR1	Porphyrin Biosynthesis	L3Base	2	224111334	0.148361	7.69e-05	0.101351	4.11428	trans	4	No	82	9
76	2-224113946	GRMZM2G170013	NYC1	Chlorophyll Biosynthesis	L3Base	2	224113946	-0.0436396	2.6e-05	0.5	4.58434	trans	1	No	40	9
76	2-224114060	GRMZM2G471579	HO7	Bilin Biosynthesis	L3Base	2	224114060	0.148275	1.08e-05	0.0574324	4.96586	trans	1	No	33	9
76	2-224115765	GRMZM2G339563	LLS1	Chlorophyll Catabolism	L3Base	2	224115765	0.0874169	3.81e-05	0.435811	4.41868	trans	1	No	40	9
76	2-224122077	GRMZM2G046932	GTS4	Porphyrin Biosynthesis	L3Base	2	224122077	-0.332433	5.66e-05	0.239865	4.2474	trans	1	No	21	9
76	2-224124962	GRMZM2G036455	PCR2	Chlorophyll Biosynthesis	L3Base	2	224124962	-0.10921	4.07e-05	0.135135	4.39015	trans	1	No	38	9
77	2-226814635	GRMZM2G041159	CF1L1	Porphyrin Biosynthesis	L3Base	2	226814635	-0.185036	5.01e-05	0.391892	4.30053	trans	4	No	54	9
77	2-226814635	GRMZM2G116258	GSA1	Porphyrin Biosynthesis	L3Base	2	226814635	-0.942056	3.79e-06	0.391892	5.42158	trans	4	No	134	9
77	2-226814635	GRMZM2G161673	MPMT1	Chlorophyll Biosynthesis	L3Base	2	226814635	-0.299039	3.39e-05	0.391892	4.46992	trans	4	No	116	9
77	2-226814635	GRMZM2G177412	GTR1	Porphyrin Biosynthesis	L3Base	2	226814635	-0.0829183	5.22e-05	0.391892	4.28246	trans	4	No	82	9
77	2-226829061	GRMZM2G178859	COX10a	Heme Biosynthesis	L3Base	2	226829061	14.1017	5.7e-05	0.239865	4.24406	trans	1	No	24	9
77	2-226839039	GRMZM5G891373	GTS2	Porphyrin Biosynthesis	L3Base	2	226839039	0.121129	5.81e-05	0.0844595	4.23561	trans	1	No	66	9
77	2-226842802	GRMZM2G032282	CPX2	Porphyrin Biosynthesis	L3Base	2	226842802	-0.399088	6.48e-05	0.442568	4.18855	trans	1	No	41	9
77	2-226846447	GRMZM2G010196	YCF54	Chlorophyll Biosynthesis	L3Base	2	226846447	-0.226727	8.08e-05	0.168919	4.09239	trans	2	No	137	9
77	2-226846447	GRMZM2G419806	OY1	Chlorophyll Biosynthesis	L3Base	2	226846447	-0.0998815	3.45e-05	0.168919	4.46266	trans	2	No	157	9
78	2-229700271	GRMZM2G464328	GUN4	Chlorophyll Biosynthesis	L3Base	2	229700271	0.0727621	3.16e-05	0.165541	4.50095	trans	1	No	96	10
78	2-229702262	GRMZM2G044074	LES22	Porphyrin Biosynthesis	L3Base	2	229702262	-0.00751567	4.95e-05	0.0675676	4.30531	trans	1	No	101	10
78	2-229703572	AC209626.2_FG013	LES28	Porphyrin Biosynthesis	L3Base	2	229703572	0.390041	3.01e-07	0.114865	6.52092	trans	1	No	35	10
78	2-229718559	GRMZM2G026117	CF1	Porphyrin Biosynthesis	L3Base	2	229718559	-0.556638	3.92e-05	0.226351	4.40703	trans	2	No	155	10
78	2-229718559	GRMZM2G116258	GSA1	Porphyrin Biosynthesis	L3Base	2	229718559	-1.02008	6.67e-05	0.226351	4.17589	trans	2	No	134	10
78	2-229718782	GRMZM2G349062	LLS1L1	Chlorophyll Catabolism	L3Base	2	229718782	-2.26831	1.76e-05	0.462838	4.75486	trans	1	No	43	10
78	2-229718843	GRMZM2G323024	CHLH1	Chlorophyll Biosynthesis	L3Base	2	229718843	-0.185654	1.95e-05	0.226351	4.7096	trans	1	No	50	10
78	2-229719351	GRMZM5G891373	GTS2	Porphyrin Biosynthesis	L3Base	2	229719351	0.104024	1.99e-05	0.131757	4.70171	trans	1	No	66	10
78	2-229730080	GRMZM2G161673	MPMT1	Chlorophyll Biosynthesis	L3Base	2	229730080	0.351306	1.01e-05	0.310811	4.99516	trans	1	No	116	10
78	2-229730984	GRMZM2G397247	ALAD1	Porphyrin Biosynthesis	L3Base	2	229730984	-0.227515	5.67e-05	0.486486	4.24607	trans	1	No	135	10
79	2-234695410	GRMZM2G349062	LLS1L1	Chlorophyll Catabolism	L3Base	2	234695410	4.55256	1.63e-05	0.0574324	4.78899	trans	1	No	43	8
79	2-234704331	GRMZM2G464328	GUN4	Chlorophyll Biosynthesis	L3Base	2	234704331	-0.102046	6.93e-05	0.0540541	4.15936	trans	1	No	96	8
79	2-234714061	AC213521.3_FG005	GTR2	Porphyrin Biosynthesis	L3Base	2	234714061	0.00379579	2.65e-06	0.307432	5.57721	trans	6	No	67	8
79	2-234714061	GRMZM2G043453	CHLD1	Chlorophyll Biosynthesis	L3Base	2	234714061	0.076761	2.73e-05	0.307432	4.5642	trans	6	No	94	8
79	2-234714061	GRMZM2G044074	LES22	Porphyrin Biosynthesis	L3Base	2	234714061	0.00447412	8.91e-05	0.307432	4.05029	trans	6	No	101	8
79	2-234714061	GRMZM2G063048	DVR1	Chlorophyll Biosynthesis	L3Base	2	234714061	0.745387	1.97e-06	0.307432	5.70658	trans	6	No	80	8
79	2-234714061	GRMZM2G397247	ALAD1	Porphyrin Biosynthesis	L3Base	2	234714061	0.277962	1.15e-05	0.307432	4.93751	trans	6	No	135	8
79	2-234714061	GRMZM2G419806	OY1	Chlorophyll Biosynthesis	L3Base	2	234714061	0.0914236	2.38e-05	0.307432	4.62306	trans	6	No	157	8
80	2-238642151	GRMZM2G039396	PRPO1	Porphyrin Biosynthesis	L3Base	2	238642151	0.356032	7.75e-05	0.293919	4.11092	trans	1	No	93	13
80	2-238644138	GRMZM2G116258	GSA1	Porphyrin Biosynthesis	L3Base	2	238644138	-1.00993	2.51e-05	0.219595	4.5996	trans	3	No	134	13
80	2-238644138	GRMZM2G162672	CHLG1	Chlorophyll Biosynthesis	L3Base	2	238644138	-1.33786	2.28e-05	0.219595	4.64217	trans	3	No	98	13
80	2-238644138	GRMZM2G397247	ALAD1	Porphyrin Biosynthesis	L3Base	2	238644138	-0.276182	7.13e-05	0.219595	4.14664	trans	3	No	135	13
80	2-238661666	GRMZM2G032282	CPX2	Porphyrin Biosynthesis	L3Base	2	238661666	-0.530079	2.6e-06	0.327703	5.58507	trans	1	No	41	13
80	2-238662741	GRMZM2G084958	PCR1	Chlorophyll Biosynthesis	L3Base	2	238662741	-0.275698	2.17e-05	0.388514	4.66323	trans	1	No	47	13
80	2-238664486	GRMZM5G891373	GTS2	Porphyrin Biosynthesis	L3Base	2	238664486	-0.0712199	3.53e-05	0.266892	4.45175	trans	1	No	66	13
80	2-238668719	GRMZM2G177412	GTR1	Porphyrin Biosynthesis	L3Base	2	238668719	-0.11555	2.83e-05	0.138514	4.54868	trans	1	No	82	13
80	2-238673722	AC213521.3_FG005	GTR2	Porphyrin Biosynthesis	L3Base	2	238673722	-0.00376377	6.11e-05	0.148649	4.21378	trans	4	No	67	13
80	2-238673722	GRMZM2G026117	CF1	Porphyrin Biosynthesis	L3Base	2	238673722	-0.626485	1.31e-05	0.148649	4.88141	trans	4	No	155	13
80	2-238673722	GRMZM2G464328	GUN4	Chlorophyll Biosynthesis	L3Base	2	238673722	-0.0783851	2.54e-06	0.148649	5.59502	trans	4	No	96	13
80	2-238673722	GRMZM6G815941	SHFC1	Siroheme Biosynthesis	L3Base	2	238673722	-0.366991	4.71e-05	0.148649	4.32732	trans	4	No	45	13
80	2-238691001	GRMZM2G038487	CHAO2	Chlorophyll Biosynthesis	L3Base	2	238691001	-0.336374	3.23e-05	0.125	4.49121	trans	1	No	39	13
81	3-3972898	GRMZM2G044074	LES22	Porphyrin Biosynthesis	L3Base	3	3972898	-0.00564935	7.01e-06	0.209459	5.15408	trans	1	No	101	14
81	3-3974721	GRMZM2G036455	PCR2	Chlorophyll Biosynthesis	L3Base	3	3974721	-0.0718743	1.94e-05	0.456081	4.71196	trans	1	No	38	14
81	3-3974982	GRMZM2G116258	GSA1	Porphyrin Biosynthesis	L3Base	3	3974982	-0.83063	4.95e-05	0.466216	4.30557	trans	1	No	134	14
81	3-3975038	GRMZM2G010196	YCF54	Chlorophyll Biosynthesis	L3Base	3	3975038	-0.204267	1.54e-05	0.415541	4.81347	trans	5	No	137	14
81	3-3975038	GRMZM2G026117	CF1	Porphyrin Biosynthesis	L3Base	3	3975038	-0.539865	1.16e-06	0.415541	5.93613	trans	5	No	155	14
81	3-3975038	GRMZM2G084958	PCR1	Chlorophyll Biosynthesis	L3Base	3	3975038	-0.310327	1.37e-06	0.415541	5.86193	trans	5	No	47	14
81	3-3975038	GRMZM2G397247	ALAD1	Porphyrin Biosynthesis	L3Base	3	3975038	-0.236167	4.49e-05	0.415541	4.34769	trans	5	No	135	14
81	3-3975038	GRMZM2G419806	OY1	Chlorophyll Biosynthesis	L3Base	3	3975038	-0.095413	1.12e-06	0.415541	5.95141	trans	5	No	157	14
81	3-3975420	GRMZM2G043453	CHLD1	Chlorophyll Biosynthesis	L3Base	3	3975420	-0.0665291	4.81e-05	0.452703	4.31766	trans	3	No	94	14
81	3-3975420	GRMZM2G105644	GGH1	Chlorophyll Biosynthesis	L3Base	3	3975420	-0.0220203	2.67e-06	0.452703	5.5734	trans	3	No	130	14
81	3-3975420	GRMZM2G161673	MPMT1	Chlorophyll Biosynthesis	L3Base	3	3975420	-0.305543	3.21e-05	0.452703	4.49298	trans	3	No	116	14
81	3-3977178	GRMZM2G065194	NYC1L1	Chlorophyll Biosynthesis	L3Base	3	3977178	-0.574417	3.08e-06	0.5	5.51081	trans	1	No	47	14
81	3-3980214	GRMZM2G101004	ELM2	Bilin Biosynthesis	L3Base	3	3980214	-0.0118871	1.52e-05	0.202703	4.81857	trans	1	No	69	14
81	3-3984223	GRMZM2G025031	LES22L2	Porphyrin Biosynthesis	L3Base	3	3984223	0.149108	1.47e-05	0.378378	4.83251	trans	1	No	20	14
82	3-5836015	GRMZM2G057491	GTS5	Porphyrin Biosynthesis	L3Base	3	5836015	0.0342234	4.98e-05	0.138514	4.3032	trans	1	No	19	17
82	3-5837770	GRMZM2G091837	NYE1	Chlorophyll Catabolism	L3Base	3	5837770	0.00453589	1.42e-05	0.402027	4.84887	trans	1	No	11	17
82	3-5838921	GRMZM2G157936	HO3	Bilin Biosynthesis	L3Base	3	5838921	0.0360909	1.42e-05	0.253378	4.84771	trans	1	No	19	17
82	3-5843370	GRMZM2G073351	PCR3	Chlorophyll Biosynthesis	L3Base	3	5843370	-0.124554	2.88e-05	0.0608108	4.541	trans	1	No	127	17
82	3-5846772	GRMZM2G171390	PHAO1	Chlorophyll Biosynthesis	L3Base	3	5846772	-0.599351	7.23e-05	0.0540541	4.14106	trans	1	No	40	17
82	3-5851073	GRMZM2G339563	LLS1	Chlorophyll Catabolism	L3Base	3	5851073	-0.11613	1.65e-05	0.199324	4.7832	trans	1	No	40	17
82	3-5851079	GRMZM2G339563	LLS1	Chlorophyll Catabolism	L3Base	3	5851079	-0.11613	1.65e-05	0.199324	4.7832	trans	1	No	40	17
82	3-5854393	GRMZM2G105644	GGH1	Chlorophyll Biosynthesis	L3Base	3	5854393	0.033842	7.39e-06	0.131757	5.13137	trans	1	No	130	17
82	3-5854400	GRMZM2G116258	GSA1	Porphyrin Biosynthesis	L3Base	3	5854400	1.63651	8.27e-05	0.0912162	4.08269	trans	1	No	134	17
82	3-5855407	GRMZM2G107402	GTR3	Porphyrin Biosynthesis	L3Base	3	5855407	0.440196	4.69e-05	0.14527	4.32924	trans	1	No	32	17
82	3-6000791	GRMZM2G043109	MPEC2	Chlorophyll Biosynthesis	L3Base	3	6000791	0.0150041	5.41e-06	0.148649	5.26647	trans	1	No	16	17
82	3-6010611	GRMZM2G041159	CF1L1	Porphyrin Biosynthesis	L3Base	3	6010611	0.209735	3.42e-06	0.425676	5.46607	trans	1	No	54	17
82	3-6012104	GRMZM2G159013	FC3	Heme Biosynthesis	L3Base	3	6012104	-2.01609	8.59e-06	0.368243	5.06622	trans	1	No	30	17
82	3-6015768	GRMZM2G441444	PRPO3	Porphyrin Biosynthesis	L3Base	3	6015768	-0.169408	4.21e-06	0.172297	5.37615	trans	1	No	28	17
82	3-6016184	AC213521.3_FG005	GTR2	Porphyrin Biosynthesis	L3Base	3	6016184	0.00405772	2.9e-05	0.14527	4.53724	trans	4	No	67	17
82	3-6016184	GRMZM2G039396	PRPO1	Porphyrin Biosynthesis	L3Base	3	6016184	0.411253	5.11e-05	0.14527	4.29166	trans	4	No	93	17
82	3-6016184	GRMZM2G044074	LES22	Porphyrin Biosynthesis	L3Base	3	6016184	0.00545773	7.1e-05	0.14527	4.14858	trans	4	No	101	17
82	3-6016184	GRMZM2G063048	DVR1	Chlorophyll Biosynthesis	L3Base	3	6016184	0.821027	1.45e-05	0.14527	4.83958	trans	4	No	80	17
83	3-8086889	GRMZM2G323024	CHLH1	Chlorophyll Biosynthesis	L3Base	3	8086889	-0.188299	8.85e-05	0.172297	4.05313	trans	1	No	50	9
83	3-8091155	GRMZM2G157936	HO3	Bilin Biosynthesis	L3Base	3	8091155	0.0424072	1.43e-05	0.192568	4.84551	trans	1	No	19	9
83	3-8099189	GRMZM2G162776	COX10b	Heme Biosynthesis	L3Base	3	8099189	2.39824	1.91e-05	0.0709459	4.71806	trans	1	No	24	9
83	3-8101220	AC209626.2_FG013	LES28	Porphyrin Biosynthesis	L3Base	3	8101220	0.23906	1.48e-05	0.222973	4.83031	trans	1	No	35	9
83	3-8101228	AC209626.2_FG013	LES28	Porphyrin Biosynthesis	L3Base	3	8101228	0.23906	1.48e-05	0.222973	4.83031	trans	1	No	35	9
83	3-8107283	GRMZM2G046932	GTS4	Porphyrin Biosynthesis	L3Base	3	8107283	0.374187	1.93e-05	0.189189	4.71397	trans	3	No	21	9
83	3-8107283	GRMZM2G138190	SGRL1	Chlorophyll Catabolism	L3Base	3	8107283	-0.254038	8.15e-05	0.189189	4.08907	trans	3	No	46	9
83	3-8107283	GRMZM2G162672	CHLG1	Chlorophyll Biosynthesis	L3Base	3	8107283	-1.44994	4.97e-05	0.189189	4.30387	trans	3	No	98	9
83	3-8108034	GRMZM2G464328	GUN4	Chlorophyll Biosynthesis	L3Base	3	8108034	0.095552	8.05e-05	0.0574324	4.09443	trans	1	No	96	9
83	3-8117196	GRMZM2G458824	RCCR1	Chlorophyll Catabolism	L3Base	3	8117196	-0.75258	1e-05	0.0709459	4.99923	trans	1	No	45	9
84	3-20275322	GRMZM5G891373	GTS2	Porphyrin Biosynthesis	L3Base	3	20275322	-0.172463	2.04e-05	0.0574324	4.69122	trans	1	No	66	9
84	3-20282729	GRMZM2G364901	PRPO2	Porphyrin Biosynthesis	L3Base	3	20282729	0.000959777	5.92e-05	0.486486	4.22743	trans	1	No	23	9
84	3-20302436	GRMZM2G010196	YCF54	Chlorophyll Biosynthesis	L3Base	3	20302436	-0.206091	2.1e-05	0.320946	4.67862	trans	7	No	137	9
84	3-20302436	GRMZM2G026117	CF1	Porphyrin Biosynthesis	L3Base	3	20302436	-0.479123	2.26e-05	0.320946	4.64539	trans	7	No	155	9
84	3-20302436	GRMZM2G043453	CHLD1	Chlorophyll Biosynthesis	L3Base	3	20302436	-0.0654767	6.84e-05	0.320946	4.16499	trans	7	No	94	9
84	3-20302436	GRMZM2G105644	GGH1	Chlorophyll Biosynthesis	L3Base	3	20302436	-0.0187324	8.83e-05	0.320946	4.05421	trans	7	No	130	9
84	3-20302436	GRMZM2G116258	GSA1	Porphyrin Biosynthesis	L3Base	3	20302436	-0.994901	2.63e-06	0.320946	5.58026	trans	7	No	134	9
84	3-20302436	GRMZM2G397247	ALAD1	Porphyrin Biosynthesis	L3Base	3	20302436	-0.26801	3.52e-06	0.320946	5.4539	trans	7	No	135	9
84	3-20302436	GRMZM2G419806	OY1	Chlorophyll Biosynthesis	L3Base	3	20302436	-0.0937833	1.88e-06	0.320946	5.72669	trans	7	No	157	9
85	3-21592376	GRMZM2G026117	CF1	Porphyrin Biosynthesis	L3Base	3	21592376	0.610349	8.72e-06	0.172297	5.05957	trans	1	No	155	9
85	3-21597166	GRMZM2G044074	LES22	Porphyrin Biosynthesis	L3Base	3	21597166	0.00514885	4.48e-05	0.168919	4.3489	trans	1	No	101	9
85	3-21597777	GRMZM2G105644	GGH1	Chlorophyll Biosynthesis	L3Base	3	21597777	0.0268969	3.2e-06	0.162162	5.4949	trans	1	No	130	9
85	3-21599767	GRMZM2G010196	YCF54	Chlorophyll Biosynthesis	L3Base	3	21599767	0.337946	6.48e-06	0.0912162	5.18837	trans	4	No	137	9
85	3-21599767	GRMZM2G063048	DVR1	Chlorophyll Biosynthesis	L3Base	3	21599767	0.891505	7.26e-05	0.0912162	4.1389	trans	4	No	80	9
85	3-21599767	GRMZM2G397247	ALAD1	Porphyrin Biosynthesis	L3Base	3	21599767	0.392078	1.41e-05	0.0912162	4.85001	trans	4	No	135	9
85	3-21599767	GRMZM2G419806	OY1	Chlorophyll Biosynthesis	L3Base	3	21599767	0.135703	1.03e-05	0.0912162	4.987	trans	4	No	157	9
85	3-21603256	GRMZM2G177412	GTR1	Porphyrin Biosynthesis	L3Base	3	21603256	-0.099675	2.06e-05	0.226351	4.68684	trans	1	No	82	9
85	3-21619100	AC213521.3_FG005	GTR2	Porphyrin Biosynthesis	L3Base	3	21619100	0.003383	4.66e-05	0.195946	4.33185	trans	1	No	67	9
86	3-33324877	GRMZM2G056686	HCAR1	Chlorophyll Biosynthesis	L3Base	3	33324877	-0.00444321	8.4e-05	0.0675676	4.0758	trans	4	No	43	8
86	3-33324877	GRMZM2G081462	MPEC1	Chlorophyll Biosynthesis	L3Base	3	33324877	-0.111079	6.21e-05	0.0675676	4.20684	trans	4	No	120	8
86	3-33324877	GRMZM2G161673	MPMT1	Chlorophyll Biosynthesis	L3Base	3	33324877	-0.648264	1.62e-06	0.0675676	5.79084	trans	4	No	116	8
86	3-33324877	GRMZM2G397247	ALAD1	Porphyrin Biosynthesis	L3Base	3	33324877	-0.414101	9.78e-05	0.0675676	4.00979	trans	4	No	135	8
86	3-33327326	GRMZM2G116258	GSA1	Porphyrin Biosynthesis	L3Base	3	33327326	-1.18905	5.38e-05	0.125	4.26934	trans	1	No	134	8
86	3-33335179	GRMZM2G170734	CHPH1	Chlorophyll Catabolism	L3Base	3	33335179	-0.0473001	6.89e-05	0.0675676	4.16184	trans	1	No	26	8
86	3-33345693	GRMZM2G171390	PHAO1	Chlorophyll Biosynthesis	L3Base	3	33345693	0.356927	5.58e-05	0.175676	4.25317	trans	1	No	40	8
86	3-33354385	GRMZM2G126873	LLS1L5	Chlorophyll Catabolism	L3Base	3	33354385	0.0918421	4.6e-05	0.202703	4.33738	trans	1	No	16	8
87	3-59559090	GRMZM2G103197	CHPH3/CHAO1	Chlorophyll Catabolism	L3Base	3	59559090	0.276031	4.45e-05	0.0540541	4.35153	trans	1	No	23	10
87	3-59559591	GRMZM2G105644	GGH1	Chlorophyll Biosynthesis	L3Base	3	59559591	-0.0288796	8.58e-06	0.141892	5.06646	trans	1	No	130	10
87	3-59560124	GRMZM2G041159	CF1L1	Porphyrin Biosynthesis	L3Base	3	59560124	-0.249665	3.17e-05	0.158784	4.49884	trans	1	No	54	10
87	3-59565605	GRMZM2G026117	CF1	Porphyrin Biosynthesis	L3Base	3	59565605	-0.6389	6.5e-07	0.222973	6.18722	trans	6	No	155	10
87	3-59565605	GRMZM2G043453	CHLD1	Chlorophyll Biosynthesis	L3Base	3	59565605	-0.0785123	2.83e-05	0.222973	4.54833	trans	6	No	94	10
87	3-59565605	GRMZM2G063048	DVR1	Chlorophyll Biosynthesis	L3Base	3	59565605	-0.78834	1.35e-06	0.222973	5.86872	trans	6	No	80	10
87	3-59565605	GRMZM2G081462	MPEC1	Chlorophyll Biosynthesis	L3Base	3	59565605	-0.072606	2.14e-05	0.222973	4.6698	trans	6	No	120	10
87	3-59565605	GRMZM2G162672	CHLG1	Chlorophyll Biosynthesis	L3Base	3	59565605	-1.37023	1.5e-05	0.222973	4.82314	trans	6	No	98	10
87	3-59565605	GRMZM2G397247	ALAD1	Porphyrin Biosynthesis	L3Base	3	59565605	-0.357023	4.68e-08	0.222973	7.32997	trans	6	No	135	10
87	3-59582248	GRMZM2G471579	HO7	Bilin Biosynthesis	L3Base	3	59582248	-0.147736	5.69e-05	0.0540541	4.24517	trans	1	No	33	10
88	3-96637108	GRMZM2G178859	COX10a	Heme Biosynthesis	L3Base	3	96637108	19.6076	3.81e-05	0.108108	4.41938	trans	1	No	24	8
88	3-96651845	GRMZM2G339563	LLS1	Chlorophyll Catabolism	L3Base	3	96651845	-0.171625	1.74e-05	0.0777027	4.75976	trans	1	No	40	8
88	3-96661141	AC213521.3_FG005	GTR2	Porphyrin Biosynthesis	L3Base	3	96661141	-0.00506203	3.79e-05	0.0777027	4.4215	trans	4	No	67	8
88	3-96661141	GRMZM2G058261	PRPO4	Porphyrin Biosynthesis	L3Base	3	96661141	-0.230236	1.29e-05	0.0777027	4.88988	trans	4	No	63	8
88	3-96661141	GRMZM2G101004	ELM2	Bilin Biosynthesis	L3Base	3	96661141	0.016739	1.49e-05	0.0777027	4.82661	trans	4	No	69	8
88	3-96661141	GRMZM2G397247	ALAD1	Porphyrin Biosynthesis	L3Base	3	96661141	-0.449253	3.61e-05	0.0777027	4.44303	trans	4	No	135	8
88	3-96670188	GRMZM2G116258	GSA1	Porphyrin Biosynthesis	L3Base	3	96670188	0.835051	4.55e-05	0.324324	4.34244	trans	2	No	134	8
88	3-96670188	GRMZM2G170013	NYC1	Chlorophyll Biosynthesis	L3Base	3	96670188	0.0443738	5.31e-05	0.324324	4.2748	trans	2	No	40	8
89	3-129430001	GRMZM2G044074	LES22	Porphyrin Biosynthesis	L3Base	3	129430001	-0.00424182	2.92e-05	0.456081	4.5343	trans	1	No	101	8
89	3-129432929	GRMZM2G065194	NYC1L1	Chlorophyll Biosynthesis	L3Base	3	129432929	-0.816956	2.96e-06	0.152027	5.52939	trans	1	No	47	8
89	3-129433231	GRMZM2G101004	ELM2	Bilin Biosynthesis	L3Base	3	129433231	0.00892504	7.39e-05	0.290541	4.13136	trans	2	No	69	8
89	3-129433231	GRMZM2G339563	LLS1	Chlorophyll Catabolism	L3Base	3	129433231	-0.108345	1.79e-06	0.290541	5.74633	trans	2	No	40	8
89	3-129444823	GRMZM2G397247	ALAD1	Porphyrin Biosynthesis	L3Base	3	129444823	0.465259	1.3e-05	0.0675676	4.88514	trans	2	No	135	8
89	3-129444823	GRMZM2G419806	OY1	Chlorophyll Biosynthesis	L3Base	3	129444823	0.157359	1.53e-05	0.0675676	4.81429	trans	2	No	157	8
89	3-129455466	GRMZM2G025031	LES22L2	Porphyrin Biosynthesis	L3Base	3	129455466	-0.167588	6.38e-06	0.246622	5.19512	trans	1	No	20	8
89	3-129462344	GRMZM2G004222	HO6	Bilin Biosynthesis	L3Base	3	129462344	-0.0159569	8.53e-05	0.226351	4.06904	trans	1	No	46	8
90	3-132281263	GRMZM2G032282	CPX2	Porphyrin Biosynthesis	L3Base	3	132281263	0.51974	3.71e-05	0.162162	4.43119	trans	1	No	41	13
90	3-132292030	GRMZM2G178859	COX10a	Heme Biosynthesis	L3Base	3	132292030	-16.7934	8.58e-05	0.152027	4.06666	trans	1	No	24	13
90	3-132299398	GRMZM2G056686	HCAR1	Chlorophyll Biosynthesis	L3Base	3	132299398	0.00535247	2.28e-05	0.0641892	4.64227	trans	1	No	43	13
90	3-132302927	GRMZM2G010196	YCF54	Chlorophyll Biosynthesis	L3Base	3	132302927	0.213692	6.33e-05	0.219595	4.19871	trans	10	Yes	137	13
90	3-132302927	GRMZM2G026117	CF1	Porphyrin Biosynthesis	L3Base	3	132302927	0.525969	2.87e-05	0.219595	4.54162	trans	10	Yes	155	13
90	3-132302927	GRMZM2G044074	LES22	Porphyrin Biosynthesis	L3Base	3	132302927	0.00516879	7.46e-06	0.219595	5.12712	trans	10	Yes	101	13
90	3-132302927	GRMZM2G063048	DVR1	Chlorophyll Biosynthesis	L3Base	3	132302927	0.676	2.34e-05	0.219595	4.63098	trans	10	Yes	80	13
90	3-132302927	GRMZM2G073351	PCR3	Chlorophyll Biosynthesis	L3Base	3	132302927	0.0670703	7.34e-05	0.219595	4.13433	trans	10	Yes	127	13
90	3-132302927	GRMZM2G081462	MPEC1	Chlorophyll Biosynthesis	L3Base	3	132302927	0.0748909	6.84e-06	0.219595	5.16509	trans	10	Yes	120	13
90	3-132302927	GRMZM2G116258	GSA1	Porphyrin Biosynthesis	L3Base	3	132302927	0.992756	2.59e-05	0.219595	4.58625	trans	10	Yes	134	13
90	3-132302927	GRMZM2G162672	CHLG1	Chlorophyll Biosynthesis	L3Base	3	132302927	1.38275	6.93e-06	0.219595	5.15904	trans	10	Yes	98	13
90	3-132302927	GRMZM2G419806	OY1	Chlorophyll Biosynthesis	L3Base	3	132302927	0.0923252	2.64e-05	0.219595	4.57882	trans	10	Yes	157	13
90	3-132302927	GRMZM2G464328	GUN4	Chlorophyll Biosynthesis	L3Base	3	132302927	0.0588971	5.82e-05	0.219595	4.23541	trans	10	Yes	96	13
91	3-137091628	GRMZM2G044074	LES22	Porphyrin Biosynthesis	L3Base	3	137091628	-0.00443041	8.1e-05	0.287162	4.0916	trans	1	No	101	8
91	3-137092656	GRMZM2G026117	CF1	Porphyrin Biosynthesis	L3Base	3	137092656	-0.561831	1.54e-05	0.209459	4.81215	trans	6	No	155	8
91	3-137092656	GRMZM2G043453	CHLD1	Chlorophyll Biosynthesis	L3Base	3	137092656	-0.0774905	4.72e-05	0.209459	4.32607	trans	6	No	94	8
91	3-137092656	GRMZM2G081462	MPEC1	Chlorophyll Biosynthesis	L3Base	3	137092656	-0.0726293	2.79e-05	0.209459	4.55501	trans	6	No	120	8
91	3-137092656	GRMZM2G116258	GSA1	Porphyrin Biosynthesis	L3Base	3	137092656	-1.07397	8.76e-06	0.209459	5.05743	trans	6	No	134	8
91	3-137092656	GRMZM2G177412	GTR1	Porphyrin Biosynthesis	L3Base	3	137092656	-0.129083	3.26e-08	0.209459	7.48699	trans	6	No	82	8
91	3-137092656	GRMZM2G397247	ALAD1	Porphyrin Biosynthesis	L3Base	3	137092656	-0.295709	1.17e-05	0.209459	4.93101	trans	6	No	135	8
91	3-137104003	GRMZM2G107402	GTR3	Porphyrin Biosynthesis	L3Base	3	137104003	0.624434	2.58e-05	0.0641892	4.58758	trans	1	No	32	8
92	3-144313902	GRMZM2G171390	PHAO1	Chlorophyll Biosynthesis	L3Base	3	144313902	-0.316375	2.97e-06	0.300676	5.527	trans	1	No	40	8
92	3-144319517	GRMZM2G084958	PCR1	Chlorophyll Biosynthesis	L3Base	3	144319517	-0.630363	2.43e-05	0.0574324	4.61387	trans	1	No	47	8
92	3-144327187	GRMZM2G170013	NYC1	Chlorophyll Biosynthesis	L3Base	3	144327187	0.0685038	5.39e-06	0.131757	5.26845	trans	1	No	40	8
92	3-144331437	GRMZM6G815941	SHFC1	Siroheme Biosynthesis	L3Base	3	144331437	0.252714	9.6e-05	0.466216	4.01767	trans	1	No	45	8
92	3-144343296	GRMZM2G043453	CHLD1	Chlorophyll Biosynthesis	L3Base	3	144343296	-0.0692909	5.44e-06	0.496622	5.26425	trans	4	No	94	8
92	3-144343296	GRMZM2G073351	PCR3	Chlorophyll Biosynthesis	L3Base	3	144343296	-0.0587876	2.18e-05	0.496622	4.66229	trans	4	No	127	8
92	3-144343296	GRMZM2G177412	GTR1	Porphyrin Biosynthesis	L3Base	3	144343296	-0.0854475	1.06e-05	0.496622	4.97498	trans	4	No	82	8
92	3-144343296	GRMZM2G397247	ALAD1	Porphyrin Biosynthesis	L3Base	3	144343296	-0.224157	2.99e-05	0.496622	4.52428	trans	4	No	135	8
93	3-160371160	AC213521.3_FG005	GTR2	Porphyrin Biosynthesis	L3Base	3	160371160	-0.00473774	8.43e-06	0.108108	5.07436	trans	11	Yes	67	11
93	3-160371160	GRMZM2G010196	YCF54	Chlorophyll Biosynthesis	L3Base	3	160371160	-0.294896	2.18e-05	0.108108	4.66142	trans	11	Yes	137	11
93	3-160371160	GRMZM2G026117	CF1	Porphyrin Biosynthesis	L3Base	3	160371160	-0.748217	4.95e-06	0.108108	5.30545	trans	11	Yes	155	11
93	3-160371160	GRMZM2G043453	CHLD1	Chlorophyll Biosynthesis	L3Base	3	160371160	-0.0999581	2.75e-05	0.108108	4.56102	trans	11	Yes	94	11
93	3-160371160	GRMZM2G073351	PCR3	Chlorophyll Biosynthesis	L3Base	3	160371160	-0.103417	2.31e-06	0.108108	5.6356	trans	11	Yes	127	11
93	3-160371160	GRMZM2G105644	GGH1	Chlorophyll Biosynthesis	L3Base	3	160371160	-0.0305687	8.06e-06	0.108108	5.09369	trans	11	Yes	130	11
93	3-160371160	GRMZM2G116258	GSA1	Porphyrin Biosynthesis	L3Base	3	160371160	-1.3217	1.57e-05	0.108108	4.80462	trans	11	Yes	134	11
93	3-160371160	GRMZM2G162672	CHLG1	Chlorophyll Biosynthesis	L3Base	3	160371160	-1.59784	7.54e-05	0.108108	4.12278	trans	11	Yes	98	11
93	3-160371160	GRMZM2G397247	ALAD1	Porphyrin Biosynthesis	L3Base	3	160371160	-0.344862	3.68e-05	0.108108	4.43399	trans	11	Yes	135	11
93	3-160371160	GRMZM2G419806	OY1	Chlorophyll Biosynthesis	L3Base	3	160371160	-0.130402	4.32e-06	0.108108	5.36488	trans	11	Yes	157	11
93	3-160371160	GRMZM2G464328	GUN4	Chlorophyll Biosynthesis	L3Base	3	160371160	-0.0775481	4.65e-05	0.108108	4.33245	trans	11	Yes	96	11
94	3-163500147	AC213521.3_FG005	GTR2	Porphyrin Biosynthesis	L3Base	3	163500147	-0.00704743	1.31e-06	0.0574324	5.88274	trans	14	Yes	67	15
94	3-163500147	GRMZM2G010196	YCF54	Chlorophyll Biosynthesis	L3Base	3	163500147	-0.41647	1.01e-05	0.0574324	4.99771	trans	14	Yes	137	15
94	3-163500147	GRMZM2G026117	CF1	Porphyrin Biosynthesis	L3Base	3	163500147	-1.00826	6.21e-06	0.0574324	5.20678	trans	14	Yes	155	15
94	3-163500147	GRMZM2G036455	PCR2	Chlorophyll Biosynthesis	L3Base	3	163500147	-0.149062	6.38e-06	0.0574324	5.1949	trans	14	Yes	38	15
94	3-163500147	GRMZM2G039396	PRPO1	Porphyrin Biosynthesis	L3Base	3	163500147	-0.685833	4.81e-06	0.0574324	5.31746	trans	14	Yes	93	15
94	3-163500147	GRMZM2G043453	CHLD1	Chlorophyll Biosynthesis	L3Base	3	163500147	-0.127444	8.91e-05	0.0574324	4.05015	trans	14	Yes	94	15
94	3-163500147	GRMZM2G058261	PRPO4	Porphyrin Biosynthesis	L3Base	3	163500147	-0.268253	2.07e-05	0.0574324	4.68377	trans	14	Yes	63	15
94	3-163500147	GRMZM2G063048	DVR1	Chlorophyll Biosynthesis	L3Base	3	163500147	-1.2383	1.03e-05	0.0574324	4.98725	trans	14	Yes	80	15
94	3-163500147	GRMZM2G101004	ELM2	Bilin Biosynthesis	L3Base	3	163500147	0.0166169	8.1e-05	0.0574324	4.09171	trans	14	Yes	69	15
94	3-163500147	GRMZM2G105644	GGH1	Chlorophyll Biosynthesis	L3Base	3	163500147	-0.0437064	2.45e-06	0.0574324	5.61047	trans	14	Yes	130	15
94	3-163500147	GRMZM2G116258	GSA1	Porphyrin Biosynthesis	L3Base	3	163500147	-2.04708	7.51e-07	0.0574324	6.1246	trans	14	Yes	134	15
94	3-163500147	GRMZM2G162672	CHLG1	Chlorophyll Biosynthesis	L3Base	3	163500147	-2.31675	2.39e-05	0.0574324	4.62136	trans	14	Yes	98	15
94	3-163500147	GRMZM2G397247	ALAD1	Porphyrin Biosynthesis	L3Base	3	163500147	-0.468473	3.63e-05	0.0574324	4.44001	trans	14	Yes	135	15
94	3-163500147	GRMZM2G419806	OY1	Chlorophyll Biosynthesis	L3Base	3	163500147	-0.172387	7.8e-06	0.0574324	5.1077	trans	14	Yes	157	15
94	3-163500484	GRMZM2G044074	LES22	Porphyrin Biosynthesis	L3Base	3	163500484	-0.00774516	7.84e-05	0.0574324	4.1056	trans	1	No	101	15
95	3-167727014	GRMZM2G041159	CF1L1	Porphyrin Biosynthesis	L3Base	3	167727014	-0.321207	9.27e-06	0.101351	5.03269	trans	1	No	54	8
95	3-167727045	GRMZM2G010196	YCF54	Chlorophyll Biosynthesis	L3Base	3	167727045	-0.308295	1.03e-05	0.111486	4.98842	trans	4	No	137	8
95	3-167727045	GRMZM2G026117	CF1	Porphyrin Biosynthesis	L3Base	3	167727045	-0.72493	1.14e-05	0.111486	4.9424	trans	4	No	155	8
95	3-167727045	GRMZM2G105644	GGH1	Chlorophyll Biosynthesis	L3Base	3	167727045	-0.029298	2.13e-05	0.111486	4.67178	trans	4	No	130	8
95	3-167727045	GRMZM2G397247	ALAD1	Porphyrin Biosynthesis	L3Base	3	167727045	-0.345572	3.85e-05	0.111486	4.414	trans	4	No	135	8
95	3-167727048	GRMZM2G073351	PCR3	Chlorophyll Biosynthesis	L3Base	3	167727048	-0.0882138	9.78e-05	0.101351	4.00977	trans	1	No	127	8
95	3-167741527	GRMZM5G870342	NEC4	Porphyrin Biosynthesis	L3Base	3	167741527	0.053475	5.42e-06	0.0506757	5.26563	trans	1	No	8	8
95	3-167756653	GRMZM2G162776	COX10b	Heme Biosynthesis	L3Base	3	167756653	2.63413	5.75e-05	0.0540541	4.24016	trans	1	No	24	8
96	3-171675557	GRMZM5G891373	GTS2	Porphyrin Biosynthesis	L3Base	3	171675557	-0.0664468	5.1e-05	0.496622	4.29263	trans	1	No	66	16
96	3-171685445	AC213521.3_FG005	GTR2	Porphyrin Biosynthesis	L3Base	3	171685445	-0.00311511	5.47e-05	0.243243	4.26237	trans	3	No	67	16
96	3-171685445	GRMZM2G058261	PRPO4	Porphyrin Biosynthesis	L3Base	3	171685445	-0.137126	3.64e-05	0.243243	4.43911	trans	3	No	63	16
96	3-171685445	GRMZM2G081462	MPEC1	Chlorophyll Biosynthesis	L3Base	3	171685445	-0.0707989	2.21e-05	0.243243	4.65634	trans	3	No	120	16
96	3-171685498	GRMZM2G101004	ELM2	Bilin Biosynthesis	L3Base	3	171685498	0.0110042	1.17e-05	0.202703	4.93266	trans	2	No	69	16
96	3-171685498	GRMZM2G177412	GTR1	Porphyrin Biosynthesis	L3Base	3	171685498	-0.0994214	4.05e-05	0.202703	4.39238	trans	2	No	82	16
96	3-171688601	GRMZM2G349062	LLS1L1	Chlorophyll Catabolism	L3Base	3	171688601	-5.9945	1.35e-06	0.0506757	5.87109	trans	1	No	43	16
96	3-171688791	AC233922.1_FG004	GTS3	Porphyrin Biosynthesis	L3Base	3	171688791	0.153585	5.55e-05	0.435811	4.25566	trans	1	No	20	16
96	3-171706290	AC209626.2_FG013	LES28	Porphyrin Biosynthesis	L3Base	3	171706290	-0.394941	8.45e-06	0.0641892	5.07323	trans	7	No	35	16
96	3-171706290	GRMZM2G010196	YCF54	Chlorophyll Biosynthesis	L3Base	3	171706290	-0.363956	1.73e-05	0.0641892	4.76255	trans	7	No	137	16
96	3-171706290	GRMZM2G039396	PRPO1	Porphyrin Biosynthesis	L3Base	3	171706290	-0.529468	8.16e-05	0.0641892	4.08804	trans	7	No	93	16
96	3-171706290	GRMZM2G073351	PCR3	Chlorophyll Biosynthesis	L3Base	3	171706290	-0.118878	9.64e-06	0.0641892	5.01575	trans	7	No	127	16
96	3-171706290	GRMZM2G323024	CHLH1	Chlorophyll Biosynthesis	L3Base	3	171706290	-0.253271	7.35e-05	0.0641892	4.13347	trans	7	No	50	16
96	3-171706290	GRMZM2G397247	ALAD1	Porphyrin Biosynthesis	L3Base	3	171706290	-0.406776	5.83e-05	0.0641892	4.23413	trans	7	No	135	16
96	3-171706290	GRMZM2G419806	OY1	Chlorophyll Biosynthesis	L3Base	3	171706290	-0.14864	1.57e-05	0.0641892	4.8046	trans	7	No	157	16
96	3-171725725	GRMZM2G043277	HO2	Bilin Biosynthesis	L3Base	3	171725725	-0.176753	3.98e-05	0.0743243	4.40002	trans	1	No	28	16
97	3-172681323	GRMZM2G138190	SGRL1	Chlorophyll Catabolism	L3Base	3	172681323	-0.223019	9.08e-05	0.273649	4.04197	trans	2	No	46	8
97	3-172681323	GRMZM2G177412	GTR1	Porphyrin Biosynthesis	L3Base	3	172681323	-0.0894062	4.64e-05	0.273649	4.33306	trans	2	No	82	8
97	3-172695677	GRMZM2G010196	YCF54	Chlorophyll Biosynthesis	L3Base	3	172695677	-0.237084	1.78e-05	0.222973	4.75009	trans	6	No	137	8
97	3-172695677	GRMZM2G026117	CF1	Porphyrin Biosynthesis	L3Base	3	172695677	-0.520292	6.37e-05	0.222973	4.19583	trans	6	No	155	8
97	3-172695677	GRMZM2G043453	CHLD1	Chlorophyll Biosynthesis	L3Base	3	172695677	-0.0796486	2.72e-05	0.222973	4.56605	trans	6	No	94	8
97	3-172695677	GRMZM2G063048	DVR1	Chlorophyll Biosynthesis	L3Base	3	172695677	-0.675673	4.67e-05	0.222973	4.33035	trans	6	No	80	8
97	3-172695677	GRMZM2G116258	GSA1	Porphyrin Biosynthesis	L3Base	3	172695677	-1.11191	4.7e-06	0.222973	5.32818	trans	6	No	134	8
97	3-172695677	GRMZM2G419806	OY1	Chlorophyll Biosynthesis	L3Base	3	172695677	-0.098568	1.48e-05	0.222973	4.82889	trans	6	No	157	8
98	3-176234810	GRMZM2G170013	NYC1	Chlorophyll Biosynthesis	L3Base	3	176234810	0.0541842	6.07e-05	0.310811	4.21689	trans	1	No	40	8
98	3-176243780	AC213521.3_FG005	GTR2	Porphyrin Biosynthesis	L3Base	3	176243780	0.00484104	1.93e-06	0.128378	5.71378	trans	6	No	67	8
98	3-176243780	GRMZM2G043453	CHLD1	Chlorophyll Biosynthesis	L3Base	3	176243780	0.0971755	3.87e-05	0.128378	4.41244	trans	6	No	94	8
98	3-176243780	GRMZM2G073351	PCR3	Chlorophyll Biosynthesis	L3Base	3	176243780	0.0961903	4.45e-06	0.128378	5.35117	trans	6	No	127	8
98	3-176243780	GRMZM2G081462	MPEC1	Chlorophyll Biosynthesis	L3Base	3	176243780	0.0948993	1.13e-05	0.128378	4.9471	trans	6	No	120	8
98	3-176243780	GRMZM2G116258	GSA1	Porphyrin Biosynthesis	L3Base	3	176243780	1.24608	5.43e-05	0.128378	4.26521	trans	6	No	134	8
98	3-176243780	GRMZM2G419806	OY1	Chlorophyll Biosynthesis	L3Base	3	176243780	0.120653	3.56e-05	0.128378	4.44865	trans	6	No	157	8
98	3-176248737	GRMZM2G178859	COX10a	Heme Biosynthesis	L3Base	3	176248737	-27.1651	5.85e-06	0.0675676	5.2327	trans	1	No	24	8
99	3-178216240	GRMZM5G831313	PRPO5	Porphyrin Biosynthesis	L3Base	3	178216240	-0.191342	1.46e-05	0.121622	4.83571	trans	1	No	9	11
99	3-178230850	GRMZM2G038487	CHAO2	Chlorophyll Biosynthesis	L3Base	3	178230850	-0.223391	3.37e-05	0.385135	4.47195	trans	1	No	39	11
99	3-178232638	GRMZM2G441444	PRPO3	Porphyrin Biosynthesis	L3Base	3	178232638	-0.1865	3.05e-06	0.165541	5.51633	trans	1	No	28	11
99	3-178234852	GRMZM2G377539	LES22L3	Porphyrin Biosynthesis	L3Base	3	178234852	-0.122618	3.01e-05	0.0641892	4.52123	trans	1	No	24	11
99	3-178235616	GRMZM2G419806	OY1	Chlorophyll Biosynthesis	L3Base	3	178235616	0.0858741	7.6e-05	0.212838	4.11898	trans	1	No	157	11
99	3-178240161	AC213521.3_FG005	GTR2	Porphyrin Biosynthesis	L3Base	3	178240161	0.00267614	6.32e-05	0.493243	4.19958	trans	1	No	67	11
99	3-178244406	GRMZM6G274034	COX15	Heme Biosynthesis	L3Base	3	178244406	-0.165607	2.61e-05	0.317568	4.58276	trans	1	No	15	11
99	3-178249313	GRMZM2G000739	SUM2	Siroheme Biosynthesis	L3Base	3	178249313	0.281045	7e-05	0.0641892	4.15513	trans	1	No	30	11
99	3-178253595	GRMZM2G157936	HO3	Bilin Biosynthesis	L3Base	3	178253595	-0.058292	6.99e-05	0.0641892	4.15526	trans	1	No	19	11
99	3-178253610	GRMZM6G815941	SHFC1	Siroheme Biosynthesis	L3Base	3	178253610	0.509004	6.33e-06	0.101351	5.19828	trans	1	No	45	11
99	3-178254330	GRMZM2G419111	GGH2	Chlorophyll Biosynthesis	L3Base	3	178254330	-0.0765025	3.15e-05	0.097973	4.50205	trans	1	No	27	11
100	3-178888248	GRMZM2G171390	PHAO1	Chlorophyll Biosynthesis	L3Base	3	178888248	-0.319438	4.64e-05	0.209459	4.3337	trans	1	No	40	9
100	3-178889266	GRMZM2G073351	PCR3	Chlorophyll Biosynthesis	L3Base	3	178889266	-0.0746109	2.4e-05	0.189189	4.61995	trans	1	No	127	9
100	3-178889317	GRMZM2G073351	PCR3	Chlorophyll Biosynthesis	L3Base	3	178889317	-0.0746109	2.4e-05	0.189189	4.61995	trans	1	No	127	9
100	3-178890264	GRMZM2G419806	OY1	Chlorophyll Biosynthesis	L3Base	3	178890264	-0.0853298	7.86e-05	0.239865	4.10453	trans	1	No	157	9
100	3-178890277	GRMZM2G161673	MPMT1	Chlorophyll Biosynthesis	L3Base	3	178890277	-0.367396	3.41e-06	0.25	5.46728	trans	1	No	116	9
100	3-178892434	GRMZM2G041159	CF1L1	Porphyrin Biosynthesis	L3Base	3	178892434	0.219548	4.37e-05	0.222973	4.35934	trans	1	No	54	9
100	3-178892518	GRMZM6G815941	SHFC1	Siroheme Biosynthesis	L3Base	3	178892518	0.308996	6.71e-06	0.47973	5.17305	trans	1	No	45	9
100	3-178892984	AC233922.1_FG004	GTS3	Porphyrin Biosynthesis	L3Base	3	178892984	0.193541	1.57e-05	0.222973	4.80503	trans	1	No	20	9
100	3-178894824	GRMZM2G058261	PRPO4	Porphyrin Biosynthesis	L3Base	3	178894824	-0.203577	1.05e-05	0.125	4.97789	trans	2	No	63	9
100	3-178894824	GRMZM2G323024	CHLH1	Chlorophyll Biosynthesis	L3Base	3	178894824	-0.210651	8.62e-05	0.125	4.06437	trans	2	No	50	9
101	3-182053986	GRMZM2G127421	CHPH2	Chlorophyll Catabolism	L3Base	3	182053986	-0.255987	6.26e-05	0.0506757	4.20356	trans	1	No	33	20
101	3-182053989	GRMZM2G127421	CHPH2	Chlorophyll Catabolism	L3Base	3	182053989	-0.255987	6.26e-05	0.0506757	4.20356	trans	1	No	33	20
101	3-182057913	GRMZM2G349062	LLS1L1	Chlorophyll Catabolism	L3Base	3	182057913	-2.75062	4e-06	0.219595	5.39771	trans	1	No	43	20
101	3-182060402	GRMZM2G063048	DVR1	Chlorophyll Biosynthesis	L3Base	3	182060402	0.670781	3.81e-06	0.425676	5.41882	trans	6	No	80	20
101	3-182060402	GRMZM2G081462	MPEC1	Chlorophyll Biosynthesis	L3Base	3	182060402	0.0657523	1.48e-05	0.425676	4.82916	trans	6	No	120	20
101	3-182060402	GRMZM2G101004	ELM2	Bilin Biosynthesis	L3Base	3	182060402	-0.00905795	2.29e-05	0.425676	4.63948	trans	6	No	69	20
101	3-182060402	GRMZM2G105644	GGH1	Chlorophyll Biosynthesis	L3Base	3	182060402	0.0222451	3.72e-06	0.425676	5.42938	trans	6	No	130	20
101	3-182060402	GRMZM2G116258	GSA1	Porphyrin Biosynthesis	L3Base	3	182060402	0.86776	5.49e-05	0.425676	4.26071	trans	6	No	134	20
101	3-182060402	GRMZM2G339563	LLS1	Chlorophyll Catabolism	L3Base	3	182060402	0.0949162	1.85e-05	0.425676	4.7324	trans	6	No	40	20
101	3-182061810	GRMZM2G039396	PRPO1	Porphyrin Biosynthesis	L3Base	3	182061810	0.384984	4.76e-07	0.378378	6.32227	trans	1	No	93	20
101	3-182062245	GRMZM6G815941	SHFC1	Siroheme Biosynthesis	L3Base	3	182062245	0.280443	9.47e-05	0.320946	4.02343	trans	1	No	45	20
101	3-182062602	GRMZM2G161673	MPMT1	Chlorophyll Biosynthesis	L3Base	3	182062602	0.338546	7.91e-06	0.341216	5.10163	trans	1	No	116	20
101	3-182062647	GRMZM2G177412	GTR1	Porphyrin Biosynthesis	L3Base	3	182062647	0.0894909	6.03e-06	0.402027	5.21945	trans	1	No	82	20
101	3-182062670	GRMZM2G162672	CHLG1	Chlorophyll Biosynthesis	L3Base	3	182062670	1.2689	2.97e-06	0.418919	5.52674	trans	1	No	98	20
101	3-182062745	GRMZM2G041159	CF1L1	Porphyrin Biosynthesis	L3Base	3	182062745	0.20386	1.71e-05	0.334459	4.76719	trans	1	No	54	20
101	3-182063010	GRMZM2G010196	YCF54	Chlorophyll Biosynthesis	L3Base	3	182063010	0.214701	5.69e-06	0.385135	5.24498	trans	4	No	137	20
101	3-182063010	GRMZM2G056686	HCAR1	Chlorophyll Biosynthesis	L3Base	3	182063010	0.00285481	2.21e-06	0.385135	5.65466	trans	4	No	43	20
101	3-182063010	GRMZM2G073351	PCR3	Chlorophyll Biosynthesis	L3Base	3	182063010	0.0568764	6.11e-05	0.385135	4.21426	trans	4	No	127	20
101	3-182063010	GRMZM5G891373	GTS2	Porphyrin Biosynthesis	L3Base	3	182063010	0.0699478	2.59e-05	0.385135	4.58721	trans	4	No	66	20
101	3-182063050	GRMZM2G138190	SGRL1	Chlorophyll Catabolism	L3Base	3	182063050	0.21716	6.23e-05	0.307432	4.20552	trans	1	No	46	20
101	3-182066166	GRMZM2G103197	CHPH3/CHAO1	Chlorophyll Catabolism	L3Base	3	182066166	0.13699	1.2e-05	0.290541	4.92081	trans	1	No	23	20
102	3-190987808	AC213521.3_FG005	GTR2	Porphyrin Biosynthesis	L3Base	3	190987808	-0.00516736	5.33e-06	0.118243	5.27327	trans	7	No	67	9
102	3-190987808	GRMZM2G010196	YCF54	Chlorophyll Biosynthesis	L3Base	3	190987808	-0.335478	1.31e-05	0.118243	4.88126	trans	7	No	137	9
102	3-190987808	GRMZM2G026117	CF1	Porphyrin Biosynthesis	L3Base	3	190987808	-0.783194	1.75e-05	0.118243	4.75608	trans	7	No	155	9
102	3-190987808	GRMZM2G073351	PCR3	Chlorophyll Biosynthesis	L3Base	3	190987808	-0.108862	4.19e-06	0.118243	5.37791	trans	7	No	127	9
102	3-190987808	GRMZM2G116258	GSA1	Porphyrin Biosynthesis	L3Base	3	190987808	-1.33938	7.35e-05	0.118243	4.13398	trans	7	No	134	9
102	3-190987808	GRMZM2G162672	CHLG1	Chlorophyll Biosynthesis	L3Base	3	190987808	-1.81691	4.99e-05	0.118243	4.30203	trans	7	No	98	9
102	3-190987808	GRMZM2G397247	ALAD1	Porphyrin Biosynthesis	L3Base	3	190987808	-0.381502	3.25e-05	0.118243	4.48844	trans	7	No	135	9
102	3-190997597	GRMZM6G815941	SHFC1	Siroheme Biosynthesis	L3Base	3	190997597	-0.426038	5.41e-05	0.097973	4.26701	trans	1	No	45	9
102	3-191017049	GRMZM2G471579	HO7	Bilin Biosynthesis	L3Base	3	191017049	0.117476	4.88e-05	0.108108	4.31124	trans	1	No	33	9
103	3-199160586	GRMZM2G159013	FC3	Heme Biosynthesis	L3Base	3	199160586	-4.35871	4.01e-05	0.0506757	4.39715	trans	1	No	30	8
103	3-199165942	GRMZM2G323024	CHLH1	Chlorophyll Biosynthesis	L3Base	3	199165942	0.303096	8.43e-05	0.0608108	4.07399	trans	1	No	50	8
103	3-199173971	GRMZM5G891373	GTS2	Porphyrin Biosynthesis	L3Base	3	199173971	0.101101	3.28e-05	0.118243	4.48434	trans	1	No	66	8
103	3-199180010	GRMZM2G471579	HO7	Bilin Biosynthesis	L3Base	3	199180010	0.133012	1.22e-05	0.0777027	4.91414	trans	1	No	33	8
103	3-199190547	GRMZM2G026117	CF1	Porphyrin Biosynthesis	L3Base	3	199190547	0.56252	4.2e-05	0.216216	4.37686	trans	3	No	155	8
103	3-199190547	GRMZM2G063048	DVR1	Chlorophyll Biosynthesis	L3Base	3	199190547	0.742853	2.83e-05	0.216216	4.54834	trans	3	No	80	8
103	3-199190547	GRMZM2G116258	GSA1	Porphyrin Biosynthesis	L3Base	3	199190547	1.21857	2e-06	0.216216	5.69805	trans	3	No	134	8
103	3-199197431	GRMZM2G177412	GTR1	Porphyrin Biosynthesis	L3Base	3	199197431	-0.0829125	2.82e-05	0.493243	4.54926	trans	1	No	82	8
103	3-199197462	GRMZM2G177412	GTR1	Porphyrin Biosynthesis	L3Base	3	199197462	-0.0829125	2.82e-05	0.5	4.54926	trans	1	No	82	8
104	3-202338096	GRMZM2G349062	LLS1L1	Chlorophyll Catabolism	L3Base	3	202338096	-2.07711	9.29e-05	0.324324	4.032	trans	1	No	43	8
104	3-202341037	GRMZM2G458824	RCCR1	Chlorophyll Catabolism	L3Base	3	202341037	-0.489138	8.03e-05	0.168919	4.09513	trans	1	No	45	8
104	3-202351176	GRMZM2G103197	CHPH3/CHAO1	Chlorophyll Catabolism	L3Base	3	202351176	0.22033	9.24e-05	0.0777027	4.03445	trans	1	No	23	8
104	3-202351381	GRMZM2G056686	HCAR1	Chlorophyll Biosynthesis	L3Base	3	202351381	0.00695746	6.25e-07	0.0506757	6.20395	trans	1	No	43	8
104	3-202351838	GRMZM2G419806	OY1	Chlorophyll Biosynthesis	L3Base	3	202351838	0.0991851	2.35e-05	0.236486	4.62936	trans	1	No	157	8
104	3-202353165	GRMZM2G010196	YCF54	Chlorophyll Biosynthesis	L3Base	3	202353165	-0.287007	7.74e-05	0.0945946	4.11126	trans	1	No	137	8
104	3-202364856	GRMZM2G126873	LLS1L5	Chlorophyll Catabolism	L3Base	3	202364856	0.0955269	7.88e-05	0.168919	4.10333	trans	1	No	16	8
104	3-202366638	GRMZM2G127421	CHPH2	Chlorophyll Catabolism	L3Base	3	202366638	0.205443	4.46e-05	0.118243	4.351	trans	1	No	33	8
105	3-207879418	GRMZM2G073351	PCR3	Chlorophyll Biosynthesis	L3Base	3	207879418	0.0948628	7.63e-05	0.097973	4.11768	trans	1	No	127	23
105	3-207879456	GRMZM2G010196	YCF54	Chlorophyll Biosynthesis	L3Base	3	207879456	0.380718	3.68e-06	0.108108	5.43362	trans	1	No	137	23
105	3-207879485	GRMZM2G039396	PRPO1	Porphyrin Biosynthesis	L3Base	3	207879485	0.686824	8.32e-07	0.10473	6.07973	trans	4	No	93	23
105	3-207879485	GRMZM2G043453	CHLD1	Chlorophyll Biosynthesis	L3Base	3	207879485	0.114838	4.36e-05	0.10473	4.36068	trans	4	No	94	23
105	3-207879485	GRMZM2G063048	DVR1	Chlorophyll Biosynthesis	L3Base	3	207879485	1.1593	9.44e-06	0.10473	5.02487	trans	4	No	80	23
105	3-207879485	GRMZM2G105644	GGH1	Chlorophyll Biosynthesis	L3Base	3	207879485	0.0384646	9.14e-06	0.10473	5.03908	trans	4	No	130	23
105	3-207879667	GRMZM2G073351	PCR3	Chlorophyll Biosynthesis	L3Base	3	207879667	0.0948628	7.63e-05	0.097973	4.11768	trans	1	No	127	23
105	3-207880735	GRMZM2G105604	SUM1	Siroheme Biosynthesis	L3Base	3	207880735	0.133066	6.5e-05	0.162162	4.18718	trans	1	No	16	23
105	3-207881507	GRMZM2G084958	PCR1	Chlorophyll Biosynthesis	L3Base	3	207881507	-0.486966	1.23e-05	0.0878378	4.91083	trans	1	No	47	23
105	3-207885017	GRMZM2G162672	CHLG1	Chlorophyll Biosynthesis	L3Base	3	207885017	1.64513	5.05e-06	0.185811	5.29711	trans	1	No	98	23
105	3-207887403	GRMZM2G038487	CHAO2	Chlorophyll Biosynthesis	L3Base	3	207887403	0.260601	7.47e-05	0.25	4.12656	trans	3	No	39	23
105	3-207887403	GRMZM2G138190	SGRL1	Chlorophyll Catabolism	L3Base	3	207887403	0.294049	1.25e-06	0.25	5.90214	trans	3	No	46	23
105	3-207887403	GRMZM2G177412	GTR1	Porphyrin Biosynthesis	L3Base	3	207887403	0.109185	3.04e-06	0.25	5.51769	trans	3	No	82	23
105	3-207887579	GRMZM2G081462	MPEC1	Chlorophyll Biosynthesis	L3Base	3	207887579	0.0842323	2.44e-06	0.239865	5.61205	trans	1	No	120	23
105	3-207887634	GRMZM2G058261	PRPO4	Porphyrin Biosynthesis	L3Base	3	207887634	0.180701	4.08e-05	0.175676	4.38929	trans	1	No	63	23
105	3-207888350	GRMZM2G171390	PHAO1	Chlorophyll Biosynthesis	L3Base	3	207888350	0.318801	9.19e-05	0.233108	4.03685	trans	1	No	40	23
105	3-207898741	GRMZM2G116258	GSA1	Porphyrin Biosynthesis	L3Base	3	207898741	1.32604	4.39e-06	0.172297	5.35757	trans	2	No	134	23
105	3-207898741	GRMZM2G458824	RCCR1	Chlorophyll Catabolism	L3Base	3	207898741	0.523618	2.85e-05	0.172297	4.54495	trans	2	No	45	23
105	3-207899362	GRMZM2G000739	SUM2	Siroheme Biosynthesis	L3Base	3	207899362	0.266158	4.12e-05	0.125	4.38524	trans	1	No	30	23
105	3-207900014	GRMZM2G026117	CF1	Porphyrin Biosynthesis	L3Base	3	207900014	0.931169	4.92e-06	0.111486	5.30804	trans	2	No	155	23
105	3-207900014	GRMZM2G419806	OY1	Chlorophyll Biosynthesis	L3Base	3	207900014	0.160867	6.64e-06	0.111486	5.17756	trans	2	No	157	23
105	3-207915070	GRMZM2G339563	LLS1	Chlorophyll Catabolism	L3Base	3	207915070	-0.0934069	9.9e-05	0.233108	4.00446	trans	1	No	40	23
105	3-207933883	GRMZM2G004222	HO6	Bilin Biosynthesis	L3Base	3	207933883	0.0132161	8.37e-05	0.449324	4.07702	trans	1	No	46	23
105	3-207933951	GRMZM2G043277	HO2	Bilin Biosynthesis	L3Base	3	207933951	0.117853	1e-05	0.233108	4.99969	trans	1	No	28	23
106	3-212667448	GRMZM2G116258	GSA1	Porphyrin Biosynthesis	L3Base	3	212667448	1.05275	8.43e-05	0.172297	4.07426	trans	1	No	134	8
106	3-212669179	GRMZM2G105604	SUM1	Siroheme Biosynthesis	L3Base	3	212669179	-0.117984	5.66e-06	0.381757	5.24727	trans	1	No	16	8
106	3-212669702	GRMZM2G105319	CHLH2	Chlorophyll Biosynthesis	L3Base	3	212669702	-0.0320331	9.88e-05	0.337838	4.00528	trans	1	No	10	8
106	3-212670469	GRMZM2G043109	MPEC2	Chlorophyll Biosynthesis	L3Base	3	212670469	-0.0112484	8.98e-05	0.236486	4.04675	trans	1	No	16	8
106	3-212682536	GRMZM2G471579	HO7	Bilin Biosynthesis	L3Base	3	212682536	0.0966471	8.45e-05	0.172297	4.07303	trans	1	No	33	8
106	3-212687295	GRMZM2G081462	MPEC1	Chlorophyll Biosynthesis	L3Base	3	212687295	0.103892	8.52e-05	0.0743243	4.06973	trans	1	No	120	8
106	3-212706802	GRMZM2G010196	YCF54	Chlorophyll Biosynthesis	L3Base	3	212706802	0.20275	8.14e-05	0.310811	4.08915	trans	2	No	137	8
106	3-212706802	GRMZM2G026117	CF1	Porphyrin Biosynthesis	L3Base	3	212706802	0.465124	5.81e-05	0.310811	4.23588	trans	2	No	155	8
107	3-215576663	GRMZM2G127421	CHPH2	Chlorophyll Catabolism	L3Base	3	215576663	-0.174901	5.67e-05	0.152027	4.24663	trans	1	No	33	10
107	3-215576672	AC213521.3_FG005	GTR2	Porphyrin Biosynthesis	L3Base	3	215576672	0.00445688	3.04e-06	0.148649	5.51674	trans	1	No	67	10
107	3-215576699	GRMZM2G010196	YCF54	Chlorophyll Biosynthesis	L3Base	3	215576699	0.260691	3.53e-05	0.155405	4.45185	trans	7	No	137	10
107	3-215576699	GRMZM2G026117	CF1	Porphyrin Biosynthesis	L3Base	3	215576699	0.602335	4.58e-05	0.155405	4.33906	trans	7	No	155	10
107	3-215576699	GRMZM2G063048	DVR1	Chlorophyll Biosynthesis	L3Base	3	215576699	0.803354	1.71e-05	0.155405	4.76787	trans	7	No	80	10
107	3-215576699	GRMZM2G116258	GSA1	Porphyrin Biosynthesis	L3Base	3	215576699	1.12969	4.3e-05	0.155405	4.36669	trans	7	No	134	10
107	3-215576699	GRMZM2G161673	MPMT1	Chlorophyll Biosynthesis	L3Base	3	215576699	0.42885	8.62e-06	0.155405	5.0646	trans	7	No	116	10
107	3-215576699	GRMZM2G419806	OY1	Chlorophyll Biosynthesis	L3Base	3	215576699	0.111655	1.36e-05	0.155405	4.86784	trans	7	No	157	10
107	3-215576699	GRMZM2G464328	GUN4	Chlorophyll Biosynthesis	L3Base	3	215576699	0.0691876	3.93e-05	0.155405	4.40602	trans	7	No	96	10
107	3-215586483	GRMZM2G177412	GTR1	Porphyrin Biosynthesis	L3Base	3	215586483	0.0897066	6.16e-05	0.263514	4.21069	trans	1	No	82	10
108	3-216240203	GRMZM2G057491	GTS5	Porphyrin Biosynthesis	L3Base	3	216240203	-0.0384545	1.3e-05	0.135135	4.88482	trans	1	No	19	9
108	3-216240222	GRMZM2G441444	PRPO3	Porphyrin Biosynthesis	L3Base	3	216240222	-0.127915	5.73e-05	0.358108	4.24213	trans	1	No	28	9
108	3-216241995	AC209626.2_FG013	LES28	Porphyrin Biosynthesis	L3Base	3	216241995	0.280223	3.84e-05	0.131757	4.41579	trans	1	No	35	9
108	3-216242061	GRMZM2G084958	PCR1	Chlorophyll Biosynthesis	L3Base	3	216242061	-0.305849	2.91e-05	0.246622	4.53563	trans	1	No	47	9
108	3-216243648	GRMZM2G032282	CPX2	Porphyrin Biosynthesis	L3Base	3	216243648	-0.701034	1.75e-05	0.131757	4.75646	trans	1	No	41	9
108	3-216244992	GRMZM2G377539	LES22L3	Porphyrin Biosynthesis	L3Base	3	216244992	0.0718503	5.19e-06	0.361486	5.28464	trans	1	No	24	9
108	3-216245645	GRMZM2G004222	HO6	Bilin Biosynthesis	L3Base	3	216245645	-0.0178467	1.33e-05	0.189189	4.87545	trans	1	No	46	9
108	3-216251044	GRMZM2G103197	CHPH3/CHAO1	Chlorophyll Catabolism	L3Base	3	216251044	-0.269819	4.89e-05	0.0540541	4.31068	trans	1	No	23	9
108	3-216252482	GRMZM2G364901	PRPO2	Porphyrin Biosynthesis	L3Base	3	216252482	-0.00143493	4.41e-05	0.131757	4.35522	trans	1	No	23	9
109	3-220748027	GRMZM2G349062	LLS1L1	Chlorophyll Catabolism	L3Base	3	220748027	-4.58361	4.7e-07	0.108108	6.32798	trans	1	No	43	9
109	3-220749542	GRMZM2G171390	PHAO1	Chlorophyll Biosynthesis	L3Base	3	220749542	-0.450657	6.02e-05	0.118243	4.22005	trans	1	No	40	9
109	3-220749905	GRMZM5G891373	GTS2	Porphyrin Biosynthesis	L3Base	3	220749905	0.101418	1.56e-05	0.135135	4.80634	trans	1	No	66	9
109	3-220751440	GRMZM2G161673	MPMT1	Chlorophyll Biosynthesis	L3Base	3	220751440	0.658578	1.17e-05	0.0641892	4.93027	trans	2	No	116	9
109	3-220751440	GRMZM2G397247	ALAD1	Porphyrin Biosynthesis	L3Base	3	220751440	0.496531	2.35e-05	0.0641892	4.62906	trans	2	No	135	9
109	3-220754323	GRMZM2G041159	CF1L1	Porphyrin Biosynthesis	L3Base	3	220754323	0.305691	6.38e-05	0.101351	4.19509	trans	1	No	54	9
109	3-220754532	GRMZM2G044074	LES22	Porphyrin Biosynthesis	L3Base	3	220754532	0.00930305	5.77e-05	0.0506757	4.2389	trans	1	No	101	9
109	3-220758021	GRMZM2G025031	LES22L2	Porphyrin Biosynthesis	L3Base	3	220758021	-0.26206	5.23e-05	0.0709459	4.28109	trans	1	No	20	9
109	3-220759133	GRMZM2G126873	LLS1L5	Chlorophyll Catabolism	L3Base	3	220759133	-0.127011	3.08e-05	0.101351	4.51098	trans	1	No	16	9
110	3-222734011	GRMZM2G010196	YCF54	Chlorophyll Biosynthesis	L3Base	3	222734011	-0.400139	5.86e-05	0.0540541	4.23228	trans	4	No	137	18
110	3-222734011	GRMZM2G058261	PRPO4	Porphyrin Biosynthesis	L3Base	3	222734011	-0.282621	1.82e-05	0.0540541	4.74009	trans	4	No	63	18
110	3-222734011	GRMZM2G171390	PHAO1	Chlorophyll Biosynthesis	L3Base	3	222734011	-0.669343	1.47e-06	0.0540541	5.83318	trans	4	No	40	18
110	3-222734011	GRMZM2G419806	OY1	Chlorophyll Biosynthesis	L3Base	3	222734011	-0.171497	2.52e-05	0.0540541	4.59915	trans	4	No	157	18
110	3-222749999	AC213521.3_FG005	GTR2	Porphyrin Biosynthesis	L3Base	3	222749999	-0.00510857	7.32e-05	0.0810811	4.13555	trans	14	Yes	67	18
110	3-222749999	GRMZM2G026117	CF1	Porphyrin Biosynthesis	L3Base	3	222749999	-0.827719	3.1e-05	0.0810811	4.50875	trans	14	Yes	155	18
110	3-222749999	GRMZM2G043453	CHLD1	Chlorophyll Biosynthesis	L3Base	3	222749999	-0.13147	4.68e-06	0.0810811	5.32977	trans	14	Yes	94	18
110	3-222749999	GRMZM2G044074	LES22	Porphyrin Biosynthesis	L3Base	3	222749999	-0.00728352	4.9e-05	0.0810811	4.31009	trans	14	Yes	101	18
110	3-222749999	GRMZM2G063048	DVR1	Chlorophyll Biosynthesis	L3Base	3	222749999	-1.07274	1.45e-05	0.0810811	4.83927	trans	14	Yes	80	18
110	3-222749999	GRMZM2G073351	PCR3	Chlorophyll Biosynthesis	L3Base	3	222749999	-0.10889	4.09e-05	0.0810811	4.38796	trans	14	Yes	127	18
110	3-222749999	GRMZM2G081462	MPEC1	Chlorophyll Biosynthesis	L3Base	3	222749999	-0.125104	1.66e-06	0.0810811	5.7808	trans	14	Yes	120	18
110	3-222749999	GRMZM2G101004	ELM2	Bilin Biosynthesis	L3Base	3	222749999	0.0174674	2.64e-06	0.0810811	5.57877	trans	14	Yes	69	18
110	3-222749999	GRMZM2G116258	GSA1	Porphyrin Biosynthesis	L3Base	3	222749999	-1.63467	7.76e-06	0.0810811	5.10991	trans	14	Yes	134	18
110	3-222749999	GRMZM2G161673	MPMT1	Chlorophyll Biosynthesis	L3Base	3	222749999	-0.575922	6.38e-06	0.0810811	5.19552	trans	14	Yes	116	18
110	3-222749999	GRMZM2G162672	CHLG1	Chlorophyll Biosynthesis	L3Base	3	222749999	-1.93565	7.24e-05	0.0810811	4.14045	trans	14	Yes	98	18
110	3-222749999	GRMZM2G177412	GTR1	Porphyrin Biosynthesis	L3Base	3	222749999	-0.157741	2.23e-05	0.0810811	4.65135	trans	14	Yes	82	18
110	3-222749999	GRMZM2G397247	ALAD1	Porphyrin Biosynthesis	L3Base	3	222749999	-0.46725	2.59e-06	0.0810811	5.5867	trans	14	Yes	135	18
110	3-222749999	GRMZM2G464328	GUN4	Chlorophyll Biosynthesis	L3Base	3	222749999	-0.102477	7.61e-06	0.0810811	5.11862	trans	14	Yes	96	18
111	3-224219834	GRMZM2G043277	HO2	Bilin Biosynthesis	L3Base	3	224219834	0.116258	9.37e-05	0.172297	4.02812	trans	1	No	28	10
111	3-224221229	GRMZM2G010196	YCF54	Chlorophyll Biosynthesis	L3Base	3	224221229	0.422112	1.85e-05	0.0608108	4.73166	trans	8	Yes	137	10
111	3-224221229	GRMZM2G026117	CF1	Porphyrin Biosynthesis	L3Base	3	224221229	1.03239	9.51e-06	0.0608108	5.02174	trans	8	Yes	155	10
111	3-224221229	GRMZM2G041159	CF1L1	Porphyrin Biosynthesis	L3Base	3	224221229	0.409137	4.15e-05	0.0608108	4.38237	trans	8	Yes	54	10
111	3-224221229	GRMZM2G073351	PCR3	Chlorophyll Biosynthesis	L3Base	3	224221229	0.120345	9.57e-05	0.0608108	4.01927	trans	8	Yes	127	10
111	3-224221229	GRMZM2G101004	ELM2	Bilin Biosynthesis	L3Base	3	224221229	-0.017298	8.5e-05	0.0608108	4.07057	trans	8	Yes	69	10
111	3-224221229	GRMZM2G105644	GGH1	Chlorophyll Biosynthesis	L3Base	3	224221229	0.0389228	5.64e-05	0.0608108	4.24887	trans	8	Yes	130	10
111	3-224221229	GRMZM2G161673	MPMT1	Chlorophyll Biosynthesis	L3Base	3	224221229	0.706959	2.37e-06	0.0608108	5.62528	trans	8	Yes	116	10
111	3-224221229	GRMZM2G419806	OY1	Chlorophyll Biosynthesis	L3Base	3	224221229	0.166404	3.25e-05	0.0608108	4.48775	trans	8	Yes	157	10
111	3-224239357	GRMZM2G113325	FC2	Heme Biosynthesis	L3Base	3	224239357	-0.00727122	4.5e-05	0.287162	4.34661	trans	1	No	38	10
112	3-228701891	GRMZM2G038487	CHAO2	Chlorophyll Biosynthesis	L3Base	3	228701891	0.261425	5.67e-06	0.496622	5.24605	trans	1	No	39	12
112	3-228703005	GRMZM2G058261	PRPO4	Porphyrin Biosynthesis	L3Base	3	228703005	0.144581	8.89e-06	0.277027	5.05117	trans	1	No	63	12
112	3-228711383	GRMZM2G081462	MPEC1	Chlorophyll Biosynthesis	L3Base	3	228711383	0.0859671	2.97e-05	0.125	4.52729	trans	3	No	120	12
112	3-228711383	GRMZM2G170013	NYC1	Chlorophyll Biosynthesis	L3Base	3	228711383	0.0607512	9.07e-05	0.125	4.04238	trans	3	No	40	12
112	3-228711383	GRMZM2G177412	GTR1	Porphyrin Biosynthesis	L3Base	3	228711383	0.14213	9.78e-07	0.125	6.0098	trans	3	No	82	12
112	3-228711799	GRMZM2G138190	SGRL1	Chlorophyll Catabolism	L3Base	3	228711799	0.458887	4.38e-05	0.0574324	4.3585	trans	1	No	46	12
112	3-228712869	GRMZM2G105644	GGH1	Chlorophyll Biosynthesis	L3Base	3	228712869	0.0218316	1.24e-05	0.39527	4.90499	trans	2	No	130	12
112	3-228712869	GRMZM2G161673	MPMT1	Chlorophyll Biosynthesis	L3Base	3	228712869	0.3302	2.3e-05	0.39527	4.63768	trans	2	No	116	12
112	3-228714747	AC233922.1_FG004	GTS3	Porphyrin Biosynthesis	L3Base	3	228714747	0.372661	7.77e-05	0.0641892	4.10979	trans	1	No	20	12
112	3-228719716	GRMZM2G116258	GSA1	Porphyrin Biosynthesis	L3Base	3	228719716	0.880471	5.62e-05	0.375	4.25018	trans	1	No	134	12
112	3-228723025	GRMZM5G891373	GTS2	Porphyrin Biosynthesis	L3Base	3	228723025	0.065316	5.39e-05	0.412162	4.2686	trans	1	No	66	12
112	3-228724759	GRMZM2G041159	CF1L1	Porphyrin Biosynthesis	L3Base	3	228724759	0.20846	8.16e-06	0.341216	5.08837	trans	1	No	54	12
113	3-231105612	GRMZM2G419111	GGH2	Chlorophyll Biosynthesis	L3Base	3	231105612	-0.0770261	2.89e-05	0.108108	4.53919	trans	1	No	27	8
113	3-231106415	GRMZM2G379563	NYE2	Chlorophyll Catabolism	L3Base	3	231106415	0.0287701	1.28e-05	0.402027	4.89171	trans	1	No	10	8
113	3-231107044	GRMZM2G058261	PRPO4	Porphyrin Biosynthesis	L3Base	3	231107044	-0.174353	7.45e-05	0.128378	4.12762	trans	1	No	63	8
113	3-231124430	GRMZM2G170734	CHPH1	Chlorophyll Catabolism	L3Base	3	231124430	0.0486585	7.6e-05	0.111486	4.11928	trans	1	No	26	8
113	3-231137221	GRMZM2G041159	CF1L1	Porphyrin Biosynthesis	L3Base	3	231137221	0.175626	9.35e-05	0.476351	4.02932	trans	1	No	54	8
113	3-231137456	GRMZM2G026117	CF1	Porphyrin Biosynthesis	L3Base	3	231137456	0.524816	5.98e-05	0.226351	4.22309	trans	3	No	155	8
113	3-231137456	GRMZM2G105644	GGH1	Chlorophyll Biosynthesis	L3Base	3	231137456	0.0251218	1.15e-05	0.226351	4.94033	trans	3	No	130	8
113	3-231137456	GRMZM2G419806	OY1	Chlorophyll Biosynthesis	L3Base	3	231137456	0.105621	8.62e-06	0.226351	5.06429	trans	3	No	157	8
114	3-234663389	GRMZM2G056686	HCAR1	Chlorophyll Biosynthesis	L3Base	3	234663389	0.00347429	1.71e-05	0.141892	4.76733	trans	2	No	43	9
114	3-234663389	GRMZM2G081462	MPEC1	Chlorophyll Biosynthesis	L3Base	3	234663389	0.0815076	3.95e-05	0.141892	4.40391	trans	2	No	120	9
114	3-234667424	GRMZM2G178859	COX10a	Heme Biosynthesis	L3Base	3	234667424	-13.4723	6.76e-05	0.331081	4.17	trans	1	No	24	9
114	3-234677241	GRMZM2G464328	GUN4	Chlorophyll Biosynthesis	L3Base	3	234677241	0.0486565	5.31e-05	0.472973	4.27485	trans	1	No	96	9
114	3-234681696	GRMZM2G043453	CHLD1	Chlorophyll Biosynthesis	L3Base	3	234681696	0.087224	2.17e-05	0.162162	4.6627	trans	3	No	94	9
114	3-234681696	GRMZM2G161673	MPMT1	Chlorophyll Biosynthesis	L3Base	3	234681696	0.377859	4.24e-05	0.162162	4.37261	trans	3	No	116	9
114	3-234681696	GRMZM2G397247	ALAD1	Porphyrin Biosynthesis	L3Base	3	234681696	0.31306	1.32e-05	0.162162	4.87885	trans	3	No	135	9
114	3-234682989	GRMZM2G044074	LES22	Porphyrin Biosynthesis	L3Base	3	234682989	0.00402543	4.86e-05	0.405405	4.31326	trans	1	No	101	9
114	3-234686063	GRMZM2G041159	CF1L1	Porphyrin Biosynthesis	L3Base	3	234686063	0.211891	3.41e-06	0.39527	5.46777	trans	1	No	54	9
115	4-2420000	GRMZM2G107402	GTR3	Porphyrin Biosynthesis	L3Base	4	2420000	-0.411486	1.44e-05	0.206081	4.84037	trans	1	No	32	9
115	4-2422324	GRMZM2G458824	RCCR1	Chlorophyll Catabolism	L3Base	4	2422324	0.705023	2.55e-05	0.0844595	4.59312	trans	1	No	45	9
115	4-2428148	GRMZM2G157936	HO3	Bilin Biosynthesis	L3Base	4	2428148	-0.0319319	3.41e-05	0.364865	4.46701	trans	1	No	19	9
115	4-2433235	GRMZM2G323024	CHLH1	Chlorophyll Biosynthesis	L3Base	4	2433235	0.245675	8.19e-05	0.0878378	4.08666	trans	1	No	50	9
115	4-2435555	GRMZM2G349062	LLS1L1	Chlorophyll Catabolism	L3Base	4	2435555	-4.54621	8.31e-05	0.0574324	4.08029	trans	1	No	43	9
115	4-2437987	GRMZM2G010196	YCF54	Chlorophyll Biosynthesis	L3Base	4	2437987	0.23418	3.82e-05	0.199324	4.41778	trans	1	No	137	9
115	4-2453924	GRMZM2G105604	SUM1	Siroheme Biosynthesis	L3Base	4	2453924	-0.114245	8.59e-06	0.442568	5.06591	trans	1	No	16	9
115	4-2455713	AC209626.2_FG013	LES28	Porphyrin Biosynthesis	L3Base	4	2455713	-0.334852	4.88e-05	0.0777027	4.31202	trans	1	No	35	9
115	4-2455979	GRMZM5G891373	GTS2	Porphyrin Biosynthesis	L3Base	4	2455979	0.0780946	3.62e-05	0.256757	4.44099	trans	1	No	66	9
116	4-3465741	GRMZM2G339563	LLS1	Chlorophyll Catabolism	L3Base	4	3465741	0.103162	6.25e-05	0.219595	4.20434	trans	1	No	40	10
116	4-3469183	GRMZM2G323024	CHLH1	Chlorophyll Biosynthesis	L3Base	4	3469183	0.18148	3.95e-07	0.398649	6.40315	trans	1	No	50	10
116	4-3469198	GRMZM2G026117	CF1	Porphyrin Biosynthesis	L3Base	4	3469198	0.504172	3.3e-05	0.314189	4.48198	trans	4	No	155	10
116	4-3469198	GRMZM2G044074	LES22	Porphyrin Biosynthesis	L3Base	4	3469198	0.00444346	7.5e-05	0.314189	4.12511	trans	4	No	101	10
116	4-3469198	GRMZM2G105644	GGH1	Chlorophyll Biosynthesis	L3Base	4	3469198	0.0219837	1.79e-05	0.314189	4.74774	trans	4	No	130	10
116	4-3469198	GRMZM2G464328	GUN4	Chlorophyll Biosynthesis	L3Base	4	3469198	0.0519888	5.89e-05	0.314189	4.23008	trans	4	No	96	10
116	4-3473457	GRMZM2G107402	GTR3	Porphyrin Biosynthesis	L3Base	4	3473457	0.496793	1.57e-06	0.199324	5.80418	trans	1	No	32	10
116	4-3486303	GRMZM2G113325	FC2	Heme Biosynthesis	L3Base	4	3486303	-0.0123073	9.2e-06	0.114865	5.03624	trans	1	No	38	10
116	4-3493806	GRMZM2G103197	CHPH3/CHAO1	Chlorophyll Catabolism	L3Base	4	3493806	0.228731	4.9e-06	0.121622	5.30966	trans	1	No	23	10
116	4-3506205	GRMZM2G170013	NYC1	Chlorophyll Biosynthesis	L3Base	4	3506205	-0.104559	2.32e-05	0.0540541	4.63519	trans	1	No	40	10
117	4-5625760	GRMZM2G056686	HCAR1	Chlorophyll Biosynthesis	L3Base	4	5625760	0.0036632	7.84e-05	0.108108	4.10566	trans	1	No	43	23
117	4-5627406	GRMZM2G458824	RCCR1	Chlorophyll Catabolism	L3Base	4	5627406	-0.879357	1.72e-06	0.0709459	5.76487	trans	1	No	45	23
117	4-5634240	GRMZM2G471579	HO7	Bilin Biosynthesis	L3Base	4	5634240	0.111682	5.94e-05	0.0878378	4.22597	trans	1	No	33	23
117	4-5643943	GRMZM5G870342	NEC4	Porphyrin Biosynthesis	L3Base	4	5643943	0.0374713	2.42e-05	0.0912162	4.61602	trans	1	No	8	23
117	4-5650948	GRMZM6G815941	SHFC1	Siroheme Biosynthesis	L3Base	4	5650948	-0.451823	7.72e-05	0.0777027	4.11263	trans	1	No	45	23
117	4-5653623	GRMZM2G103197	CHPH3/CHAO1	Chlorophyll Catabolism	L3Base	4	5653623	-0.33041	1.45e-07	0.0506757	6.83916	trans	1	No	23	23
117	4-5656246	GRMZM2G116258	GSA1	Porphyrin Biosynthesis	L3Base	4	5656246	-0.918727	2.59e-05	0.287162	4.58618	trans	1	No	134	23
117	4-5659278	GRMZM2G036455	PCR2	Chlorophyll Biosynthesis	L3Base	4	5659278	-0.123176	6.92e-05	0.0709459	4.15999	trans	1	No	38	23
117	4-5668677	GRMZM2G170734	CHPH1	Chlorophyll Catabolism	L3Base	4	5668677	-0.049094	2.9e-05	0.0675676	4.53788	trans	1	No	26	23
117	4-5670696	GRMZM2G162672	CHLG1	Chlorophyll Biosynthesis	L3Base	4	5670696	-1.40884	2.71e-05	0.212838	4.56697	trans	1	No	98	23
117	4-5686755	GRMZM2G105604	SUM1	Siroheme Biosynthesis	L3Base	4	5686755	-0.106574	3.2e-05	0.324324	4.49523	trans	1	No	16	23
117	4-5687173	GRMZM2G065194	NYC1L1	Chlorophyll Biosynthesis	L3Base	4	5687173	-0.618317	2.55e-05	0.212838	4.59322	trans	1	No	47	23
117	4-5687186	GRMZM2G065194	NYC1L1	Chlorophyll Biosynthesis	L3Base	4	5687186	-0.618317	2.55e-05	0.212838	4.59322	trans	1	No	47	23
117	4-5687401	GRMZM2G178859	COX10a	Heme Biosynthesis	L3Base	4	5687401	-13.7845	1.98e-05	0.445946	4.7035	trans	1	No	24	23
117	4-5744917	GRMZM2G057491	GTS5	Porphyrin Biosynthesis	L3Base	4	5744917	-0.0246943	7.14e-05	0.327703	4.14626	trans	1	No	19	23
117	4-5748459	GRMZM2G058261	PRPO4	Porphyrin Biosynthesis	L3Base	4	5748459	-0.115271	7.4e-05	0.496622	4.13069	trans	1	No	63	23
117	4-5748984	GRMZM2G177412	GTR1	Porphyrin Biosynthesis	L3Base	4	5748984	-0.0891947	1.52e-05	0.381757	4.81737	trans	1	No	82	23
117	4-5754669	GRMZM2G138190	SGRL1	Chlorophyll Catabolism	L3Base	4	5754669	-0.215193	4.49e-05	0.445946	4.34742	trans	1	No	46	23
117	4-5755832	GRMZM2G046932	GTS4	Porphyrin Biosynthesis	L3Base	4	5755832	-0.377847	9.4e-06	0.195946	5.02688	trans	1	No	21	23
117	4-5764213	GRMZM2G043277	HO2	Bilin Biosynthesis	L3Base	4	5764213	0.190869	3.47e-05	0.0675676	4.45936	trans	1	No	28	23
117	4-5764826	GRMZM2G419111	GGH2	Chlorophyll Biosynthesis	L3Base	4	5764826	-0.0560073	7.25e-05	0.141892	4.13955	trans	1	No	27	23
117	4-5771154	GRMZM2G161673	MPMT1	Chlorophyll Biosynthesis	L3Base	4	5771154	0.525084	3.09e-05	0.0810811	4.51062	trans	1	No	116	23
117	4-5772835	GRMZM2G039396	PRPO1	Porphyrin Biosynthesis	L3Base	4	5772835	0.667683	7.3e-08	0.0878378	7.13669	trans	1	No	93	23
117	4-5784822	GRMZM2G043109	MPEC2	Chlorophyll Biosynthesis	L3Base	4	5784822	-0.0106065	7.69e-06	0.476351	5.11384	trans	1	No	16	23
118	4-6479820	GRMZM2G056686	HCAR1	Chlorophyll Biosynthesis	L3Base	4	6479820	0.00410405	7.97e-05	0.111486	4.09849	trans	1	No	43	20
118	4-6480287	GRMZM2G000739	SUM2	Siroheme Biosynthesis	L3Base	4	6480287	0.286397	4.51e-05	0.0709459	4.34542	trans	1	No	30	20
118	4-6485591	GRMZM2G162672	CHLG1	Chlorophyll Biosynthesis	L3Base	4	6485591	1.98929	3.14e-05	0.0844595	4.50242	trans	1	No	98	20
118	4-6485601	GRMZM2G010196	YCF54	Chlorophyll Biosynthesis	L3Base	4	6485601	0.342995	7.89e-05	0.0810811	4.10283	trans	3	No	137	20
118	4-6485601	GRMZM2G026117	CF1	Porphyrin Biosynthesis	L3Base	4	6485601	0.805584	5.09e-05	0.0810811	4.29318	trans	3	No	155	20
118	4-6485601	GRMZM2G044074	LES22	Porphyrin Biosynthesis	L3Base	4	6485601	0.00780375	4.52e-05	0.0810811	4.34513	trans	3	No	101	20
118	4-6496388	GRMZM2G103197	CHPH3/CHAO1	Chlorophyll Catabolism	L3Base	4	6496388	-0.227578	5.87e-05	0.0608108	4.23144	trans	1	No	23	20
118	4-6496392	GRMZM2G103197	CHPH3/CHAO1	Chlorophyll Catabolism	L3Base	4	6496392	-0.227578	5.87e-05	0.0608108	4.23144	trans	1	No	23	20
118	4-6500852	GRMZM2G065194	NYC1L1	Chlorophyll Biosynthesis	L3Base	4	6500852	-0.703914	5.82e-05	0.141892	4.23471	trans	1	No	47	20
118	4-6509373	GRMZM2G032282	CPX2	Porphyrin Biosynthesis	L3Base	4	6509373	-0.459166	3.59e-06	0.408784	5.4453	trans	1	No	41	20
118	4-6743254	GRMZM2G010196	YCF54	Chlorophyll Biosynthesis	L3Base	4	6743254	0.34629	6.46e-05	0.0810811	4.18994	trans	2	No	137	20
118	4-6743254	GRMZM2G162672	CHLG1	Chlorophyll Biosynthesis	L3Base	4	6743254	2.22338	5.24e-06	0.0810811	5.28106	trans	2	No	98	20
118	4-6746384	GRMZM2G063048	DVR1	Chlorophyll Biosynthesis	L3Base	4	6746384	0.639636	8.88e-06	0.378378	5.05181	trans	1	No	80	20
118	4-6749155	GRMZM2G043453	CHLD1	Chlorophyll Biosynthesis	L3Base	4	6749155	0.0733042	1.2e-05	0.317568	4.92123	trans	5	No	94	20
118	4-6749155	GRMZM2G044074	LES22	Porphyrin Biosynthesis	L3Base	4	6749155	0.00435334	7.3e-05	0.317568	4.13694	trans	5	No	101	20
118	4-6749155	GRMZM2G116258	GSA1	Porphyrin Biosynthesis	L3Base	4	6749155	0.921372	2.74e-05	0.317568	4.56274	trans	5	No	134	20
118	4-6749155	GRMZM2G161673	MPMT1	Chlorophyll Biosynthesis	L3Base	4	6749155	0.330144	2.43e-05	0.317568	4.61422	trans	5	No	116	20
118	4-6749155	GRMZM2G397247	ALAD1	Porphyrin Biosynthesis	L3Base	4	6749155	0.239052	9.34e-05	0.317568	4.02975	trans	5	No	135	20
118	4-6750394	GRMZM2G036455	PCR2	Chlorophyll Biosynthesis	L3Base	4	6750394	0.116125	4.56e-06	0.097973	5.34076	trans	1	No	38	20
118	4-6756409	GRMZM2G157936	HO3	Bilin Biosynthesis	L3Base	4	6756409	-0.0656355	1.64e-05	0.0608108	4.78416	trans	1	No	19	20
118	4-6761063	GRMZM2G056686	HCAR1	Chlorophyll Biosynthesis	L3Base	4	6761063	0.00902654	6.41e-05	0.0540541	4.19312	trans	1	No	43	20
118	4-6765953	GRMZM2G101004	ELM2	Bilin Biosynthesis	L3Base	4	6765953	0.0155383	9.76e-07	0.125	6.01043	trans	1	No	69	20
118	4-6772473	AC209626.2_FG013	LES28	Porphyrin Biosynthesis	L3Base	4	6772473	0.266967	1.07e-05	0.202703	4.96912	trans	1	No	35	20
118	4-6779510	GRMZM2G043277	HO2	Bilin Biosynthesis	L3Base	4	6779510	-0.145162	6.08e-06	0.131757	5.2161	trans	1	No	28	20
118	4-6779637	GRMZM2G024738	LES22L1	Porphyrin Biosynthesis	L3Base	4	6779637	-0.104925	6.06e-05	0.391892	4.21775	trans	1	No	13	20
119	4-7194913	GRMZM2G026117	CF1	Porphyrin Biosynthesis	L3Base	4	7194913	0.489608	3.98e-05	0.388514	4.40028	trans	2	No	155	8
119	4-7194913	GRMZM2G464328	GUN4	Chlorophyll Biosynthesis	L3Base	4	7194913	0.0513525	4.87e-05	0.388514	4.31277	trans	2	No	96	8
119	4-7195664	GRMZM2G058261	PRPO4	Porphyrin Biosynthesis	L3Base	4	7195664	0.129579	9.04e-05	0.246622	4.04402	trans	1	No	63	8
119	4-7197306	GRMZM2G010196	YCF54	Chlorophyll Biosynthesis	L3Base	4	7197306	0.212389	3.49e-05	0.368243	4.45668	trans	1	No	137	8
119	4-7197369	GRMZM2G116258	GSA1	Porphyrin Biosynthesis	L3Base	4	7197369	0.989216	8.05e-06	0.381757	5.09422	trans	1	No	134	8
119	4-7206735	GRMZM2G397247	ALAD1	Porphyrin Biosynthesis	L3Base	4	7206735	0.266054	9.28e-06	0.385135	5.03244	trans	1	No	135	8
119	4-7207832	GRMZM2G039396	PRPO1	Porphyrin Biosynthesis	L3Base	4	7207832	0.310827	7.74e-05	0.429054	4.11129	trans	1	No	93	8
119	4-7224168	GRMZM2G084958	PCR1	Chlorophyll Biosynthesis	L3Base	4	7224168	-0.551838	1.85e-07	0.118243	6.73314	trans	1	No	47	8
120	4-7790974	GRMZM2G065194	NYC1L1	Chlorophyll Biosynthesis	L3Base	4	7790974	-0.500845	5.63e-05	0.405405	4.24987	trans	1	No	47	8
120	4-7802078	GRMZM2G004222	HO6	Bilin Biosynthesis	L3Base	4	7802078	-0.0139254	2.18e-05	0.408784	4.66207	trans	1	No	46	8
120	4-7805080	GRMZM2G377539	LES22L3	Porphyrin Biosynthesis	L3Base	4	7805080	-0.1135	6.24e-06	0.097973	5.20479	trans	1	No	24	8
120	4-7814686	AC209626.2_FG013	LES28	Porphyrin Biosynthesis	L3Base	4	7814686	0.202375	3.53e-05	0.412162	4.45247	trans	1	No	35	8
120	4-7816353	GRMZM2G073351	PCR3	Chlorophyll Biosynthesis	L3Base	4	7816353	-0.0578272	2.68e-05	0.486486	4.57252	trans	2	No	127	8
120	4-7816353	GRMZM2G397247	ALAD1	Porphyrin Biosynthesis	L3Base	4	7816353	-0.231235	9.68e-05	0.486486	4.01405	trans	2	No	135	8
120	4-7816400	GRMZM2G073351	PCR3	Chlorophyll Biosynthesis	L3Base	4	7816400	-0.0578272	2.68e-05	0.486486	4.57252	trans	2	No	127	8
120	4-7816400	GRMZM2G397247	ALAD1	Porphyrin Biosynthesis	L3Base	4	7816400	-0.231235	9.68e-05	0.486486	4.01405	trans	2	No	135	8
120	4-7818364	GRMZM2G041159	CF1L1	Porphyrin Biosynthesis	L3Base	4	7818364	-0.34015	1.73e-06	0.128378	5.76128	trans	1	No	54	8
120	4-7822297	GRMZM2G162776	COX10b	Heme Biosynthesis	L3Base	4	7822297	-1.20385	3.41e-05	0.496622	4.46742	trans	1	No	24	8
121	4-11772724	AC213521.3_FG005	GTR2	Porphyrin Biosynthesis	L3Base	4	11772724	-0.00702876	4.22e-06	0.0540541	5.37511	trans	3	No	67	10
121	4-11772724	GRMZM2G073351	PCR3	Chlorophyll Biosynthesis	L3Base	4	11772724	-0.153118	1.08e-06	0.0540541	5.96648	trans	3	No	127	10
121	4-11772724	GRMZM2G116258	GSA1	Porphyrin Biosynthesis	L3Base	4	11772724	-1.70464	9.04e-05	0.0540541	4.04402	trans	3	No	134	10
121	4-11781019	GRMZM2G051491	MES1	Chlorophyll Catabolism	L3Base	4	11781019	-0.0348238	2.82e-05	0.287162	4.54964	trans	1	No	8	10
121	4-11784029	GRMZM2G043453	CHLD1	Chlorophyll Biosynthesis	L3Base	4	11784029	-0.0724506	9.93e-05	0.212838	4.00318	trans	2	No	94	10
121	4-11784029	GRMZM2G397247	ALAD1	Porphyrin Biosynthesis	L3Base	4	11784029	-0.270271	3.2e-05	0.212838	4.49459	trans	2	No	135	10
121	4-11785760	GRMZM2G101004	ELM2	Bilin Biosynthesis	L3Base	4	11785760	0.00986712	8.2e-06	0.260135	5.0861	trans	2	No	69	10
121	4-11785760	GRMZM2G105644	GGH1	Chlorophyll Biosynthesis	L3Base	4	11785760	-0.019752	5.99e-05	0.260135	4.2228	trans	2	No	130	10
121	4-11789394	GRMZM2G323024	CHLH1	Chlorophyll Biosynthesis	L3Base	4	11789394	-0.219383	1.46e-05	0.118243	4.83549	trans	1	No	50	10
121	4-11791010	GRMZM2G177412	GTR1	Porphyrin Biosynthesis	L3Base	4	11791010	-0.117659	2.75e-05	0.131757	4.56106	trans	1	No	82	10
121	4-11791068	GRMZM2G177412	GTR1	Porphyrin Biosynthesis	L3Base	4	11791068	-0.117659	2.75e-05	0.131757	4.56106	trans	1	No	82	10
122	4-16322157	GRMZM2G162776	COX10b	Heme Biosynthesis	L3Base	4	16322157	-2.12183	1.02e-05	0.0810811	4.99297	trans	1	No	24	11
122	4-16322280	GRMZM2G471579	HO7	Bilin Biosynthesis	L3Base	4	16322280	-0.0680953	2.78e-05	0.442568	4.55621	trans	1	No	33	11
122	4-16322486	GRMZM2G471579	HO7	Bilin Biosynthesis	L3Base	4	16322486	-0.0680953	2.78e-05	0.442568	4.55621	trans	1	No	33	11
122	4-16327630	GRMZM2G010196	YCF54	Chlorophyll Biosynthesis	L3Base	4	16327630	0.245593	7.47e-05	0.168919	4.12656	trans	7	No	137	11
122	4-16327630	GRMZM2G026117	CF1	Porphyrin Biosynthesis	L3Base	4	16327630	0.629849	5.71e-06	0.168919	5.24351	trans	7	No	155	11
122	4-16327630	GRMZM2G039396	PRPO1	Porphyrin Biosynthesis	L3Base	4	16327630	0.430964	1.65e-05	0.168919	4.7831	trans	7	No	93	11
122	4-16327630	GRMZM2G043453	CHLD1	Chlorophyll Biosynthesis	L3Base	4	16327630	0.0983358	9.82e-07	0.168919	6.00783	trans	7	No	94	11
122	4-16327630	GRMZM2G116258	GSA1	Porphyrin Biosynthesis	L3Base	4	16327630	1.15652	1.92e-05	0.168919	4.71557	trans	7	No	134	11
122	4-16327630	GRMZM2G397247	ALAD1	Porphyrin Biosynthesis	L3Base	4	16327630	0.311942	3.59e-05	0.168919	4.44499	trans	7	No	135	11
122	4-16327630	GRMZM2G419806	OY1	Chlorophyll Biosynthesis	L3Base	4	16327630	0.111169	1.51e-05	0.168919	4.82034	trans	7	No	157	11
122	4-16344579	GRMZM2G044074	LES22	Porphyrin Biosynthesis	L3Base	4	16344579	0.00796834	5.53e-05	0.0878378	4.25747	trans	2	No	101	11
122	4-16344579	GRMZM2G105644	GGH1	Chlorophyll Biosynthesis	L3Base	4	16344579	0.0410373	5.24e-06	0.0878378	5.28059	trans	2	No	130	11
123	4-17050177	GRMZM2G058261	PRPO4	Porphyrin Biosynthesis	L3Base	4	17050177	-0.171193	8.03e-06	0.179054	5.09529	trans	1	No	63	8
123	4-17051392	GRMZM2G170013	NYC1	Chlorophyll Biosynthesis	L3Base	4	17051392	-0.0533362	6.65e-05	0.219595	4.1773	trans	1	No	40	8
123	4-17051421	GRMZM2G081462	MPEC1	Chlorophyll Biosynthesis	L3Base	4	17051421	-0.0806702	1.06e-05	0.206081	4.97644	trans	2	No	120	8
123	4-17051421	GRMZM2G101004	ELM2	Bilin Biosynthesis	L3Base	4	17051421	0.0106551	4.51e-05	0.206081	4.34558	trans	2	No	69	8
123	4-17060925	GRMZM5G891373	GTS2	Porphyrin Biosynthesis	L3Base	4	17060925	-0.0760437	4.61e-06	0.429054	5.33593	trans	1	No	66	8
123	4-17064579	GRMZM2G113325	FC2	Heme Biosynthesis	L3Base	4	17064579	0.00868394	3.05e-05	0.172297	4.51608	trans	1	No	38	8
123	4-17065443	AC213521.3_FG005	GTR2	Porphyrin Biosynthesis	L3Base	4	17065443	-0.00321957	6.59e-05	0.253378	4.18098	trans	1	No	67	8
123	4-17072233	GRMZM5G870342	NEC4	Porphyrin Biosynthesis	L3Base	4	17072233	0.0426593	9.34e-06	0.0743243	5.02982	trans	1	No	8	8
124	4-17789753	GRMZM2G127421	CHPH2	Chlorophyll Catabolism	L3Base	4	17789753	-0.138527	1.86e-05	0.199324	4.73096	trans	1	No	33	8
124	4-17791810	GRMZM2G026117	CF1	Porphyrin Biosynthesis	L3Base	4	17791810	-0.523366	5.79e-05	0.202703	4.23769	trans	1	No	155	8
124	4-17795508	GRMZM2G010196	YCF54	Chlorophyll Biosynthesis	L3Base	4	17795508	-0.238818	5.87e-05	0.165541	4.23107	trans	1	No	137	8
124	4-17798030	GRMZM2G063048	DVR1	Chlorophyll Biosynthesis	L3Base	4	17798030	-0.831749	4.78e-06	0.155405	5.32048	trans	1	No	80	8
124	4-17801807	GRMZM2G323024	CHLH1	Chlorophyll Biosynthesis	L3Base	4	17801807	-0.290955	3.77e-05	0.0540541	4.42395	trans	1	No	50	8
124	4-17809219	GRMZM2G113325	FC2	Heme Biosynthesis	L3Base	4	17809219	0.00753601	5.58e-05	0.239865	4.25308	trans	1	No	38	8
124	4-17823983	GRMZM2G464328	GUN4	Chlorophyll Biosynthesis	L3Base	4	17823983	-0.051619	8.63e-05	0.297297	4.06396	trans	1	No	96	8
124	4-17827289	GRMZM2G162776	COX10b	Heme Biosynthesis	L3Base	4	17827289	-2.46951	2.71e-08	0.114865	7.56767	trans	1	No	24	8
125	4-18638213	GRMZM2G441444	PRPO3	Porphyrin Biosynthesis	L3Base	4	18638213	-0.122169	5.28e-05	0.381757	4.27765	trans	1	No	28	8
125	4-18644756	GRMZM2G159013	FC3	Heme Biosynthesis	L3Base	4	18644756	-2.93326	1.89e-06	0.125	5.72298	trans	1	No	30	8
125	4-18650853	GRMZM2G349062	LLS1L1	Chlorophyll Catabolism	L3Base	4	18650853	4.06179	2.95e-05	0.0709459	4.52984	trans	1	No	43	8
125	4-18655945	GRMZM2G339563	LLS1	Chlorophyll Catabolism	L3Base	4	18655945	-0.178179	2.63e-05	0.0810811	4.57945	trans	1	No	40	8
125	4-18669391	GRMZM2G044074	LES22	Porphyrin Biosynthesis	L3Base	4	18669391	0.0046967	8.04e-05	0.287162	4.09451	trans	1	No	101	8
125	4-18669508	GRMZM2G051491	MES1	Chlorophyll Catabolism	L3Base	4	18669508	-0.0434094	4.55e-05	0.152027	4.34228	trans	1	No	8	8
125	4-18675692	GRMZM2G084958	PCR1	Chlorophyll Biosynthesis	L3Base	4	18675692	-0.418234	3.72e-05	0.121622	4.42908	trans	1	No	47	8
125	4-18675776	GRMZM2G161673	MPMT1	Chlorophyll Biosynthesis	L3Base	4	18675776	0.398546	2.49e-05	0.243243	4.60327	trans	1	No	116	8
126	4-20520545	GRMZM2G004222	HO6	Bilin Biosynthesis	L3Base	4	20520545	-0.014077	1.42e-05	0.385135	4.84677	trans	1	No	46	11
126	4-20531162	GRMZM2G081462	MPEC1	Chlorophyll Biosynthesis	L3Base	4	20531162	-0.0731972	4.87e-05	0.192568	4.3123	trans	2	No	120	11
126	4-20531162	GRMZM2G177412	GTR1	Porphyrin Biosynthesis	L3Base	4	20531162	-0.108546	1.4e-05	0.192568	4.85511	trans	2	No	82	11
126	4-20533523	GRMZM2G058261	PRPO4	Porphyrin Biosynthesis	L3Base	4	20533523	0.122884	4.27e-05	0.496622	4.36977	trans	3	No	63	11
126	4-20533523	GRMZM2G105644	GGH1	Chlorophyll Biosynthesis	L3Base	4	20533523	0.0199354	5.12e-05	0.496622	4.2907	trans	3	No	130	11
126	4-20533523	GRMZM2G419806	OY1	Chlorophyll Biosynthesis	L3Base	4	20533523	0.0911762	7.41e-06	0.496622	5.13016	trans	3	No	157	11
126	4-20548849	GRMZM2G043453	CHLD1	Chlorophyll Biosynthesis	L3Base	4	20548849	-0.0774535	6.44e-05	0.246622	4.1914	trans	2	No	94	11
126	4-20548849	GRMZM2G162672	CHLG1	Chlorophyll Biosynthesis	L3Base	4	20548849	-1.4698	6.61e-06	0.246622	5.17957	trans	2	No	98	11
126	4-20549029	GRMZM2G323024	CHLH1	Chlorophyll Biosynthesis	L3Base	4	20549029	-0.173483	7.65e-06	0.304054	5.11632	trans	1	No	50	11
126	4-20560218	GRMZM2G171390	PHAO1	Chlorophyll Biosynthesis	L3Base	4	20560218	0.349793	2.68e-05	0.307432	4.57209	trans	1	No	40	11
126	4-20567531	GRMZM2G043277	HO2	Bilin Biosynthesis	L3Base	4	20567531	-0.0948152	3.27e-05	0.489865	4.48592	trans	1	No	28	11
127	4-24302995	GRMZM2G057491	GTS5	Porphyrin Biosynthesis	L3Base	4	24302995	-0.0389253	1.05e-05	0.114865	4.97739	trans	1	No	19	9
127	4-24304984	GRMZM2G026117	CF1	Porphyrin Biosynthesis	L3Base	4	24304984	-0.715435	6.38e-05	0.097973	4.19516	trans	3	No	155	9
127	4-24304984	GRMZM2G162672	CHLG1	Chlorophyll Biosynthesis	L3Base	4	24304984	-1.89667	1.45e-05	0.097973	4.83758	trans	3	No	98	9
127	4-24304984	GRMZM2G177412	GTR1	Porphyrin Biosynthesis	L3Base	4	24304984	-0.13241	8.76e-05	0.097973	4.05757	trans	3	No	82	9
127	4-24306990	GRMZM2G073351	PCR3	Chlorophyll Biosynthesis	L3Base	4	24306990	-0.103591	3.33e-06	0.101351	5.47789	trans	1	No	127	9
127	4-24311318	GRMZM6G274034	COX15	Heme Biosynthesis	L3Base	4	24311318	-0.357654	1.08e-05	0.0506757	4.96634	trans	1	No	15	9
127	4-24314755	GRMZM2G138190	SGRL1	Chlorophyll Catabolism	L3Base	4	24314755	-0.391344	6.36e-05	0.0743243	4.1962	trans	1	No	46	9
127	4-24314763	GRMZM2G063048	DVR1	Chlorophyll Biosynthesis	L3Base	4	24314763	-1.26161	6.15e-06	0.0608108	5.21128	trans	1	No	80	9
127	4-24334217	GRMZM2G101004	ELM2	Bilin Biosynthesis	L3Base	4	24334217	-0.0178177	6.86e-05	0.0506757	4.16377	trans	1	No	69	9
128	4-25614387	GRMZM2G127421	CHPH2	Chlorophyll Catabolism	L3Base	4	25614387	-0.122827	1.1e-05	0.35473	4.95765	trans	1	No	33	8
128	4-25616331	GRMZM2G170734	CHPH1	Chlorophyll Catabolism	L3Base	4	25616331	0.0313374	3.62e-05	0.243243	4.44157	trans	1	No	26	8
128	4-25623139	GRMZM2G026117	CF1	Porphyrin Biosynthesis	L3Base	4	25623139	-0.50785	5.03e-05	0.260135	4.29817	trans	6	No	155	8
128	4-25623139	GRMZM2G081462	MPEC1	Chlorophyll Biosynthesis	L3Base	4	25623139	-0.0757029	4.45e-06	0.260135	5.35181	trans	6	No	120	8
128	4-25623139	GRMZM2G101004	ELM2	Bilin Biosynthesis	L3Base	4	25623139	0.00998177	2.23e-05	0.260135	4.65174	trans	6	No	69	8
128	4-25623139	GRMZM2G161673	MPMT1	Chlorophyll Biosynthesis	L3Base	4	25623139	-0.369575	1.12e-05	0.260135	4.94996	trans	6	No	116	8
128	4-25623139	GRMZM2G177412	GTR1	Porphyrin Biosynthesis	L3Base	4	25623139	-0.106572	4.39e-06	0.260135	5.35784	trans	6	No	82	8
128	4-25623139	GRMZM2G464328	GUN4	Chlorophyll Biosynthesis	L3Base	4	25623139	-0.0674354	1.8e-06	0.260135	5.74366	trans	6	No	96	8
129	4-26307833	GRMZM2G038487	CHAO2	Chlorophyll Biosynthesis	L3Base	4	26307833	-0.331196	4.39e-05	0.148649	4.35732	trans	8	Yes	39	9
129	4-26307833	GRMZM2G073351	PCR3	Chlorophyll Biosynthesis	L3Base	4	26307833	-0.0769312	5.54e-05	0.148649	4.2564	trans	8	Yes	127	9
129	4-26307833	GRMZM2G081462	MPEC1	Chlorophyll Biosynthesis	L3Base	4	26307833	-0.0985189	3.31e-06	0.148649	5.47973	trans	8	Yes	120	9
129	4-26307833	GRMZM2G101004	ELM2	Bilin Biosynthesis	L3Base	4	26307833	0.0115143	9.3e-05	0.148649	4.03139	trans	8	Yes	69	9
129	4-26307833	GRMZM2G105644	GGH1	Chlorophyll Biosynthesis	L3Base	4	26307833	-0.0272069	6.56e-05	0.148649	4.18314	trans	8	Yes	130	9
129	4-26307833	GRMZM2G138190	SGRL1	Chlorophyll Catabolism	L3Base	4	26307833	-0.317054	2.51e-06	0.148649	5.6007	trans	8	Yes	46	9
129	4-26307833	GRMZM2G161673	MPMT1	Chlorophyll Biosynthesis	L3Base	4	26307833	-0.485726	4.36e-06	0.148649	5.36024	trans	8	Yes	116	9
129	4-26307833	GRMZM2G171390	PHAO1	Chlorophyll Biosynthesis	L3Base	4	26307833	-0.401865	2.82e-05	0.148649	4.5499	trans	8	Yes	40	9
129	4-26325054	GRMZM2G377539	LES22L3	Porphyrin Biosynthesis	L3Base	4	26325054	-0.0818972	5.2e-05	0.182432	4.2838	trans	1	No	24	9
130	4-26688534	GRMZM2G026117	CF1	Porphyrin Biosynthesis	L3Base	4	26688534	-0.631348	8.61e-05	0.138514	4.06501	trans	5	No	155	10
130	4-26688534	GRMZM2G043453	CHLD1	Chlorophyll Biosynthesis	L3Base	4	26688534	-0.107016	3.94e-06	0.138514	5.40418	trans	5	No	94	10
130	4-26688534	GRMZM2G073351	PCR3	Chlorophyll Biosynthesis	L3Base	4	26688534	-0.0998518	3.51e-07	0.138514	6.45463	trans	5	No	127	10
130	4-26688534	GRMZM2G162672	CHLG1	Chlorophyll Biosynthesis	L3Base	4	26688534	-1.61331	4.17e-05	0.138514	4.37992	trans	5	No	98	10
130	4-26688534	GRMZM2G397247	ALAD1	Porphyrin Biosynthesis	L3Base	4	26688534	-0.405537	9.51e-07	0.138514	6.02191	trans	5	No	135	10
130	4-26693849	GRMZM2G103197	CHPH3/CHAO1	Chlorophyll Catabolism	L3Base	4	26693849	-0.115473	5.66e-05	0.493243	4.24721	trans	1	No	23	10
130	4-26699893	GRMZM6G815941	SHFC1	Siroheme Biosynthesis	L3Base	4	26699893	-0.58821	3.28e-05	0.0506757	4.48387	trans	1	No	45	10
130	4-26702060	GRMZM2G036455	PCR2	Chlorophyll Biosynthesis	L3Base	4	26702060	-0.113958	2.64e-05	0.0912162	4.57801	trans	2	No	38	10
130	4-26702060	GRMZM2G081462	MPEC1	Chlorophyll Biosynthesis	L3Base	4	26702060	-0.0995542	3.99e-05	0.0912162	4.39935	trans	2	No	120	10
130	4-26716095	GRMZM2G101004	ELM2	Bilin Biosynthesis	L3Base	4	26716095	0.0139657	5.26e-05	0.0810811	4.27942	trans	1	No	69	10
131	4-33122664	GRMZM6G274034	COX15	Heme Biosynthesis	L3Base	4	33122664	0.144126	5.97e-05	0.422297	4.22435	trans	1	No	15	8
131	4-33123149	GRMZM2G171390	PHAO1	Chlorophyll Biosynthesis	L3Base	4	33123149	-0.395324	6.92e-05	0.097973	4.16007	trans	1	No	40	8
131	4-33123317	GRMZM2G339563	LLS1	Chlorophyll Catabolism	L3Base	4	33123317	-0.145229	2.7e-05	0.10473	4.5681	trans	1	No	40	8
131	4-33123822	GRMZM2G039396	PRPO1	Porphyrin Biosynthesis	L3Base	4	33123822	-0.360938	8.07e-05	0.199324	4.09306	trans	4	No	93	8
131	4-33123822	GRMZM2G043453	CHLD1	Chlorophyll Biosynthesis	L3Base	4	33123822	-0.0763517	8.79e-05	0.199324	4.05605	trans	4	No	94	8
131	4-33123822	GRMZM2G063048	DVR1	Chlorophyll Biosynthesis	L3Base	4	33123822	-0.866693	3.09e-07	0.199324	6.51009	trans	4	No	80	8
131	4-33123822	GRMZM2G419806	OY1	Chlorophyll Biosynthesis	L3Base	4	33123822	-0.0933345	7.2e-05	0.199324	4.1426	trans	4	No	157	8
131	4-33124897	GRMZM2G464328	GUN4	Chlorophyll Biosynthesis	L3Base	4	33124897	0.103259	1.93e-05	0.0608108	4.71375	trans	1	No	96	8
132	4-36714311	GRMZM2G065194	NYC1L1	Chlorophyll Biosynthesis	L3Base	4	36714311	0.528504	3.17e-05	0.493243	4.4994	trans	1	No	47	8
132	4-36718949	GRMZM2G471579	HO7	Bilin Biosynthesis	L3Base	4	36718949	-0.0849108	5.64e-06	0.287162	5.24847	trans	1	No	33	8
132	4-36726191	GRMZM2G101004	ELM2	Bilin Biosynthesis	L3Base	4	36726191	-0.0188539	4.46e-05	0.0540541	4.35037	trans	1	No	69	8
132	4-36728063	GRMZM2G177412	GTR1	Porphyrin Biosynthesis	L3Base	4	36728063	-0.0979251	2.78e-05	0.222973	4.55661	trans	1	No	82	8
132	4-36728564	AC233922.1_FG004	GTS3	Porphyrin Biosynthesis	L3Base	4	36728564	0.164037	4.29e-05	0.425676	4.36777	trans	1	No	20	8
132	4-36728603	GRMZM5G891373	GTS2	Porphyrin Biosynthesis	L3Base	4	36728603	-0.112224	5.5e-06	0.138514	5.25963	trans	1	No	66	8
132	4-36733832	GRMZM2G103197	CHPH3/CHAO1	Chlorophyll Catabolism	L3Base	4	36733832	-0.130204	1.34e-05	0.429054	4.87164	trans	1	No	23	8
132	4-36745739	GRMZM2G170013	NYC1	Chlorophyll Biosynthesis	L3Base	4	36745739	0.0937204	2.26e-05	0.0540541	4.64663	trans	1	No	40	8
133	4-37712160	GRMZM2G073351	PCR3	Chlorophyll Biosynthesis	L3Base	4	37712160	0.0864228	2.63e-06	0.212838	5.58029	trans	1	No	127	8
133	4-37712234	AC209626.2_FG013	LES28	Porphyrin Biosynthesis	L3Base	4	37712234	0.245949	2.83e-05	0.216216	4.54847	trans	1	No	35	8
133	4-37730258	GRMZM2G000739	SUM2	Siroheme Biosynthesis	L3Base	4	37730258	0.293941	7.66e-05	0.0540541	4.11595	trans	1	No	30	8
133	4-37732459	GRMZM2G441444	PRPO3	Porphyrin Biosynthesis	L3Base	4	37732459	0.123053	6.13e-05	0.418919	4.2124	trans	1	No	28	8
133	4-37736868	GRMZM2G063048	DVR1	Chlorophyll Biosynthesis	L3Base	4	37736868	0.754891	1.96e-06	0.266892	5.7067	trans	2	No	80	8
133	4-37736868	GRMZM5G891373	GTS2	Porphyrin Biosynthesis	L3Base	4	37736868	0.0925121	5.16e-07	0.266892	6.28774	trans	2	No	66	8
133	4-37737262	GRMZM2G349062	LLS1L1	Chlorophyll Catabolism	L3Base	4	37737262	4.26993	7.12e-06	0.0912162	5.14743	trans	1	No	43	8
133	4-37743250	GRMZM2G107402	GTR3	Porphyrin Biosynthesis	L3Base	4	37743250	0.823685	6.23e-09	0.0945946	8.20553	trans	1	No	32	8
134	4-38878286	GRMZM2G010196	YCF54	Chlorophyll Biosynthesis	L3Base	4	38878286	0.290537	8e-06	0.135135	5.0969	trans	8	Yes	137	8
134	4-38878286	GRMZM2G026117	CF1	Porphyrin Biosynthesis	L3Base	4	38878286	0.672572	9.91e-06	0.135135	5.00405	trans	8	Yes	155	8
134	4-38878286	GRMZM2G043453	CHLD1	Chlorophyll Biosynthesis	L3Base	4	38878286	0.0922641	3.07e-05	0.135135	4.51318	trans	8	Yes	94	8
134	4-38878286	GRMZM2G044074	LES22	Porphyrin Biosynthesis	L3Base	4	38878286	0.00575309	3.82e-05	0.135135	4.41794	trans	8	Yes	101	8
134	4-38878286	GRMZM2G081462	MPEC1	Chlorophyll Biosynthesis	L3Base	4	38878286	0.0823241	5.61e-05	0.135135	4.25111	trans	8	Yes	120	8
134	4-38878286	GRMZM2G162672	CHLG1	Chlorophyll Biosynthesis	L3Base	4	38878286	1.596	1.96e-05	0.135135	4.70836	trans	8	Yes	98	8
134	4-38878286	GRMZM2G397247	ALAD1	Porphyrin Biosynthesis	L3Base	4	38878286	0.364423	2.53e-06	0.135135	5.59665	trans	8	Yes	135	8
134	4-38878286	GRMZM2G419806	OY1	Chlorophyll Biosynthesis	L3Base	4	38878286	0.114579	1.52e-05	0.135135	4.8168	trans	8	Yes	157	8
135	4-40059334	GRMZM2G010196	YCF54	Chlorophyll Biosynthesis	L3Base	4	40059334	-0.246697	8.64e-06	0.206081	5.06371	trans	9	Yes	137	9
135	4-40059334	GRMZM2G026117	CF1	Porphyrin Biosynthesis	L3Base	4	40059334	-0.611224	2.7e-06	0.206081	5.56843	trans	9	Yes	155	9
135	4-40059334	GRMZM2G039396	PRPO1	Porphyrin Biosynthesis	L3Base	4	40059334	-0.419591	4.21e-06	0.206081	5.37604	trans	9	Yes	93	9
135	4-40059334	GRMZM2G043453	CHLD1	Chlorophyll Biosynthesis	L3Base	4	40059334	-0.0780574	3.94e-05	0.206081	4.40468	trans	9	Yes	94	9
135	4-40059334	GRMZM2G081462	MPEC1	Chlorophyll Biosynthesis	L3Base	4	40059334	-0.0682462	9.01e-05	0.206081	4.04551	trans	9	Yes	120	9
135	4-40059334	GRMZM2G116258	GSA1	Porphyrin Biosynthesis	L3Base	4	40059334	-1.16181	1.5e-06	0.206081	5.82477	trans	9	Yes	134	9
135	4-40059334	GRMZM2G161673	MPMT1	Chlorophyll Biosynthesis	L3Base	4	40059334	-0.411342	2.95e-06	0.206081	5.53005	trans	9	Yes	116	9
135	4-40059334	GRMZM2G162672	CHLG1	Chlorophyll Biosynthesis	L3Base	4	40059334	-1.49286	2.95e-06	0.206081	5.53019	trans	9	Yes	98	9
135	4-40059334	GRMZM2G419806	OY1	Chlorophyll Biosynthesis	L3Base	4	40059334	-0.0952542	5.19e-05	0.206081	4.28514	trans	9	Yes	157	9
136	4-56053352	GRMZM2G026117	CF1	Porphyrin Biosynthesis	L3Base	4	56053352	0.953571	6.35e-05	0.0574324	4.1969	trans	8	Yes	155	9
136	4-56053352	GRMZM2G043453	CHLD1	Chlorophyll Biosynthesis	L3Base	4	56053352	0.142258	3.83e-05	0.0574324	4.41715	trans	8	Yes	94	9
136	4-56053352	GRMZM2G063048	DVR1	Chlorophyll Biosynthesis	L3Base	4	56053352	1.38787	4.02e-06	0.0574324	5.39583	trans	8	Yes	80	9
136	4-56053352	GRMZM2G073351	PCR3	Chlorophyll Biosynthesis	L3Base	4	56053352	0.126703	6.72e-05	0.0574324	4.1725	trans	8	Yes	127	9
136	4-56053352	GRMZM2G116258	GSA1	Porphyrin Biosynthesis	L3Base	4	56053352	1.89874	1.87e-05	0.0574324	4.72756	trans	8	Yes	134	9
136	4-56053352	GRMZM2G161673	MPMT1	Chlorophyll Biosynthesis	L3Base	4	56053352	0.623932	6.58e-05	0.0574324	4.18187	trans	8	Yes	116	9
136	4-56053352	GRMZM2G397247	ALAD1	Porphyrin Biosynthesis	L3Base	4	56053352	0.490985	5.67e-05	0.0574324	4.24622	trans	8	Yes	135	9
136	4-56053352	GRMZM2G458824	RCCR1	Chlorophyll Catabolism	L3Base	4	56053352	0.856069	2.69e-05	0.0574324	4.57038	trans	8	Yes	45	9
136	4-56053390	GRMZM2G044074	LES22	Porphyrin Biosynthesis	L3Base	4	56053390	0.00796306	6.61e-05	0.0675676	4.17949	trans	1	No	101	9
137	4-74685180	GRMZM2G010196	YCF54	Chlorophyll Biosynthesis	L3Base	4	74685180	0.269657	6.55e-06	0.206081	5.1838	trans	7	No	137	9
137	4-74685180	GRMZM2G026117	CF1	Porphyrin Biosynthesis	L3Base	4	74685180	0.627053	8.06e-06	0.206081	5.09349	trans	7	No	155	9
137	4-74685180	GRMZM2G044074	LES22	Porphyrin Biosynthesis	L3Base	4	74685180	0.00522179	5e-05	0.206081	4.30143	trans	7	No	101	9
137	4-74685180	GRMZM2G073351	PCR3	Chlorophyll Biosynthesis	L3Base	4	74685180	0.0686081	8.54e-05	0.206081	4.06841	trans	7	No	127	9
137	4-74685180	GRMZM2G116258	GSA1	Porphyrin Biosynthesis	L3Base	4	74685180	1.14704	1.25e-05	0.206081	4.90432	trans	7	No	134	9
137	4-74685180	GRMZM2G397247	ALAD1	Porphyrin Biosynthesis	L3Base	4	74685180	0.308429	1.64e-05	0.206081	4.78397	trans	7	No	135	9
137	4-74685180	GRMZM2G419806	OY1	Chlorophyll Biosynthesis	L3Base	4	74685180	0.128854	9.76e-08	0.206081	7.01045	trans	7	No	157	9
137	4-74688788	GRMZM2G056686	HCAR1	Chlorophyll Biosynthesis	L3Base	4	74688788	0.00275463	1.43e-05	0.304054	4.84584	trans	1	No	43	9
137	4-74690228	GRMZM2G377539	LES22L3	Porphyrin Biosynthesis	L3Base	4	74690228	-0.11107	3.64e-06	0.097973	5.43871	trans	1	No	24	9
138	4-82270525	GRMZM2G043453	CHLD1	Chlorophyll Biosynthesis	L3Base	4	82270525	0.0693544	1.8e-05	0.449324	4.74449	trans	5	No	94	13
138	4-82270525	GRMZM2G116258	GSA1	Porphyrin Biosynthesis	L3Base	4	82270525	0.920591	8.35e-06	0.449324	5.07816	trans	5	No	134	13
138	4-82270525	GRMZM2G161673	MPMT1	Chlorophyll Biosynthesis	L3Base	4	82270525	0.376479	1.94e-07	0.449324	6.71197	trans	5	No	116	13
138	4-82270525	GRMZM2G162672	CHLG1	Chlorophyll Biosynthesis	L3Base	4	82270525	1.14687	2.76e-05	0.449324	4.55876	trans	5	No	98	13
138	4-82270525	GRMZM2G364901	PRPO2	Porphyrin Biosynthesis	L3Base	4	82270525	0.00096754	4.92e-05	0.449324	4.30832	trans	5	No	23	13
138	4-82272998	GRMZM2G081462	MPEC1	Chlorophyll Biosynthesis	L3Base	4	82272998	0.0720496	1.48e-06	0.405405	5.83103	trans	3	No	120	13
138	4-82272998	GRMZM2G101004	ELM2	Bilin Biosynthesis	L3Base	4	82272998	-0.00943929	9.67e-06	0.405405	5.01447	trans	3	No	69	13
138	4-82272998	GRMZM2G177412	GTR1	Porphyrin Biosynthesis	L3Base	4	82272998	0.0927199	3.55e-06	0.405405	5.44925	trans	3	No	82	13
138	4-82280499	GRMZM2G041159	CF1L1	Porphyrin Biosynthesis	L3Base	4	82280499	0.189347	2.68e-05	0.459459	4.57185	trans	1	No	54	13
138	4-82285059	GRMZM2G026117	CF1	Porphyrin Biosynthesis	L3Base	4	82285059	0.603348	5.74e-05	0.135135	4.24118	trans	1	No	155	13
138	4-82285138	GRMZM2G038487	CHAO2	Chlorophyll Biosynthesis	L3Base	4	82285138	0.314724	5.48e-05	0.128378	4.26091	trans	2	No	39	13
138	4-82285138	GRMZM2G065194	NYC1L1	Chlorophyll Biosynthesis	L3Base	4	82285138	0.747555	2.05e-05	0.128378	4.68751	trans	2	No	47	13
138	4-82287962	GRMZM2G058261	PRPO4	Porphyrin Biosynthesis	L3Base	4	82287962	0.159993	3.92e-08	0.466216	7.40672	trans	1	No	63	13
139	4-127511550	GRMZM2G170734	CHPH1	Chlorophyll Catabolism	L3Base	4	127511550	-0.0523218	8.43e-06	0.0641892	5.07431	trans	1	No	26	13
139	4-127527795	GRMZM2G171390	PHAO1	Chlorophyll Biosynthesis	L3Base	4	127527795	0.496912	9.75e-05	0.0945946	4.01079	trans	1	No	40	13
139	4-127529518	GRMZM2G081462	MPEC1	Chlorophyll Biosynthesis	L3Base	4	127529518	0.0667807	7.04e-06	0.412162	5.1526	trans	1	No	120	13
139	4-127538996	GRMZM2G323024	CHLH1	Chlorophyll Biosynthesis	L3Base	4	127538996	0.170593	2.57e-06	0.425676	5.59081	trans	1	No	50	13
139	4-127539982	GRMZM2G364901	PRPO2	Porphyrin Biosynthesis	L3Base	4	127539982	0.000962516	9.77e-05	0.391892	4.01025	trans	1	No	23	13
139	4-127540849	GRMZM2G044074	LES22	Porphyrin Biosynthesis	L3Base	4	127540849	0.00549061	6.6e-05	0.138514	4.18058	trans	1	No	101	13
139	4-127546080	GRMZM2G043277	HO2	Bilin Biosynthesis	L3Base	4	127546080	0.101334	5.7e-06	0.489865	5.24393	trans	2	No	28	13
139	4-127546080	GRMZM2G101004	ELM2	Bilin Biosynthesis	L3Base	4	127546080	-0.00973292	2.27e-06	0.489865	5.64479	trans	2	No	69	13
139	4-127559300	GRMZM2G081462	MPEC1	Chlorophyll Biosynthesis	L3Base	4	127559300	0.0667807	7.04e-06	0.408784	5.1526	trans	1	No	120	13
139	4-127559465	GRMZM2G349062	LLS1L1	Chlorophyll Catabolism	L3Base	4	127559465	2.30843	6.27e-06	0.398649	5.20251	trans	1	No	43	13
139	4-127562023	GRMZM2G026117	CF1	Porphyrin Biosynthesis	L3Base	4	127562023	0.544229	7.21e-06	0.300676	5.14218	trans	4	No	155	13
139	4-127562023	GRMZM2G073351	PCR3	Chlorophyll Biosynthesis	L3Base	4	127562023	0.0757485	1.52e-06	0.300676	5.81728	trans	4	No	127	13
139	4-127562023	GRMZM2G419806	OY1	Chlorophyll Biosynthesis	L3Base	4	127562023	0.0883624	4.89e-05	0.300676	4.31101	trans	4	No	157	13
139	4-127562023	GRMZM2G464328	GUN4	Chlorophyll Biosynthesis	L3Base	4	127562023	0.0595863	1.29e-05	0.300676	4.89004	trans	4	No	96	13
140	4-130943427	GRMZM2G000739	SUM2	Siroheme Biosynthesis	L3Base	4	130943427	0.26815	1.82e-05	0.0810811	4.73969	trans	1	No	30	8
140	4-130951617	GRMZM2G107402	GTR3	Porphyrin Biosynthesis	L3Base	4	130951617	0.329002	3.46e-05	0.331081	4.46067	trans	1	No	32	8
140	4-130961700	GRMZM2G127421	CHPH2	Chlorophyll Catabolism	L3Base	4	130961700	-0.213481	8.06e-05	0.0709459	4.09368	trans	1	No	33	8
140	4-130961829	GRMZM5G861678	ELM1	Bilin Biosynthesis	L3Base	4	130961829	0.0460254	9.66e-05	0.131757	4.0149	trans	1	No	10	8
140	4-130968146	GRMZM5G831313	PRPO5	Porphyrin Biosynthesis	L3Base	4	130968146	0.115658	6.14e-05	0.412162	4.21201	trans	1	No	9	8
140	4-130971234	GRMZM5G870342	NEC4	Porphyrin Biosynthesis	L3Base	4	130971234	0.0207874	5.02e-05	0.483108	4.29947	trans	1	No	8	8
140	4-130978004	GRMZM2G073351	PCR3	Chlorophyll Biosynthesis	L3Base	4	130978004	-0.126116	9.2e-05	0.0540541	4.03623	trans	1	No	127	8
140	4-130978578	GRMZM2G171390	PHAO1	Chlorophyll Biosynthesis	L3Base	4	130978578	0.521165	6.56e-05	0.0810811	4.1829	trans	1	No	40	8
141	4-141590210	GRMZM2G171390	PHAO1	Chlorophyll Biosynthesis	L3Base	4	141590210	-0.433054	9.32e-05	0.0810811	4.03046	trans	1	No	40	9
141	4-141601020	GRMZM2G441444	PRPO3	Porphyrin Biosynthesis	L3Base	4	141601020	0.144506	4.07e-05	0.219595	4.39052	trans	1	No	28	9
141	4-141617420	GRMZM2G026117	CF1	Porphyrin Biosynthesis	L3Base	4	141617420	-0.818842	2.49e-05	0.0709459	4.60374	trans	6	No	155	9
141	4-141617420	GRMZM2G043453	CHLD1	Chlorophyll Biosynthesis	L3Base	4	141617420	-0.125705	7.77e-06	0.0709459	5.10961	trans	6	No	94	9
141	4-141617420	GRMZM2G081462	MPEC1	Chlorophyll Biosynthesis	L3Base	4	141617420	-0.10813	2.52e-05	0.0709459	4.59794	trans	6	No	120	9
141	4-141617420	GRMZM2G116258	GSA1	Porphyrin Biosynthesis	L3Base	4	141617420	-1.40149	9.51e-05	0.0709459	4.02167	trans	6	No	134	9
141	4-141617420	GRMZM2G161673	MPMT1	Chlorophyll Biosynthesis	L3Base	4	141617420	-0.523298	2.93e-05	0.0709459	4.53302	trans	6	No	116	9
141	4-141617420	GRMZM2G162672	CHLG1	Chlorophyll Biosynthesis	L3Base	4	141617420	-2.13759	6.8e-06	0.0709459	5.16752	trans	6	No	98	9
141	4-141620848	GRMZM2G101004	ELM2	Bilin Biosynthesis	L3Base	4	141620848	-0.0144032	6.93e-05	0.0912162	4.15924	trans	1	No	69	9
142	4-143353549	GRMZM2G036455	PCR2	Chlorophyll Biosynthesis	L3Base	4	143353549	0.109841	8.44e-05	0.0743243	4.07363	trans	1	No	38	8
142	4-143354977	GRMZM2G010196	YCF54	Chlorophyll Biosynthesis	L3Base	4	143354977	-0.233031	8.07e-06	0.273649	5.09327	trans	4	No	137	8
142	4-143354977	GRMZM2G026117	CF1	Porphyrin Biosynthesis	L3Base	4	143354977	-0.558265	4.78e-06	0.273649	5.32054	trans	4	No	155	8
142	4-143354977	GRMZM2G116258	GSA1	Porphyrin Biosynthesis	L3Base	4	143354977	-1.00875	9.82e-06	0.273649	5.008	trans	4	No	134	8
142	4-143354977	GRMZM2G162672	CHLG1	Chlorophyll Biosynthesis	L3Base	4	143354977	-1.39654	3.95e-06	0.273649	5.40348	trans	4	No	98	8
142	4-143365669	AC233922.1_FG004	GTS3	Porphyrin Biosynthesis	L3Base	4	143365669	-0.291712	7.52e-05	0.0844595	4.12372	trans	1	No	20	8
142	4-143377043	GRMZM2G000739	SUM2	Siroheme Biosynthesis	L3Base	4	143377043	-0.349186	3.06e-06	0.0540541	5.51439	trans	1	No	30	8
142	4-143384781	GRMZM2G471579	HO7	Bilin Biosynthesis	L3Base	4	143384781	0.1596	9.03e-05	0.0540541	4.04453	trans	1	No	33	8
143	4-151106400	AC213521.3_FG005	GTR2	Porphyrin Biosynthesis	L3Base	4	151106400	0.0057171	5.43e-06	0.0743243	5.26529	trans	1	No	67	9
143	4-151126206	GRMZM2G464328	GUN4	Chlorophyll Biosynthesis	L3Base	4	151126206	0.0519433	2.99e-05	0.415541	4.52401	trans	1	No	96	9
143	4-151127903	GRMZM2G010196	YCF54	Chlorophyll Biosynthesis	L3Base	4	151127903	0.233553	2.58e-05	0.236486	4.58772	trans	1	No	137	9
143	4-151130434	GRMZM2G419806	OY1	Chlorophyll Biosynthesis	L3Base	4	151130434	0.084347	1.34e-05	0.324324	4.87306	trans	1	No	157	9
143	4-151131021	GRMZM2G044074	LES22	Porphyrin Biosynthesis	L3Base	4	151131021	0.00468745	8.9e-06	0.412162	5.0506	trans	2	No	101	9
143	4-151131021	GRMZM2G081462	MPEC1	Chlorophyll Biosynthesis	L3Base	4	151131021	0.0644716	2.85e-05	0.412162	4.54574	trans	2	No	120	9
143	4-151132321	GRMZM2G026117	CF1	Porphyrin Biosynthesis	L3Base	4	151132321	0.466783	6.86e-05	0.405405	4.16342	trans	3	No	155	9
143	4-151132321	GRMZM2G058261	PRPO4	Porphyrin Biosynthesis	L3Base	4	151132321	0.123799	5.47e-05	0.405405	4.26188	trans	3	No	63	9
143	4-151132321	GRMZM2G105644	GGH1	Chlorophyll Biosynthesis	L3Base	4	151132321	0.0199982	6.71e-05	0.405405	4.17357	trans	3	No	130	9
144	4-154542284	GRMZM2G000739	SUM2	Siroheme Biosynthesis	L3Base	4	154542284	0.161174	2.4e-05	0.331081	4.6197	trans	1	No	30	11
144	4-154542353	GRMZM2G349062	LLS1L1	Chlorophyll Catabolism	L3Base	4	154542353	4.81887	2.7e-05	0.0506757	4.56836	trans	1	No	43	11
144	4-154546230	GRMZM2G057491	GTS5	Porphyrin Biosynthesis	L3Base	4	154546230	-0.0294687	6.35e-06	0.260135	5.19695	trans	1	No	19	11
144	4-154552500	GRMZM2G419111	GGH2	Chlorophyll Biosynthesis	L3Base	4	154552500	0.0857799	4.67e-05	0.0608108	4.33093	trans	1	No	27	11
144	4-154559932	GRMZM2G084958	PCR1	Chlorophyll Biosynthesis	L3Base	4	154559932	-0.469393	5.37e-05	0.0777027	4.26968	trans	1	No	47	11
144	4-154564941	GRMZM2G025031	LES22L2	Porphyrin Biosynthesis	L3Base	4	154564941	-0.152649	4.26e-05	0.293919	4.37042	trans	1	No	20	11
144	4-154566268	GRMZM2G127421	CHPH2	Chlorophyll Catabolism	L3Base	4	154566268	-0.214452	8.78e-05	0.0641892	4.05657	trans	1	No	33	11
144	4-154571066	GRMZM2G162672	CHLG1	Chlorophyll Biosynthesis	L3Base	4	154571066	-1.88327	7.05e-05	0.0810811	4.1519	trans	1	No	98	11
144	4-154579557	GRMZM2G058261	PRPO4	Porphyrin Biosynthesis	L3Base	4	154579557	0.123029	4.3e-05	0.347973	4.36667	trans	1	No	63	11
144	4-154588444	GRMZM2G056686	HCAR1	Chlorophyll Biosynthesis	L3Base	4	154588444	0.00293574	3.65e-05	0.253378	4.43726	trans	1	No	43	11
144	4-154589788	GRMZM2G379563	NYE2	Chlorophyll Catabolism	L3Base	4	154589788	0.051531	2.61e-05	0.0743243	4.5837	trans	1	No	10	11
145	4-155149837	GRMZM2G105604	SUM1	Siroheme Biosynthesis	L3Base	4	155149837	-0.193829	1.71e-05	0.0675676	4.76683	trans	1	No	16	10
145	4-155161973	GRMZM2G010196	YCF54	Chlorophyll Biosynthesis	L3Base	4	155161973	0.266311	2.63e-05	0.209459	4.58049	trans	9	Yes	137	10
145	4-155161973	GRMZM2G026117	CF1	Porphyrin Biosynthesis	L3Base	4	155161973	0.640577	6.43e-06	0.209459	5.19157	trans	9	Yes	155	10
145	4-155161973	GRMZM2G039396	PRPO1	Porphyrin Biosynthesis	L3Base	4	155161973	0.437541	1.94e-05	0.209459	4.71217	trans	9	Yes	93	10
145	4-155161973	GRMZM2G043453	CHLD1	Chlorophyll Biosynthesis	L3Base	4	155161973	0.0929049	1.79e-05	0.209459	4.74775	trans	9	Yes	94	10
145	4-155161973	GRMZM2G044074	LES22	Porphyrin Biosynthesis	L3Base	4	155161973	0.00545893	8.48e-05	0.209459	4.0715	trans	9	Yes	101	10
145	4-155161973	GRMZM2G105644	GGH1	Chlorophyll Biosynthesis	L3Base	4	155161973	0.0247937	9.73e-05	0.209459	4.01208	trans	9	Yes	130	10
145	4-155161973	GRMZM2G116258	GSA1	Porphyrin Biosynthesis	L3Base	4	155161973	1.3595	1.38e-06	0.209459	5.85974	trans	9	Yes	134	10
145	4-155161973	GRMZM2G397247	ALAD1	Porphyrin Biosynthesis	L3Base	4	155161973	0.345981	7.07e-06	0.209459	5.15051	trans	9	Yes	135	10
145	4-155161973	GRMZM2G419806	OY1	Chlorophyll Biosynthesis	L3Base	4	155161973	0.116531	9.19e-06	0.209459	5.03647	trans	9	Yes	157	10
146	4-166114956	GRMZM2G377539	LES22L3	Porphyrin Biosynthesis	L3Base	4	166114956	-0.121417	9e-05	0.0506757	4.04569	trans	1	No	24	8
146	4-166120999	GRMZM2G323024	CHLH1	Chlorophyll Biosynthesis	L3Base	4	166120999	0.162719	1.05e-05	0.334459	4.97962	trans	1	No	50	8
146	4-166122183	GRMZM2G000739	SUM2	Siroheme Biosynthesis	L3Base	4	166122183	-0.183112	1.12e-05	0.314189	4.94949	trans	1	No	30	8
146	4-166123594	GRMZM2G000739	SUM2	Siroheme Biosynthesis	L3Base	4	166123594	-0.183112	1.12e-05	0.314189	4.94949	trans	1	No	30	8
146	4-166123712	GRMZM2G000739	SUM2	Siroheme Biosynthesis	L3Base	4	166123712	-0.183112	1.12e-05	0.314189	4.94949	trans	1	No	30	8
146	4-166126657	GRMZM2G041159	CF1L1	Porphyrin Biosynthesis	L3Base	4	166126657	-0.19804	1.6e-05	0.378378	4.79492	trans	1	No	54	8
146	4-166126829	GRMZM2G081462	MPEC1	Chlorophyll Biosynthesis	L3Base	4	166126829	-0.0615001	4.54e-05	0.493243	4.34281	trans	3	No	120	8
146	4-166126829	GRMZM2G101004	ELM2	Bilin Biosynthesis	L3Base	4	166126829	0.00844831	8.22e-05	0.493243	4.08531	trans	3	No	69	8
146	4-166126829	GRMZM2G397247	ALAD1	Porphyrin Biosynthesis	L3Base	4	166126829	-0.231127	7.48e-05	0.493243	4.12622	trans	3	No	135	8
146	4-166127625	GRMZM2G043453	CHLD1	Chlorophyll Biosynthesis	L3Base	4	166127625	-0.0677678	3.96e-05	0.418919	4.40282	trans	1	No	94	8
147	4-174629916	GRMZM2G084958	PCR1	Chlorophyll Biosynthesis	L3Base	4	174629916	-0.652483	6.57e-06	0.0506757	5.18237	trans	1	No	47	8
147	4-174629951	GRMZM2G138190	SGRL1	Chlorophyll Catabolism	L3Base	4	174629951	-0.277441	8.69e-05	0.152027	4.06074	trans	1	No	46	8
147	4-174629989	GRMZM2G010196	YCF54	Chlorophyll Biosynthesis	L3Base	4	174629989	-0.293643	4.09e-05	0.108108	4.38776	trans	2	No	137	8
147	4-174629989	GRMZM2G161673	MPMT1	Chlorophyll Biosynthesis	L3Base	4	174629989	-0.483558	1.07e-05	0.108108	4.97153	trans	2	No	116	8
147	4-174630579	GRMZM2G170734	CHPH1	Chlorophyll Catabolism	L3Base	4	174630579	-0.0543326	1.46e-05	0.0540541	4.83594	trans	1	No	26	8
147	4-174630684	GRMZM2G170734	CHPH1	Chlorophyll Catabolism	L3Base	4	174630684	-0.0543326	1.46e-05	0.0540541	4.83594	trans	1	No	26	8
147	4-174630982	GRMZM2G159013	FC3	Heme Biosynthesis	L3Base	4	174630982	-2.93173	1.86e-05	0.114865	4.73139	trans	1	No	30	8
147	4-174647161	GRMZM2G177412	GTR1	Porphyrin Biosynthesis	L3Base	4	174647161	0.0927826	8.33e-06	0.449324	5.07928	trans	1	No	82	8
147	4-174664246	GRMZM2G058261	PRPO4	Porphyrin Biosynthesis	L3Base	4	174664246	-0.249237	6.83e-06	0.0675676	5.16558	trans	1	No	63	8
148	4-176314406	GRMZM2G047095	FC1	Heme Biosynthesis	L3Base	4	176314406	-0.0561596	2.36e-05	0.402027	4.62737	trans	1	No	12	8
148	4-176329776	GRMZM2G041159	CF1L1	Porphyrin Biosynthesis	L3Base	4	176329776	0.259227	1.26e-05	0.172297	4.89834	trans	1	No	54	8
148	4-176330803	GRMZM2G101004	ELM2	Bilin Biosynthesis	L3Base	4	176330803	0.0138156	8.12e-05	0.101351	4.09068	trans	1	No	69	8
148	4-176330832	GRMZM2G177412	GTR1	Porphyrin Biosynthesis	L3Base	4	176330832	-0.111065	9.45e-05	0.138514	4.02471	trans	1	No	82	8
148	4-176339166	GRMZM2G000739	SUM2	Siroheme Biosynthesis	L3Base	4	176339166	0.143522	5.77e-05	0.381757	4.23875	trans	1	No	30	8
148	4-176339191	AC209626.2_FG013	LES28	Porphyrin Biosynthesis	L3Base	4	176339191	0.18766	5.55e-05	0.469595	4.25538	trans	1	No	35	8
148	4-176339318	GRMZM2G441444	PRPO3	Porphyrin Biosynthesis	L3Base	4	176339318	-0.1258	8.81e-06	0.476351	5.055	trans	1	No	28	8
148	4-176342484	GRMZM2G127421	CHPH2	Chlorophyll Catabolism	L3Base	4	176342484	0.186618	9.52e-06	0.118243	5.02137	trans	1	No	33	8
149	4-181462753	GRMZM2G051491	MES1	Chlorophyll Catabolism	L3Base	4	181462753	-0.0382402	7.04e-05	0.182432	4.15259	trans	1	No	8	9
149	4-181464519	GRMZM2G041159	CF1L1	Porphyrin Biosynthesis	L3Base	4	181464519	0.177418	8.01e-05	0.466216	4.09621	trans	1	No	54	9
149	4-181464593	GRMZM2G038487	CHAO2	Chlorophyll Biosynthesis	L3Base	4	181464593	0.296485	9.05e-05	0.185811	4.04336	trans	3	No	39	9
149	4-181464593	GRMZM2G081462	MPEC1	Chlorophyll Biosynthesis	L3Base	4	181464593	0.0823866	5.05e-05	0.185811	4.29679	trans	3	No	120	9
149	4-181464593	GRMZM2G177412	GTR1	Porphyrin Biosynthesis	L3Base	4	181464593	0.122889	9.69e-06	0.185811	5.01372	trans	3	No	82	9
149	4-181464728	GRMZM2G044074	LES22	Porphyrin Biosynthesis	L3Base	4	181464728	0.00537926	9.07e-05	0.192568	4.0424	trans	3	No	101	9
149	4-181464728	GRMZM2G161673	MPMT1	Chlorophyll Biosynthesis	L3Base	4	181464728	0.393852	5.91e-05	0.192568	4.22878	trans	3	No	116	9
149	4-181464728	GRMZM2G419806	OY1	Chlorophyll Biosynthesis	L3Base	4	181464728	0.101658	9.88e-05	0.192568	4.00517	trans	3	No	157	9
149	4-181476178	GRMZM2G113325	FC2	Heme Biosynthesis	L3Base	4	181476178	0.0109743	1.05e-05	0.114865	4.97687	trans	1	No	38	9
150	4-185174540	GRMZM2G047095	FC1	Heme Biosynthesis	L3Base	4	185174540	-0.0620715	2.53e-06	0.351351	5.59617	trans	1	No	12	13
150	4-185178688	GRMZM2G126873	LLS1L5	Chlorophyll Catabolism	L3Base	4	185178688	-0.0770648	7.63e-05	0.317568	4.11721	trans	1	No	16	13
150	4-185182896	GRMZM2G084958	PCR1	Chlorophyll Biosynthesis	L3Base	4	185182896	-0.347847	7.44e-05	0.162162	4.12816	trans	1	No	47	13
150	4-185183011	GRMZM2G010196	YCF54	Chlorophyll Biosynthesis	L3Base	4	185183011	-0.243417	6.71e-05	0.165541	4.17318	trans	10	Yes	137	13
150	4-185183011	GRMZM2G026117	CF1	Porphyrin Biosynthesis	L3Base	4	185183011	-0.683289	1.97e-06	0.165541	5.70622	trans	10	Yes	155	13
150	4-185183011	GRMZM2G039396	PRPO1	Porphyrin Biosynthesis	L3Base	4	185183011	-0.468195	1.01e-06	0.165541	5.99408	trans	10	Yes	93	13
150	4-185183011	GRMZM2G044074	LES22	Porphyrin Biosynthesis	L3Base	4	185183011	-0.00623782	1.48e-06	0.165541	5.8287	trans	10	Yes	101	13
150	4-185183011	GRMZM2G073351	PCR3	Chlorophyll Biosynthesis	L3Base	4	185183011	-0.0757251	6.18e-05	0.165541	4.20895	trans	10	Yes	127	13
150	4-185183011	GRMZM2G116258	GSA1	Porphyrin Biosynthesis	L3Base	4	185183011	-1.15805	1.39e-05	0.165541	4.85852	trans	10	Yes	134	13
150	4-185183011	GRMZM2G161673	MPMT1	Chlorophyll Biosynthesis	L3Base	4	185183011	-0.415032	7.79e-06	0.165541	5.10856	trans	10	Yes	116	13
150	4-185183011	GRMZM2G162672	CHLG1	Chlorophyll Biosynthesis	L3Base	4	185183011	-1.43879	4.87e-05	0.165541	4.31282	trans	10	Yes	98	13
150	4-185183011	GRMZM2G397247	ALAD1	Porphyrin Biosynthesis	L3Base	4	185183011	-0.295333	4.84e-05	0.165541	4.31531	trans	10	Yes	135	13
150	4-185183011	GRMZM2G419806	OY1	Chlorophyll Biosynthesis	L3Base	4	185183011	-0.105894	1.86e-05	0.165541	4.73083	trans	10	Yes	157	13
151	4-187672275	GRMZM2G105644	GGH1	Chlorophyll Biosynthesis	L3Base	4	187672275	-0.0223745	7.83e-06	0.297297	5.10643	trans	2	No	130	8
151	4-187672275	GRMZM2G161673	MPMT1	Chlorophyll Biosynthesis	L3Base	4	187672275	-0.314008	6.14e-05	0.297297	4.21155	trans	2	No	116	8
151	4-187689237	GRMZM2G063048	DVR1	Chlorophyll Biosynthesis	L3Base	4	187689237	1.24579	1.56e-05	0.0608108	4.80644	trans	4	No	80	8
151	4-187689237	GRMZM2G081462	MPEC1	Chlorophyll Biosynthesis	L3Base	4	187689237	0.115797	8.72e-05	0.0608108	4.05957	trans	4	No	120	8
151	4-187689237	GRMZM2G101004	ELM2	Bilin Biosynthesis	L3Base	4	187689237	-0.0206652	6.49e-07	0.0608108	6.1875	trans	4	No	69	8
151	4-187689237	GRMZM2G177412	GTR1	Porphyrin Biosynthesis	L3Base	4	187689237	0.179801	1.44e-05	0.0608108	4.843	trans	4	No	82	8
151	4-187708698	GRMZM2G044074	LES22	Porphyrin Biosynthesis	L3Base	4	187708698	-0.00505359	8.52e-05	0.179054	4.06955	trans	2	No	101	8
151	4-187708698	GRMZM2G419806	OY1	Chlorophyll Biosynthesis	L3Base	4	187708698	-0.0964285	7.9e-05	0.179054	4.10258	trans	2	No	157	8
152	4-188635738	AC213521.3_FG005	GTR2	Porphyrin Biosynthesis	L3Base	4	188635738	-0.00621553	2.68e-05	0.0574324	4.57176	trans	10	Yes	67	12
152	4-188635738	GRMZM2G010196	YCF54	Chlorophyll Biosynthesis	L3Base	4	188635738	-0.450161	2.42e-06	0.0574324	5.61679	trans	10	Yes	137	12
152	4-188635738	GRMZM2G026117	CF1	Porphyrin Biosynthesis	L3Base	4	188635738	-1.01603	7.26e-06	0.0574324	5.13882	trans	10	Yes	155	12
152	4-188635738	GRMZM2G038487	CHAO2	Chlorophyll Biosynthesis	L3Base	4	188635738	-0.539557	1.27e-06	0.0574324	5.89754	trans	10	Yes	39	12
152	4-188635738	GRMZM2G073351	PCR3	Chlorophyll Biosynthesis	L3Base	4	188635738	-0.171646	1.15e-08	0.0574324	7.93886	trans	10	Yes	127	12
152	4-188635738	GRMZM2G084958	PCR1	Chlorophyll Biosynthesis	L3Base	4	188635738	-0.704629	4.04e-07	0.0574324	6.39328	trans	10	Yes	47	12
152	4-188635738	GRMZM2G116258	GSA1	Porphyrin Biosynthesis	L3Base	4	188635738	-2.16184	2.13e-07	0.0574324	6.67219	trans	10	Yes	134	12
152	4-188635738	GRMZM2G177412	GTR1	Porphyrin Biosynthesis	L3Base	4	188635738	-0.187535	1.14e-05	0.0574324	4.94216	trans	10	Yes	82	12
152	4-188635738	GRMZM2G419806	OY1	Chlorophyll Biosynthesis	L3Base	4	188635738	-0.170746	1.18e-05	0.0574324	4.9266	trans	10	Yes	157	12
152	4-188635738	GRMZM2G464328	GUN4	Chlorophyll Biosynthesis	L3Base	4	188635738	-0.104338	8.09e-05	0.0574324	4.09226	trans	10	Yes	96	12
152	4-188635763	GRMZM2G081462	MPEC1	Chlorophyll Biosynthesis	L3Base	4	188635763	-0.126546	2.45e-05	0.0574324	4.61146	trans	2	No	120	12
152	4-188635763	GRMZM2G101004	ELM2	Bilin Biosynthesis	L3Base	4	188635763	0.017254	5.32e-05	0.0574324	4.27389	trans	2	No	69	12
153	4-188974121	GRMZM2G161673	MPMT1	Chlorophyll Biosynthesis	L3Base	4	188974121	0.617592	1.54e-05	0.0641892	4.81327	trans	1	No	116	23
153	4-188975419	GRMZM2G105644	GGH1	Chlorophyll Biosynthesis	L3Base	4	188975419	0.0224717	6.83e-06	0.415541	5.1653	trans	1	No	130	23
153	4-188987634	GRMZM2G157936	HO3	Bilin Biosynthesis	L3Base	4	188987634	-0.0342215	2.33e-05	0.260135	4.63295	trans	1	No	19	23
153	4-188987657	GRMZM2G157936	HO3	Bilin Biosynthesis	L3Base	4	188987657	-0.0342215	2.33e-05	0.260135	4.63295	trans	1	No	19	23
153	4-188992078	GRMZM2G032282	CPX2	Porphyrin Biosynthesis	L3Base	4	188992078	0.687533	7.82e-07	0.189189	6.10672	trans	1	No	41	23
153	4-189003759	GRMZM2G471579	HO7	Bilin Biosynthesis	L3Base	4	189003759	0.144324	6.15e-05	0.0506757	4.21136	trans	1	No	33	23
153	4-189012054	GRMZM2G010196	YCF54	Chlorophyll Biosynthesis	L3Base	4	189012054	0.184262	4.53e-05	0.476351	4.34413	trans	4	No	137	23
153	4-189012054	GRMZM2G026117	CF1	Porphyrin Biosynthesis	L3Base	4	189012054	0.488591	3.79e-06	0.476351	5.42081	trans	4	No	155	23
153	4-189012054	GRMZM2G063048	DVR1	Chlorophyll Biosynthesis	L3Base	4	189012054	0.526354	9.6e-05	0.476351	4.01767	trans	4	No	80	23
153	4-189012054	GRMZM2G162672	CHLG1	Chlorophyll Biosynthesis	L3Base	4	189012054	1.10471	2.35e-05	0.476351	4.62827	trans	4	No	98	23
153	4-189144030	GRMZM2G116258	GSA1	Porphyrin Biosynthesis	L3Base	4	189144030	0.859894	2.87e-05	0.39527	4.54274	trans	1	No	134	23
153	4-189144046	GRMZM2G159013	FC3	Heme Biosynthesis	L3Base	4	189144046	-2.12273	5.06e-05	0.192568	4.29586	trans	1	No	30	23
153	4-189144639	GRMZM2G397247	ALAD1	Porphyrin Biosynthesis	L3Base	4	189144639	0.255488	5.62e-05	0.314189	4.25029	trans	1	No	135	23
153	4-189145367	GRMZM2G464328	GUN4	Chlorophyll Biosynthesis	L3Base	4	189145367	0.0513499	1.54e-05	0.456081	4.81274	trans	1	No	96	23
153	4-189145914	GRMZM2G458824	RCCR1	Chlorophyll Catabolism	L3Base	4	189145914	0.361751	8.97e-05	0.351351	4.04737	trans	1	No	45	23
153	4-189148055	GRMZM6G815941	SHFC1	Siroheme Biosynthesis	L3Base	4	189148055	-0.337859	3.25e-06	0.290541	5.48747	trans	1	No	45	23
153	4-189148258	GRMZM2G044074	LES22	Porphyrin Biosynthesis	L3Base	4	189148258	0.00435046	3.06e-05	0.435811	4.51434	trans	3	No	101	23
153	4-189148258	GRMZM2G081462	MPEC1	Chlorophyll Biosynthesis	L3Base	4	189148258	0.0679892	7.48e-06	0.435811	5.12619	trans	3	No	120	23
153	4-189148258	GRMZM2G101004	ELM2	Bilin Biosynthesis	L3Base	4	189148258	-0.00854982	7.69e-05	0.435811	4.11384	trans	3	No	69	23
153	4-189158709	GRMZM2G057491	GTS5	Porphyrin Biosynthesis	L3Base	4	189158709	0.028607	7.71e-05	0.222973	4.11319	trans	1	No	19	23
153	4-189167456	GRMZM5G891373	GTS2	Porphyrin Biosynthesis	L3Base	4	189167456	0.189786	4.47e-05	0.0743243	4.34969	trans	1	No	66	23
153	4-189178456	GRMZM2G323024	CHLH1	Chlorophyll Biosynthesis	L3Base	4	189178456	-0.231294	1.55e-05	0.121622	4.80871	trans	1	No	50	23
153	4-189183549	AC213521.3_FG005	GTR2	Porphyrin Biosynthesis	L3Base	4	189183549	-0.00426281	3.89e-05	0.114865	4.40996	trans	1	No	67	23
153	4-189183556	GRMZM2G073351	PCR3	Chlorophyll Biosynthesis	L3Base	4	189183556	-0.0834306	6.26e-05	0.121622	4.2036	trans	1	No	127	23
154	4-230910284	GRMZM2G162776	COX10b	Heme Biosynthesis	L3Base	4	230910284	-2.55185	4.28e-05	0.0540541	4.369	trans	1	No	24	8
154	4-230921632	GRMZM2G323024	CHLH1	Chlorophyll Biosynthesis	L3Base	4	230921632	-0.330489	2.41e-06	0.0641892	5.61882	trans	1	No	50	8
154	4-230924307	GRMZM2G043453	CHLD1	Chlorophyll Biosynthesis	L3Base	4	230924307	-0.114856	3.39e-05	0.0777027	4.46959	trans	5	No	94	8
154	4-230924307	GRMZM2G081462	MPEC1	Chlorophyll Biosynthesis	L3Base	4	230924307	-0.11958	1.93e-06	0.0777027	5.71551	trans	5	No	120	8
154	4-230924307	GRMZM2G101004	ELM2	Bilin Biosynthesis	L3Base	4	230924307	0.016061	7.33e-06	0.0777027	5.13496	trans	5	No	69	8
154	4-230924307	GRMZM2G161673	MPMT1	Chlorophyll Biosynthesis	L3Base	4	230924307	-0.499408	4.86e-05	0.0777027	4.31303	trans	5	No	116	8
154	4-230924307	GRMZM2G177412	GTR1	Porphyrin Biosynthesis	L3Base	4	230924307	-0.145219	5.22e-05	0.0777027	4.28262	trans	5	No	82	8
154	4-230929269	GRMZM2G004222	HO6	Bilin Biosynthesis	L3Base	4	230929269	-0.029355	7.51e-05	0.0506757	4.12442	trans	1	No	46	8
155	4-233219546	GRMZM2G157936	HO3	Bilin Biosynthesis	L3Base	4	233219546	-0.0538364	8.04e-05	0.0743243	4.09463	trans	1	No	19	8
155	4-233236180	GRMZM2G010196	YCF54	Chlorophyll Biosynthesis	L3Base	4	233236180	-0.371066	1.41e-05	0.0743243	4.85007	trans	7	No	137	8
155	4-233236180	GRMZM2G039396	PRPO1	Porphyrin Biosynthesis	L3Base	4	233236180	-0.636947	2.52e-06	0.0743243	5.59814	trans	7	No	93	8
155	4-233236180	GRMZM2G073351	PCR3	Chlorophyll Biosynthesis	L3Base	4	233236180	-0.119631	6.98e-06	0.0743243	5.15637	trans	7	No	127	8
155	4-233236180	GRMZM2G084958	PCR1	Chlorophyll Biosynthesis	L3Base	4	233236180	-0.491812	6.05e-05	0.0743243	4.21852	trans	7	No	47	8
155	4-233236180	GRMZM2G397247	ALAD1	Porphyrin Biosynthesis	L3Base	4	233236180	-0.415927	4.99e-05	0.0743243	4.30164	trans	7	No	135	8
155	4-233236180	GRMZM2G419806	OY1	Chlorophyll Biosynthesis	L3Base	4	233236180	-0.142118	4.79e-05	0.0743243	4.31934	trans	7	No	157	8
155	4-233236180	GRMZM2G464328	GUN4	Chlorophyll Biosynthesis	L3Base	4	233236180	-0.0931506	5.57e-05	0.0743243	4.25452	trans	7	No	96	8
156	4-244608322	GRMZM2G105644	GGH1	Chlorophyll Biosynthesis	L3Base	4	244608322	0.04323	7.47e-05	0.0506757	4.12688	trans	1	No	130	17
156	4-244614059	GRMZM2G377539	LES22L3	Porphyrin Biosynthesis	L3Base	4	244614059	-0.0841964	2.65e-05	0.141892	4.5775	trans	1	No	24	17
156	4-244614106	GRMZM2G364901	PRPO2	Porphyrin Biosynthesis	L3Base	4	244614106	0.00102369	7.22e-05	0.331081	4.14173	trans	1	No	23	17
156	4-244621642	GRMZM2G056686	HCAR1	Chlorophyll Biosynthesis	L3Base	4	244621642	0.00694033	1.07e-07	0.0540541	6.97002	trans	1	No	43	17
156	4-244625485	GRMZM2G039396	PRPO1	Porphyrin Biosynthesis	L3Base	4	244625485	0.368376	3.71e-05	0.189189	4.43035	trans	1	No	93	17
156	4-244636809	GRMZM6G815941	SHFC1	Siroheme Biosynthesis	L3Base	4	244636809	0.357234	1.18e-05	0.182432	4.92853	trans	1	No	45	17
156	4-244641435	GRMZM2G073351	PCR3	Chlorophyll Biosynthesis	L3Base	4	244641435	0.111303	3.8e-05	0.0709459	4.4197	trans	3	No	127	17
156	4-244641435	GRMZM2G084958	PCR1	Chlorophyll Biosynthesis	L3Base	4	244641435	0.554436	7.57e-06	0.0709459	5.12066	trans	3	No	47	17
156	4-244641435	GRMZM2G419806	OY1	Chlorophyll Biosynthesis	L3Base	4	244641435	0.152379	9.72e-06	0.0709459	5.01212	trans	3	No	157	17
156	4-244799698	GRMZM2G036455	PCR2	Chlorophyll Biosynthesis	L3Base	4	244799698	0.133286	7.95e-06	0.125	5.09952	trans	1	No	38	17
156	4-244804471	GRMZM2G349062	LLS1L1	Chlorophyll Catabolism	L3Base	4	244804471	2.51667	2.59e-06	0.344595	5.5863	trans	1	No	43	17
156	4-244807043	GRMZM2G043109	MPEC2	Chlorophyll Biosynthesis	L3Base	4	244807043	-0.0195772	3.19e-05	0.0641892	4.49567	trans	1	No	16	17
156	4-244807050	GRMZM2G058261	PRPO4	Porphyrin Biosynthesis	L3Base	4	244807050	0.174748	9.29e-05	0.135135	4.03214	trans	1	No	63	17
156	4-244807594	GRMZM2G162672	CHLG1	Chlorophyll Biosynthesis	L3Base	4	244807594	1.07691	5.73e-05	0.486486	4.24179	trans	1	No	98	17
156	4-244813748	GRMZM2G170734	CHPH1	Chlorophyll Catabolism	L3Base	4	244813748	-0.0300507	2.21e-05	0.273649	4.65465	trans	1	No	26	17
156	4-244820129	GRMZM2G339563	LLS1	Chlorophyll Catabolism	L3Base	4	244820129	0.126221	7.39e-07	0.243243	6.13154	trans	1	No	40	17
156	4-244830367	GRMZM2G107402	GTR3	Porphyrin Biosynthesis	L3Base	4	244830367	0.325923	6.49e-05	0.317568	4.18755	trans	1	No	32	17
157	5-3402999	GRMZM2G116258	GSA1	Porphyrin Biosynthesis	L3Base	5	3402999	0.819298	7.09e-05	0.405405	4.14914	trans	1	No	134	14
157	5-3403368	GRMZM2G107402	GTR3	Porphyrin Biosynthesis	L3Base	5	3403368	0.350725	1.25e-05	0.429054	4.90187	trans	1	No	32	14
157	5-3403493	GRMZM2G397247	ALAD1	Porphyrin Biosynthesis	L3Base	5	3403493	0.242069	2.08e-05	0.452703	4.68188	trans	2	No	135	14
157	5-3403493	GRMZM2G419806	OY1	Chlorophyll Biosynthesis	L3Base	5	3403493	0.076806	7.77e-05	0.452703	4.10955	trans	2	No	157	14
157	5-3403603	GRMZM2G010196	YCF54	Chlorophyll Biosynthesis	L3Base	5	3403603	0.203021	1.82e-05	0.47973	4.74021	trans	4	No	137	14
157	5-3403603	GRMZM2G026117	CF1	Porphyrin Biosynthesis	L3Base	5	3403603	0.488739	1.24e-05	0.47973	4.90581	trans	4	No	155	14
157	5-3403603	GRMZM2G073351	PCR3	Chlorophyll Biosynthesis	L3Base	5	3403603	0.0631297	1.46e-05	0.47973	4.83681	trans	4	No	127	14
157	5-3403603	GRMZM2G162672	CHLG1	Chlorophyll Biosynthesis	L3Base	5	3403603	1.25656	4.58e-06	0.47973	5.33934	trans	4	No	98	14
157	5-3414566	GRMZM2G103197	CHPH3/CHAO1	Chlorophyll Catabolism	L3Base	5	3414566	0.134854	6.6e-05	0.260135	4.18078	trans	1	No	23	14
157	5-3418800	GRMZM2G056686	HCAR1	Chlorophyll Biosynthesis	L3Base	5	3418800	-0.00370281	9.23e-07	0.192568	6.03477	trans	1	No	43	14
157	5-3419188	GRMZM2G458824	RCCR1	Chlorophyll Catabolism	L3Base	5	3419188	0.374667	3.59e-05	0.378378	4.44457	trans	1	No	45	14
157	5-3422915	GRMZM2G024738	LES22L1	Porphyrin Biosynthesis	L3Base	5	3422915	-0.216086	1.32e-05	0.0810811	4.87913	trans	1	No	13	14
157	5-3429969	GRMZM2G162776	COX10b	Heme Biosynthesis	L3Base	5	3429969	-1.8209	8.32e-05	0.101351	4.0798	trans	1	No	24	14
157	5-3432055	GRMZM2G039396	PRPO1	Porphyrin Biosynthesis	L3Base	5	3432055	0.360515	2.41e-05	0.290541	4.6181	trans	1	No	93	14
158	5-4663759	GRMZM2G171390	PHAO1	Chlorophyll Biosynthesis	L3Base	5	4663759	0.347782	3.27e-05	0.172297	4.4855	trans	2	No	40	9
158	5-4663759	GRMZM2G464328	GUN4	Chlorophyll Biosynthesis	L3Base	5	4663759	0.0702927	6.69e-06	0.172297	5.17472	trans	2	No	96	9
158	5-4666861	GRMZM2G458824	RCCR1	Chlorophyll Catabolism	L3Base	5	4666861	-0.704289	9.57e-05	0.0675676	4.01892	trans	1	No	45	9
158	5-4671856	GRMZM5G891373	GTS2	Porphyrin Biosynthesis	L3Base	5	4671856	-0.0700752	6.21e-05	0.435811	4.20661	trans	1	No	66	9
158	5-4673085	AC213521.3_FG005	GTR2	Porphyrin Biosynthesis	L3Base	5	4673085	0.00339074	1.45e-05	0.233108	4.83847	trans	1	No	67	9
158	5-4676126	GRMZM2G063048	DVR1	Chlorophyll Biosynthesis	L3Base	5	4676126	0.711793	1.25e-06	0.327703	5.90301	trans	2	No	80	9
158	5-4676126	GRMZM2G084958	PCR1	Chlorophyll Biosynthesis	L3Base	5	4676126	0.271761	4.93e-05	0.327703	4.30733	trans	2	No	47	9
158	5-4684251	GRMZM2G036455	PCR2	Chlorophyll Biosynthesis	L3Base	5	4684251	-0.0772713	9.52e-06	0.287162	5.02133	trans	1	No	38	9
158	5-4695605	GRMZM2G025031	LES22L2	Porphyrin Biosynthesis	L3Base	5	4695605	-0.246417	3.03e-06	0.114865	5.51881	trans	1	No	20	9
159	5-5150422	GRMZM2G159013	FC3	Heme Biosynthesis	L3Base	5	5150422	-2.28549	5.95e-05	0.158784	4.22531	trans	1	No	30	8
159	5-5151095	GRMZM2G058261	PRPO4	Porphyrin Biosynthesis	L3Base	5	5151095	0.236677	2.85e-05	0.0844595	4.5446	trans	4	No	63	8
159	5-5151095	GRMZM2G161673	MPMT1	Chlorophyll Biosynthesis	L3Base	5	5151095	0.512329	9.44e-05	0.0844595	4.02506	trans	4	No	116	8
159	5-5151095	GRMZM2G162672	CHLG1	Chlorophyll Biosynthesis	L3Base	5	5151095	2.06569	3.32e-05	0.0844595	4.4792	trans	4	No	98	8
159	5-5151095	GRMZM2G177412	GTR1	Porphyrin Biosynthesis	L3Base	5	5151095	0.164616	1.7e-05	0.0844595	4.76847	trans	4	No	82	8
159	5-5162713	GRMZM2G178859	COX10a	Heme Biosynthesis	L3Base	5	5162713	-12.3317	8.46e-05	0.483108	4.07256	trans	1	No	24	8
159	5-5162869	GRMZM2G036455	PCR2	Chlorophyll Biosynthesis	L3Base	5	5162869	0.12908	9.77e-05	0.0844595	4.00992	trans	1	No	38	8
159	5-5162911	GRMZM5G891373	GTS2	Porphyrin Biosynthesis	L3Base	5	5162911	0.14673	1.4e-05	0.0540541	4.85497	trans	1	No	66	8
160	5-6936068	GRMZM2G349062	LLS1L1	Chlorophyll Catabolism	L3Base	5	6936068	2.01764	3.57e-05	0.459459	4.44741	trans	1	No	43	8
160	5-6936543	GRMZM2G170734	CHPH1	Chlorophyll Catabolism	L3Base	5	6936543	-0.0540005	5.17e-05	0.0540541	4.28693	trans	1	No	26	8
160	5-6937210	GRMZM2G101004	ELM2	Bilin Biosynthesis	L3Base	5	6937210	-0.0135169	7.22e-05	0.0878378	4.14143	trans	2	No	69	8
160	5-6937210	GRMZM2G177412	GTR1	Porphyrin Biosynthesis	L3Base	5	6937210	0.138577	3.74e-05	0.0878378	4.42718	trans	2	No	82	8
160	5-6937818	GRMZM2G113325	FC2	Heme Biosynthesis	L3Base	5	6937818	-0.00648526	5.38e-05	0.449324	4.26889	trans	1	No	38	8
160	5-6940108	AC213521.3_FG005	GTR2	Porphyrin Biosynthesis	L3Base	5	6940108	0.00286971	3.65e-05	0.398649	4.43823	trans	1	No	67	8
160	5-6945528	AC233922.1_FG004	GTS3	Porphyrin Biosynthesis	L3Base	5	6945528	-0.17648	7.08e-05	0.216216	4.14967	trans	1	No	20	8
160	5-6946994	GRMZM2G056686	HCAR1	Chlorophyll Biosynthesis	L3Base	5	6946994	-0.00295303	1.47e-05	0.300676	4.83415	trans	1	No	43	8
161	5-8346629	GRMZM2G036455	PCR2	Chlorophyll Biosynthesis	L3Base	5	8346629	-0.096675	3.21e-05	0.131757	4.49385	trans	1	No	38	10
161	5-8352574	GRMZM2G043453	CHLD1	Chlorophyll Biosynthesis	L3Base	5	8352574	0.0965078	1.43e-05	0.125	4.84396	trans	3	No	94	10
161	5-8352574	GRMZM2G063048	DVR1	Chlorophyll Biosynthesis	L3Base	5	8352574	0.913618	5.32e-06	0.125	5.27439	trans	3	No	80	10
161	5-8352574	GRMZM2G073351	PCR3	Chlorophyll Biosynthesis	L3Base	5	8352574	0.079796	0.0001	0.125	4.00009	trans	3	No	127	10
161	5-8353043	AC213521.3_FG005	GTR2	Porphyrin Biosynthesis	L3Base	5	8353043	0.00377001	2.29e-05	0.162162	4.64007	trans	1	No	67	10
161	5-8353044	GRMZM2G026117	CF1	Porphyrin Biosynthesis	L3Base	5	8353044	0.597155	2.3e-05	0.158784	4.63913	trans	5	No	155	10
161	5-8353044	GRMZM2G041159	CF1L1	Porphyrin Biosynthesis	L3Base	5	8353044	0.274198	5.57e-06	0.158784	5.25407	trans	5	No	54	10
161	5-8353044	GRMZM2G081462	MPEC1	Chlorophyll Biosynthesis	L3Base	5	8353044	0.0798051	4.07e-05	0.158784	4.3899	trans	5	No	120	10
161	5-8353044	GRMZM2G161673	MPMT1	Chlorophyll Biosynthesis	L3Base	5	8353044	0.471923	8.09e-07	0.158784	6.09221	trans	5	No	116	10
161	5-8353044	GRMZM2G458824	RCCR1	Chlorophyll Catabolism	L3Base	5	8353044	0.477169	6.53e-05	0.158784	4.18505	trans	5	No	45	10
162	5-12590863	GRMZM2G126873	LLS1L5	Chlorophyll Catabolism	L3Base	5	12590863	0.0843837	4.55e-05	0.236486	4.34231	trans	1	No	16	8
162	5-12595645	GRMZM2G010196	YCF54	Chlorophyll Biosynthesis	L3Base	5	12595645	0.221691	8.67e-05	0.216216	4.06212	trans	4	No	137	8
162	5-12595645	GRMZM2G044074	LES22	Porphyrin Biosynthesis	L3Base	5	12595645	0.00472252	9.28e-05	0.216216	4.03223	trans	4	No	101	8
162	5-12595645	GRMZM2G116258	GSA1	Porphyrin Biosynthesis	L3Base	5	12595645	0.96309	9.72e-05	0.216216	4.01216	trans	4	No	134	8
162	5-12595645	GRMZM2G419806	OY1	Chlorophyll Biosynthesis	L3Base	5	12595645	0.090589	7.87e-05	0.216216	4.10377	trans	4	No	157	8
162	5-12595672	GRMZM2G105644	GGH1	Chlorophyll Biosynthesis	L3Base	5	12595672	0.0428441	8.57e-05	0.0574324	4.06708	trans	1	No	130	8
162	5-12604623	GRMZM2G041159	CF1L1	Porphyrin Biosynthesis	L3Base	5	12604623	0.454188	1.06e-05	0.0540541	4.97492	trans	1	No	54	8
162	5-12618473	GRMZM2G004222	HO6	Bilin Biosynthesis	L3Base	5	12618473	-0.0198892	1.85e-05	0.155405	4.73373	trans	1	No	46	8
163	5-13747956	GRMZM2G339563	LLS1	Chlorophyll Catabolism	L3Base	5	13747956	0.139944	1.66e-05	0.135135	4.77869	trans	1	No	40	8
163	5-13752825	GRMZM2G058261	PRPO4	Porphyrin Biosynthesis	L3Base	5	13752825	-0.153294	5.56e-05	0.182432	4.25485	trans	1	No	63	8
163	5-13757814	GRMZM2G091837	NYE1	Chlorophyll Catabolism	L3Base	5	13757814	-0.00473381	3.4e-05	0.260135	4.46854	trans	1	No	11	8
163	5-13758142	GRMZM2G032282	CPX2	Porphyrin Biosynthesis	L3Base	5	13758142	0.404356	9.1e-05	0.388514	4.04117	trans	1	No	41	8
163	5-13758313	GRMZM2G323024	CHLH1	Chlorophyll Biosynthesis	L3Base	5	13758313	0.155931	8.01e-05	0.263514	4.09627	trans	1	No	50	8
163	5-13759225	GRMZM2G105644	GGH1	Chlorophyll Biosynthesis	L3Base	5	13759225	0.0190286	3.53e-05	0.408784	4.45195	trans	1	No	130	8
163	5-13764238	GRMZM2G010196	YCF54	Chlorophyll Biosynthesis	L3Base	5	13764238	0.272494	6.74e-06	0.172297	5.17154	trans	2	No	137	8
163	5-13764238	GRMZM2G026117	CF1	Porphyrin Biosynthesis	L3Base	5	13764238	0.552744	3.93e-05	0.172297	4.40597	trans	2	No	155	8
164	5-18145469	GRMZM2G471579	HO7	Bilin Biosynthesis	L3Base	5	18145469	0.12806	2.35e-05	0.0912162	4.62953	trans	1	No	33	8
164	5-18153494	GRMZM2G065194	NYC1L1	Chlorophyll Biosynthesis	L3Base	5	18153494	-0.642251	6.17e-06	0.256757	5.20974	trans	1	No	47	8
164	5-18159278	GRMZM2G161673	MPMT1	Chlorophyll Biosynthesis	L3Base	5	18159278	0.305111	2.12e-05	0.445946	4.6745	trans	2	No	116	8
164	5-18159278	GRMZM2G397247	ALAD1	Porphyrin Biosynthesis	L3Base	5	18159278	0.251369	6.82e-06	0.445946	5.16631	trans	2	No	135	8
164	5-18159548	GRMZM2G025031	LES22L2	Porphyrin Biosynthesis	L3Base	5	18159548	0.19962	5.23e-05	0.135135	4.28124	trans	2	No	20	8
164	5-18159548	GRMZM2G107402	GTR3	Porphyrin Biosynthesis	L3Base	5	18159548	0.463288	4.72e-05	0.135135	4.326	trans	2	No	32	8
164	5-18159920	GRMZM2G039396	PRPO1	Porphyrin Biosynthesis	L3Base	5	18159920	0.401999	4.82e-05	0.179054	4.31658	trans	1	No	93	8
164	5-18161536	GRMZM2G047095	FC1	Heme Biosynthesis	L3Base	5	18161536	-0.109486	4.62e-06	0.0810811	5.33491	trans	1	No	12	8
165	5-20908426	GRMZM2G026117	CF1	Porphyrin Biosynthesis	L3Base	5	20908426	-1.14963	9.89e-06	0.0506757	5.00473	trans	8	Yes	155	8
165	5-20908426	GRMZM2G043453	CHLD1	Chlorophyll Biosynthesis	L3Base	5	20908426	-0.164312	1.34e-05	0.0506757	4.87211	trans	8	Yes	94	8
165	5-20908426	GRMZM2G081462	MPEC1	Chlorophyll Biosynthesis	L3Base	5	20908426	-0.1371	7.08e-05	0.0506757	4.15005	trans	8	Yes	120	8
165	5-20908426	GRMZM2G101004	ELM2	Bilin Biosynthesis	L3Base	5	20908426	0.0196981	5.97e-05	0.0506757	4.22427	trans	8	Yes	69	8
165	5-20908426	GRMZM2G105644	GGH1	Chlorophyll Biosynthesis	L3Base	5	20908426	-0.0451816	3.07e-05	0.0506757	4.5133	trans	8	Yes	130	8
165	5-20908426	GRMZM2G116258	GSA1	Porphyrin Biosynthesis	L3Base	5	20908426	-2.27433	1.98e-06	0.0506757	5.70385	trans	8	Yes	134	8
165	5-20908426	GRMZM2G161673	MPMT1	Chlorophyll Biosynthesis	L3Base	5	20908426	-0.724623	1.77e-05	0.0506757	4.7509	trans	8	Yes	116	8
165	5-20908426	GRMZM2G162672	CHLG1	Chlorophyll Biosynthesis	L3Base	5	20908426	-3.1358	7.76e-07	0.0506757	6.11032	trans	8	Yes	98	8
166	5-27998682	GRMZM2G073351	PCR3	Chlorophyll Biosynthesis	L3Base	5	27998682	-0.140111	1.11e-06	0.0540541	5.95536	trans	1	No	127	13
166	5-28011175	GRMZM2G026117	CF1	Porphyrin Biosynthesis	L3Base	5	28011175	-0.884946	3.69e-07	0.108108	6.43276	trans	4	No	155	13
166	5-28011175	GRMZM2G162672	CHLG1	Chlorophyll Biosynthesis	L3Base	5	28011175	-1.78917	3.2e-05	0.108108	4.49544	trans	4	No	98	13
166	5-28011175	GRMZM2G397247	ALAD1	Porphyrin Biosynthesis	L3Base	5	28011175	-0.406795	3.7e-06	0.108108	5.43195	trans	4	No	135	13
166	5-28011175	GRMZM6G815941	SHFC1	Siroheme Biosynthesis	L3Base	5	28011175	-0.441692	2.55e-05	0.108108	4.59363	trans	4	No	45	13
166	5-28012358	GRMZM2G010196	YCF54	Chlorophyll Biosynthesis	L3Base	5	28012358	-0.337616	4.3e-06	0.108108	5.36635	trans	2	No	137	13
166	5-28012358	GRMZM2G043453	CHLD1	Chlorophyll Biosynthesis	L3Base	5	28012358	-0.119791	1.96e-06	0.108108	5.70877	trans	2	No	94	13
166	5-28022669	AC213521.3_FG005	GTR2	Porphyrin Biosynthesis	L3Base	5	28022669	-0.00484751	9.83e-05	0.0912162	4.00725	trans	5	No	67	13
166	5-28022669	GRMZM2G004222	HO6	Bilin Biosynthesis	L3Base	5	28022669	-0.027893	2.22e-06	0.0912162	5.65278	trans	5	No	46	13
166	5-28022669	GRMZM2G058261	PRPO4	Porphyrin Biosynthesis	L3Base	5	28022669	-0.266673	5.02e-07	0.0912162	6.29943	trans	5	No	63	13
166	5-28022669	GRMZM2G105644	GGH1	Chlorophyll Biosynthesis	L3Base	5	28022669	-0.0337025	1.73e-05	0.0912162	4.76132	trans	5	No	130	13
166	5-28022669	GRMZM2G161673	MPMT1	Chlorophyll Biosynthesis	L3Base	5	28022669	-0.531375	1.39e-05	0.0912162	4.85852	trans	5	No	116	13
166	5-28040807	GRMZM2G101004	ELM2	Bilin Biosynthesis	L3Base	5	28040807	0.01408	2.71e-05	0.111486	4.56694	trans	1	No	69	13
167	5-35398375	GRMZM2G000739	SUM2	Siroheme Biosynthesis	L3Base	5	35398375	0.21307	3.23e-06	0.165541	5.49105	trans	1	No	30	8
167	5-35414470	GRMZM2G026117	CF1	Porphyrin Biosynthesis	L3Base	5	35414470	-0.496312	2.96e-05	0.445946	4.52936	trans	4	No	155	8
167	5-35414470	GRMZM2G039396	PRPO1	Porphyrin Biosynthesis	L3Base	5	35414470	-0.364281	5.66e-06	0.445946	5.24733	trans	4	No	93	8
167	5-35414470	GRMZM2G162672	CHLG1	Chlorophyll Biosynthesis	L3Base	5	35414470	-1.41572	1.17e-06	0.445946	5.93365	trans	4	No	98	8
167	5-35414470	GRMZM2G397247	ALAD1	Porphyrin Biosynthesis	L3Base	5	35414470	-0.246121	5.05e-05	0.445946	4.29662	trans	4	No	135	8
167	5-35423817	GRMZM2G323024	CHLH1	Chlorophyll Biosynthesis	L3Base	5	35423817	-0.149261	7.33e-05	0.358108	4.13466	trans	1	No	50	8
167	5-35424736	GRMZM2G105644	GGH1	Chlorophyll Biosynthesis	L3Base	5	35424736	-0.018938	9.32e-05	0.483108	4.03047	trans	1	No	130	8
167	5-35427504	GRMZM2G073351	PCR3	Chlorophyll Biosynthesis	L3Base	5	35427504	-0.0665187	4.27e-06	0.452703	5.3692	trans	1	No	127	8
168	5-71794099	GRMZM2G161673	MPMT1	Chlorophyll Biosynthesis	L3Base	5	71794099	0.309155	2.25e-05	0.425676	4.64856	trans	1	No	116	9
168	5-71795541	GRMZM2G419111	GGH2	Chlorophyll Biosynthesis	L3Base	5	71795541	0.0484234	5.26e-05	0.283784	4.27927	trans	1	No	27	9
168	5-71801273	GRMZM2G056686	HCAR1	Chlorophyll Biosynthesis	L3Base	5	71801273	-0.00435635	1.47e-05	0.0810811	4.83139	trans	1	No	43	9
168	5-71802232	GRMZM2G073351	PCR3	Chlorophyll Biosynthesis	L3Base	5	71802232	-0.123342	5.23e-06	0.0709459	5.28168	trans	2	No	127	9
168	5-71802232	GRMZM2G177412	GTR1	Porphyrin Biosynthesis	L3Base	5	71802232	-0.150887	7.73e-05	0.0709459	4.11196	trans	2	No	82	9
168	5-71812884	GRMZM2G107402	GTR3	Porphyrin Biosynthesis	L3Base	5	71812884	-0.59047	4.41e-05	0.0810811	4.35571	trans	1	No	32	9
168	5-71820762	GRMZM2G103197	CHPH3/CHAO1	Chlorophyll Catabolism	L3Base	5	71820762	-0.117586	4.25e-05	0.476351	4.37163	trans	1	No	23	9
168	5-71830235	GRMZM2G039396	PRPO1	Porphyrin Biosynthesis	L3Base	5	71830235	0.434012	6.93e-06	0.297297	5.15913	trans	1	No	93	9
168	5-71832065	GRMZM2G036455	PCR2	Chlorophyll Biosynthesis	L3Base	5	71832065	0.068169	7.65e-05	0.317568	4.11652	trans	1	No	38	9
169	5-85117253	GRMZM2G101004	ELM2	Bilin Biosynthesis	L3Base	5	85117253	-0.0107026	9.57e-05	0.152027	4.01888	trans	1	No	69	10
169	5-85117822	GRMZM2G004222	HO6	Bilin Biosynthesis	L3Base	5	85117822	-0.0306555	2.54e-05	0.0540541	4.59594	trans	2	No	46	10
169	5-85117822	GRMZM2G063048	DVR1	Chlorophyll Biosynthesis	L3Base	5	85117822	-1.17458	9.75e-05	0.0540541	4.01102	trans	2	No	80	10
169	5-85120818	GRMZM2G057491	GTS5	Porphyrin Biosynthesis	L3Base	5	85120818	-0.0289951	3.91e-05	0.206081	4.40729	trans	1	No	19	10
169	5-85121347	GRMZM2G323024	CHLH1	Chlorophyll Biosynthesis	L3Base	5	85121347	0.186488	5.32e-06	0.222973	5.27386	trans	1	No	50	10
169	5-85134281	GRMZM5G891373	GTS2	Porphyrin Biosynthesis	L3Base	5	85134281	-0.0948276	3.41e-05	0.138514	4.4675	trans	1	No	66	10
169	5-85142071	AC213521.3_FG005	GTR2	Porphyrin Biosynthesis	L3Base	5	85142071	-0.00620077	2.21e-06	0.0743243	5.65528	trans	4	No	67	10
169	5-85142071	GRMZM2G073351	PCR3	Chlorophyll Biosynthesis	L3Base	5	85142071	-0.123031	6.1e-06	0.0743243	5.21487	trans	4	No	127	10
169	5-85142071	GRMZM2G081462	MPEC1	Chlorophyll Biosynthesis	L3Base	5	85142071	-0.120328	1.34e-05	0.0743243	4.87232	trans	4	No	120	10
169	5-85142071	GRMZM2G116258	GSA1	Porphyrin Biosynthesis	L3Base	5	85142071	-1.52387	8.23e-05	0.0743243	4.08472	trans	4	No	134	10
170	5-144016603	GRMZM2G170734	CHPH1	Chlorophyll Catabolism	L3Base	5	144016603	0.0304549	2.25e-05	0.263514	4.64743	trans	1	No	26	14
170	5-144021804	GRMZM2G377539	LES22L3	Porphyrin Biosynthesis	L3Base	5	144021804	-0.0931947	6.73e-05	0.10473	4.17169	trans	1	No	24	14
170	5-144026084	GRMZM2G024738	LES22L1	Porphyrin Biosynthesis	L3Base	5	144026084	-0.0995798	3.43e-05	0.462838	4.4643	trans	1	No	13	14
170	5-144026216	AC213521.3_FG005	GTR2	Porphyrin Biosynthesis	L3Base	5	144026216	-0.00289555	9.51e-05	0.293919	4.02202	trans	4	No	67	14
170	5-144026216	GRMZM2G026117	CF1	Porphyrin Biosynthesis	L3Base	5	144026216	-0.492658	2.81e-05	0.293919	4.55082	trans	4	No	155	14
170	5-144026216	GRMZM2G073351	PCR3	Chlorophyll Biosynthesis	L3Base	5	144026216	-0.0608865	6.77e-05	0.293919	4.16936	trans	4	No	127	14
170	5-144026216	GRMZM2G464328	GUN4	Chlorophyll Biosynthesis	L3Base	5	144026216	-0.0624156	2.06e-06	0.293919	5.6851	trans	4	No	96	14
170	5-144026659	GRMZM6G815941	SHFC1	Siroheme Biosynthesis	L3Base	5	144026659	0.30494	5.68e-05	0.293919	4.24549	trans	1	No	45	14
170	5-144029084	GRMZM2G177412	GTR1	Porphyrin Biosynthesis	L3Base	5	144029084	0.0921044	4.32e-06	0.486486	5.36457	trans	1	No	82	14
170	5-144030823	GRMZM2G032282	CPX2	Porphyrin Biosynthesis	L3Base	5	144030823	0.522684	2.41e-05	0.233108	4.61803	trans	1	No	41	14
170	5-144031672	GRMZM2G116258	GSA1	Porphyrin Biosynthesis	L3Base	5	144031672	1.03062	2.3e-05	0.246622	4.63818	trans	1	No	134	14
170	5-144031691	GRMZM2G010196	YCF54	Chlorophyll Biosynthesis	L3Base	5	144031691	0.217666	5.63e-05	0.27027	4.24975	trans	2	No	137	14
170	5-144031691	GRMZM2G397247	ALAD1	Porphyrin Biosynthesis	L3Base	5	144031691	0.325024	8.83e-07	0.27027	6.05422	trans	2	No	135	14
170	5-144044634	GRMZM2G105644	GGH1	Chlorophyll Biosynthesis	L3Base	5	144044634	0.0223042	2.52e-05	0.300676	4.59838	trans	1	No	130	14
171	5-144429111	AC209626.2_FG013	LES28	Porphyrin Biosynthesis	L3Base	5	144429111	0.224091	9.52e-06	0.347973	5.02124	trans	1	No	35	12
171	5-144432932	GRMZM2G039396	PRPO1	Porphyrin Biosynthesis	L3Base	5	144432932	-0.334941	9.63e-05	0.263514	4.01615	trans	1	No	93	12
171	5-144436443	GRMZM2G171390	PHAO1	Chlorophyll Biosynthesis	L3Base	5	144436443	0.408965	3.34e-05	0.165541	4.47565	trans	1	No	40	12
171	5-144437797	GRMZM2G127421	CHPH2	Chlorophyll Catabolism	L3Base	5	144437797	-0.160244	7.87e-06	0.162162	5.10381	trans	1	No	33	12
171	5-144439449	GRMZM2G471579	HO7	Bilin Biosynthesis	L3Base	5	144439449	-0.124439	3.05e-05	0.0844595	4.5159	trans	1	No	33	12
171	5-144446803	GRMZM2G138190	SGRL1	Chlorophyll Catabolism	L3Base	5	144446803	-0.21444	9.71e-05	0.314189	4.01274	trans	1	No	46	12
171	5-144447471	GRMZM2G159013	FC3	Heme Biosynthesis	L3Base	5	144447471	1.8278	6.92e-05	0.290541	4.16015	trans	1	No	30	12
171	5-144451194	GRMZM2G177412	GTR1	Porphyrin Biosynthesis	L3Base	5	144451194	-0.0854524	3.84e-05	0.317568	4.41586	trans	2	No	82	12
171	5-144451194	GRMZM2G464328	GUN4	Chlorophyll Biosynthesis	L3Base	5	144451194	-0.0572697	7.55e-06	0.317568	5.12193	trans	2	No	96	12
171	5-144452049	GRMZM2G101004	ELM2	Bilin Biosynthesis	L3Base	5	144452049	-0.0107334	8.1e-05	0.165541	4.09148	trans	1	No	69	12
171	5-144454210	GRMZM2G084958	PCR1	Chlorophyll Biosynthesis	L3Base	5	144454210	-0.332189	7.28e-05	0.168919	4.13775	trans	1	No	47	12
171	5-144463566	GRMZM5G831313	PRPO5	Porphyrin Biosynthesis	L3Base	5	144463566	-0.134374	8.66e-05	0.22973	4.06252	trans	1	No	9	12
172	5-145739931	GRMZM5G891373	GTS2	Porphyrin Biosynthesis	L3Base	5	145739931	-0.0956604	4.47e-05	0.138514	4.3496	trans	1	No	66	10
172	5-145741111	GRMZM2G116258	GSA1	Porphyrin Biosynthesis	L3Base	5	145741111	1.26876	1.39e-07	0.226351	6.85567	trans	3	No	134	10
172	5-145741111	GRMZM2G397247	ALAD1	Porphyrin Biosynthesis	L3Base	5	145741111	0.312758	4.33e-06	0.226351	5.36397	trans	3	No	135	10
172	5-145741111	GRMZM2G464328	GUN4	Chlorophyll Biosynthesis	L3Base	5	145741111	0.0708753	8.74e-07	0.226351	6.0587	trans	3	No	96	10
172	5-145742673	GRMZM2G107402	GTR3	Porphyrin Biosynthesis	L3Base	5	145742673	0.441421	2.93e-05	0.155405	4.53366	trans	1	No	32	10
172	5-145753022	GRMZM2G041159	CF1L1	Porphyrin Biosynthesis	L3Base	5	145753022	0.310268	5.39e-07	0.155405	6.26854	trans	5	No	54	10
172	5-145753022	GRMZM2G044074	LES22	Porphyrin Biosynthesis	L3Base	5	145753022	0.00591773	1.45e-05	0.155405	4.83815	trans	5	No	101	10
172	5-145753022	GRMZM2G105644	GGH1	Chlorophyll Biosynthesis	L3Base	5	145753022	0.0285024	4.88e-06	0.155405	5.31169	trans	5	No	130	10
172	5-145753022	GRMZM2G419806	OY1	Chlorophyll Biosynthesis	L3Base	5	145753022	0.116164	7.24e-06	0.155405	5.14034	trans	5	No	157	10
172	5-145753022	GRMZM2G458824	RCCR1	Chlorophyll Catabolism	L3Base	5	145753022	0.494014	6.75e-05	0.155405	4.17087	trans	5	No	45	10
173	5-146512128	GRMZM5G891373	GTS2	Porphyrin Biosynthesis	L3Base	5	146512128	0.124972	2.48e-05	0.0709459	4.60473	trans	1	No	66	9
173	5-146517450	GRMZM2G161673	MPMT1	Chlorophyll Biosynthesis	L3Base	5	146517450	0.293735	9.68e-05	0.462838	4.01416	trans	1	No	116	9
173	5-146518259	GRMZM2G105644	GGH1	Chlorophyll Biosynthesis	L3Base	5	146518259	0.0199187	5.58e-05	0.418919	4.25361	trans	1	No	130	9
173	5-146520319	GRMZM2G010196	YCF54	Chlorophyll Biosynthesis	L3Base	5	146520319	0.193798	6.44e-05	0.415541	4.19117	trans	1	No	137	9
173	5-146520420	GRMZM2G026117	CF1	Porphyrin Biosynthesis	L3Base	5	146520420	0.49406	6e-06	0.408784	5.2221	trans	5	No	155	9
173	5-146520420	GRMZM2G073351	PCR3	Chlorophyll Biosynthesis	L3Base	5	146520420	0.0618838	1.28e-05	0.408784	4.89266	trans	5	No	127	9
173	5-146520420	GRMZM2G081462	MPEC1	Chlorophyll Biosynthesis	L3Base	5	146520420	0.0680416	6.89e-06	0.408784	5.16169	trans	5	No	120	9
173	5-146520420	GRMZM2G116258	GSA1	Porphyrin Biosynthesis	L3Base	5	146520420	0.858252	7.07e-05	0.408784	4.15062	trans	5	No	134	9
173	5-146520420	GRMZM2G162672	CHLG1	Chlorophyll Biosynthesis	L3Base	5	146520420	1.42047	3.22e-07	0.408784	6.49165	trans	5	No	98	9
174	5-167481408	GRMZM2G177412	GTR1	Porphyrin Biosynthesis	L3Base	5	167481408	0.100047	1.16e-05	0.243243	4.93564	trans	1	No	82	14
174	5-167482921	GRMZM5G861678	ELM1	Bilin Biosynthesis	L3Base	5	167482921	0.0357917	2.4e-05	0.307432	4.61982	trans	1	No	10	14
174	5-167494132	AC213521.3_FG005	GTR2	Porphyrin Biosynthesis	L3Base	5	167494132	0.003409	4.27e-05	0.189189	4.36992	trans	10	Yes	67	14
174	5-167494132	GRMZM2G010196	YCF54	Chlorophyll Biosynthesis	L3Base	5	167494132	0.28864	2.07e-06	0.189189	5.68329	trans	10	Yes	137	14
174	5-167494132	GRMZM2G026117	CF1	Porphyrin Biosynthesis	L3Base	5	167494132	0.571997	3.22e-05	0.189189	4.49232	trans	10	Yes	155	14
174	5-167494132	GRMZM2G073351	PCR3	Chlorophyll Biosynthesis	L3Base	5	167494132	0.0877088	1.22e-06	0.189189	5.91443	trans	10	Yes	127	14
174	5-167494132	GRMZM2G084958	PCR1	Chlorophyll Biosynthesis	L3Base	5	167494132	0.340767	1.49e-05	0.189189	4.82564	trans	10	Yes	47	14
174	5-167494132	GRMZM2G116258	GSA1	Porphyrin Biosynthesis	L3Base	5	167494132	1.28699	1.32e-06	0.189189	5.87873	trans	10	Yes	134	14
174	5-167494132	GRMZM2G162672	CHLG1	Chlorophyll Biosynthesis	L3Base	5	167494132	1.41644	6.36e-05	0.189189	4.19625	trans	10	Yes	98	14
174	5-167494132	GRMZM2G397247	ALAD1	Porphyrin Biosynthesis	L3Base	5	167494132	0.310701	2.16e-05	0.189189	4.66464	trans	10	Yes	135	14
174	5-167494132	GRMZM2G419806	OY1	Chlorophyll Biosynthesis	L3Base	5	167494132	0.106559	1.92e-05	0.189189	4.71599	trans	10	Yes	157	14
174	5-167494132	GRMZM2G464328	GUN4	Chlorophyll Biosynthesis	L3Base	5	167494132	0.0609801	4.09e-05	0.189189	4.38843	trans	10	Yes	96	14
174	5-167494551	GRMZM2G065194	NYC1L1	Chlorophyll Biosynthesis	L3Base	5	167494551	0.531126	2.43e-05	0.39527	4.61465	trans	1	No	47	14
174	5-167509388	GRMZM2G058261	PRPO4	Porphyrin Biosynthesis	L3Base	5	167509388	0.188583	1.38e-05	0.135135	4.85893	trans	1	No	63	14
175	5-168723231	GRMZM2G177412	GTR1	Porphyrin Biosynthesis	L3Base	5	168723231	-0.146743	3.27e-05	0.0810811	4.48486	trans	1	No	82	8
175	5-168723424	GRMZM2G026117	CF1	Porphyrin Biosynthesis	L3Base	5	168723424	-0.846168	2.94e-05	0.0641892	4.53212	trans	3	No	155	8
175	5-168723424	GRMZM2G058261	PRPO4	Porphyrin Biosynthesis	L3Base	5	168723424	-0.226406	6.35e-05	0.0641892	4.19696	trans	3	No	63	8
175	5-168723424	GRMZM2G101004	ELM2	Bilin Biosynthesis	L3Base	5	168723424	0.0177117	4.5e-06	0.0641892	5.34651	trans	3	No	69	8
175	5-168741359	GRMZM2G105644	GGH1	Chlorophyll Biosynthesis	L3Base	5	168741359	-0.0298739	3.59e-05	0.114865	4.4452	trans	1	No	130	8
175	5-168745474	GRMZM2G073351	PCR3	Chlorophyll Biosynthesis	L3Base	5	168745474	-0.0993373	1.7e-05	0.0945946	4.77021	trans	2	No	127	8
175	5-168745474	GRMZM2G464328	GUN4	Chlorophyll Biosynthesis	L3Base	5	168745474	-0.0814187	3.86e-05	0.0945946	4.41311	trans	2	No	96	8
175	5-168752815	GRMZM2G039396	PRPO1	Porphyrin Biosynthesis	L3Base	5	168752815	0.378161	4.66e-05	0.239865	4.33179	trans	1	No	93	8
176	5-183326858	GRMZM2G084958	PCR1	Chlorophyll Biosynthesis	L3Base	5	183326858	-0.300231	1.76e-05	0.337838	4.7543	trans	1	No	47	13
176	5-183327799	GRMZM2G105319	CHLH2	Chlorophyll Biosynthesis	L3Base	5	183327799	0.0325006	6.08e-05	0.368243	4.21599	trans	1	No	10	13
176	5-183329014	GRMZM2G038487	CHAO2	Chlorophyll Biosynthesis	L3Base	5	183329014	0.317779	2.85e-07	0.266892	6.54541	trans	2	No	39	13
176	5-183329014	GRMZM2G323024	CHLH1	Chlorophyll Biosynthesis	L3Base	5	183329014	0.174859	1.38e-05	0.266892	4.85918	trans	2	No	50	13
176	5-183331052	GRMZM2G026117	CF1	Porphyrin Biosynthesis	L3Base	5	183331052	0.462865	2.65e-05	0.381757	4.57626	trans	4	No	155	13
176	5-183331052	GRMZM2G039396	PRPO1	Porphyrin Biosynthesis	L3Base	5	183331052	0.339834	6.76e-06	0.381757	5.16977	trans	4	No	93	13
176	5-183331052	GRMZM2G101004	ELM2	Bilin Biosynthesis	L3Base	5	183331052	-0.00927317	1.3e-05	0.381757	4.88546	trans	4	No	69	13
176	5-183331052	GRMZM2G161673	MPMT1	Chlorophyll Biosynthesis	L3Base	5	183331052	0.289946	7.52e-05	0.381757	4.12352	trans	4	No	116	13
176	5-183331166	GRMZM2G073351	PCR3	Chlorophyll Biosynthesis	L3Base	5	183331166	0.0684051	2.51e-06	0.391892	5.60084	trans	2	No	127	13
176	5-183331166	GRMZM2G105644	GGH1	Chlorophyll Biosynthesis	L3Base	5	183331166	0.0188897	4.09e-05	0.391892	4.38873	trans	2	No	130	13
176	5-183332802	GRMZM2G116258	GSA1	Porphyrin Biosynthesis	L3Base	5	183332802	1.81919	4.77e-05	0.0574324	4.32148	trans	1	No	134	13
176	5-183341949	GRMZM2G170013	NYC1	Chlorophyll Biosynthesis	L3Base	5	183341949	-0.111388	2.3e-06	0.0574324	5.63758	trans	1	No	40	13
176	5-183342997	GRMZM5G891373	GTS2	Porphyrin Biosynthesis	L3Base	5	183342997	-0.115159	2.28e-05	0.101351	4.64189	trans	1	No	66	13
177	5-187334970	GRMZM2G041159	CF1L1	Porphyrin Biosynthesis	L3Base	5	187334970	-0.196411	4.14e-05	0.334459	4.38332	trans	1	No	54	9
177	5-187339228	GRMZM2G026117	CF1	Porphyrin Biosynthesis	L3Base	5	187339228	-0.956202	1.39e-05	0.0506757	4.85773	trans	7	No	155	9
177	5-187339228	GRMZM2G044074	LES22	Porphyrin Biosynthesis	L3Base	5	187339228	-0.00867891	1.76e-05	0.0506757	4.75554	trans	7	No	101	9
177	5-187339228	GRMZM2G084958	PCR1	Chlorophyll Biosynthesis	L3Base	5	187339228	-0.552344	4.84e-05	0.0506757	4.31477	trans	7	No	47	9
177	5-187339228	GRMZM2G116258	GSA1	Porphyrin Biosynthesis	L3Base	5	187339228	-1.66153	4.77e-05	0.0506757	4.3211	trans	7	No	134	9
177	5-187339228	GRMZM2G162672	CHLG1	Chlorophyll Biosynthesis	L3Base	5	187339228	-2.13167	8.29e-05	0.0506757	4.0816	trans	7	No	98	9
177	5-187339228	GRMZM2G397247	ALAD1	Porphyrin Biosynthesis	L3Base	5	187339228	-0.527067	2.64e-06	0.0506757	5.57776	trans	7	No	135	9
177	5-187339228	GRMZM2G419806	OY1	Chlorophyll Biosynthesis	L3Base	5	187339228	-0.173893	5.66e-06	0.0506757	5.24729	trans	7	No	157	9
177	5-187353662	GRMZM2G339563	LLS1	Chlorophyll Catabolism	L3Base	5	187353662	0.187926	1.3e-06	0.0709459	5.88571	trans	1	No	40	9
178	5-188236300	GRMZM2G159013	FC3	Heme Biosynthesis	L3Base	5	188236300	3.95776	1.34e-05	0.0506757	4.87317	trans	1	No	30	10
178	5-188236303	GRMZM2G159013	FC3	Heme Biosynthesis	L3Base	5	188236303	3.95776	1.34e-05	0.0506757	4.87317	trans	1	No	30	10
178	5-188236638	GRMZM2G081462	MPEC1	Chlorophyll Biosynthesis	L3Base	5	188236638	0.161189	2.87e-06	0.0641892	5.54218	trans	9	Yes	120	10
178	5-188236638	GRMZM2G101004	ELM2	Bilin Biosynthesis	L3Base	5	188236638	-0.0214151	1.32e-05	0.0641892	4.88046	trans	9	Yes	69	10
178	5-188236638	GRMZM2G103197	CHPH3/CHAO1	Chlorophyll Catabolism	L3Base	5	188236638	0.290007	3.97e-05	0.0641892	4.4017	trans	9	Yes	23	10
178	5-188236638	GRMZM2G161673	MPMT1	Chlorophyll Biosynthesis	L3Base	5	188236638	0.67756	5.82e-05	0.0641892	4.23523	trans	9	Yes	116	10
178	5-188236638	GRMZM2G170013	NYC1	Chlorophyll Biosynthesis	L3Base	5	188236638	0.0950653	5.23e-05	0.0641892	4.28125	trans	9	Yes	40	10
178	5-188236638	GRMZM2G171390	PHAO1	Chlorophyll Biosynthesis	L3Base	5	188236638	0.667595	1.66e-05	0.0641892	4.78011	trans	9	Yes	40	10
178	5-188236638	GRMZM2G177412	GTR1	Porphyrin Biosynthesis	L3Base	5	188236638	0.188889	3.08e-05	0.0641892	4.51169	trans	9	Yes	82	10
178	5-188236638	GRMZM2G323024	CHLH1	Chlorophyll Biosynthesis	L3Base	5	188236638	0.331188	6.61e-05	0.0641892	4.18005	trans	9	Yes	50	10
178	5-188236638	GRMZM2G464328	GUN4	Chlorophyll Biosynthesis	L3Base	5	188236638	0.115084	2.22e-05	0.0641892	4.65283	trans	9	Yes	96	10
179	5-193488047	GRMZM2G043277	HO2	Bilin Biosynthesis	L3Base	5	193488047	-0.143699	2.79e-05	0.135135	4.55459	trans	1	No	28	10
179	5-193492841	GRMZM2G032282	CPX2	Porphyrin Biosynthesis	L3Base	5	193492841	-0.696912	6.48e-06	0.10473	5.18861	trans	1	No	41	10
179	5-193503641	GRMZM2G038487	CHAO2	Chlorophyll Biosynthesis	L3Base	5	193503641	-0.252197	2.16e-05	0.297297	4.66638	trans	1	No	39	10
179	5-193509872	GRMZM2G039396	PRPO1	Porphyrin Biosynthesis	L3Base	5	193509872	0.377059	5.4e-05	0.199324	4.26768	trans	4	No	93	10
179	5-193509872	GRMZM2G065194	NYC1L1	Chlorophyll Biosynthesis	L3Base	5	193509872	0.645231	4.6e-05	0.199324	4.3372	trans	4	No	47	10
179	5-193509872	GRMZM2G397247	ALAD1	Porphyrin Biosynthesis	L3Base	5	193509872	0.316577	6.26e-06	0.199324	5.20354	trans	4	No	135	10
179	5-193509872	GRMZM2G419806	OY1	Chlorophyll Biosynthesis	L3Base	5	193509872	0.0956916	6.67e-05	0.199324	4.17557	trans	4	No	157	10
179	5-193516040	GRMZM2G364901	PRPO2	Porphyrin Biosynthesis	L3Base	5	193516040	0.000971248	1.27e-05	0.402027	4.89582	trans	1	No	23	10
179	5-193527460	GRMZM2G159013	FC3	Heme Biosynthesis	L3Base	5	193527460	1.76356	3.76e-05	0.476351	4.42498	trans	1	No	30	10
179	5-193528478	GRMZM6G815941	SHFC1	Siroheme Biosynthesis	L3Base	5	193528478	0.523199	1.23e-05	0.0709459	4.9112	trans	1	No	45	10
180	5-194760343	AC209626.2_FG013	LES28	Porphyrin Biosynthesis	L3Base	5	194760343	0.415046	2.29e-05	0.0641892	4.64089	trans	2	No	35	15
180	5-194760343	GRMZM2G323024	CHLH1	Chlorophyll Biosynthesis	L3Base	5	194760343	0.311967	1.63e-05	0.0641892	4.78893	trans	2	No	50	15
180	5-194762168	GRMZM2G081462	MPEC1	Chlorophyll Biosynthesis	L3Base	5	194762168	0.127996	2.52e-05	0.0574324	4.59894	trans	2	No	120	15
180	5-194762168	GRMZM2G116258	GSA1	Porphyrin Biosynthesis	L3Base	5	194762168	1.7177	5.3e-05	0.0574324	4.27584	trans	2	No	134	15
180	5-194764825	AC213521.3_FG005	GTR2	Porphyrin Biosynthesis	L3Base	5	194764825	0.00293688	4.81e-05	0.317568	4.31791	trans	10	Yes	67	15
180	5-194764825	GRMZM2G010196	YCF54	Chlorophyll Biosynthesis	L3Base	5	194764825	0.223337	3.16e-06	0.317568	5.50037	trans	10	Yes	137	15
180	5-194764825	GRMZM2G026117	CF1	Porphyrin Biosynthesis	L3Base	5	194764825	0.48165	1.88e-05	0.317568	4.72659	trans	10	Yes	155	15
180	5-194764825	GRMZM2G039396	PRPO1	Porphyrin Biosynthesis	L3Base	5	194764825	0.304546	7.71e-05	0.317568	4.11282	trans	10	Yes	93	15
180	5-194764825	GRMZM2G043453	CHLD1	Chlorophyll Biosynthesis	L3Base	5	194764825	0.0682603	3.22e-05	0.317568	4.49191	trans	10	Yes	94	15
180	5-194764825	GRMZM2G063048	DVR1	Chlorophyll Biosynthesis	L3Base	5	194764825	0.607684	2.34e-05	0.317568	4.63057	trans	10	Yes	80	15
180	5-194764825	GRMZM2G105644	GGH1	Chlorophyll Biosynthesis	L3Base	5	194764825	0.01927	5.29e-05	0.317568	4.27649	trans	10	Yes	130	15
180	5-194764825	GRMZM2G161673	MPMT1	Chlorophyll Biosynthesis	L3Base	5	194764825	0.364607	7.65e-07	0.317568	6.11638	trans	10	Yes	116	15
180	5-194764825	GRMZM2G397247	ALAD1	Porphyrin Biosynthesis	L3Base	5	194764825	0.262351	5.57e-06	0.317568	5.25419	trans	10	Yes	135	15
180	5-194764825	GRMZM2G419806	OY1	Chlorophyll Biosynthesis	L3Base	5	194764825	0.0899972	4.84e-06	0.317568	5.31521	trans	10	Yes	157	15
180	5-194781203	GRMZM2G339563	LLS1	Chlorophyll Catabolism	L3Base	5	194781203	0.120986	3.66e-05	0.118243	4.43683	trans	1	No	40	15
181	5-211553490	GRMZM2G323024	CHLH1	Chlorophyll Biosynthesis	L3Base	5	211553490	-0.242411	4.09e-06	0.111486	5.38845	trans	1	No	50	13
181	5-211555715	GRMZM2G084958	PCR1	Chlorophyll Biosynthesis	L3Base	5	211555715	-0.268646	4.4e-05	0.375	4.35694	trans	1	No	47	13
181	5-211556095	GRMZM2G026117	CF1	Porphyrin Biosynthesis	L3Base	5	211556095	-0.567861	2.27e-06	0.266892	5.64318	trans	3	No	155	13
181	5-211556095	GRMZM2G162672	CHLG1	Chlorophyll Biosynthesis	L3Base	5	211556095	-1.32356	8.24e-06	0.266892	5.08432	trans	3	No	98	13
181	5-211556095	GRMZM2G397247	ALAD1	Porphyrin Biosynthesis	L3Base	5	211556095	-0.263632	2.04e-05	0.266892	4.6894	trans	3	No	135	13
181	5-211556104	GRMZM2G419806	OY1	Chlorophyll Biosynthesis	L3Base	5	211556104	-0.0948954	7.06e-06	0.263514	5.15098	trans	1	No	157	13
181	5-211556888	GRMZM2G073351	PCR3	Chlorophyll Biosynthesis	L3Base	5	211556888	-0.075927	1.15e-06	0.27027	5.93776	trans	1	No	127	13
181	5-211556934	GRMZM2G177412	GTR1	Porphyrin Biosynthesis	L3Base	5	211556934	-0.102127	7.05e-05	0.189189	4.15196	trans	1	No	82	13
181	5-211557244	GRMZM2G043277	HO2	Bilin Biosynthesis	L3Base	5	211557244	-0.148181	3.03e-05	0.125	4.51868	trans	1	No	28	13
181	5-211559537	GRMZM2G063048	DVR1	Chlorophyll Biosynthesis	L3Base	5	211559537	-0.599707	4.74e-05	0.462838	4.32413	trans	2	No	80	13
181	5-211559537	GRMZM2G161673	MPMT1	Chlorophyll Biosynthesis	L3Base	5	211559537	-0.345263	5.31e-06	0.462838	5.27507	trans	2	No	116	13
181	5-211559826	GRMZM2G004222	HO6	Bilin Biosynthesis	L3Base	5	211559826	0.0310079	8.84e-07	0.0709459	6.05349	trans	1	No	46	13
181	5-211568003	GRMZM2G081462	MPEC1	Chlorophyll Biosynthesis	L3Base	5	211568003	0.106588	4.65e-06	0.14527	5.33257	trans	1	No	120	13
182	5-213974081	GRMZM2G004222	HO6	Bilin Biosynthesis	L3Base	5	213974081	-0.0381945	6.46e-06	0.0506757	5.19009	trans	1	No	46	9
182	5-213983579	GRMZM2G162776	COX10b	Heme Biosynthesis	L3Base	5	213983579	-1.22608	1.71e-05	0.452703	4.76801	trans	1	No	24	9
182	5-213984546	GRMZM2G010196	YCF54	Chlorophyll Biosynthesis	L3Base	5	213984546	0.224237	2.14e-06	0.334459	5.66948	trans	7	No	137	9
182	5-213984546	GRMZM2G026117	CF1	Porphyrin Biosynthesis	L3Base	5	213984546	0.497256	9.2e-06	0.334459	5.03637	trans	7	No	155	9
182	5-213984546	GRMZM2G105644	GGH1	Chlorophyll Biosynthesis	L3Base	5	213984546	0.0227394	6.51e-06	0.334459	5.18652	trans	7	No	130	9
182	5-213984546	GRMZM2G397247	ALAD1	Porphyrin Biosynthesis	L3Base	5	213984546	0.2494	5.15e-05	0.334459	4.28802	trans	7	No	135	9
182	5-213984546	GRMZM2G419806	OY1	Chlorophyll Biosynthesis	L3Base	5	213984546	0.0924632	1e-05	0.334459	4.99836	trans	7	No	157	9
182	5-213984546	GRMZM2G464328	GUN4	Chlorophyll Biosynthesis	L3Base	5	213984546	0.05438	1.37e-05	0.334459	4.86336	trans	7	No	96	9
182	5-213984546	GRMZM6G815941	SHFC1	Siroheme Biosynthesis	L3Base	5	213984546	0.317715	1.37e-05	0.334459	4.8628	trans	7	No	45	9
183	5-215753852	GRMZM2G026117	CF1	Porphyrin Biosynthesis	L3Base	5	215753852	1.12096	7.58e-05	0.0709459	4.1206	trans	7	No	155	8
183	5-215753852	GRMZM2G043453	CHLD1	Chlorophyll Biosynthesis	L3Base	5	215753852	0.182075	8.61e-06	0.0709459	5.06505	trans	7	No	94	8
183	5-215753852	GRMZM2G081462	MPEC1	Chlorophyll Biosynthesis	L3Base	5	215753852	0.155149	3.42e-05	0.0709459	4.46589	trans	7	No	120	8
183	5-215753852	GRMZM2G105644	GGH1	Chlorophyll Biosynthesis	L3Base	5	215753852	0.0456299	9.77e-05	0.0709459	4.01001	trans	7	No	130	8
183	5-215753852	GRMZM2G116258	GSA1	Porphyrin Biosynthesis	L3Base	5	215753852	2.45736	2.3e-06	0.0709459	5.63815	trans	7	No	134	8
183	5-215753852	GRMZM2G138190	SGRL1	Chlorophyll Catabolism	L3Base	5	215753852	0.44946	6.95e-05	0.0709459	4.15788	trans	7	No	46	8
183	5-215753852	GRMZM2G161673	MPMT1	Chlorophyll Biosynthesis	L3Base	5	215753852	0.792082	1.34e-05	0.0709459	4.87251	trans	7	No	116	8
183	5-215768563	GRMZM2G323024	CHLH1	Chlorophyll Biosynthesis	L3Base	5	215768563	0.225423	1.63e-05	0.138514	4.78752	trans	1	No	50	8
184	5-217939204	GRMZM2G024738	LES22L1	Porphyrin Biosynthesis	L3Base	5	217939204	-0.145878	9.37e-05	0.118243	4.02846	trans	1	No	13	17
184	5-217941199	GRMZM5G891373	GTS2	Porphyrin Biosynthesis	L3Base	5	217941199	-0.0638332	7.5e-05	0.385135	4.12491	trans	1	No	66	17
184	5-217950286	GRMZM2G039396	PRPO1	Porphyrin Biosynthesis	L3Base	5	217950286	0.406352	1.97e-05	0.22973	4.70593	trans	1	No	93	17
184	5-217950575	GRMZM6G815941	SHFC1	Siroheme Biosynthesis	L3Base	5	217950575	-0.279832	8.24e-05	0.408784	4.08421	trans	1	No	45	17
184	5-217960692	GRMZM2G010196	YCF54	Chlorophyll Biosynthesis	L3Base	5	217960692	0.315607	1.86e-05	0.0945946	4.73024	trans	13	Yes	137	17
184	5-217960692	GRMZM2G026117	CF1	Porphyrin Biosynthesis	L3Base	5	217960692	0.837902	9.37e-07	0.0945946	6.02811	trans	13	Yes	155	17
184	5-217960692	GRMZM2G043453	CHLD1	Chlorophyll Biosynthesis	L3Base	5	217960692	0.122314	1.2e-06	0.0945946	5.92214	trans	13	Yes	94	17
184	5-217960692	GRMZM2G044074	LES22	Porphyrin Biosynthesis	L3Base	5	217960692	0.00650043	3.75e-05	0.0945946	4.42623	trans	13	Yes	101	17
184	5-217960692	GRMZM2G073351	PCR3	Chlorophyll Biosynthesis	L3Base	5	217960692	0.100835	1.33e-05	0.0945946	4.87561	trans	13	Yes	127	17
184	5-217960692	GRMZM2G081462	MPEC1	Chlorophyll Biosynthesis	L3Base	5	217960692	0.112699	8.98e-07	0.0945946	6.04692	trans	13	Yes	120	17
184	5-217960692	GRMZM2G101004	ELM2	Bilin Biosynthesis	L3Base	5	217960692	-0.0129936	7.87e-05	0.0945946	4.10414	trans	13	Yes	69	17
184	5-217960692	GRMZM2G105644	GGH1	Chlorophyll Biosynthesis	L3Base	5	217960692	0.0362658	4.07e-07	0.0945946	6.39031	trans	13	Yes	130	17
184	5-217960692	GRMZM2G162672	CHLG1	Chlorophyll Biosynthesis	L3Base	5	217960692	1.74699	4.58e-05	0.0945946	4.33927	trans	13	Yes	98	17
184	5-217960692	GRMZM2G323024	CHLH1	Chlorophyll Biosynthesis	L3Base	5	217960692	0.223373	5.67e-05	0.0945946	4.24637	trans	13	Yes	50	17
184	5-217960692	GRMZM2G397247	ALAD1	Porphyrin Biosynthesis	L3Base	5	217960692	0.434176	6.36e-07	0.0945946	6.19627	trans	13	Yes	135	17
184	5-217960692	GRMZM2G419806	OY1	Chlorophyll Biosynthesis	L3Base	5	217960692	0.120666	5.69e-05	0.0945946	4.24507	trans	13	Yes	157	17
184	5-217960692	GRMZM2G464328	GUN4	Chlorophyll Biosynthesis	L3Base	5	217960692	0.103962	1.15e-07	0.0945946	6.94119	trans	13	Yes	96	17
185	5-219420674	GRMZM2G025031	LES22L2	Porphyrin Biosynthesis	L3Base	5	219420674	-0.165294	4.41e-05	0.202703	4.35517	trans	1	No	20	8
185	5-219422234	GRMZM2G170013	NYC1	Chlorophyll Biosynthesis	L3Base	5	219422234	0.0516223	3.97e-05	0.219595	4.40165	trans	1	No	40	8
185	5-219436920	GRMZM2G339563	LLS1	Chlorophyll Catabolism	L3Base	5	219436920	0.0911105	3.56e-05	0.314189	4.44834	trans	1	No	40	8
185	5-219440087	GRMZM2G377539	LES22L3	Porphyrin Biosynthesis	L3Base	5	219440087	-0.115087	1.07e-06	0.097973	5.96954	trans	1	No	24	8
185	5-219442872	GRMZM2G101004	ELM2	Bilin Biosynthesis	L3Base	5	219442872	0.008751	8.51e-05	0.277027	4.06994	trans	1	No	69	8
185	5-219443735	GRMZM2G419806	OY1	Chlorophyll Biosynthesis	L3Base	5	219443735	0.166129	1.84e-05	0.0709459	4.73519	trans	1	No	157	8
185	5-219443766	GRMZM2G419806	OY1	Chlorophyll Biosynthesis	L3Base	5	219443766	0.166129	1.84e-05	0.0709459	4.73519	trans	1	No	157	8
185	5-219453170	GRMZM2G171390	PHAO1	Chlorophyll Biosynthesis	L3Base	5	219453170	0.582464	4.08e-05	0.0675676	4.38917	trans	1	No	40	8
185	5-219455054	GRMZM5G891373	GTS2	Porphyrin Biosynthesis	L3Base	5	219455054	0.0649398	6.42e-05	0.445946	4.19265	trans	1	No	66	8
186	5-219951744	GRMZM2G113325	FC2	Heme Biosynthesis	L3Base	5	219951744	-0.00704749	2.6e-05	0.293919	4.58446	trans	1	No	38	10
[truncated: 1,537 more rows]

## Sheet: LMAD
Table S11. B) Trans eQTL hotspots affecting the expression of 8 or more tetrapyrrole pathway gene in LMAD within window of 40 kb
Hotspot	SNP	Trait	Trait_name	Pathway	Tissue	CHR	POS	SNP Effect	Pvalue	MAF	Log10p	SNP Type	SNP Count	Hot Top SNP	Gene Count	No. of genes within hotspot
1	1-3960493	GRMZM2G107402	GTR3	Porphyrin Biosynthesis	LMAD	1	3960493	0.103442	2.96e-05	0.256757	4.52929	trans	1	No	34	8
1	1-3967307	GRMZM2G377539	LES22L3	Porphyrin Biosynthesis	LMAD	1	3967307	0.0303732	1.26e-05	0.189189	4.901	trans	1	No	21	8
1	1-3970622	GRMZM2G458824	RCCR1	Chlorophyll Catabolism	LMAD	1	3970622	11.1405	2.89e-07	0.429054	6.53845	trans	1	No	19	8
1	1-3970776	GRMZM2G379563	NYE2	Chlorophyll Catabolism	LMAD	1	3970776	-0.0393968	2.53e-05	0.442568	4.59699	trans	1	No	25	8
1	1-3972184	GRMZM2G162776	COX10b	Heme Biosynthesis	LMAD	1	3972184	-0.728951	3.31e-05	0.206081	4.48019	trans	1	No	22	8
1	1-3972224	GRMZM2G126873	LLS1L5	Chlorophyll Catabolism	LMAD	1	3972224	0.261974	4.49e-05	0.14527	4.34779	trans	1	No	24	8
1	1-3979206	GRMZM2G084958	PCR1	Chlorophyll Biosynthesis	LMAD	1	3979206	-0.066927	9.19e-05	0.175676	4.03664	trans	1	No	46	8
1	1-3997746	GRMZM2G116258	GSA1	Porphyrin Biosynthesis	LMAD	1	3997746	-0.00601627	7.59e-05	0.179054	4.11953	trans	1	No	52	8
2	1-5690089	GRMZM2G051491	MES1	Chlorophyll Catabolism	LMAD	1	5690089	0.0218691	3.78e-05	0.0743243	4.42258	trans	1	No	7	8
2	1-5700440	GRMZM2G084958	PCR1	Chlorophyll Biosynthesis	LMAD	1	5700440	0.0493262	1.23e-05	0.347973	4.91147	trans	1	No	46	8
2	1-5705610	GRMZM2G036455	PCR2	Chlorophyll Biosynthesis	LMAD	1	5705610	0.298713	5.08e-05	0.0540541	4.29375	trans	1	No	32	8
2	1-5710744	GRMZM2G157936	HO3	Bilin Biosynthesis	LMAD	1	5710744	-0.0618844	5.71e-05	0.101351	4.24339	trans	1	No	15	8
2	1-5715063	GRMZM2G073351	PCR3	Chlorophyll Biosynthesis	LMAD	1	5715063	-1.03053	2.52e-05	0.0709459	4.59847	trans	1	No	42	8
2	1-5720535	GRMZM2G441444	PRPO3	Porphyrin Biosynthesis	LMAD	1	5720535	0.170606	3.31e-05	0.158784	4.48006	trans	1	No	34	8
2	1-5724274	GRMZM2G126873	LLS1L5	Chlorophyll Catabolism	LMAD	1	5724274	-0.243609	2.26e-05	0.179054	4.64597	trans	1	No	24	8
2	1-5725283	GRMZM2G159013	FC3	Heme Biosynthesis	LMAD	1	5725283	0.228186	5.82e-06	0.0945946	5.23511	trans	1	No	35	8
3	1-8690352	GRMZM2G043453	CHLD1	Chlorophyll Biosynthesis	LMAD	1	8690352	0.10211	1.61e-05	0.256757	4.79326	trans	1	No	44	8
3	1-8695645	GRMZM2G056686	HCAR1	Chlorophyll Biosynthesis	LMAD	1	8695645	1.12389	5.45e-05	0.0540541	4.26328	trans	1	No	37	8
3	1-8698052	GRMZM2G105604	SUM1	Siroheme Biosynthesis	LMAD	1	8698052	-0.0175023	9.63e-05	0.0506757	4.01626	trans	1	No	30	8
3	1-8700107	AC213521.3_FG005	GTR2	Porphyrin Biosynthesis	LMAD	1	8700107	0.338086	9.3e-05	0.0641892	4.03134	trans	1	No	42	8
3	1-8707818	GRMZM2G349062	LLS1L1	Chlorophyll Catabolism	LMAD	1	8707818	-475.97	1.2e-05	0.0675676	4.92181	trans	1	No	23	8
3	1-8709971	GRMZM2G026117	CF1	Porphyrin Biosynthesis	LMAD	1	8709971	0.011826	1.83e-06	0.097973	5.7371	trans	2	No	53	8
3	1-8709971	GRMZM2G116258	GSA1	Porphyrin Biosynthesis	LMAD	1	8709971	-0.00931156	4.17e-06	0.097973	5.37946	trans	2	No	52	8
3	1-8725436	GRMZM2G113325	FC2	Heme Biosynthesis	LMAD	1	8725436	1.37383	1.92e-05	0.378378	4.71571	trans	1	No	32	8
4	1-9472663	GRMZM2G004222	HO6	Bilin Biosynthesis	LMAD	1	9472663	0.214822	1.57e-05	0.432432	4.80443	trans	1	No	28	11
4	1-9480957	GRMZM2G103197	CHPH3/CHAO1	Chlorophyll Catabolism	LMAD	1	9480957	0.00951428	6.6e-05	0.111486	4.18061	trans	1	No	13	11
4	1-9481003	GRMZM2G084958	PCR1	Chlorophyll Biosynthesis	LMAD	1	9481003	0.0587256	4.06e-05	0.239865	4.39109	trans	1	No	46	11
4	1-9482955	GRMZM2G024738	LES22L1	Porphyrin Biosynthesis	LMAD	1	9482955	0.187538	1.52e-05	0.388514	4.81857	trans	1	No	26	11
4	1-9487110	GRMZM2G377539	LES22L3	Porphyrin Biosynthesis	LMAD	1	9487110	-0.0237033	5.36e-05	0.263514	4.27084	trans	1	No	21	11
4	1-9487930	AC213521.3_FG005	GTR2	Porphyrin Biosynthesis	LMAD	1	9487930	-0.254848	4.6e-05	0.0777027	4.3376	trans	1	No	42	11
4	1-9489957	GRMZM2G010196	YCF54	Chlorophyll Biosynthesis	LMAD	1	9489957	1.0319	1.55e-05	0.165541	4.80894	trans	2	No	70	11
4	1-9489957	GRMZM2G162672	CHLG1	Chlorophyll Biosynthesis	LMAD	1	9489957	1.50189	9.78e-05	0.165541	4.00957	trans	2	No	45	11
4	1-9491400	GRMZM2G397247	ALAD1	Porphyrin Biosynthesis	LMAD	1	9491400	-0.501181	5.13e-05	0.0675676	4.28986	trans	1	No	51	11
4	1-9491649	GRMZM5G891373	GTS2	Porphyrin Biosynthesis	LMAD	1	9491649	0.279526	6.24e-05	0.341216	4.20457	trans	1	No	31	11
4	1-9494434	GRMZM2G025031	LES22L2	Porphyrin Biosynthesis	LMAD	1	9494434	-0.429686	7.81e-05	0.0506757	4.10722	trans	1	No	34	11
4	1-9494517	GRMZM2G025031	LES22L2	Porphyrin Biosynthesis	LMAD	1	9494517	-0.429686	7.81e-05	0.0506757	4.10722	trans	1	No	34	11
4	1-9494547	GRMZM2G025031	LES22L2	Porphyrin Biosynthesis	LMAD	1	9494547	-0.429686	7.81e-05	0.0506757	4.10722	trans	1	No	34	11
5	1-18132756	GRMZM2G162776	COX10b	Heme Biosynthesis	LMAD	1	18132756	0.66743	8.94e-05	0.35473	4.04885	trans	1	No	22	8
5	1-18143426	GRMZM2G047095	FC1	Heme Biosynthesis	LMAD	1	18143426	-0.11931	4.96e-05	0.0945946	4.30484	trans	1	No	68	8
5	1-18148778	GRMZM5G831313	PRPO5	Porphyrin Biosynthesis	LMAD	1	18148778	0.111657	4.25e-05	0.412162	4.37182	trans	1	No	10	8
5	1-18158263	GRMZM6G274034	COX15	Heme Biosynthesis	LMAD	1	18158263	0.0576111	5.03e-05	0.449324	4.29871	trans	1	No	15	8
5	1-18159386	GRMZM2G065194	NYC1L1	Chlorophyll Biosynthesis	LMAD	1	18159386	0.186731	9.51e-05	0.35473	4.022	trans	1	No	38	8
5	1-18162260	GRMZM2G025031	LES22L2	Porphyrin Biosynthesis	LMAD	1	18162260	-0.251519	1.05e-05	0.216216	4.97985	trans	1	No	34	8
5	1-18162642	GRMZM2G026117	CF1	Porphyrin Biosynthesis	LMAD	1	18162642	0.0109763	5.25e-05	0.0675676	4.27967	trans	1	No	53	8
5	1-18165258	GRMZM2G419111	GGH2	Chlorophyll Biosynthesis	LMAD	1	18165258	-0.440753	5.32e-05	0.0945946	4.27441	trans	1	No	24	8
6	1-28135864	GRMZM2G043109	MPEC2	Chlorophyll Biosynthesis	LMAD	1	28135864	0.0498398	4.44e-05	0.0506757	4.35271	trans	1	No	16	8
6	1-28143071	GRMZM2G010196	YCF54	Chlorophyll Biosynthesis	LMAD	1	28143071	0.784996	4.12e-05	0.219595	4.38536	trans	6	No	70	8
6	1-28143071	GRMZM2G047095	FC1	Heme Biosynthesis	LMAD	1	28143071	-0.0899873	4.26e-05	0.219595	4.37031	trans	6	No	68	8
6	1-28143071	GRMZM2G056686	HCAR1	Chlorophyll Biosynthesis	LMAD	1	28143071	0.677358	4.2e-05	0.219595	4.37659	trans	6	No	37	8
6	1-28143071	GRMZM2G081462	MPEC1	Chlorophyll Biosynthesis	LMAD	1	28143071	14.5904	1.57e-05	0.219595	4.80384	trans	6	No	63	8
6	1-28143071	GRMZM2G397247	ALAD1	Porphyrin Biosynthesis	LMAD	1	28143071	0.247023	2.55e-05	0.219595	4.59295	trans	6	No	51	8
6	1-28143071	GRMZM2G464328	GUN4	Chlorophyll Biosynthesis	LMAD	1	28143071	1.12158	2.24e-05	0.219595	4.64925	trans	6	No	49	8
6	1-28151519	GRMZM2G441444	PRPO3	Porphyrin Biosynthesis	LMAD	1	28151519	0.138093	4.82e-06	0.429054	5.31728	trans	1	No	34	8
7	1-35240709	GRMZM2G113325	FC2	Heme Biosynthesis	LMAD	1	35240709	1.18176	9.4e-05	0.493243	4.02686	trans	1	No	32	10
7	1-35241935	GRMZM2G419111	GGH2	Chlorophyll Biosynthesis	LMAD	1	35241935	-0.412999	4.07e-05	0.128378	4.39025	trans	1	No	24	10
7	1-35253421	GRMZM2G025031	LES22L2	Porphyrin Biosynthesis	LMAD	1	35253421	-0.428139	2.38e-05	0.0540541	4.62418	trans	1	No	34	10
7	1-35254850	GRMZM2G010196	YCF54	Chlorophyll Biosynthesis	LMAD	1	35254850	-0.622942	2.97e-05	0.472973	4.52672	trans	1	No	70	10
7	1-35259302	GRMZM2G081462	MPEC1	Chlorophyll Biosynthesis	LMAD	1	35259302	16.2374	9.41e-05	0.135135	4.02645	trans	1	No	63	10
7	1-35259875	GRMZM2G107402	GTR3	Porphyrin Biosynthesis	LMAD	1	35259875	-0.203637	3.41e-05	0.0540541	4.46727	trans	1	No	34	10
7	1-35260758	GRMZM2G084958	PCR1	Chlorophyll Biosynthesis	LMAD	1	35260758	-0.0577281	1.73e-05	0.219595	4.7629	trans	1	No	46	10
7	1-35264302	GRMZM2G441444	PRPO3	Porphyrin Biosynthesis	LMAD	1	35264302	-0.184239	5.48e-05	0.125	4.2609	trans	1	No	34	10
7	1-35277799	GRMZM2G024738	LES22L1	Porphyrin Biosynthesis	LMAD	1	35277799	-0.293691	2.94e-05	0.101351	4.5314	trans	1	No	26	10
7	1-35278896	GRMZM2G044074	LES22	Porphyrin Biosynthesis	LMAD	1	35278896	0.00682294	4.27e-05	0.47973	4.3694	trans	1	No	38	10
8	1-43359194	AC213521.3_FG005	GTR2	Porphyrin Biosynthesis	LMAD	1	43359194	-0.219031	3.77e-05	0.101351	4.42359	trans	2	No	42	8
8	1-43359194	GRMZM2G178859	COX10a	Heme Biosynthesis	LMAD	1	43359194	-3.53296	5e-05	0.101351	4.30065	trans	2	No	25	8
8	1-43375195	GRMZM2G105319	CHLH2	Chlorophyll Biosynthesis	LMAD	1	43375195	-0.0417882	4.89e-05	0.182432	4.31078	trans	1	No	22	8
8	1-43383990	GRMZM2G063048	DVR1	Chlorophyll Biosynthesis	LMAD	1	43383990	0.371224	3.97e-05	0.0878378	4.40175	trans	2	No	62	8
8	1-43383990	GRMZM2G105644	GGH1	Chlorophyll Biosynthesis	LMAD	1	43383990	17.9584	9.11e-07	0.0878378	6.04061	trans	2	No	42	8
8	1-43392348	GRMZM2G157936	HO3	Bilin Biosynthesis	LMAD	1	43392348	-0.0802835	3.14e-05	0.0574324	4.50363	trans	1	No	15	8
8	1-43393156	GRMZM2G010196	YCF54	Chlorophyll Biosynthesis	LMAD	1	43393156	1.17839	8.09e-05	0.0675676	4.09221	trans	2	No	70	8
8	1-43393156	GRMZM2G162672	CHLG1	Chlorophyll Biosynthesis	LMAD	1	43393156	2.1497	3.12e-05	0.0675676	4.5064	trans	2	No	45	8
9	1-66451485	GRMZM2G105604	SUM1	Siroheme Biosynthesis	LMAD	1	66451485	-0.0171282	9.02e-08	0.108108	7.04465	trans	1	No	30	10
9	1-66467827	GRMZM2G364901	PRPO2	Porphyrin Biosynthesis	LMAD	1	66467827	0.193991	3.42e-05	0.0506757	4.46535	trans	1	No	38	10
9	1-66470536	GRMZM2G073351	PCR3	Chlorophyll Biosynthesis	LMAD	1	66470536	-1.09296	1.08e-05	0.0777027	4.96635	trans	5	No	42	10
9	1-66470536	GRMZM2G081462	MPEC1	Chlorophyll Biosynthesis	LMAD	1	66470536	-26.8065	2.83e-06	0.0777027	5.54846	trans	5	No	63	10
9	1-66470536	GRMZM2G171390	PHAO1	Chlorophyll Biosynthesis	LMAD	1	66470536	-3.41606	1.87e-05	0.0777027	4.72825	trans	5	No	31	10
9	1-66470536	GRMZM2G419806	OY1	Chlorophyll Biosynthesis	LMAD	1	66470536	-1.64724	1.52e-05	0.0777027	4.81765	trans	5	No	68	10
9	1-66470536	GRMZM2G464328	GUN4	Chlorophyll Biosynthesis	LMAD	1	66470536	-1.82437	5.35e-05	0.0777027	4.27187	trans	5	No	49	10
9	1-66486227	AC213521.3_FG005	GTR2	Porphyrin Biosynthesis	LMAD	1	66486227	-0.147767	4.57e-05	0.263514	4.33993	trans	1	No	42	10
9	1-66488857	GRMZM2G101004	ELM2	Bilin Biosynthesis	LMAD	1	66488857	-6.77619	2.78e-05	0.165541	4.55588	trans	1	No	34	10
9	1-66489327	GRMZM2G170734	CHPH1	Chlorophyll Catabolism	LMAD	1	66489327	0.0144287	3.77e-05	0.111486	4.4236	trans	1	No	10	10
10	1-78916980	GRMZM2G081462	MPEC1	Chlorophyll Biosynthesis	LMAD	1	78916980	12.3426	1.48e-05	0.5	4.82965	trans	1	No	63	9
10	1-78917039	GRMZM2G419806	OY1	Chlorophyll Biosynthesis	LMAD	1	78917039	0.79336	3.16e-05	0.5	4.50054	trans	1	No	68	9
10	1-78924910	GRMZM2G377539	LES22L3	Porphyrin Biosynthesis	LMAD	1	78924910	0.0344921	1.85e-05	0.179054	4.73372	trans	1	No	21	9
10	1-78927464	GRMZM2G105644	GGH1	Chlorophyll Biosynthesis	LMAD	1	78927464	9.74672	4.67e-05	0.39527	4.33032	trans	1	No	42	9
10	1-78934544	GRMZM2G043453	CHLD1	Chlorophyll Biosynthesis	LMAD	1	78934544	0.0941004	4.84e-06	0.496622	5.31483	trans	1	No	44	9
10	1-78935019	GRMZM2G339563	LLS1	Chlorophyll Catabolism	LMAD	1	78935019	-0.043086	8.95e-05	0.432432	4.04796	trans	1	No	28	9
10	1-78937263	GRMZM2G464328	GUN4	Chlorophyll Biosynthesis	LMAD	1	78937263	1.0733	1.54e-06	0.486486	5.8117	trans	1	No	49	9
10	1-78939666	GRMZM2G010196	YCF54	Chlorophyll Biosynthesis	LMAD	1	78939666	0.721838	9.01e-05	0.266892	4.04551	trans	1	No	70	9
10	1-78941618	GRMZM2G000739	SUM2	Siroheme Biosynthesis	LMAD	1	78941618	-0.241854	5.39e-05	0.0743243	4.2683	trans	1	No	21	9
11	1-84574229	GRMZM2G441444	PRPO3	Porphyrin Biosynthesis	LMAD	1	84574229	-0.15711	8.8e-05	0.175676	4.05576	trans	1	No	34	13
11	1-84585645	GRMZM2G397247	ALAD1	Porphyrin Biosynthesis	LMAD	1	84585645	0.233335	2.08e-06	0.445946	5.6824	trans	1	No	51	13
11	1-84591627	GRMZM2G419111	GGH2	Chlorophyll Biosynthesis	LMAD	1	84591627	-0.422281	9.86e-05	0.0878378	4.0061	trans	1	No	24	13
11	1-84593563	GRMZM2G065194	NYC1L1	Chlorophyll Biosynthesis	LMAD	1	84593563	-0.262764	1.39e-05	0.195946	4.85721	trans	1	No	38	13
11	1-84604044	GRMZM2G171390	PHAO1	Chlorophyll Biosynthesis	LMAD	1	84604044	-2.40108	6.29e-05	0.10473	4.20168	trans	1	No	31	13
11	1-84605455	GRMZM5G861678	ELM1	Bilin Biosynthesis	LMAD	1	84605455	-0.0614081	2.33e-05	0.385135	4.63278	trans	1	No	19	13
11	1-84605810	GRMZM2G116258	GSA1	Porphyrin Biosynthesis	LMAD	1	84605810	-0.00526792	1.41e-05	0.398649	4.84932	trans	1	No	52	13
11	1-84607601	GRMZM2G026117	CF1	Porphyrin Biosynthesis	LMAD	1	84607601	0.00653097	1.78e-05	0.385135	4.7506	trans	1	No	53	13
11	1-84607990	GRMZM2G471579	HO7	Bilin Biosynthesis	LMAD	1	84607990	-0.214785	1.83e-06	0.0506757	5.73669	trans	1	No	22	13
11	1-84615721	GRMZM2G010196	YCF54	Chlorophyll Biosynthesis	LMAD	1	84615721	-0.885855	2.9e-06	0.195946	5.53792	trans	1	No	70	13
11	1-84617353	GRMZM2G105644	GGH1	Chlorophyll Biosynthesis	LMAD	1	84617353	-14.5209	5.91e-06	0.10473	5.22842	trans	1	No	42	13
11	1-84617710	GRMZM2G101004	ELM2	Bilin Biosynthesis	LMAD	1	84617710	-8.53805	1.82e-05	0.118243	4.73874	trans	1	No	34	13
11	1-84617833	GRMZM2G103197	CHPH3/CHAO1	Chlorophyll Catabolism	LMAD	1	84617833	0.0118318	4.14e-05	0.0675676	4.38294	trans	1	No	13	13
12	1-89961069	GRMZM2G464328	GUN4	Chlorophyll Biosynthesis	LMAD	1	89961069	-0.940147	1.5e-05	0.432432	4.82477	trans	1	No	49	8
12	1-89963641	GRMZM2G038487	CHAO2	Chlorophyll Biosynthesis	LMAD	1	89963641	0.84805	9.76e-05	0.189189	4.01056	trans	1	No	31	8
12	1-89976624	GRMZM2G178859	COX10a	Heme Biosynthesis	LMAD	1	89976624	-3.76103	5.8e-05	0.0844595	4.23653	trans	1	No	25	8
12	1-89991805	GRMZM2G058261	PRPO4	Porphyrin Biosynthesis	LMAD	1	89991805	0.045538	4.14e-05	0.10473	4.38315	trans	2	No	22	8
12	1-89991805	GRMZM2G162672	CHLG1	Chlorophyll Biosynthesis	LMAD	1	89991805	1.69437	3.06e-05	0.10473	4.5138	trans	2	No	45	8
12	1-89993504	GRMZM2G010196	YCF54	Chlorophyll Biosynthesis	LMAD	1	89993504	1.32136	3.34e-07	0.0945946	6.47663	trans	1	No	70	8
12	1-89993635	GRMZM2G026117	CF1	Porphyrin Biosynthesis	LMAD	1	89993635	-0.01004	1.93e-05	0.108108	4.71347	trans	2	No	53	8
12	1-89993635	GRMZM2G397247	ALAD1	Porphyrin Biosynthesis	LMAD	1	89993635	0.379306	7.38e-07	0.108108	6.13177	trans	2	No	51	8
13	1-98555415	GRMZM2G004222	HO6	Bilin Biosynthesis	LMAD	1	98555415	-0.528271	4.05e-05	0.0608108	4.39251	trans	1	No	28	10
13	1-98560826	GRMZM2G065194	NYC1L1	Chlorophyll Biosynthesis	LMAD	1	98560826	-0.224473	7.71e-06	0.317568	5.11312	trans	1	No	38	10
13	1-98563297	GRMZM5G891373	GTS2	Porphyrin Biosynthesis	LMAD	1	98563297	-0.286759	4.83e-05	0.432432	4.31625	trans	1	No	31	10
13	1-98564296	GRMZM2G364901	PRPO2	Porphyrin Biosynthesis	LMAD	1	98564296	-0.0876597	6.41e-06	0.405405	5.19286	trans	1	No	38	10
13	1-98564875	AC209626.2_FG013	LES28	Porphyrin Biosynthesis	LMAD	1	98564875	-0.0735257	4.71e-05	0.125	4.32739	trans	1	No	15	10
13	1-98581923	GRMZM2G161673	MPMT1	Chlorophyll Biosynthesis	LMAD	1	98581923	-0.231542	1.53e-05	0.256757	4.8147	trans	1	No	56	10
13	1-98582837	GRMZM2G010196	YCF54	Chlorophyll Biosynthesis	LMAD	1	98582837	-0.639538	5.77e-05	0.456081	4.2391	trans	1	No	70	10
13	1-98582929	GRMZM2G162672	CHLG1	Chlorophyll Biosynthesis	LMAD	1	98582929	-1.02042	8.72e-05	0.398649	4.05963	trans	1	No	45	10
13	1-98583498	GRMZM2G377539	LES22L3	Porphyrin Biosynthesis	LMAD	1	98583498	-0.0218334	9.39e-05	0.368243	4.02756	trans	1	No	21	10
13	1-98585294	GRMZM2G047095	FC1	Heme Biosynthesis	LMAD	1	98585294	-0.0822001	2.56e-05	0.320946	4.59097	trans	1	No	68	10
14	1-151687853	GRMZM2G065194	NYC1L1	Chlorophyll Biosynthesis	LMAD	1	151687853	0.294045	9.75e-05	0.118243	4.01092	trans	1	No	38	8
14	1-151695155	GRMZM2G105604	SUM1	Siroheme Biosynthesis	LMAD	1	151695155	0.0108944	4.29e-06	0.182432	5.36794	trans	1	No	30	8
14	1-151698375	GRMZM2G057491	GTS5	Porphyrin Biosynthesis	LMAD	1	151698375	0.0561614	8.04e-07	0.253378	6.09468	trans	1	No	18	8
14	1-151704854	GRMZM2G026117	CF1	Porphyrin Biosynthesis	LMAD	1	151704854	-0.00806844	1.93e-05	0.179054	4.7153	trans	2	No	53	8
14	1-151704854	GRMZM2G162672	CHLG1	Chlorophyll Biosynthesis	LMAD	1	151704854	1.27864	9.72e-05	0.179054	4.01243	trans	2	No	45	8
14	1-151706377	GRMZM2G036455	PCR2	Chlorophyll Biosynthesis	LMAD	1	151706377	0.199491	1.87e-07	0.381757	6.72818	trans	1	No	32	8
14	1-151717982	GRMZM2G039396	PRPO1	Porphyrin Biosynthesis	LMAD	1	151717982	2.30866	5.37e-05	0.0878378	4.27007	trans	1	No	41	8
14	1-151724503	AC213521.3_FG005	GTR2	Porphyrin Biosynthesis	LMAD	1	151724503	0.225238	5.41e-07	0.168919	6.26644	trans	1	No	42	8
15	1-178717712	GRMZM2G047095	FC1	Heme Biosynthesis	LMAD	1	178717712	-0.158291	7.35e-06	0.0709459	5.13389	trans	1	No	68	8
15	1-178717723	GRMZM2G047095	FC1	Heme Biosynthesis	LMAD	1	178717723	-0.158291	7.35e-06	0.0709459	5.13389	trans	1	No	68	8
15	1-178721999	GRMZM6G274034	COX15	Heme Biosynthesis	LMAD	1	178721999	0.0650891	1.64e-05	0.300676	4.78639	trans	1	No	15	8
15	1-178722663	GRMZM2G113325	FC2	Heme Biosynthesis	LMAD	1	178722663	1.50359	1.72e-05	0.304054	4.76458	trans	1	No	32	8
15	1-178725621	GRMZM2G323024	CHLH1	Chlorophyll Biosynthesis	LMAD	1	178725621	0.348807	1.69e-05	0.175676	4.77247	trans	1	No	41	8
15	1-178725651	GRMZM2G107402	GTR3	Porphyrin Biosynthesis	LMAD	1	178725651	-0.162573	4.49e-05	0.0810811	4.34753	trans	1	No	34	8
15	1-178728530	GRMZM2G057491	GTS5	Porphyrin Biosynthesis	LMAD	1	178728530	0.0532526	2.63e-05	0.128378	4.58007	trans	2	No	18	8
15	1-178728530	GRMZM2G058261	PRPO4	Porphyrin Biosynthesis	LMAD	1	178728530	0.0384112	8.07e-05	0.128378	4.09295	trans	2	No	22	8
15	1-178732823	GRMZM2G170013	NYC1	Chlorophyll Biosynthesis	LMAD	1	178732823	-1.51391	5.01e-05	0.10473	4.2999	trans	1	No	18	8
16	1-184613144	GRMZM2G178859	COX10a	Heme Biosynthesis	LMAD	1	184613144	-3.25458	4.06e-05	0.141892	4.39099	trans	1	No	25	9
16	1-184619586	GRMZM2G105319	CHLH2	Chlorophyll Biosynthesis	LMAD	1	184619586	0.0647575	7.29e-05	0.0574324	4.13706	trans	1	No	22	9
16	1-184628628	GRMZM2G107402	GTR3	Porphyrin Biosynthesis	LMAD	1	184628628	0.111925	9.86e-05	0.219595	4.00592	trans	1	No	34	9
16	1-184629168	AC213521.3_FG005	GTR2	Porphyrin Biosynthesis	LMAD	1	184629168	-0.316845	9.77e-07	0.0878378	6.01032	trans	1	No	42	9
16	1-184629251	AC233922.1_FG004	GTS3	Porphyrin Biosynthesis	LMAD	1	184629251	0.191731	2.72e-05	0.155405	4.56488	trans	1	No	20	9
16	1-184636788	GRMZM2G105604	SUM1	Siroheme Biosynthesis	LMAD	1	184636788	-0.0171188	1.06e-07	0.0777027	6.97521	trans	1	No	30	9
16	1-184640970	GRMZM2G349062	LLS1L1	Chlorophyll Catabolism	LMAD	1	184640970	-222.986	2.43e-05	0.381757	4.6138	trans	1	No	23	9
16	1-184643555	GRMZM2G377539	LES22L3	Porphyrin Biosynthesis	LMAD	1	184643555	0.0259301	1.96e-05	0.314189	4.7074	trans	1	No	21	9
16	1-184645132	AC209626.2_FG013	LES28	Porphyrin Biosynthesis	LMAD	1	184645132	-0.0705113	3.13e-06	0.165541	5.50509	trans	1	No	15	9
17	1-187077051	GRMZM2G471579	HO7	Bilin Biosynthesis	LMAD	1	187077051	-0.16843	9.73e-05	0.0608108	4.01204	trans	1	No	22	9
17	1-187080271	GRMZM2G364901	PRPO2	Porphyrin Biosynthesis	LMAD	1	187080271	0.196681	2.63e-05	0.0574324	4.57982	trans	1	No	38	9
17	1-187090893	GRMZM2G025031	LES22L2	Porphyrin Biosynthesis	LMAD	1	187090893	0.276452	6.25e-06	0.199324	5.20405	trans	1	No	34	9
17	1-187093859	GRMZM2G058261	PRPO4	Porphyrin Biosynthesis	LMAD	1	187093859	-0.0315685	1.61e-05	0.334459	4.79193	trans	1	No	22	9
17	1-187096005	GRMZM5G870342	NEC4	Porphyrin Biosynthesis	LMAD	1	187096005	-0.0395191	5.61e-05	0.108108	4.25114	trans	1	No	16	9
17	1-187097567	GRMZM2G464328	GUN4	Chlorophyll Biosynthesis	LMAD	1	187097567	-1.17066	1.91e-05	0.266892	4.71977	trans	1	No	49	9
17	1-187103854	GRMZM2G419111	GGH2	Chlorophyll Biosynthesis	LMAD	1	187103854	-0.660755	6.88e-06	0.0709459	5.16264	trans	1	No	24	9
17	1-187104763	AC233922.1_FG004	GTS3	Porphyrin Biosynthesis	LMAD	1	187104763	-0.23961	8.29e-05	0.0912162	4.08126	trans	1	No	20	9
17	1-187117488	GRMZM2G091837	NYE1	Chlorophyll Catabolism	LMAD	1	187117488	-0.055462	4.89e-05	0.425676	4.31058	trans	1	No	36	9
18	1-187596198	GRMZM2G025031	LES22L2	Porphyrin Biosynthesis	LMAD	1	187596198	-0.259053	3.18e-05	0.226351	4.49783	trans	1	No	34	8
18	1-187613648	GRMZM2G471579	HO7	Bilin Biosynthesis	LMAD	1	187613648	-0.0745053	6.57e-05	0.466216	4.18219	trans	1	No	22	8
18	1-187618229	GRMZM2G162776	COX10b	Heme Biosynthesis	LMAD	1	187618229	-1.24176	7.16e-06	0.0608108	5.14494	trans	1	No	22	8
18	1-187619661	GRMZM2G458824	RCCR1	Chlorophyll Catabolism	LMAD	1	187619661	10.737	9e-05	0.219595	4.04598	trans	1	No	19	8
18	1-187620599	GRMZM2G105644	GGH1	Chlorophyll Biosynthesis	LMAD	1	187620599	-19.5484	3.08e-05	0.0574324	4.51185	trans	1	No	42	8
18	1-187624341	GRMZM2G170734	CHPH1	Chlorophyll Catabolism	LMAD	1	187624341	0.013948	2.35e-05	0.114865	4.62836	trans	1	No	10	8
18	1-187628246	GRMZM2G105319	CHLH2	Chlorophyll Biosynthesis	LMAD	1	187628246	0.0695361	3.77e-05	0.0743243	4.42409	trans	1	No	22	8
18	1-187632538	GRMZM2G171390	PHAO1	Chlorophyll Biosynthesis	LMAD	1	187632538	1.88941	3.89e-05	0.219595	4.41011	trans	1	No	31	8
19	1-194106883	GRMZM2G004222	HO6	Bilin Biosynthesis	LMAD	1	194106883	-0.243937	4.17e-06	0.273649	5.37947	trans	1	No	28	13
19	1-194108066	GRMZM2G039396	PRPO1	Porphyrin Biosynthesis	LMAD	1	194108066	1.4652	5.3e-06	0.418919	5.27574	trans	2	No	41	13
19	1-194108066	GRMZM2G101004	ELM2	Bilin Biosynthesis	LMAD	1	194108066	5.05045	8.34e-05	0.418919	4.07895	trans	2	No	34	13
19	1-194108433	GRMZM2G063048	DVR1	Chlorophyll Biosynthesis	LMAD	1	194108433	0.253424	1.63e-05	0.344595	4.78763	trans	1	No	62	13
19	1-194108454	GRMZM2G081462	MPEC1	Chlorophyll Biosynthesis	LMAD	1	194108454	12.946	2.92e-05	0.341216	4.53507	trans	3	No	63	13
19	1-194108454	GRMZM2G161673	MPMT1	Chlorophyll Biosynthesis	LMAD	1	194108454	0.213975	6.69e-06	0.341216	5.17469	trans	3	No	56	13
19	1-194108454	GRMZM2G419806	OY1	Chlorophyll Biosynthesis	LMAD	1	194108454	0.919279	6.97e-06	0.341216	5.15687	trans	3	No	68	13
19	1-194109295	GRMZM2G471579	HO7	Bilin Biosynthesis	LMAD	1	194109295	0.095922	7.38e-05	0.209459	4.13195	trans	1	No	22	13
19	1-194110250	GRMZM2G073351	PCR3	Chlorophyll Biosynthesis	LMAD	1	194110250	0.876179	9.66e-08	0.185811	7.0152	trans	1	No	42	13
19	1-194117482	GRMZM2G116258	GSA1	Porphyrin Biosynthesis	LMAD	1	194117482	0.00924978	7.81e-05	0.0912162	4.10748	trans	1	No	52	13
19	1-194117484	GRMZM2G116258	GSA1	Porphyrin Biosynthesis	LMAD	1	194117484	0.00924978	7.81e-05	0.0912162	4.10748	trans	1	No	52	13
19	1-194117491	GRMZM2G026117	CF1	Porphyrin Biosynthesis	LMAD	1	194117491	-0.0076982	4.26e-05	0.199324	4.37032	trans	1	No	53	13
19	1-194125737	GRMZM2G464328	GUN4	Chlorophyll Biosynthesis	LMAD	1	194125737	1.22566	5.67e-05	0.148649	4.24648	trans	1	No	49	13
19	1-194127098	GRMZM2G043277	HO2	Bilin Biosynthesis	LMAD	1	194127098	2.75029	1.86e-05	0.0540541	4.73145	trans	1	No	27	13
20	1-244448223	GRMZM2G010196	YCF54	Chlorophyll Biosynthesis	LMAD	1	244448223	-1.19174	2.84e-05	0.0878378	4.54662	trans	1	No	70	8
20	1-244448238	GRMZM2G010196	YCF54	Chlorophyll Biosynthesis	LMAD	1	244448238	-1.19174	2.84e-05	0.0912162	4.54662	trans	1	No	70	8
20	1-244452896	GRMZM2G349062	LLS1L1	Chlorophyll Catabolism	LMAD	1	244452896	-232.341	5.73e-06	0.334459	5.24174	trans	1	No	23	8
20	1-244453016	GRMZM2G081462	MPEC1	Chlorophyll Biosynthesis	LMAD	1	244453016	-12.2401	7.2e-05	0.293919	4.14253	trans	2	No	63	8
20	1-244453016	GRMZM2G138190	SGRL1	Chlorophyll Catabolism	LMAD	1	244453016	-1.29713	3.47e-05	0.293919	4.45913	trans	2	No	29	8
20	1-244454173	GRMZM2G056686	HCAR1	Chlorophyll Biosynthesis	LMAD	1	244454173	1.48489	2.36e-05	0.0574324	4.62637	trans	1	No	37	8
20	1-244456284	GRMZM2G032282	CPX2	Porphyrin Biosynthesis	LMAD	1	244456284	-0.737476	9.62e-05	0.22973	4.01687	trans	1	No	30	8
20	1-244456291	GRMZM2G032282	CPX2	Porphyrin Biosynthesis	LMAD	1	244456291	-0.737476	9.62e-05	0.22973	4.01687	trans	1	No	30	8
20	1-244461857	GRMZM2G458824	RCCR1	Chlorophyll Catabolism	LMAD	1	244461857	18.6512	2.42e-05	0.0641892	4.61704	trans	1	No	19	8
20	1-244470773	AC213521.3_FG005	GTR2	Porphyrin Biosynthesis	LMAD	1	244470773	-0.194749	2.71e-05	0.141892	4.56753	trans	1	No	42	8
21	1-281451340	GRMZM2G379563	NYE2	Chlorophyll Catabolism	LMAD	1	281451340	0.0718437	8.12e-06	0.0743243	5.09049	trans	1	No	25	9
21	1-281455480	GRMZM2G038487	CHAO2	Chlorophyll Biosynthesis	LMAD	1	281455480	0.990622	9.2e-05	0.118243	4.03612	trans	1	No	31	9
21	1-281456612	GRMZM2G056686	HCAR1	Chlorophyll Biosynthesis	LMAD	1	281456612	-0.620278	1.09e-05	0.408784	4.96292	trans	1	No	37	9
21	1-281458437	GRMZM2G039396	PRPO1	Porphyrin Biosynthesis	LMAD	1	281458437	-1.77426	9.23e-06	0.182432	5.03461	trans	1	No	41	9
21	1-281458555	GRMZM2G026117	CF1	Porphyrin Biosynthesis	LMAD	1	281458555	0.00767102	7.2e-05	0.152027	4.14285	trans	2	No	53	9
21	1-281458555	GRMZM2G349062	LLS1L1	Chlorophyll Catabolism	LMAD	1	281458555	-265.084	3.33e-05	0.152027	4.47722	trans	2	No	23	9
21	1-281458668	GRMZM2G010196	YCF54	Chlorophyll Biosynthesis	LMAD	1	281458668	-1.00984	9.3e-06	0.125	5.03133	trans	1	No	70	9
21	1-281461294	GRMZM2G036455	PCR2	Chlorophyll Biosynthesis	LMAD	1	281461294	0.16734	8.38e-05	0.239865	4.07678	trans	1	No	32	9
21	1-281467850	GRMZM2G043277	HO2	Bilin Biosynthesis	LMAD	1	281467850	-0.745215	1.06e-05	0.148649	4.97267	trans	1	No	27	9
22	1-284688631	GRMZM2G024738	LES22L1	Porphyrin Biosynthesis	LMAD	1	284688631	0.244772	5.09e-06	0.185811	5.29349	trans	1	No	26	8
22	1-284693094	GRMZM2G105604	SUM1	Siroheme Biosynthesis	LMAD	1	284693094	0.0157676	7.75e-05	0.0574324	4.11085	trans	1	No	30	8
22	1-284698480	GRMZM2G349062	LLS1L1	Chlorophyll Catabolism	LMAD	1	284698480	-392.015	7.58e-06	0.114865	5.12015	trans	1	No	23	8
22	1-284699056	GRMZM2G339563	LLS1	Chlorophyll Catabolism	LMAD	1	284699056	0.0595769	6.39e-05	0.111486	4.19447	trans	1	No	28	8
22	1-284704618	GRMZM2G159013	FC3	Heme Biosynthesis	LMAD	1	284704618	-0.120671	6.96e-05	0.496622	4.15744	trans	1	No	35	8
22	1-284705235	GRMZM2G073351	PCR3	Chlorophyll Biosynthesis	LMAD	1	284705235	0.577716	1.65e-05	0.277027	4.78149	trans	1	No	42	8
22	1-284706988	GRMZM2G091837	NYE1	Chlorophyll Catabolism	LMAD	1	284706988	-0.0596707	2.15e-05	0.334459	4.66773	trans	2	No	36	8
22	1-284706988	GRMZM2G105644	GGH1	Chlorophyll Biosynthesis	LMAD	1	284706988	10.0054	3.12e-05	0.334459	4.50627	trans	2	No	42	8
23	1-287019475	GRMZM2G044074	LES22	Porphyrin Biosynthesis	LMAD	1	287019475	-0.00681771	4.94e-05	0.472973	4.30664	trans	1	No	38	9
23	1-287020946	GRMZM2G026117	CF1	Porphyrin Biosynthesis	LMAD	1	287020946	-0.00591112	4.01e-05	0.466216	4.39692	trans	5	No	53	9
23	1-287020946	GRMZM2G043453	CHLD1	Chlorophyll Biosynthesis	LMAD	1	287020946	0.0939857	1.53e-06	0.466216	5.81532	trans	5	No	44	9
23	1-287020946	GRMZM2G058261	PRPO4	Porphyrin Biosynthesis	LMAD	1	287020946	0.0331474	1.52e-06	0.466216	5.81675	trans	5	No	22	9
23	1-287020946	GRMZM2G081462	MPEC1	Chlorophyll Biosynthesis	LMAD	1	287020946	11.1675	4.01e-05	0.466216	4.39705	trans	5	No	63	9
23	1-287020946	GRMZM2G419806	OY1	Chlorophyll Biosynthesis	LMAD	1	287020946	0.859948	1.51e-06	0.466216	5.822	trans	5	No	68	9
23	1-287025589	GRMZM2G073351	PCR3	Chlorophyll Biosynthesis	LMAD	1	287025589	-0.736609	4.86e-05	0.108108	4.31369	trans	1	No	42	9
23	1-287026178	AC213521.3_FG005	GTR2	Porphyrin Biosynthesis	LMAD	1	287026178	0.138991	5.31e-05	0.405405	4.27506	trans	1	No	42	9
23	1-287026923	GRMZM2G126873	LLS1L5	Chlorophyll Catabolism	LMAD	1	287026923	0.362124	2.03e-05	0.0540541	4.69337	trans	1	No	24	9
24	1-290232435	GRMZM2G464328	GUN4	Chlorophyll Biosynthesis	LMAD	1	290232435	-1.60047	6.57e-05	0.0945946	4.18259	trans	1	No	49	8
24	1-290234515	GRMZM6G274034	COX15	Heme Biosynthesis	LMAD	1	290234515	0.0639711	1.01e-05	0.408784	4.9956	trans	1	No	15	8
24	1-290234531	GRMZM6G274034	COX15	Heme Biosynthesis	LMAD	1	290234531	0.0639711	1.01e-05	0.405405	4.9956	trans	1	No	15	8
24	1-290238382	GRMZM2G105319	CHLH2	Chlorophyll Biosynthesis	LMAD	1	290238382	0.0787056	1.13e-06	0.0574324	5.94784	trans	1	No	22	8
24	1-290246860	GRMZM5G891373	GTS2	Porphyrin Biosynthesis	LMAD	1	290246860	-0.322571	5.8e-05	0.189189	4.23656	trans	1	No	31	8
24	1-290246885	GRMZM2G036455	PCR2	Chlorophyll Biosynthesis	LMAD	1	290246885	-0.161257	8.42e-05	0.219595	4.07492	trans	1	No	32	8
24	1-290257094	GRMZM2G116258	GSA1	Porphyrin Biosynthesis	LMAD	1	290257094	0.0107112	1.95e-05	0.0506757	4.71088	trans	3	No	52	8
24	1-290257094	GRMZM2G138190	SGRL1	Chlorophyll Catabolism	LMAD	1	290257094	2.36961	9.87e-05	0.0506757	4.00576	trans	3	No	29	8
24	1-290257094	GRMZM2G162672	CHLG1	Chlorophyll Biosynthesis	LMAD	1	290257094	2.12737	7.43e-05	0.0506757	4.12925	trans	3	No	45	8
25	1-293736555	GRMZM5G891373	GTS2	Porphyrin Biosynthesis	LMAD	1	293736555	-0.316568	3.6e-05	0.287162	4.44328	trans	1	No	31	8
25	1-293746403	GRMZM2G339563	LLS1	Chlorophyll Catabolism	LMAD	1	293746403	0.059288	4.96e-06	0.226351	5.30409	trans	1	No	28	8
25	1-293746405	GRMZM2G339563	LLS1	Chlorophyll Catabolism	LMAD	1	293746405	0.059288	4.96e-06	0.226351	5.30409	trans	1	No	28	8
25	1-293747250	GRMZM2G038487	CHAO2	Chlorophyll Biosynthesis	LMAD	1	293747250	0.708231	8.63e-05	0.496622	4.06411	trans	1	No	31	8
25	1-293748818	GRMZM2G024738	LES22L1	Porphyrin Biosynthesis	LMAD	1	293748818	-0.332316	6.42e-05	0.101351	4.19252	trans	1	No	26	8
25	1-293760264	GRMZM2G161673	MPMT1	Chlorophyll Biosynthesis	LMAD	1	293760264	0.272524	9.09e-05	0.0912162	4.04154	trans	3	No	56	8
25	1-293760264	GRMZM2G364901	PRPO2	Porphyrin Biosynthesis	LMAD	1	293760264	0.128157	2.46e-05	0.0912162	4.60995	trans	3	No	38	8
25	1-293760264	GRMZM2G397247	ALAD1	Porphyrin Biosynthesis	LMAD	1	293760264	0.291166	6.99e-05	0.0912162	4.15535	trans	3	No	51	8
25	1-293767948	GRMZM2G043109	MPEC2	Chlorophyll Biosynthesis	LMAD	1	293767948	0.0399139	5.73e-05	0.0945946	4.24164	trans	1	No	16	8
26	1-302753721	GRMZM2G377539	LES22L3	Porphyrin Biosynthesis	LMAD	1	302753721	-0.0386734	9.18e-05	0.121622	4.03727	trans	1	No	21	8
26	1-302762383	GRMZM2G105604	SUM1	Siroheme Biosynthesis	LMAD	1	302762383	-0.0149709	5e-05	0.0540541	4.30105	trans	1	No	30	8
26	1-302766633	GRMZM2G081462	MPEC1	Chlorophyll Biosynthesis	LMAD	1	302766633	-11.3408	8.92e-05	0.314189	4.04976	trans	1	No	63	8
26	1-302774038	GRMZM2G063048	DVR1	Chlorophyll Biosynthesis	LMAD	1	302774038	-0.246729	3.89e-05	0.327703	4.41047	trans	1	No	62	8
26	1-302776280	GRMZM2G065194	NYC1L1	Chlorophyll Biosynthesis	LMAD	1	302776280	-0.190726	7.94e-05	0.35473	4.10005	trans	1	No	38	8
26	1-302777247	GRMZM2G159013	FC3	Heme Biosynthesis	LMAD	1	302777247	0.170205	3.2e-07	0.192568	6.49483	trans	1	No	35	8
26	1-302779652	GRMZM2G419806	OY1	Chlorophyll Biosynthesis	LMAD	1	302779652	-1.02055	2.67e-05	0.135135	4.57385	trans	1	No	68	8
26	1-302784107	GRMZM2G043277	HO2	Bilin Biosynthesis	LMAD	1	302784107	-1.39245	6.44e-06	0.0608108	5.1911	trans	1	No	27	8
27	2-2168236	GRMZM2G379563	NYE2	Chlorophyll Catabolism	LMAD	2	2168236	-0.082518	2.08e-05	0.0709459	4.6827	trans	1	No	25	8
27	2-2170870	GRMZM2G056686	HCAR1	Chlorophyll Biosynthesis	LMAD	2	2170870	-1.25289	8.31e-05	0.0540541	4.08038	trans	1	No	37	8
27	2-2171383	GRMZM2G177412	GTR1	Porphyrin Biosynthesis	LMAD	2	2171383	-0.37585	1.55e-05	0.459459	4.80889	trans	1	No	48	8
27	2-2171448	GRMZM2G178859	COX10a	Heme Biosynthesis	LMAD	2	2171448	2.49904	4.56e-05	0.25	4.34097	trans	1	No	25	8
27	2-2171451	GRMZM2G161673	MPMT1	Chlorophyll Biosynthesis	LMAD	2	2171451	-0.211055	1.92e-05	0.27027	4.71652	trans	1	No	56	8
27	2-2171531	GRMZM2G038487	CHAO2	Chlorophyll Biosynthesis	LMAD	2	2171531	-0.774779	7.25e-05	0.243243	4.13977	trans	3	No	31	8
27	2-2171531	GRMZM2G419806	OY1	Chlorophyll Biosynthesis	LMAD	2	2171531	-0.90196	1.82e-05	0.243243	4.73945	trans	3	No	68	8
27	2-2171531	GRMZM2G464328	GUN4	Chlorophyll Biosynthesis	LMAD	2	2171531	-1.06971	1.48e-05	0.243243	4.82993	trans	3	No	49	8
28	2-3060594	GRMZM2G162776	COX10b	Heme Biosynthesis	LMAD	2	3060594	-0.86017	4.92e-06	0.226351	5.30826	trans	1	No	22	9
28	2-3061034	GRMZM2G101004	ELM2	Bilin Biosynthesis	LMAD	2	3061034	8.98593	4.01e-06	0.0945946	5.39735	trans	1	No	34	9
28	2-3066357	GRMZM2G073351	PCR3	Chlorophyll Biosynthesis	LMAD	2	3066357	0.543063	4.7e-05	0.27027	4.32758	trans	1	No	42	9
28	2-3066376	GRMZM2G063048	DVR1	Chlorophyll Biosynthesis	LMAD	2	3066376	0.245029	4.15e-05	0.385135	4.38209	trans	1	No	62	9
28	2-3068561	GRMZM2G084958	PCR1	Chlorophyll Biosynthesis	LMAD	2	3068561	0.0891095	6.36e-06	0.0675676	5.19678	trans	1	No	46	9
28	2-3076907	GRMZM2G004222	HO6	Bilin Biosynthesis	LMAD	2	3076907	0.480816	1.46e-05	0.0608108	4.8354	trans	1	No	28	9
28	2-3085338	GRMZM2G044074	LES22	Porphyrin Biosynthesis	LMAD	2	3085338	-0.0114331	2.9e-05	0.114865	4.53775	trans	1	No	38	9
28	2-3086299	GRMZM2G379563	NYE2	Chlorophyll Catabolism	LMAD	2	3086299	0.0591952	6.44e-05	0.101351	4.19086	trans	1	No	25	9
28	2-3092864	GRMZM2G170013	NYC1	Chlorophyll Biosynthesis	LMAD	2	3092864	-2.18935	2.64e-05	0.0574324	4.57915	trans	1	No	18	9
29	2-5482066	GRMZM2G170013	NYC1	Chlorophyll Biosynthesis	LMAD	2	5482066	2.7712	2.85e-05	0.0574324	4.54466	trans	1	No	18	11
29	2-5482251	GRMZM2G057491	GTS5	Porphyrin Biosynthesis	LMAD	2	5482251	-0.0758448	7.64e-05	0.0506757	4.11719	trans	1	No	18	11
29	2-5487624	GRMZM2G024738	LES22L1	Porphyrin Biosynthesis	LMAD	2	5487624	-0.176181	6.84e-05	0.422297	4.1648	trans	1	No	26	11
29	2-5496532	GRMZM2G159013	FC3	Heme Biosynthesis	LMAD	2	5496532	0.133125	6.78e-05	0.253378	4.16877	trans	1	No	35	11
29	2-5499679	GRMZM2G107402	GTR3	Porphyrin Biosynthesis	LMAD	2	5499679	-0.187048	1.81e-05	0.0608108	4.74229	trans	1	No	34	11
29	2-5500358	GRMZM5G870342	NEC4	Porphyrin Biosynthesis	LMAD	2	5500358	-0.0494695	8.65e-05	0.0574324	4.06284	trans	1	No	16	11
29	2-5500913	GRMZM2G043277	HO2	Bilin Biosynthesis	LMAD	2	5500913	1.14407	6.07e-05	0.0608108	4.21687	trans	1	No	27	11
29	2-5506579	GRMZM2G091837	NYE1	Chlorophyll Catabolism	LMAD	2	5506579	-0.0647713	2.55e-05	0.202703	4.59364	trans	1	No	36	11
29	2-5509214	GRMZM2G458824	RCCR1	Chlorophyll Catabolism	LMAD	2	5509214	9.41781	3.44e-05	0.324324	4.4632	trans	1	No	19	11
29	2-5512397	GRMZM2G379563	NYE2	Chlorophyll Catabolism	LMAD	2	5512397	0.0360159	8.91e-05	0.462838	4.05014	trans	1	No	25	11
29	2-5517223	GRMZM2G058261	PRPO4	Porphyrin Biosynthesis	LMAD	2	5517223	-0.0313856	2.13e-05	0.334459	4.6719	trans	1	No	22	11
30	2-9171552	GRMZM2G127421	CHPH2	Chlorophyll Catabolism	LMAD	2	9171552	-29.8972	3.01e-05	0.449324	4.52193	trans	1	No	20	8
30	2-9172437	GRMZM2G065194	NYC1L1	Chlorophyll Biosynthesis	LMAD	2	9172437	-0.359307	3.82e-05	0.0709459	4.41754	trans	1	No	38	8
30	2-9172564	GRMZM2G063048	DVR1	Chlorophyll Biosynthesis	LMAD	2	9172564	-0.454143	2.96e-05	0.0675676	4.52843	trans	1	No	62	8
30	2-9172633	GRMZM2G063048	DVR1	Chlorophyll Biosynthesis	LMAD	2	9172633	-0.454143	2.96e-05	0.0675676	4.52843	trans	1	No	62	8
30	2-9172699	GRMZM2G419806	OY1	Chlorophyll Biosynthesis	LMAD	2	9172699	-1.87743	1.56e-06	0.0506757	5.80647	trans	1	No	68	8
30	2-9172704	GRMZM2G138190	SGRL1	Chlorophyll Catabolism	LMAD	2	9172704	-2.29819	8.65e-05	0.0641892	4.06321	trans	1	No	29	8
30	2-9174147	GRMZM2G419806	OY1	Chlorophyll Biosynthesis	LMAD	2	9174147	-1.87743	1.56e-06	0.0574324	5.80647	trans	1	No	68	8
30	2-9176737	GRMZM2G010196	YCF54	Chlorophyll Biosynthesis	LMAD	2	9176737	-1.36724	1.6e-05	0.0675676	4.79634	trans	2	No	70	8
30	2-9176737	GRMZM2G039396	PRPO1	Porphyrin Biosynthesis	LMAD	2	9176737	-2.63251	9e-05	0.0675676	4.04577	trans	2	No	41	8
30	2-9178696	GRMZM2G105644	GGH1	Chlorophyll Biosynthesis	LMAD	2	9178696	-9.78841	7.67e-05	0.432432	4.115	trans	1	No	42	8
31	2-11911180	AC209626.2_FG013	LES28	Porphyrin Biosynthesis	LMAD	2	11911180	0.0879083	2.69e-05	0.0641892	4.56957	trans	1	No	15	10
31	2-11913285	GRMZM2G157936	HO3	Bilin Biosynthesis	LMAD	2	11913285	0.0632945	6.06e-05	0.0709459	4.21744	trans	1	No	15	10
31	2-11913576	GRMZM2G041159	CF1L1	Porphyrin Biosynthesis	LMAD	2	11913576	-0.0643282	4.1e-05	0.114865	4.38757	trans	2	No	33	10
31	2-11913576	GRMZM2G044074	LES22	Porphyrin Biosynthesis	LMAD	2	11913576	0.0102774	5.11e-05	0.114865	4.29169	trans	2	No	38	10
31	2-11923884	GRMZM6G274034	COX15	Heme Biosynthesis	LMAD	2	11923884	0.0678105	4.81e-05	0.25	4.31775	trans	1	No	15	10
31	2-11926852	GRMZM2G039396	PRPO1	Porphyrin Biosynthesis	LMAD	2	11926852	2.46863	2.57e-05	0.0743243	4.58941	trans	1	No	41	10
31	2-11937622	GRMZM2G419806	OY1	Chlorophyll Biosynthesis	LMAD	2	11937622	-1.47586	4.65e-05	0.0675676	4.33301	trans	1	No	68	10
31	2-11937809	GRMZM2G057491	GTS5	Porphyrin Biosynthesis	LMAD	2	11937809	-0.0423672	2.28e-05	0.256757	4.64155	trans	1	No	18	10
31	2-11938159	GRMZM2G047095	FC1	Heme Biosynthesis	LMAD	2	11938159	0.0938703	5.15e-05	0.179054	4.28825	trans	1	No	68	10
31	2-11945264	AC213521.3_FG005	GTR2	Porphyrin Biosynthesis	LMAD	2	11945264	0.228148	5.35e-05	0.097973	4.2718	trans	1	No	42	10
32	2-12256707	GRMZM2G441444	PRPO3	Porphyrin Biosynthesis	LMAD	2	12256707	-0.150378	6.39e-05	0.256757	4.19469	trans	1	No	34	8
32	2-12274057	GRMZM2G323024	CHLH1	Chlorophyll Biosynthesis	LMAD	2	12274057	0.277081	6.7e-05	0.266892	4.17417	trans	1	No	41	8
32	2-12274189	GRMZM2G101004	ELM2	Bilin Biosynthesis	LMAD	2	12274189	-6.15975	3.8e-05	0.165541	4.42057	trans	1	No	34	8
32	2-12274308	GRMZM2G105644	GGH1	Chlorophyll Biosynthesis	LMAD	2	12274308	9.55327	9.6e-05	0.435811	4.0179	trans	1	No	42	8
32	2-12277069	AC213521.3_FG005	GTR2	Porphyrin Biosynthesis	LMAD	2	12277069	-0.179513	2.78e-05	0.141892	4.55589	trans	1	No	42	8
32	2-12278215	GRMZM2G105604	SUM1	Siroheme Biosynthesis	LMAD	2	12278215	-0.0191597	1.79e-06	0.0506757	5.74621	trans	1	No	30	8
32	2-12278679	GRMZM2G105604	SUM1	Siroheme Biosynthesis	LMAD	2	12278679	-0.0191597	1.79e-06	0.0506757	5.74621	trans	1	No	30	8
32	2-12279158	AC209626.2_FG013	LES28	Porphyrin Biosynthesis	LMAD	2	12279158	0.05794	5.67e-05	0.206081	4.2464	trans	1	No	15	8
32	2-12287931	GRMZM2G084958	PCR1	Chlorophyll Biosynthesis	LMAD	2	12287931	0.0511783	2.41e-05	0.317568	4.61793	trans	1	No	46	8
33	2-13582301	GRMZM2G091837	NYE1	Chlorophyll Catabolism	LMAD	2	13582301	-0.0551035	7.56e-05	0.364865	4.12133	trans	1	No	36	16
33	2-13589030	GRMZM2G063048	DVR1	Chlorophyll Biosynthesis	LMAD	2	13589030	-0.375589	2.9e-05	0.0945946	4.53706	trans	1	No	62	16
33	2-13589974	GRMZM2G026117	CF1	Porphyrin Biosynthesis	LMAD	2	13589974	-0.00994949	3.71e-06	0.118243	5.4305	trans	2	No	53	16
33	2-13589974	GRMZM2G161673	MPMT1	Chlorophyll Biosynthesis	LMAD	2	13589974	0.267518	6.73e-05	0.118243	4.17185	trans	2	No	56	16
33	2-13589975	GRMZM2G039396	PRPO1	Porphyrin Biosynthesis	LMAD	2	13589975	1.90684	1.82e-05	0.14527	4.73914	trans	1	No	41	16
33	2-13589999	GRMZM2G010196	YCF54	Chlorophyll Biosynthesis	LMAD	2	13589999	0.761577	5.21e-05	0.206081	4.28345	trans	1	No	70	16
33	2-13590064	GRMZM2G162672	CHLG1	Chlorophyll Biosynthesis	LMAD	2	13590064	1.74155	9.31e-05	0.10473	4.03122	trans	1	No	45	16
33	2-13590167	GRMZM2G157936	HO3	Bilin Biosynthesis	LMAD	2	13590167	0.0550366	6.61e-05	0.118243	4.1795	trans	1	No	15	16
33	2-13591114	GRMZM5G891373	GTS2	Porphyrin Biosynthesis	LMAD	2	13591114	-0.732695	3.52e-05	0.0506757	4.45386	trans	1	No	31	16
33	2-13591966	GRMZM2G178859	COX10a	Heme Biosynthesis	LMAD	2	13591966	-4.46957	3.35e-05	0.0641892	4.47502	trans	1	No	25	16
33	2-13592742	GRMZM2G065194	NYC1L1	Chlorophyll Biosynthesis	LMAD	2	13592742	0.184919	7.14e-05	0.422297	4.14639	trans	2	No	38	16
33	2-13592742	GRMZM2G419806	OY1	Chlorophyll Biosynthesis	LMAD	2	13592742	0.808531	1.76e-05	0.422297	4.755	trans	2	No	68	16
33	2-13601988	GRMZM5G861678	ELM1	Bilin Biosynthesis	LMAD	2	13601988	0.0640358	9.03e-05	0.260135	4.04453	trans	1	No	19	16
33	2-13603349	GRMZM2G041159	CF1L1	Porphyrin Biosynthesis	LMAD	2	13603349	0.0502795	5.87e-05	0.206081	4.23138	trans	1	No	33	16
33	2-13604102	GRMZM2G171390	PHAO1	Chlorophyll Biosynthesis	LMAD	2	13604102	-3.41285	1.43e-05	0.0675676	4.84486	trans	1	No	31	16
33	2-13608258	GRMZM2G038487	CHAO2	Chlorophyll Biosynthesis	LMAD	2	13608258	0.704143	8.63e-05	0.442568	4.06383	trans	1	No	31	16
34	2-14575088	GRMZM2G026117	CF1	Porphyrin Biosynthesis	LMAD	2	14575088	-0.00657011	8.17e-05	0.337838	4.0877	trans	1	No	53	8
34	2-14581664	GRMZM2G032282	CPX2	Porphyrin Biosynthesis	LMAD	2	14581664	0.754193	1.08e-05	0.378378	4.96703	trans	1	No	30	8
34	2-14582509	GRMZM2G419806	OY1	Chlorophyll Biosynthesis	LMAD	2	14582509	0.850972	5.12e-05	0.341216	4.29048	trans	2	No	68	8
34	2-14582509	GRMZM2G464328	GUN4	Chlorophyll Biosynthesis	LMAD	2	14582509	0.974892	6.7e-05	0.341216	4.17364	trans	2	No	49	8
34	2-14586315	GRMZM2G043453	CHLD1	Chlorophyll Biosynthesis	LMAD	2	14586315	0.111106	3.79e-05	0.155405	4.42164	trans	1	No	44	8
34	2-14586331	GRMZM2G364901	PRPO2	Porphyrin Biosynthesis	LMAD	2	14586331	0.0790352	4.74e-05	0.398649	4.32401	trans	1	No	38	8
34	2-14588967	GRMZM5G861678	ELM1	Bilin Biosynthesis	LMAD	2	14588967	-0.117446	1.54e-05	0.0641892	4.81225	trans	1	No	19	8
34	2-14602490	GRMZM2G157936	HO3	Bilin Biosynthesis	LMAD	2	14602490	0.0362083	5.99e-05	0.358108	4.22289	trans	1	No	15	8
35	2-15064075	GRMZM2G103197	CHPH3/CHAO1	Chlorophyll Catabolism	LMAD	2	15064075	0.0137993	1.56e-05	0.0574324	4.80681	trans	1	No	13	11
35	2-15079337	GRMZM2G349062	LLS1L1	Chlorophyll Catabolism	LMAD	2	15079337	-415.832	5.81e-05	0.0608108	4.23617	trans	1	No	23	11
35	2-15079355	GRMZM2G116258	GSA1	Porphyrin Biosynthesis	LMAD	2	15079355	0.00912032	9.91e-05	0.0743243	4.00394	trans	1	No	52	11
35	2-15084958	GRMZM2G038487	CHAO2	Chlorophyll Biosynthesis	LMAD	2	15084958	-0.9989	7.06e-05	0.138514	4.15111	trans	1	No	31	11
35	2-15085580	GRMZM2G004222	HO6	Bilin Biosynthesis	LMAD	2	15085580	0.235652	7.12e-06	0.459459	5.14771	trans	1	No	28	11
35	2-15085602	GRMZM2G113325	FC2	Heme Biosynthesis	LMAD	2	15085602	2.13329	2.19e-05	0.0945946	4.65966	trans	1	No	32	11
35	2-15086027	GRMZM2G058261	PRPO4	Porphyrin Biosynthesis	LMAD	2	15086027	0.0562093	6.89e-05	0.0709459	4.16203	trans	1	No	22	11
35	2-15087490	GRMZM2G178859	COX10a	Heme Biosynthesis	LMAD	2	15087490	-4.71239	5.04e-06	0.0540541	5.298	trans	1	No	25	11
35	2-15092573	GRMZM2G041159	CF1L1	Porphyrin Biosynthesis	LMAD	2	15092573	-0.0742702	4.2e-05	0.0844595	4.37667	trans	1	No	33	11
35	2-15102164	GRMZM2G024738	LES22L1	Porphyrin Biosynthesis	LMAD	2	15102164	-0.198737	6.48e-06	0.391892	5.18869	trans	1	No	26	11
35	2-15115708	GRMZM2G105604	SUM1	Siroheme Biosynthesis	LMAD	2	15115708	-0.0114355	1.02e-05	0.135135	4.98994	trans	1	No	30	11
36	2-16641395	GRMZM2G056686	HCAR1	Chlorophyll Biosynthesis	LMAD	2	16641395	0.859169	2.25e-05	0.108108	4.64694	trans	1	No	37	12
36	2-16646045	GRMZM2G039396	PRPO1	Porphyrin Biosynthesis	LMAD	2	16646045	1.269	7.02e-05	0.422297	4.15397	trans	1	No	41	12
36	2-16646704	GRMZM2G065194	NYC1L1	Chlorophyll Biosynthesis	LMAD	2	16646704	0.20477	7.6e-06	0.425676	5.11947	trans	1	No	38	12
36	2-16647563	GRMZM2G044074	LES22	Porphyrin Biosynthesis	LMAD	2	16647563	-0.00677951	6.77e-05	0.402027	4.16947	trans	1	No	38	12
36	2-16649727	GRMZM2G105319	CHLH2	Chlorophyll Biosynthesis	LMAD	2	16649727	-0.0352566	2.35e-05	0.402027	4.62969	trans	1	No	22	12
36	2-16656805	GRMZM2G116258	GSA1	Porphyrin Biosynthesis	LMAD	2	16656805	-0.0103926	1.68e-05	0.0709459	4.7742	trans	3	No	52	12
36	2-16656805	GRMZM2G161673	MPMT1	Chlorophyll Biosynthesis	LMAD	2	16656805	-0.395738	1.29e-05	0.0709459	4.88993	trans	3	No	56	12
36	2-16656805	GRMZM2G177412	GTR1	Porphyrin Biosynthesis	LMAD	2	16656805	-0.697737	8.11e-05	0.0709459	4.09093	trans	3	No	48	12
36	2-16657434	GRMZM2G113325	FC2	Heme Biosynthesis	LMAD	2	16657434	1.72067	3.99e-05	0.131757	4.39855	trans	1	No	32	12
36	2-16658708	GRMZM2G441444	PRPO3	Porphyrin Biosynthesis	LMAD	2	16658708	-0.143425	3.53e-05	0.320946	4.45274	trans	1	No	34	12
36	2-16660437	GRMZM2G397247	ALAD1	Porphyrin Biosynthesis	LMAD	2	16660437	-0.214801	2.39e-05	0.418919	4.62104	trans	1	No	51	12
36	2-16662581	GRMZM2G107402	GTR3	Porphyrin Biosynthesis	LMAD	2	16662581	0.15927	5.52e-05	0.0777027	4.2584	trans	1	No	34	12
37	2-17052312	GRMZM2G084958	PCR1	Chlorophyll Biosynthesis	LMAD	2	17052312	0.0425002	7.28e-05	0.489865	4.1379	trans	1	No	46	8
37	2-17053770	GRMZM2G471579	HO7	Bilin Biosynthesis	LMAD	2	17053770	0.171135	3.28e-05	0.0540541	4.48378	trans	1	No	22	8
37	2-17053831	GRMZM2G000739	SUM2	Siroheme Biosynthesis	LMAD	2	17053831	-0.160946	3.19e-05	0.243243	4.49623	trans	1	No	21	8
37	2-17065987	AC233922.1_FG004	GTS3	Porphyrin Biosynthesis	LMAD	2	17065987	-0.210294	2.22e-06	0.199324	5.65312	trans	1	No	20	8
37	2-17066186	GRMZM2G126873	LLS1L5	Chlorophyll Catabolism	LMAD	2	17066186	0.207497	3.49e-05	0.266892	4.45732	trans	1	No	24	8
37	2-17068520	GRMZM2G044074	LES22	Porphyrin Biosynthesis	LMAD	2	17068520	-0.0156828	8.44e-06	0.0540541	5.0737	trans	1	No	38	8
37	2-17068528	GRMZM2G044074	LES22	Porphyrin Biosynthesis	LMAD	2	17068528	-0.0156828	8.44e-06	0.0540541	5.0737	trans	1	No	38	8
37	2-17069868	GRMZM2G063048	DVR1	Chlorophyll Biosynthesis	LMAD	2	17069868	0.225106	7.92e-05	0.412162	4.10113	trans	1	No	62	8
37	2-17088635	GRMZM2G043453	CHLD1	Chlorophyll Biosynthesis	LMAD	2	17088635	0.143107	3.23e-06	0.141892	5.49095	trans	1	No	44	8
38	2-18151059	GRMZM2G113325	FC2	Heme Biosynthesis	LMAD	2	18151059	2.73397	5.96e-05	0.0506757	4.22454	trans	1	No	32	9
38	2-18153679	GRMZM2G091837	NYE1	Chlorophyll Catabolism	LMAD	2	18153679	0.0553432	3.38e-05	0.449324	4.47065	trans	1	No	36	9
38	2-18153883	GRMZM2G116258	GSA1	Porphyrin Biosynthesis	LMAD	2	18153883	-0.00658894	4.04e-06	0.216216	5.39386	trans	1	No	52	9
38	2-18164458	GRMZM2G323024	CHLH1	Chlorophyll Biosynthesis	LMAD	2	18164458	-0.299256	9.78e-05	0.273649	4.00948	trans	1	No	41	9
38	2-18169851	GRMZM2G047095	FC1	Heme Biosynthesis	LMAD	2	18169851	0.0732927	9.37e-05	0.422297	4.02817	trans	2	No	68	9
38	2-18169851	GRMZM2G073351	PCR3	Chlorophyll Biosynthesis	LMAD	2	18169851	-0.520731	5.89e-05	0.422297	4.22991	trans	2	No	42	9
38	2-18171881	GRMZM2G058261	PRPO4	Porphyrin Biosynthesis	LMAD	2	18171881	0.0535555	8.75e-05	0.0608108	4.05812	trans	1	No	22	9
38	2-18172177	GRMZM2G084958	PCR1	Chlorophyll Biosynthesis	LMAD	2	18172177	-0.0554287	4.53e-05	0.341216	4.344	trans	1	No	46	9
38	2-18178010	GRMZM2G056686	HCAR1	Chlorophyll Biosynthesis	LMAD	2	18178010	0.743413	4.2e-06	0.25	5.37698	trans	1	No	37	9
39	2-28923233	GRMZM2G364901	PRPO2	Porphyrin Biosynthesis	LMAD	2	28923233	0.0819852	1.97e-05	0.489865	4.70629	trans	1	No	38	9
39	2-28932654	GRMZM2G458824	RCCR1	Chlorophyll Catabolism	LMAD	2	28932654	-9.76952	9.33e-05	0.226351	4.02998	trans	1	No	19	9
39	2-28933322	GRMZM5G870342	NEC4	Porphyrin Biosynthesis	LMAD	2	28933322	0.0239657	2.57e-05	0.381757	4.59037	trans	1	No	16	9
39	2-28939740	GRMZM2G159013	FC3	Heme Biosynthesis	LMAD	2	28939740	-0.261238	6.16e-05	0.0540541	4.21033	trans	1	No	35	9
39	2-28940806	GRMZM2G000739	SUM2	Siroheme Biosynthesis	LMAD	2	28940806	0.195215	4.09e-05	0.118243	4.38792	trans	1	No	21	9
39	2-28941000	GRMZM2G159013	FC3	Heme Biosynthesis	LMAD	2	28941000	-0.261238	6.16e-05	0.0540541	4.21033	trans	1	No	35	9
39	2-28941502	GRMZM2G159013	FC3	Heme Biosynthesis	LMAD	2	28941502	-0.261238	6.16e-05	0.0540541	4.21033	trans	1	No	35	9
39	2-28941576	GRMZM2G159013	FC3	Heme Biosynthesis	LMAD	2	28941576	-0.261238	6.16e-05	0.0540541	4.21033	trans	1	No	35	9
39	2-28941577	GRMZM2G159013	FC3	Heme Biosynthesis	LMAD	2	28941577	-0.261238	6.16e-05	0.0540541	4.21033	trans	1	No	35	9
39	2-28942532	GRMZM2G162672	CHLG1	Chlorophyll Biosynthesis	LMAD	2	28942532	1.00234	8.56e-05	0.445946	4.06765	trans	1	No	45	9
39	2-28949015	GRMZM2G113325	FC2	Heme Biosynthesis	LMAD	2	28949015	1.31463	4.46e-05	0.432432	4.3508	trans	1	No	32	9
39	2-28952220	GRMZM5G891373	GTS2	Porphyrin Biosynthesis	LMAD	2	28952220	-0.297723	1.88e-05	0.452703	4.72694	trans	1	No	31	9
39	2-28963644	GRMZM2G032282	CPX2	Porphyrin Biosynthesis	LMAD	2	28963644	1.0839	5.15e-05	0.0912162	4.28796	trans	1	No	30	9
40	2-168490552	GRMZM2G105644	GGH1	Chlorophyll Biosynthesis	LMAD	2	168490552	-13.7406	3.68e-06	0.233108	5.43407	trans	1	No	42	8
40	2-168493875	GRMZM2G171390	PHAO1	Chlorophyll Biosynthesis	LMAD	2	168493875	-1.73616	3.08e-05	0.327703	4.51088	trans	1	No	31	8
40	2-168497377	AC213521.3_FG005	GTR2	Porphyrin Biosynthesis	LMAD	2	168497377	-0.335717	1e-06	0.0743243	5.99851	trans	1	No	42	8
40	2-168503975	GRMZM2G084958	PCR1	Chlorophyll Biosynthesis	LMAD	2	168503975	-0.0557319	6.53e-05	0.212838	4.18503	trans	1	No	46	8
40	2-168504211	GRMZM2G161673	MPMT1	Chlorophyll Biosynthesis	LMAD	2	168504211	-0.233095	5.23e-05	0.212838	4.28154	trans	1	No	56	8
40	2-168517975	GRMZM2G105319	CHLH2	Chlorophyll Biosynthesis	LMAD	2	168517975	-0.0468747	7.32e-05	0.162162	4.13577	trans	1	No	22	8
40	2-168520571	GRMZM2G026117	CF1	Porphyrin Biosynthesis	LMAD	2	168520571	0.00834224	5.7e-05	0.162162	4.24413	trans	1	No	53	8
40	2-168524011	GRMZM2G032282	CPX2	Porphyrin Biosynthesis	LMAD	2	168524011	1.17008	8.14e-05	0.0743243	4.08932	trans	1	No	30	8
41	2-183562540	GRMZM2G441444	PRPO3	Porphyrin Biosynthesis	LMAD	2	183562540	-0.120198	8.82e-05	0.435811	4.05463	trans	1	No	34	11
41	2-183571150	GRMZM2G063048	DVR1	Chlorophyll Biosynthesis	LMAD	2	183571150	-0.256413	1.56e-05	0.381757	4.80787	trans	1	No	62	11
41	2-183572149	GRMZM2G010196	YCF54	Chlorophyll Biosynthesis	LMAD	2	183572149	-0.715101	4.21e-05	0.277027	4.37551	trans	5	No	70	11
41	2-183572149	GRMZM2G043453	CHLD1	Chlorophyll Biosynthesis	LMAD	2	183572149	-0.101745	8.2e-06	0.277027	5.08608	trans	5	No	44	11
41	2-183572149	GRMZM2G081462	MPEC1	Chlorophyll Biosynthesis	LMAD	2	183572149	-13.5649	1.7e-05	0.277027	4.76959	trans	5	No	63	11
41	2-183572149	GRMZM2G419806	OY1	Chlorophyll Biosynthesis	LMAD	2	183572149	-1.0686	2.39e-07	0.277027	6.62083	trans	5	No	68	11
41	2-183572149	GRMZM2G464328	GUN4	Chlorophyll Biosynthesis	LMAD	2	183572149	-1.05767	1.87e-05	0.277027	4.72829	trans	5	No	49	11
41	2-183573390	GRMZM2G038487	CHAO2	Chlorophyll Biosynthesis	LMAD	2	183573390	-0.716689	3.77e-05	0.456081	4.42342	trans	1	No	31	11
41	2-183573498	GRMZM2G159013	FC3	Heme Biosynthesis	LMAD	2	183573498	0.186547	2.98e-05	0.155405	4.5264	trans	1	No	35	11
41	2-183573516	GRMZM2G458824	RCCR1	Chlorophyll Catabolism	LMAD	2	183573516	-9.31655	6.11e-05	0.331081	4.21382	trans	1	No	19	11
41	2-183575077	GRMZM2G105644	GGH1	Chlorophyll Biosynthesis	LMAD	2	183575077	-10.5813	1.81e-05	0.371622	4.74263	trans	1	No	42	11
42	2-188675669	GRMZM2G178859	COX10a	Heme Biosynthesis	LMAD	2	188675669	-4.52723	4.39e-06	0.0709459	5.35761	trans	1	No	25	8
42	2-188675701	GRMZM2G178859	COX10a	Heme Biosynthesis	LMAD	2	188675701	-4.52723	4.39e-06	0.0709459	5.35761	trans	1	No	25	8
42	2-188682169	GRMZM2G058261	PRPO4	Porphyrin Biosynthesis	LMAD	2	188682169	0.0406312	6.55e-05	0.158784	4.18356	trans	1	No	22	8
42	2-188684525	GRMZM2G043453	CHLD1	Chlorophyll Biosynthesis	LMAD	2	188684525	0.13539	4.79e-06	0.148649	5.31992	trans	1	No	44	8
42	2-188695569	GRMZM2G025031	LES22L2	Porphyrin Biosynthesis	LMAD	2	188695569	-0.375755	5.24e-05	0.0506757	4.28107	trans	1	No	34	8
42	2-188698265	GRMZM2G116258	GSA1	Porphyrin Biosynthesis	LMAD	2	188698265	-0.00476868	5.6e-05	0.47973	4.25166	trans	1	No	52	8
42	2-188699821	GRMZM2G041159	CF1L1	Porphyrin Biosynthesis	LMAD	2	188699821	-0.0713473	3.68e-05	0.097973	4.43415	trans	1	No	33	8
42	2-188709481	GRMZM2G113325	FC2	Heme Biosynthesis	LMAD	2	188709481	-1.42627	5.9e-06	0.418919	5.2294	trans	1	No	32	8
42	2-188710392	GRMZM2G026117	CF1	Porphyrin Biosynthesis	LMAD	2	188710392	0.00575267	7.67e-05	0.445946	4.11512	trans	1	No	53	8
43	2-189478987	GRMZM2G107402	GTR3	Porphyrin Biosynthesis	LMAD	2	189478987	-0.125567	1.99e-05	0.165541	4.70179	trans	1	No	34	8
43	2-189490197	GRMZM2G339563	LLS1	Chlorophyll Catabolism	LMAD	2	189490197	0.0784461	2.57e-05	0.0743243	4.58987	trans	1	No	28	8
43	2-189497965	GRMZM2G084958	PCR1	Chlorophyll Biosynthesis	LMAD	2	189497965	-0.0843641	1.17e-05	0.0777027	4.93267	trans	1	No	46	8
43	2-189501340	GRMZM5G891373	GTS2	Porphyrin Biosynthesis	LMAD	2	189501340	-0.29526	1.83e-05	0.361486	4.73752	trans	1	No	31	8
43	2-189505237	GRMZM2G063048	DVR1	Chlorophyll Biosynthesis	LMAD	2	189505237	-0.258979	9.48e-06	0.432432	5.02307	trans	1	No	62	8
43	2-189507598	GRMZM2G051491	MES1	Chlorophyll Catabolism	LMAD	2	189507598	-0.0156851	2.23e-05	0.172297	4.65264	trans	1	No	7	8
43	2-189508063	GRMZM2G177412	GTR1	Porphyrin Biosynthesis	LMAD	2	189508063	0.377624	4.98e-05	0.320946	4.30248	trans	1	No	48	8
43	2-189515466	GRMZM2G161673	MPMT1	Chlorophyll Biosynthesis	LMAD	2	189515466	-0.225795	4.42e-05	0.243243	4.35504	trans	1	No	56	8
44	2-190796969	GRMZM2G157936	HO3	Bilin Biosynthesis	LMAD	2	190796969	0.0732149	7.92e-05	0.0506757	4.10133	trans	1	No	15	8
44	2-190810830	GRMZM2G043453	CHLD1	Chlorophyll Biosynthesis	LMAD	2	190810830	0.0872649	2.09e-05	0.429054	4.67932	trans	1	No	44	8
44	2-190810846	GRMZM2G043453	CHLD1	Chlorophyll Biosynthesis	LMAD	2	190810846	0.0872649	2.09e-05	0.429054	4.67932	trans	1	No	44	8
44	2-190812253	GRMZM2G441444	PRPO3	Porphyrin Biosynthesis	LMAD	2	190812253	-0.177326	5.4e-08	0.266892	7.26742	trans	1	No	34	8
44	2-190815369	GRMZM2G063048	DVR1	Chlorophyll Biosynthesis	LMAD	2	190815369	0.592888	2.83e-07	0.0540541	6.54861	trans	1	No	62	8
44	2-190823328	GRMZM2G323024	CHLH1	Chlorophyll Biosynthesis	LMAD	2	190823328	-0.524549	5.09e-05	0.0743243	4.29318	trans	1	No	41	8
44	2-190826875	GRMZM2G025031	LES22L2	Porphyrin Biosynthesis	LMAD	2	190826875	0.335826	1.11e-05	0.108108	4.95559	trans	1	No	34	8
44	2-190833196	GRMZM2G107402	GTR3	Porphyrin Biosynthesis	LMAD	2	190833196	0.205323	4e-05	0.0574324	4.39746	trans	1	No	34	8
44	2-190833825	GRMZM2G101004	ELM2	Bilin Biosynthesis	LMAD	2	190833825	-5.14449	4.36e-05	0.253378	4.36052	trans	1	No	34	8
45	2-191432561	GRMZM2G004222	HO6	Bilin Biosynthesis	LMAD	2	191432561	0.376694	7.73e-06	0.0743243	5.11163	trans	1	No	28	10
45	2-191437835	GRMZM2G056686	HCAR1	Chlorophyll Biosynthesis	LMAD	2	191437835	0.712862	8.38e-05	0.195946	4.07672	trans	1	No	37	10
45	2-191438132	AC213521.3_FG005	GTR2	Porphyrin Biosynthesis	LMAD	2	191438132	0.188909	1.79e-05	0.219595	4.74773	trans	1	No	42	10
45	2-191438135	AC213521.3_FG005	GTR2	Porphyrin Biosynthesis	LMAD	2	191438135	0.188909	1.79e-05	0.219595	4.74773	trans	1	No	42	10
45	2-191438378	GRMZM5G891373	GTS2	Porphyrin Biosynthesis	LMAD	2	191438378	-0.52572	1.3e-05	0.0844595	4.88749	trans	1	No	31	10
45	2-191442237	GRMZM2G171390	PHAO1	Chlorophyll Biosynthesis	LMAD	2	191442237	-1.84384	6.89e-06	0.476351	5.16169	trans	1	No	31	10
45	2-191443170	GRMZM2G161673	MPMT1	Chlorophyll Biosynthesis	LMAD	2	191443170	-0.212679	5.31e-05	0.25	4.27503	trans	1	No	56	10
45	2-191443523	GRMZM2G010196	YCF54	Chlorophyll Biosynthesis	LMAD	2	191443523	-0.850253	7.53e-05	0.182432	4.12309	trans	1	No	70	10
45	2-191451238	GRMZM2G038487	CHAO2	Chlorophyll Biosynthesis	LMAD	2	191451238	-0.809239	8.25e-06	0.351351	5.0833	trans	2	No	31	10
45	2-191451238	GRMZM2G323024	CHLH1	Chlorophyll Biosynthesis	LMAD	2	191451238	-0.27102	1.3e-05	0.351351	4.88655	trans	2	No	41	10
45	2-191459794	GRMZM2G084958	PCR1	Chlorophyll Biosynthesis	LMAD	2	191459794	-0.0530788	9.59e-06	0.287162	5.01802	trans	1	No	46	10
46	2-191754304	GRMZM2G419111	GGH2	Chlorophyll Biosynthesis	LMAD	2	191754304	-0.279862	9.95e-06	0.5	5.00208	trans	1	No	24	10
46	2-191760389	GRMZM2G025031	LES22L2	Porphyrin Biosynthesis	LMAD	2	191760389	-0.187493	9e-05	0.5	4.04574	trans	1	No	34	10
46	2-191772252	GRMZM2G441444	PRPO3	Porphyrin Biosynthesis	LMAD	2	191772252	-0.131143	2.61e-05	0.368243	4.58354	trans	1	No	34	10
46	2-191775283	GRMZM2G364901	PRPO2	Porphyrin Biosynthesis	LMAD	2	191775283	-0.086954	7.67e-06	0.398649	5.11493	trans	1	No	38	10
46	2-191777308	GRMZM2G081462	MPEC1	Chlorophyll Biosynthesis	LMAD	2	191777308	-14.1086	2.8e-06	0.425676	5.5521	trans	2	No	63	10
46	2-191777308	GRMZM2G091837	NYE1	Chlorophyll Catabolism	LMAD	2	191777308	0.0585224	2.61e-05	0.425676	4.58354	trans	2	No	36	10
46	2-191778493	GRMZM2G323024	CHLH1	Chlorophyll Biosynthesis	LMAD	2	191778493	-0.352314	4.42e-05	0.158784	4.35425	trans	1	No	41	10
46	2-191779651	GRMZM2G113325	FC2	Heme Biosynthesis	LMAD	2	191779651	3.13711	9.07e-07	0.0675676	6.04221	trans	1	No	32	10
46	2-191779837	GRMZM2G113325	FC2	Heme Biosynthesis	LMAD	2	191779837	3.13711	9.07e-07	0.0709459	6.04221	trans	1	No	32	10
46	2-191780667	GRMZM2G056686	HCAR1	Chlorophyll Biosynthesis	LMAD	2	191780667	1.1119	3.42e-05	0.0709459	4.46575	trans	1	No	37	10
46	2-191780668	GRMZM2G056686	HCAR1	Chlorophyll Biosynthesis	LMAD	2	191780668	1.1119	3.42e-05	0.0709459	4.46575	trans	1	No	37	10
46	2-191780678	GRMZM2G056686	HCAR1	Chlorophyll Biosynthesis	LMAD	2	191780678	1.1119	3.42e-05	0.0709459	4.46575	trans	1	No	37	10
46	2-191780681	GRMZM2G056686	HCAR1	Chlorophyll Biosynthesis	LMAD	2	191780681	1.1119	3.42e-05	0.0709459	4.46575	trans	1	No	37	10
46	2-191781309	GRMZM2G113325	FC2	Heme Biosynthesis	LMAD	2	191781309	3.13711	9.07e-07	0.0743243	6.04221	trans	1	No	32	10
46	2-191792479	GRMZM2G038487	CHAO2	Chlorophyll Biosynthesis	LMAD	2	191792479	-0.842761	5.06e-05	0.239865	4.29619	trans	1	No	31	10
47	2-192695222	GRMZM2G073351	PCR3	Chlorophyll Biosynthesis	LMAD	2	192695222	0.647276	3.42e-06	0.304054	5.46589	trans	2	No	42	8
47	2-192695222	GRMZM2G081462	MPEC1	Chlorophyll Biosynthesis	LMAD	2	192695222	13.1612	1.86e-05	0.304054	4.73021	trans	2	No	63	8
47	2-192708020	GRMZM2G161673	MPMT1	Chlorophyll Biosynthesis	LMAD	2	192708020	0.205328	5.31e-05	0.388514	4.27455	trans	1	No	56	8
47	2-192710146	GRMZM2G058261	PRPO4	Porphyrin Biosynthesis	LMAD	2	192710146	0.0293823	2.97e-05	0.381757	4.52728	trans	2	No	22	8
47	2-192710146	GRMZM2G397247	ALAD1	Porphyrin Biosynthesis	LMAD	2	192710146	0.204416	3.43e-05	0.381757	4.46442	trans	2	No	51	8
47	2-192713178	GRMZM2G039396	PRPO1	Porphyrin Biosynthesis	LMAD	2	192713178	1.55971	1.39e-06	0.364865	5.85765	trans	1	No	41	8
47	2-192727123	GRMZM2G000739	SUM2	Siroheme Biosynthesis	LMAD	2	192727123	0.198277	7.42e-05	0.101351	4.12986	trans	1	No	21	8
47	2-192728860	GRMZM2G441444	PRPO3	Porphyrin Biosynthesis	LMAD	2	192728860	0.154122	6.65e-05	0.243243	4.17735	trans	1	No	34	8
48	2-193716450	GRMZM2G458824	RCCR1	Chlorophyll Catabolism	LMAD	2	193716450	18.134	7.71e-05	0.0844595	4.11289	trans	1	No	19	12
48	2-193716526	GRMZM6G274034	COX15	Heme Biosynthesis	LMAD	2	193716526	0.0906588	6.1e-05	0.121622	4.21476	trans	1	No	15	12
48	2-193722027	GRMZM2G105644	GGH1	Chlorophyll Biosynthesis	LMAD	2	193722027	11.1609	3.4e-05	0.266892	4.46818	trans	1	No	42	12
48	2-193722882	GRMZM2G063048	DVR1	Chlorophyll Biosynthesis	LMAD	2	193722882	0.29105	6.41e-07	0.368243	6.19328	trans	1	No	62	12
48	2-193724165	GRMZM2G339563	LLS1	Chlorophyll Catabolism	LMAD	2	193724165	-0.0545429	7.44e-06	0.236486	5.12863	trans	1	No	28	12
48	2-193729336	GRMZM2G043277	HO2	Bilin Biosynthesis	LMAD	2	193729336	0.576328	9.44e-05	0.263514	4.02496	trans	1	No	27	12
48	2-193729705	GRMZM2G041159	CF1L1	Porphyrin Biosynthesis	LMAD	2	193729705	-0.0518723	2.1e-05	0.25	4.67791	trans	1	No	33	12
48	2-193738913	GRMZM2G105604	SUM1	Siroheme Biosynthesis	LMAD	2	193738913	-0.0129054	1.25e-05	0.118243	4.90299	trans	1	No	30	12
48	2-193739678	AC213521.3_FG005	GTR2	Porphyrin Biosynthesis	LMAD	2	193739678	0.158624	1.7e-06	0.469595	5.76864	trans	1	No	42	12
48	2-193739881	GRMZM2G159013	FC3	Heme Biosynthesis	LMAD	2	193739881	-0.16261	1.01e-05	0.192568	4.99684	trans	1	No	35	12
48	2-193755226	GRMZM2G349062	LLS1L1	Chlorophyll Catabolism	LMAD	2	193755226	-264.183	2.71e-05	0.158784	4.56649	trans	2	No	23	12
48	2-193755226	GRMZM2G397247	ALAD1	Porphyrin Biosynthesis	LMAD	2	193755226	-0.270507	2.04e-05	0.158784	4.68974	trans	2	No	51	12
49	2-194526053	AC233922.1_FG004	GTS3	Porphyrin Biosynthesis	LMAD	2	194526053	0.150557	1.05e-05	0.466216	4.97943	trans	1	No	20	9
49	2-194528151	GRMZM2G161673	MPMT1	Chlorophyll Biosynthesis	LMAD	2	194528151	0.209124	3.13e-05	0.317568	4.50417	trans	1	No	56	9
49	2-194530010	GRMZM2G039396	PRPO1	Porphyrin Biosynthesis	LMAD	2	194530010	-1.61556	1.01e-05	0.236486	4.99751	trans	1	No	41	9
49	2-194531244	GRMZM2G323024	CHLH1	Chlorophyll Biosynthesis	LMAD	2	194531244	-0.254469	6.21e-05	0.307432	4.20683	trans	1	No	41	9
49	2-194540636	GRMZM2G159013	FC3	Heme Biosynthesis	LMAD	2	194540636	0.133114	2.92e-05	0.256757	4.53389	trans	1	No	35	9
49	2-194542939	GRMZM2G038487	CHAO2	Chlorophyll Biosynthesis	LMAD	2	194542939	1.09097	7.52e-05	0.097973	4.12359	trans	3	No	31	9
49	2-194542939	GRMZM2G177412	GTR1	Porphyrin Biosynthesis	LMAD	2	194542939	0.605324	1.98e-05	0.097973	4.70426	trans	3	No	48	9
49	2-194542939	GRMZM2G419806	OY1	Chlorophyll Biosynthesis	LMAD	2	194542939	1.22286	3.96e-05	0.097973	4.40259	trans	3	No	68	9
49	2-194543603	GRMZM2G171390	PHAO1	Chlorophyll Biosynthesis	LMAD	2	194543603	-2.0697	9.84e-05	0.135135	4.00698	trans	1	No	31	9
50	2-195230177	GRMZM2G105644	GGH1	Chlorophyll Biosynthesis	LMAD	2	195230177	-10.7619	7.18e-05	0.266892	4.14405	trans	1	No	42	17
50	2-195244073	GRMZM2G047095	FC1	Heme Biosynthesis	LMAD	2	195244073	-0.177915	3.76e-07	0.0777027	6.42481	trans	2	No	68	17
50	2-195244073	GRMZM2G116258	GSA1	Porphyrin Biosynthesis	LMAD	2	195244073	0.00963892	6.94e-05	0.0777027	4.15836	trans	2	No	52	17
50	2-195247027	GRMZM2G044074	LES22	Porphyrin Biosynthesis	LMAD	2	195247027	0.00677325	7.43e-05	0.371622	4.12906	trans	1	No	38	17
50	2-195253443	GRMZM2G419111	GGH2	Chlorophyll Biosynthesis	LMAD	2	195253443	-0.325554	1.44e-05	0.260135	4.84041	trans	1	No	24	17
50	2-195255177	GRMZM2G026117	CF1	Porphyrin Biosynthesis	LMAD	2	195255177	0.0085968	3.57e-05	0.121622	4.44788	trans	1	No	53	17
50	2-195257403	GRMZM2G419806	OY1	Chlorophyll Biosynthesis	LMAD	2	195257403	-0.799292	5.9e-05	0.310811	4.22931	trans	1	No	68	17
50	2-195259016	GRMZM2G441444	PRPO3	Porphyrin Biosynthesis	LMAD	2	195259016	-0.121642	3.22e-05	0.452703	4.49245	trans	1	No	34	17
50	2-195281390	GRMZM2G032282	CPX2	Porphyrin Biosynthesis	LMAD	2	195281390	1.402	9.01e-05	0.0574324	4.04535	trans	1	No	30	17
50	2-195281391	GRMZM2G032282	CPX2	Porphyrin Biosynthesis	LMAD	2	195281391	1.402	9.01e-05	0.0574324	4.04535	trans	1	No	30	17
50	2-195294280	GRMZM2G056686	HCAR1	Chlorophyll Biosynthesis	LMAD	2	195294280	-0.520669	9.63e-05	0.351351	4.01653	trans	1	No	37	17
50	2-195300492	GRMZM2G101004	ELM2	Bilin Biosynthesis	LMAD	2	195300492	-7.62981	3.04e-05	0.128378	4.51674	trans	1	No	34	17
50	2-195301942	GRMZM2G041159	CF1L1	Porphyrin Biosynthesis	LMAD	2	195301942	0.0896641	8.44e-05	0.0709459	4.07358	trans	2	No	33	17
50	2-195301942	GRMZM2G177412	GTR1	Porphyrin Biosynthesis	LMAD	2	195301942	0.787872	3.75e-05	0.0709459	4.42595	trans	2	No	48	17
50	2-195301947	GRMZM2G041159	CF1L1	Porphyrin Biosynthesis	LMAD	2	195301947	0.0896641	8.44e-05	0.0709459	4.07358	trans	2	No	33	17
50	2-195301947	GRMZM2G177412	GTR1	Porphyrin Biosynthesis	LMAD	2	195301947	0.787872	3.75e-05	0.0709459	4.42595	trans	2	No	48	17
50	2-195307300	GRMZM2G138190	SGRL1	Chlorophyll Catabolism	LMAD	2	195307300	2.431	1.57e-05	0.0777027	4.80347	trans	2	No	29	17
50	2-195307300	GRMZM2G349062	LLS1L1	Chlorophyll Catabolism	LMAD	2	195307300	409.595	1e-05	0.0777027	4.99958	trans	2	No	23	17
50	2-195311436	GRMZM2G458824	RCCR1	Chlorophyll Catabolism	LMAD	2	195311436	12.6234	7.29e-05	0.118243	4.13719	trans	1	No	19	17
50	2-195312542	GRMZM5G831313	PRPO5	Porphyrin Biosynthesis	LMAD	2	195312542	-0.269986	1.99e-06	0.0574324	5.70189	trans	1	No	10	17
51	2-198155966	GRMZM2G349062	LLS1L1	Chlorophyll Catabolism	LMAD	2	198155966	263.112	2.13e-05	0.189189	4.67244	trans	1	No	23	14
51	2-198162170	GRMZM2G039396	PRPO1	Porphyrin Biosynthesis	LMAD	2	198162170	1.75699	4.17e-05	0.141892	4.37954	trans	1	No	41	14
51	2-198162171	GRMZM2G044074	LES22	Porphyrin Biosynthesis	LMAD	2	198162171	-0.00943227	9.81e-05	0.118243	4.00829	trans	1	No	38	14
51	2-198162199	GRMZM2G039396	PRPO1	Porphyrin Biosynthesis	LMAD	2	198162199	1.75699	4.17e-05	0.138514	4.37954	trans	1	No	41	14
51	2-198165471	AC209626.2_FG013	LES28	Porphyrin Biosynthesis	LMAD	2	198165471	-0.0649206	2.73e-05	0.152027	4.56325	trans	1	No	15	14
51	2-198171059	GRMZM2G025031	LES22L2	Porphyrin Biosynthesis	LMAD	2	198171059	-0.211792	3.26e-05	0.375	4.48669	trans	1	No	34	14
51	2-198172869	GRMZM2G081462	MPEC1	Chlorophyll Biosynthesis	LMAD	2	198172869	-15.4126	9.94e-05	0.121622	4.00252	trans	1	No	63	14
51	2-198172884	GRMZM2G081462	MPEC1	Chlorophyll Biosynthesis	LMAD	2	198172884	-15.4126	9.94e-05	0.128378	4.00252	trans	1	No	63	14
51	2-198174714	GRMZM5G891373	GTS2	Porphyrin Biosynthesis	LMAD	2	198174714	0.641617	4.3e-05	0.0506757	4.36697	trans	1	No	31	14
51	2-198176541	GRMZM2G047095	FC1	Heme Biosynthesis	LMAD	2	198176541	-0.0835099	2.53e-05	0.246622	4.59688	trans	1	No	68	14
51	2-198180471	GRMZM2G177412	GTR1	Porphyrin Biosynthesis	LMAD	2	198180471	-0.786878	8.56e-05	0.0540541	4.06757	trans	1	No	48	14
51	2-198180524	GRMZM2G177412	GTR1	Porphyrin Biosynthesis	LMAD	2	198180524	-0.786878	8.56e-05	0.0540541	4.06757	trans	1	No	48	14
51	2-198180732	GRMZM2G177412	GTR1	Porphyrin Biosynthesis	LMAD	2	198180732	-0.786878	8.56e-05	0.0540541	4.06757	trans	1	No	48	14
51	2-198180978	GRMZM2G177412	GTR1	Porphyrin Biosynthesis	LMAD	2	198180978	-0.786878	8.56e-05	0.0540541	4.06757	trans	1	No	48	14
51	2-198181289	GRMZM2G063048	DVR1	Chlorophyll Biosynthesis	LMAD	2	198181289	-0.38732	8.05e-05	0.0878378	4.09418	trans	1	No	62	14
51	2-198183021	GRMZM2G073351	PCR3	Chlorophyll Biosynthesis	LMAD	2	198183021	-1.12322	9.9e-05	0.0506757	4.00431	trans	1	No	42	14
51	2-198183057	GRMZM2G177412	GTR1	Porphyrin Biosynthesis	LMAD	2	198183057	-0.786878	8.56e-05	0.0540541	4.06757	trans	1	No	48	14
51	2-198193598	GRMZM2G101004	ELM2	Bilin Biosynthesis	LMAD	2	198193598	-6.95237	8.23e-05	0.114865	4.08449	trans	1	No	34	14
51	2-198196786	GRMZM2G379563	NYE2	Chlorophyll Catabolism	LMAD	2	198196786	-0.0724714	2.27e-05	0.0743243	4.6438	trans	1	No	25	14
51	2-198203289	GRMZM2G024738	LES22L1	Porphyrin Biosynthesis	LMAD	2	198203289	-0.345536	5.51e-05	0.0675676	4.25881	trans	1	No	26	14
52	2-205862279	GRMZM5G861678	ELM1	Bilin Biosynthesis	LMAD	2	205862279	-0.139462	4.29e-06	0.0574324	5.36788	trans	1	No	19	12
52	2-205872376	GRMZM2G107402	GTR3	Porphyrin Biosynthesis	LMAD	2	205872376	0.158404	2.79e-05	0.0878378	4.55512	trans	1	No	34	12
52	2-205872403	GRMZM2G107402	GTR3	Porphyrin Biosynthesis	LMAD	2	205872403	0.158404	2.79e-05	0.0878378	4.55512	trans	1	No	34	12
52	2-205872702	GRMZM2G161673	MPMT1	Chlorophyll Biosynthesis	LMAD	2	205872702	-0.424243	4.9e-06	0.0574324	5.30974	trans	4	No	56	12
52	2-205872702	GRMZM2G177412	GTR1	Porphyrin Biosynthesis	LMAD	2	205872702	-0.757999	3.6e-05	0.0574324	4.44427	trans	4	No	48	12
52	2-205872702	GRMZM2G397247	ALAD1	Porphyrin Biosynthesis	LMAD	2	205872702	-0.489744	5.19e-07	0.0574324	6.28497	trans	4	No	51	12
52	2-205872702	GRMZM2G464328	GUN4	Chlorophyll Biosynthesis	LMAD	2	205872702	-2.36001	6.45e-08	0.0574324	7.19021	trans	4	No	49	12
52	2-205873008	GRMZM2G161673	MPMT1	Chlorophyll Biosynthesis	LMAD	2	205873008	-0.424243	4.9e-06	0.0574324	5.30974	trans	4	No	56	12
52	2-205873008	GRMZM2G177412	GTR1	Porphyrin Biosynthesis	LMAD	2	205873008	-0.757999	3.6e-05	0.0574324	4.44427	trans	4	No	48	12
52	2-205873008	GRMZM2G397247	ALAD1	Porphyrin Biosynthesis	LMAD	2	205873008	-0.489744	5.19e-07	0.0574324	6.28497	trans	4	No	51	12
52	2-205873008	GRMZM2G464328	GUN4	Chlorophyll Biosynthesis	LMAD	2	205873008	-2.36001	6.45e-08	0.0574324	7.19021	trans	4	No	49	12
52	2-205873034	GRMZM2G161673	MPMT1	Chlorophyll Biosynthesis	LMAD	2	205873034	-0.424243	4.9e-06	0.0574324	5.30974	trans	4	No	56	12
52	2-205873034	GRMZM2G177412	GTR1	Porphyrin Biosynthesis	LMAD	2	205873034	-0.757999	3.6e-05	0.0574324	4.44427	trans	4	No	48	12
52	2-205873034	GRMZM2G397247	ALAD1	Porphyrin Biosynthesis	LMAD	2	205873034	-0.489744	5.19e-07	0.0574324	6.28497	trans	4	No	51	12
52	2-205873034	GRMZM2G464328	GUN4	Chlorophyll Biosynthesis	LMAD	2	205873034	-2.36001	6.45e-08	0.0574324	7.19021	trans	4	No	49	12
52	2-205873179	GRMZM2G161673	MPMT1	Chlorophyll Biosynthesis	LMAD	2	205873179	-0.424243	4.9e-06	0.0574324	5.30974	trans	4	No	56	12
52	2-205873179	GRMZM2G177412	GTR1	Porphyrin Biosynthesis	LMAD	2	205873179	-0.757999	3.6e-05	0.0574324	4.44427	trans	4	No	48	12
52	2-205873179	GRMZM2G397247	ALAD1	Porphyrin Biosynthesis	LMAD	2	205873179	-0.489744	5.19e-07	0.0574324	6.28497	trans	4	No	51	12
52	2-205873179	GRMZM2G464328	GUN4	Chlorophyll Biosynthesis	LMAD	2	205873179	-2.36001	6.45e-08	0.0574324	7.19021	trans	4	No	49	12
52	2-205873296	GRMZM2G161673	MPMT1	Chlorophyll Biosynthesis	LMAD	2	205873296	-0.424243	4.9e-06	0.0574324	5.30974	trans	4	No	56	12
52	2-205873296	GRMZM2G177412	GTR1	Porphyrin Biosynthesis	LMAD	2	205873296	-0.757999	3.6e-05	0.0574324	4.44427	trans	4	No	48	12
52	2-205873296	GRMZM2G397247	ALAD1	Porphyrin Biosynthesis	LMAD	2	205873296	-0.489744	5.19e-07	0.0574324	6.28497	trans	4	No	51	12
52	2-205873296	GRMZM2G464328	GUN4	Chlorophyll Biosynthesis	LMAD	2	205873296	-2.36001	6.45e-08	0.0574324	7.19021	trans	4	No	49	12
52	2-205873517	GRMZM2G161673	MPMT1	Chlorophyll Biosynthesis	LMAD	2	205873517	-0.424243	4.9e-06	0.0574324	5.30974	trans	4	No	56	12
52	2-205873517	GRMZM2G177412	GTR1	Porphyrin Biosynthesis	LMAD	2	205873517	-0.757999	3.6e-05	0.0574324	4.44427	trans	4	No	48	12
52	2-205873517	GRMZM2G397247	ALAD1	Porphyrin Biosynthesis	LMAD	2	205873517	-0.489744	5.19e-07	0.0574324	6.28497	trans	4	No	51	12
52	2-205873517	GRMZM2G464328	GUN4	Chlorophyll Biosynthesis	LMAD	2	205873517	-2.36001	6.45e-08	0.0574324	7.19021	trans	4	No	49	12
52	2-205873597	AC213521.3_FG005	GTR2	Porphyrin Biosynthesis	LMAD	2	205873597	-0.195675	5.68e-05	0.125	4.24585	trans	1	No	42	12
52	2-205874013	GRMZM2G159013	FC3	Heme Biosynthesis	LMAD	2	205874013	0.247843	7.1e-05	0.0540541	4.14866	trans	1	No	35	12
52	2-205891661	GRMZM2G161673	MPMT1	Chlorophyll Biosynthesis	LMAD	2	205891661	-0.424243	4.9e-06	0.0540541	5.30974	trans	4	No	56	12
52	2-205891661	GRMZM2G177412	GTR1	Porphyrin Biosynthesis	LMAD	2	205891661	-0.757999	3.6e-05	0.0540541	4.44427	trans	4	No	48	12
52	2-205891661	GRMZM2G397247	ALAD1	Porphyrin Biosynthesis	LMAD	2	205891661	-0.489744	5.19e-07	0.0540541	6.28497	trans	4	No	51	12
52	2-205891661	GRMZM2G464328	GUN4	Chlorophyll Biosynthesis	LMAD	2	205891661	-2.36001	6.45e-08	0.0540541	7.19021	trans	4	No	49	12
52	2-205891772	GRMZM2G024738	LES22L1	Porphyrin Biosynthesis	LMAD	2	205891772	-0.285619	1.5e-06	0.131757	5.82318	trans	3	No	26	12
52	2-205891772	GRMZM2G105644	GGH1	Chlorophyll Biosynthesis	LMAD	2	205891772	-14.0845	1.43e-05	0.131757	4.8453	trans	3	No	42	12
52	2-205891772	GRMZM2G419806	OY1	Chlorophyll Biosynthesis	LMAD	2	205891772	-1.31627	3.91e-07	0.131757	6.40806	trans	3	No	68	12
52	2-205900151	GRMZM2G091837	NYE1	Chlorophyll Catabolism	LMAD	2	205900151	-0.111837	2.36e-06	0.0709459	5.62795	trans	1	No	36	12
53	2-214083813	GRMZM2G025031	LES22L2	Porphyrin Biosynthesis	LMAD	2	214083813	-0.294765	6.14e-06	0.155405	5.21186	trans	1	No	34	8
53	2-214085022	GRMZM2G161673	MPMT1	Chlorophyll Biosynthesis	LMAD	2	214085022	-0.372699	8.47e-05	0.0675676	4.07212	trans	1	No	56	8
53	2-214086000	GRMZM2G010196	YCF54	Chlorophyll Biosynthesis	LMAD	2	214086000	-1.3536	3.52e-05	0.0777027	4.45383	trans	2	No	70	8
53	2-214086000	GRMZM2G419806	OY1	Chlorophyll Biosynthesis	LMAD	2	214086000	-1.69951	1.44e-05	0.0777027	4.84179	trans	2	No	68	8
53	2-214086315	GRMZM2G043453	CHLD1	Chlorophyll Biosynthesis	LMAD	2	214086315	-0.197064	1.22e-05	0.0641892	4.915	trans	1	No	44	8
53	2-214086522	GRMZM2G464328	GUN4	Chlorophyll Biosynthesis	LMAD	2	214086522	-0.886044	8.74e-05	0.476351	4.05873	trans	1	No	49	8
53	2-214086717	GRMZM2G043453	CHLD1	Chlorophyll Biosynthesis	LMAD	2	214086717	-0.197064	1.22e-05	0.0675676	4.915	trans	1	No	44	8
53	2-214086739	GRMZM2G043453	CHLD1	Chlorophyll Biosynthesis	LMAD	2	214086739	-0.197064	1.22e-05	0.0675676	4.915	trans	1	No	44	8
53	2-214087666	GRMZM2G171390	PHAO1	Chlorophyll Biosynthesis	LMAD	2	214087666	1.60014	9.16e-05	0.300676	4.03788	trans	1	No	31	8
53	2-214091115	GRMZM2G091837	NYE1	Chlorophyll Catabolism	LMAD	2	214091115	-0.0601293	1.28e-05	0.304054	4.89308	trans	1	No	36	8
54	2-215960029	GRMZM2G397247	ALAD1	Porphyrin Biosynthesis	LMAD	2	215960029	0.406141	2.04e-05	0.0743243	4.69093	trans	1	No	51	8
54	2-215968091	GRMZM2G364901	PRPO2	Porphyrin Biosynthesis	LMAD	2	215968091	0.083481	7.25e-05	0.297297	4.13995	trans	1	No	38	8
54	2-215973621	GRMZM2G464328	GUN4	Chlorophyll Biosynthesis	LMAD	2	215973621	-1.61893	4.3e-06	0.0844595	5.3669	trans	1	No	49	8
54	2-215973759	GRMZM2G177412	GTR1	Porphyrin Biosynthesis	LMAD	2	215973759	-0.628547	5.73e-06	0.108108	5.24221	trans	1	No	48	8
54	2-215976186	GRMZM2G010196	YCF54	Chlorophyll Biosynthesis	LMAD	2	215976186	-1.00238	8.93e-05	0.0878378	4.04922	trans	3	No	70	8
54	2-215976186	GRMZM2G161673	MPMT1	Chlorophyll Biosynthesis	LMAD	2	215976186	-0.302182	7.04e-05	0.0878378	4.15244	trans	3	No	56	8
54	2-215976186	GRMZM2G419806	OY1	Chlorophyll Biosynthesis	LMAD	2	215976186	-1.27978	2.71e-05	0.0878378	4.56626	trans	3	No	68	8
54	2-215979505	GRMZM2G377539	LES22L3	Porphyrin Biosynthesis	LMAD	2	215979505	-0.0245216	1.05e-05	0.405405	4.97977	trans	1	No	21	8
55	2-217246264	GRMZM5G870342	NEC4	Porphyrin Biosynthesis	LMAD	2	217246264	-0.0271843	7.67e-05	0.195946	4.11532	trans	1	No	16	8
55	2-217261636	GRMZM6G815941	SHFC1	Siroheme Biosynthesis	LMAD	2	217261636	0.645173	7.54e-05	0.148649	4.12263	trans	1	No	17	8
55	2-217262523	GRMZM2G441444	PRPO3	Porphyrin Biosynthesis	LMAD	2	217262523	0.127886	3.4e-05	0.398649	4.46868	trans	1	No	34	8
55	2-217263677	GRMZM2G323024	CHLH1	Chlorophyll Biosynthesis	LMAD	2	217263677	-0.299905	3.31e-05	0.233108	4.48024	trans	1	No	41	8
55	2-217263887	GRMZM2G127421	CHPH2	Chlorophyll Catabolism	LMAD	2	217263887	-32.461	5.03e-05	0.300676	4.29859	trans	1	No	20	8
55	2-217266424	GRMZM2G105319	CHLH2	Chlorophyll Biosynthesis	LMAD	2	217266424	0.0667845	7.76e-05	0.0641892	4.11005	trans	1	No	22	8
55	2-217271745	GRMZM2G032282	CPX2	Porphyrin Biosynthesis	LMAD	2	217271745	1.07079	8.02e-05	0.0743243	4.09582	trans	1	No	30	8
55	2-217278559	GRMZM2G159013	FC3	Heme Biosynthesis	LMAD	2	217278559	0.226585	1.49e-05	0.0743243	4.82731	trans	1	No	35	8
56	2-229705096	GRMZM2G063048	DVR1	Chlorophyll Biosynthesis	LMAD	2	229705096	0.412845	9.86e-05	0.0844595	4.00606	trans	1	No	62	16
56	2-229705131	GRMZM2G063048	DVR1	Chlorophyll Biosynthesis	LMAD	2	229705131	0.412845	9.86e-05	0.0844595	4.00606	trans	1	No	62	16
56	2-229705448	GRMZM2G063048	DVR1	Chlorophyll Biosynthesis	LMAD	2	229705448	0.412845	9.86e-05	0.0675676	4.00606	trans	1	No	62	16
56	2-229705525	GRMZM2G010196	YCF54	Chlorophyll Biosynthesis	LMAD	2	229705525	0.770127	1.11e-05	0.277027	4.95444	trans	4	No	70	16
56	2-229705525	GRMZM2G043453	CHLD1	Chlorophyll Biosynthesis	LMAD	2	229705525	0.0964248	1.67e-05	0.277027	4.77661	trans	4	No	44	16
56	2-229705525	GRMZM2G081462	MPEC1	Chlorophyll Biosynthesis	LMAD	2	229705525	12.8411	3.37e-05	0.277027	4.47255	trans	4	No	63	16
56	2-229705525	GRMZM2G419806	OY1	Chlorophyll Biosynthesis	LMAD	2	229705525	0.824431	6e-05	0.277027	4.22166	trans	4	No	68	16
56	2-229705693	GRMZM2G159013	FC3	Heme Biosynthesis	LMAD	2	229705693	-0.133059	3.34e-05	0.277027	4.47613	trans	1	No	35	16
56	2-229716909	GRMZM2G065194	NYC1L1	Chlorophyll Biosynthesis	LMAD	2	229716909	0.231158	1.2e-06	0.364865	5.92182	trans	1	No	38	16
56	2-229718319	GRMZM2G105644	GGH1	Chlorophyll Biosynthesis	LMAD	2	229718319	-12.3883	7.73e-06	0.179054	5.11158	trans	1	No	42	16
56	2-229845530	GRMZM2G105319	CHLH2	Chlorophyll Biosynthesis	LMAD	2	229845530	0.0731161	6.27e-05	0.0608108	4.20265	trans	1	No	22	16
56	2-229858413	AC213521.3_FG005	GTR2	Porphyrin Biosynthesis	LMAD	2	229858413	0.157504	8.58e-05	0.202703	4.06665	trans	1	No	42	16
56	2-229863187	GRMZM2G004222	HO6	Bilin Biosynthesis	LMAD	2	229863187	0.296614	8.44e-06	0.131757	5.07362	trans	1	No	28	16
56	2-229863574	GRMZM6G815941	SHFC1	Siroheme Biosynthesis	LMAD	2	229863574	-0.476445	8.14e-05	0.273649	4.08963	trans	1	No	17	16
56	2-229875566	GRMZM2G043277	HO2	Bilin Biosynthesis	LMAD	2	229875566	-0.726485	1.04e-05	0.263514	4.98317	trans	1	No	27	16
56	2-229879818	GRMZM2G157936	HO3	Bilin Biosynthesis	LMAD	2	229879818	0.0653651	9.34e-05	0.0777027	4.02978	trans	1	No	15	16
56	2-229879981	GRMZM2G038487	CHAO2	Chlorophyll Biosynthesis	LMAD	2	229879981	0.696293	9.79e-05	0.39527	4.00936	trans	1	No	31	16
56	2-229882147	GRMZM5G891373	GTS2	Porphyrin Biosynthesis	LMAD	2	229882147	0.393946	1.46e-06	0.219595	5.83638	trans	1	No	31	16
57	2-231289265	GRMZM2G056686	HCAR1	Chlorophyll Biosynthesis	LMAD	2	231289265	0.591522	1.68e-05	0.452703	4.77594	trans	1	No	37	8
57	2-231297158	GRMZM2G379563	NYE2	Chlorophyll Catabolism	LMAD	2	231297158	0.0593982	3.41e-05	0.10473	4.46773	trans	1	No	25	8
57	2-231299716	GRMZM2G032282	CPX2	Porphyrin Biosynthesis	LMAD	2	231299716	-0.643982	5.56e-05	0.364865	4.25502	trans	1	No	30	8
57	2-231303975	GRMZM5G891373	GTS2	Porphyrin Biosynthesis	LMAD	2	231303975	-0.274829	4.62e-05	0.378378	4.33494	trans	1	No	31	8
57	2-231304022	GRMZM2G178859	COX10a	Heme Biosynthesis	LMAD	2	231304022	3.6923	3.49e-05	0.0743243	4.45697	trans	1	No	25	8
57	2-231304036	GRMZM2G178859	COX10a	Heme Biosynthesis	LMAD	2	231304036	3.6923	3.49e-05	0.0743243	4.45697	trans	1	No	25	8
57	2-231319029	GRMZM2G471579	HO7	Bilin Biosynthesis	LMAD	2	231319029	-0.116591	2.15e-05	0.135135	4.66843	trans	1	No	22	8
57	2-231319777	GRMZM2G126873	LLS1L5	Chlorophyll Catabolism	LMAD	2	231319777	0.17667	3.14e-05	0.476351	4.50257	trans	1	No	24	8
57	2-231320874	AC213521.3_FG005	GTR2	Porphyrin Biosynthesis	LMAD	2	231320874	0.141985	6.11e-05	0.344595	4.21401	trans	1	No	42	8
58	2-238073537	GRMZM2G051491	MES1	Chlorophyll Catabolism	LMAD	2	238073537	0.0127353	1.05e-05	0.432432	4.97701	trans	1	No	7	11
58	2-238092058	GRMZM2G010196	YCF54	Chlorophyll Biosynthesis	LMAD	2	238092058	1.35549	5.86e-06	0.0777027	5.2323	trans	2	No	70	11
58	2-238092058	GRMZM2G162672	CHLG1	Chlorophyll Biosynthesis	LMAD	2	238092058	2.15047	3.09e-05	0.0777027	4.50937	trans	2	No	45	11
58	2-238092164	GRMZM2G103197	CHPH3/CHAO1	Chlorophyll Catabolism	LMAD	2	238092164	-0.00689258	1.66e-05	0.341216	4.77987	trans	1	No	13	11
58	2-238092392	GRMZM2G063048	DVR1	Chlorophyll Biosynthesis	LMAD	2	238092392	0.544391	2.03e-05	0.0574324	4.69343	trans	2	No	62	11
58	2-238092392	GRMZM2G084958	PCR1	Chlorophyll Biosynthesis	LMAD	2	238092392	0.132994	3.15e-08	0.0574324	7.50162	trans	2	No	46	11
58	2-238095467	GRMZM2G065194	NYC1L1	Chlorophyll Biosynthesis	LMAD	2	238095467	0.381786	9.67e-05	0.0641892	4.01446	trans	1	No	38	11
58	2-238095718	GRMZM2G065194	NYC1L1	Chlorophyll Biosynthesis	LMAD	2	238095718	0.381786	9.67e-05	0.0608108	4.01446	trans	1	No	38	11
58	2-238096050	GRMZM2G091837	NYE1	Chlorophyll Catabolism	LMAD	2	238096050	-0.108734	3.9e-06	0.0878378	5.40847	trans	1	No	36	11
58	2-238096946	GRMZM2G044074	LES22	Porphyrin Biosynthesis	LMAD	2	238096946	-0.0113136	7.5e-06	0.125	5.12482	trans	1	No	38	11
58	2-238097895	GRMZM2G419806	OY1	Chlorophyll Biosynthesis	LMAD	2	238097895	-0.747012	5.29e-05	0.381757	4.27626	trans	1	No	68	11
58	2-238098067	GRMZM2G058261	PRPO4	Porphyrin Biosynthesis	LMAD	2	238098067	0.0561197	7.08e-05	0.0641892	4.14999	trans	1	No	22	11
59	2-239272130	GRMZM5G891373	GTS2	Porphyrin Biosynthesis	LMAD	2	239272130	0.3166	2.14e-05	0.39527	4.66977	trans	1	No	31	8
59	2-239275177	GRMZM2G113325	FC2	Heme Biosynthesis	LMAD	2	239275177	1.78037	1.33e-05	0.206081	4.87457	trans	1	No	32	8
59	2-239278567	GRMZM2G036455	PCR2	Chlorophyll Biosynthesis	LMAD	2	239278567	-0.167324	7.69e-06	0.402027	5.11403	trans	1	No	32	8
59	2-239281057	GRMZM2G038487	CHAO2	Chlorophyll Biosynthesis	LMAD	2	239281057	-1.20628	3.98e-05	0.0675676	4.40001	trans	1	No	31	8
59	2-239284048	GRMZM2G010196	YCF54	Chlorophyll Biosynthesis	LMAD	2	239284048	-0.940606	7.76e-05	0.121622	4.11028	trans	1	No	70	8
59	2-239284608	GRMZM2G323024	CHLH1	Chlorophyll Biosynthesis	LMAD	2	239284608	0.318416	6.81e-05	0.206081	4.16666	trans	1	No	41	8
59	2-239288506	GRMZM2G162776	COX10b	Heme Biosynthesis	LMAD	2	239288506	1.26631	1.83e-05	0.0506757	4.73793	trans	1	No	22	8
59	2-239291802	GRMZM2G105604	SUM1	Siroheme Biosynthesis	LMAD	2	239291802	-0.00840992	1.8e-05	0.412162	4.74387	trans	1	No	30	8
60	2-239850443	GRMZM2G458824	RCCR1	Chlorophyll Catabolism	LMAD	2	239850443	10.6745	4.78e-05	0.239865	4.32044	trans	1	No	19	11
60	2-239851783	GRMZM2G041159	CF1L1	Porphyrin Biosynthesis	LMAD	2	239851783	0.0765046	1.46e-05	0.0878378	4.83428	trans	1	No	33	11
60	2-239855094	GRMZM2G116258	GSA1	Porphyrin Biosynthesis	LMAD	2	239855094	0.00468639	8.5e-05	0.439189	4.07059	trans	1	No	52	11
60	2-239870018	GRMZM2G471579	HO7	Bilin Biosynthesis	LMAD	2	239870018	-0.135331	1.48e-05	0.097973	4.83003	trans	1	No	22	11
60	2-239877252	GRMZM2G000739	SUM2	Siroheme Biosynthesis	LMAD	2	239877252	0.133408	7.65e-05	0.341216	4.11626	trans	1	No	21	11
60	2-239877746	GRMZM5G831313	PRPO5	Porphyrin Biosynthesis	LMAD	2	239877746	-0.111769	6.37e-05	0.496622	4.19616	trans	1	No	10	11
60	2-239887840	GRMZM2G063048	DVR1	Chlorophyll Biosynthesis	LMAD	2	239887840	0.295068	9.19e-05	0.125	4.03672	trans	1	No	62	11
60	2-239888362	GRMZM2G103197	CHPH3/CHAO1	Chlorophyll Catabolism	LMAD	2	239888362	0.00663271	1.65e-05	0.378378	4.78328	trans	1	No	13	11
60	2-239894777	GRMZM2G101004	ELM2	Bilin Biosynthesis	LMAD	2	239894777	5.75649	1.11e-06	0.35473	5.9558	trans	1	No	34	11
60	2-239895319	GRMZM2G419111	GGH2	Chlorophyll Biosynthesis	LMAD	2	239895319	-0.603451	2.02e-05	0.0641892	4.69373	trans	1	No	24	11
60	2-239899016	GRMZM2G178859	COX10a	Heme Biosynthesis	LMAD	2	239899016	3.12208	6.56e-06	0.206081	5.18318	trans	1	No	25	11
61	3-2360992	GRMZM2G004222	HO6	Bilin Biosynthesis	LMAD	3	2360992	-0.216592	2.26e-05	0.408784	4.64619	trans	1	No	28	8
61	3-2365699	GRMZM2G043453	CHLD1	Chlorophyll Biosynthesis	LMAD	3	2365699	-0.174455	6.65e-05	0.0540541	4.17696	trans	3	No	44	8
61	3-2365699	GRMZM2G138190	SGRL1	Chlorophyll Catabolism	LMAD	3	2365699	-2.73181	1.66e-05	0.0540541	4.7789	trans	3	No	29	8
61	3-2365699	GRMZM2G464328	GUN4	Chlorophyll Biosynthesis	LMAD	3	2365699	-1.85945	8.5e-05	0.0540541	4.07064	trans	3	No	49	8
61	3-2365967	GRMZM2G103197	CHPH3/CHAO1	Chlorophyll Catabolism	LMAD	3	2365967	0.00828634	5.15e-05	0.162162	4.28787	trans	1	No	13	8
61	3-2367454	GRMZM2G036455	PCR2	Chlorophyll Biosynthesis	LMAD	3	2367454	-0.195626	6e-05	0.155405	4.22154	trans	1	No	32	8
61	3-2367508	GRMZM2G377539	LES22L3	Porphyrin Biosynthesis	LMAD	3	2367508	-0.0254713	4.53e-05	0.277027	4.34347	trans	1	No	21	8
61	3-2367853	GRMZM2G171390	PHAO1	Chlorophyll Biosynthesis	LMAD	3	2367853	1.58753	3.19e-05	0.469595	4.49576	trans	1	No	31	8
62	3-3160896	GRMZM2G041159	CF1L1	Porphyrin Biosynthesis	LMAD	3	3160896	-0.042266	4.19e-05	0.456081	4.37749	trans	1	No	33	8
62	3-3167405	GRMZM2G364901	PRPO2	Porphyrin Biosynthesis	LMAD	3	3167405	0.12594	4.92e-05	0.114865	4.30805	trans	1	No	38	8
62	3-3169066	AC209626.2_FG013	LES28	Porphyrin Biosynthesis	LMAD	3	3169066	-0.0787216	9.48e-05	0.0810811	4.02332	trans	1	No	15	8
62	3-3169909	GRMZM2G036455	PCR2	Chlorophyll Biosynthesis	LMAD	3	3169909	-0.143336	9.23e-05	0.445946	4.03497	trans	1	No	32	8
62	3-3174894	GRMZM2G441444	PRPO3	Porphyrin Biosynthesis	LMAD	3	3174894	0.131492	8.64e-05	0.277027	4.06357	trans	1	No	34	8
62	3-3178483	GRMZM2G323024	CHLH1	Chlorophyll Biosynthesis	LMAD	3	3178483	-0.402622	4.9e-05	0.111486	4.31014	trans	1	No	41	8
62	3-3178647	GRMZM2G101004	ELM2	Bilin Biosynthesis	LMAD	3	3178647	-6.25104	3.01e-05	0.206081	4.52139	trans	1	No	34	8
62	3-3178759	GRMZM2G032282	CPX2	Porphyrin Biosynthesis	LMAD	3	3178759	1.00928	4.99e-05	0.125	4.30153	trans	1	No	30	8
63	3-4144656	GRMZM2G159013	FC3	Heme Biosynthesis	LMAD	3	4144656	0.111373	9.55e-05	0.493243	4.02006	trans	1	No	35	9
63	3-4147659	AC213521.3_FG005	GTR2	Porphyrin Biosynthesis	LMAD	3	4147659	0.131503	9.07e-05	0.412162	4.04251	trans	1	No	42	9
63	3-4155153	GRMZM2G419806	OY1	Chlorophyll Biosynthesis	LMAD	3	4155153	1.00961	3.33e-05	0.195946	4.47699	trans	1	No	68	9
63	3-4155329	GRMZM2G047095	FC1	Heme Biosynthesis	LMAD	3	4155329	-0.104199	5.32e-05	0.128378	4.27417	trans	1	No	68	9
63	3-4155475	GRMZM2G081462	MPEC1	Chlorophyll Biosynthesis	LMAD	3	4155475	17.8374	1.57e-05	0.114865	4.80479	trans	2	No	63	9
63	3-4155475	GRMZM2G177412	GTR1	Porphyrin Biosynthesis	LMAD	3	4155475	0.561788	2.59e-06	0.114865	5.58708	trans	2	No	48	9
63	3-4157011	GRMZM2G323024	CHLH1	Chlorophyll Biosynthesis	LMAD	3	4157011	0.281199	1.02e-05	0.320946	4.99308	trans	2	No	41	9
63	3-4157011	GRMZM5G891373	GTS2	Porphyrin Biosynthesis	LMAD	3	4157011	0.283787	6.44e-05	0.320946	4.19121	trans	2	No	31	9
63	3-4159692	GRMZM2G127421	CHPH2	Chlorophyll Catabolism	LMAD	3	4159692	-30.726	2.36e-05	0.472973	4.62747	trans	1	No	20	9
64	3-4480901	GRMZM2G127421	CHPH2	Chlorophyll Catabolism	LMAD	3	4480901	-33.2025	1.98e-05	0.361486	4.70311	trans	1	No	20	8
64	3-4481529	GRMZM2G091837	NYE1	Chlorophyll Catabolism	LMAD	3	4481529	-0.0546968	5.82e-05	0.337838	4.23482	trans	1	No	36	8
64	3-4484893	GRMZM2G419806	OY1	Chlorophyll Biosynthesis	LMAD	3	4484893	0.80863	1.3e-05	0.371622	4.88539	trans	1	No	68	8
64	3-4484898	GRMZM2G419806	OY1	Chlorophyll Biosynthesis	LMAD	3	4484898	0.80863	1.3e-05	0.371622	4.88539	trans	1	No	68	8
64	3-4488399	GRMZM2G419111	GGH2	Chlorophyll Biosynthesis	LMAD	3	4488399	-0.329959	6.97e-05	0.168919	4.15678	trans	1	No	24	8
64	3-4492980	GRMZM2G038487	CHAO2	Chlorophyll Biosynthesis	LMAD	3	4492980	-0.993205	9.09e-05	0.135135	4.04125	trans	1	No	31	8
64	3-4495993	GRMZM2G103197	CHPH3/CHAO1	Chlorophyll Catabolism	LMAD	3	4495993	-0.00725821	7.58e-05	0.236486	4.12048	trans	1	No	13	8
64	3-4500753	GRMZM2G043109	MPEC2	Chlorophyll Biosynthesis	LMAD	3	4500753	0.0289675	3.16e-06	0.202703	5.49973	trans	1	No	16	8
64	3-4520658	GRMZM2G471579	HO7	Bilin Biosynthesis	LMAD	3	4520658	-0.136976	1.85e-05	0.10473	4.73389	trans	1	No	22	8
65	3-6370454	GRMZM2G116258	GSA1	Porphyrin Biosynthesis	LMAD	3	6370454	0.0107924	7.56e-06	0.0540541	5.12149	trans	2	No	52	10
65	3-6370454	GRMZM2G162672	CHLG1	Chlorophyll Biosynthesis	LMAD	3	6370454	2.284	9.09e-06	0.0540541	5.04136	trans	2	No	45	10
65	3-6375681	GRMZM2G349062	LLS1L1	Chlorophyll Catabolism	LMAD	3	6375681	-239.77	5.95e-05	0.182432	4.22551	trans	1	No	23	10
65	3-6379547	GRMZM2G377539	LES22L3	Porphyrin Biosynthesis	LMAD	3	6379547	-0.0280588	2.46e-05	0.202703	4.6089	trans	1	No	21	10
65	3-6379560	GRMZM2G073351	PCR3	Chlorophyll Biosynthesis	LMAD	3	6379560	-0.659956	5.08e-05	0.168919	4.29447	trans	1	No	42	10
65	3-6379656	GRMZM2G107402	GTR3	Porphyrin Biosynthesis	LMAD	3	6379656	0.104411	2.28e-05	0.358108	4.64145	trans	1	No	34	10
65	3-6381150	GRMZM2G004222	HO6	Bilin Biosynthesis	LMAD	3	6381150	-0.276808	6e-05	0.182432	4.222	trans	1	No	28	10
65	3-6383656	GRMZM2G032282	CPX2	Porphyrin Biosynthesis	LMAD	3	6383656	-1.40338	1.69e-05	0.0608108	4.77111	trans	1	No	30	10
65	3-6390204	GRMZM2G084958	PCR1	Chlorophyll Biosynthesis	LMAD	3	6390204	-0.104096	4.98e-05	0.0675676	4.3027	trans	1	No	46	10
65	3-6397689	GRMZM2G041159	CF1L1	Porphyrin Biosynthesis	LMAD	3	6397689	-0.04373	6.21e-05	0.334459	4.20707	trans	1	No	33	10
66	3-8515796	GRMZM2G039396	PRPO1	Porphyrin Biosynthesis	LMAD	3	8515796	-2.33277	2.73e-05	0.0878378	4.56357	trans	1	No	41	8
66	3-8524459	GRMZM2G171390	PHAO1	Chlorophyll Biosynthesis	LMAD	3	8524459	-2.17002	9.9e-05	0.162162	4.00422	trans	1	No	31	8
66	3-8540536	GRMZM2G379563	NYE2	Chlorophyll Catabolism	LMAD	3	8540536	-0.041951	5.77e-05	0.439189	4.23871	trans	1	No	25	8
66	3-8541208	GRMZM2G046932	GTS4	Porphyrin Biosynthesis	LMAD	3	8541208	13.935	1.21e-05	0.351351	4.91633	trans	1	No	18	8
66	3-8542133	GRMZM2G004222	HO6	Bilin Biosynthesis	LMAD	3	8542133	-0.268696	2.81e-05	0.212838	4.55146	trans	2	No	28	8
66	3-8542133	GRMZM2G026117	CF1	Porphyrin Biosynthesis	LMAD	3	8542133	0.00766327	6.38e-05	0.212838	4.1951	trans	2	No	53	8
66	3-8542556	GRMZM2G044074	LES22	Porphyrin Biosynthesis	LMAD	3	8542556	-0.0108469	1.29e-05	0.135135	4.88869	trans	1	No	38	8
66	3-8543983	GRMZM2G081462	MPEC1	Chlorophyll Biosynthesis	LMAD	3	8543983	-26.8309	1.74e-05	0.0641892	4.76044	trans	1	No	63	8
66	3-8544059	GRMZM2G081462	MPEC1	Chlorophyll Biosynthesis	LMAD	3	8544059	-26.8309	1.74e-05	0.0641892	4.76044	trans	1	No	63	8
66	3-8544113	GRMZM2G081462	MPEC1	Chlorophyll Biosynthesis	LMAD	3	8544113	-26.8309	1.74e-05	0.0641892	4.76044	trans	1	No	63	8
66	3-8544122	GRMZM2G081462	MPEC1	Chlorophyll Biosynthesis	LMAD	3	8544122	-26.8309	1.74e-05	0.0641892	4.76044	trans	1	No	63	8
66	3-8544132	GRMZM2G081462	MPEC1	Chlorophyll Biosynthesis	LMAD	3	8544132	-26.8309	1.74e-05	0.0641892	4.76044	trans	1	No	63	8
66	3-8544147	GRMZM2G081462	MPEC1	Chlorophyll Biosynthesis	LMAD	3	8544147	-26.8309	1.74e-05	0.0641892	4.76044	trans	1	No	63	8
66	3-8544148	GRMZM2G081462	MPEC1	Chlorophyll Biosynthesis	LMAD	3	8544148	-26.8309	1.74e-05	0.0641892	4.76044	trans	1	No	63	8
66	3-8544322	GRMZM2G081462	MPEC1	Chlorophyll Biosynthesis	LMAD	3	8544322	-26.8309	1.74e-05	0.0641892	4.76044	trans	1	No	63	8
66	3-8544353	GRMZM2G081462	MPEC1	Chlorophyll Biosynthesis	LMAD	3	8544353	-26.8309	1.74e-05	0.0641892	4.76044	trans	1	No	63	8
66	3-8544359	GRMZM2G081462	MPEC1	Chlorophyll Biosynthesis	LMAD	3	8544359	-26.8309	1.74e-05	0.0675676	4.76044	trans	1	No	63	8
67	3-58516087	GRMZM2G043453	CHLD1	Chlorophyll Biosynthesis	LMAD	3	58516087	-0.111425	3.07e-06	0.219595	5.5126	trans	1	No	44	9
67	3-58517357	GRMZM2G047095	FC1	Heme Biosynthesis	LMAD	3	58517357	-0.157807	6.69e-07	0.0777027	6.17436	trans	1	No	68	9
67	3-58535824	GRMZM2G116258	GSA1	Porphyrin Biosynthesis	LMAD	3	58535824	-0.00505581	3.71e-05	0.347973	4.43079	trans	1	No	52	9
67	3-58535915	GRMZM2G026117	CF1	Porphyrin Biosynthesis	LMAD	3	58535915	0.00678491	2.93e-05	0.263514	4.53241	trans	2	No	53	9
67	3-58535915	GRMZM2G058261	PRPO4	Porphyrin Biosynthesis	LMAD	3	58535915	-0.0331507	1.35e-05	0.263514	4.86889	trans	2	No	22	9
67	3-58536047	GRMZM2G323024	CHLH1	Chlorophyll Biosynthesis	LMAD	3	58536047	-0.280953	2.53e-05	0.297297	4.59697	trans	1	No	41	9
67	3-58549697	AC213521.3_FG005	GTR2	Porphyrin Biosynthesis	LMAD	3	58549697	0.337173	2.2e-05	0.0506757	4.65676	trans	1	No	42	9
67	3-58551626	GRMZM2G047095	FC1	Heme Biosynthesis	LMAD	3	58551626	-0.157807	6.69e-07	0.0777027	6.17436	trans	1	No	68	9
67	3-58555365	GRMZM2G170013	NYC1	Chlorophyll Biosynthesis	LMAD	3	58555365	-1.82424	5.79e-05	0.101351	4.23743	trans	1	No	18	9
67	3-58561798	GRMZM2G177412	GTR1	Porphyrin Biosynthesis	LMAD	3	58561798	0.350609	7.25e-05	0.408784	4.13973	trans	1	No	48	9
68	3-171050792	GRMZM2G105604	SUM1	Siroheme Biosynthesis	LMAD	3	171050792	0.00953967	4.22e-05	0.165541	4.37483	trans	1	No	30	10
68	3-171051599	GRMZM2G057491	GTS5	Porphyrin Biosynthesis	LMAD	3	171051599	-0.0424876	5.72e-05	0.300676	4.2424	trans	1	No	18	10
68	3-171052158	AC233922.1_FG004	GTS3	Porphyrin Biosynthesis	LMAD	3	171052158	-0.210258	7.01e-05	0.121622	4.15423	trans	1	No	20	10
68	3-171053912	GRMZM2G162672	CHLG1	Chlorophyll Biosynthesis	LMAD	3	171053912	1.6665	2.9e-05	0.108108	4.53784	trans	1	No	45	10
68	3-171054863	GRMZM2G004222	HO6	Bilin Biosynthesis	LMAD	3	171054863	-0.200944	4.97e-05	0.415541	4.30382	trans	1	No	28	10
68	3-171055423	GRMZM2G041159	CF1L1	Porphyrin Biosynthesis	LMAD	3	171055423	0.074037	3.06e-06	0.108108	5.51419	trans	1	No	33	10
68	3-171059519	GRMZM2G339563	LLS1	Chlorophyll Catabolism	LMAD	3	171059519	0.0492366	9.42e-06	0.307432	5.02594	trans	1	No	28	10
68	3-171060809	GRMZM5G861678	ELM1	Bilin Biosynthesis	LMAD	3	171060809	-0.0850245	5.27e-05	0.148649	4.27833	trans	1	No	19	10
68	3-171061159	GRMZM2G044074	LES22	Porphyrin Biosynthesis	LMAD	3	171061159	0.00667136	6.94e-05	0.439189	4.15891	trans	1	No	38	10
68	3-171061717	GRMZM2G084958	PCR1	Chlorophyll Biosynthesis	LMAD	3	171061717	-0.0442405	5.18e-05	0.375	4.28543	trans	1	No	46	10
69	3-171420657	AC233922.1_FG004	GTS3	Porphyrin Biosynthesis	LMAD	3	171420657	-0.179608	9.5e-05	0.148649	4.02232	trans	1	No	20	8
69	3-171428664	GRMZM2G025031	LES22L2	Porphyrin Biosynthesis	LMAD	3	171428664	-0.205136	6.05e-05	0.412162	4.21822	trans	1	No	34	8
69	3-171439939	GRMZM6G815941	SHFC1	Siroheme Biosynthesis	LMAD	3	171439939	-0.679229	2.56e-05	0.118243	4.59217	trans	1	No	17	8
69	3-171441400	GRMZM2G105604	SUM1	Siroheme Biosynthesis	LMAD	3	171441400	0.0167213	3.03e-06	0.0675676	5.51867	trans	1	No	30	8
69	3-171443548	GRMZM2G170013	NYC1	Chlorophyll Biosynthesis	LMAD	3	171443548	-1.387	3.02e-06	0.199324	5.51929	trans	1	No	18	8
69	3-171453758	GRMZM2G044074	LES22	Porphyrin Biosynthesis	LMAD	3	171453758	-0.00966039	1.12e-05	0.162162	4.95123	trans	1	No	38	8
69	3-171456367	GRMZM6G274034	COX15	Heme Biosynthesis	LMAD	3	171456367	0.0799325	9.16e-05	0.14527	4.03832	trans	1	No	15	8
69	3-171456581	GRMZM2G105319	CHLH2	Chlorophyll Biosynthesis	LMAD	3	171456581	0.0600109	3.62e-05	0.0810811	4.44138	trans	1	No	22	8
70	3-174537938	GRMZM2G044074	LES22	Porphyrin Biosynthesis	LMAD	3	174537938	-0.0146241	9.42e-07	0.0743243	6.02599	trans	1	No	38	11
70	3-174542864	GRMZM2G010196	YCF54	Chlorophyll Biosynthesis	LMAD	3	174542864	-0.661957	2.24e-05	0.483108	4.6497	trans	2	No	70	11
70	3-174542864	GRMZM2G026117	CF1	Porphyrin Biosynthesis	LMAD	3	174542864	0.006596	9.45e-06	0.483108	5.02474	trans	2	No	53	11
70	3-174545368	GRMZM2G419806	OY1	Chlorophyll Biosynthesis	LMAD	3	174545368	-0.837222	3.04e-05	0.293919	4.5178	trans	1	No	68	11
70	3-174547598	GRMZM2G041159	CF1L1	Porphyrin Biosynthesis	LMAD	3	174547598	0.0430345	3.68e-05	0.371622	4.43413	trans	1	No	33	11
70	3-174551130	GRMZM2G105319	CHLH2	Chlorophyll Biosynthesis	LMAD	3	174551130	0.0452866	5.27e-05	0.175676	4.27802	trans	1	No	22	11
70	3-174557103	GRMZM2G171390	PHAO1	Chlorophyll Biosynthesis	LMAD	3	174557103	-1.7697	9.75e-05	0.27027	4.01091	trans	1	No	31	11
70	3-174559079	GRMZM2G047095	FC1	Heme Biosynthesis	LMAD	3	174559079	0.077731	4.85e-05	0.337838	4.31422	trans	3	No	68	11
70	3-174559079	GRMZM2G116258	GSA1	Porphyrin Biosynthesis	LMAD	3	174559079	-0.00568241	5.75e-06	0.337838	5.2404	trans	3	No	52	11
70	3-174559079	GRMZM2G161673	MPMT1	Chlorophyll Biosynthesis	LMAD	3	174559079	-0.201844	4.02e-05	0.337838	4.39556	trans	3	No	56	11
70	3-174562766	GRMZM2G073351	PCR3	Chlorophyll Biosynthesis	LMAD	3	174562766	-0.527075	3.36e-05	0.466216	4.47318	trans	1	No	42	11
71	3-179110138	GRMZM2G039396	PRPO1	Porphyrin Biosynthesis	LMAD	3	179110138	-2.62148	1.4e-05	0.0709459	4.85523	trans	1	No	41	13
71	3-179121467	GRMZM2G339563	LLS1	Chlorophyll Catabolism	LMAD	3	179121467	0.0835424	3.62e-06	0.0743243	5.44161	trans	1	No	28	13
71	3-179133693	GRMZM2G170013	NYC1	Chlorophyll Biosynthesis	LMAD	3	179133693	1.44492	9.39e-05	0.135135	4.02722	trans	1	No	18	13
71	3-179134291	GRMZM5G870342	NEC4	Porphyrin Biosynthesis	LMAD	3	179134291	0.0425964	3e-05	0.0675676	4.52242	trans	1	No	16	13
71	3-179134292	GRMZM5G870342	NEC4	Porphyrin Biosynthesis	LMAD	3	179134292	0.0425964	3e-05	0.0675676	4.52242	trans	1	No	16	13
71	3-179135591	GRMZM2G127421	CHPH2	Chlorophyll Catabolism	LMAD	3	179135591	-65.9861	5.24e-05	0.0540541	4.28087	trans	1	No	20	13
71	3-179140084	AC233922.1_FG004	GTS3	Porphyrin Biosynthesis	LMAD	3	179140084	-0.259263	5.23e-06	0.097973	5.2815	trans	1	No	20	13
71	3-179140296	GRMZM2G056686	HCAR1	Chlorophyll Biosynthesis	LMAD	3	179140296	1.03426	2.71e-06	0.111486	5.56766	trans	1	No	37	13
71	3-179140789	GRMZM2G010196	YCF54	Chlorophyll Biosynthesis	LMAD	3	179140789	0.97245	9.32e-05	0.121622	4.03059	trans	2	No	70	13
71	3-179140789	GRMZM2G397247	ALAD1	Porphyrin Biosynthesis	LMAD	3	179140789	0.318667	2.72e-05	0.121622	4.5648	trans	2	No	51	13
71	3-179141471	GRMZM2G113325	FC2	Heme Biosynthesis	LMAD	3	179141471	-1.45165	5.44e-05	0.222973	4.26424	trans	1	No	32	13
71	3-179142828	GRMZM2G105319	CHLH2	Chlorophyll Biosynthesis	LMAD	3	179142828	0.0391515	2.44e-05	0.260135	4.61189	trans	1	No	22	13
71	3-179144926	GRMZM2G065194	NYC1L1	Chlorophyll Biosynthesis	LMAD	3	179144926	-0.198357	3.77e-05	0.361486	4.42355	trans	1	No	38	13
71	3-179154097	GRMZM2G177412	GTR1	Porphyrin Biosynthesis	LMAD	3	179154097	0.484851	9.07e-05	0.128378	4.04251	trans	1	No	48	13
72	3-181361113	GRMZM2G103197	CHPH3/CHAO1	Chlorophyll Catabolism	LMAD	3	181361113	-0.0141029	5.35e-05	0.0574324	4.27156	trans	1	No	13	16
72	3-181379874	GRMZM2G056686	HCAR1	Chlorophyll Biosynthesis	LMAD	3	181379874	0.664369	3.58e-05	0.266892	4.44583	trans	1	No	37	16
72	3-181380627	GRMZM2G419806	OY1	Chlorophyll Biosynthesis	LMAD	3	181380627	1.18716	6.98e-05	0.111486	4.15645	trans	1	No	68	16
72	3-181380629	GRMZM2G419806	OY1	Chlorophyll Biosynthesis	LMAD	3	181380629	1.18716	6.98e-05	0.108108	4.15645	trans	1	No	68	16
72	3-181383663	GRMZM2G105644	GGH1	Chlorophyll Biosynthesis	LMAD	3	181383663	10.5262	5.53e-05	0.290541	4.25711	trans	1	No	42	16
72	3-181384124	GRMZM2G162776	COX10b	Heme Biosynthesis	LMAD	3	181384124	-0.705061	1.59e-06	0.472973	5.79924	trans	1	No	22	16
72	3-181387915	GRMZM2G063048	DVR1	Chlorophyll Biosynthesis	LMAD	3	181387915	-0.318919	3.24e-05	0.182432	4.48955	trans	1	No	62	16
72	3-181388851	GRMZM5G831313	PRPO5	Porphyrin Biosynthesis	LMAD	3	181388851	-0.113053	2.98e-05	0.493243	4.52564	trans	1	No	10	16
72	3-181388996	GRMZM2G091837	NYE1	Chlorophyll Catabolism	LMAD	3	181388996	0.103701	1.6e-06	0.0945946	5.7951	trans	1	No	36	16
72	3-181389321	GRMZM2G063048	DVR1	Chlorophyll Biosynthesis	LMAD	3	181389321	-0.318919	3.24e-05	0.182432	4.48955	trans	1	No	62	16
72	3-181389341	GRMZM2G063048	DVR1	Chlorophyll Biosynthesis	LMAD	3	181389341	-0.318919	3.24e-05	0.182432	4.48955	trans	1	No	62	16
72	3-181390792	GRMZM2G026117	CF1	Porphyrin Biosynthesis	LMAD	3	181390792	0.00677306	5.17e-06	0.402027	5.28654	trans	1	No	53	16
72	3-181393521	GRMZM2G323024	CHLH1	Chlorophyll Biosynthesis	LMAD	3	181393521	-0.253121	4.2e-05	0.381757	4.37702	trans	1	No	41	16
72	3-181393964	GRMZM2G063048	DVR1	Chlorophyll Biosynthesis	LMAD	3	181393964	-0.318919	3.24e-05	0.182432	4.48955	trans	1	No	62	16
72	3-181394180	GRMZM2G063048	DVR1	Chlorophyll Biosynthesis	LMAD	3	181394180	-0.318919	3.24e-05	0.179054	4.48955	trans	1	No	62	16
72	3-181396841	GRMZM2G010196	YCF54	Chlorophyll Biosynthesis	LMAD	3	181396841	0.674231	4.84e-05	0.310811	4.31524	trans	4	No	70	16
72	3-181396841	GRMZM2G039396	PRPO1	Porphyrin Biosynthesis	LMAD	3	181396841	1.46641	1.44e-05	0.310811	4.84271	trans	4	No	41	16
72	3-181396841	GRMZM2G044074	LES22	Porphyrin Biosynthesis	LMAD	3	181396841	-0.00740441	3.31e-05	0.310811	4.4797	trans	4	No	38	16
72	3-181396841	GRMZM2G161673	MPMT1	Chlorophyll Biosynthesis	LMAD	3	181396841	0.207673	1.52e-05	0.310811	4.81692	trans	4	No	56	16
72	3-181412850	GRMZM2G471579	HO7	Bilin Biosynthesis	LMAD	3	181412850	-0.0916776	3.99e-06	0.300676	5.39951	trans	1	No	22	16
72	3-181424839	GRMZM2G159013	FC3	Heme Biosynthesis	LMAD	3	181424839	-0.136968	5.18e-05	0.243243	4.28569	trans	1	No	35	16
73	3-212649307	GRMZM2G046932	GTS4	Porphyrin Biosynthesis	LMAD	3	212649307	21.5544	1.26e-05	0.10473	4.90079	trans	1	No	18	19
73	3-212658574	GRMZM5G870342	NEC4	Porphyrin Biosynthesis	LMAD	3	212658574	0.0303002	2.28e-05	0.226351	4.64233	trans	1	No	16	19
73	3-212663754	GRMZM2G063048	DVR1	Chlorophyll Biosynthesis	LMAD	3	212663754	0.375218	5.39e-05	0.0810811	4.26805	trans	1	No	62	19
73	3-212668776	GRMZM2G105319	CHLH2	Chlorophyll Biosynthesis	LMAD	3	212668776	0.0519612	1.87e-05	0.131757	4.7275	trans	1	No	22	19
73	3-212675832	GRMZM2G162672	CHLG1	Chlorophyll Biosynthesis	LMAD	3	212675832	1.22813	8.51e-05	0.212838	4.07005	trans	1	No	45	19
73	3-212676344	GRMZM2G349062	LLS1L1	Chlorophyll Catabolism	LMAD	3	212676344	227.592	1.77e-05	0.287162	4.75234	trans	1	No	23	19
73	3-212684753	GRMZM2G116258	GSA1	Porphyrin Biosynthesis	LMAD	3	212684753	0.00638044	2.13e-05	0.206081	4.67189	trans	1	No	52	19
73	3-212684915	GRMZM2G116258	GSA1	Porphyrin Biosynthesis	LMAD	3	212684915	0.00638044	2.13e-05	0.202703	4.67189	trans	1	No	52	19
73	3-212685044	GRMZM2G116258	GSA1	Porphyrin Biosynthesis	LMAD	3	212685044	0.00638044	2.13e-05	0.202703	4.67189	trans	1	No	52	19
73	3-212685138	GRMZM2G116258	GSA1	Porphyrin Biosynthesis	LMAD	3	212685138	0.00638044	2.13e-05	0.202703	4.67189	trans	1	No	52	19
73	3-212685793	GRMZM2G116258	GSA1	Porphyrin Biosynthesis	LMAD	3	212685793	0.00638044	2.13e-05	0.202703	4.67189	trans	1	No	52	19
73	3-212685888	GRMZM2G116258	GSA1	Porphyrin Biosynthesis	LMAD	3	212685888	0.00638044	2.13e-05	0.202703	4.67189	trans	1	No	52	19
73	3-212686277	GRMZM2G161673	MPMT1	Chlorophyll Biosynthesis	LMAD	3	212686277	0.254716	3.18e-05	0.182432	4.4976	trans	1	No	56	19
73	3-212687487	GRMZM2G105604	SUM1	Siroheme Biosynthesis	LMAD	3	212687487	-0.00930422	4.88e-05	0.206081	4.31158	trans	1	No	30	19
73	3-212691953	GRMZM2G458824	RCCR1	Chlorophyll Catabolism	LMAD	3	212691953	10.0078	3.02e-05	0.358108	4.51953	trans	1	No	19	19
73	3-212692345	GRMZM2G010196	YCF54	Chlorophyll Biosynthesis	LMAD	3	212692345	0.78733	1.47e-05	0.239865	4.83142	trans	1	No	70	19
73	3-212693264	GRMZM2G038487	CHAO2	Chlorophyll Biosynthesis	LMAD	3	212693264	0.906708	5.16e-05	0.175676	4.28725	trans	1	No	31	19
73	3-212695949	GRMZM2G036455	PCR2	Chlorophyll Biosynthesis	LMAD	3	212695949	0.164576	2.5e-05	0.39527	4.60243	trans	1	No	32	19
73	3-212697087	GRMZM2G026117	CF1	Porphyrin Biosynthesis	LMAD	3	212697087	-0.00691738	4.71e-05	0.263514	4.32693	trans	2	No	53	19
73	3-212697087	GRMZM2G039396	PRPO1	Porphyrin Biosynthesis	LMAD	3	212697087	1.56021	6.82e-06	0.263514	5.16626	trans	2	No	41	19
73	3-212705679	GRMZM2G044074	LES22	Porphyrin Biosynthesis	LMAD	3	212705679	-0.00897863	2.12e-05	0.222973	4.67427	trans	2	No	38	19
73	3-212705679	GRMZM2G065194	NYC1L1	Chlorophyll Biosynthesis	LMAD	3	212705679	0.249227	3.25e-05	0.222973	4.48776	trans	2	No	38	19
73	3-212708737	GRMZM2G364901	PRPO2	Porphyrin Biosynthesis	LMAD	3	212708737	0.119759	1.3e-05	0.155405	4.88448	trans	1	No	38	19
73	3-212727284	GRMZM2G441444	PRPO3	Porphyrin Biosynthesis	LMAD	3	212727284	0.219139	1.9e-05	0.0608108	4.72147	trans	1	No	34	19
74	3-219542643	GRMZM2G323024	CHLH1	Chlorophyll Biosynthesis	LMAD	3	219542643	-0.47624	6.67e-05	0.0574324	4.17569	trans	1	No	41	8
74	3-219545325	GRMZM2G010196	YCF54	Chlorophyll Biosynthesis	LMAD	3	219545325	1.80725	3.07e-05	0.0608108	4.51243	trans	1	No	70	8
74	3-219546229	GRMZM2G058261	PRPO4	Porphyrin Biosynthesis	LMAD	3	219546229	0.0674825	2.29e-05	0.0709459	4.6402	trans	1	No	22	8
74	3-219546953	GRMZM2G010196	YCF54	Chlorophyll Biosynthesis	LMAD	3	219546953	1.80725	3.07e-05	0.0506757	4.51243	trans	1	No	70	8
74	3-219548277	GRMZM2G065194	NYC1L1	Chlorophyll Biosynthesis	LMAD	3	219548277	-0.218492	9.22e-05	0.22973	4.03521	trans	1	No	38	8
74	3-219557238	GRMZM2G091837	NYE1	Chlorophyll Catabolism	LMAD	3	219557238	0.0802419	1.64e-05	0.128378	4.7854	trans	1	No	36	8
74	3-219557403	GRMZM2G047095	FC1	Heme Biosynthesis	LMAD	3	219557403	-0.0859432	2.76e-05	0.22973	4.55854	trans	1	No	68	8
74	3-219558488	GRMZM2G091837	NYE1	Chlorophyll Catabolism	LMAD	3	219558488	0.0802419	1.64e-05	0.128378	4.7854	trans	1	No	36	8
74	3-219558828	GRMZM2G004222	HO6	Bilin Biosynthesis	LMAD	3	219558828	0.373385	1.24e-05	0.0777027	4.90562	trans	1	No	28	8
74	3-219560474	GRMZM2G025031	LES22L2	Porphyrin Biosynthesis	LMAD	3	219560474	-0.332627	4.06e-05	0.128378	4.3914	trans	1	No	34	8
75	3-222531239	GRMZM2G010196	YCF54	Chlorophyll Biosynthesis	LMAD	3	222531239	1.58309	1.53e-06	0.0574324	5.81644	trans	7	No	70	8
75	3-222531239	GRMZM2G026117	CF1	Porphyrin Biosynthesis	LMAD	3	222531239	-0.0137414	1.11e-05	0.0574324	4.95303	trans	7	No	53	8
75	3-222531239	GRMZM2G038487	CHAO2	Chlorophyll Biosynthesis	LMAD	3	222531239	1.60857	9.68e-06	0.0574324	5.01422	trans	7	No	31	8
75	3-222531239	GRMZM2G058261	PRPO4	Porphyrin Biosynthesis	LMAD	3	222531239	0.0597825	9.16e-05	0.0574324	4.03793	trans	7	No	22	8
75	3-222531239	GRMZM2G116258	GSA1	Porphyrin Biosynthesis	LMAD	3	222531239	0.0105851	5.3e-05	0.0574324	4.27599	trans	7	No	52	8
75	3-222531239	GRMZM2G162672	CHLG1	Chlorophyll Biosynthesis	LMAD	3	222531239	2.26174	5.19e-05	0.0574324	4.285	trans	7	No	45	8
75	3-222531239	GRMZM2G397247	ALAD1	Porphyrin Biosynthesis	LMAD	3	222531239	0.478238	3.77e-06	0.0574324	5.42414	trans	7	No	51	8
75	3-222549433	GRMZM2G101004	ELM2	Bilin Biosynthesis	LMAD	3	222549433	-6.0868	6.94e-05	0.189189	4.15833	trans	1	No	34	8
76	3-222847845	GRMZM6G274034	COX15	Heme Biosynthesis	LMAD	3	222847845	-0.0713217	8.51e-05	0.22973	4.07006	trans	1	No	15	10
76	3-222850925	GRMZM2G024738	LES22L1	Porphyrin Biosynthesis	LMAD	3	222850925	-0.359683	7.52e-06	0.0709459	5.12394	trans	1	No	26	10
76	3-222852297	GRMZM2G039396	PRPO1	Porphyrin Biosynthesis	LMAD	3	222852297	3.10335	3.32e-08	0.108108	7.47933	trans	1	No	41	10
76	3-222853224	GRMZM2G379563	NYE2	Chlorophyll Catabolism	LMAD	3	222853224	0.0384209	3.85e-05	0.378378	4.41476	trans	1	No	25	10
76	3-222855456	GRMZM2G162672	CHLG1	Chlorophyll Biosynthesis	LMAD	3	222855456	1.6447	6.63e-06	0.182432	5.1785	trans	1	No	45	10
76	3-222856453	GRMZM2G419806	OY1	Chlorophyll Biosynthesis	LMAD	3	222856453	2.12298	1.79e-07	0.0608108	6.74617	trans	1	No	68	10
76	3-222860412	GRMZM2G081462	MPEC1	Chlorophyll Biosynthesis	LMAD	3	222860412	27.4126	1.43e-06	0.0709459	5.84512	trans	2	No	63	10
76	3-222860412	GRMZM2G161673	MPMT1	Chlorophyll Biosynthesis	LMAD	3	222860412	0.387235	3.71e-05	0.0709459	4.43083	trans	2	No	56	10
76	3-222870424	GRMZM2G026117	CF1	Porphyrin Biosynthesis	LMAD	3	222870424	-0.0134781	9.43e-05	0.0506757	4.02564	trans	1	No	53	10
76	3-222876132	GRMZM2G047095	FC1	Heme Biosynthesis	LMAD	3	222876132	-0.125708	7.96e-06	0.111486	5.09892	trans	1	No	68	10
77	3-224483635	GRMZM2G010196	YCF54	Chlorophyll Biosynthesis	LMAD	3	224483635	1.07742	6.79e-05	0.0777027	4.16843	trans	3	No	70	8
77	3-224483635	GRMZM2G058261	PRPO4	Porphyrin Biosynthesis	LMAD	3	224483635	0.048692	9.69e-05	0.0777027	4.01367	trans	3	No	22	8
77	3-224483635	GRMZM2G397247	ALAD1	Porphyrin Biosynthesis	LMAD	3	224483635	0.369591	1.35e-05	0.0777027	4.86979	trans	3	No	51	8
77	3-224500652	GRMZM2G025031	LES22L2	Porphyrin Biosynthesis	LMAD	3	224500652	-0.329411	9.52e-05	0.0878378	4.02146	trans	1	No	34	8
77	3-224503844	GRMZM2G379563	NYE2	Chlorophyll Catabolism	LMAD	3	224503844	0.0476846	3.4e-05	0.222973	4.46849	trans	1	No	25	8
77	3-224507347	GRMZM2G364901	PRPO2	Porphyrin Biosynthesis	LMAD	3	224507347	0.0805809	4.32e-05	0.381757	4.36418	trans	1	No	38	8
77	3-224510274	GRMZM2G323024	CHLH1	Chlorophyll Biosynthesis	LMAD	3	224510274	-0.249063	3.32e-05	0.469595	4.47824	trans	1	No	41	8
77	3-224520196	GRMZM2G073351	PCR3	Chlorophyll Biosynthesis	LMAD	3	224520196	-0.524779	4.54e-05	0.310811	4.34268	trans	1	No	42	8
78	3-225288301	GRMZM2G041159	CF1L1	Porphyrin Biosynthesis	LMAD	3	225288301	0.0421387	6.43e-05	0.391892	4.19182	trans	1	No	33	10
78	3-225288488	GRMZM2G043277	HO2	Bilin Biosynthesis	LMAD	3	225288488	0.756324	6.38e-05	0.152027	4.19537	trans	1	No	27	10
78	3-225306746	GRMZM2G091837	NYE1	Chlorophyll Catabolism	LMAD	3	225306746	-0.0522804	8.58e-05	0.469595	4.06643	trans	1	No	36	10
78	3-225307889	GRMZM2G010196	YCF54	Chlorophyll Biosynthesis	LMAD	3	225307889	1.27204	1.41e-05	0.0945946	4.85196	trans	2	No	70	10
78	3-225307889	GRMZM2G026117	CF1	Porphyrin Biosynthesis	LMAD	3	225307889	-0.0105777	7.79e-05	0.0945946	4.10852	trans	2	No	53	10
78	3-225310405	GRMZM2G113325	FC2	Heme Biosynthesis	LMAD	3	225310405	2.01705	2.91e-05	0.121622	4.53661	trans	1	No	32	10
78	3-225322966	GRMZM2G065194	NYC1L1	Chlorophyll Biosynthesis	LMAD	3	225322966	0.239918	6.59e-06	0.310811	5.18136	trans	2	No	38	10
78	3-225322966	GRMZM2G397247	ALAD1	Porphyrin Biosynthesis	LMAD	3	225322966	0.250222	7.47e-06	0.310811	5.1267	trans	2	No	51	10
78	3-225323061	GRMZM2G101004	ELM2	Bilin Biosynthesis	LMAD	3	225323061	5.9032	3.74e-06	0.368243	5.4268	trans	1	No	34	10
78	3-225334962	GRMZM2G441444	PRPO3	Porphyrin Biosynthesis	LMAD	3	225334962	-0.235899	8.93e-06	0.0709459	5.0491	trans	1	No	34	10
78	3-225335585	GRMZM2G441444	PRPO3	Porphyrin Biosynthesis	LMAD	3	225335585	-0.235899	8.93e-06	0.0709459	5.0491	trans	1	No	34	10
78	3-225335609	GRMZM2G441444	PRPO3	Porphyrin Biosynthesis	LMAD	3	225335609	-0.235899	8.93e-06	0.0709459	5.0491	trans	1	No	34	10
79	3-229115716	GRMZM2G043277	HO2	Bilin Biosynthesis	LMAD	3	229115716	0.596863	2.56e-05	0.344595	4.59113	trans	1	No	27	10
79	3-229124594	GRMZM2G047095	FC1	Heme Biosynthesis	LMAD	3	229124594	-0.163514	2.33e-05	0.0506757	4.63188	trans	1	No	68	10
79	3-229129344	GRMZM2G126873	LLS1L5	Chlorophyll Catabolism	LMAD	3	229129344	-0.186611	3.29e-05	0.398649	4.48243	trans	1	No	24	10
79	3-229133749	GRMZM2G441444	PRPO3	Porphyrin Biosynthesis	LMAD	3	229133749	0.141467	3.66e-05	0.277027	4.43707	trans	1	No	34	10
79	3-229135818	GRMZM2G101004	ELM2	Bilin Biosynthesis	LMAD	3	229135818	6.16654	7.85e-06	0.212838	5.10537	trans	1	No	34	10
79	3-229139331	GRMZM2G116258	GSA1	Porphyrin Biosynthesis	LMAD	3	229139331	0.0080627	5.03e-05	0.0945946	4.29823	trans	1	No	52	10
79	3-229141799	GRMZM2G458824	RCCR1	Chlorophyll Catabolism	LMAD	3	229141799	17.1977	6.06e-05	0.0608108	4.21785	trans	1	No	19	10
79	3-229150179	GRMZM2G157936	HO3	Bilin Biosynthesis	LMAD	3	229150179	0.0628519	2.72e-05	0.0777027	4.56466	trans	1	No	15	10
79	3-229150845	GRMZM6G815941	SHFC1	Siroheme Biosynthesis	LMAD	3	229150845	0.663095	2.96e-05	0.168919	4.52931	trans	1	No	17	10
79	3-229161247	GRMZM2G024738	LES22L1	Porphyrin Biosynthesis	LMAD	3	229161247	0.197859	1.87e-05	0.304054	4.72883	trans	1	No	26	10
80	3-231335276	AC209626.2_FG013	LES28	Porphyrin Biosynthesis	LMAD	3	231335276	0.0881921	3.2e-05	0.0810811	4.49465	trans	1	No	15	8
80	3-231336846	GRMZM6G815941	SHFC1	Siroheme Biosynthesis	LMAD	3	231336846	0.600808	6.95e-05	0.209459	4.15812	trans	1	No	17	8
80	3-231345298	GRMZM2G159013	FC3	Heme Biosynthesis	LMAD	3	231345298	-0.201181	3.56e-06	0.118243	5.44845	trans	1	No	35	8
80	3-231351023	GRMZM2G010196	YCF54	Chlorophyll Biosynthesis	LMAD	3	231351023	-1.06985	3.03e-05	0.114865	4.51794	trans	2	No	70	8
80	3-231351023	GRMZM2G026117	CF1	Porphyrin Biosynthesis	LMAD	3	231351023	0.0112473	2.02e-06	0.114865	5.6957	trans	2	No	53	8
80	3-231366318	GRMZM2G065194	NYC1L1	Chlorophyll Biosynthesis	LMAD	3	231366318	0.377928	5.48e-05	0.0777027	4.26148	trans	1	No	38	8
80	3-231367121	GRMZM2G157936	HO3	Bilin Biosynthesis	LMAD	3	231367121	0.0479865	6.33e-05	0.179054	4.19886	trans	1	No	15	8
80	3-231367510	GRMZM2G036455	PCR2	Chlorophyll Biosynthesis	LMAD	3	231367510	0.218724	2.92e-05	0.131757	4.53437	trans	1	No	32	8
81	3-234980167	GRMZM2G010196	YCF54	Chlorophyll Biosynthesis	LMAD	3	234980167	0.85114	3.67e-05	0.195946	4.43577	trans	3	No	70	8
81	3-234980167	GRMZM2G065194	NYC1L1	Chlorophyll Biosynthesis	LMAD	3	234980167	0.253794	3.7e-05	0.195946	4.43234	trans	3	No	38	8
81	3-234980167	GRMZM2G162672	CHLG1	Chlorophyll Biosynthesis	LMAD	3	234980167	1.40259	1.77e-05	0.195946	4.75245	trans	3	No	45	8
81	3-234980347	GRMZM2G419806	OY1	Chlorophyll Biosynthesis	LMAD	3	234980347	0.98511	1.14e-05	0.212838	4.94262	trans	1	No	68	8
81	3-234987826	GRMZM2G113325	FC2	Heme Biosynthesis	LMAD	3	234987826	1.38341	1.2e-05	0.493243	4.92011	trans	1	No	32	8
81	3-234998531	AC233922.1_FG004	GTS3	Porphyrin Biosynthesis	LMAD	3	234998531	-0.216094	6.81e-05	0.10473	4.16681	trans	1	No	20	8
81	3-235003076	GRMZM5G870342	NEC4	Porphyrin Biosynthesis	LMAD	3	235003076	0.0484025	6.97e-05	0.0641892	4.15684	trans	1	No	16	8
81	3-235006499	GRMZM2G105319	CHLH2	Chlorophyll Biosynthesis	LMAD	3	235006499	-0.0403259	2.52e-05	0.277027	4.59834	trans	1	No	22	8
82	4-2538606	GRMZM2G073351	PCR3	Chlorophyll Biosynthesis	LMAD	4	2538606	-0.52456	5.64e-05	0.398649	4.24869	trans	1	No	42	9
82	4-2539589	GRMZM2G162776	COX10b	Heme Biosynthesis	LMAD	4	2539589	0.948683	5.96e-05	0.0945946	4.22509	trans	1	No	22	9
82	4-2542546	GRMZM2G126873	LLS1L5	Chlorophyll Catabolism	LMAD	4	2542546	-0.191746	9.49e-05	0.290541	4.02258	trans	1	No	24	9
82	4-2545465	GRMZM2G441444	PRPO3	Porphyrin Biosynthesis	LMAD	4	2545465	-0.138159	9.32e-06	0.422297	5.03067	trans	1	No	34	9
82	4-2545799	GRMZM2G056686	HCAR1	Chlorophyll Biosynthesis	LMAD	4	2545799	0.751824	6.89e-06	0.209459	5.16156	trans	1	No	37	9
82	4-2551539	GRMZM2G057491	GTS5	Porphyrin Biosynthesis	LMAD	4	2551539	0.0435309	5.72e-05	0.253378	4.24244	trans	1	No	18	9
82	4-2551882	GRMZM2G157936	HO3	Bilin Biosynthesis	LMAD	4	2551882	-0.0670489	2.05e-05	0.0743243	4.68751	trans	1	No	15	9
82	4-2560257	GRMZM2G043109	MPEC2	Chlorophyll Biosynthesis	LMAD	4	2560257	0.0330999	4.19e-05	0.097973	4.37769	trans	1	No	16	9
82	4-2564999	GRMZM2G471579	HO7	Bilin Biosynthesis	LMAD	4	2564999	-0.115016	8.59e-06	0.165541	5.0661	trans	1	No	22	9
83	4-3201966	GRMZM2G162776	COX10b	Heme Biosynthesis	LMAD	4	3201966	1.0256	7.8e-05	0.0878378	4.10807	trans	1	No	22	10
83	4-3203436	GRMZM2G065194	NYC1L1	Chlorophyll Biosynthesis	LMAD	4	3203436	-0.203129	8.39e-05	0.273649	4.07633	trans	1	No	38	10
83	4-3221870	GRMZM2G178859	COX10a	Heme Biosynthesis	LMAD	4	3221870	4.51204	6.57e-05	0.0540541	4.18211	trans	1	No	25	10
83	4-3223339	GRMZM2G364901	PRPO2	Porphyrin Biosynthesis	LMAD	4	3223339	0.141832	4.27e-06	0.10473	5.36948	trans	1	No	38	10
83	4-3227649	GRMZM2G046932	GTS4	Porphyrin Biosynthesis	LMAD	4	3227649	-23.2847	7.63e-05	0.0709459	4.11771	trans	1	No	18	10
83	4-3230305	GRMZM2G107402	GTR3	Porphyrin Biosynthesis	LMAD	4	3230305	-0.171658	6.91e-05	0.0641892	4.16023	trans	1	No	34	10
83	4-3235797	GRMZM2G116258	GSA1	Porphyrin Biosynthesis	LMAD	4	3235797	0.00490052	8.52e-05	0.378378	4.06943	trans	1	No	52	10
83	4-3235800	GRMZM2G116258	GSA1	Porphyrin Biosynthesis	LMAD	4	3235800	0.00490052	8.52e-05	0.378378	4.06943	trans	1	No	52	10
83	4-3237214	GRMZM2G043277	HO2	Bilin Biosynthesis	LMAD	4	3237214	-0.969144	5.95e-05	0.0844595	4.22579	trans	1	No	27	10
83	4-3237446	GRMZM2G177412	GTR1	Porphyrin Biosynthesis	LMAD	4	3237446	0.420723	8.33e-06	0.293919	5.07921	trans	1	No	48	10
83	4-3242692	GRMZM2G044074	LES22	Porphyrin Biosynthesis	LMAD	4	3242692	0.0144322	4.45e-05	0.0641892	4.35154	trans	1	No	38	10
84	4-3641770	AC213521.3_FG005	GTR2	Porphyrin Biosynthesis	LMAD	4	3641770	0.13904	6.69e-05	0.358108	4.17456	trans	1	No	42	8
84	4-3646915	GRMZM2G073351	PCR3	Chlorophyll Biosynthesis	LMAD	4	3646915	0.884769	5.68e-05	0.111486	4.24562	trans	1	No	42	8
84	4-3650759	GRMZM2G127421	CHPH2	Chlorophyll Catabolism	LMAD	4	3650759	-32.3321	8.78e-05	0.239865	4.05672	trans	1	No	20	8
84	4-3658831	GRMZM2G043453	CHLD1	Chlorophyll Biosynthesis	LMAD	4	3658831	0.091686	4.81e-06	0.375	5.31761	trans	2	No	44	8
84	4-3658831	GRMZM2G065194	NYC1L1	Chlorophyll Biosynthesis	LMAD	4	3658831	0.189109	7.94e-05	0.375	4.10028	trans	2	No	38	8
84	4-3671704	GRMZM5G870342	NEC4	Porphyrin Biosynthesis	LMAD	4	3671704	0.0379787	9.3e-05	0.0912162	4.03166	trans	1	No	16	8
84	4-3675479	GRMZM2G057491	GTS5	Porphyrin Biosynthesis	LMAD	4	3675479	-0.0555494	5.16e-05	0.111486	4.28738	trans	1	No	18	8
84	4-3675633	GRMZM2G162776	COX10b	Heme Biosynthesis	LMAD	4	3675633	-0.729354	5.66e-05	0.212838	4.24701	trans	1	No	22	8
85	4-5521976	GRMZM2G126873	LLS1L5	Chlorophyll Catabolism	LMAD	4	5521976	-0.392328	1.08e-05	0.0574324	4.96548	trans	1	No	24	17
85	4-5522921	GRMZM2G105604	SUM1	Siroheme Biosynthesis	LMAD	4	5522921	-0.0171094	1.68e-05	0.0540541	4.77403	trans	1	No	30	17
85	4-5523393	GRMZM2G339563	LLS1	Chlorophyll Catabolism	LMAD	4	5523393	-0.100444	4.11e-05	0.0675676	4.38645	trans	1	No	28	17
85	4-5526182	GRMZM2G113325	FC2	Heme Biosynthesis	LMAD	4	5526182	1.8644	6.37e-05	0.135135	4.19587	trans	1	No	32	17
85	4-5532328	GRMZM2G056686	HCAR1	Chlorophyll Biosynthesis	LMAD	4	5532328	0.668991	5.07e-05	0.233108	4.29478	trans	1	No	37	17
85	4-5537062	GRMZM2G081462	MPEC1	Chlorophyll Biosynthesis	LMAD	4	5537062	-20.2491	8.32e-05	0.0777027	4.07984	trans	1	No	63	17
85	4-5539149	GRMZM2G162672	CHLG1	Chlorophyll Biosynthesis	LMAD	4	5539149	2.00575	5.92e-05	0.0709459	4.22782	trans	1	No	45	17
85	4-5539189	GRMZM2G162672	CHLG1	Chlorophyll Biosynthesis	LMAD	4	5539189	2.00575	5.92e-05	0.0709459	4.22782	trans	1	No	45	17
85	4-5553560	GRMZM2G046932	GTS4	Porphyrin Biosynthesis	LMAD	4	5553560	-16.1248	7.68e-05	0.121622	4.11492	trans	1	No	18	17
85	4-5636735	GRMZM2G057491	GTS5	Porphyrin Biosynthesis	LMAD	4	5636735	0.0415107	1.73e-05	0.391892	4.76131	trans	1	No	18	17
85	4-5652872	GRMZM2G178859	COX10a	Heme Biosynthesis	LMAD	4	5652872	-2.58198	2.97e-05	0.222973	4.5279	trans	1	No	25	17
85	4-5653623	GRMZM2G471579	HO7	Bilin Biosynthesis	LMAD	4	5653623	-0.180169	2.91e-05	0.0506757	4.53658	trans	1	No	22	17
85	4-5654200	GRMZM2G047095	FC1	Heme Biosynthesis	LMAD	4	5654200	-0.104939	8.44e-05	0.131757	4.07356	trans	1	No	68	17
85	4-5655690	GRMZM2G043277	HO2	Bilin Biosynthesis	LMAD	4	5655690	-0.606656	8.41e-05	0.266892	4.07535	trans	1	No	27	17
85	4-5664167	GRMZM2G044074	LES22	Porphyrin Biosynthesis	LMAD	4	5664167	-0.00811192	3.04e-05	0.283784	4.51648	trans	1	No	38	17
85	4-5664187	GRMZM2G116258	GSA1	Porphyrin Biosynthesis	LMAD	4	5664187	0.00587955	9.47e-06	0.324324	5.02365	trans	1	No	52	17
85	4-5668654	GRMZM2G036455	PCR2	Chlorophyll Biosynthesis	LMAD	4	5668654	0.173927	1.31e-05	0.283784	4.88138	trans	1	No	32	17
85	4-5687527	GRMZM2G162776	COX10b	Heme Biosynthesis	LMAD	4	5687527	0.934813	4.03e-05	0.128378	4.39503	trans	1	No	22	17
86	4-6738747	GRMZM2G323024	CHLH1	Chlorophyll Biosynthesis	LMAD	4	6738747	0.25905	7.96e-05	0.314189	4.09914	trans	1	No	41	14
86	4-6754055	GRMZM2G084958	PCR1	Chlorophyll Biosynthesis	LMAD	4	6754055	0.0772633	9.36e-05	0.101351	4.02891	trans	1	No	46	14
86	4-6756433	GRMZM2G127421	CHPH2	Chlorophyll Catabolism	LMAD	4	6756433	-42.7446	3.32e-05	0.135135	4.47866	trans	1	No	20	14
86	4-6756993	GRMZM2G377539	LES22L3	Porphyrin Biosynthesis	LMAD	4	6756993	-0.0295954	7.12e-06	0.226351	5.14729	trans	1	No	21	14
86	4-6758544	GRMZM2G032282	CPX2	Porphyrin Biosynthesis	LMAD	4	6758544	0.708443	2.47e-05	0.35473	4.60658	trans	1	No	30	14
86	4-6759810	GRMZM5G891373	GTS2	Porphyrin Biosynthesis	LMAD	4	6759810	-0.524057	7.32e-05	0.0641892	4.13551	trans	1	No	31	14
86	4-6759856	GRMZM2G170734	CHPH1	Chlorophyll Catabolism	LMAD	4	6759856	-0.0156315	3.06e-05	0.0777027	4.51482	trans	1	No	10	14
86	4-6761540	GRMZM2G081462	MPEC1	Chlorophyll Biosynthesis	LMAD	4	6761540	12.9552	8.63e-06	0.496622	5.06399	trans	1	No	63	14
86	4-6765862	GRMZM2G171390	PHAO1	Chlorophyll Biosynthesis	LMAD	4	6765862	2.64912	5.58e-05	0.0912162	4.25328	trans	1	No	31	14
86	4-6771872	GRMZM2G101004	ELM2	Bilin Biosynthesis	LMAD	4	6771872	7.03426	7.4e-06	0.121622	5.13099	trans	1	No	34	14
86	4-6779411	GRMZM2G339563	LLS1	Chlorophyll Catabolism	LMAD	4	6779411	-0.040992	9.85e-05	0.307432	4.00657	trans	1	No	28	14
86	4-6779510	GRMZM2G043277	HO2	Bilin Biosynthesis	LMAD	4	6779510	-0.843734	5.06e-06	0.131757	5.29549	trans	1	No	27	14
86	4-6796938	GRMZM2G138190	SGRL1	Chlorophyll Catabolism	LMAD	4	6796938	1.3088	1.24e-05	0.35473	4.90637	trans	2	No	29	14
86	4-6796938	GRMZM2G397247	ALAD1	Porphyrin Biosynthesis	LMAD	4	6796938	0.206982	5.6e-05	0.35473	4.25168	trans	2	No	51	14
87	4-22458585	GRMZM2G471579	HO7	Bilin Biosynthesis	LMAD	4	22458585	-0.167711	4.74e-06	0.0675676	5.3246	trans	1	No	22	8
87	4-22463601	GRMZM2G339563	LLS1	Chlorophyll Catabolism	LMAD	4	22463601	0.0751818	8.73e-06	0.101351	5.05922	trans	1	No	28	8
87	4-22466507	GRMZM2G043277	HO2	Bilin Biosynthesis	LMAD	4	22466507	-0.712897	8.52e-05	0.226351	4.06943	trans	1	No	27	8
87	4-22470520	GRMZM2G056686	HCAR1	Chlorophyll Biosynthesis	LMAD	4	22470520	-0.645224	1.19e-05	0.307432	4.92313	trans	1	No	37	8
87	4-22481280	AC209626.2_FG013	LES28	Porphyrin Biosynthesis	LMAD	4	22481280	-0.0566926	4.48e-05	0.212838	4.34882	trans	2	No	15	8
87	4-22481280	GRMZM2G039396	PRPO1	Porphyrin Biosynthesis	LMAD	4	22481280	-1.5512	5.38e-05	0.212838	4.26915	trans	2	No	41	8
87	4-22482105	GRMZM2G379563	NYE2	Chlorophyll Catabolism	LMAD	4	22482105	-0.0559539	2.57e-05	0.148649	4.59019	trans	1	No	25	8
87	4-22486729	AC213521.3_FG005	GTR2	Porphyrin Biosynthesis	LMAD	4	22486729	-0.312369	4.22e-06	0.0608108	5.3745	trans	1	No	42	8
88	4-141316265	GRMZM2G116258	GSA1	Porphyrin Biosynthesis	LMAD	4	141316265	-0.00928678	7.29e-05	0.0709459	4.13736	trans	1	No	52	8
88	4-141317461	GRMZM2G471579	HO7	Bilin Biosynthesis	LMAD	4	141317461	0.123168	9.62e-06	0.101351	5.01704	trans	1	No	22	8
88	4-141320465	GRMZM2G170013	NYC1	Chlorophyll Biosynthesis	LMAD	4	141320465	2.02684	1.21e-08	0.185811	7.91558	trans	1	No	18	8
88	4-141334480	GRMZM2G000739	SUM2	Siroheme Biosynthesis	LMAD	4	141334480	0.146445	6.04e-05	0.239865	4.21907	trans	1	No	21	8
88	4-141335290	GRMZM2G419111	GGH2	Chlorophyll Biosynthesis	LMAD	4	141335290	-0.518309	1.05e-05	0.0945946	4.98061	trans	1	No	24	8
88	4-141343435	GRMZM2G065194	NYC1L1	Chlorophyll Biosynthesis	LMAD	4	141343435	0.263388	5.46e-05	0.185811	4.26269	trans	1	No	38	8
88	4-141350915	GRMZM2G397247	ALAD1	Porphyrin Biosynthesis	LMAD	4	141350915	0.263871	4.17e-05	0.182432	4.37999	trans	1	No	51	8
88	4-141352088	GRMZM2G043453	CHLD1	Chlorophyll Biosynthesis	LMAD	4	141352088	0.157813	3.37e-05	0.0709459	4.47269	trans	1	No	44	8
89	4-147118834	GRMZM6G274034	COX15	Heme Biosynthesis	LMAD	4	147118834	0.073616	1.54e-05	0.25	4.81286	trans	1	No	15	8
89	4-147120094	GRMZM2G458824	RCCR1	Chlorophyll Catabolism	LMAD	4	147120094	17.3856	8.47e-05	0.0574324	4.07214	trans	1	No	19	8
89	4-147127653	GRMZM2G105644	GGH1	Chlorophyll Biosynthesis	LMAD	4	147127653	10.7086	1.77e-05	0.320946	4.75124	trans	1	No	42	8
89	4-147137146	GRMZM2G036455	PCR2	Chlorophyll Biosynthesis	LMAD	4	147137146	-0.170289	8.19e-05	0.266892	4.08687	trans	1	No	32	8
89	4-147142729	GRMZM2G103197	CHPH3/CHAO1	Chlorophyll Catabolism	LMAD	4	147142729	-0.00779594	3.34e-05	0.162162	4.47689	trans	1	No	13	8
89	4-147143558	GRMZM2G364901	PRPO2	Porphyrin Biosynthesis	LMAD	4	147143558	0.127252	8.6e-05	0.0777027	4.06573	trans	1	No	38	8
89	4-147144879	GRMZM2G073351	PCR3	Chlorophyll Biosynthesis	LMAD	4	147144879	-0.572008	1.69e-05	0.341216	4.77183	trans	1	No	42	8
89	4-147153301	GRMZM2G323024	CHLH1	Chlorophyll Biosynthesis	LMAD	4	147153301	0.323426	5.61e-05	0.165541	4.25115	trans	1	No	41	8
90	4-190337006	GRMZM2G364901	PRPO2	Porphyrin Biosynthesis	LMAD	4	190337006	-0.0891127	6.13e-05	0.209459	4.21251	trans	1	No	38	8
90	4-190348893	AC213521.3_FG005	GTR2	Porphyrin Biosynthesis	LMAD	4	190348893	-0.136277	8.36e-05	0.469595	4.07803	trans	1	No	42	8
90	4-190358220	GRMZM2G105644	GGH1	Chlorophyll Biosynthesis	LMAD	4	190358220	-14.5326	5.72e-07	0.192568	6.24272	trans	1	No	42	8
90	4-190358336	GRMZM2G063048	DVR1	Chlorophyll Biosynthesis	LMAD	4	190358336	0.283296	4.22e-05	0.222973	4.37433	trans	3	No	62	8
90	4-190358336	GRMZM2G177412	GTR1	Porphyrin Biosynthesis	LMAD	4	190358336	0.392105	9.68e-05	0.222973	4.01433	trans	3	No	48	8
90	4-190358336	GRMZM2G464328	GUN4	Chlorophyll Biosynthesis	LMAD	4	190358336	1.21638	1.03e-05	0.222973	4.9859	trans	3	No	49	8
90	4-190358799	GRMZM2G419806	OY1	Chlorophyll Biosynthesis	LMAD	4	190358799	-0.851645	1.21e-05	0.449324	4.91876	trans	1	No	68	8
90	4-190368014	GRMZM2G178859	COX10a	Heme Biosynthesis	LMAD	4	190368014	3.67177	7.85e-06	0.152027	5.10505	trans	1	No	25	8
91	4-204722181	AC213521.3_FG005	GTR2	Porphyrin Biosynthesis	LMAD	4	204722181	-0.205383	2.12e-05	0.222973	4.67376	trans	1	No	42	11
91	4-204727861	GRMZM2G127421	CHPH2	Chlorophyll Catabolism	LMAD	4	204727861	-32.6223	2.57e-05	0.273649	4.58941	trans	1	No	20	11
91	4-204728813	GRMZM5G891373	GTS2	Porphyrin Biosynthesis	LMAD	4	204728813	-0.31382	3.23e-05	0.402027	4.49071	trans	1	No	31	11
91	4-204728849	GRMZM2G026117	CF1	Porphyrin Biosynthesis	LMAD	4	204728849	0.00727425	1.03e-05	0.39527	4.98765	trans	2	No	53	11
91	4-204728849	GRMZM2G397247	ALAD1	Porphyrin Biosynthesis	LMAD	4	204728849	-0.229805	2.46e-05	0.39527	4.60873	trans	2	No	51	11
91	4-204731036	GRMZM2G010196	YCF54	Chlorophyll Biosynthesis	LMAD	4	204731036	-0.740618	8e-05	0.341216	4.09666	trans	1	No	70	11
91	4-204731143	GRMZM2G043109	MPEC2	Chlorophyll Biosynthesis	LMAD	4	204731143	-0.0208293	4.46e-05	0.445946	4.35073	trans	1	No	16	11
91	4-204731614	GRMZM5G861678	ELM1	Bilin Biosynthesis	LMAD	4	204731614	-0.0565764	7.63e-05	0.472973	4.11746	trans	1	No	19	11
91	4-204740336	GRMZM2G043453	CHLD1	Chlorophyll Biosynthesis	LMAD	4	204740336	-0.0857757	3.47e-05	0.486486	4.46025	trans	2	No	44	11
91	4-204740336	GRMZM2G162672	CHLG1	Chlorophyll Biosynthesis	LMAD	4	204740336	-0.996028	8.54e-05	0.486486	4.06843	trans	2	No	45	11
91	4-204743624	GRMZM2G349062	LLS1L1	Chlorophyll Catabolism	LMAD	4	204743624	-353.652	1.03e-05	0.192568	4.98845	trans	1	No	23	11
92	4-208320655	GRMZM2G464328	GUN4	Chlorophyll Biosynthesis	LMAD	4	208320655	-1.16734	4.83e-08	0.496622	7.31606	trans	1	No	49	13
92	4-208327054	GRMZM2G419806	OY1	Chlorophyll Biosynthesis	LMAD	4	208327054	-0.871018	4.09e-06	0.415541	5.38879	trans	1	No	68	13
92	4-208327599	GRMZM2G065194	NYC1L1	Chlorophyll Biosynthesis	LMAD	4	208327599	-0.233583	1.42e-06	0.290541	5.84705	trans	1	No	38	13
92	4-208335706	GRMZM2G170013	NYC1	Chlorophyll Biosynthesis	LMAD	4	208335706	-1.22743	3.05e-05	0.165541	4.51567	trans	1	No	18	13
92	4-208336983	GRMZM2G177412	GTR1	Porphyrin Biosynthesis	LMAD	4	208336983	-0.399049	5.54e-06	0.368243	5.25663	trans	1	No	48	13
92	4-208337320	GRMZM2G026117	CF1	Porphyrin Biosynthesis	LMAD	4	208337320	0.00772368	7.88e-08	0.472973	7.10346	trans	6	No	53	13
92	4-208337320	GRMZM2G043453	CHLD1	Chlorophyll Biosynthesis	LMAD	4	208337320	-0.0918301	4.66e-06	0.472973	5.33159	trans	6	No	44	13
92	4-208337320	GRMZM2G063048	DVR1	Chlorophyll Biosynthesis	LMAD	4	208337320	-0.264394	1.27e-06	0.472973	5.89507	trans	6	No	62	13
92	4-208337320	GRMZM2G081462	MPEC1	Chlorophyll Biosynthesis	LMAD	4	208337320	-11.9816	1.58e-05	0.472973	4.8011	trans	6	No	63	13
92	4-208337320	GRMZM2G116258	GSA1	Porphyrin Biosynthesis	LMAD	4	208337320	-0.00563515	1.59e-06	0.472973	5.79759	trans	6	No	52	13
92	4-208337320	GRMZM2G138190	SGRL1	Chlorophyll Catabolism	LMAD	4	208337320	-1.21287	3.65e-05	0.472973	4.43723	trans	6	No	29	13
92	4-208343495	GRMZM2G113325	FC2	Heme Biosynthesis	LMAD	4	208343495	-1.49087	4.01e-06	0.310811	5.39708	trans	1	No	32	13
92	4-208343665	GRMZM2G105644	GGH1	Chlorophyll Biosynthesis	LMAD	4	208343665	18.4973	2.27e-05	0.0777027	4.64317	trans	1	No	42	13
93	4-235171925	GRMZM2G107402	GTR3	Porphyrin Biosynthesis	LMAD	4	235171925	-0.220042	9.33e-06	0.0540541	5.03015	trans	1	No	34	9
93	4-235188868	GRMZM2G010196	YCF54	Chlorophyll Biosynthesis	LMAD	4	235188868	-1.76071	1.51e-05	0.0540541	4.81998	trans	3	No	70	9
93	4-235188868	GRMZM2G161673	MPMT1	Chlorophyll Biosynthesis	LMAD	4	235188868	-0.413028	5.21e-05	0.0540541	4.28332	trans	3	No	56	9
93	4-235188868	GRMZM2G397247	ALAD1	Porphyrin Biosynthesis	LMAD	4	235188868	-0.537299	3.67e-05	0.0540541	4.43513	trans	3	No	51	9
93	4-235194437	GRMZM2G026117	CF1	Porphyrin Biosynthesis	LMAD	4	235194437	0.0185706	1.36e-05	0.0540541	4.86489	trans	2	No	53	9
93	4-235194437	GRMZM2G419806	OY1	Chlorophyll Biosynthesis	LMAD	4	235194437	-2.10443	8.91e-05	0.0540541	4.04992	trans	2	No	68	9
93	4-235197390	GRMZM2G364901	PRPO2	Porphyrin Biosynthesis	LMAD	4	235197390	0.0827047	2.89e-05	0.412162	4.53851	trans	1	No	38	9
93	4-235197392	GRMZM2G116258	GSA1	Porphyrin Biosynthesis	LMAD	4	235197392	0.00495533	5.1e-05	0.388514	4.29245	trans	1	No	52	9
93	4-235199041	GRMZM2G041159	CF1L1	Porphyrin Biosynthesis	LMAD	4	235199041	0.0468256	5.98e-05	0.283784	4.22337	trans	1	No	33	9
94	4-239598974	GRMZM2G032282	CPX2	Porphyrin Biosynthesis	LMAD	4	239598974	0.676344	2.08e-05	0.351351	4.68186	trans	1	No	30	8
94	4-239598983	GRMZM2G032282	CPX2	Porphyrin Biosynthesis	LMAD	4	239598983	0.676344	2.08e-05	0.351351	4.68186	trans	1	No	30	8
94	4-239599006	GRMZM2G032282	CPX2	Porphyrin Biosynthesis	LMAD	4	239599006	0.676344	2.08e-05	0.351351	4.68186	trans	1	No	30	8
94	4-239610524	GRMZM2G073351	PCR3	Chlorophyll Biosynthesis	LMAD	4	239610524	-0.694788	8.16e-05	0.152027	4.08845	trans	1	No	42	8
94	4-239612599	GRMZM2G126873	LLS1L5	Chlorophyll Catabolism	LMAD	4	239612599	0.191919	7.23e-05	0.290541	4.14083	trans	1	No	24	8
94	4-239615127	GRMZM2G084958	PCR1	Chlorophyll Biosynthesis	LMAD	4	239615127	-0.0788851	2.44e-05	0.0912162	4.61222	trans	1	No	46	8
94	4-239616326	GRMZM2G036455	PCR2	Chlorophyll Biosynthesis	LMAD	4	239616326	-0.153185	1.49e-05	0.435811	4.82561	trans	1	No	32	8
94	4-239617609	GRMZM2G419111	GGH2	Chlorophyll Biosynthesis	LMAD	4	239617609	-0.339795	4.29e-06	0.256757	5.36731	trans	1	No	24	8
94	4-239617981	GRMZM5G870342	NEC4	Porphyrin Biosynthesis	LMAD	4	239617981	0.0442456	8.72e-05	0.0709459	4.05941	trans	1	No	16	8
94	4-239625538	GRMZM2G063048	DVR1	Chlorophyll Biosynthesis	LMAD	4	239625538	0.259526	1.49e-05	0.361486	4.82637	trans	1	No	62	8
95	4-242548104	GRMZM2G043453	CHLD1	Chlorophyll Biosynthesis	LMAD	4	242548104	0.176219	9.73e-07	0.0912162	6.01194	trans	2	No	44	11
95	4-242548104	GRMZM2G162672	CHLG1	Chlorophyll Biosynthesis	LMAD	4	242548104	1.84303	5.46e-05	0.0912162	4.26272	trans	2	No	45	11
95	4-242552563	GRMZM2G101004	ELM2	Bilin Biosynthesis	LMAD	4	242552563	-6.44145	2.78e-05	0.239865	4.55612	trans	1	No	34	11
95	4-242561178	GRMZM2G458824	RCCR1	Chlorophyll Catabolism	LMAD	4	242561178	-9.7682	2.47e-05	0.442568	4.60739	trans	1	No	19	11
95	4-242562124	GRMZM2G113325	FC2	Heme Biosynthesis	LMAD	4	242562124	2.59164	1.63e-05	0.097973	4.78876	trans	1	No	32	11
95	4-242564250	GRMZM2G039396	PRPO1	Porphyrin Biosynthesis	LMAD	4	242564250	2.88721	1.62e-05	0.0574324	4.79131	trans	1	No	41	11
95	4-242565872	GRMZM2G127421	CHPH2	Chlorophyll Catabolism	LMAD	4	242565872	-33.785	3.36e-06	0.381757	5.47366	trans	1	No	20	11
95	4-242573905	GRMZM2G116258	GSA1	Porphyrin Biosynthesis	LMAD	4	242573905	0.00621743	5.1e-05	0.212838	4.2922	trans	1	No	52	11
95	4-242582346	GRMZM2G056686	HCAR1	Chlorophyll Biosynthesis	LMAD	4	242582346	-0.595535	6.39e-05	0.425676	4.19481	trans	1	No	37	11
95	4-242588356	GRMZM2G081462	MPEC1	Chlorophyll Biosynthesis	LMAD	4	242588356	13.0458	1.41e-05	0.310811	4.85049	trans	1	No	63	11
95	4-242590721	GRMZM2G025031	LES22L2	Porphyrin Biosynthesis	LMAD	4	242590721	-0.258648	7.26e-05	0.260135	4.13885	trans	1	No	34	11
96	4-243396388	GRMZM2G043277	HO2	Bilin Biosynthesis	LMAD	4	243396388	0.655532	3.65e-05	0.253378	4.43741	trans	1	No	27	10
96	4-243403769	GRMZM5G831313	PRPO5	Porphyrin Biosynthesis	LMAD	4	243403769	-0.18359	4.39e-06	0.114865	5.35712	trans	1	No	10	10
96	4-243413135	GRMZM6G815941	SHFC1	Siroheme Biosynthesis	LMAD	4	243413135	0.438941	7.66e-05	0.452703	4.11553	trans	1	No	17	10
96	4-243419200	GRMZM2G105604	SUM1	Siroheme Biosynthesis	LMAD	4	243419200	0.0124348	4.04e-05	0.0912162	4.39373	trans	1	No	30	10
96	4-243419372	GRMZM2G043109	MPEC2	Chlorophyll Biosynthesis	LMAD	4	243419372	0.0289795	1.24e-07	0.293919	6.90669	trans	1	No	16	10
96	4-243421985	GRMZM2G091837	NYE1	Chlorophyll Catabolism	LMAD	4	243421985	0.055125	4.8e-05	0.402027	4.31866	trans	1	No	36	10
96	4-243422573	GRMZM2G471579	HO7	Bilin Biosynthesis	LMAD	4	243422573	-0.0879802	9.23e-05	0.222973	4.035	trans	1	No	22	10
96	4-243425253	GRMZM2G127421	CHPH2	Chlorophyll Catabolism	LMAD	4	243425253	38.9377	3.44e-05	0.165541	4.46347	trans	1	No	20	10
96	4-243425729	GRMZM2G057491	GTS5	Porphyrin Biosynthesis	LMAD	4	243425729	0.0455559	7.97e-05	0.236486	4.09829	trans	1	No	18	10
96	4-243431503	GRMZM2G051491	MES1	Chlorophyll Catabolism	LMAD	4	243431503	-0.0247911	2.14e-05	0.0641892	4.66921	trans	1	No	7	10
97	4-244799725	GRMZM2G084958	PCR1	Chlorophyll Biosynthesis	LMAD	4	244799725	0.097002	7.05e-06	0.0574324	5.15155	trans	1	No	46	38
97	4-244803651	GRMZM2G101004	ELM2	Bilin Biosynthesis	LMAD	4	244803651	-5.93241	4.88e-06	0.239865	5.31132	trans	1	No	34	38
97	4-244804841	GRMZM2G178859	COX10a	Heme Biosynthesis	LMAD	4	244804841	-4.38995	6.27e-05	0.0675676	4.20288	trans	1	No	25	38
97	4-244808859	GRMZM2G105604	SUM1	Siroheme Biosynthesis	LMAD	4	244808859	0.00935439	1.99e-05	0.344595	4.7004	trans	1	No	30	38
97	4-244812452	GRMZM2G349062	LLS1L1	Chlorophyll Catabolism	LMAD	4	244812452	249.972	6.14e-05	0.179054	4.21192	trans	1	No	23	38
97	4-244816773	AC233922.1_FG004	GTS3	Porphyrin Biosynthesis	LMAD	4	244816773	0.142702	5.29e-05	0.391892	4.27626	trans	1	No	20	38
97	4-244817098	GRMZM2G044074	LES22	Porphyrin Biosynthesis	LMAD	4	244817098	-0.00751078	1.19e-05	0.341216	4.92425	trans	1	No	38	38
97	4-244817550	GRMZM5G891373	GTS2	Porphyrin Biosynthesis	LMAD	4	244817550	-0.276612	7.23e-05	0.337838	4.14113	trans	1	No	31	38
97	4-244818104	GRMZM2G010196	YCF54	Chlorophyll Biosynthesis	LMAD	4	244818104	0.777665	2.26e-05	0.280405	4.64581	trans	9	Yes	70	38
97	4-244818104	GRMZM2G026117	CF1	Porphyrin Biosynthesis	LMAD	4	244818104	-0.00817788	2.98e-06	0.280405	5.52622	trans	9	Yes	53	38
97	4-244818104	GRMZM2G047095	FC1	Heme Biosynthesis	LMAD	4	244818104	-0.0874897	3.37e-05	0.280405	4.47236	trans	9	Yes	68	38
97	4-244818104	GRMZM2G105644	GGH1	Chlorophyll Biosynthesis	LMAD	4	244818104	10.8516	7.94e-05	0.280405	4.10012	trans	9	Yes	42	38
97	4-244818104	GRMZM2G161673	MPMT1	Chlorophyll Biosynthesis	LMAD	4	244818104	0.240236	1.12e-05	0.280405	4.9525	trans	9	Yes	56	38
97	4-244818104	GRMZM2G177412	GTR1	Porphyrin Biosynthesis	LMAD	4	244818104	0.403322	2.72e-05	0.280405	4.56503	trans	9	Yes	48	38
97	4-244818104	GRMZM2G397247	ALAD1	Porphyrin Biosynthesis	LMAD	4	244818104	0.250649	1.45e-05	0.280405	4.83832	trans	9	Yes	51	38
97	4-244818104	GRMZM2G419806	OY1	Chlorophyll Biosynthesis	LMAD	4	244818104	1.03582	2.4e-06	0.280405	5.61965	trans	9	Yes	68	38
97	4-244818104	GRMZM2G464328	GUN4	Chlorophyll Biosynthesis	LMAD	4	244818104	1.20571	3.25e-06	0.280405	5.48794	trans	9	Yes	49	38
97	4-244825132	GRMZM2G339563	LLS1	Chlorophyll Catabolism	LMAD	4	244825132	-0.0460416	5.93e-05	0.226351	4.22719	trans	1	No	28	38
97	4-244829875	GRMZM2G041159	CF1L1	Porphyrin Biosynthesis	LMAD	4	244829875	-0.0448114	1.57e-05	0.398649	4.80528	trans	1	No	33	38
97	4-244829998	GRMZM2G116258	GSA1	Porphyrin Biosynthesis	LMAD	4	244829998	-0.00472973	8.2e-05	0.418919	4.08604	trans	1	No	52	38
97	4-244833433	GRMZM2G126873	LLS1L5	Chlorophyll Catabolism	LMAD	4	244833433	0.2045	3.93e-05	0.35473	4.40555	trans	1	No	24	38
97	4-244837806	GRMZM2G171390	PHAO1	Chlorophyll Biosynthesis	LMAD	4	244837806	2.97524	4.87e-05	0.0641892	4.31269	trans	1	No	31	38
97	4-245082122	GRMZM2G004222	HO6	Bilin Biosynthesis	LMAD	4	245082122	0.333019	6.77e-06	0.108108	5.16957	trans	1	No	28	38
97	4-245090786	GRMZM2G471579	HO7	Bilin Biosynthesis	LMAD	4	245090786	0.0766909	4.25e-05	0.472973	4.37148	trans	1	No	22	38
97	4-245091797	GRMZM2G032282	CPX2	Porphyrin Biosynthesis	LMAD	4	245091797	0.676124	1.91e-05	0.456081	4.71951	trans	1	No	30	38
97	4-245095774	GRMZM2G039396	PRPO1	Porphyrin Biosynthesis	LMAD	4	245095774	1.25667	7.34e-05	0.496622	4.13433	trans	1	No	41	38
97	4-245098731	GRMZM2G024738	LES22L1	Porphyrin Biosynthesis	LMAD	4	245098731	-0.178464	4.97e-05	0.368243	4.30348	trans	1	No	26	38
97	4-245108014	GRMZM2G043277	HO2	Bilin Biosynthesis	LMAD	4	245108014	-0.548977	9.34e-05	0.327703	4.02972	trans	1	No	27	38
97	4-245112373	GRMZM2G105644	GGH1	Chlorophyll Biosynthesis	LMAD	4	245112373	-21.1407	3.21e-05	0.108108	4.49322	trans	1	No	42	38
97	4-245117693	GRMZM2G170013	NYC1	Chlorophyll Biosynthesis	LMAD	4	245117693	1.45759	7.31e-05	0.118243	4.13598	trans	1	No	18	38
97	4-245166716	GRMZM2G084958	PCR1	Chlorophyll Biosynthesis	LMAD	4	245166716	0.0997875	8.09e-06	0.0608108	5.09221	trans	1	No	46	38
97	4-245171135	GRMZM2G441444	PRPO3	Porphyrin Biosynthesis	LMAD	4	245171135	-0.160594	1.33e-06	0.300676	5.87548	trans	1	No	34	38
97	4-245183997	GRMZM2G091837	NYE1	Chlorophyll Catabolism	LMAD	4	245183997	-0.131871	2.91e-07	0.0743243	6.53643	trans	1	No	36	38
97	4-245187278	GRMZM2G105604	SUM1	Siroheme Biosynthesis	LMAD	4	245187278	0.0121175	2.64e-05	0.131757	4.57833	trans	1	No	30	38
97	4-245188968	AC233922.1_FG004	GTS3	Porphyrin Biosynthesis	LMAD	4	245188968	0.203357	2.22e-05	0.155405	4.65284	trans	1	No	20	38
97	4-245195341	GRMZM6G274034	COX15	Heme Biosynthesis	LMAD	4	245195341	0.0587246	4.23e-05	0.483108	4.37411	trans	1	No	15	38
97	4-245196456	GRMZM2G073351	PCR3	Chlorophyll Biosynthesis	LMAD	4	245196456	-0.486596	7.93e-05	0.435811	4.10052	trans	1	No	42	38
97	4-245196838	GRMZM2G041159	CF1L1	Porphyrin Biosynthesis	LMAD	4	245196838	-0.0443762	1.66e-05	0.449324	4.781	trans	1	No	33	38
97	4-245199634	GRMZM2G063048	DVR1	Chlorophyll Biosynthesis	LMAD	4	245199634	-0.437096	2.25e-05	0.0878378	4.64724	trans	1	No	62	38
97	4-245199648	GRMZM2G063048	DVR1	Chlorophyll Biosynthesis	LMAD	4	245199648	-0.437096	2.25e-05	0.0878378	4.64724	trans	1	No	62	38
97	4-245314057	GRMZM2G116258	GSA1	Porphyrin Biosynthesis	LMAD	4	245314057	0.00678363	4.66e-06	0.212838	5.33143	trans	3	No	52	38
97	4-245314057	GRMZM2G162672	CHLG1	Chlorophyll Biosynthesis	LMAD	4	245314057	1.42014	7.21e-06	0.212838	5.14203	trans	3	No	45	38
97	4-245314057	GRMZM2G397247	ALAD1	Porphyrin Biosynthesis	LMAD	4	245314057	0.234871	7.99e-05	0.212838	4.09758	trans	3	No	51	38
97	4-245314272	GRMZM2G044074	LES22	Porphyrin Biosynthesis	LMAD	4	245314272	0.010169	1.89e-05	0.131757	4.7245	trans	1	No	38	38
97	4-245317254	GRMZM5G891373	GTS2	Porphyrin Biosynthesis	LMAD	4	245317254	0.423148	1.33e-05	0.158784	4.87756	trans	1	No	31	38
97	4-245317485	GRMZM2G038487	CHAO2	Chlorophyll Biosynthesis	LMAD	4	245317485	0.730964	1.99e-05	0.381757	4.70033	trans	2	No	31	38
97	4-245317485	GRMZM2G113325	FC2	Heme Biosynthesis	LMAD	4	245317485	1.29484	4.34e-05	0.381757	4.3625	trans	2	No	32	38
97	4-245319820	GRMZM2G364901	PRPO2	Porphyrin Biosynthesis	LMAD	4	245319820	0.13624	2.97e-06	0.111486	5.52742	trans	1	No	38	38
98	5-1071030	GRMZM2G178859	COX10a	Heme Biosynthesis	LMAD	5	1071030	-2.42715	1.84e-06	0.456081	5.73429	trans	1	No	25	8
98	5-1087345	GRMZM2G377539	LES22L3	Porphyrin Biosynthesis	LMAD	5	1087345	-0.0219252	1.29e-05	0.456081	4.88949	trans	1	No	21	8
98	5-1092326	GRMZM2G419806	OY1	Chlorophyll Biosynthesis	LMAD	5	1092326	-0.922419	5.4e-05	0.185811	4.2675	trans	1	No	68	8
98	5-1092446	GRMZM2G081462	MPEC1	Chlorophyll Biosynthesis	LMAD	5	1092446	-13.317	8.91e-05	0.199324	4.05028	trans	2	No	63	8
98	5-1092446	GRMZM2G464328	GUN4	Chlorophyll Biosynthesis	LMAD	5	1092446	-1.13374	1.61e-05	0.199324	4.79308	trans	2	No	49	8
98	5-1092584	GRMZM2G004222	HO6	Bilin Biosynthesis	LMAD	5	1092584	-0.236652	2.98e-06	0.459459	5.52622	trans	1	No	28	8
98	5-1092633	GRMZM2G004222	HO6	Bilin Biosynthesis	LMAD	5	1092633	-0.236652	2.98e-06	0.459459	5.52622	trans	1	No	28	8
98	5-1092639	GRMZM2G004222	HO6	Bilin Biosynthesis	LMAD	5	1092639	-0.236652	2.98e-06	0.459459	5.52622	trans	1	No	28	8
98	5-1092653	GRMZM2G004222	HO6	Bilin Biosynthesis	LMAD	5	1092653	-0.236652	2.98e-06	0.459459	5.52622	trans	1	No	28	8
98	5-1100280	GRMZM2G056686	HCAR1	Chlorophyll Biosynthesis	LMAD	5	1100280	-1.2199	5.51e-06	0.0878378	5.25859	trans	1	No	37	8
98	5-1100609	GRMZM6G815941	SHFC1	Siroheme Biosynthesis	LMAD	5	1100609	-1.06124	3.55e-05	0.0641892	4.44975	trans	1	No	17	8
99	5-3413072	GRMZM2G065194	NYC1L1	Chlorophyll Biosynthesis	LMAD	5	3413072	0.262367	6.73e-05	0.172297	4.1722	trans	1	No	38	8
99	5-3413527	GRMZM2G178859	COX10a	Heme Biosynthesis	LMAD	5	3413527	3.69683	7.63e-05	0.0878378	4.11738	trans	1	No	25	8
99	5-3416408	GRMZM2G043109	MPEC2	Chlorophyll Biosynthesis	LMAD	5	3416408	-0.0293518	9.7e-05	0.125	4.01336	trans	1	No	16	8
99	5-3425989	GRMZM2G126873	LLS1L5	Chlorophyll Catabolism	LMAD	5	3425989	0.192103	9.55e-05	0.307432	4.02001	trans	1	No	24	8
99	5-3426268	GRMZM2G126873	LLS1L5	Chlorophyll Catabolism	LMAD	5	3426268	0.192103	9.55e-05	0.307432	4.02001	trans	1	No	24	8
99	5-3428216	GRMZM2G113325	FC2	Heme Biosynthesis	LMAD	5	3428216	-2.00512	1.09e-05	0.131757	4.96435	trans	1	No	32	8
99	5-3428755	GRMZM2G377539	LES22L3	Porphyrin Biosynthesis	LMAD	5	3428755	-0.0259971	5.33e-05	0.202703	4.27295	trans	1	No	21	8
99	5-3428965	GRMZM2G364901	PRPO2	Porphyrin Biosynthesis	LMAD	5	3428965	0.1528	6.01e-05	0.0709459	4.22124	trans	1	No	38	8
99	5-3429496	GRMZM2G041159	CF1L1	Porphyrin Biosynthesis	LMAD	5	3429496	0.0553074	5.06e-05	0.152027	4.29553	trans	1	No	33	8
100	5-5958526	GRMZM2G043453	CHLD1	Chlorophyll Biosynthesis	LMAD	5	5958526	0.229744	8.93e-07	0.0506757	6.04929	trans	1	No	44	8
100	5-5961395	GRMZM2G177412	GTR1	Porphyrin Biosynthesis	LMAD	5	5961395	0.352215	7.87e-05	0.391892	4.10419	trans	1	No	48	8
[truncated: 1,151 more rows]

## Sheet: LMAN
Table S11. C) Trans eQTL hotspots affecting the expression of eight or more tetrapyrrole pathway gene in LMAN within a window of 40 kb
[truncated: 2,104 more rows]
