# Supplementary material for: Natural variation in tetrapyrrole biosynthetic enzymes and their regulation modifies the maize chlorophyll mutant Oy1-N1989
Source: Plant Physiol. 2025 Nov 12;199(3):kiaf431. doi: 10.1093/plphys/kiaf431 (PMC12607265; doi:10.1093/plphys/kiaf431)
Supplement: kiaf431_Supplementary_Data [file kiaf431_supplementary_data.zip › Table S12.xlsx]

## Sheet: L3Base
Table S12. A) Candidate genes for hot top SNPs affecting the transcripts of eight or more tetrapyrrole pathway genes in L3Base
SNP	CHR	POS	Associated Transcripts	Candidate Gene	v3 Gene ID	Transcript_start	Transcript_end	Strand	Distance_from_SNP	Rank	Gramene annotation	MaizeGDB annotation
1-7346418	1	7346418	YCF54, CF1, CHLD1, DVR1, MPEC1, GSA1, SGRL1, CHLG1, ALAD1, OY1, GUN4	Zm00001d027517	GRMZM2G071349	7297900	7300800	+	-48518	3	Thiol-disulfide oxidoreductase LTO1
1-7346418	1	7346418	YCF54, CF1, CHLD1, DVR1, MPEC1, GSA1, SGRL1, CHLG1, ALAD1, OY1, GUN4	Zm00001d027518	GRMZM2G007441	7311454	7312602	-	-34964	2	Signal recognition particle 43 kDa protein chloroplastic
1-7346418	1	7346418	YCF54, CF1, CHLD1, DVR1, MPEC1, GSA1, SGRL1, CHLG1, ALAD1, OY1, GUN4	Zm00001d027519	GRMZM2G096020	7339915	7346200	+	-6503	1	4-coumarate--CoA ligase-like 5
1-7346418	1	7346418	YCF54, CF1, CHLD1, DVR1, MPEC1, GSA1, SGRL1, CHLG1, ALAD1, OY1, GUN4	Zm00001d027520	GRMZM2G095968	7356309	7358599	+	9891	1	expansin-like6	expansin-like6
1-7346418	1	7346418	YCF54, CF1, CHLD1, DVR1, MPEC1, GSA1, SGRL1, CHLG1, ALAD1, OY1, GUN4	Zm00001d027522	GRMZM2G399948	7387871	7388947	+	41453	2	DUF241 domain protein
1-7346418	1	7346418	YCF54, CF1, CHLD1, DVR1, MPEC1, GSA1, SGRL1, CHLG1, ALAD1, OY1, GUN4	Zm00001d027523	GRMZM2G099598	7394984	7399582	+	48566	3	Probable serine/threonine-protein kinase
1-40528458	1	40528458	YCF54, CF1, LES22, PCR3, GGH1, GSA1, CHLG1, ALAD1, OY1, GUN4	Zm00001d028601	GRMZM2G179432	40428759	40431019	+	-99699	2	Haloacid dehalogenase-like hydrolase (HAD) superfamily protein
1-40528458	1	40528458	YCF54, CF1, LES22, PCR3, GGH1, GSA1, CHLG1, ALAD1, OY1, GUN4	Zm00001d028603	GRMZM2G049159	40510526	40516015	-	-17932	1	GRAS transcription factor [Source:UniProtKB/TrEMBL%3BAcc:A0A060D1U6]	GRAS-transcription factor 67
1-40528458	1	40528458	YCF54, CF1, LES22, PCR3, GGH1, GSA1, CHLG1, ALAD1, OY1, GUN4	Zm00001d028604		40561826	40563132	+	33368	1	Serine/threonine-protein phosphatase PP2A catalytic subunit
1-40528458	1	40528458	YCF54, CF1, LES22, PCR3, GGH1, GSA1, CHLG1, ALAD1, OY1, GUN4	Zm00001d028605	GRMZM2G350001	40564067	40565906	+	35609	2
1-40528458	1	40528458	YCF54, CF1, LES22, PCR3, GGH1, GSA1, CHLG1, ALAD1, OY1, GUN4	Zm00001d028606	GRMZM2G174644	40594616	40599175	+	66158	3	Oxysterol-binding protein-related protein 3B
1-43112916	1	43112916	GTR2, YCF54, CF1, PCR3, GGH1, CHLG1, ALAD1, SHFC1	Zm00001d028686	GRMZM2G442277	43080647	43083202	+	-32269	3	Receptor-like protein kinase HERK 1
1-43112916	1	43112916	GTR2, YCF54, CF1, PCR3, GGH1, CHLG1, ALAD1, SHFC1	Zm00001d028687	GRMZM2G141704	43083284	43088852	-	-29632	2	calcium pump2	calcium pump2
1-43112916	1	43112916	GTR2, YCF54, CF1, PCR3, GGH1, CHLG1, ALAD1, SHFC1	Zm00001d028688	AC202101.3_FG002	43110371	43111309	+	-2545	1
1-46654992	1	46654992	GTR2, CF1, CHLD1, MPEC1, FC2, GSA1, ALAD1, OY1, GUN4	Zm00001d028794		46568384	46570597	+	-86608	2
1-46654992	1	46654992	GTR2, CF1, CHLD1, MPEC1, FC2, GSA1, ALAD1, OY1, GUN4	Zm00001d028795		46571275	46573368	+	-83717	1	Phosphatidate cytidylyltransferase 3
1-46654992	1	46654992	GTR2, CF1, CHLD1, MPEC1, FC2, GSA1, ALAD1, OY1, GUN4	Zm00001d028796	GRMZM2G066274	46667081	46670026	+	12089	1	meristematic receptor-like kinase
1-46654992	1	46654992	GTR2, CF1, CHLD1, MPEC1, FC2, GSA1, ALAD1, OY1, GUN4	Zm00001d028797	GRMZM5G814718	46672702	46675540	+	17710	2	Laccase-13	laccase12
1-46654992	1	46654992	GTR2, CF1, CHLD1, MPEC1, FC2, GSA1, ALAD1, OY1, GUN4	Zm00001d028798	GRMZM2G365240	46679328	46679813	+	24336	3
1-55701414	1	55701414	CF1, CHLD1, PCR3, MPEC1, ELM2, GGH1, MPMT1, CHLG1, ALAD1	Zm00001d029038	GRMZM2G017223	55696857	55698513	-	-4557	2	HAD superfamily subfamily IIIB acid phosphatase
1-55701414	1	55701414	CF1, CHLD1, PCR3, MPEC1, ELM2, GGH1, MPMT1, CHLG1, ALAD1	Zm00001d029039	GRMZM2G320325	55700209	55704962	-	-1205	1	ABC transporter I family member 6 chloroplastic
1-55701414	1	55701414	CF1, CHLD1, PCR3, MPEC1, ELM2, GGH1, MPMT1, CHLG1, ALAD1	Zm00001d029040	GRMZM2G016480	55709486	55715009	+	8072	1	Probable inactive receptor kinase
1-55701414	1	55701414	CF1, CHLD1, PCR3, MPEC1, ELM2, GGH1, MPMT1, CHLG1, ALAD1	Zm00001d029041	GRMZM2G019991	55779845	55785436	-	78431	2	Mitochondrial ATP synthase D chain-related protein
1-55701414	1	55701414	CF1, CHLD1, PCR3, MPEC1, ELM2, GGH1, MPMT1, CHLG1, ALAD1	Zm00001d029042	GRMZM2G369884	55793069	55793605	+	91655	3
1-157639141	1	157639141	CF1, CHLD1, LES22, DVR1, PCR3, GGH1, FC2, OY1	Zm00001d030743		157518568	157519321	+	-120573	2
1-157639141	1	157639141	CF1, CHLD1, LES22, DVR1, PCR3, GGH1, FC2, OY1	Zm00001d030744	GRMZM2G179325	157566433	157567911	+	-72708	1		GRAS-transcription factor 3
1-210200194	1	210200194	CF1, LES22, DVR1, MPEC1, GSA1, MPMT1, CHLG1, ALAD1	Zm00001d032035	GRMZM2G089528	210088187	210090275	+	-112007	2	cytochrome P450 family 706 subfamily A polypeptide 5
1-210200194	1	210200194	CF1, LES22, DVR1, MPEC1, GSA1, MPMT1, CHLG1, ALAD1	Zm00001d032036	GRMZM2G460383	210137790	210138853	+	-62404	1	Probable carboxylesterase 8
1-210200194	1	210200194	CF1, LES22, DVR1, MPEC1, GSA1, MPMT1, CHLG1, ALAD1	Zm00001d032040	GRMZM2G042407	210206509	210211370	+	6315	1	Protein SHI RELATED SEQUENCE 1	SHI/STY (SRS)-transcription factor 1
1-222422263	1	222422263	GTR2, YCF54, CF1, PRPO1, LES22, GGH1, GSA1, MPMT1, OY1	Zm00001d032324	GRMZM2G097342	222454489	222455606	+	32226	1
1-258063457	1	258063457	GTR2, YCF54, CF1, LES22, PCR3, GSA1, MPMT1, CHLG1, ALAD1, OY1	Zm00001d033297	GRMZM2G342105	258038207	258048636	-	-25250	3	Protein DA1-related 1	LIM-transcription factor 5
1-258063457	1	258063457	GTR2, YCF54, CF1, LES22, PCR3, GSA1, MPMT1, CHLG1, ALAD1, OY1	Zm00001d033299		258061833	258062639	-	-1624	2
1-258063457	1	258063457	GTR2, YCF54, CF1, LES22, PCR3, GSA1, MPMT1, CHLG1, ALAD1, OY1	Zm00001d033300	GRMZM2G043191	258063193	258065454	-	-264	1	Type IV inositol polyphosphate 5-phosphatase 11
1-258063457	1	258063457	GTR2, YCF54, CF1, LES22, PCR3, GSA1, MPMT1, CHLG1, ALAD1, OY1	Zm00001d033301	GRMZM2G043127	258066503	258070037	-	3046	1
1-258063457	1	258063457	GTR2, YCF54, CF1, LES22, PCR3, GSA1, MPMT1, CHLG1, ALAD1, OY1	Zm00001d033302		258070737	258074882	+	7280	2	Signal recognition particle 19 kDa protein
1-258063457	1	258063457	GTR2, YCF54, CF1, LES22, PCR3, GSA1, MPMT1, CHLG1, ALAD1, OY1	Zm00001d033303	GRMZM2G099056	258164182	258177505	+	100725	3	Roothairless 1	roothair defective1
1-293207294	1	293207294	YCF54, CF1, CHAO2, PRPO1, DVR1, NYC1L1, MPEC1, PCR1, GGH1, FC2, GSA1, MPMT1, NYC1, CHLH1, GUN4	Zm00001d034442	GRMZM2G376757	293091391	293094675	-	-115903	3	Protein LOW PSII ACCUMULATION 3 chloroplastic
1-293207294	1	293207294	YCF54, CF1, CHAO2, PRPO1, DVR1, NYC1L1, MPEC1, PCR1, GGH1, FC2, GSA1, MPMT1, NYC1, CHLH1, GUN4	Zm00001d034443	GRMZM2G078200	293098082	293102502	+	-109212	2	Plastidial pyruvate kinase 1 chloroplastic
1-293207294	1	293207294	YCF54, CF1, CHAO2, PRPO1, DVR1, NYC1L1, MPEC1, PCR1, GGH1, FC2, GSA1, MPMT1, NYC1, CHLH1, GUN4	Zm00001d034444	GRMZM2G080034	293191447	293193641	+	-15847	1	Whole genome shotgun sequence of line PN40024 scaffold_179.assembly12x (Fragment)
1-293207294	1	293207294	YCF54, CF1, CHAO2, PRPO1, DVR1, NYC1L1, MPEC1, PCR1, GGH1, FC2, GSA1, MPMT1, NYC1, CHLH1, GUN4	Zm00001d034445	GRMZM2G141244	293223130	293225388	-	15836	1	zinc finger (C3HC4-type RING finger) family protein
1-293207294	1	293207294	YCF54, CF1, CHAO2, PRPO1, DVR1, NYC1L1, MPEC1, PCR1, GGH1, FC2, GSA1, MPMT1, NYC1, CHLH1, GUN4	Zm00001d034446	GRMZM2G019361	293282076	293289716	+	74782	2	Guanylate-binding family protein
1-293207294	1	293207294	YCF54, CF1, CHAO2, PRPO1, DVR1, NYC1L1, MPEC1, PCR1, GGH1, FC2, GSA1, MPMT1, NYC1, CHLH1, GUN4	Zm00001d034447	GRMZM2G019446	293289851	293293079	-	82557	3	Basic leucine zipper 25	bZIP-transcription factor 41
2-18803863	2	18803863	CF1, PRPO4, NYC1L1, PCR3, GGH1, MPMT1, ALAD1, GUN4, SHFC1	Zm00001d002665	GRMZM2G384126	18773532	18774089	-	-30331	3
2-18803863	2	18803863	CF1, PRPO4, NYC1L1, PCR3, GGH1, MPMT1, ALAD1, GUN4, SHFC1	Zm00001d002666		18778671	18785498	+	-25192	2
2-18803863	2	18803863	CF1, PRPO4, NYC1L1, PCR3, GGH1, MPMT1, ALAD1, GUN4, SHFC1	Zm00001d002668	GRMZM2G142664	18798594	18804133	+	-5269	1	root hair specific 17
2-18803863	2	18803863	CF1, PRPO4, NYC1L1, PCR3, GGH1, MPMT1, ALAD1, GUN4, SHFC1	Zm00001d002669	GRMZM2G041506	18830491	18834922	+	26628	1	BZIP transcription factor
2-18803863	2	18803863	CF1, PRPO4, NYC1L1, PCR3, GGH1, MPMT1, ALAD1, GUN4, SHFC1	Zm00001d002670		18879527	18881482	-	75664	2	glucose-inhibited division family A protein
2-18803863	2	18803863	CF1, PRPO4, NYC1L1, PCR3, GGH1, MPMT1, ALAD1, GUN4, SHFC1	Zm00001d002671	GRMZM2G410728	18894011	18895354	-	90148	3	DUF241 domain protein
2-18803872	2	18803872	CF1, PRPO4, NYC1L1, PCR3, GGH1, MPMT1, ALAD1, GUN4, SHFC1	Zm00001d002665	GRMZM2G384126	18773532	18774089	-	-30340	3
2-18803872	2	18803872	CF1, PRPO4, NYC1L1, PCR3, GGH1, MPMT1, ALAD1, GUN4, SHFC1	Zm00001d002666		18778671	18785498	+	-25201	2
2-18803872	2	18803872	CF1, PRPO4, NYC1L1, PCR3, GGH1, MPMT1, ALAD1, GUN4, SHFC1	Zm00001d002668	GRMZM2G142664	18798594	18804133	+	-5278	1	root hair specific 17
2-18803872	2	18803872	CF1, PRPO4, NYC1L1, PCR3, GGH1, MPMT1, ALAD1, GUN4, SHFC1	Zm00001d002669	GRMZM2G041506	18830491	18834922	+	26619	1	BZIP transcription factor
2-18803872	2	18803872	CF1, PRPO4, NYC1L1, PCR3, GGH1, MPMT1, ALAD1, GUN4, SHFC1	Zm00001d002670		18879527	18881482	-	75655	2	glucose-inhibited division family A protein
2-18803872	2	18803872	CF1, PRPO4, NYC1L1, PCR3, GGH1, MPMT1, ALAD1, GUN4, SHFC1	Zm00001d002671	GRMZM2G410728	18894011	18895354	-	90139	3	DUF241 domain protein
2-33401625	2	33401625	HO6, YCF54, CF1, CHLD1, LES22, PRPO4, DVR1, NYC1L1, PCR3, MPEC1, GGH1, GSA1, MPMT1, CHLG1, ALAD1, OY1, GUN4	Zm00001d003134		33386463	33387053	+	-15162	3
2-33401625	2	33401625	HO6, YCF54, CF1, CHLD1, LES22, PRPO4, DVR1, NYC1L1, PCR3, MPEC1, GGH1, GSA1, MPMT1, CHLG1, ALAD1, OY1, GUN4	Zm00001d003135		33388427	33389276	+	-13198	2
2-33401625	2	33401625	HO6, YCF54, CF1, CHLD1, LES22, PRPO4, DVR1, NYC1L1, PCR3, MPEC1, GGH1, GSA1, MPMT1, CHLG1, ALAD1, OY1, GUN4	Zm00001d003136		33389671	33391070	+	-11954	1
2-33401625	2	33401625	HO6, YCF54, CF1, CHLD1, LES22, PRPO4, DVR1, NYC1L1, PCR3, MPEC1, GGH1, GSA1, MPMT1, CHLG1, ALAD1, OY1, GUN4	Zm00001d003138		33424428	33425137	-	22803	1
2-33401625	2	33401625	HO6, YCF54, CF1, CHLD1, LES22, PRPO4, DVR1, NYC1L1, PCR3, MPEC1, GGH1, GSA1, MPMT1, CHLG1, ALAD1, OY1, GUN4	Zm00001d003139	GRMZM2G121256	33432820	33434209	-	31195	2
2-33401625	2	33401625	HO6, YCF54, CF1, CHLD1, LES22, PRPO4, DVR1, NYC1L1, PCR3, MPEC1, GGH1, GSA1, MPMT1, CHLG1, ALAD1, OY1, GUN4	Zm00001d003140	GRMZM2G121264	33434810	33437031	-	33185	3	Cytochrome P450 71A26
2-37100757	2	37100757	YCF54, CF1, CHLD1, PCR3, MPEC1, GGH1, GSA1, MPMT1, GTR1, ALAD1, GUN4	Zm00001d003232	GRMZM2G099817	37035314	37035820	+	-65443	1	OJ991113_30.9 protein
2-37100757	2	37100757	YCF54, CF1, CHLD1, PCR3, MPEC1, GGH1, GSA1, MPMT1, GTR1, ALAD1, GUN4	Zm00001d003234	GRMZM2G152000	37154690	37155247	+	53933	1	Zinc finger%252C C3HC4 type family protein
2-37100757	2	37100757	YCF54, CF1, CHLD1, PCR3, MPEC1, GGH1, GSA1, MPMT1, GTR1, ALAD1, GUN4	Zm00001d003235	GRMZM2G429662	37223065	37223562	-	122308	2	Zinc finger%252C C3HC4 type family protein
2-63816859	2	63816859	CHLD1, PCR3, MPEC1, ELM2, GSA1, CHLG1, GTR1, ALAD1, GUN4	Zm00001d003864	GRMZM2G041312	63709239	63723748	+	-107620	1	SNF4
2-63816859	2	63816859	CHLD1, PCR3, MPEC1, ELM2, GSA1, CHLG1, GTR1, ALAD1, GUN4	Zm00001d003865	GRMZM2G032225	63887374	63888748	+	70515	1	Expressed protein%3B protein
2-75224458	2	75224458	YCF54, CF1, CHLD1, LES22, GSA1, ALAD1, OY1, SHFC1	Zm00001d004008	GRMZM5G859148	75122349	75135616	+	-102109	1
2-75224458	2	75224458	YCF54, CF1, CHLD1, LES22, GSA1, ALAD1, OY1, SHFC1	Zm00001d004009	GRMZM2G016928	75235597	75238270	+	11139	1	60S ribosomal protein L37a-2
2-217391614	2	217391614	CF1, PRPO1, MPEC1, GGH1, GTR1, CHLH1, LLS1, GUN4	Zm00001d006822	GRMZM2G021567	217284796	217286250	-	-106818	2	Pentatricopeptide repeat-containing protein PNM1 mitochondrial
2-217391614	2	217391614	CF1, PRPO1, MPEC1, GGH1, GTR1, CHLH1, LLS1, GUN4	Zm00001d006823	AC205608.4_FG004	217339262	217343335	-	-52352	1	Peptide transporter PTR2
2-217391614	2	217391614	CF1, PRPO1, MPEC1, GGH1, GTR1, CHLH1, LLS1, GUN4	Zm00001d006825	GRMZM2G043579	217434556	217438784	-	42942	1	Putative methylesterase 11 chloroplastic
2-217391614	2	217391614	CF1, PRPO1, MPEC1, GGH1, GTR1, CHLH1, LLS1, GUN4	Zm00001d006826		217447540	217447878	+	55926	2
2-217391614	2	217391614	CF1, PRPO1, MPEC1, GGH1, GTR1, CHLH1, LLS1, GUN4	Zm00001d006828	GRMZM2G043489	217457356	217462858	-	65742	3	Protein LONGIFOLIA 2
3-132302927	3	132302927	YCF54, CF1, LES22, DVR1, PCR3, MPEC1, GSA1, CHLG1, OY1, GUN4	Zm00001d041660	GRMZM2G140101	132281342	132282505	-	-21585	1	phytase1	phytase1
3-160371160	3	160371160	GTR2, YCF54, CF1, CHLD1, PCR3, GGH1, GSA1, CHLG1, ALAD1, OY1, GUN4	Zm00001d042309	GRMZM2G119650	160269957	160273101	+	-101203	3	F-box only protein 6
3-160371160	3	160371160	GTR2, YCF54, CF1, CHLD1, PCR3, GGH1, GSA1, CHLG1, ALAD1, OY1, GUN4	Zm00001d042310		160277115	160277872	-	-94045	2	MAK16 protein-related
3-160371160	3	160371160	GTR2, YCF54, CF1, CHLD1, PCR3, GGH1, GSA1, CHLG1, ALAD1, OY1, GUN4	Zm00001d042311		160321469	160324128	-	-49691	1	General transcription factor 2-related zinc finger protein
3-160371160	3	160371160	GTR2, YCF54, CF1, CHLD1, PCR3, GGH1, GSA1, CHLG1, ALAD1, OY1, GUN4	Zm00001d042312	GRMZM2G471529	160473898	160480245	+	102738	1	histidine kinase2	histidine kinase2
3-160371160	3	160371160	GTR2, YCF54, CF1, CHLD1, PCR3, GGH1, GSA1, CHLG1, ALAD1, OY1, GUN4	Zm00001d042313	GRMZM2G171600	160480671	160486892	-	109511	2	Calmodulin-binding transcription activator 4	CAMTA-transcription factor 3
3-163500147	3	163500147	GTR2, YCF54, CF1, PCR2, PRPO1, CHLD1, PRPO4, DVR1, ELM2, GGH1, GSA1, CHLG1, ALAD1, OY1	Zm00001d042367	GRMZM2G103812	163389337	163392614	-	-110810	2	Selenium-binding protein 3
3-163500147	3	163500147	GTR2, YCF54, CF1, PCR2, PRPO1, CHLD1, PRPO4, DVR1, ELM2, GGH1, GSA1, CHLG1, ALAD1, OY1	Zm00001d042368		163424098	163426506	+	-76049	1
3-163500147	3	163500147	GTR2, YCF54, CF1, PCR2, PRPO1, CHLD1, PRPO4, DVR1, ELM2, GGH1, GSA1, CHLG1, ALAD1, OY1	Zm00001d042370	GRMZM2G146697	163507252	163516299	+	7105	1	AP-4 complex subunit epsilon
3-163500147	3	163500147	GTR2, YCF54, CF1, PCR2, PRPO1, CHLD1, PRPO4, DVR1, ELM2, GGH1, GSA1, CHLG1, ALAD1, OY1	Zm00001d042371	GRMZM2G080487	163554471	163555702	+	54324	2
3-163500147	3	163500147	GTR2, YCF54, CF1, PCR2, PRPO1, CHLD1, PRPO4, DVR1, ELM2, GGH1, GSA1, CHLG1, ALAD1, OY1	Zm00001d042372	GRMZM2G153991	163614550	163617331	+	114403	3	Peptidyl-prolyl cis-trans isomerase
3-222749999	3	222749999	GTR2, CF1, CHLD1, LES22, DVR1, PCR3, MPEC1, ELM2, GSA1, MPMT1, CHLG1, GTR1, ALAD1, GUN4	Zm00001d044235	GRMZM2G125571	222721378	222722379	+	-28621	1
3-222749999	3	222749999	GTR2, CF1, CHLD1, LES22, DVR1, PCR3, MPEC1, ELM2, GSA1, MPMT1, CHLG1, GTR1, ALAD1, GUN4	Zm00001d044237	GRMZM2G342693	222758012	222758257	+	8013	1	Protein transport protein Sec61 subunit beta
3-222749999	3	222749999	GTR2, CF1, CHLD1, LES22, DVR1, PCR3, MPEC1, ELM2, GSA1, MPMT1, CHLG1, GTR1, ALAD1, GUN4	Zm00001d044239	GRMZM2G342711	222762009	222770043	+	12010	2	RING/U-box superfamily protein
3-222749999	3	222749999	GTR2, CF1, CHLD1, LES22, DVR1, PCR3, MPEC1, ELM2, GSA1, MPMT1, CHLG1, GTR1, ALAD1, GUN4	Zm00001d044240	GRMZM2G040905	222774996	222783406	+	24997	3
3-224221229	3	224221229	YCF54, CF1, CF1L1, PCR3, ELM2, GGH1, MPMT1, OY1	Zm00001d044284	GRMZM2G117685	224160328	224173329	+	-60901	3	Chromatin modification-related protein EAF1 B
3-224221229	3	224221229	YCF54, CF1, CF1L1, PCR3, ELM2, GGH1, MPMT1, OY1	Zm00001d044285	GRMZM2G116584	224212852	224216726	+	-8377	2	calcineurin B-like10	calcineurin B-like10
3-224221229	3	224221229	YCF54, CF1, CF1L1, PCR3, ELM2, GGH1, MPMT1, OY1	Zm00001d044286		224220311	224224393	-	-918	1
3-224221229	3	224221229	YCF54, CF1, CF1L1, PCR3, ELM2, GGH1, MPMT1, OY1	Zm00001d044287	GRMZM2G116135	224227926	224230670	-	6697	1	Ribosomal protein L19
4-26307833	4	26307833	CHAO2, PCR3, MPEC1, ELM2, GGH1, SGRL1, MPMT1, PHAO1	Zm00001d049321	GRMZM2G101472	26185706	26186787	+	-122127	1
4-26307833	4	26307833	CHAO2, PCR3, MPEC1, ELM2, GGH1, SGRL1, MPMT1, PHAO1	Zm00001d049324	GRMZM2G080387	26332755	26337307	+	24922	1	Nucleobase-ascorbate transporter 2	nucleobase:cation symporter12
4-26307833	4	26307833	CHAO2, PCR3, MPEC1, ELM2, GGH1, SGRL1, MPMT1, PHAO1	Zm00001d049325	GRMZM2G073916	26393726	26401360	+	85893	2	Iron-sulfur assembly protein IscA-like 2 mitochondrial
4-38878286	4	38878286	YCF54, CF1, CHLD1, LES22, MPEC1, CHLG1, ALAD1, OY1	Zm00001d049653		38843161	38843625	+	-35125	3
4-38878286	4	38878286	YCF54, CF1, CHLD1, LES22, MPEC1, CHLG1, ALAD1, OY1	Zm00001d049654	AC204605.3_FG008	38849981	38851873	-	-28305	2
4-38878286	4	38878286	YCF54, CF1, CHLD1, LES22, MPEC1, CHLG1, ALAD1, OY1	Zm00001d049655		38851904	38853029	+	-26382	1
4-38878286	4	38878286	YCF54, CF1, CHLD1, LES22, MPEC1, CHLG1, ALAD1, OY1	Zm00001d049656	GRMZM2G064133	38886286	38888978	+	8000	1	Eukaryotic translation initiation factor 3 subunit G
4-38878286	4	38878286	YCF54, CF1, CHLD1, LES22, MPEC1, CHLG1, ALAD1, OY1	Zm00001d049657	GRMZM2G363540	38891516	38892238	-	13230	2	Glutathione S-transferase GST 26%253B Glutathione S-transferase GSTU6	glutathione transferase26
4-38878286	4	38878286	YCF54, CF1, CHLD1, LES22, MPEC1, CHLG1, ALAD1, OY1	Zm00001d049659	GRMZM2G420812	38969055	38969360	-	90769	3	SAUR31-auxin-responsive SAUR family member	small auxin up RNA37
4-40059334	4	40059334	YCF54, CF1, PRPO1, CHLD1, MPEC1, GSA1, MPMT1, CHLG1, OY1	Zm00001d049684	GRMZM2G162020	39985574	39987836	-	-73760	3	IQ-domain 18	IQ-domain 13
4-40059334	4	40059334	YCF54, CF1, PRPO1, CHLD1, MPEC1, GSA1, MPMT1, CHLG1, OY1	Zm00001d049685	GRMZM2G162079	39990205	39995350	+	-69129	2	Major facilitator superfamily protein
4-40059334	4	40059334	YCF54, CF1, PRPO1, CHLD1, MPEC1, GSA1, MPMT1, CHLG1, OY1	Zm00001d049686		40041861	40043916	-	-17473	1	AAA-type ATPase family protein
4-56053352	4	56053352	CF1, CHLD1, DVR1, PCR3, GSA1, MPMT1, ALAD1, RCCR1	Zm00001d049961	GRMZM2G473869	56105412	56111057	-	52060	1
4-56053352	4	56053352	CF1, CHLD1, DVR1, PCR3, GSA1, MPMT1, ALAD1, RCCR1	Zm00001d049964		56143059	56144558	-	89707	2	SIN-like family protein
4-155161973	4	155161973	YCF54, CF1, PRPO1, CHLD1, LES22, GGH1, GSA1, ALAD1, OY1	Zm00001d051336	GRMZM2G037204	155037243	155041178	+	-124730	1	Ras-related protein RABD2c
4-155161973	4	155161973	YCF54, CF1, PRPO1, CHLD1, LES22, GGH1, GSA1, ALAD1, OY1	Zm00001d051337	GRMZM2G145226	155162552	155169092	+	579	1	Ubiquitin carboxyl-terminal hydrolase 3
4-155161973	4	155161973	YCF54, CF1, PRPO1, CHLD1, LES22, GGH1, GSA1, ALAD1, OY1	Zm00001d051338	GRMZM2G145221	155169035	155171080	-	7062	2
4-155161973	4	155161973	YCF54, CF1, PRPO1, CHLD1, LES22, GGH1, GSA1, ALAD1, OY1	Zm00001d051339	GRMZM2G144638	155195395	155198782	+	33422	3
4-185183011	4	185183011	YCF54, CF1, PRPO1, LES22, PCR3, GSA1, MPMT1, CHLG1, ALAD1, OY1	Zm00001d052260	GRMZM2G166940	185139277	185141193	-	-43734	2	Probable galacturonosyltransferase 9
4-185183011	4	185183011	YCF54, CF1, PRPO1, LES22, PCR3, GSA1, MPMT1, CHLG1, ALAD1, OY1	Zm00001d052261	GRMZM2G082184	185174497	185177596	-	-8514	1	Aquaporin NIP1-2
4-185183011	4	185183011	YCF54, CF1, PRPO1, LES22, PCR3, GSA1, MPMT1, CHLG1, ALAD1, OY1	Zm00001d052262		185219020	185227410	-	36009	1	Fumarylacetoacetate (FAA) hydrolase family
4-185183011	4	185183011	YCF54, CF1, PRPO1, LES22, PCR3, GSA1, MPMT1, CHLG1, ALAD1, OY1	Zm00001d052263		185228834	185234452	+	45823	2	Starch synthase 2 chloroplastic/amyloplastic
4-185183011	4	185183011	YCF54, CF1, PRPO1, LES22, PCR3, GSA1, MPMT1, CHLG1, ALAD1, OY1	Zm00001d052264		185237792	185239505	-	54781	3
4-188635738	4	188635738	GTR2, YCF54, CF1, CHAO2, PCR3, PCR1, GSA1, GTR1, OY1, GUN4	Zm00001d052377	GRMZM2G020864	188547876	188549444	-	-87862	3	Pentatricopeptide repeat protein PPR868-14 isoform 1%253B Pentatricopeptide repeat protein PPR868-14 isoform 2%253B Pentatricopeptide repeat protein PPR868-14 isoform 3
4-188635738	4	188635738	GTR2, YCF54, CF1, CHAO2, PCR3, PCR1, GSA1, GTR1, OY1, GUN4	Zm00001d052378	GRMZM2G103281	188624228	188629005	-	-11510	2	Ethanolamine-phosphate cytidylyltransferase
4-188635738	4	188635738	GTR2, YCF54, CF1, CHAO2, PCR3, PCR1, GSA1, GTR1, OY1, GUN4	Zm00001d052379		188629163	188633869	-	-6575	1	Vacuolar protein sorting-associated protein 32 homolog 1
4-188635738	4	188635738	GTR2, YCF54, CF1, CHAO2, PCR3, PCR1, GSA1, GTR1, OY1, GUN4	Zm00001d052380	GRMZM2G131516	188747594	188751193	+	111856	1	scarecrow1	scarecrow1
5-20908426	5	20908426	CF1, CHLD1, MPEC1, ELM2, GGH1, GSA1, MPMT1, CHLG1	Zm00001d013802		20824837	20825859	-	-83589	1
5-20908426	5	20908426	CF1, CHLD1, MPEC1, ELM2, GGH1, GSA1, MPMT1, CHLG1	Zm00001d013804	GRMZM2G080231	20982259	20986759	+	73833	1	Probable beta-13-galactosyltransferase 4
5-167494132	5	167494132	GTR2, YCF54, CF1, PCR3, PCR1, GSA1, CHLG1, ALAD1, OY1, GUN4	Zm00001d016559	GRMZM2G360589	167470616	167481059	+	-23516	1	Ubiquitin-activating enzyme E1 domain-containing protein 1
5-167494132	5	167494132	GTR2, YCF54, CF1, PCR3, PCR1, GSA1, CHLG1, ALAD1, OY1, GUN4	Zm00001d016561	GRMZM2G307368	167601437	167601760	+	107305	1	chaperone protein dnaJ-related
5-188236638	5	188236638	MPEC1, ELM2, CHPH3/CHAO1, MPMT1, NYC1, PHAO1, GTR1, CHLH1, GUN4	Zm00001d017180		188159105	188159323	+	-77533	3
5-188236638	5	188236638	MPEC1, ELM2, CHPH3/CHAO1, MPMT1, NYC1, PHAO1, GTR1, CHLH1, GUN4	Zm00001d017181		188161345	188173644	+	-75293	2	Polyadenylate-binding protein RBP45C
5-188236638	5	188236638	MPEC1, ELM2, CHPH3/CHAO1, MPMT1, NYC1, PHAO1, GTR1, CHLH1, GUN4	Zm00001d017184	GRMZM2G702108	188194691	188197859	-	-41947	1
5-188236638	5	188236638	MPEC1, ELM2, CHPH3/CHAO1, MPMT1, NYC1, PHAO1, GTR1, CHLH1, GUN4	Zm00001d017185	GRMZM2G035477	188266574	188270874	+	29936	1	Protein NUCLEAR FUSION DEFECTIVE 5 mitochondrial
5-188236638	5	188236638	MPEC1, ELM2, CHPH3/CHAO1, MPMT1, NYC1, PHAO1, GTR1, CHLH1, GUN4	Zm00001d017186	GRMZM2G035584	188273103	188277915	-	36465	2	Shikimate O-hydroxycinnamoyltransferase	hydroxycinnamoyltransferase6
5-188236638	5	188236638	MPEC1, ELM2, CHPH3/CHAO1, MPMT1, NYC1, PHAO1, GTR1, CHLH1, GUN4	Zm00001d017187	GRMZM2G036590	188280298	188284023	-	43660	3	Co-chaperone GrpE family protein
5-194764825	5	194764825	GTR2, YCF54, CF1, PRPO1, CHLD1, DVR1, GGH1, MPMT1, ALAD1, OY1	Zm00001d017397	GRMZM2G391596	194705728	194706324	+	-59097	1	SAUR11-auxin-responsive SAUR family member	small auxin up RNA55
5-194764825	5	194764825	GTR2, YCF54, CF1, PRPO1, CHLD1, DVR1, GGH1, MPMT1, ALAD1, OY1	Zm00001d017398	GRMZM2G162786	194871845	194884885	+	107020	1	Protein OBERON 2
5-217960692	5	217960692	YCF54, CF1, CHLD1, LES22, PCR3, MPEC1, ELM2, GGH1, CHLG1, CHLH1, ALAD1, OY1, GUN4	Zm00001d018284	GRMZM2G039864	217895146	217895547	+	-65546	3
5-217960692	5	217960692	YCF54, CF1, CHLD1, LES22, PCR3, MPEC1, ELM2, GGH1, CHLG1, CHLH1, ALAD1, OY1, GUN4	Zm00001d018286	GRMZM2G039792	217935289	217940566	+	-25403	2	Mono-/di-acylglycerol lipase N-terminal%3BLipase class 3
5-217960692	5	217960692	YCF54, CF1, CHLD1, LES22, PCR3, MPEC1, ELM2, GGH1, CHLG1, CHLH1, ALAD1, OY1, GUN4	Zm00001d018287	GRMZM2G039683	217939574	217950957	-	-21118	1	ATP-dependent DNA helicase Q-like 3
5-217960692	5	217960692	YCF54, CF1, CHLD1, LES22, PCR3, MPEC1, ELM2, GGH1, CHLG1, CHLH1, ALAD1, OY1, GUN4	Zm00001d018288		217999756	218005468	-	39064	1	Ethylene-responsive transcription factor ERF018
5-217960692	5	217960692	YCF54, CF1, CHLD1, LES22, PCR3, MPEC1, ELM2, GGH1, CHLG1, CHLH1, ALAD1, OY1, GUN4	Zm00001d018289	GRMZM2G124377	218011997	218022291	+	51305	2	Alkaline-phosphatase-like family protein
5-217960692	5	217960692	YCF54, CF1, CHLD1, LES22, PCR3, MPEC1, ELM2, GGH1, CHLG1, CHLH1, ALAD1, OY1, GUN4	Zm00001d018290	GRMZM2G124416	218022410	218026606	-	61718	3	MADS box interactor-like
6-76692793	6	76692793	GTR2, YCF54, CF1, PRPO1, CHLD1, DVR1, MPEC1, GSA1, MPMT1, CHLG1, ALAD1, OY1, RCCR1	Zm00001d036191	AC209946.4_FG002	76623397	76624101	+	-69396	3
6-76692793	6	76692793	GTR2, YCF54, CF1, PRPO1, CHLD1, DVR1, MPEC1, GSA1, MPMT1, CHLG1, ALAD1, OY1, RCCR1	Zm00001d036192	AC209946.4_FG001	76624470	76627265	-	-68323	2
6-76692793	6	76692793	GTR2, YCF54, CF1, PRPO1, CHLD1, DVR1, MPEC1, GSA1, MPMT1, CHLG1, ALAD1, OY1, RCCR1	Zm00001d036193		76687576	76688863	+	-5217	1	Mediator of RNA polymerase II transcription subunit 23
6-76692793	6	76692793	GTR2, YCF54, CF1, PRPO1, CHLD1, DVR1, MPEC1, GSA1, MPMT1, CHLG1, ALAD1, OY1, RCCR1	Zm00001d036194	GRMZM2G375425	76699323	76705030	-	6530	1
6-76692793	6	76692793	GTR2, YCF54, CF1, PRPO1, CHLD1, DVR1, MPEC1, GSA1, MPMT1, CHLG1, ALAD1, OY1, RCCR1	Zm00001d036195	GRMZM2G075408	76704816	76726930	+	12023	2	SNARE-like superfamily protein
6-76692793	6	76692793	GTR2, YCF54, CF1, PRPO1, CHLD1, DVR1, MPEC1, GSA1, MPMT1, CHLG1, ALAD1, OY1, RCCR1	Zm00001d036196	GRMZM2G063462	76728367	76733964	+	35574	3	RNA-binding (RRM/RBD/RNP motifs) family protein
6-112026908	6	112026908	YCF54, CF1, CHLD1, LES22, DVR1, GGH1, GSA1, MPMT1, CHLG1, ALAD1, OY1, GUN4	Zm00001d037094		111975917	111977355	+	-50991	3	Protodermal factor 1
6-112026908	6	112026908	YCF54, CF1, CHLD1, LES22, DVR1, GGH1, GSA1, MPMT1, CHLG1, ALAD1, OY1, GUN4	Zm00001d037095	GRMZM2G416750	112016445	112017440	+	-10463	2	Putative RING zinc finger domain superfamily protein
6-112026908	6	112026908	YCF54, CF1, CHLD1, LES22, DVR1, GGH1, GSA1, MPMT1, CHLG1, ALAD1, OY1, GUN4	Zm00001d037096	GRMZM2G116919	112019369	112024849	-	-7539	1	Ubiquitin-conjugating enzyme E2 34
6-112026908	6	112026908	YCF54, CF1, CHLD1, LES22, DVR1, GGH1, GSA1, MPMT1, CHLG1, ALAD1, OY1, GUN4	Zm00001d037097	GRMZM2G116881	112036186	112037588	-	9278	1
6-112026908	6	112026908	YCF54, CF1, CHLD1, LES22, DVR1, GGH1, GSA1, MPMT1, CHLG1, ALAD1, OY1, GUN4	Zm00001d037098	GRMZM2G116785	112038762	112044232	-	11854	2	Putative HLH DNA-binding domain superfamily protein isoform 1%253B Putative HLH DNA-binding domain superfamily protein isoform 2	bHLH-transcription factor 5
6-112026908	6	112026908	YCF54, CF1, CHLD1, LES22, DVR1, GGH1, GSA1, MPMT1, CHLG1, ALAD1, OY1, GUN4	Zm00001d037099	GRMZM2G085530	112114923	112125143	-	88015	3	Phosphoinositide phosphatase SAC2
6-151220704	6	151220704	YCF54, CF1, PRPO1, CF1L1, LES22, PCR3, GGH1, CHLG1, ALAD1, OY1	Zm00001d038192	GRMZM2G097989	151106706	151108105	-	-113998	3	glutathione transferase41	glutathione transferase41
6-151220704	6	151220704	YCF54, CF1, PRPO1, CF1L1, LES22, PCR3, GGH1, CHLG1, ALAD1, OY1	Zm00001d038193	GRMZM2G133082	151176435	151181930	+	-44269	2	isopentenyl pyrophosphate isomerase3	isopentenyl pyrophosphate isomerase3
6-151220704	6	151220704	YCF54, CF1, PRPO1, CF1L1, LES22, PCR3, GGH1, CHLG1, ALAD1, OY1	Zm00001d038194	GRMZM2G133021	151182319	151192052	-	-38385	1	F-box/FBD/LRR-repeat protein
6-151220704	6	151220704	YCF54, CF1, PRPO1, CF1L1, LES22, PCR3, GGH1, CHLG1, ALAD1, OY1	Zm00001d038195	GRMZM2G121565	151255025	151256961	-	34321	1	Probably inactive leucine-rich repeat receptor-like protein kinase	brassinosteroid insensitive1-associated receptor kinase 4
6-151220704	6	151220704	YCF54, CF1, PRPO1, CF1L1, LES22, PCR3, GGH1, CHLG1, ALAD1, OY1	Zm00001d038196	GRMZM2G121514	151266841	151271722	+	46137	2	Beta-hexosaminidase 3	exochitinase3
6-151220704	6	151220704	YCF54, CF1, PRPO1, CF1L1, LES22, PCR3, GGH1, CHLG1, ALAD1, OY1	Zm00001d038197	GRMZM2G121487	151277845	151283466	-	57141	3	Putative LOB domain-containing family protein	LBD-transcription factor 32
6-152221071	6	152221071	YCF54, CF1, PRPO1, PRPO4, NYC1L1, PCR3, MPEC1, ELM2, GGH1, MPMT1, OY1, RCCR1, GUN4, SHFC1	Zm00001d038239	GRMZM2G032865	152182637	152184624	+	-38434	3	Whole genome shotgun sequence of line PN40024 scaffold_35.assembly12x (Fragment)
6-152221071	6	152221071	YCF54, CF1, PRPO1, PRPO4, NYC1L1, PCR3, MPEC1, ELM2, GGH1, MPMT1, OY1, RCCR1, GUN4, SHFC1	Zm00001d038240	GRMZM2G181206	152198261	152212313	-	-22810	2	CSC1-like protein	hyperosmolality-gated calcium-permeable channels4
6-152221071	6	152221071	YCF54, CF1, PRPO1, PRPO4, NYC1L1, PCR3, MPEC1, ELM2, GGH1, MPMT1, OY1, RCCR1, GUN4, SHFC1	Zm00001d038242	GRMZM2G149145	152217371	152218411	+	-3700	1
6-152221071	6	152221071	YCF54, CF1, PRPO1, PRPO4, NYC1L1, PCR3, MPEC1, ELM2, GGH1, MPMT1, OY1, RCCR1, GUN4, SHFC1	Zm00001d038244		152227791	152238834	+	6720	1	Auxin-responsive protein [Source:UniProtKB/TrEMBL%3BAcc:A0A1D6M4R3]
6-152221071	6	152221071	YCF54, CF1, PRPO1, PRPO4, NYC1L1, PCR3, MPEC1, ELM2, GGH1, MPMT1, OY1, RCCR1, GUN4, SHFC1	Zm00001d038248	GRMZM2G175676	152313041	152316646	-	91970	2	RNA-binding (RRM/RBD/RNP motifs) family protein
6-152221071	6	152221071	YCF54, CF1, PRPO1, PRPO4, NYC1L1, PCR3, MPEC1, ELM2, GGH1, MPMT1, OY1, RCCR1, GUN4, SHFC1	Zm00001d038249	AC214451.3_FG005	152319761	152320252	+	98690	3
6-164251331	6	164251331	GTR2, YCF54, PRPO1, CHLD1, PRPO4, MPMT1, ALAD1, OY1	Zm00001d038776	GRMZM2G005036	164207910	164212069	-	-43421	3	Probable mitochondrial-processing peptidase subunit alpha-2 chloroplastic/mitochondrial
6-164251331	6	164251331	GTR2, YCF54, PRPO1, CHLD1, PRPO4, MPMT1, ALAD1, OY1	Zm00001d038777	GRMZM2G005308	164213807	164221095	-	-37524	2	U3 small nucleolar ribonucleoprotein mpp10 isoform 2
6-164251331	6	164251331	GTR2, YCF54, PRPO1, CHLD1, PRPO4, MPMT1, ALAD1, OY1	Zm00001d038778		164221565	164222298	+	-29766	1
6-164251331	6	164251331	GTR2, YCF54, PRPO1, CHLD1, PRPO4, MPMT1, ALAD1, OY1	Zm00001d038779	GRMZM2G031435	164285328	164289068	+	33997	1	Dual-specificity protein-like phosphatase 4
6-164251331	6	164251331	GTR2, YCF54, PRPO1, CHLD1, PRPO4, MPMT1, ALAD1, OY1	Zm00001d038780	GRMZM2G031580	164298313	164299530	-	46982	2	oxidative stress 3
6-164251331	6	164251331	GTR2, YCF54, PRPO1, CHLD1, PRPO4, MPMT1, ALAD1, OY1	Zm00001d038782		164323247	164325012	-	71916	3
7-10707242	7	10707242	GTR2, YCF54, CF1, CHLD1, DVR1, GGH1, CHLG1, OY1	Zm00001d018959	GRMZM2G018074	10648216	10650351	+	-59026	2	ABC transporter F family member 4
7-10707242	7	10707242	GTR2, YCF54, CF1, CHLD1, DVR1, GGH1, CHLG1, OY1	Zm00001d018960		10659962	10660471	+	-47280	1	Probable protein phosphatase 2C 33
7-10707242	7	10707242	GTR2, YCF54, CF1, CHLD1, DVR1, GGH1, CHLG1, OY1	Zm00001d018961	GRMZM2G066290	10795045	10799314	+	87803	1	Pyruvate kinase
7-10707242	7	10707242	GTR2, YCF54, CF1, CHLD1, DVR1, GGH1, CHLG1, OY1	Zm00001d018962	GRMZM2G030350	10831566	10833533	+	124324	2	Whole genome shotgun sequence of line PN40024 scaffold_179.assembly12x (Fragment)
7-28689562	7	28689562	YCF54, CF1, MPEC1, GGH1, MPMT1, CHLG1, ALAD1, OY1	Zm00001d019339		28579310	28582604	-	-110252	2	Splicing factor SF3a60 homolog	methyl binding domain110
7-28689562	7	28689562	YCF54, CF1, MPEC1, GGH1, MPMT1, CHLG1, ALAD1, OY1	Zm00001d019341		28621528	28622028	-	-68034	1	Prohibitin-1 mitochondrial
7-28689562	7	28689562	YCF54, CF1, MPEC1, GGH1, MPMT1, CHLG1, ALAD1, OY1	Zm00001d019342	AC191534.3_FG003	28745288	28767439	+	55726	1	E3 ubiquitin-protein ligase ORTHRUS 2	variant in methylation104
7-28689562	7	28689562	YCF54, CF1, MPEC1, GGH1, MPMT1, CHLG1, ALAD1, OY1	Zm00001d019343	GRMZM2G302778	28785037	28786860	+	95475	2	Histone acetyltransferase HPA2 and related acetyltransferases	GNAT-transcription factor 32
7-52110823	7	52110823	YCF54, CF1, CHLD1, PCR1, GSA1, CHLG1, ALAD1, OY1	Zm00001d019701	GRMZM2G072868	51992374	51995483	+	-118449	1	receptor-like kinase
7-52110823	7	52110823	YCF54, CF1, CHLD1, PCR1, GSA1, CHLG1, ALAD1, OY1	Zm00001d019703	GRMZM2G053927	52140538	52181214	-	29715	1	Na+/H+ antiporter%252C probable CP0838
7-68331933	7	68331933	YCF54, LES22, PCR3, GGH1, GSA1, SGRL1, OY1, GUN4	Zm00001d019838		68258436	68258759	-	-73497	1
7-119619475	7	119619475	GTR2, YCF54, CF1, NYC1L1, PCR3, GSA1, CHLG1, OY1	Zm00001d020502	GRMZM2G066171	119514623	119518178	+	-104852	3	RING/U-box superfamily protein
7-119619475	7	119619475	GTR2, YCF54, CF1, NYC1L1, PCR3, GSA1, CHLG1, OY1	Zm00001d020503	GRMZM2G056851	119599850	119600170	-	-19625	2
7-119619475	7	119619475	GTR2, YCF54, CF1, NYC1L1, PCR3, GSA1, CHLG1, OY1	Zm00001d020504	GRMZM2G359142	119611781	119612107	+	-7694	1
7-119619475	7	119619475	GTR2, YCF54, CF1, NYC1L1, PCR3, GSA1, CHLG1, OY1	Zm00001d020505	GRMZM2G160738	119716928	119722086	-	97453	1	DNA glycosylase superfamily protein
7-119619475	7	119619475	GTR2, YCF54, CF1, NYC1L1, PCR3, GSA1, CHLG1, OY1	Zm00001d020506	GRMZM2G160770	119725308	119728580	-	105833	2	26S proteasome non-ATPase regulatory subunit 9
7-168286094	7	168286094	YCF54, LES22, DVR1, PCR3, PCR1, CHLG1, ALAD1, OY1	Zm00001d022026	GRMZM2G008468	168235505	168239964	+	-50589	3	Golgi transport 1 protein B
7-168286094	7	168286094	YCF54, LES22, DVR1, PCR3, PCR1, CHLG1, ALAD1, OY1	Zm00001d022027	GRMZM2G056143	168263270	168265912	-	-22824	2
7-168286094	7	168286094	YCF54, LES22, DVR1, PCR3, PCR1, CHLG1, ALAD1, OY1	Zm00001d022028	GRMZM2G056075	168269022	168278683	-	-17072	1	MutS homolog1	MutS homolog1
7-168286094	7	168286094	YCF54, LES22, DVR1, PCR3, PCR1, CHLG1, ALAD1, OY1	Zm00001d022031	GRMZM2G119740	168308173	168317920	+	22079	1
7-168286094	7	168286094	YCF54, LES22, DVR1, PCR3, PCR1, CHLG1, ALAD1, OY1	Zm00001d022032	GRMZM2G119705	168319347	168320506	-	33253	2	ribosome-inactivating protein2	ribosome-inactivating protein2
7-168286094	7	168286094	YCF54, LES22, DVR1, PCR3, PCR1, CHLG1, ALAD1, OY1	Zm00001d022033		168323024	168323588	-	36930	3
8-7350601	8	7350601	YCF54, CF1, PRPO1, PCR3, MPEC1, GSA1, MPMT1, ALAD1, OY1	Zm00001d008397	GRMZM2G110504	7232820	7233317	+	-117781	3	Nodulin-related protein 1
8-7350601	8	7350601	YCF54, CF1, PRPO1, PCR3, MPEC1, GSA1, MPMT1, ALAD1, OY1	Zm00001d008398	GRMZM2G408294	7246496	7257318	+	-104105	2
8-7350601	8	7350601	YCF54, CF1, PRPO1, PCR3, MPEC1, GSA1, MPMT1, ALAD1, OY1	Zm00001d008399	GRMZM2G109627	7349376	7352005	+	-1225	1	Putative NAC domain transcription factor superfamily protein	NAC-transcription factor 118
8-7350601	8	7350601	YCF54, CF1, PRPO1, PCR3, MPEC1, GSA1, MPMT1, ALAD1, OY1	Zm00001d008401		7425188	7426191	-	74587	1
8-17618853	8	17618853	YCF54, CF1, DVR1, PCR3, MPEC1, GGH1, RCCR1, GUN4	Zm00001d008712		17571452	17574641	+	-47401	3	Phenylalanine ammonia-lyase 1
8-17618853	8	17618853	YCF54, CF1, DVR1, PCR3, MPEC1, GGH1, RCCR1, GUN4	Zm00001d008713		17575050	17577426	+	-43803	2
8-17618853	8	17618853	YCF54, CF1, DVR1, PCR3, MPEC1, GGH1, RCCR1, GUN4	Zm00001d008715	GRMZM2G463493	17616001	17619880	+	-2852	1	Putative leucine-rich repeat receptor protein kinase family protein	receptor-like protein kinase3
8-17618853	8	17618853	YCF54, CF1, DVR1, PCR3, MPEC1, GGH1, RCCR1, GUN4	Zm00001d008716	GRMZM2G162928	17623710	17628383	-	4857	1	NEP-interacting protein 1
8-17618853	8	17618853	YCF54, CF1, DVR1, PCR3, MPEC1, GGH1, RCCR1, GUN4	Zm00001d008720	GRMZM2G095595	17728577	17733628	+	109724	2	Adenine nucleotide alpha hydrolases-like superfamily protein
8-17618853	8	17618853	YCF54, CF1, DVR1, PCR3, MPEC1, GGH1, RCCR1, GUN4	Zm00001d008721	GRMZM2G095655	17742180	17743370	+	123327	3	Adenine nucleotide alpha hydrolases-like superfamily protein
8-55097933	8	55097933	YCF54, CF1, PCR3, MPEC1, GGH1, GSA1, CHLG1, OY1, GUN4	Zm00001d009316		55101067	55109262	-	3134	1	Tetratricopeptide repeat protein 5
8-55097933	8	55097933	YCF54, CF1, PCR3, MPEC1, GGH1, GSA1, CHLG1, OY1, GUN4	Zm00001d009317	GRMZM2G302405	55125290	55160548	-	27357	2	Tetratricopeptide repeat protein 5
8-55097933	8	55097933	YCF54, CF1, PCR3, MPEC1, GGH1, GSA1, CHLG1, OY1, GUN4	Zm00001d009318	GRMZM5G891502	55170379	55171179	-	72446	3	Probable mitochondrial adenine nucleotide transporter BTL2
8-61097703	8	61097703	GTR2, CF1, CHLD1, GSA1, MPMT1, ALAD1, OY1, RCCR1	Zm00001d009376	GRMZM2G583971	60979726	60982538	+	-117977	2	Putative lysM-domain protein kinase family protein
8-61097703	8	61097703	GTR2, CF1, CHLD1, GSA1, MPMT1, ALAD1, OY1, RCCR1	Zm00001d009377	GRMZM2G133070	61078230	61079330	-	-19473	1
8-113428806	8	113428806	YCF54, CF1, PRPO1, CHLD1, LES22, MPEC1, GGH1, GSA1, MPMT1, CHLG1, ALAD1, OY1	Zm00001d010408	GRMZM2G039017	113319621	113321493	-	-109185	3
8-113428806	8	113428806	YCF54, CF1, PRPO1, CHLD1, LES22, MPEC1, GGH1, GSA1, MPMT1, CHLG1, ALAD1, OY1	Zm00001d010409	GRMZM2G150134	113368257	113369757	+	-60549	2	Peroxidase 29
8-113428806	8	113428806	YCF54, CF1, PRPO1, CHLD1, LES22, MPEC1, GGH1, GSA1, MPMT1, CHLG1, ALAD1, OY1	Zm00001d010410	GRMZM2G108273	113391975	113394577	-	-36831	1	tonoplast intrinsic protein4	tonoplast intrinsic protein4
8-113428806	8	113428806	YCF54, CF1, PRPO1, CHLD1, LES22, MPEC1, GGH1, GSA1, MPMT1, CHLG1, ALAD1, OY1	Zm00001d010411	GRMZM2G035465	113492914	113496509	-	64108	1	Auxin-responsive protein IAA27	Aux/IAA-transcription factor 38
8-150007143	8	150007143	GTR2, YCF54, CF1, CHLD1, LES22, PCR3, ELM2, GGH1, GSA1, CHLG1, ALAD1, OY1	Zm00001d011418	GRMZM2G056247	149939788	149946885	-	-67355	3	cytochrome P450 family 72 subfamily A polypeptide 8
8-150007143	8	150007143	GTR2, YCF54, CF1, CHLD1, LES22, PCR3, ELM2, GGH1, GSA1, CHLG1, ALAD1, OY1	Zm00001d011419	GRMZM2G021436	149989038	149991368	+	-18105	2	Putative cytochrome P450 superfamily protein	cytochrome P450 7
8-150007143	8	150007143	GTR2, YCF54, CF1, CHLD1, LES22, PCR3, ELM2, GGH1, GSA1, CHLG1, ALAD1, OY1	Zm00001d011420	GRMZM2G021310	150003296	150005437	+	-3847	1	Putative cytochrome P450 superfamily protein
8-150007143	8	150007143	GTR2, YCF54, CF1, CHLD1, LES22, PCR3, ELM2, GGH1, GSA1, CHLG1, ALAD1, OY1	Zm00001d011421	GRMZM2G487136	150035169	150044854	+	28026	1
8-150007143	8	150007143	GTR2, YCF54, CF1, CHLD1, LES22, PCR3, ELM2, GGH1, GSA1, CHLG1, ALAD1, OY1	Zm00001d011422	GRMZM2G123309	150108137	150110477	+	100994	2	Putative cytochrome P450 superfamily protein
8-155492217	8	155492217	GTR2, YCF54, CF1, PRPO1, LES22, DVR1, PCR3, MPEC1, PCR1, GGH1, GSA1, OY1, GUN4	Zm00001d011598		155464778	155473339	-	-27439	3	P-loop containing nucleoside triphosphate hydrolases superfamily protein
8-155492217	8	155492217	GTR2, YCF54, CF1, PRPO1, LES22, DVR1, PCR3, MPEC1, PCR1, GGH1, GSA1, OY1, GUN4	Zm00001d011599	GRMZM2G311680	155473422	155477904	+	-18795	2	Aspartic proteinase nepenthesin-2
8-155492217	8	155492217	GTR2, YCF54, CF1, PRPO1, LES22, DVR1, PCR3, MPEC1, PCR1, GGH1, GSA1, OY1, GUN4	Zm00001d011600		155484323	155484841	+	-7894	1
8-155492217	8	155492217	GTR2, YCF54, CF1, PRPO1, LES22, DVR1, PCR3, MPEC1, PCR1, GGH1, GSA1, OY1, GUN4	Zm00001d011601	AC202181.3_FG010	155555460	155561418	+	63243	1
8-155492217	8	155492217	GTR2, YCF54, CF1, PRPO1, LES22, DVR1, PCR3, MPEC1, PCR1, GGH1, GSA1, OY1, GUN4	Zm00001d011602	GRMZM2G169116	155605254	155612415	+	113037	2	evolutionarily conserved C-terminal region 8
8-162595402	8	162595402	YCF54, CHLD1, MPEC1, GGH1, GSA1, CHLG1, ALAD1, OY1	Zm00001d011842	GRMZM2G077776	162540520	162541875	+	-54882	3	Eukaryotic aspartyl protease family protein
8-162595402	8	162595402	YCF54, CHLD1, MPEC1, GGH1, GSA1, CHLG1, ALAD1, OY1	Zm00001d011843	GRMZM2G077752	162564729	162565898	+	-30673	2	Protein SHI RELATED SEQUENCE 6	lateral root primordia1
8-162595402	8	162595402	YCF54, CHLD1, MPEC1, GGH1, GSA1, CHLG1, ALAD1, OY1	Zm00001d011844	GRMZM2G307756	162574546	162574851	+	-20856	1
8-162595402	8	162595402	YCF54, CHLD1, MPEC1, GGH1, GSA1, CHLG1, ALAD1, OY1	Zm00001d011845	GRMZM2G128466	162607205	162608301	-	11803	1	NADPH:quinone oxidoreductase
8-162595402	8	162595402	YCF54, CHLD1, MPEC1, GGH1, GSA1, CHLG1, ALAD1, OY1	Zm00001d011846	GRMZM2G356714	162644978	162646063	+	49576	2	Calcium-dependent lipid-binding (CaLB domain) family protein
8-162595402	8	162595402	YCF54, CHLD1, MPEC1, GGH1, GSA1, CHLG1, ALAD1, OY1	Zm00001d011847	AC193786.3_FG005	162652002	162656985	+	56600	3	Putative HLH DNA-binding domain superfamily protein	bHLH-transcription factor 54
9-18175605	9	18175605	CF1, LES22, ELM2, GGH1, GSA1, MPMT1, ALAD1, OY1	Zm00001d045295	GRMZM2G002614	18154086	18160890	-	-21519	3	ACS-like protein%253B Putative AMP-dependent synthetase and ligase superfamily protein
9-18175605	9	18175605	CF1, LES22, ELM2, GGH1, GSA1, MPMT1, ALAD1, OY1	Zm00001d045296	GRMZM5G852396	18165498	18165851	-	-10107	2	DUF1674 family protein	human viral protein homolog1
9-18175605	9	18175605	CF1, LES22, ELM2, GGH1, GSA1, MPMT1, ALAD1, OY1	Zm00001d045297	GRMZM5G838414	18168554	18175673	+	-7051	1	Beta-1%252C3-galactosyltransferase 6
9-18175605	9	18175605	CF1, LES22, ELM2, GGH1, GSA1, MPMT1, ALAD1, OY1	Zm00001d045298	AC231745.1_FG003	18176230	18178556	-	625	1	Lipase-like
9-144466958	9	144466958	HO6, YCF54, CF1, CHLD1, LES22, PRPO4, PCR3, GGH1, GSA1, MPMT1, OY1, GUN4	Zm00001d047889	GRMZM2G085409	144394809	144456468	+	-72149	3
9-144466958	9	144466958	HO6, YCF54, CF1, CHLD1, LES22, PRPO4, PCR3, GGH1, GSA1, MPMT1, OY1, GUN4	Zm00001d047890	GRMZM2G317895	144461112	144461714	-	-5846	2
9-144466958	9	144466958	HO6, YCF54, CF1, CHLD1, LES22, PRPO4, PCR3, GGH1, GSA1, MPMT1, OY1, GUN4	Zm00001d047892	GRMZM2G317871	144464039	144464638	-	-2919	1
9-144466958	9	144466958	HO6, YCF54, CF1, CHLD1, LES22, PRPO4, PCR3, GGH1, GSA1, MPMT1, OY1, GUN4	Zm00001d047893	GRMZM5G870932	144511510	144516403	+	44552	1	phosphoenolpyruvate carboxykinase homolog2	phosphoenolpyruvate carboxykinase homolog2
9-144466958	9	144466958	HO6, YCF54, CF1, CHLD1, LES22, PRPO4, PCR3, GGH1, GSA1, MPMT1, OY1, GUN4	Zm00001d047894	GRMZM2G013814	144521555	144528550	+	54597	2	Protein CHAPERONE-LIKE PROTEIN OF POR1 chloroplastic
9-144466958	9	144466958	HO6, YCF54, CF1, CHLD1, LES22, PRPO4, PCR3, GGH1, GSA1, MPMT1, OY1, GUN4	Zm00001d047895	GRMZM5G851617	144530730	144533291	-	63772	3
10-15307746	10	15307746	CF1, PRPO1, LES22, PCR3, MPEC1, GSA1, CHLG1, GUN4	Zm00001d023681	GRMZM2G027522	15208539	15211365	-	-99207	3	multiple archesporial cells1	multiple archesporial cells1
10-15307746	10	15307746	CF1, PRPO1, LES22, PCR3, MPEC1, GSA1, CHLG1, GUN4	Zm00001d023682	GRMZM2G081541	15276163	15279719	+	-31583	2	ABC transporter F family member 1
10-15307746	10	15307746	CF1, PRPO1, LES22, PCR3, MPEC1, GSA1, CHLG1, GUN4	Zm00001d023683	GRMZM2G140646	15304569	15307558	-	-3177	1
10-15307746	10	15307746	CF1, PRPO1, LES22, PCR3, MPEC1, GSA1, CHLG1, GUN4	Zm00001d023684	GRMZM2G437435	15330141	15332381	-	22395	1	subtilisin1	subtilisin1
10-62985619	10	62985619	GTR2, GTS3, YCF54, CF1, PCR3, PCR1, CHLG1, ALAD1, OY1	Zm00001d024301	GRMZM2G368902	62895060	62902241	+	-90559	3	AICARFT/IMPCHase bienzyme family protein
10-62985619	10	62985619	GTR2, GTS3, YCF54, CF1, PCR3, PCR1, CHLG1, ALAD1, OY1	Zm00001d024302	GRMZM2G368861	62902288	62903162	-	-83331	2	Defensin-like protein 2	defensin-like protein2
10-62985619	10	62985619	GTR2, GTS3, YCF54, CF1, PCR3, PCR1, CHLG1, ALAD1, OY1	Zm00001d024303	GRMZM2G368890	62903387	62904298	+	-82232	1	Defensin-like protein 1	defensin-like protein1
10-62985619	10	62985619	GTR2, GTS3, YCF54, CF1, PCR3, PCR1, CHLG1, ALAD1, OY1	Zm00001d024305	GRMZM2G478382	63044232	63050120	+	58613	1	Methyl-CpG-binding domain-containing protein 13
10-62985619	10	62985619	GTR2, GTS3, YCF54, CF1, PCR3, PCR1, CHLG1, ALAD1, OY1	Zm00001d024306	GRMZM2G478370	63061548	63063353	+	75929	2	Methyl-CpG-binding domain-containing protein 13
10-62985619	10	62985619	GTR2, GTS3, YCF54, CF1, PCR3, PCR1, CHLG1, ALAD1, OY1	Zm00001d024307	GRMZM2G155729	63091728	63097838	+	106109	3	UDP-N-acetylglucosamine diphosphorylase 2
10-73493516	10	73493516	GTR2, YCF54, CF1, PCR3, PCR1, GGH1, GSA1, CHLG1, ALAD1, OY1, GUN4	Zm00001d024481	GRMZM2G074309	73442460	73446118	-	-51056	1	terpene synthase5	terpene synthase5
10-73493516	10	73493516	GTR2, YCF54, CF1, PCR3, PCR1, GGH1, GSA1, CHLG1, ALAD1, OY1, GUN4	Zm00001d024482	GRMZM2G384763	73562385	73564416	+	68869	1	Expressed protein%3B protein
10-86540643	10	86540643	CF1, CHLD1, LES22, DVR1, PCR3, MPEC1, GSA1, ALAD1, OY1, GUN4, GTS2	Zm00001d024754	GRMZM2G061135	86460332	86461525	+	-80311	3	S-adenosylmethionine synthase
10-86540643	10	86540643	CF1, CHLD1, LES22, DVR1, PCR3, MPEC1, GSA1, ALAD1, OY1, GUN4, GTS2	Zm00001d024755	GRMZM2G061447	86464826	86469049	+	-75817	2	PTI1-like tyrosine-protein kinase 3	pto-interacting2
10-86540643	10	86540643	CF1, CHLD1, LES22, DVR1, PCR3, MPEC1, GSA1, ALAD1, OY1, GUN4, GTS2	Zm00001d024756	GRMZM2G061728	86469146	86473935	-	-71497	1	Encodes alpha-helical IF (intermediate filament)-like protein.	Maize Nuclear Envelope-Associated Protein2
10-86540643	10	86540643	CF1, CHLD1, LES22, DVR1, PCR3, MPEC1, GSA1, ALAD1, OY1, GUN4, GTS2	Zm00001d024757	GRMZM2G455749	86553758	86554777	+	13115	1
10-86540643	10	86540643	CF1, CHLD1, LES22, DVR1, PCR3, MPEC1, GSA1, ALAD1, OY1, GUN4, GTS2	Zm00001d024759	GRMZM2G155512	86563313	86576507	-	22670	2	Peptide chain release factor 1
10-86540643	10	86540643	CF1, CHLD1, LES22, DVR1, PCR3, MPEC1, GSA1, ALAD1, OY1, GUN4, GTS2	Zm00001d024760	GRMZM2G155561	86575066	86575988	+	34423	3
10-131442015	10	131442015	YCF54, CF1, CHLD1, PCR3, GSA1, CHLG1, ALAD1, OY1	Zm00001d025838		131427993	131428418	+	-14022	3	interferon-related developmental regulator family protein / IFRD protein family
10-131442015	10	131442015	YCF54, CF1, CHLD1, PCR3, GSA1, CHLG1, ALAD1, OY1	Zm00001d025839	GRMZM2G013264	131429029	131432842	+	-12986	2	Thioredoxin domain-containing protein PLP3B
10-131442015	10	131442015	YCF54, CF1, CHLD1, PCR3, GSA1, CHLG1, ALAD1, OY1	Zm00001d025841		131431930	131432835	-	-10085	1
10-131442015	10	131442015	YCF54, CF1, CHLD1, PCR3, GSA1, CHLG1, ALAD1, OY1	Zm00001d025842	GRMZM2G352023	131446025	131446426	-	4010	1	embryo sac development arrest 6
10-131442015	10	131442015	YCF54, CF1, CHLD1, PCR3, GSA1, CHLG1, ALAD1, OY1	Zm00001d025843		131453223	131455681	+	11208	2	Putative E3 ubiquitin-protein ligase XBAT31
10-131442015	10	131442015	YCF54, CF1, CHLD1, PCR3, GSA1, CHLG1, ALAD1, OY1	Zm00001d025844	GRMZM2G154721	131468002	131469765	+	25987	3	Septin and tuftelin-interacting protein 1 homolog 1
10-132233773	10	132233773	YCF54, CF1, CHLD1, NYC1L1, GGH1, GSA1, CHLG1, OY1	Zm00001d025871	GRMZM2G005284	132193858	132195808	+	-39915	2	Auxin response factor 16	ARF-transcription factor 38
10-132233773	10	132233773	YCF54, CF1, CHLD1, NYC1L1, GGH1, GSA1, CHLG1, OY1	Zm00001d025872	GRMZM2G306643	132198541	132199083	-	-35232	1	senescence regulator
10-132233773	10	132233773	YCF54, CF1, CHLD1, NYC1L1, GGH1, GSA1, CHLG1, OY1	Zm00001d025873	GRMZM2G146809	132238491	132239276	+	4718	1	Low-molecular-weight cysteine-rich protein LCR70
10-132233773	10	132233773	YCF54, CF1, CHLD1, NYC1L1, GGH1, GSA1, CHLG1, OY1	Zm00001d025874		132243700	132247155	+	9927	2	Putative uncharacterized protein [Source:UniProtKB/TrEMBL%3BAcc:B6U466]
10-132233773	10	132233773	YCF54, CF1, CHLD1, NYC1L1, GGH1, GSA1, CHLG1, OY1	Zm00001d025875	GRMZM2G096090	132297753	132300224	-	63980	3
10-140159708	10	140159708	YCF54, CF1, CHLD1, LES22, GSA1, CHLG1, ALAD1, OY1	Zm00001d026161	GRMZM2G391269	140115175	140117173	+	-44533	3	Probable BOI-related E3 ubiquitin-protein ligase 2
10-140159708	10	140159708	YCF54, CF1, CHLD1, LES22, GSA1, CHLG1, ALAD1, OY1	Zm00001d026162	GRMZM2G391272	140119312	140119716	-	-40396	2	Cortical cell-delineating protein
10-140159708	10	140159708	YCF54, CF1, CHLD1, LES22, GSA1, CHLG1, ALAD1, OY1	Zm00001d026163	GRMZM2G091534	140143158	140146819	-	-16550	1	extensin-like protein
10-140159708	10	140159708	YCF54, CF1, CHLD1, LES22, GSA1, CHLG1, ALAD1, OY1	Zm00001d026164		140160681	140165357	+	973	1	OSJNBa0010H02.21 protein
10-140159708	10	140159708	YCF54, CF1, CHLD1, LES22, GSA1, CHLG1, ALAD1, OY1	Zm00001d026165	GRMZM2G091581	140169659	140174926	+	9951	2	Putative glucuronosyltransferase PGSIP7
10-140159708	10	140159708	YCF54, CF1, CHLD1, LES22, GSA1, CHLG1, ALAD1, OY1	Zm00001d026166	GRMZM2G402027	140249480	140256535	-	89772	3	C2H2-type zinc finger family protein

## Sheet: LMAD
Table S12. B) Candidate genes for hot top SNPs affecting the transcripts of eight or more tetrapyrrole pathway genes in LMAD
SNP	CHR	POS	Associated Transcripts	Candidate Gene	v3 Gene ID	Transcript_start	Transcript_end	Strand	Distance_from_SNP	Rank	Gramene annotation	MaizeGDB annotation
4-244818104	4	244818104	YCF54, CF1, FC1, GGH1, MPMT1, GTR1, ALAD1, OY1, GUN4	Zm00001d053994	GRMZM2G073571	244798741	244803302	+	-19363	3	Putative CRAL/TRIO domain containing%252C Sec14p-like phosphatidylinositol transfer family protein
4-244818104	4	244818104	YCF54, CF1, FC1, GGH1, MPMT1, GTR1, ALAD1, OY1, GUN4	Zm00001d053995	GRMZM2G374074	244812184	244812993	-	-5920	2
4-244818104	4	244818104	YCF54, CF1, FC1, GGH1, MPMT1, GTR1, ALAD1, OY1, GUN4	Zm00001d053996	GRMZM2G374084	244816657	244819588	-	-1447	1	CASP-like protein 4A1
4-244818104	4	244818104	YCF54, CF1, FC1, GGH1, MPMT1, GTR1, ALAD1, OY1, GUN4	Zm00001d053997	GRMZM2G374088	244821758	244829813	-	3654	1	Mitogen-activated protein kinase 17	MAP kinase17
4-244818104	4	244818104	YCF54, CF1, FC1, GGH1, MPMT1, GTR1, ALAD1, OY1, GUN4	Zm00001d053998	GRMZM5G878541	244830012	244833977	-	11908	2	Putative wee1-like protein kinase	wee1
4-244818104	4	244818104	YCF54, CF1, FC1, GGH1, MPMT1, GTR1, ALAD1, OY1, GUN4	Zm00001d053999		244870383	244874803	-	52279	3	Cell division control protein 48 homolog C
8-110354140	8	110354140	YCF54, CF1, PRPO1, GSA1, MPMT1, CHLG1, ALAD1, OY1	Zm00001d010336	GRMZM2G089308	110250082	110255517	+	-104058	3	Peptide methionine sulfoxide reductase B3	methionine sulfoxide reductase5
8-110354140	8	110354140	YCF54, CF1, PRPO1, GSA1, MPMT1, CHLG1, ALAD1, OY1	Zm00001d010337	GRMZM2G106459	110331514	110338034	+	-22626	2	Cox19-like CHCH family protein
8-110354140	8	110354140	YCF54, CF1, PRPO1, GSA1, MPMT1, CHLG1, ALAD1, OY1	Zm00001d010339		110343399	110344710	+	-10741	1
8-110354140	8	110354140	YCF54, CF1, PRPO1, GSA1, MPMT1, CHLG1, ALAD1, OY1	Zm00001d010340	GRMZM2G029933	110435824	110437308	-	81684	1	Putative mitochondrial transcription termination factor family protein%253B mTERF family protein	mTERF-domain protein4
10-10925524	10	10925524	YCF54, CF1, CHLD1, DVR1, PCR3, MPEC1, MPMT1, ALAD1, OY1, GUN4	Zm00001d023587	GRMZM5G803992	10856361	10862386	+	-69163	3	DNA-directed RNA polymerases II IV and V subunit 10
10-10925524	10	10925524	YCF54, CF1, CHLD1, DVR1, PCR3, MPEC1, MPMT1, ALAD1, OY1, GUN4	Zm00001d023588	GRMZM2G418432	10863111	10865708	-	-62413	2	Protein kinase protein with adenine nucleotide alpha hydrolases-like domain
10-10925524	10	10925524	YCF54, CF1, CHLD1, DVR1, PCR3, MPEC1, MPMT1, ALAD1, OY1, GUN4	Zm00001d023590	GRMZM5G813470	10919905	10924168	-	-5619	1	Putative zinc transporter

## Sheet: LMAN
Table S12. C) Candidate genes for hot top SNPs affecting the transcripts of eight or more tetrapyrrole pathway genes in LMAN
SNP	CHR	POS	Associated Transcripts	Candidate Gene	v3 Gene ID	Transcript_start	Transcript_end	Strand	Distance_from_SNP	Rank	Gramene annotation	MaizeGDB annotation
2-118262938	2	118262938	YCF54, CF1, NYC1L1, MPMT1, CHLG1, PRPO2, ALAD1, GUN4	Zm00001d004561	GRMZM2G165629	118161397	118171157	+	-101541	3	Mitochondrial uncoupling protein 2	uncoupling protein2
2-118262938	2	118262938	YCF54, CF1, NYC1L1, MPMT1, CHLG1, PRPO2, ALAD1, GUN4	Zm00001d004564	GRMZM2G467338	118175342	118183006	-	-87596	2	Aconitate hydratase 3 mitochondrial	aconitase8
2-118262938	2	118262938	YCF54, CF1, NYC1L1, MPMT1, CHLG1, PRPO2, ALAD1, GUN4	Zm00001d004566	GRMZM2G467348	118214916	118215269	-	-48022	1
2-118262938	2	118262938	YCF54, CF1, NYC1L1, MPMT1, CHLG1, PRPO2, ALAD1, GUN4	Zm00001d004568	GRMZM2G008649	118363111	118363707	-	100173	1	60 kDa jasmonate-induced protein
6-127266064	6	127266064	YCF54, CF1, PRPO1, DVR1, MPMT1, GTR1, OY1, GUN4	Zm00001d037494	GRMZM2G302664	127256992	127257723	+	-9072	3	Sterile alpha motif (SAM) domain-containing protein
6-127266064	6	127266064	YCF54, CF1, PRPO1, DVR1, MPMT1, GTR1, OY1, GUN4	Zm00001d037495	GRMZM2G127080	127258380	127262098	-	-7684	2	Major facilitator superfamily protein
6-127266064	6	127266064	YCF54, CF1, PRPO1, DVR1, MPMT1, GTR1, OY1, GUN4	Zm00001d037496		127259760	127260594	+	-6304	1
6-127266064	6	127266064	YCF54, CF1, PRPO1, DVR1, MPMT1, GTR1, OY1, GUN4	Zm00001d037497	GRMZM2G127115	127269091	127274746	+	3027	1	Villin-1
6-127266064	6	127266064	YCF54, CF1, PRPO1, DVR1, MPMT1, GTR1, OY1, GUN4	Zm00001d037498	GRMZM2G127160	127318662	127321705	-	52598	2	L-tryptophan--pyruvate aminotransferase 1	tryptophan aminotransferase related1
10-10925524	10	10925524	YCF54, CF1, DVR1, PCR3, MPMT1, ALAD1, OY1, GUN4	Zm00001d023587	GRMZM5G803992	10856361	10862386	+	-69163	3	DNA-directed RNA polymerases II IV and V subunit 10
10-10925524	10	10925524	YCF54, CF1, DVR1, PCR3, MPMT1, ALAD1, OY1, GUN4	Zm00001d023588	GRMZM2G418432	10863111	10865708	-	-62413	2	Protein kinase protein with adenine nucleotide alpha hydrolases-like domain
10-10925524	10	10925524	YCF54, CF1, DVR1, PCR3, MPMT1, ALAD1, OY1, GUN4	Zm00001d023590	GRMZM5G813470	10919905	10924168	-	-5619	1	Putative zinc transporter
