# Supplementary material for: Natural variation in tetrapyrrole biosynthetic enzymes and their regulation modifies the maize chlorophyll mutant Oy1-N1989
Source: Plant Physiol. 2025 Nov 12;199(3):kiaf431. doi: 10.1093/plphys/kiaf431 (PMC12607265; doi:10.1093/plphys/kiaf431)
Supplement: kiaf431_Supplementary_Data [file kiaf431_supplementary_data.zip › Table S13.xlsx]

## Sheet: L3Base
Table S13. A) Candidate genes for trans eQTL hotspots in L3Base
Hotspot	CHR	Transcripts_associated_with_hotspot	Candidate Genes	v3 Gene ID	Gramene annotation	MaizeGDB annotation	Transcript_start	Transcript_end	Strand	Within_Hotspot	Distance from Hotspot
1	1	LES22, GUN4, PRPO1, GTS4, LES28, ALAD1, OY1, CHLD1, NYC1L1	Zm00001d027311	GRMZM2G035377	Probable glucuronoxylan glucuronosyltransferase IRX7		2746424	2749031	+	Outside	-19890
1	1	LES22, GUN4, PRPO1, GTS4, LES28, ALAD1, OY1, CHLD1, NYC1L1	Zm00001d027312	GRMZM2G085691	Transducin/WD40 repeat-like superfamily protein	ring finger and WD40 repeat3	2774054	2780630	+	Inside
1	1	LES22, GUN4, PRPO1, GTS4, LES28, ALAD1, OY1, CHLD1, NYC1L1	Zm00001d027313	GRMZM2G388684	Probable xyloglucan endotransglucosylase/hydrolase protein 32		2781142	2782403	-	Inside
1	1	LES22, GUN4, PRPO1, GTS4, LES28, ALAD1, OY1, CHLD1, NYC1L1	Zm00001d027314	GRMZM2G042552	Vacuolar protein sorting-associated protein 24 homolog 1		2809751	2811917	+	Outside	12183
2	1	YCF54, CF1, CHLD1, DVR1, MPEC1, GSA1, SGRL1, CHLG1, ALAD1, OY1, GUN4, GTS5	Zm00001d027519	GRMZM2G096020	4-coumarate--CoA ligase-like 5		7339915	7346200	+	Outside	-6503
2	1	YCF54, CF1, CHLD1, DVR1, MPEC1, GSA1, SGRL1, CHLG1, ALAD1, OY1, GUN4, GTS5	Zm00001d027520	GRMZM2G095968	expansin-like6	expansin-like6	7356309	7358599	+	Inside
2	1	YCF54, CF1, CHLD1, DVR1, MPEC1, GSA1, SGRL1, CHLG1, ALAD1, OY1, GUN4, GTS5	Zm00001d027522	GRMZM2G399948	DUF241 domain protein		7387871	7388947	+	Outside	28311
3	1	GUN4, PRPO4, MPEC1, ELM2, NYC1, YCF54, LLS1L1, RCCR1, HO6	Zm00001d027546	GRMZM2G173372	Transcription factor bHLH93	bHLH-transcription factor 35	8017653	8019823	-	Outside	-22998
3	1	GUN4, PRPO4, MPEC1, ELM2, NYC1, YCF54, LLS1L1, RCCR1, HO6	Zm00001d027548	GRMZM2G075701	sterol methyl transferase2	sterol methyl transferase2	8046302	8047417	+	Inside
3	1	GUN4, PRPO4, MPEC1, ELM2, NYC1, YCF54, LLS1L1, RCCR1, HO6	Zm00001d027549	GRMZM2G075870	phosphate transporter protein10	phosphate transporter protein10	8053530	8055161	-	Inside
3	1	GUN4, PRPO4, MPEC1, ELM2, NYC1, YCF54, LLS1L1, RCCR1, HO6	Zm00001d027550	GRMZM2G075901			8055744	8056160	+	Outside	666
4	1	LES22L3, PRPO1, GSA1, ALAD1, OY1, MPEC1, FC2, MPMT1, GTR1, CHLH1, LLS1L1, YCF54, CF1	Zm00001d027827	GRMZM2G412674	Kelch motif family protein		14612107	14616020	+	Outside	-20740
4	1	LES22L3, PRPO1, GSA1, ALAD1, OY1, MPEC1, FC2, MPMT1, GTR1, CHLH1, LLS1L1, YCF54, CF1	Zm00001d027831		Major facilitator superfamily protein		14651572	14651835	+	Outside	4731
5	1	YCF54, PCR3, GGH2, NYC1L1, NYE2, DVR1, FC2, LES22L2, LES22L3	Zm00001d027929	AC206951.3_FG017	AP2-EREBP transcription factor [Source:UniProtKB/TrEMBL%3BAcc:C0PJT2]	AP2-EREBP-transcription factor 182	17839868	17840788	-	Outside	-75710
5	1	YCF54, PCR3, GGH2, NYC1L1, NYE2, DVR1, FC2, LES22L2, LES22L3	Zm00001d027930	GRMZM2G015234			17918578	17921737	-	Inside
5	1	YCF54, PCR3, GGH2, NYC1L1, NYE2, DVR1, FC2, LES22L2, LES22L3	Zm00001d027931				17923770	17926853	+	Inside
5	1	YCF54, PCR3, GGH2, NYC1L1, NYE2, DVR1, FC2, LES22L2, LES22L3	Zm00001d027932	GRMZM2G496991		FCS-like zinc finger1	17929504	17930569	-	Inside
5	1	YCF54, PCR3, GGH2, NYC1L1, NYE2, DVR1, FC2, LES22L2, LES22L3	Zm00001d027933				17943763	17944164	+	Inside
5	1	YCF54, PCR3, GGH2, NYC1L1, NYE2, DVR1, FC2, LES22L2, LES22L3	Zm00001d027934	GRMZM2G153393	leucine-rich transmembrane protein kinase1	leucine-rich transmembrane protein kinase1	17945836	17961550	+	Inside
5	1	YCF54, PCR3, GGH2, NYC1L1, NYE2, DVR1, FC2, LES22L2, LES22L3	Zm00001d027935	GRMZM2G457118			17954328	17956187	-	Outside	7536
6	1	YCF54, CF1, LLS1L1, HCAR1, PRPO4, MPMT1, LLS1L5, LLS1	Zm00001d028431				34818314	34833657	+	Outside	-66659
6	1	YCF54, CF1, LLS1L1, HCAR1, PRPO4, MPMT1, LLS1L5, LLS1	Zm00001d028432	GRMZM2G089812	Nuclear transcription factor Y subunit C-1	CCAAT-HAP5-transcription factor 511	34899450	34900187	-	Inside
6	1	YCF54, CF1, LLS1L1, HCAR1, PRPO4, MPMT1, LLS1L5, LLS1	Zm00001d028433				34919688	34921312	-	Inside
6	1	YCF54, CF1, LLS1L1, HCAR1, PRPO4, MPMT1, LLS1L5, LLS1	Zm00001d028434	GRMZM2G171736	Cryptochrome-1		34926403	34927063	+	Outside	6551
7	1	GTS3, PRPO4, YCF54, CF1, LES22, PCR3, GGH1, GSA1, CHLG1, ALAD1, OY1, GUN4, PRPO2, CHLD1, RCCR1, MPMT1	Zm00001d028601	GRMZM2G179432	Haloacid dehalogenase-like hydrolase (HAD) superfamily protein		40428759	40431019	+	Outside	-81746
7	1	GTS3, PRPO4, YCF54, CF1, LES22, PCR3, GGH1, GSA1, CHLG1, ALAD1, OY1, GUN4, PRPO2, CHLD1, RCCR1, MPMT1	Zm00001d028603	GRMZM2G049159	GRAS transcription factor [Source:UniProtKB/TrEMBL%3BAcc:A0A060D1U6]	GRAS-transcription factor 67	40510526	40516015	-	Inside
7	1	GTS3, PRPO4, YCF54, CF1, LES22, PCR3, GGH1, GSA1, CHLG1, ALAD1, OY1, GUN4, PRPO2, CHLD1, RCCR1, MPMT1	Zm00001d028604		Serine/threonine-protein phosphatase PP2A catalytic subunit		40561826	40563132	+	Outside	16199
8	1	RCCR1, SUM2, PCR2, GTR2, YCF54, CF1, PCR3, GGH1, CHLG1, ALAD1, SHFC1	Zm00001d028687	GRMZM2G141704	calcium pump2	calcium pump2	43083284	43088852	-	Outside	-21336
8	1	RCCR1, SUM2, PCR2, GTR2, YCF54, CF1, PCR3, GGH1, CHLG1, ALAD1, SHFC1	Zm00001d028688	AC202101.3_FG002			43110371	43111309	+	Inside
9	1	COX10a, GTR2, CF1, CHLD1, MPEC1, FC2, GSA1, ALAD1, OY1, GUN4, GTS2, DVR1, HCAR1, CPX2	Zm00001d028795		Phosphatidate cytidylyltransferase 3		46571275	46573368	+	Outside	-80772
9	1	COX10a, GTR2, CF1, CHLD1, MPEC1, FC2, GSA1, ALAD1, OY1, GUN4, GTS2, DVR1, HCAR1, CPX2	Zm00001d028796	GRMZM2G066274	meristematic receptor-like kinase		46667081	46670026	+	Inside
9	1	COX10a, GTR2, CF1, CHLD1, MPEC1, FC2, GSA1, ALAD1, OY1, GUN4, GTS2, DVR1, HCAR1, CPX2	Zm00001d028797	GRMZM5G814718	Laccase-13	laccase12	46672702	46675540	+	Outside	443
10	1	GUN4, GTS3, PRPO3, LES22, GSA1, CHLG1, ALAD1, GTS2	Zm00001d028941	GRMZM2G318652	VQ motif family protein expressed	VQ motif-transcription factor3	52310307	52310813	+	Inside
11	1	SGRL1, CF1, CHLD1, PCR3, MPEC1, ELM2, GGH1, MPMT1, CHLG1, ALAD1, NYC1, PHAO1, PRPO3, LES22, GUN4	Zm00001d029039	GRMZM2G320325	ABC transporter I family member 6 chloroplastic		55700209	55704962	-	Outside	-1187
11	1	SGRL1, CF1, CHLD1, PCR3, MPEC1, ELM2, GGH1, MPMT1, CHLG1, ALAD1, NYC1, PHAO1, PRPO3, LES22, GUN4	Zm00001d029040	GRMZM2G016480	Probable inactive receptor kinase		55709486	55715009	+	Inside
11	1	SGRL1, CF1, CHLD1, PCR3, MPEC1, ELM2, GGH1, MPMT1, CHLG1, ALAD1, NYC1, PHAO1, PRPO3, LES22, GUN4	Zm00001d029041	GRMZM2G019991	Mitochondrial ATP synthase D chain-related protein		55779845	55785436	-	Outside	66965
12	1	SGRL1, FC2, HO6, GTS2, HO2, PRPO1, LES28, HCAR1, COX10a	Zm00001d029060		65-kDa microtubule-associated protein 3		56811457	56816453	-	Outside	-12099
12	1	SGRL1, FC2, HO6, GTS2, HO2, PRPO1, LES28, HCAR1, COX10a	Zm00001d029061	GRMZM2G353195	PPR containing plant-like protein	pentatricopeptide repeat protein27	56853854	56855533	+	Inside
12	1	SGRL1, FC2, HO6, GTS2, HO2, PRPO1, LES28, HCAR1, COX10a	Zm00001d029062	GRMZM2G054916	Vicilin-like seed storage protein		56855736	56858177	-	Inside
12	1	SGRL1, FC2, HO6, GTS2, HO2, PRPO1, LES28, HCAR1, COX10a	Zm00001d029064	GRMZM2G062391	basic leucine-zipper 52	bZIP-transcription factor 98	56911430	56916805	+	Outside	48433
13	1	GTR2, CHLH1, CHLD1, YCF54, CF1, LES22, PCR3, OY1, GUN4	Zm00001d029343	GRMZM2G097426	Probable F-actin-capping protein subunit beta		66648726	66655094	+	Outside	-9436
14	1	RCCR1, YCF54, CF1, LES22, GTR3, CHLG1, OY1, GTS2, ELM1, PRPO4	Zm00001d029602	GRMZM2G044902	LOB domain-containing protein 38	LBD-transcription factor 6	78655181	78656079	-	Outside	-27791
14	1	RCCR1, YCF54, CF1, LES22, GTR3, CHLG1, OY1, GTS2, ELM1, PRPO4	Zm00001d029603	GRMZM2G057412	interferon-related developmental regulator family protein / IFRD protein family		78752783	78763899	-	Outside	46895
15	1	GGH1, GUN4, DVR1, PRPO2, YCF54, LES22, OY1, CPX2, MPEC1, PRPO4	Zm00001d029940		Ethylene-responsive transcription factor ERF105		95770465	95771190	-	Outside	-110755
15	1	GGH1, GUN4, DVR1, PRPO2, YCF54, LES22, OY1, CPX2, MPEC1, PRPO4	Zm00001d029946	GRMZM2G163189			95962495	95966999	+	Outside	43257
16	1	PCR2, ELM2, NYC1L1, MPEC1, GGH1, MPMT1, GTR1, CHLH1, PHAO1	Zm00001d030007	GRMZM2G349185			98891019	98893883	+	Outside	-44267
16	1	PCR2, ELM2, NYC1L1, MPEC1, GGH1, MPMT1, GTR1, CHLH1, PHAO1	Zm00001d030008	GRMZM2G379550	65-kDa microtubule-associated protein 3		98939104	98942980	-	Inside
16	1	PCR2, ELM2, NYC1L1, MPEC1, GGH1, MPMT1, GTR1, CHLH1, PHAO1	Zm00001d030009	GRMZM2G086869	Haloacid dehalogenase-like hydrolase domain-containing protein Sgpp		98960515	98962408	-	Outside	3579
17	1	CF1, LES22, DVR1, GGH1, GSA1, CHLG1, PRPO1, MPEC2, FC2	Zm00001d030676	GRMZM2G007146	UNC93-like protein 3		152409706	152410402	-	Outside	-117003
17	1	CF1, LES22, DVR1, GGH1, GSA1, CHLG1, PRPO1, MPEC2, FC2	Zm00001d030677	GRMZM2G130332	Diaminopimelate epimerase chloroplastic	diaminopimelate+epimerase1	152629439	152642557	+	Outside	74405
18	1	CF1, CHLD1, LES22, DVR1, PCR3, GGH1, FC2, OY1	Zm00001d030744	GRMZM2G179325		GRAS-transcription factor 3	157566433	157567911	+	Outside	-72708
19	1	GTR2, GGH1, GSA1, OY1, SHFC1, LES22L2, COX10b, FC3	Zm00001d030843	GRMZM5G878732	Probable E3 ubiquitin-protein ligase RHY1A		162767578	162769472	-	Outside	-84909
19	1	GTR2, GGH1, GSA1, OY1, SHFC1, LES22L2, COX10b, FC3	Zm00001d030845	GRMZM2G130755	Cytochrome P450 71D7		162877934	162879729	-	Outside	15500
20	1	SUM1, CHPH2, HCAR1, CHLH2, ELM2, MPMT1, LES22L2, COX10b	Zm00001d031222	GRMZM2G310947	Cell Division Protein AAA ATPase family		182596026	182597609	-	Outside	-39596
20	1	SUM1, CHPH2, HCAR1, CHLH2, ELM2, MPMT1, LES22L2, COX10b	Zm00001d031223	GRMZM2G423472	Beta-glucuronosyltransferase GlcAT14B		182657007	182661933	+	Inside
20	1	SUM1, CHPH2, HCAR1, CHLH2, ELM2, MPMT1, LES22L2, COX10b	Zm00001d031224	GRMZM2G123489	Putative uncharacterized protein [Source:UniProtKB/TrEMBL%3BAcc:B6SMX8]		182662543	182663088	-	Inside
20	1	SUM1, CHPH2, HCAR1, CHLH2, ELM2, MPMT1, LES22L2, COX10b	Zm00001d031225	GRMZM2G123461		ABI3-VP1-transcription factor 27	182664294	182665524	-	Inside
20	1	SUM1, CHPH2, HCAR1, CHLH2, ELM2, MPMT1, LES22L2, COX10b	Zm00001d031226				182701651	182702653	+	Outside	35432
21	1	LLS1L5, CHLH2, YCF54, CF1, LES22, MPEC1, GGH1, OY1, GUN4, SHFC1	Zm00001d031399	AC208564.3_FG004	MADS-box transcription factor 5		188931491	188932672	+	Outside	-8229
22	1	CHPH3/CHAO1, PCR3, COX10b, CHLH1, PCR2, LES28, OY1, GSA1	Zm00001d031636	GRMZM2G083725	Lipid transfer protein	glycosylphosphatidylinositol-anchored lipid protein transfer1	197046358	197048201	-	Outside	-1664
22	1	CHPH3/CHAO1, PCR3, COX10b, CHLH1, PCR2, LES28, OY1, GSA1	Zm00001d031637	GRMZM2G083551	Transmembrane emp24 domain-containing protein p24beta2		197049256	197052349	-	Inside
22	1	CHPH3/CHAO1, PCR3, COX10b, CHLH1, PCR2, LES28, OY1, GSA1	Zm00001d031638	GRMZM2G083538	ACR5		197063890	197066757	+	Inside
22	1	CHPH3/CHAO1, PCR3, COX10b, CHLH1, PCR2, LES28, OY1, GSA1	Zm00001d031639	GRMZM2G135617	ACR4		197105593	197108840	+	Outside	40826
23	1	MPEC1, LES22, HO7, PCR3, GTS2, GGH2, CF1L1, LLS1L1	Zm00001d031759	GRMZM2G123094	Protein SHOOT GRAVITROPISM 5		200944200	200947414	+	Outside	-64761
23	1	MPEC1, LES22, HO7, PCR3, GTS2, GGH2, CF1L1, LLS1L1	Zm00001d031760	GRMZM2G050556	Clathrin assembly protein		201015465	201016943	+	Inside
23	1	MPEC1, LES22, HO7, PCR3, GTS2, GGH2, CF1L1, LLS1L1	Zm00001d031764	GRMZM2G001803	IAA-alanine resistance protein 1	zinc-regulated, iron-regulated transporter-like protein1	201106050	201111798	-	Outside	71247
24	1	CHPH3/CHAO1, PRPO1, CHPH2, COX15, COX10b, CPX2, DVR1, PCR3	Zm00001d031832	GRMZM2G136443	Ubiquitin carboxyl-terminal hydrolase 17		203118551	203127762	-	Outside	-2896
24	1	CHPH3/CHAO1, PRPO1, CHPH2, COX15, COX10b, CPX2, DVR1, PCR3	Zm00001d031833	GRMZM2G436593	Mitochondrial 2-oxoglutarate/malate carrier protein		203133495	203134475	-	Inside
24	1	CHPH3/CHAO1, PRPO1, CHPH2, COX15, COX10b, CPX2, DVR1, PCR3	Zm00001d031835	GRMZM5G829831			203191238	203192635	+	Outside	33936
25	1	GUN4, CF1, LES22, DVR1, MPEC1, GSA1, MPMT1, CHLG1, ALAD1, PRPO1, CHLD1, PCR3, SUM2	Zm00001d032036	GRMZM2G460383	Probable carboxylesterase 8		210137790	210138853	+	Outside	-55251
25	1	GUN4, CF1, LES22, DVR1, MPEC1, GSA1, MPMT1, CHLG1, ALAD1, PRPO1, CHLD1, PCR3, SUM2	Zm00001d032040	GRMZM2G042407	Protein SHI RELATED SEQUENCE 1	SHI/STY (SRS)-transcription factor 1	210206509	210211370	+	Outside	1289
26	1	CF1L1, LES28, NYE1, LES22, GUN4, MPEC1, PCR3, GTS3, LLS1, PRPO3	Zm00001d032079	GRMZM2G448185	Riboflavin synthase-like superfamily protein		211796761	211802432	-	Outside	-121290
26	1	CF1L1, LES28, NYE1, LES22, GUN4, MPEC1, PCR3, GTS3, LLS1, PRPO3	Zm00001d032081	GRMZM2G125557	Dormancy-associated protein homolog 3		211943365	211946180	-	Inside
27	1	YCF54, CF1, HCAR1, PRPO4, PCR3, GTR1, CHPH2, RCCR1, CF1L1, HO3, PHAO1	Zm00001d032239	GRMZM2G106133	high mobility group family A 102	high mobility group family A 102	218500155	218501623	+	Outside	-848
27	1	YCF54, CF1, HCAR1, PRPO4, PCR3, GTR1, CHPH2, RCCR1, CF1L1, HO3, PHAO1	Zm00001d032240	GRMZM2G106558	myb domain protein 85	MYB-transcription factor 146	218510675	218511967	-	Inside
27	1	YCF54, CF1, HCAR1, PRPO4, PCR3, GTR1, CHPH2, RCCR1, CF1L1, HO3, PHAO1	Zm00001d032242				218581174	218582804	+	Outside	62082
28	1	MPEC1, GTR2, YCF54, CF1, PRPO1, LES22, GGH1, GSA1, MPMT1, OY1, GTR3	Zm00001d032324	GRMZM2G097342			222454489	222455606	+	Outside	30760
29	1	HO2, GUN4, GTS2, PRPO4, PRPO1, SHFC1, RCCR1, PCR2	Zm00001d032455	GRMZM2G032222	Electron transfer flavoprotein-ubiquinone oxidoreductase mitochondrial	dark response gene1	227281639	227288608	-	Outside	-83025
29	1	HO2, GUN4, GTS2, PRPO4, PRPO1, SHFC1, RCCR1, PCR2	Zm00001d032457	GRMZM2G181231	Protein kinase domain containing protein		227366143	227367991	+	Inside
29	1	HO2, GUN4, GTS2, PRPO4, PRPO1, SHFC1, RCCR1, PCR2	Zm00001d032458	GRMZM2G181236	cytochrome P450 family 87 subfamily A polypeptide 6		227387412	227388956	-	Outside	6026
30	1	GGH2, HO6, LES28, PCR3, ELM2, GTS2, LLS1L1, GTR2, RCCR1	Zm00001d032472	GRMZM2G031572	Prolyl carboxypeptidase like protein		227853798	227862240	-	Outside	-4262
30	1	GGH2, HO6, LES28, PCR3, ELM2, GTS2, LLS1L1, GTR2, RCCR1	Zm00001d032473	GRMZM2G031893	CDPK-related kinase 3		227870996	227876186	+	Inside
30	1	GGH2, HO6, LES28, PCR3, ELM2, GTS2, LLS1L1, GTR2, RCCR1	Zm00001d032474		Probable carboxylesterase 11		227961252	227961566	-	Outside	65422
31	1	LLS1L1, PCR3, GUN4, DVR1, FC2, CHLD1, LES22, MPEC1, GSA1, CHLG1, ALAD1, HO6, FC3	Zm00001d032960				244814311	244818194	+	Outside	-23996
31	1	LLS1L1, PCR3, GUN4, DVR1, FC2, CHLD1, LES22, MPEC1, GSA1, CHLG1, ALAD1, HO6, FC3	Zm00001d032961	GRMZM2G081554	anther ear1	anther ear1	244858795	244867417	+	Inside
31	1	LLS1L1, PCR3, GUN4, DVR1, FC2, CHLD1, LES22, MPEC1, GSA1, CHLG1, ALAD1, HO6, FC3	Zm00001d032962	GRMZM2G012611	Myosin-binding protein 1		244881980	244894327	-	Outside	20148
32	1	GTR2, YCF54, CF1, LES22, PCR3, GSA1, MPMT1, CHLG1, ALAD1, OY1	Zm00001d033300	GRMZM2G043191	Type IV inositol polyphosphate 5-phosphatase 11		258063193	258065454	-	Outside	-264
32	1	GTR2, YCF54, CF1, LES22, PCR3, GSA1, MPMT1, CHLG1, ALAD1, OY1	Zm00001d033301	GRMZM2G043127			258066503	258070037	-	Outside	3046
33	1	CHLG1, FC2, PCR1, PCR2, MPEC2, FC1, LES22L3, HO2, CHLH2, CHPH3/CHAO1	Zm00001d033318	GRMZM2G066234	Protein OSB2 chloroplastic		258854604	258874451	+	Outside	-20341
33	1	CHLG1, FC2, PCR1, PCR2, MPEC2, FC1, LES22L3, HO2, CHLH2, CHPH3/CHAO1	Zm00001d033319	GRMZM2G366373	Auxin-responsive protein IAA4	Aux/IAA-transcription factor 3	258878226	258879592	-	Inside
33	1	CHLG1, FC2, PCR1, PCR2, MPEC2, FC1, LES22L3, HO2, CHLH2, CHPH3/CHAO1	Zm00001d033320	GRMZM2G066067	UDP-glycosyltransferase 91A1		258889576	258891752	-	Inside
33	1	CHLG1, FC2, PCR1, PCR2, MPEC2, FC1, LES22L3, HO2, CHLH2, CHPH3/CHAO1	Zm00001d033321	GRMZM2G121047	F-box/LRR-repeat protein 17		258938239	258948894	-	Outside	35038
34	1	PCR1, GTS3, NYC1L1, PRPO1, CHLD1, PRPO4, OY1, LLS1L1	Zm00001d033384				261179352	261181108	+	Outside	-16677
34	1	PCR1, GTS3, NYC1L1, PRPO1, CHLD1, PRPO4, OY1, LLS1L1	Zm00001d033385	GRMZM2G149024	Probable galacturonosyltransferase-like 1		261226685	261227740	-	Inside
34	1	PCR1, GTS3, NYC1L1, PRPO1, CHLD1, PRPO4, OY1, LLS1L1	Zm00001d033386	GRMZM2G149028	RING/U-box superfamily protein		261234953	261235645	-	Outside	2355
35	1	GGH2, LES28, LLS1, MPEC1, GGH1, MPMT1, LES22L3, COX15, HO6, CF1L1, PCR3	Zm00001d033862	GRMZM2G054361	1-aminocyclopropane-1-carboxylate synthase6	1-aminocyclopropane-1-carboxylate synthase6	276519506	276521984	-	Inside
36	1	PRPO1, OY1, FC3, PCR3, YCF54, CF1, GGH1, CPX2, ALAD1	Zm00001d033961	GRMZM2G398608	Peptide chain release factor PrfB1 chloroplastic		279743256	279744786	-	Outside	-12718
36	1	PRPO1, OY1, FC3, PCR3, YCF54, CF1, GGH1, CPX2, ALAD1	Zm00001d033965	GRMZM2G018487	Protein WRKY1	WRKY-transcription factor 107	279763671	279766570	+	Inside
36	1	PRPO1, OY1, FC3, PCR3, YCF54, CF1, GGH1, CPX2, ALAD1	Zm00001d033966	GRMZM2G322001	PRA1 family protein G2		279837248	279838126	+	Outside	71787
37	1	SHFC1, CHAO2, COX15, HO6, GGH1, LLS1L5, PCR1, CHPH1, GGH2, MPMT1	Zm00001d034013	GRMZM5G802858	DEA(D/H)-box RNA helicase family protein		281170428	281177133	-	Outside	-54416
37	1	SHFC1, CHAO2, COX15, HO6, GGH1, LLS1L5, PCR1, CHPH1, GGH2, MPMT1	Zm00001d034015	GRMZM2G147687	exoglucanase1	exoglucanase1	281226728	281232212	+	Inside
37	1	SHFC1, CHAO2, COX15, HO6, GGH1, LLS1L5, PCR1, CHPH1, GGH2, MPMT1	Zm00001d034017	GRMZM2G017186	Exhydrolase II		281247257	281250037	+	Outside	2835
38	1	LLS1L1, LES28, SUM2, HO3, NYE1, HO7, PRPO1, MPEC2, HO6, LES22, GTR2, YCF54, CF1, DVR1, GSA1, SGRL1, GTR1, MPMT1, CHLD1, CHLG1, PRPO3, MPEC1	Zm00001d034107	GRMZM2G069722	cytochrome P450 family 81 subfamily D polypeptide 8		284127282	284129120	+	Outside	-41925
38	1	LLS1L1, LES28, SUM2, HO3, NYE1, HO7, PRPO1, MPEC2, HO6, LES22, GTR2, YCF54, CF1, DVR1, GSA1, SGRL1, GTR1, MPMT1, CHLD1, CHLG1, PRPO3, MPEC1	Zm00001d034108	GRMZM2G351582	ZPR1 zinc-finger domain protein		284169313	284175779	-	Inside
38	1	LLS1L1, LES28, SUM2, HO3, NYE1, HO7, PRPO1, MPEC2, HO6, LES22, GTR2, YCF54, CF1, DVR1, GSA1, SGRL1, GTR1, MPMT1, CHLD1, CHLG1, PRPO3, MPEC1	Zm00001d034109	GRMZM2G050512	Probable protein phosphatase 2C 48	protein phosphatase homolog121	284176337	284179392	-	Inside
38	1	LLS1L1, LES28, SUM2, HO3, NYE1, HO7, PRPO1, MPEC2, HO6, LES22, GTR2, YCF54, CF1, DVR1, GSA1, SGRL1, GTR1, MPMT1, CHLD1, CHLG1, PRPO3, MPEC1	Zm00001d034110	GRMZM2G098822	ankyrin repeat family protein		284214593	284214956	-	Inside
38	1	LLS1L1, LES28, SUM2, HO3, NYE1, HO7, PRPO1, MPEC2, HO6, LES22, GTR2, YCF54, CF1, DVR1, GSA1, SGRL1, GTR1, MPMT1, CHLD1, CHLG1, PRPO3, MPEC1	Zm00001d034111	GRMZM2G389645	Pentatricopeptide repeat protein	pentatricopeptide repeat protein73	284233964	284235433	+	Inside
38	1	LLS1L1, LES28, SUM2, HO3, NYE1, HO7, PRPO1, MPEC2, HO6, LES22, GTR2, YCF54, CF1, DVR1, GSA1, SGRL1, GTR1, MPMT1, CHLD1, CHLG1, PRPO3, MPEC1	Zm00001d034112	GRMZM2G091578	Subtilisin-like protease		284242028	284244325	-	Inside
38	1	LLS1L1, LES28, SUM2, HO3, NYE1, HO7, PRPO1, MPEC2, HO6, LES22, GTR2, YCF54, CF1, DVR1, GSA1, SGRL1, GTR1, MPMT1, CHLD1, CHLG1, PRPO3, MPEC1	Zm00001d034115	GRMZM2G151480			284332167	284332818	+	Outside	41648
39	1	RCCR1, PRPO4, PCR3, LES22, MPMT1, GUN4, SGRL1, OY1	Zm00001d034249	GRMZM2G068179	Leucine carboxyl methyltransferase		287873415	287878123	-	Outside	-774
39	1	RCCR1, PRPO4, PCR3, LES22, MPMT1, GUN4, SGRL1, OY1	Zm00001d034250	GRMZM2G068158	Probable methyltransferase PMT28		287916630	287921036	+	Outside	8787
40	1	PCR3, CHLH1, FC3, CHAO2, GSA1, LES22, YCF54, MPEC1, OY1, PRPO1, ELM2	Zm00001d034292	GRMZM2G461332	NADP-dependent malic enzyme 1		288572505	288573329	-	Outside	-53102
40	1	PCR3, CHLH1, FC3, CHAO2, GSA1, LES22, YCF54, MPEC1, OY1, PRPO1, ELM2	Zm00001d034293		UDP-glucuronate 4-epimerase 1		288651708	288652510	-	Inside
40	1	PCR3, CHLH1, FC3, CHAO2, GSA1, LES22, YCF54, MPEC1, OY1, PRPO1, ELM2	Zm00001d034298	GRMZM2G065374	Transcription factor PIF4	bHLH-transcription factor 47	288721311	288725239	-	Outside	64994
41	1	HCAR1, COX15, COX10a, COX10b, ALAD1, OY1, YCF54, CF1, CHAO2, PRPO1, DVR1, NYC1L1, MPEC1, PCR1, GGH1, FC2, GSA1, MPMT1, NYC1, CHLH1, GUN4, FC3, LES28, PRPO4, GTR1, NYE2	Zm00001d034444	GRMZM2G080034	Whole genome shotgun sequence of line PN40024 scaffold_179.assembly12x (Fragment)		293191447	293193641	+	Outside	-2883
41	1	HCAR1, COX15, COX10a, COX10b, ALAD1, OY1, YCF54, CF1, CHAO2, PRPO1, DVR1, NYC1L1, MPEC1, PCR1, GGH1, FC2, GSA1, MPMT1, NYC1, CHLH1, GUN4, FC3, LES28, PRPO4, GTR1, NYE2	Zm00001d034445	GRMZM2G141244	zinc finger (C3HC4-type RING finger) family protein		293223130	293225388	-	Inside
41	1	HCAR1, COX15, COX10a, COX10b, ALAD1, OY1, YCF54, CF1, CHAO2, PRPO1, DVR1, NYC1L1, MPEC1, PCR1, GGH1, FC2, GSA1, MPMT1, NYC1, CHLH1, GUN4, FC3, LES28, PRPO4, GTR1, NYE2	Zm00001d034446	GRMZM2G019361	Guanylate-binding family protein		293282076	293289716	+	Outside	57765
42	1	PRPO3, MPEC1, GSA1, SUM1, CHPH1, HO2, FC1, CHPH3/CHAO1, GTS2	Zm00001d034519	GRMZM2G062357	Probable acyl-activating enzyme 18 peroxisomal		295595608	295603239	-	Outside	-7691
42	1	PRPO3, MPEC1, GSA1, SUM1, CHPH1, HO2, FC1, CHPH3/CHAO1, GTS2	Zm00001d034520	GRMZM2G062289	Brain protein 44-like protein		295606657	295609284	-	Inside
42	1	PRPO3, MPEC1, GSA1, SUM1, CHPH1, HO2, FC1, CHPH3/CHAO1, GTS2	Zm00001d034521	GRMZM2G047299	Brain protein 44-like protein		295609893	295612648	-	Inside
42	1	PRPO3, MPEC1, GSA1, SUM1, CHPH1, HO2, FC1, CHPH3/CHAO1, GTS2	Zm00001d034522	GRMZM2G047223	plant adhesion molecule 1		295612799	295617698	-	Inside
42	1	PRPO3, MPEC1, GSA1, SUM1, CHPH1, HO2, FC1, CHPH3/CHAO1, GTS2	Zm00001d034523	GRMZM2G349062	Pheophorbide a oxygenase		295617955	295620748	+	Inside
42	1	PRPO3, MPEC1, GSA1, SUM1, CHPH1, HO2, FC1, CHPH3/CHAO1, GTS2	Zm00001d034524	GRMZM2G022662	Elongation factor P		295621567	295632863	-	Inside
42	1	PRPO3, MPEC1, GSA1, SUM1, CHPH1, HO2, FC1, CHPH3/CHAO1, GTS2	Zm00001d034525	GRMZM2G046231	adenosine 5'-phosphosulfate reductase-like8	adenosine 5'-phosphosulfate reductase-like8	295633173	295636319	+	Inside
42	1	PRPO3, MPEC1, GSA1, SUM1, CHPH1, HO2, FC1, CHPH3/CHAO1, GTS2	Zm00001d034526	GRMZM2G046267			295637409	295638131	+	Outside	174
43	1	CF1L1, FC2, NYE1, PCR1, GSA1, ALAD1, SUM1, ELM1, GTS4, PRPO3	Zm00001d034544				295925577	295926501	-	Outside	-9910
43	1	CF1L1, FC2, NYE1, PCR1, GSA1, ALAD1, SUM1, ELM1, GTS4, PRPO3	Zm00001d034546	GRMZM2G013206	Cupredoxin superfamily protein		295948499	295948984	+	Inside
43	1	CF1L1, FC2, NYE1, PCR1, GSA1, ALAD1, SUM1, ELM1, GTS4, PRPO3	Zm00001d034547	GRMZM2G012224			295996848	295998888	+	Outside	32514
44	1	CHLH1, CF1, PCR3, GSA1, SGRL1, CHLG1, GTR1, ALAD1, SUM2, CHLD1, GGH1, YCF54, PCR1, OY1, LLS1L5, GGH2, COX10a, MPMT1, MPEC1, MPEC2	Zm00001d034598	GRMZM2G107745	Pre-mRNA branch site p14-like protein		297473677	297474069	+	Outside	-103086
44	1	CHLH1, CF1, PCR3, GSA1, SGRL1, CHLG1, GTR1, ALAD1, SUM2, CHLD1, GGH1, YCF54, PCR1, OY1, LLS1L5, GGH2, COX10a, MPMT1, MPEC1, MPEC2	Zm00001d034600	GRMZM2G047365	Sphingomyelin synthetase family protein		297593232	297596522	+	Inside
44	1	CHLH1, CF1, PCR3, GSA1, SGRL1, CHLG1, GTR1, ALAD1, SUM2, CHLD1, GGH1, YCF54, PCR1, OY1, LLS1L5, GGH2, COX10a, MPMT1, MPEC1, MPEC2	Zm00001d034601	GRMZM2G347043	NAC domain-containing protein 67%253B NAC1 transcription factor%253B SNAC1	NAC-transcription factor 49	297601946	297603764	+	Inside
44	1	CHLH1, CF1, PCR3, GSA1, SGRL1, CHLG1, GTR1, ALAD1, SUM2, CHLD1, GGH1, YCF54, PCR1, OY1, LLS1L5, GGH2, COX10a, MPMT1, MPEC1, MPEC2	Zm00001d034602	GRMZM2G347056	brown midrib2	brown midrib2	297605177	297611407	-	Inside
44	1	CHLH1, CF1, PCR3, GSA1, SGRL1, CHLG1, GTR1, ALAD1, SUM2, CHLD1, GGH1, YCF54, PCR1, OY1, LLS1L5, GGH2, COX10a, MPMT1, MPEC1, MPEC2	Zm00001d034604		KH domain-containing protein SPIN1		297614826	297618473	+	Inside
44	1	CHLH1, CF1, PCR3, GSA1, SGRL1, CHLG1, GTR1, ALAD1, SUM2, CHLD1, GGH1, YCF54, PCR1, OY1, LLS1L5, GGH2, COX10a, MPMT1, MPEC1, MPEC2	Zm00001d034605	GRMZM2G009598	Ethylene-responsive transcription factor ERF118	AP2-EREBP-transcription factor 159	297620879	297621595	-	Outside	3143
45	2	GTS5, GUN4, PRPO1, LES22L1, COX10b, ELM2, MPEC2, YCF54, GGH2	Zm00001d001949	GRMZM2G047321	U11/U12 small nuclear ribonucleoprotein 25 kDa protein		3418932	3422178	-	Outside	-4568
45	2	GTS5, GUN4, PRPO1, LES22L1, COX10b, ELM2, MPEC2, YCF54, GGH2	Zm00001d001951	GRMZM2G047018	PHD finger-like domain-containing protein 5A		3423831	3424283	+	Inside
45	2	GTS5, GUN4, PRPO1, LES22L1, COX10b, ELM2, MPEC2, YCF54, GGH2	Zm00001d001952	GRMZM2G046968	Zinc finger C-x8-C-x5-C-x3-H type family protein		3425808	3432915	+	Inside
45	2	GTS5, GUN4, PRPO1, LES22L1, COX10b, ELM2, MPEC2, YCF54, GGH2	Zm00001d001953	GRMZM2G348909	Protein IQ-DOMAIN 32		3438958	3444350	-	Inside
45	2	GTS5, GUN4, PRPO1, LES22L1, COX10b, ELM2, MPEC2, YCF54, GGH2	Zm00001d001957		NAC domain-containing protein 8		3466022	3468553	-	Outside	4101
46	2	PHAO1, CHPH2, CHLD1, RCCR1, GTR2, YCF54, PCR3, LLS1L1	Zm00001d001973	GRMZM2G009413	Exosome complex component RRP4 homolog		3728194	3732158	-	Outside	-17821
46	2	PHAO1, CHPH2, CHLD1, RCCR1, GTR2, YCF54, PCR3, LLS1L1	Zm00001d001974	GRMZM2G150496	Inositol-pentakisphosphate 2-kinase		3757695	3762861	+	Inside
46	2	PHAO1, CHPH2, CHLD1, RCCR1, GTR2, YCF54, PCR3, LLS1L1	Zm00001d001975	GRMZM2G150487			3764581	3766131	-	Inside
46	2	PHAO1, CHPH2, CHLD1, RCCR1, GTR2, YCF54, PCR3, LLS1L1	Zm00001d001976	GRMZM2G150468	Protein NRT1/ PTR FAMILY 2.13		3771594	3773923	+	Outside	951
47	2	HCAR1, SGRL1, HO2, NYC1, GTR3, GTS2, FC3, CPX2	Zm00001d002051	GRMZM2G081886	D-3-phosphoglycerate dehydrogenase 3 chloroplastic		5013826	5016702	-	Outside	-3739
47	2	HCAR1, SGRL1, HO2, NYC1, GTR3, GTS2, FC3, CPX2	Zm00001d002052	GRMZM2G082032	Probable isoaspartyl peptidase/L-asparaginase 2		5018197	5021343	-	Inside
47	2	HCAR1, SGRL1, HO2, NYC1, GTR3, GTS2, FC3, CPX2	Zm00001d002053	GRMZM2G082097	Small RNA degrading nuclease 3		5032026	5036327	+	Inside
47	2	HCAR1, SGRL1, HO2, NYC1, GTR3, GTS2, FC3, CPX2	Zm00001d002054	GRMZM2G177145	photosynthetic electron transport3	photosynthetic electron transport3	5036500	5039237	-	Outside	2601
48	2	NYC1L1, CF1, MPEC1, GSA1, ALAD1, OY1, GUN4, CHLH1, PRPO4, FC2, GTR1, LES22L2	Zm00001d002075	GRMZM2G174784	Floral homeotic protein APETALA 2	AP2-EREBP-transcription factor 197	5456239	5459958	-	Outside	-25831
48	2	NYC1L1, CF1, MPEC1, GSA1, ALAD1, OY1, GUN4, CHLH1, PRPO4, FC2, GTR1, LES22L2	Zm00001d002079	GRMZM2G174917	Dehydration responsive element binding protein	AP2-EREBP-transcription factor 47	5505054	5505812	+	Inside
48	2	NYC1L1, CF1, MPEC1, GSA1, ALAD1, OY1, GUN4, CHLH1, PRPO4, FC2, GTR1, LES22L2	Zm00001d002080	GRMZM2G174926	E3 ubiquitin-protein ligase MBR2		5508384	5514971	-	Inside
48	2	NYC1L1, CF1, MPEC1, GSA1, ALAD1, OY1, GUN4, CHLH1, PRPO4, FC2, GTR1, LES22L2	Zm00001d002081				5581258	5582334	-	Outside	71205
49	2	NYC1L1, MPEC1, ELM2, YCF54, CF1, GGH1, MPMT1, PRPO2, NYC1, GSA1, OY1	Zm00001d002172	GRMZM2G419290	G-type lectin S-receptor-like serine/threonine-protein kinase B120		7110526	7119435	+	Outside	-67149
49	2	NYC1L1, MPEC1, ELM2, YCF54, CF1, GGH1, MPMT1, PRPO2, NYC1, GSA1, OY1	Zm00001d002173	GRMZM2G470694	Receptor-like serine/threonine-protein kinase SD1-8		7192639	7194765	-	Outside	784
50	2	HO6, LES22L1, CHLH1, GTR3, DVR1, LLS1L1, PCR2, PCR1	Zm00001d002403	GRMZM2G072065	Peptidyl-tRNA hydrolase II (PTH2) family protein		12026823	12027955	-	Outside	-2582
50	2	HO6, LES22L1, CHLH1, GTR3, DVR1, LLS1L1, PCR2, PCR1	Zm00001d002405	GRMZM2G071907	Probable WRKY transcription factor 11	WRKY-transcription factor 50	12046655	12047909	-	Inside
50	2	HO6, LES22L1, CHLH1, GTR3, DVR1, LLS1L1, PCR2, PCR1	Zm00001d002406	GRMZM2G071832			12054990	12056540	+	Inside
50	2	HO6, LES22L1, CHLH1, GTR3, DVR1, LLS1L1, PCR2, PCR1	Zm00001d002407		Probable metal-nicotianamine transporter YSL7		12108932	12111101	-	Outside	51062
51	2	ELM2, PCR1, CHPH2, LES22L1, PRPO4, SUM2, HCAR1, CF1L1, GTR3	Zm00001d002474	GRMZM2G035685	DUF674 family protein		13570302	13572213	+	Outside	-1862
51	2	ELM2, PCR1, CHPH2, LES22L1, PRPO4, SUM2, HCAR1, CF1L1, GTR3	Zm00001d002475	GRMZM2G035719	Binding partner of ACD11 1		13572658	13576059	+	Inside
51	2	ELM2, PCR1, CHPH2, LES22L1, PRPO4, SUM2, HCAR1, CF1L1, GTR3	Zm00001d002476	GRMZM2G038722	myb domain protein 58	MYB-transcription factor 13	13590866	13592608	+	Inside
51	2	ELM2, PCR1, CHPH2, LES22L1, PRPO4, SUM2, HCAR1, CF1L1, GTR3	Zm00001d002477	GRMZM2G038714			13594542	13595337	+	Inside
51	2	ELM2, PCR1, CHPH2, LES22L1, PRPO4, SUM2, HCAR1, CF1L1, GTR3	Zm00001d002478	GRMZM2G342039	NDR1/HIN1-like 8		13595708	13602314	-	Inside
51	2	ELM2, PCR1, CHPH2, LES22L1, PRPO4, SUM2, HCAR1, CF1L1, GTR3	Zm00001d002479	GRMZM2G342033	S-norcoclaurine synthase		13604789	13605838	-	Outside	6880
52	2	ALAD1, OY1, HO7, CHPH3/CHAO1, GTR2, PHAO1, MPEC1, SUM2	Zm00001d002517	GRMZM2G162447	OSJNBa0013K16.21 protein%3B OSJNBb0016D16.4 protein%3B protein	invertase inhibitor1	14574049	14574579	-	Outside	-77709
52	2	ALAD1, OY1, HO7, CHPH3/CHAO1, GTR2, PHAO1, MPEC1, SUM2	Zm00001d002519	GRMZM2G024312	RING-H2 finger protein ATL3J		14661462	14662655	-	Inside
52	2	ALAD1, OY1, HO7, CHPH3/CHAO1, GTR2, PHAO1, MPEC1, SUM2	Zm00001d002520	GRMZM2G322817	OSJNBa0013K16.16 protein%3B protein	FCS-like zinc finger6	14677835	14678137	+	Inside
52	2	ALAD1, OY1, HO7, CHPH3/CHAO1, GTR2, PHAO1, MPEC1, SUM2	Zm00001d002521	GRMZM2G024517	OSJNBa0013K16.16 protein%3B protein	FCS-like zinc finger7	14685314	14685574	+	Outside	4928
53	2	GTS2, NYC1, GTR2, ELM2, CPX2, GGH2, NEC4, HO6, MPEC1	Zm00001d002540	GRMZM2G314396	calcium dependent protein kinase5	calcium dependent protein kinase5	14993653	14998930	-	Outside	-6604
53	2	GTS2, NYC1, GTR2, ELM2, CPX2, GGH2, NEC4, HO6, MPEC1	Zm00001d002541	GRMZM2G314412	Transducin/WD40 repeat-like superfamily protein		15001466	15005577	-	Inside
53	2	GTS2, NYC1, GTR2, ELM2, CPX2, GGH2, NEC4, HO6, MPEC1	Zm00001d002542	GRMZM2G479665	Probable protein phosphatase 2C 68	protein phosphatase homolog92	15061406	15064460	+	Outside	34473
54	2	CHLD1, PCR2, YCF54, CF1, GGH1, GSA1, CHLG1, ALAD1, OY1, PCR3, PRPO1, FC3, DVR1	Zm00001d002568	GRMZM2G045398	RING-H2 finger protein ATL2L		15589097	15589561	+	Outside	-34394
54	2	CHLD1, PCR2, YCF54, CF1, GGH1, GSA1, CHLG1, ALAD1, OY1, PCR3, PRPO1, FC3, DVR1	Zm00001d002569	GRMZM2G038835	OSJNBa0064M23.10 protein%3B protein		15639474	15640553	+	Inside
54	2	CHLD1, PCR2, YCF54, CF1, GGH1, GSA1, CHLG1, ALAD1, OY1, PCR3, PRPO1, FC3, DVR1	Zm00001d002570	GRMZM2G038851	SUMO-conjugating enzyme SCE1	ubiquitin-conjugating enzyme18	15641587	15643396	+	Outside	131
55	2	LLS1L1, SUM2, GTS3, COX10a, PRPO2, CPX2, CHLD1, DVR1, HO7, GTS4, HO2, GTR2, YCF54, CF1, PCR3, GGH1, GSA1, SHFC1	Zm00001d002649	GRMZM2G069525	Putative Myb family transcription factor	G2-like-transcription factor 37	18092188	18095739	-	Outside	-68628
55	2	LLS1L1, SUM2, GTS3, COX10a, PRPO2, CPX2, CHLD1, DVR1, HO7, GTS4, HO2, GTR2, YCF54, CF1, PCR3, GGH1, GSA1, SHFC1	Zm00001d002650	GRMZM2G039455	argonaute1c	argonaute1c	18176301	18185185	+	Inside
55	2	LLS1L1, SUM2, GTS3, COX10a, PRPO2, CPX2, CHLD1, DVR1, HO7, GTS4, HO2, GTR2, YCF54, CF1, PCR3, GGH1, GSA1, SHFC1	Zm00001d002652		Thioesterase superfamily protein		18288512	18289829	+	Inside
55	2	LLS1L1, SUM2, GTS3, COX10a, PRPO2, CPX2, CHLD1, DVR1, HO7, GTS4, HO2, GTR2, YCF54, CF1, PCR3, GGH1, GSA1, SHFC1	Zm00001d002654	GRMZM2G129261	naked endosperm1	naked endosperm1	18312495	18320006	-	Inside
55	2	LLS1L1, SUM2, GTS3, COX10a, PRPO2, CPX2, CHLD1, DVR1, HO7, GTS4, HO2, GTR2, YCF54, CF1, PCR3, GGH1, GSA1, SHFC1	Zm00001d002655		Sucrose synthase 3		18440071	18444886	-	Inside
55	2	LLS1L1, SUM2, GTS3, COX10a, PRPO2, CPX2, CHLD1, DVR1, HO7, GTS4, HO2, GTR2, YCF54, CF1, PCR3, GGH1, GSA1, SHFC1	Zm00001d002656	GRMZM2G117060	Protein CHROMATIN REMODELING 19		18450320	18475288	-	Outside	3394
56	2	HCAR1, PRPO1, MPEC1, CF1, PRPO4, NYC1L1, PCR3, GGH1, MPMT1, ALAD1, GUN4, SHFC1, HO6	Zm00001d002666				18778671	18785498	+	Outside	-9055
56	2	HCAR1, PRPO1, MPEC1, CF1, PRPO4, NYC1L1, PCR3, GGH1, MPMT1, ALAD1, GUN4, SHFC1, HO6	Zm00001d002668	GRMZM2G142664	root hair specific 17		18798594	18804133	+	Inside
56	2	HCAR1, PRPO1, MPEC1, CF1, PRPO4, NYC1L1, PCR3, GGH1, MPMT1, ALAD1, GUN4, SHFC1, HO6	Zm00001d002669	GRMZM2G041506	BZIP transcription factor		18830491	18834922	+	Outside	23399
57	2	SUM2, CPX2, PCR3, MPEC1, SGRL1, MPMT1, GTR1, CHLH1	Zm00001d002728		Acyl-acyl carrier protein thioesterase ATL3 chloroplastic		20554747	20557082	+	Outside	-25658
57	2	SUM2, CPX2, PCR3, MPEC1, SGRL1, MPMT1, GTR1, CHLH1	Zm00001d002729	GRMZM2G170509	Acyl-acyl carrier protein thioesterase ATL3 chloroplastic		20591311	20592776	+	Inside
57	2	SUM2, CPX2, PCR3, MPEC1, SGRL1, MPMT1, GTR1, CHLH1	Zm00001d002730	GRMZM2G170516	Protein TRIGALACTOSYLDIACYLGLYCEROL 1 chloroplastic		20595453	20596460	-	Inside
57	2	SUM2, CPX2, PCR3, MPEC1, SGRL1, MPMT1, GTR1, CHLH1	Zm00001d002731	GRMZM2G170520	Zinc finger protein ZAT9		20630941	20631864	-	Outside	26573
58	2	PCR3, MPEC1, ALAD1, PCR2, MPMT1, GTR1, HO3, PRPO2, GTR2, HO7, CHPH2	Zm00001d002761	GRMZM5G805505	Ethylene-responsive transcription factor ERF105	AP2-EREBP-transcription factor 87	21893444	21894391	-	Outside	-64421
58	2	PCR3, MPEC1, ALAD1, PCR2, MPMT1, GTR1, HO3, PRPO2, GTR2, HO7, CHPH2	Zm00001d002762	GRMZM2G055180	Ethylene-responsive transcription factor 2	AP2-EREBP-transcription factor 198	21962709	21963548	+	Inside
58	2	PCR3, MPEC1, ALAD1, PCR2, MPMT1, GTR1, HO3, PRPO2, GTR2, HO7, CHPH2	Zm00001d002768	GRMZM2G337229	Oleosin Zm-I	oleosin1	22071813	22072283	+	Outside	80297
59	2	SGRL1, CHLH2, CPX2, FC1, GSA1, OY1, PRPO1, LES22, MPEC1	Zm00001d002843	GRMZM2G123202	P-type R2R3 Myb protein	MYB-transcription factor 54	24293846	24295521	-	Outside	-121659
59	2	SGRL1, CHLH2, CPX2, FC1, GSA1, OY1, PRPO1, LES22, MPEC1	Zm00001d002844	GRMZM2G153268	LIM domain-containing protein PLIM2b	LIM-transcription factor 6	24434066	24435780	+	Inside
59	2	SGRL1, CHLH2, CPX2, FC1, GSA1, OY1, PRPO1, LES22, MPEC1	Zm00001d002845	GRMZM2G453311	(+)-neomenthol dehydrogenase		24436185	24437340	-	Inside
59	2	SGRL1, CHLH2, CPX2, FC1, GSA1, OY1, PRPO1, LES22, MPEC1	Zm00001d002846		late embryogenesis abundant protein		24451902	24452410	+	Outside	553
60	2	RCCR1, GGH2, SGRL1, GTR1, GTS4, CHPH1, HCAR1, CHLH2	Zm00001d002865	GRMZM2G027049	Transducin/WD40 repeat-like superfamily protein		24999708	25004968	-	Outside	-2296
60	2	RCCR1, GGH2, SGRL1, GTR1, GTS4, CHPH1, HCAR1, CHLH2	Zm00001d002866				25019427	25022210	-	Inside
60	2	RCCR1, GGH2, SGRL1, GTR1, GTS4, CHPH1, HCAR1, CHLH2	Zm00001d002867	GRMZM2G026926	Ethylene-responsive transcription factor ERF053	AP2-EREBP-transcription factor 154	25029642	25031000	+	Inside
60	2	RCCR1, GGH2, SGRL1, GTR1, GTS4, CHPH1, HCAR1, CHLH2	Zm00001d002868	GRMZM2G026656	ferredoxin/thioredoxin reductase subunit A (variable subunit) 2		25060415	25060900	+	Outside	27762
61	2	LES28, HO6, YCF54, CF1, CHLD1, LES22, PRPO4, DVR1, NYC1L1, PCR3, MPEC1, GGH1, GSA1, MPMT1, CHLG1, ALAD1, OY1, GUN4	Zm00001d003132				33348121	33348635	+	Outside	-34116
61	2	LES28, HO6, YCF54, CF1, CHLD1, LES22, PRPO4, DVR1, NYC1L1, PCR3, MPEC1, GGH1, GSA1, MPMT1, CHLG1, ALAD1, OY1, GUN4	Zm00001d003134				33386463	33387053	+	Inside
61	2	LES28, HO6, YCF54, CF1, CHLD1, LES22, PRPO4, DVR1, NYC1L1, PCR3, MPEC1, GGH1, GSA1, MPMT1, CHLG1, ALAD1, OY1, GUN4	Zm00001d003135				33388427	33389276	+	Inside
61	2	LES28, HO6, YCF54, CF1, CHLD1, LES22, PRPO4, DVR1, NYC1L1, PCR3, MPEC1, GGH1, GSA1, MPMT1, CHLG1, ALAD1, OY1, GUN4	Zm00001d003136				33389671	33391070	+	Inside
61	2	LES28, HO6, YCF54, CF1, CHLD1, LES22, PRPO4, DVR1, NYC1L1, PCR3, MPEC1, GGH1, GSA1, MPMT1, CHLG1, ALAD1, OY1, GUN4	Zm00001d003138				33424428	33425137	-	Outside	22803
62	2	YCF54, CF1, CHLD1, PCR3, MPEC1, GGH1, GSA1, MPMT1, GTR1, ALAD1, GUN4, PRPO4	Zm00001d003232	GRMZM2G099817	OJ991113_30.9 protein		37035314	37035820	+	Outside	-65443
62	2	YCF54, CF1, CHLD1, PCR3, MPEC1, GGH1, GSA1, MPMT1, GTR1, ALAD1, GUN4, PRPO4	Zm00001d003234	GRMZM2G152000	Zinc finger%252C C3HC4 type family protein		37154690	37155247	+	Outside	52554
63	2	COX15, HO6, CF1, GGH1, ALAD1, OY1, YCF54, DVR1, PCR3	Zm00001d003446	GRMZM2G065073	Gamma-glutamyltranspeptidase 1		44617641	44625098	+	Outside	-2182
63	2	COX15, HO6, CF1, GGH1, ALAD1, OY1, YCF54, DVR1, PCR3	Zm00001d003447	GRMZM2G065157			44627755	44628030	+	Outside	290
64	2	LES22L3, GSA1, YCF54, HCAR1, HO7, MPEC1, PHAO1, GTR1	Zm00001d003760	GRMZM6G851663	Bifunctional inhibitor/lipid-transfer protein/seed storage 2S albumin superfamily protein	lipid binding protein1	57804441	57805296	-	Outside	-10582
64	2	LES22L3, GSA1, YCF54, HCAR1, HO7, MPEC1, PHAO1, GTR1	Zm00001d003761	GRMZM2G055279	Copper transporter 1		57847903	57848406	-	Outside	13963
65	2	SGRL1, GTS3, CHLD1, PCR3, MPEC1, ELM2, GSA1, CHLG1, GTR1, ALAD1, GUN4	Zm00001d003864	GRMZM2G041312	SNF4		63709239	63723748	+	Outside	-104889
65	2	SGRL1, GTS3, CHLD1, PCR3, MPEC1, ELM2, GSA1, CHLG1, GTR1, ALAD1, GUN4	Zm00001d003865	GRMZM2G032225	Expressed protein%3B protein		63887374	63888748	+	Outside	70515
66	2	GTR2, DVR1, GGH1, CHLG1, YCF54, CF1, CHLD1, LES22, GSA1, ALAD1, OY1, SHFC1	Zm00001d004008	GRMZM5G859148			75122349	75135616	+	Outside	-93432
66	2	GTR2, DVR1, GGH1, CHLG1, YCF54, CF1, CHLD1, LES22, GSA1, ALAD1, OY1, SHFC1	Zm00001d004009	GRMZM2G016928	60S ribosomal protein L37a-2		75235597	75238270	+	Outside	11139
67	2	SGRL1, GTR1, PHAO1, LES28, LLS1L1, LES22, PCR2, HO2	Zm00001d004123	GRMZM2G125310	Lactoylglutathione lyase		84344353	84356520	+	Outside	-102265
67	2	SGRL1, GTR1, PHAO1, LES28, LLS1L1, LES22, PCR2, HO2	Zm00001d004125	GRMZM5G858094	acetyl-CoA carboxylase2	acetyl-CoA carboxylase2	84495887	84510274	+	Outside	21038
68	2	PRPO1, PRPO4, PCR1, OY1, GUN4, COX10a, HO7, LES22L3	Zm00001d004396	GRMZM2G137984	Vacuolar protein sorting-associated protein 54 chloroplastic		108736242	108762263	-	Outside	2600
70	2	DVR1, HO6, LES22L2, CHLH1, COX15, CHPH2, NYC1L1, PCR2	Zm00001d005590	GRMZM2G100484	Nucleobase-ascorbate transporter 2	nucleobase:cation symporter5	180005803	180013761	+	Outside	-8797
70	2	DVR1, HO6, LES22L2, CHLH1, COX15, CHPH2, NYC1L1, PCR2	Zm00001d005591	GRMZM2G100475	OSJNBa0089E12.13 protein%3B protein		180015582	180017621	-	Inside
70	2	DVR1, HO6, LES22L2, CHLH1, COX15, CHPH2, NYC1L1, PCR2	Zm00001d005593				180085442	180086818	+	Outside	53368
71	2	COX10b, GGH1, LLS1L1, ELM2, PRPO3, GSA1, YCF54, CHLG1	Zm00001d005917	GRMZM2G066516	protein%3B Ternary complex factor MIP1-like protein		192687906	192692019	+	Outside	-32974
71	2	COX10b, GGH1, LLS1L1, ELM2, PRPO3, GSA1, YCF54, CHLG1	Zm00001d005918	GRMZM5G865234	Protein MIZU-KUSSEI 1		192729741	192730310	+	Inside
71	2	COX10b, GGH1, LLS1L1, ELM2, PRPO3, GSA1, YCF54, CHLG1	Zm00001d005919	GRMZM2G113257	Transcription factor bHLH51	bHLH-transcription factor 169	192761281	192762454	+	Outside	1527
72	2	SUM1, GGH2, PRPO1, MPMT1, ALAD1, LLS1, OY1, LES22L2, LES22L3, CF1L1	Zm00001d006192	GRMZM2G155337	Ypt/Rab-GAP domain of gyp1p superfamily protein		201119689	201125472	+	Outside	-124491
72	2	SUM1, GGH2, PRPO1, MPMT1, ALAD1, LLS1, OY1, LES22L2, LES22L3, CF1L1	Zm00001d006193	GRMZM2G034471	cytochrome P450 family 78 subfamily A polypeptide 8		201255021	201257277	-	Inside
72	2	SUM1, GGH2, PRPO1, MPMT1, ALAD1, LLS1, OY1, LES22L2, LES22L3, CF1L1	Zm00001d006194	GRMZM2G034260	Mediator complex subunit 10 CG5057-PA		201266019	201271833	+	Inside
72	2	SUM1, GGH2, PRPO1, MPMT1, ALAD1, LLS1, OY1, LES22L2, LES22L3, CF1L1	Zm00001d006195	GRMZM2G034113	Homeobox-leucine zipper protein ATHB-12	Homeobox-transcription factor 126	201274832	201276496	-	Outside	5143
73	2	PCR1, LLS1, CHPH1, COX10a, PCR3, GTS4, DVR1, MPEC1, GTR1	Zm00001d006215		Replication protein-like		202055895	202062873	+	Outside	-23718
73	2	PCR1, LLS1, CHPH1, COX10a, PCR3, GTS4, DVR1, MPEC1, GTR1	Zm00001d006217	GRMZM2G063533	Serine/threonine-protein kinase NAK		202081239	202085911	-	Inside
73	2	PCR1, LLS1, CHPH1, COX10a, PCR3, GTS4, DVR1, MPEC1, GTR1	Zm00001d006218	GRMZM2G365613	HVA22-like protein i		202090133	202090948	-	Inside
73	2	PCR1, LLS1, CHPH1, COX10a, PCR3, GTS4, DVR1, MPEC1, GTR1	Zm00001d006219	GRMZM2G130278	ER lumen protein retaining receptor family protein		202177264	202181030	+	Outside	62726
74	2	GTR3, MPEC1, GGH1, SGRL1, GTR1, GUN4, HO7, CHPH2, HCAR1	Zm00001d006488	GRMZM2G001820	BNR/Asp-box repeat family protein		209759336	209765334	+	Outside	-19164
74	2	GTR3, MPEC1, GGH1, SGRL1, GTR1, GUN4, HO7, CHPH2, HCAR1	Zm00001d006489	GRMZM2G479045	senescence regulator		209778893	209779471	-	Inside
74	2	GTR3, MPEC1, GGH1, SGRL1, GTR1, GUN4, HO7, CHPH2, HCAR1	Zm00001d006490		RING-H2 finger protein ATL3		209793107	209795150	-	Inside
74	2	GTR3, MPEC1, GGH1, SGRL1, GTR1, GUN4, HO7, CHPH2, HCAR1	Zm00001d006491	AC201995.4_FG001			209795527	209796014	+	Inside
74	2	GTR3, MPEC1, GGH1, SGRL1, GTR1, GUN4, HO7, CHPH2, HCAR1	Zm00001d006493	GRMZM2G470075	Protein DETOXIFICATION 40		209822231	209825657	+	Outside	24525
75	2	CF1, PRPO1, MPEC1, GGH1, GTR1, CHLH1, LLS1, GUN4, SGRL1, GTS2	Zm00001d006823	AC205608.4_FG004	Peptide transporter PTR2		217339262	217343335	-	Outside	-52352
75	2	CF1, PRPO1, MPEC1, GGH1, GTR1, CHLH1, LLS1, GUN4, SGRL1, GTS2	Zm00001d006825	GRMZM2G043579	Putative methylesterase 11 chloroplastic		217434556	217438784	-	Outside	22763
76	2	PRPO4, MPEC1, CHLG1, GTR1, NYC1, HO7, LLS1, GTS4, PCR2	Zm00001d007185	GRMZM2G003252			224106697	224110890	-	Outside	-4637
76	2	PRPO4, MPEC1, CHLG1, GTR1, NYC1, HO7, LLS1, GTS4, PCR2	Zm00001d007186	GRMZM2G003331	Apyrase 1		224112942	224116966	+	Inside
76	2	PRPO4, MPEC1, CHLG1, GTR1, NYC1, HO7, LLS1, GTS4, PCR2	Zm00001d007187	GRMZM2G003409	hydroxyproline-rich glycoprotein family protein		224120990	224123245	+	Inside
76	2	PRPO4, MPEC1, CHLG1, GTR1, NYC1, HO7, LLS1, GTS4, PCR2	Zm00001d007188	GRMZM2G003558	ETHYLENE INSENSITIVE 3-like 2 protein	EIL-transcription factor 2	224126723	224128510	-	Outside	1761
77	2	CF1L1, GSA1, MPMT1, GTR1, COX10a, GTS2, CPX2, YCF54, OY1	Zm00001d007285	GRMZM2G125196	NADP-dependent alkenal double bond reductase P2		226813483	226814994	+	Outside	-1152
77	2	CF1L1, GSA1, MPMT1, GTR1, COX10a, GTS2, CPX2, YCF54, OY1	Zm00001d007286				226835532	226836819	+	Inside
77	2	CF1L1, GSA1, MPMT1, GTR1, COX10a, GTS2, CPX2, YCF54, OY1	Zm00001d007287	GRMZM2G077256	60S ribosomal protein L18a-2		226853186	226855885	+	Outside	6739
78	2	GUN4, LES22, LES28, CF1, GSA1, LLS1L1, CHLH1, GTS2, MPMT1, ALAD1	Zm00001d007361		Endosomal targeting BRO1-like domain-containing protein		229698714	229700429	+	Outside	-1557
78	2	GUN4, LES22, LES28, CF1, GSA1, LLS1L1, CHLH1, GTS2, MPMT1, ALAD1	Zm00001d007363	GRMZM2G015933	BRASSINOSTEROID INSENSITIVE 1-associated receptor kinase 1		229723559	229730271	+	Inside
78	2	GUN4, LES22, LES28, CF1, GSA1, LLS1L1, CHLH1, GTS2, MPMT1, ALAD1	Zm00001d007364	GRMZM2G166566	Basic-leucine zipper (bZIP) transcription factor family protein		229738496	229742311	-	Outside	7512
79	2	LLS1L1, GUN4, GTR2, CHLD1, LES22, DVR1, ALAD1, OY1	Zm00001d007555		Pentatricopeptide repeat-containing protein mitochondrial	pentatricopeptide repeat protein153	234657097	234659541	-	Outside	-38313
80	2	PRPO1, GSA1, CHLG1, ALAD1, CPX2, PCR1, GTS2, GTR1, GTR2, CF1, GUN4, SHFC1, CHAO2	Zm00001d007745	AC217293.3_FG007	S-receptor kinase1	S-receptor kinase1	238606921	238613493	-	Outside	-35230
80	2	PRPO1, GSA1, CHLG1, ALAD1, CPX2, PCR1, GTS2, GTR1, GTR2, CF1, GUN4, SHFC1, CHAO2	Zm00001d007746		3-hydroxyisobutyryl-CoA hydrolase 1		238683421	238685175	+	Inside
80	2	PRPO1, GSA1, CHLG1, ALAD1, CPX2, PCR1, GTS2, GTR1, GTR2, CF1, GUN4, SHFC1, CHAO2	Zm00001d007748				238727405	238728451	-	Outside	36404
81	3	LES22, PCR2, GSA1, YCF54, CF1, PCR1, ALAD1, OY1, CHLD1, GGH1, MPMT1, NYC1L1, ELM2, LES22L2	Zm00001d039425	GRMZM2G055089			3943651	3949813	+	Outside	-29247
81	3	LES22, PCR2, GSA1, YCF54, CF1, PCR1, ALAD1, OY1, CHLD1, GGH1, MPMT1, NYC1L1, ELM2, LES22L2	Zm00001d039426	GRMZM2G055313	Beta-glucuronosyltransferase GlcAT14B		3976696	3979365	+	Inside
81	3	LES22, PCR2, GSA1, YCF54, CF1, PCR1, ALAD1, OY1, CHLD1, GGH1, MPMT1, NYC1L1, ELM2, LES22L2	Zm00001d039427	GRMZM2G055334	Protein kinase superfamily protein		3979996	3984914	-	Inside
81	3	LES22, PCR2, GSA1, YCF54, CF1, PCR1, ALAD1, OY1, CHLD1, GGH1, MPMT1, NYC1L1, ELM2, LES22L2	Zm00001d039428	GRMZM2G055404	DNA-binding WRKY	VQ motif-transcription factor18	3991577	3992224	-	Outside	7354
82	3	GTS5, NYE1, HO3, PCR3, PHAO1, LLS1, GGH1, GSA1, GTR3, MPEC2, CF1L1, FC3, PRPO3, GTR2, PRPO1, LES22, DVR1	Zm00001d039494		SIT4 phosphatase-associated family protein		5816185	5817345	+	Outside	-19830
82	3	GTS5, NYE1, HO3, PCR3, PHAO1, LLS1, GGH1, GSA1, GTR3, MPEC2, CF1L1, FC3, PRPO3, GTR2, PRPO1, LES22, DVR1	Zm00001d039495	GRMZM5G853245	Zinc finger CCCH domain-containing protein 23		5849060	5850172	+	Inside
82	3	GTS5, NYE1, HO3, PCR3, PHAO1, LLS1, GGH1, GSA1, GTR3, MPEC2, CF1L1, FC3, PRPO3, GTR2, PRPO1, LES22, DVR1	Zm00001d039496	GRMZM2G001875	R2R3MYB-domain protein	MYB-transcription factor 131	5913103	5914797	+	Inside
82	3	GTS5, NYE1, HO3, PCR3, PHAO1, LLS1, GGH1, GSA1, GTR3, MPEC2, CF1L1, FC3, PRPO3, GTR2, PRPO1, LES22, DVR1	Zm00001d039497	GRMZM2G499197	Chaperone protein ClpC1 chloroplastic		5918558	5920805	-	Inside
82	3	GTS5, NYE1, HO3, PCR3, PHAO1, LLS1, GGH1, GSA1, GTR3, MPEC2, CF1L1, FC3, PRPO3, GTR2, PRPO1, LES22, DVR1	Zm00001d039498	GRMZM2G132116	aurora b kinase1	aurora b kinase1	6001073	6005346	+	Inside
82	3	GTS5, NYE1, HO3, PCR3, PHAO1, LLS1, GGH1, GSA1, GTR3, MPEC2, CF1L1, FC3, PRPO3, GTR2, PRPO1, LES22, DVR1	Zm00001d039499	GRMZM2G132069	ATP-dependent 6-phosphofructokinase 4 chloroplastic		6010215	6014021	-	Inside
82	3	GTS5, NYE1, HO3, PCR3, PHAO1, LLS1, GGH1, GSA1, GTR3, MPEC2, CF1L1, FC3, PRPO3, GTR2, PRPO1, LES22, DVR1	Zm00001d039500		PIF1-like helicase		6072563	6073027	+	Outside	56379
83	3	CHLH1, HO3, COX10b, LES28, GTS4, SGRL1, CHLG1, GUN4, RCCR1	Zm00001d039564	GRMZM2G111846	ARM repeat superfamily protein		8065603	8073622	+	Outside	-21286
83	3	CHLH1, HO3, COX10b, LES28, GTS4, SGRL1, CHLG1, GUN4, RCCR1	Zm00001d039565	GRMZM2G084125			8100419	8101465	-	Inside
83	3	CHLH1, HO3, COX10b, LES28, GTS4, SGRL1, CHLG1, GUN4, RCCR1	Zm00001d039566	GRMZM2G083810	17.5 kDa class II heat shock protein	heat shock protein18f	8104720	8105217	+	Inside
83	3	CHLH1, HO3, COX10b, LES28, GTS4, SGRL1, CHLG1, GUN4, RCCR1	Zm00001d039567	GRMZM2G083797	LRR protein WM1.10		8105931	8108924	-	Inside
83	3	CHLH1, HO3, COX10b, LES28, GTS4, SGRL1, CHLG1, GUN4, RCCR1	Zm00001d039568	GRMZM2G083763	Polynucleotide 5'-hydroxyl-kinase NOL9		8111485	8115811	-	Inside
83	3	CHLH1, HO3, COX10b, LES28, GTS4, SGRL1, CHLG1, GUN4, RCCR1	Zm00001d039569	GRMZM2G382427			8118477	8119052	-	Outside	1281
84	3	GTS2, PRPO2, YCF54, CF1, CHLD1, GGH1, GSA1, ALAD1, OY1	Zm00001d039947	GRMZM2G132678	Spermidine hydroxycinnamoyl transferase		20216143	20227371	-	Outside	-59179
84	3	GTS2, PRPO2, YCF54, CF1, CHLD1, GGH1, GSA1, ALAD1, OY1	Zm00001d039951	GRMZM2G302002	Spermidine hydroxycinnamoyl transferase		20366779	20367924	-	Outside	64343
85	3	CF1, LES22, GGH1, YCF54, DVR1, ALAD1, OY1, GTR1, GTR2	Zm00001d039980				21590966	21591298	+	Outside	-1410
85	3	CF1, LES22, GGH1, YCF54, DVR1, ALAD1, OY1, GTR1, GTR2	Zm00001d039981		Phosphatidylinositol/phosphatidylcholine transfer protein SFH13		21725432	21731309	+	Outside	106332
86	3	HCAR1, MPEC1, MPMT1, ALAD1, GSA1, CHPH1, PHAO1, LLS1L5	Zm00001d040236	GRMZM2G464246			33244332	33246922	+	Outside	-80545
86	3	HCAR1, MPEC1, MPMT1, ALAD1, GSA1, CHPH1, PHAO1, LLS1L5	Zm00001d040238	GRMZM2G134149	Probable uridine nucleosidase 2	nucleoside N-ribohydrolase2	33378958	33381861	+	Outside	24573
87	3	CHPH3/CHAO1, GGH1, CF1L1, CF1, CHLD1, DVR1, MPEC1, CHLG1, ALAD1, HO7	Zm00001d040710	GRMZM2G314667			59535876	59536193	-	Outside	-23214
87	3	CHPH3/CHAO1, GGH1, CF1L1, CF1, CHLD1, DVR1, MPEC1, CHLG1, ALAD1, HO7	Zm00001d040711		Protein GFS12		59632308	59633892	-	Outside	50060
88	3	COX10a, LLS1, GTR2, PRPO4, ELM2, ALAD1, GSA1, NYC1	Zm00001d041088	AC225185.3_FG004	WEB family protein		96602269	96606539	+	Outside	-34839
89	3	LES22, NYC1L1, ELM2, LLS1, ALAD1, OY1, LES22L2, HO6	Zm00001d041603	GRMZM2G122443	Protein OS-9 homolog		129427114	129430257	+	Outside	-2887
89	3	LES22, NYC1L1, ELM2, LLS1, ALAD1, OY1, LES22L2, HO6	Zm00001d041604	GRMZM2G160902	bZIP transcription factor 53	bZIP-transcription factor 48	129456939	129457397	-	Inside
89	3	LES22, NYC1L1, ELM2, LLS1, ALAD1, OY1, LES22L2, HO6	Zm00001d041606	GRMZM2G112074	DNA replication licensing factor MCM7	minichromosome maintenance2	129567273	129572209	+	Outside	104929
90	3	CPX2, COX10a, HCAR1, YCF54, CF1, LES22, DVR1, PCR3, MPEC1, GSA1, CHLG1, OY1, GUN4	Zm00001d041657	GRMZM2G006841	OSJNBa0024J22.14 protein		132176145	132177234	+	Outside	-105118
90	3	CPX2, COX10a, HCAR1, YCF54, CF1, LES22, DVR1, PCR3, MPEC1, GSA1, CHLG1, OY1, GUN4	Zm00001d041660	GRMZM2G140101	phytase1	phytase1	132281342	132282505	-	Inside
91	3	LES22, CF1, CHLD1, MPEC1, GSA1, GTR1, ALAD1, GTR3	Zm00001d041775	GRMZM2G168510	2-dehydro-3-deoxyphosphooctonate aldolase 2		137091203	137104652	+	Outside	-425
92	3	PHAO1, PCR1, NYC1, SHFC1, CHLD1, PCR3, GTR1, ALAD1	Zm00001d041934				144221392	144222525	-	Outside	-92510
92	3	PHAO1, PCR1, NYC1, SHFC1, CHLD1, PCR3, GTR1, ALAD1	Zm00001d041935	GRMZM2G369799	Transcription factor MYB44	MYB-transcription factor 127	144357752	144358546	+	Outside	14456
93	3	GTR2, YCF54, CF1, CHLD1, PCR3, GGH1, GSA1, CHLG1, ALAD1, OY1, GUN4	Zm00001d042311		General transcription factor 2-related zinc finger protein		160321469	160324128	-	Outside	-49691
93	3	GTR2, YCF54, CF1, CHLD1, PCR3, GGH1, GSA1, CHLG1, ALAD1, OY1, GUN4	Zm00001d042312	GRMZM2G471529	histidine kinase2	histidine kinase2	160473898	160480245	+	Outside	102738
94	3	GTR2, YCF54, CF1, PCR2, PRPO1, CHLD1, PRPO4, DVR1, ELM2, GGH1, GSA1, CHLG1, ALAD1, OY1, LES22	Zm00001d042368				163424098	163426506	+	Outside	-76049
94	3	GTR2, YCF54, CF1, PCR2, PRPO1, CHLD1, PRPO4, DVR1, ELM2, GGH1, GSA1, CHLG1, ALAD1, OY1, LES22	Zm00001d042370	GRMZM2G146697	AP-4 complex subunit epsilon		163507252	163516299	+	Outside	6768
95	3	CF1L1, YCF54, CF1, GGH1, ALAD1, PCR3, NEC4, COX10b	Zm00001d042444		Ypt/Rab-GAP domain of gyp1p superfamily protein		167655968	167659163	+	Outside	-71046
95	3	CF1L1, YCF54, CF1, GGH1, ALAD1, PCR3, NEC4, COX10b	Zm00001d042445	GRMZM2G085113	Protein terminal ear1	terminal ear1	167821561	167825000	-	Outside	64908
96	3	GTS2, GTR2, PRPO4, MPEC1, ELM2, GTR1, LLS1L1, GTS3, LES28, YCF54, PRPO1, PCR3, CHLH1, ALAD1, OY1, HO2	Zm00001d042556		Exopolygalacturonase clone GBGE184	polygalacturonase109	171674280	171676629	-	Outside	-1277
96	3	GTS2, GTR2, PRPO4, MPEC1, ELM2, GTR1, LLS1L1, GTS3, LES28, YCF54, PRPO1, PCR3, CHLH1, ALAD1, OY1, HO2	Zm00001d042557		Serine/arginine-rich splicing factor SR45a		171678085	171684082	+	Inside
96	3	GTS2, GTR2, PRPO4, MPEC1, ELM2, GTR1, LLS1L1, GTS3, LES28, YCF54, PRPO1, PCR3, CHLH1, ALAD1, OY1, HO2	Zm00001d042558	GRMZM2G328795	TPR repeat-containing protein ZIP4		171709825	171713242	-	Inside
96	3	GTS2, GTR2, PRPO4, MPEC1, ELM2, GTR1, LLS1L1, GTS3, LES28, YCF54, PRPO1, PCR3, CHLH1, ALAD1, OY1, HO2	Zm00001d042560	GRMZM2G118250	LOB domain-containing protein 6	indeterminate gametophyte1	171820603	171823900	-	Outside	94878
97	3	SGRL1, GTR1, YCF54, CF1, CHLD1, DVR1, GSA1, OY1	Zm00001d042580	GRMZM5G813651	NAC domain-containing protein 35	NAC-transcription factor 95	172642954	172645804	-	Outside	-38369
97	3	SGRL1, GTR1, YCF54, CF1, CHLD1, DVR1, GSA1, OY1	Zm00001d042581	GRMZM2G080825	S-adenosyl-L-methionine-dependent methyltransferases superfamily protein		172687319	172688656	+	Inside
97	3	SGRL1, GTR1, YCF54, CF1, CHLD1, DVR1, GSA1, OY1	Zm00001d042582	GRMZM2G080917	PHD finger protein	Alfin-like-transcription factor 13	172730778	172735201	+	Outside	35101
98	3	NYC1, GTR2, CHLD1, PCR3, MPEC1, GSA1, OY1, COX10a	Zm00001d042670	GRMZM2G167247	Erythroid differentiation-related factor 1-like protein%3B protein		176198893	176205609	+	Outside	-35917
98	3	NYC1, GTR2, CHLD1, PCR3, MPEC1, GSA1, OY1, COX10a	Zm00001d042672	GRMZM2G037229	Probable magnesium transporter NIPA6		176262551	176264469	+	Outside	13814
99	3	PRPO5, CHAO2, PRPO3, LES22L3, OY1, GTR2, COX15, SUM2, HO3, SHFC1, GGH2	Zm00001d042722	GRMZM5G893764			178190006	178194452	-	Outside	-26234
99	3	PRPO5, CHAO2, PRPO3, LES22L3, OY1, GTR2, COX15, SUM2, HO3, SHFC1, GGH2	Zm00001d042723	AC155610.2_FG007	Omega-hydroxypalmitate O-feruloyl transferase		178231343	178234426	+	Inside
99	3	PRPO5, CHAO2, PRPO3, LES22L3, OY1, GTR2, COX15, SUM2, HO3, SHFC1, GGH2	Zm00001d042724	GRMZM5G866954	TUB-transcription factor 2	TUB-transcription factor 2	178236350	178240117	-	Inside
99	3	PRPO5, CHAO2, PRPO3, LES22L3, OY1, GTR2, COX15, SUM2, HO3, SHFC1, GGH2	Zm00001d042725	AC155610.2_FG009	Sm-like protein LSM3B		178246316	178249365	+	Inside
99	3	PRPO5, CHAO2, PRPO3, LES22L3, OY1, GTR2, COX15, SUM2, HO3, SHFC1, GGH2	Zm00001d042726	GRMZM5G854473	Protein BOLA2		178251719	178252839	+	Inside
99	3	PRPO5, CHAO2, PRPO3, LES22L3, OY1, GTR2, COX15, SUM2, HO3, SHFC1, GGH2	Zm00001d042727	GRMZM5G836250	Fructose-16-bisphosphatase cytosolic		178253843	178256630	-	Inside
99	3	PRPO5, CHAO2, PRPO3, LES22L3, OY1, GTR2, COX15, SUM2, HO3, SHFC1, GGH2	Zm00001d042729	GRMZM2G178244	VAMP-like protein YKT61		178333199	178338134	-	Outside	78869
100	3	PHAO1, PCR3, OY1, MPMT1, CF1L1, SHFC1, GTS3, PRPO4, CHLH1	Zm00001d042750	GRMZM2G074236	Protein YLS9		178872220	178872918	+	Outside	-16028
100	3	PHAO1, PCR3, OY1, MPMT1, CF1L1, SHFC1, GTS3, PRPO4, CHLH1	Zm00001d042751	GRMZM2G074229			178890953	178891465	-	Inside
100	3	PHAO1, PCR3, OY1, MPMT1, CF1L1, SHFC1, GTS3, PRPO4, CHLH1	Zm00001d042752	GRMZM2G434098	Plant-specific domain TIGR01568 family protein	OVATE-transcription factor 14	178900363	178901103	+	Outside	5539
101	3	CHPH2, LLS1L1, DVR1, MPEC1, ELM2, GGH1, GSA1, LLS1, PRPO1, SHFC1, MPMT1, GTR1, CHLG1, CF1L1, YCF54, HCAR1, PCR3, GTS2, SGRL1, CHPH3/CHAO1	Zm00001d042849	GRMZM2G005112		MYB-related-transcription factor 46	182051853	182052850	+	Outside	-2133
101	3	CHPH2, LLS1L1, DVR1, MPEC1, ELM2, GGH1, GSA1, LLS1, PRPO1, SHFC1, MPMT1, GTR1, CHLG1, CF1L1, YCF54, HCAR1, PCR3, GTS2, SGRL1, CHPH3/CHAO1	Zm00001d042850	GRMZM2G005000	RING/FYVE/PHD zinc finger superfamily protein		182057481	182061386	+	Inside
101	3	CHPH2, LLS1L1, DVR1, MPEC1, ELM2, GGH1, GSA1, LLS1, PRPO1, SHFC1, MPMT1, GTR1, CHLG1, CF1L1, YCF54, HCAR1, PCR3, GTS2, SGRL1, CHPH3/CHAO1	Zm00001d042851	GRMZM2G004949	Phosphatidylinositol:ceramide inositolphosphotransferase 1		182063972	182069662	-	Inside
101	3	CHPH2, LLS1L1, DVR1, MPEC1, ELM2, GGH1, GSA1, LLS1, PRPO1, SHFC1, MPMT1, GTR1, CHLG1, CF1L1, YCF54, HCAR1, PCR3, GTS2, SGRL1, CHPH3/CHAO1	Zm00001d042852		Scarecrow-like protein 6		182079970	182081122	+	Outside	13804
102	3	GTR2, YCF54, CF1, PCR3, GSA1, CHLG1, ALAD1, SHFC1, HO7	Zm00001d043188	GRMZM2G139329	DNA-(apurinic or apyrimidinic site) lyase chloroplastic		190965694	190973192	-	Outside	-22114
102	3	GTR2, YCF54, CF1, PCR3, GSA1, CHLG1, ALAD1, SHFC1, HO7	Zm00001d043190	GRMZM2G372440			191129617	191130423	-	Outside	112568
103	3	FC3, CHLH1, GTS2, HO7, CF1, DVR1, GSA1, GTR1	Zm00001d043421	GRMZM2G028159			199156004	199157305	+	Outside	-4582
103	3	FC3, CHLH1, GTS2, HO7, CF1, DVR1, GSA1, GTR1	Zm00001d043422	GRMZM2G028234	RING-H2 finger protein ATL2K		199163496	199164221	-	Inside
103	3	FC3, CHLH1, GTS2, HO7, CF1, DVR1, GSA1, GTR1	Zm00001d043423		Transcription factor TCP4		199284014	199285462	-	Outside	86552
104	3	LLS1L1, RCCR1, CHPH3/CHAO1, HCAR1, OY1, YCF54, LLS1L5, CHPH2	Zm00001d043510	GRMZM2G177929	IQ-domain 25	IQ-domain 10	202337387	202341138	-	Outside	-709
104	3	LLS1L1, RCCR1, CHPH3/CHAO1, HCAR1, OY1, YCF54, LLS1L5, CHPH2	Zm00001d043511	GRMZM5G856653	hexokinase5	hexokinase5	202355009	202361480	+	Inside
104	3	LLS1L1, RCCR1, CHPH3/CHAO1, HCAR1, OY1, YCF54, LLS1L5, CHPH2	Zm00001d043512	GRMZM2G177883	Protein kinase family protein with leucine-rich repeat domain		202361988	202365947	-	Inside
104	3	LLS1L1, RCCR1, CHPH3/CHAO1, HCAR1, OY1, YCF54, LLS1L5, CHPH2	Zm00001d043513				202368413	202388807	+	Outside	1775
105	3	PCR3, YCF54, PRPO1, CHLD1, DVR1, GGH1, SUM1, PCR1, CHLG1, CHAO2, SGRL1, GTR1, MPEC1, PRPO4, PHAO1, GSA1, RCCR1, SUM2, CF1, OY1, LLS1, HO6, HO2	Zm00001d043702	AC194298.3_FG005	Arabinogalactan peptide 3		207877586	207877774	-	Outside	-1832
105	3	PCR3, YCF54, PRPO1, CHLD1, DVR1, GGH1, SUM1, PCR1, CHLG1, CHAO2, SGRL1, GTR1, MPEC1, PRPO4, PHAO1, GSA1, RCCR1, SUM2, CF1, OY1, LLS1, HO6, HO2	Zm00001d043703	GRMZM2G091494	Anoctamin-like protein	starch branching enzyme IIb interacting protein2	207880185	207886233	+	Inside
105	3	PCR3, YCF54, PRPO1, CHLD1, DVR1, GGH1, SUM1, PCR1, CHLG1, CHAO2, SGRL1, GTR1, MPEC1, PRPO4, PHAO1, GSA1, RCCR1, SUM2, CF1, OY1, LLS1, HO6, HO2	Zm00001d043704	GRMZM2G392345			207885776	207886066	-	Inside
105	3	PCR3, YCF54, PRPO1, CHLD1, DVR1, GGH1, SUM1, PCR1, CHLG1, CHAO2, SGRL1, GTR1, MPEC1, PRPO4, PHAO1, GSA1, RCCR1, SUM2, CF1, OY1, LLS1, HO6, HO2	Zm00001d043705	GRMZM2G159948	RNA polymerase II transcriptional coactivator KELP	p15 (PC4 Sub1)-transcription factor 1	207917857	207926660	+	Inside
105	3	PCR3, YCF54, PRPO1, CHLD1, DVR1, GGH1, SUM1, PCR1, CHLG1, CHAO2, SGRL1, GTR1, MPEC1, PRPO4, PHAO1, GSA1, RCCR1, SUM2, CF1, OY1, LLS1, HO6, HO2	Zm00001d043706	GRMZM2G159937	DNA binding protein	bHLH-transcription factor 57	207941097	207942500	-	Outside	7146
106	3	GSA1, SUM1, CHLH2, MPEC2, HO7, MPEC1, YCF54, CF1	Zm00001d043874	GRMZM2G076064	SPOROCYTELESS-like EAR-containing protein 3 [Source:UniProtKB/TrEMBL%3BAcc:A0A1D6NFV2]		212659599	212661306	-	Outside	-7849
106	3	GSA1, SUM1, CHLH2, MPEC2, HO7, MPEC1, YCF54, CF1	Zm00001d043875	GRMZM2G122584	Potassium/sodium hyperpolarization-activated cyclic nucleotide-gated channel 1		212671355	212672086	-	Inside
106	3	GSA1, SUM1, CHLH2, MPEC2, HO7, MPEC1, YCF54, CF1	Zm00001d043877	GRMZM2G122615	NAC domain-containing protein 72	NAC-transcription factor 94	212680911	212681900	+	Inside
106	3	GSA1, SUM1, CHLH2, MPEC2, HO7, MPEC1, YCF54, CF1	Zm00001d043878	GRMZM2G037368	rootless with undetectable meristems1	rootless with undetectable meristems1	212687925	212691045	-	Inside
106	3	GSA1, SUM1, CHLH2, MPEC2, HO7, MPEC1, YCF54, CF1	Zm00001d043879	GRMZM2G037469	Galactosylgalactosylxylosylprotein 3-beta-glucuronosyltransferase 1		212719865	212723908	+	Outside	13063
107	3	CHPH2, GTR2, YCF54, CF1, DVR1, GSA1, MPMT1, OY1, GUN4, GTR1	Zm00001d043982				215543799	215550433	+	Outside	-32864
107	3	CHPH2, GTR2, YCF54, CF1, DVR1, GSA1, MPMT1, OY1, GUN4, GTR1	Zm00001d043984	GRMZM2G159498	Integral membrane protein-like		215620670	215622897	-	Outside	34187
108	3	GTS5, PRPO3, LES28, PCR1, CPX2, LES22L3, HO6, CHPH3/CHAO1, PRPO2	Zm00001d044004	GRMZM2G160971	Ethylene-responsive transcription factor CRF4	AP2-EREBP-transcription factor 208	216213660	216214559	+	Outside	-26543
108	3	GTS5, PRPO3, LES28, PCR1, CPX2, LES22L3, HO6, CHPH3/CHAO1, PRPO2	Zm00001d044005	GRMZM2G432918			216247582	216249147	-	Inside
108	3	GTS5, PRPO3, LES28, PCR1, CPX2, LES22L3, HO6, CHPH3/CHAO1, PRPO2	Zm00001d044007				216286195	216286818	-	Outside	33713
109	3	LLS1L1, PHAO1, GTS2, MPMT1, ALAD1, CF1L1, LES22, LES22L2, LLS1L5	Zm00001d044157		cytochrome P450 family 72 subfamily A polypeptide 8		220719688	220721950	+	Outside	-28339
109	3	LLS1L1, PHAO1, GTS2, MPMT1, ALAD1, CF1L1, LES22, LES22L2, LLS1L5	Zm00001d044159	GRMZM2G129860	cytochrome P450 11	cytochrome P450 11	220748190	220754600	+	Inside
109	3	LLS1L1, PHAO1, GTS2, MPMT1, ALAD1, CF1L1, LES22, LES22L2, LLS1L5	Zm00001d044162	AC198725.4_FG009	Probable WRKY transcription factor 71	WRKY-transcription factor 64	220824499	220827409	-	Outside	65366
110	3	YCF54, PRPO4, PHAO1, OY1, GTR2, CF1, CHLD1, LES22, DVR1, PCR3, MPEC1, ELM2, GSA1, MPMT1, CHLG1, GTR1, ALAD1, GUN4	Zm00001d044235	GRMZM2G125571			222721378	222722379	+	Outside	-12633
110	3	YCF54, PRPO4, PHAO1, OY1, GTR2, CF1, CHLD1, LES22, DVR1, PCR3, MPEC1, ELM2, GSA1, MPMT1, CHLG1, GTR1, ALAD1, GUN4	Zm00001d044237	GRMZM2G342693	Protein transport protein Sec61 subunit beta		222758012	222758257	+	Outside	8013
111	3	HO2, YCF54, CF1, CF1L1, PCR3, ELM2, GGH1, MPMT1, OY1, FC2	Zm00001d044285	GRMZM2G116584	calcineurin B-like10	calcineurin B-like10	224212852	224216726	+	Outside	-6982
111	3	HO2, YCF54, CF1, CF1L1, PCR3, ELM2, GGH1, MPMT1, OY1, FC2	Zm00001d044286				224220311	224224393	-	Inside
111	3	HO2, YCF54, CF1, CF1L1, PCR3, ELM2, GGH1, MPMT1, OY1, FC2	Zm00001d044287	GRMZM2G116135	Ribosomal protein L19		224227926	224230670	-	Inside
111	3	HO2, YCF54, CF1, CF1L1, PCR3, ELM2, GGH1, MPMT1, OY1, FC2	Zm00001d044288	GRMZM2G130305	alpha/beta-Hydrolases superfamily protein		224349905	224352639	+	Outside	110548
112	3	CHAO2, PRPO4, MPEC1, NYC1, GTR1, SGRL1, GGH1, MPMT1, GTS3, GSA1, GTS2, CF1L1	Zm00001d044459	GRMZM2G064753	Cytochrome c oxidase polypeptide Vb		228697874	228702288	+	Outside	-4017
112	3	CHAO2, PRPO4, MPEC1, NYC1, GTR1, SGRL1, GGH1, MPMT1, GTS3, GSA1, GTS2, CF1L1	Zm00001d044460	GRMZM2G481362	alpha/beta-Hydrolases superfamily protein		228716052	228718962	+	Inside
112	3	CHAO2, PRPO4, MPEC1, NYC1, GTR1, SGRL1, GGH1, MPMT1, GTS3, GSA1, GTS2, CF1L1	Zm00001d044461	GRMZM2G134234			228815712	228816647	-	Outside	90953
113	3	GGH2, NYE2, PRPO4, CHPH1, CF1L1, CF1, GGH1, OY1	Zm00001d044533	GRMZM2G011592	Vacuolar cation/proton exchanger 3	calcium exchanger3	231100304	231105284	-	Outside	-5308
113	3	GGH2, NYE2, PRPO4, CHPH1, CF1L1, CF1, GGH1, OY1	Zm00001d044534	GRMZM2G151319	NEP-interacting protein 1		231135882	231138332	+	Inside
113	3	GGH2, NYE2, PRPO4, CHPH1, CF1L1, CF1, GGH1, OY1	Zm00001d044535	GRMZM2G154245	WAT1-related protein		231196112	231198778	+	Outside	58656
114	3	HCAR1, MPEC1, COX10a, GUN4, CHLD1, MPMT1, ALAD1, LES22, CF1L1	Zm00001d044677	GRMZM2G060811			234649677	234650205	+	Outside	-13712
114	3	HCAR1, MPEC1, COX10a, GUN4, CHLD1, MPMT1, ALAD1, LES22, CF1L1	Zm00001d044680	AC194362.3_FG003	Probable WRKY transcription factor 38	WRKY-transcription factor 5	234675094	234677643	+	Inside
114	3	HCAR1, MPEC1, COX10a, GUN4, CHLD1, MPMT1, ALAD1, LES22, CF1L1	Zm00001d044682	GRMZM2G501775	Probable WRKY transcription factor 38	WRKY-transcription factor 4	234788638	234791964	+	Outside	102575
115	4	GTR3, RCCR1, HO3, CHLH1, LLS1L1, YCF54, SUM1, LES28, GTS2	Zm00001d048636		Disease resistance protein RPM1		2418845	2419582	-	Outside	-1155
115	4	GTR3, RCCR1, HO3, CHLH1, LLS1L1, YCF54, SUM1, LES28, GTS2	Zm00001d048637		Disease resistance RPP13-like protein 4		2421429	2434362	+	Inside
115	4	GTR3, RCCR1, HO3, CHLH1, LLS1L1, YCF54, SUM1, LES28, GTS2	Zm00001d048639	GRMZM2G013170	Disease resistance protein RPM1		2460061	2463705	+	Outside	4082
116	4	LLS1, CHLH1, CF1, LES22, GGH1, GUN4, GTR3, FC2, CHPH3/CHAO1, NYC1	Zm00001d048697	GRMZM2G441115	Putative MADS-box transcription factor family protein	MADS-transcription factor 40	3464266	3467995	-	Outside	-1475
116	4	LLS1, CHLH1, CF1, LES22, GGH1, GUN4, GTR3, FC2, CHPH3/CHAO1, NYC1	Zm00001d048698				3500823	3505327	+	Inside
116	4	LLS1, CHLH1, CF1, LES22, GGH1, GUN4, GTR3, FC2, CHPH3/CHAO1, NYC1	Zm00001d048699	GRMZM2G422877			3500902	3501294	-	Inside
116	4	LLS1, CHLH1, CF1, LES22, GGH1, GUN4, GTR3, FC2, CHPH3/CHAO1, NYC1	Zm00001d048701	GRMZM2G525605			3509534	3516197	-	Outside	3329
117	4	HCAR1, RCCR1, HO7, NEC4, SHFC1, CHPH3/CHAO1, GSA1, PCR2, CHPH1, CHLG1, SUM1, NYC1L1, COX10a, GTS5, PRPO4, GTR1, SGRL1, GTS4, HO2, GGH2, MPMT1, PRPO1, MPEC2	Zm00001d048790				5583821	5585671	-	Outside	-41939
117	4	HCAR1, RCCR1, HO7, NEC4, SHFC1, CHPH3/CHAO1, GSA1, PCR2, CHPH1, CHLG1, SUM1, NYC1L1, COX10a, GTS5, PRPO4, GTR1, SGRL1, GTS4, HO2, GGH2, MPMT1, PRPO1, MPEC2	Zm00001d048792				5628003	5632214	-	Inside
117	4	HCAR1, RCCR1, HO7, NEC4, SHFC1, CHPH3/CHAO1, GSA1, PCR2, CHPH1, CHLG1, SUM1, NYC1L1, COX10a, GTS5, PRPO4, GTR1, SGRL1, GTS4, HO2, GGH2, MPMT1, PRPO1, MPEC2	Zm00001d048793	GRMZM2G165348	Cysteine-rich receptor-like protein kinase 41		5635957	5636853	-	Inside
117	4	HCAR1, RCCR1, HO7, NEC4, SHFC1, CHPH3/CHAO1, GSA1, PCR2, CHPH1, CHLG1, SUM1, NYC1L1, COX10a, GTS5, PRPO4, GTR1, SGRL1, GTS4, HO2, GGH2, MPMT1, PRPO1, MPEC2	Zm00001d048794	GRMZM2G165383	Phosphoserine phosphatase chloroplastic		5640579	5644397	+	Inside
117	4	HCAR1, RCCR1, HO7, NEC4, SHFC1, CHPH3/CHAO1, GSA1, PCR2, CHPH1, CHLG1, SUM1, NYC1L1, COX10a, GTS5, PRPO4, GTR1, SGRL1, GTS4, HO2, GGH2, MPMT1, PRPO1, MPEC2	Zm00001d048795	GRMZM2G165461	SPR1		5650242	5651052	+	Inside
117	4	HCAR1, RCCR1, HO7, NEC4, SHFC1, CHPH3/CHAO1, GSA1, PCR2, CHPH1, CHLG1, SUM1, NYC1L1, COX10a, GTS5, PRPO4, GTR1, SGRL1, GTS4, HO2, GGH2, MPMT1, PRPO1, MPEC2	Zm00001d048796	GRMZM2G468260	RING/U-box superfamily protein		5651769	5655950	-	Inside
117	4	HCAR1, RCCR1, HO7, NEC4, SHFC1, CHPH3/CHAO1, GSA1, PCR2, CHPH1, CHLG1, SUM1, NYC1L1, COX10a, GTS5, PRPO4, GTR1, SGRL1, GTS4, HO2, GGH2, MPMT1, PRPO1, MPEC2	Zm00001d048797		Protein MOR1		5656674	5657872	-	Inside
117	4	HCAR1, RCCR1, HO7, NEC4, SHFC1, CHPH3/CHAO1, GSA1, PCR2, CHPH1, CHLG1, SUM1, NYC1L1, COX10a, GTS5, PRPO4, GTR1, SGRL1, GTS4, HO2, GGH2, MPMT1, PRPO1, MPEC2	Zm00001d048798		Protein MEI2-like 1		5677103	5679695	-	Inside
117	4	HCAR1, RCCR1, HO7, NEC4, SHFC1, CHPH3/CHAO1, GSA1, PCR2, CHPH1, CHLG1, SUM1, NYC1L1, COX10a, GTS5, PRPO4, GTR1, SGRL1, GTS4, HO2, GGH2, MPMT1, PRPO1, MPEC2	Zm00001d048799	GRMZM2G123996	Pistil-specific extensin-like protein		5692115	5694484	-	Inside
117	4	HCAR1, RCCR1, HO7, NEC4, SHFC1, CHPH3/CHAO1, GSA1, PCR2, CHPH1, CHLG1, SUM1, NYC1L1, COX10a, GTS5, PRPO4, GTR1, SGRL1, GTS4, HO2, GGH2, MPMT1, PRPO1, MPEC2	Zm00001d048800		2-oxoglutarate (2OG) and Fe(II)-dependent oxygenase superfamily protein		5743698	5747832	+	Inside
117	4	HCAR1, RCCR1, HO7, NEC4, SHFC1, CHPH3/CHAO1, GSA1, PCR2, CHPH1, CHLG1, SUM1, NYC1L1, COX10a, GTS5, PRPO4, GTR1, SGRL1, GTS4, HO2, GGH2, MPMT1, PRPO1, MPEC2	Zm00001d048801	GRMZM5G877647	Protein ELF4-LIKE 4		5759011	5759400	-	Inside
117	4	HCAR1, RCCR1, HO7, NEC4, SHFC1, CHPH3/CHAO1, GSA1, PCR2, CHPH1, CHLG1, SUM1, NYC1L1, COX10a, GTS5, PRPO4, GTR1, SGRL1, GTS4, HO2, GGH2, MPMT1, PRPO1, MPEC2	Zm00001d048802	GRMZM2G058447	Glycine-rich domain-containing protein 1		5763281	5770165	+	Inside
117	4	HCAR1, RCCR1, HO7, NEC4, SHFC1, CHPH3/CHAO1, GSA1, PCR2, CHPH1, CHLG1, SUM1, NYC1L1, COX10a, GTS5, PRPO4, GTR1, SGRL1, GTS4, HO2, GGH2, MPMT1, PRPO1, MPEC2	Zm00001d048804	GRMZM2G076435	C globular stage isoform 1		5796759	5799180	+	Outside	11937
118	4	HCAR1, SUM2, CHLG1, YCF54, CF1, LES22, CHPH3/CHAO1, NYC1L1, CPX2, DVR1, CHLD1, GSA1, MPMT1, ALAD1, PCR2, HO3, ELM2, LES28, HO2, LES22L1	Zm00001d048856	GRMZM2G169160	seryl-tRNA synthetase	seryl-tRNA synthetase	6442970	6454443	-	Outside	-36850
118	4	HCAR1, SUM2, CHLG1, YCF54, CF1, LES22, CHPH3/CHAO1, NYC1L1, CPX2, DVR1, CHLD1, GSA1, MPMT1, ALAD1, PCR2, HO3, ELM2, LES28, HO2, LES22L1	Zm00001d048857	GRMZM2G011364	SEC12-like protein 2		6480130	6484794	+	Inside
118	4	HCAR1, SUM2, CHLG1, YCF54, CF1, LES22, CHPH3/CHAO1, NYC1L1, CPX2, DVR1, CHLD1, GSA1, MPMT1, ALAD1, PCR2, HO3, ELM2, LES28, HO2, LES22L1	Zm00001d048859	GRMZM2G089598	C globular stage isoform 1		6486143	6487382	+	Inside
118	4	HCAR1, SUM2, CHLG1, YCF54, CF1, LES22, CHPH3/CHAO1, NYC1L1, CPX2, DVR1, CHLD1, GSA1, MPMT1, ALAD1, PCR2, HO3, ELM2, LES28, HO2, LES22L1	Zm00001d048860	GRMZM2G421495	ABC transporter G family member 40		6569539	6578184	+	Inside
118	4	HCAR1, SUM2, CHLG1, YCF54, CF1, LES22, CHPH3/CHAO1, NYC1L1, CPX2, DVR1, CHLD1, GSA1, MPMT1, ALAD1, PCR2, HO3, ELM2, LES28, HO2, LES22L1	Zm00001d048861	GRMZM2G421509	Probable flavin-containing monooxygenase 1		6607074	6609147	+	Inside
118	4	HCAR1, SUM2, CHLG1, YCF54, CF1, LES22, CHPH3/CHAO1, NYC1L1, CPX2, DVR1, CHLD1, GSA1, MPMT1, ALAD1, PCR2, HO3, ELM2, LES28, HO2, LES22L1	Zm00001d048862		saposin B domain-containing protein		6616786	6620036	-	Inside
118	4	HCAR1, SUM2, CHLG1, YCF54, CF1, LES22, CHPH3/CHAO1, NYC1L1, CPX2, DVR1, CHLD1, GSA1, MPMT1, ALAD1, PCR2, HO3, ELM2, LES28, HO2, LES22L1	Zm00001d048863				6622591	6624135	-	Inside
118	4	HCAR1, SUM2, CHLG1, YCF54, CF1, LES22, CHPH3/CHAO1, NYC1L1, CPX2, DVR1, CHLD1, GSA1, MPMT1, ALAD1, PCR2, HO3, ELM2, LES28, HO2, LES22L1	Zm00001d048864		AT2G30750 (E%3D2e-080) CYP71A12 | CYP71A12 (cytochrome P450 family 71 subfamily A polypeptide 12)%3B electron carrier/ heme binding / iron ion binding / monooxygenase/ oxygen binding		6626454	6627678	+	Inside
118	4	HCAR1, SUM2, CHLG1, YCF54, CF1, LES22, CHPH3/CHAO1, NYC1L1, CPX2, DVR1, CHLD1, GSA1, MPMT1, ALAD1, PCR2, HO3, ELM2, LES28, HO2, LES22L1	Zm00001d048865	GRMZM2G122498	Putative cytochrome P450 superfamily protein		6682746	6684566	-	Inside
118	4	HCAR1, SUM2, CHLG1, YCF54, CF1, LES22, CHPH3/CHAO1, NYC1L1, CPX2, DVR1, CHLD1, GSA1, MPMT1, ALAD1, PCR2, HO3, ELM2, LES28, HO2, LES22L1	Zm00001d048866	GRMZM2G122503	(Z)-3-hexen-1-ol acetyltransferase		6685773	6687431	+	Inside
118	4	HCAR1, SUM2, CHLG1, YCF54, CF1, LES22, CHPH3/CHAO1, NYC1L1, CPX2, DVR1, CHLD1, GSA1, MPMT1, ALAD1, PCR2, HO3, ELM2, LES28, HO2, LES22L1	Zm00001d048867	GRMZM2G445854	Ent-copalyl diphosphate synthase chloroplastic		6754451	6757643	+	Inside
118	4	HCAR1, SUM2, CHLG1, YCF54, CF1, LES22, CHPH3/CHAO1, NYC1L1, CPX2, DVR1, CHLD1, GSA1, MPMT1, ALAD1, PCR2, HO3, ELM2, LES28, HO2, LES22L1	Zm00001d048868	GRMZM2G145213	14-3-3-like protein GF14 epsilon		6760654	6765415	-	Inside
118	4	HCAR1, SUM2, CHLG1, YCF54, CF1, LES22, CHPH3/CHAO1, NYC1L1, CPX2, DVR1, CHLD1, GSA1, MPMT1, ALAD1, PCR2, HO3, ELM2, LES28, HO2, LES22L1	Zm00001d048870	GRMZM2G166203	Spermidine hydroxycinnamoyl transferase		6777461	6778828	+	Inside
118	4	HCAR1, SUM2, CHLG1, YCF54, CF1, LES22, CHPH3/CHAO1, NYC1L1, CPX2, DVR1, CHLD1, GSA1, MPMT1, ALAD1, PCR2, HO3, ELM2, LES28, HO2, LES22L1	Zm00001d048871	GRMZM2G166208	Spermidine hydroxycinnamoyl transferase		6782856	6784250	-	Outside	3219
119	4	CF1, GUN4, PRPO4, YCF54, GSA1, ALAD1, PRPO1, PCR1	Zm00001d048889	GRMZM2G095982	Putative LOB domain-containing family protein	LBD-transcription factor 22	7192147	7193388	-	Outside	-2766
119	4	CF1, GUN4, PRPO4, YCF54, GSA1, ALAD1, PRPO1, PCR1	Zm00001d048890	GRMZM2G099666	Acyl-coenzyme A oxidase		7209473	7214489	+	Inside
119	4	CF1, GUN4, PRPO4, YCF54, GSA1, ALAD1, PRPO1, PCR1	Zm00001d048891	GRMZM2G099583	HAT transposon superfamily isoform 2		7214533	7220415	-	Inside
119	4	CF1, GUN4, PRPO4, YCF54, GSA1, ALAD1, PRPO1, PCR1	Zm00001d048892		Thioredoxin domain-containing protein PLP3B		7220930	7224183	-	Inside
119	4	CF1, GUN4, PRPO4, YCF54, GSA1, ALAD1, PRPO1, PCR1	Zm00001d048893	GRMZM2G399677	RING/FYVE/PHD zinc finger superfamily protein		7224655	7228900	-	Outside	487
120	4	NYC1L1, HO6, LES22L3, LES28, PCR3, ALAD1, CF1L1, COX10b	Zm00001d048908	GRMZM2G303431	RING/FYVE/PHD zinc finger superfamily protein		7747047	7753448	-	Outside	-43927
120	4	NYC1L1, HO6, LES22L3, LES28, PCR3, ALAD1, CF1L1, COX10b	Zm00001d048909				7803820	7804513	-	Inside
120	4	NYC1L1, HO6, LES22L3, LES28, PCR3, ALAD1, CF1L1, COX10b	Zm00001d048910				7808119	7809203	-	Inside
120	4	NYC1L1, HO6, LES22L3, LES28, PCR3, ALAD1, CF1L1, COX10b	Zm00001d048911		UV-stimulated scaffold protein A homolog		7809291	7809818	-	Inside
120	4	NYC1L1, HO6, LES22L3, LES28, PCR3, ALAD1, CF1L1, COX10b	Zm00001d048913	GRMZM2G157241	Probable calcium-binding protein CML45		7813587	7814192	+	Inside
120	4	NYC1L1, HO6, LES22L3, LES28, PCR3, ALAD1, CF1L1, COX10b	Zm00001d048914	GRMZM2G157247			7821533	7824209	+	Inside
121	4	GTR2, PCR3, GSA1, MES1, CHLD1, ALAD1, ELM2, GGH1, CHLH1, GTR1	Zm00001d048990	GRMZM2G407623	Probable protein phosphatase 2C 30	protein phosphatase homolog87	11687324	11691881	+	Outside	-85400
121	4	GTR2, PCR3, GSA1, MES1, CHLD1, ALAD1, ELM2, GGH1, CHLH1, GTR1	Zm00001d048991	AC198403.3_FG001	Putative AP2/EREBP transcription factor superfamily protein	AP2-EREBP-transcription factor 106	11781874	11782518	-	Inside
121	4	GTR2, PCR3, GSA1, MES1, CHLD1, ALAD1, ELM2, GGH1, CHLH1, GTR1	Zm00001d048992	GRMZM5G834386			11826554	11827210	-	Outside	35486
122	4	COX10b, HO7, YCF54, CF1, PRPO1, CHLD1, GSA1, ALAD1, OY1, LES22, GGH1	Zm00001d049109		Cysteine protease		16375398	16376811	+	Outside	30819
123	4	PRPO4, NYC1, MPEC1, ELM2, GTS2, FC2, GTR2, NEC4	Zm00001d049129	GRMZM2G157845	late embryogenesis abundant protein-related / LEA protein-related		16983481	16984955	-	Outside	-66696
123	4	PRPO4, NYC1, MPEC1, ELM2, GTS2, FC2, GTR2, NEC4	Zm00001d049133	GRMZM2G181422			17070119	17079133	+	Inside
123	4	PRPO4, NYC1, MPEC1, ELM2, GTS2, FC2, GTR2, NEC4	Zm00001d049134				17164717	17175994	+	Outside	92484
124	4	CHPH2, CF1, YCF54, DVR1, CHLH1, FC2, GUN4, COX10b	Zm00001d049151	GRMZM2G118534			17774286	17776153	+	Outside	-15467
124	4	CHPH2, CF1, YCF54, DVR1, CHLH1, FC2, GUN4, COX10b	Zm00001d049152	GRMZM2G079452	pep-related development arrested1 homolog	pep-related development arrested1 homolog	17892779	17899598	-	Outside	65490
125	4	PRPO3, FC3, LLS1L1, LLS1, LES22, MES1, PCR1, MPMT1	Zm00001d049163	GRMZM2G149108	SUMO-activating enzyme subunit 1B-2	SUMO-activating enzyme1	18563496	18569761	-	Outside	-74717
125	4	PRPO3, FC3, LLS1L1, LLS1, LES22, MES1, PCR1, MPMT1	Zm00001d049165	GRMZM2G106798	Squamosa promoter-binding-like protein 18	SBP-transcription factor 3	18638440	18650497	+	Inside
125	4	PRPO3, FC3, LLS1L1, LLS1, LES22, MES1, PCR1, MPMT1	Zm00001d049166	GRMZM2G150691			18656562	18656771	-	Inside
126	4	HO6, MPEC1, GTR1, PRPO4, GGH1, OY1, CHLD1, CHLG1, CHLH1, PHAO1, HO2	Zm00001d049202				20466913	20467525	-	Outside	-53632
126	4	HO6, MPEC1, GTR1, PRPO4, GGH1, OY1, CHLD1, CHLG1, CHLH1, PHAO1, HO2	Zm00001d049203	GRMZM2G131332	Pentatricopeptide repeat-containing protein chloroplastic		20524918	20527438	-	Inside
126	4	HO6, MPEC1, GTR1, PRPO4, GGH1, OY1, CHLD1, CHLG1, CHLH1, PHAO1, HO2	Zm00001d049204	GRMZM2G320705			20550938	20553827	+	Inside
126	4	HO6, MPEC1, GTR1, PRPO4, GGH1, OY1, CHLD1, CHLG1, CHLH1, PHAO1, HO2	Zm00001d049206	GRMZM2G464152	Cell division control protein 2(CCD2)-related protein kinase-like		20598479	20599561	+	Outside	30948
127	4	GTS5, CF1, CHLG1, GTR1, PCR3, COX15, SGRL1, DVR1, ELM2	Zm00001d049277	GRMZM2G047800	NAD(P)-binding Rossmann-fold superfamily protein		24284053	24290303	+	Outside	-18942
127	4	GTS5, CF1, CHLG1, GTR1, PCR3, COX15, SGRL1, DVR1, ELM2	Zm00001d049282	GRMZM2G007012	Cytokinin-O-glucosyltransferase 1		24379653	24381203	+	Outside	45436
128	4	CHPH2, CHPH1, CF1, MPEC1, ELM2, MPMT1, GTR1, GUN4	Zm00001d049306		Zinc transporter 7		25549795	25550175	-	Outside	-64592
128	4	CHPH2, CHPH1, CF1, MPEC1, ELM2, MPMT1, GTR1, GUN4	Zm00001d049308	GRMZM2G105627			25700883	25701458	+	Outside	77744
129	4	CHAO2, PCR3, MPEC1, ELM2, GGH1, SGRL1, MPMT1, PHAO1, LES22L3	Zm00001d049321	GRMZM2G101472			26185706	26186787	+	Outside	-122127
129	4	CHAO2, PCR3, MPEC1, ELM2, GGH1, SGRL1, MPMT1, PHAO1, LES22L3	Zm00001d049324	GRMZM2G080387	Nucleobase-ascorbate transporter 2	nucleobase:cation symporter12	26332755	26337307	+	Outside	7701
130	4	CF1, CHLD1, PCR3, CHLG1, ALAD1, CHPH3/CHAO1, SHFC1, PCR2, MPEC1, ELM2	Zm00001d049330	GRMZM2G174449			26654487	26655827	-	Outside	-34047
130	4	CF1, CHLD1, PCR3, CHLG1, ALAD1, CHPH3/CHAO1, SHFC1, PCR2, MPEC1, ELM2	Zm00001d049331		Nudix hydrolase 15 mitochondrial		26801126	26803307	-	Outside	85031
131	4	COX15, PHAO1, LLS1, PRPO1, CHLD1, DVR1, OY1, GUN4	Zm00001d049521		AT-hook motif nuclear-localized protein 21		33025851	33026750	-	Outside	-96813
131	4	COX15, PHAO1, LLS1, PRPO1, CHLD1, DVR1, OY1, GUN4	Zm00001d049522	GRMZM2G052670	Vacuolar protein sorting-associated protein 45 homolog		33126942	33135457	-	Outside	2045
132	4	NYC1L1, HO7, ELM2, GTR1, GTS3, GTS2, CHPH3/CHAO1, NYC1	Zm00001d049594	GRMZM2G174860	Phospholipase A1-Ibeta2 chloroplastic		36625254	36626753	-	Outside	-89057
132	4	NYC1L1, HO7, ELM2, GTR1, GTS3, GTS2, CHPH3/CHAO1, NYC1	Zm00001d049595	GRMZM2G037781	Putative cytochrome P450 superfamily protein		36761316	36763415	+	Outside	15577
133	4	PCR3, LES28, SUM2, PRPO3, DVR1, GTS2, LLS1L1, GTR3	Zm00001d049617	GRMZM2G131329	Galactosyltransferase family protein		37707197	37711570	-	Outside	-4963
133	4	PCR3, LES28, SUM2, PRPO3, DVR1, GTS2, LLS1L1, GTR3	Zm00001d049618	GRMZM2G179984			37783072	37783506	+	Outside	39822
134	4	YCF54, CF1, CHLD1, LES22, MPEC1, CHLG1, ALAD1, OY1	Zm00001d049655				38851904	38853029	+	Outside	-26382
134	4	YCF54, CF1, CHLD1, LES22, MPEC1, CHLG1, ALAD1, OY1	Zm00001d049656	GRMZM2G064133	Eukaryotic translation initiation factor 3 subunit G		38886286	38888978	+	Outside	8000
135	4	YCF54, CF1, PRPO1, CHLD1, MPEC1, GSA1, MPMT1, CHLG1, OY1	Zm00001d049686		AAA-type ATPase family protein		40041861	40043916	-	Outside	-17473
136	4	CF1, CHLD1, DVR1, PCR3, GSA1, MPMT1, ALAD1, RCCR1, LES22	Zm00001d049961	GRMZM2G473869			56105412	56111057	-	Outside	52022
137	4	YCF54, CF1, LES22, PCR3, GSA1, ALAD1, OY1, HCAR1, LES22L3	Zm00001d050225	GRMZM2G448456	Thioredoxin domain-containing protein 9 homolog		74666636	74669902	+	Outside	-18544
137	4	YCF54, CF1, LES22, PCR3, GSA1, ALAD1, OY1, HCAR1, LES22L3	Zm00001d050227	GRMZM2G119696	Protein SUPPRESSOR OF MAX2 1		74759042	74763247	-	Outside	68814
138	4	CHLD1, GSA1, MPMT1, CHLG1, PRPO2, MPEC1, ELM2, GTR1, CF1L1, CF1, CHAO2, NYC1L1, PRPO4	Zm00001d050339	GRMZM2G013214	Betaine aldehyde dehydrogenase 2 mitochondrial	aldehyde dehydrogenase11	82300133	82306079	+	Outside	12171
139	4	CHPH1, PHAO1, MPEC1, CHLH1, PRPO2, LES22, HO2, ELM2, LLS1L1, CF1, PCR3, OY1, GUN4	Zm00001d050864	AC214635.3_FG006			127438148	127438405	-	Outside	-73402
139	4	CHPH1, PHAO1, MPEC1, CHLH1, PRPO2, LES22, HO2, ELM2, LLS1L1, CF1, PCR3, OY1, GUN4	Zm00001d050865	GRMZM2G002173	Phosphopantothenate--cysteine ligase 1		127524931	127527698	-	Inside
139	4	CHPH1, PHAO1, MPEC1, CHLH1, PRPO2, LES22, HO2, ELM2, LLS1L1, CF1, PCR3, OY1, GUN4	Zm00001d050866				127543941	127544982	-	Inside
139	4	CHPH1, PHAO1, MPEC1, CHLH1, PRPO2, LES22, HO2, ELM2, LLS1L1, CF1, PCR3, OY1, GUN4	Zm00001d050867	GRMZM2G002149	Steroid nuclear receptor ligand-binding		127547150	127548914	-	Inside
139	4	CHPH1, PHAO1, MPEC1, CHLH1, PRPO2, LES22, HO2, ELM2, LLS1L1, CF1, PCR3, OY1, GUN4	Zm00001d050868	GRMZM2G150024	somatic embryogenesis receptor-like kinase3	somatic embryogenesis receptor-like kinase3	127596451	127602837	-	Outside	34428
140	4	SUM2, GTR3, CHPH2, ELM1, PRPO5, NEC4, PCR3, PHAO1	Zm00001d050917	GRMZM2G018416	Glycerophosphodiester phosphodiesterase GDPDL3	glycerophosphodiester phosphodiesterase10	130884294	130889709	+	Outside	-59133
140	4	SUM2, GTR3, CHPH2, ELM1, PRPO5, NEC4, PCR3, PHAO1	Zm00001d050918	GRMZM2G349745			130988293	130988613	-	Outside	9715
141	4	PHAO1, PRPO3, CF1, CHLD1, MPEC1, GSA1, MPMT1, CHLG1, ELM2	Zm00001d051086				141571153	141571479	+	Outside	-19057
141	4	PHAO1, PRPO3, CF1, CHLD1, MPEC1, GSA1, MPMT1, CHLG1, ELM2	Zm00001d051088	GRMZM2G109830	Putative leucine-rich repeat receptor-like protein kinase family protein		141616659	141619654	+	Inside
141	4	PHAO1, PRPO3, CF1, CHLD1, MPEC1, GSA1, MPMT1, CHLG1, ELM2	Zm00001d051089		Protein kinase domain containing protein		141670486	141672629	+	Outside	49638
143	4	GTR2, GUN4, YCF54, OY1, LES22, MPEC1, CF1, PRPO4, GGH1	Zm00001d051264	GRMZM2G072589	Xyloglucan 6-xylosyltransferase 2		151089764	151090957	-	Outside	-16636
143	4	GTR2, GUN4, YCF54, OY1, LES22, MPEC1, CF1, PRPO4, GGH1	Zm00001d051265				151150937	151154386	-	Outside	18616
144	4	SUM2, LLS1L1, GTS5, GGH2, PCR1, LES22L2, CHPH2, CHLG1, PRPO4, HCAR1, NYE2	Zm00001d051328	GRMZM2G377217	Putative WRKY DNA-binding domain superfamily protein	WRKY-transcription factor 98	154581235	154589610	-	Inside
145	4	SUM1, YCF54, CF1, PRPO1, CHLD1, LES22, GGH1, GSA1, ALAD1, OY1	Zm00001d051336	GRMZM2G037204	Ras-related protein RABD2c		155037243	155041178	+	Outside	-112594
145	4	SUM1, YCF54, CF1, PRPO1, CHLD1, LES22, GGH1, GSA1, ALAD1, OY1	Zm00001d051337	GRMZM2G145226	Ubiquitin carboxyl-terminal hydrolase 3		155162552	155169092	+	Outside	579
146	4	LES22L3, CHLH1, SUM2, CF1L1, MPEC1, ELM2, ALAD1, CHLD1	Zm00001d051664	GRMZM2G072612	2-oxoglutarate (2OG) and Fe(II)-dependent oxygenase superfamily protein		166088731	166091819	-	Outside	-26225
146	4	LES22L3, CHLH1, SUM2, CF1L1, MPEC1, ELM2, ALAD1, CHLD1	Zm00001d051666	GRMZM2G136139	Neutral/alkaline invertase	invertase alkaline neutral1	166118999	166121899	-	Inside
146	4	LES22L3, CHLH1, SUM2, CF1L1, MPEC1, ELM2, ALAD1, CHLD1	Zm00001d051668		Rubisco methyltransferase family protein		166173409	166179008	+	Outside	45784
147	4	PCR1, SGRL1, YCF54, MPMT1, CHPH1, FC3, GTR1, PRPO4	Zm00001d051917	GRMZM2G157522	Phosphatidylinositol N-acetyglucosaminlytransferase subunit P-related		174623848	174629371	-	Outside	-6068
147	4	PCR1, SGRL1, YCF54, MPMT1, CHPH1, FC3, GTR1, PRPO4	Zm00001d051919				174633028	174634592	-	Inside
147	4	PCR1, SGRL1, YCF54, MPMT1, CHPH1, FC3, GTR1, PRPO4	Zm00001d051920	GRMZM2G410499		small auxin up RNA43	174649398	174649715	-	Inside
147	4	PCR1, SGRL1, YCF54, MPMT1, CHPH1, FC3, GTR1, PRPO4	Zm00001d051923	GRMZM2G384780	GDSL esterase/lipase LTL1		174701525	174702881	+	Outside	37279
148	4	FC1, CF1L1, ELM2, GTR1, SUM2, LES28, PRPO3, CHPH2	Zm00001d052006		Zinc finger protein 1		176273712	176274247	+	Outside	-40694
148	4	FC1, CF1L1, ELM2, GTR1, SUM2, LES28, PRPO3, CHPH2	Zm00001d052007	GRMZM2G178972	Vacuolar protein sorting-associated protein 55 homolog		176334251	176338752	+	Inside
148	4	FC1, CF1L1, ELM2, GTR1, SUM2, LES28, PRPO3, CHPH2	Zm00001d052008	GRMZM2G178955	Putative clathrin assembly protein		176339769	176344984	-	Inside
148	4	FC1, CF1L1, ELM2, GTR1, SUM2, LES28, PRPO3, CHPH2	Zm00001d052009	GRMZM2G178919	MAK10 homologue		176346608	176364635	-	Outside	4124
149	4	MES1, CF1L1, CHAO2, MPEC1, GTR1, LES22, MPMT1, OY1, FC2	Zm00001d052155	GRMZM2G060630	Mitochondrial phosphate carrier protein 3 mitochondrial		181462062	181464693	+	Outside	-691
149	4	MES1, CF1L1, CHAO2, MPEC1, GTR1, LES22, MPMT1, OY1, FC2	Zm00001d052157	GRMZM2G060554	Remorin family protein		181466286	181472201	+	Inside
149	4	MES1, CF1L1, CHAO2, MPEC1, GTR1, LES22, MPMT1, OY1, FC2	Zm00001d052158	GRMZM2G356046	Mannan endo-14-beta-mannosidase 1		181474226	181476005	+	Inside
149	4	MES1, CF1L1, CHAO2, MPEC1, GTR1, LES22, MPMT1, OY1, FC2	Zm00001d052162	GRMZM2G079316			181541463	181542460	-	Outside	65285
150	4	FC1, LLS1L5, PCR1, YCF54, CF1, PRPO1, LES22, PCR3, GSA1, MPMT1, CHLG1, ALAD1, OY1	Zm00001d052261	GRMZM2G082184	Aquaporin NIP1-2		185174497	185177596	-	Outside	-43
150	4	FC1, LLS1L5, PCR1, YCF54, CF1, PRPO1, LES22, PCR3, GSA1, MPMT1, CHLG1, ALAD1, OY1	Zm00001d052262		Fumarylacetoacetate (FAA) hydrolase family		185219020	185227410	-	Outside	36009
151	4	GGH1, MPMT1, DVR1, MPEC1, ELM2, GTR1, LES22, OY1	Zm00001d052344	GRMZM2G032475	PAP/OAS1 substrate-binding domain superfamily		187581510	187595662	-	Outside	-90765
151	4	GGH1, MPMT1, DVR1, MPEC1, ELM2, GTR1, LES22, OY1	Zm00001d052346	GRMZM2G070312	PAP/OAS1 substrate-binding domain superfamily		187721211	187732975	-	Outside	12513
152	4	GTR2, YCF54, CF1, CHAO2, PCR3, PCR1, GSA1, GTR1, OY1, GUN4, MPEC1, ELM2	Zm00001d052379		Vacuolar protein sorting-associated protein 32 homolog 1		188629163	188633869	-	Outside	-6575
152	4	GTR2, YCF54, CF1, CHAO2, PCR3, PCR1, GSA1, GTR1, OY1, GUN4, MPEC1, ELM2	Zm00001d052380	GRMZM2G131516	scarecrow1	scarecrow1	188747594	188751193	+	Outside	111831
153	4	MPMT1, GGH1, HO3, CPX2, HO7, YCF54, CF1, DVR1, CHLG1, GSA1, FC3, ALAD1, GUN4, RCCR1, SHFC1, LES22, MPEC1, ELM2, GTS5, GTS2, CHLH1, GTR2, PCR3	Zm00001d052390	GRMZM6G257110	Arabidopsis NAC domain containing protein 87		188973669	188975433	+	Outside	-452
153	4	MPMT1, GGH1, HO3, CPX2, HO7, YCF54, CF1, DVR1, CHLG1, GSA1, FC3, ALAD1, GUN4, RCCR1, SHFC1, LES22, MPEC1, ELM2, GTS5, GTS2, CHLH1, GTR2, PCR3	Zm00001d052391	GRMZM2G179737	Expressed protein%3B protein		188982584	188986172	-	Inside
153	4	MPMT1, GGH1, HO3, CPX2, HO7, YCF54, CF1, DVR1, CHLG1, GSA1, FC3, ALAD1, GUN4, RCCR1, SHFC1, LES22, MPEC1, ELM2, GTS5, GTS2, CHLH1, GTR2, PCR3	Zm00001d052392	GRMZM2G179733	TRAF-like superfamily protein		188988474	188990386	-	Inside
153	4	MPMT1, GGH1, HO3, CPX2, HO7, YCF54, CF1, DVR1, CHLG1, GSA1, FC3, ALAD1, GUN4, RCCR1, SHFC1, LES22, MPEC1, ELM2, GTS5, GTS2, CHLH1, GTR2, PCR3	Zm00001d052393	GRMZM2G111928	Os01g0536600 protein		189029262	189037143	-	Inside
153	4	MPMT1, GGH1, HO3, CPX2, HO7, YCF54, CF1, DVR1, CHLG1, GSA1, FC3, ALAD1, GUN4, RCCR1, SHFC1, LES22, MPEC1, ELM2, GTS5, GTS2, CHLH1, GTR2, PCR3	Zm00001d052394		Os01g0536600 protein		189052994	189054170	-	Inside
153	4	MPMT1, GGH1, HO3, CPX2, HO7, YCF54, CF1, DVR1, CHLG1, GSA1, FC3, ALAD1, GUN4, RCCR1, SHFC1, LES22, MPEC1, ELM2, GTS5, GTS2, CHLH1, GTR2, PCR3	Zm00001d052395		Mini zinc finger protein 3		189092400	189092698	+	Inside
153	4	MPMT1, GGH1, HO3, CPX2, HO7, YCF54, CF1, DVR1, CHLG1, GSA1, FC3, ALAD1, GUN4, RCCR1, SHFC1, LES22, MPEC1, ELM2, GTS5, GTS2, CHLH1, GTR2, PCR3	Zm00001d052396	GRMZM2G462417	Pentatricopeptide repeat-containing protein	ZF-HD-transcription factor 18	189093521	189098209	+	Inside
153	4	MPMT1, GGH1, HO3, CPX2, HO7, YCF54, CF1, DVR1, CHLG1, GSA1, FC3, ALAD1, GUN4, RCCR1, SHFC1, LES22, MPEC1, ELM2, GTS5, GTS2, CHLH1, GTR2, PCR3	Zm00001d052397	GRMZM2G162434	glossy3	glossy3	189105110	189106135	-	Inside
153	4	MPMT1, GGH1, HO3, CPX2, HO7, YCF54, CF1, DVR1, CHLG1, GSA1, FC3, ALAD1, GUN4, RCCR1, SHFC1, LES22, MPEC1, ELM2, GTS5, GTS2, CHLH1, GTR2, PCR3	Zm00001d052399	GRMZM2G339336	Long chain acyl-CoA synthetase 8		189146967	189154702	+	Inside
153	4	MPMT1, GGH1, HO3, CPX2, HO7, YCF54, CF1, DVR1, CHLG1, GSA1, FC3, ALAD1, GUN4, RCCR1, SHFC1, LES22, MPEC1, ELM2, GTS5, GTS2, CHLH1, GTR2, PCR3	Zm00001d052401	GRMZM2G174739	Putative inositol polyphosphate phosphatase (Synaptogenin-like) family protein		189173442	189175233	+	Inside
153	4	MPMT1, GGH1, HO3, CPX2, HO7, YCF54, CF1, DVR1, CHLG1, GSA1, FC3, ALAD1, GUN4, RCCR1, SHFC1, LES22, MPEC1, ELM2, GTS5, GTS2, CHLH1, GTR2, PCR3	Zm00001d052402	AC186743.4_FG003			189176100	189176435	-	Inside
153	4	MPMT1, GGH1, HO3, CPX2, HO7, YCF54, CF1, DVR1, CHLG1, GSA1, FC3, ALAD1, GUN4, RCCR1, SHFC1, LES22, MPEC1, ELM2, GTS5, GTS2, CHLH1, GTR2, PCR3	Zm00001d052403	GRMZM2G174782	SGNH hydrolase-type esterase superfamily protein	male sterile30	189183505	189185481	-	Inside
153	4	MPMT1, GGH1, HO3, CPX2, HO7, YCF54, CF1, DVR1, CHLG1, GSA1, FC3, ALAD1, GUN4, RCCR1, SHFC1, LES22, MPEC1, ELM2, GTS5, GTS2, CHLH1, GTR2, PCR3	Zm00001d052404	GRMZM2G174797	ELMO/CED-12 family protein		189185653	189190003	+	Outside	2097
154	4	COX10b, CHLH1, CHLD1, MPEC1, ELM2, MPMT1, GTR1, HO6	Zm00001d053423		10A19I.15		230877342	230878205	-	Outside	-32942
154	4	COX10b, CHLH1, CHLD1, MPEC1, ELM2, MPMT1, GTR1, HO6	Zm00001d053424	GRMZM2G100234	Putative leucine-rich repeat receptor-like protein kinase family protein		230923589	230926619	+	Inside
154	4	COX10b, CHLH1, CHLD1, MPEC1, ELM2, MPMT1, GTR1, HO6	Zm00001d053425	GRMZM2G004835	GDSL esterase/lipase		230958229	230961825	-	Outside	28960
155	4	HO3, YCF54, PRPO1, PCR3, PCR1, ALAD1, OY1, GUN4	Zm00001d053532				233189143	233192918	+	Outside	-30403
155	4	HO3, YCF54, PRPO1, PCR3, PCR1, ALAD1, OY1, GUN4	Zm00001d053533	GRMZM2G112628	Cwf21		233230069	233230398	-	Inside
155	4	HO3, YCF54, PRPO1, PCR3, PCR1, ALAD1, OY1, GUN4	Zm00001d053534	GRMZM2G117113	Cwf21		233252865	233253284	-	Outside	16685
156	4	GGH1, LES22L3, PRPO2, HCAR1, PRPO1, SHFC1, PCR3, PCR1, OY1, PCR2, LLS1L1, MPEC2, PRPO4, CHLG1, CHPH1, LLS1, GTR3	Zm00001d053986	GRMZM2G154059	Pentatricopeptide repeat-containing protein		244603430	244608318	-	Outside	-4892
156	4	GGH1, LES22L3, PRPO2, HCAR1, PRPO1, SHFC1, PCR3, PCR1, OY1, PCR2, LLS1L1, MPEC2, PRPO4, CHLG1, CHPH1, LLS1, GTR3	Zm00001d053987	GRMZM2G153999	Uncharacterised conserved protein (UCP030365)		244609336	244612754	-	Inside
156	4	GGH1, LES22L3, PRPO2, HCAR1, PRPO1, SHFC1, PCR3, PCR1, OY1, PCR2, LLS1L1, MPEC2, PRPO4, CHLG1, CHPH1, LLS1, GTR3	Zm00001d053988	GRMZM2G361611	Ocs element-binding factor 1%253B Putative bZIP transcription factor superfamily protein	bZIP-transcription factor 84	244691517	244692145	-	Inside
156	4	GGH1, LES22L3, PRPO2, HCAR1, PRPO1, SHFC1, PCR3, PCR1, OY1, PCR2, LLS1L1, MPEC2, PRPO4, CHLG1, CHPH1, LLS1, GTR3	Zm00001d053989	GRMZM2G057265	RING/U-box protein	PHD-transcription factor 5	244755447	244765434	+	Inside
156	4	GGH1, LES22L3, PRPO2, HCAR1, PRPO1, SHFC1, PCR3, PCR1, OY1, PCR2, LLS1L1, MPEC2, PRPO4, CHLG1, CHPH1, LLS1, GTR3	Zm00001d053991				244778206	244778835	-	Inside
156	4	GGH1, LES22L3, PRPO2, HCAR1, PRPO1, SHFC1, PCR3, PCR1, OY1, PCR2, LLS1L1, MPEC2, PRPO4, CHLG1, CHPH1, LLS1, GTR3	Zm00001d053993	GRMZM2G382581			244794743	244798364	-	Inside
156	4	GGH1, LES22L3, PRPO2, HCAR1, PRPO1, SHFC1, PCR3, PCR1, OY1, PCR2, LLS1L1, MPEC2, PRPO4, CHLG1, CHPH1, LLS1, GTR3	Zm00001d053994	GRMZM2G073571	Putative CRAL/TRIO domain containing%252C Sec14p-like phosphatidylinositol transfer family protein		244798741	244803302	+	Inside
156	4	GGH1, LES22L3, PRPO2, HCAR1, PRPO1, SHFC1, PCR3, PCR1, OY1, PCR2, LLS1L1, MPEC2, PRPO4, CHLG1, CHPH1, LLS1, GTR3	Zm00001d053995	GRMZM2G374074			244812184	244812993	-	Inside
156	4	GGH1, LES22L3, PRPO2, HCAR1, PRPO1, SHFC1, PCR3, PCR1, OY1, PCR2, LLS1L1, MPEC2, PRPO4, CHLG1, CHPH1, LLS1, GTR3	Zm00001d053996	GRMZM2G374084	CASP-like protein 4A1		244816657	244819588	-	Inside
156	4	GGH1, LES22L3, PRPO2, HCAR1, PRPO1, SHFC1, PCR3, PCR1, OY1, PCR2, LLS1L1, MPEC2, PRPO4, CHLG1, CHPH1, LLS1, GTR3	Zm00001d053997	GRMZM2G374088	Mitogen-activated protein kinase 17	MAP kinase17	244821758	244829813	-	Inside
156	4	GGH1, LES22L3, PRPO2, HCAR1, PRPO1, SHFC1, PCR3, PCR1, OY1, PCR2, LLS1L1, MPEC2, PRPO4, CHLG1, CHPH1, LLS1, GTR3	Zm00001d053998	GRMZM5G878541	Putative wee1-like protein kinase	wee1	244830012	244833977	-	Inside
156	4	GGH1, LES22L3, PRPO2, HCAR1, PRPO1, SHFC1, PCR3, PCR1, OY1, PCR2, LLS1L1, MPEC2, PRPO4, CHLG1, CHPH1, LLS1, GTR3	Zm00001d053999		Cell division control protein 48 homolog C		244870383	244874803	-	Outside	40016
157	5	GSA1, GTR3, ALAD1, OY1, YCF54, CF1, PCR3, CHLG1, CHPH3/CHAO1, HCAR1, RCCR1, LES22L1, COX10b, PRPO1	Zm00001d013020		hAT transposon superfamily protein		3283568	3286317	-	Outside	-119431
157	5	GSA1, GTR3, ALAD1, OY1, YCF54, CF1, PCR3, CHLG1, CHPH3/CHAO1, HCAR1, RCCR1, LES22L1, COX10b, PRPO1	Zm00001d013021	AC210013.4_FG005	isopentenyl transferase5	isopentenyl transferase5	3407648	3408661	-	Inside
157	5	GSA1, GTR3, ALAD1, OY1, YCF54, CF1, PCR3, CHLG1, CHPH3/CHAO1, HCAR1, RCCR1, LES22L1, COX10b, PRPO1	Zm00001d013022	AC210013.4_FG006	(+)-neomenthol dehydrogenase		3410175	3412752	-	Inside
157	5	GSA1, GTR3, ALAD1, OY1, YCF54, CF1, PCR3, CHLG1, CHPH3/CHAO1, HCAR1, RCCR1, LES22L1, COX10b, PRPO1	Zm00001d013023	AC210013.4_FG008	Protein GLE1		3417817	3427573	+	Inside
157	5	GSA1, GTR3, ALAD1, OY1, YCF54, CF1, PCR3, CHLG1, CHPH3/CHAO1, HCAR1, RCCR1, LES22L1, COX10b, PRPO1	Zm00001d013025	AC210013.4_FG009	RING/U-box superfamily protein		3430063	3432771	+	Inside
157	5	GSA1, GTR3, ALAD1, OY1, YCF54, CF1, PCR3, CHLG1, CHPH3/CHAO1, HCAR1, RCCR1, LES22L1, COX10b, PRPO1	Zm00001d013026	GRMZM5G810054			3433739	3437031	+	Outside	1684
158	5	PHAO1, GUN4, RCCR1, GTS2, GTR2, DVR1, PCR1, PCR2, LES22L2	Zm00001d013093	GRMZM2G007907	Probable zinc metalloprotease EGY1 chloroplastic		4608646	4623764	+	Outside	-55113
158	5	PHAO1, GUN4, RCCR1, GTS2, GTR2, DVR1, PCR1, PCR2, LES22L2	Zm00001d013094	GRMZM2G166049	BTB/POZ and MATH domain-containing protein 4	math-btb17	4676461	4680208	+	Inside
158	5	PHAO1, GUN4, RCCR1, GTS2, GTR2, DVR1, PCR1, PCR2, LES22L2	Zm00001d013095	GRMZM5G897818	Replication factor C subunit 3		4680234	4684555	-	Inside
158	5	PHAO1, GUN4, RCCR1, GTS2, GTR2, DVR1, PCR1, PCR2, LES22L2	Zm00001d013097	AC159612.1_FG007	O-Glycosyl hydrolases family 17 protein		4688274	4690690	+	Inside
158	5	PHAO1, GUN4, RCCR1, GTS2, GTR2, DVR1, PCR1, PCR2, LES22L2	Zm00001d013098	GRMZM2G124175	aldehyde oxidase2	aldehyde oxidase2	4694181	4700885	+	Inside
158	5	PHAO1, GUN4, RCCR1, GTS2, GTR2, DVR1, PCR1, PCR2, LES22L2	Zm00001d013099	GRMZM2G124229	Probable carboxylesterase 15		4703800	4704819	+	Outside	8195
159	5	FC3, PRPO4, MPMT1, CHLG1, GTR1, COX10a, PCR2, GTS2	Zm00001d013124	GRMZM2G159287			5150016	5150531	+	Outside	-406
159	5	FC3, PRPO4, MPMT1, CHLG1, GTR1, COX10a, PCR2, GTS2	Zm00001d013125				5151482	5154146	+	Inside
159	5	FC3, PRPO4, MPMT1, CHLG1, GTR1, COX10a, PCR2, GTS2	Zm00001d013126		protein%3B Tyrosine specific protein phosphatase-like		5155184	5157905	+	Inside
159	5	FC3, PRPO4, MPMT1, CHLG1, GTR1, COX10a, PCR2, GTS2	Zm00001d013127	GRMZM2G336783	Zinc transporter ZTP29		5181668	5187630	+	Outside	18757
160	5	LLS1L1, CHPH1, ELM2, GTR1, FC2, GTR2, GTS3, HCAR1	Zm00001d013242	GRMZM5G808610	Ankyrin repeat family protein		6934017	6937646	-	Outside	-2051
160	5	LLS1L1, CHPH1, ELM2, GTR1, FC2, GTR2, GTS3, HCAR1	Zm00001d013243	GRMZM5G858887	Cyclic nucleotide-gated ion channel 2		6938133	6943851	-	Inside
160	5	LLS1L1, CHPH1, ELM2, GTR1, FC2, GTR2, GTS3, HCAR1	Zm00001d013244	GRMZM5G818068	UDP-glycosyltransferase 83A1		6946098	6946742	+	Inside
160	5	LLS1L1, CHPH1, ELM2, GTR1, FC2, GTR2, GTS3, HCAR1	Zm00001d013245	GRMZM5G862540	UDP-glucose 6-dehydrogenase		6952560	6954002	+	Outside	5566
161	5	PCR2, CHLD1, DVR1, PCR3, GTR2, CF1, CF1L1, MPEC1, MPMT1, RCCR1	Zm00001d013312	GRMZM2G317610	Universal stress protein PHOS34		8343621	8344214	-	Outside	-3008
161	5	PCR2, CHLD1, DVR1, PCR3, GTR2, CF1, CF1L1, MPEC1, MPMT1, RCCR1	Zm00001d013313				8353604	8353870	-	Outside	560
162	5	LLS1L5, YCF54, LES22, GSA1, OY1, GGH1, CF1L1, HO6	Zm00001d013478				12508156	12508566	+	Outside	-82707
162	5	LLS1L5, YCF54, LES22, GSA1, OY1, GGH1, CF1L1, HO6	Zm00001d013480	AC210961.3_FG002			12592589	12593248	+	Inside
162	5	LLS1L5, YCF54, LES22, GSA1, OY1, GGH1, CF1L1, HO6	Zm00001d013481	GRMZM2G452026	Eukaryotic peptide chain release factor subunit 1-2		12593717	12595030	-	Inside
162	5	LLS1L5, YCF54, LES22, GSA1, OY1, GGH1, CF1L1, HO6	Zm00001d013482	GRMZM2G402039			12619109	12619717	+	Outside	636
163	5	LLS1, PRPO4, NYE1, CPX2, CHLH1, GGH1, YCF54, CF1	Zm00001d013531	GRMZM2G470671	p8MTCP1		13744287	13747499	+	Outside	-3669
163	5	LLS1, PRPO4, NYE1, CPX2, CHLH1, GGH1, YCF54, CF1	Zm00001d013532	GRMZM2G170338	Defense-related protein		13749820	13753258	-	Inside
163	5	LLS1, PRPO4, NYE1, CPX2, CHLH1, GGH1, YCF54, CF1	Zm00001d013533	GRMZM2G170362	tRNA/rRNA methyltransferase (SpoU) family protein		13761392	13763145	-	Inside
163	5	LLS1, PRPO4, NYE1, CPX2, CHLH1, GGH1, YCF54, CF1	Zm00001d013534	GRMZM2G002754	2Fe-2S ferredoxin-like superfamily protein	pale and small1	13763873	13782041	-	Inside
163	5	LLS1, PRPO4, NYE1, CPX2, CHLH1, GGH1, YCF54, CF1	Zm00001d013536	GRMZM2G164131	HPP		13856319	13859702	+	Outside	92081
164	5	HO7, NYC1L1, MPMT1, ALAD1, LES22L2, GTR3, PRPO1, FC1	Zm00001d013703	GRMZM5G826465	Serine/threonine-protein kinase Nek1		18047108	18052512	+	Outside	-98361
164	5	HO7, NYC1L1, MPMT1, ALAD1, LES22L2, GTR3, PRPO1, FC1	Zm00001d013704		Trigger factor-like protein TIG Chloroplastic		18155042	18157191	-	Inside
164	5	HO7, NYC1L1, MPMT1, ALAD1, LES22L2, GTR3, PRPO1, FC1	Zm00001d013705	GRMZM2G078178	VAN3-binding protein		18158101	18163389	+	Inside
164	5	HO7, NYC1L1, MPMT1, ALAD1, LES22L2, GTR3, PRPO1, FC1	Zm00001d013706	GRMZM2G128432	thylakoid assembly 9	thylakoid assembly 9	18187967	18195207	+	Outside	26431
165	5	CF1, CHLD1, MPEC1, ELM2, GGH1, GSA1, MPMT1, CHLG1	Zm00001d013802				20824837	20825859	-	Outside	-83589
165	5	CF1, CHLD1, MPEC1, ELM2, GGH1, GSA1, MPMT1, CHLG1	Zm00001d013804	GRMZM2G080231	Probable beta-13-galactosyltransferase 4		20982259	20986759	+	Outside	73833
166	5	PCR3, CF1, CHLG1, ALAD1, SHFC1, YCF54, CHLD1, GTR2, HO6, PRPO4, GGH1, MPMT1, ELM2	Zm00001d013997	GRMZM2G102862	Cysteine-rich receptor-like protein kinase 2		27905856	27909377	-	Outside	-92826
166	5	PCR3, CF1, CHLG1, ALAD1, SHFC1, YCF54, CHLD1, GTR2, HO6, PRPO4, GGH1, MPMT1, ELM2	Zm00001d013999	GRMZM2G001887	Basic transcription factor 3		28086916	28089921	+	Outside	46109
167	5	SUM2, CF1, PRPO1, CHLG1, ALAD1, CHLH1, GGH1, PCR3	Zm00001d014183	GRMZM2G168506	Probable prolyl 4-hydroxylase 12	prolyl 4-hydroxylase 7	35277701	35283873	-	Outside	-120674
167	5	SUM2, CF1, PRPO1, CHLG1, ALAD1, CHLH1, GGH1, PCR3	Zm00001d014184				35433812	35437415	+	Outside	6308
168	5	MPMT1, GGH2, HCAR1, PCR3, GTR1, GTR3, CHPH3/CHAO1, PRPO1, PCR2	Zm00001d015001		10A19I.15		71763664	71766447	-	Outside	-30435
168	5	MPMT1, GGH2, HCAR1, PCR3, GTR1, GTR3, CHPH3/CHAO1, PRPO1, PCR2	Zm00001d015002	AC203278.4_FG004			71944722	71945969	-	Outside	112657
169	5	ELM2, HO6, DVR1, GTS5, CHLH1, GTS2, GTR2, PCR3, MPEC1, GSA1	Zm00001d015335				85073941	85074776	-	Outside	-43312
169	5	ELM2, HO6, DVR1, GTS5, CHLH1, GTS2, GTR2, PCR3, MPEC1, GSA1	Zm00001d015338	GRMZM2G158520	OSJNBa0058K23.8 protein%3B protein		85119954	85121228	+	Inside
169	5	ELM2, HO6, DVR1, GTS5, CHLH1, GTS2, GTR2, PCR3, MPEC1, GSA1	Zm00001d015339	GRMZM2G459142			85137958	85138457	+	Inside
170	5	CHPH1, LES22L3, LES22L1, GTR2, CF1, PCR3, GUN4, SHFC1, GTR1, CPX2, GSA1, YCF54, ALAD1, GGH1	Zm00001d016089				144125081	144126359	+	Outside	80447
171	5	LES28, PRPO1, PHAO1, CHPH2, HO7, SGRL1, FC3, GTR1, GUN4, ELM2, PCR1, PRPO5	Zm00001d016096		ATP/GTP binding protein-like		144349994	144354078	-	Outside	-79117
171	5	LES28, PRPO1, PHAO1, CHPH2, HO7, SGRL1, FC3, GTR1, GUN4, ELM2, PCR1, PRPO5	Zm00001d016098	GRMZM2G165726			144501076	144502820	-	Outside	37510
172	5	GTS2, GSA1, ALAD1, GUN4, GTR3, CF1L1, LES22, GGH1, OY1, RCCR1	Zm00001d016128	GRMZM2G412436			145732053	145734414	+	Outside	-7878
172	5	GTS2, GSA1, ALAD1, GUN4, GTR3, CF1L1, LES22, GGH1, OY1, RCCR1	Zm00001d016129	GRMZM2G055754			145756706	145757848	-	Outside	3684
173	5	GTS2, MPMT1, GGH1, YCF54, CF1, PCR3, MPEC1, GSA1, CHLG1	Zm00001d016140	GRMZM2G358711	E3 ubiquitin-protein ligase ATL41		146411036	146411614	+	Outside	-101092
173	5	GTS2, MPMT1, GGH1, YCF54, CF1, PCR3, MPEC1, GSA1, CHLG1	Zm00001d016142	GRMZM2G324111	RING-H2 finger protein ATL5H		146519042	146519647	+	Inside
173	5	GTS2, MPMT1, GGH1, YCF54, CF1, PCR3, MPEC1, GSA1, CHLG1	Zm00001d016143	GRMZM2G020329	E3 ubiquitin-protein ligase ATL41		146521867	146522481	+	Outside	1447
174	5	GTR1, ELM1, GTR2, YCF54, CF1, PCR3, PCR1, GSA1, CHLG1, ALAD1, OY1, GUN4, NYC1L1, PRPO4	Zm00001d016559	GRMZM2G360589	Ubiquitin-activating enzyme E1 domain-containing protein 1		167470616	167481059	+	Outside	-10792
174	5	GTR1, ELM1, GTR2, YCF54, CF1, PCR3, PCR1, GSA1, CHLG1, ALAD1, OY1, GUN4, NYC1L1, PRPO4	Zm00001d016561	GRMZM2G307368	chaperone protein dnaJ-related		167601437	167601760	+	Outside	92049
175	5	GTR1, CF1, PRPO4, ELM2, GGH1, PCR3, GUN4, PRPO1	Zm00001d016589				168671651	168672225	-	Outside	-51580
175	5	GTR1, CF1, PRPO4, ELM2, GGH1, PCR3, GUN4, PRPO1	Zm00001d016590	GRMZM5G872392	sugars will eventually be exported transporter15b	sugars will eventually be exported transporter15b	168752444	168755159	+	Inside
175	5	GTR1, CF1, PRPO4, ELM2, GGH1, PCR3, GUN4, PRPO1	Zm00001d016591	GRMZM2G137468	Serine/threonine-protein kinase PBS1		168785066	168791374	-	Outside	32251
176	5	PCR1, CHLH2, CHAO2, CHLH1, CF1, PRPO1, ELM2, MPMT1, PCR3, GGH1, GSA1, NYC1, GTS2	Zm00001d017035				183278328	183280596	-	Outside	-48530
176	5	PCR1, CHLH2, CHAO2, CHLH1, CF1, PRPO1, ELM2, MPMT1, PCR3, GGH1, GSA1, NYC1, GTS2	Zm00001d017036	GRMZM2G013324	Glycerophosphodiester phosphodiesterase GDPDL3	glycerophosphodiester phosphodiesterase11	183328274	183333494	+	Inside
176	5	PCR1, CHLH2, CHAO2, CHLH1, CF1, PRPO1, ELM2, MPMT1, PCR3, GGH1, GSA1, NYC1, GTS2	Zm00001d017037	GRMZM2G095144	PTB domain-containing engulfment adapter protein 1 isoform 1		183341194	183342813	+	Inside
176	5	PCR1, CHLH2, CHAO2, CHLH1, CF1, PRPO1, ELM2, MPMT1, PCR3, GGH1, GSA1, NYC1, GTS2	Zm00001d017038				183357500	183361688	+	Outside	14503
177	5	CF1L1, CF1, LES22, PCR1, GSA1, CHLG1, ALAD1, OY1, LLS1	Zm00001d017161				187245046	187245939	-	Outside	-89924
177	5	CF1L1, CF1, LES22, PCR1, GSA1, CHLG1, ALAD1, OY1, LLS1	Zm00001d017163		Probable protein phosphatase 2C 33		187385971	187386362	+	Outside	32309
178	5	FC3, MPEC1, ELM2, CHPH3/CHAO1, MPMT1, NYC1, PHAO1, GTR1, CHLH1, GUN4	Zm00001d017184	GRMZM2G702108			188194691	188197859	-	Outside	-41609
178	5	FC3, MPEC1, ELM2, CHPH3/CHAO1, MPMT1, NYC1, PHAO1, GTR1, CHLH1, GUN4	Zm00001d017185	GRMZM2G035477	Protein NUCLEAR FUSION DEFECTIVE 5 mitochondrial		188266574	188270874	+	Outside	29936
179	5	HO2, CPX2, CHAO2, PRPO1, NYC1L1, ALAD1, OY1, PRPO2, FC3, SHFC1	Zm00001d017347	GRMZM2G172239	SufE-like protein 1 chloroplastic/mitochondrial		193474515	193475339	-	Outside	-13532
179	5	HO2, CPX2, CHAO2, PRPO1, NYC1L1, ALAD1, OY1, PRPO2, FC3, SHFC1	Zm00001d017350	GRMZM2G178603	Transcription factor TCP21	TCP-transcription factor 16	193493247	193493909	-	Inside
179	5	HO2, CPX2, CHAO2, PRPO1, NYC1L1, ALAD1, OY1, PRPO2, FC3, SHFC1	Zm00001d017351	GRMZM2G178595			193496249	193499369	-	Inside
179	5	HO2, CPX2, CHAO2, PRPO1, NYC1L1, ALAD1, OY1, PRPO2, FC3, SHFC1	Zm00001d017352	GRMZM2G178517	nitrilase1	nitrilase1	193500301	193505634	-	Inside
179	5	HO2, CPX2, CHAO2, PRPO1, NYC1L1, ALAD1, OY1, PRPO2, FC3, SHFC1	Zm00001d017353	GRMZM2G178509	Putative GEM-like protein 8		193510127	193511633	-	Inside
179	5	HO2, CPX2, CHAO2, PRPO1, NYC1L1, ALAD1, OY1, PRPO2, FC3, SHFC1	Zm00001d017354		dual specificity phosphatase domain protein		193517957	193522671	-	Inside
179	5	HO2, CPX2, CHAO2, PRPO1, NYC1L1, ALAD1, OY1, PRPO2, FC3, SHFC1	Zm00001d017357	GRMZM2G178497			193525567	193528360	-	Inside
179	5	HO2, CPX2, CHAO2, PRPO1, NYC1L1, ALAD1, OY1, PRPO2, FC3, SHFC1	Zm00001d017358		GBF-interacting protein 1		193561454	193562708	+	Outside	32976
180	5	LES28, CHLH1, MPEC1, GSA1, GTR2, YCF54, CF1, PRPO1, CHLD1, DVR1, GGH1, MPMT1, ALAD1, OY1, LLS1	Zm00001d017397	GRMZM2G391596	SAUR11-auxin-responsive SAUR family member	small auxin up RNA55	194705728	194706324	+	Outside	-54615
180	5	LES28, CHLH1, MPEC1, GSA1, GTR2, YCF54, CF1, PRPO1, CHLD1, DVR1, GGH1, MPMT1, ALAD1, OY1, LLS1	Zm00001d017398	GRMZM2G162786	Protein OBERON 2		194871845	194884885	+	Outside	90642
181	5	CHLH1, PCR1, CF1, CHLG1, ALAD1, OY1, PCR3, GTR1, HO2, DVR1, MPMT1, HO6, MPEC1	Zm00001d017991	GRMZM2G480364			211551863	211552138	-	Outside	-1627
181	5	CHLH1, PCR1, CF1, CHLG1, ALAD1, OY1, PCR3, GTR1, HO2, DVR1, MPMT1, HO6, MPEC1	Zm00001d017992	GRMZM2G179768	Metalloendoproteinase 1		211553897	211554963	-	Inside
181	5	CHLH1, PCR1, CF1, CHLG1, ALAD1, OY1, PCR3, GTR1, HO2, DVR1, MPMT1, HO6, MPEC1	Zm00001d017994	GRMZM2G123262	Transducin/WD40 repeat-like superfamily protein		211567137	211568207	+	Inside
181	5	CHLH1, PCR1, CF1, CHLG1, ALAD1, OY1, PCR3, GTR1, HO2, DVR1, MPMT1, HO6, MPEC1	Zm00001d017995	GRMZM2G140070	Chaperone protein dnaJ 16		211635631	211640602	+	Outside	67628
182	5	HO6, COX10b, YCF54, CF1, GGH1, ALAD1, OY1, GUN4, SHFC1	Zm00001d018085				213951246	213951617	+	Outside	-22835
182	5	HO6, COX10b, YCF54, CF1, GGH1, ALAD1, OY1, GUN4, SHFC1	Zm00001d018086	GRMZM2G160211			213976676	213977392	+	Inside
182	5	HO6, COX10b, YCF54, CF1, GGH1, ALAD1, OY1, GUN4, SHFC1	Zm00001d018087	GRMZM2G160231			213984418	213985413	+	Inside
182	5	HO6, COX10b, YCF54, CF1, GGH1, ALAD1, OY1, GUN4, SHFC1	Zm00001d018088	GRMZM2G578314	Tetratricopeptide repeat (TPR)-like superfamily protein		213988699	213992184	-	Outside	4153
183	5	CF1, CHLD1, MPEC1, GGH1, GSA1, SGRL1, MPMT1, CHLH1	Zm00001d018161	GRMZM2G102959	Ferredoxin--nitrite reductase chloroplastic	nitrate reductase1	215727084	215730071	-	Outside	-26768
183	5	CF1, CHLD1, MPEC1, GGH1, GSA1, SGRL1, MPMT1, CHLH1	Zm00001d018162	GRMZM2G060898	Cytochrome b6-f complex subunit 4		215762130	215764237	-	Inside
183	5	CF1, CHLD1, MPEC1, GGH1, GSA1, SGRL1, MPMT1, CHLH1	Zm00001d018163	GRMZM2G427557	Photosystem II CP47 reaction center protein		215765805	215767265	-	Inside
183	5	CF1, CHLD1, MPEC1, GGH1, GSA1, SGRL1, MPMT1, CHLH1	Zm00001d018177	GRMZM2G152703			215858946	215860240	+	Outside	90383
184	5	LES22L1, GTS2, PRPO1, SHFC1, YCF54, CF1, CHLD1, LES22, PCR3, MPEC1, ELM2, GGH1, CHLG1, CHLH1, ALAD1, OY1, GUN4	Zm00001d018286	GRMZM2G039792	Mono-/di-acylglycerol lipase N-terminal%3BLipase class 3		217935289	217940566	+	Outside	-3915
184	5	LES22L1, GTS2, PRPO1, SHFC1, YCF54, CF1, CHLD1, LES22, PCR3, MPEC1, ELM2, GGH1, CHLG1, CHLH1, ALAD1, OY1, GUN4	Zm00001d018287	GRMZM2G039683	ATP-dependent DNA helicase Q-like 3		217939574	217950957	-	Inside
184	5	LES22L1, GTS2, PRPO1, SHFC1, YCF54, CF1, CHLD1, LES22, PCR3, MPEC1, ELM2, GGH1, CHLG1, CHLH1, ALAD1, OY1, GUN4	Zm00001d018288		Ethylene-responsive transcription factor ERF018		217999756	218005468	-	Outside	39064
185	5	LES22L2, NYC1, LLS1, LES22L3, ELM2, OY1, PHAO1, GTS2	Zm00001d018369	GRMZM5G879749	Serine carboxypeptidase 24		219413422	219418916	+	Outside	-7252
185	5	LES22L2, NYC1, LLS1, LES22L3, ELM2, OY1, PHAO1, GTS2	Zm00001d018370	GRMZM2G178958	Leucine aminopeptidase 2 chloroplastic		219420754	219424631	-	Inside
185	5	LES22L2, NYC1, LLS1, LES22L3, ELM2, OY1, PHAO1, GTS2	Zm00001d018371	GRMZM2G178996	Formin-like protein 18		219425678	219440046	-	Inside
185	5	LES22L2, NYC1, LLS1, LES22L3, ELM2, OY1, PHAO1, GTS2	Zm00001d018372	GRMZM2G031257	RNA polymerase II C-terminal domain phosphatase-like 4		219441315	219442499	-	Inside
185	5	LES22L2, NYC1, LLS1, LES22L3, ELM2, OY1, PHAO1, GTS2	Zm00001d018373		bromodomain 4		219456143	219459454	+	Outside	1089
186	5	FC2, GSA1, MPMT1, ALAD1, CHLH1, HO6, CHAO2, CPX2, GTR3, GTS2	Zm00001d018393	GRMZM2G467756	Protein binding protein		219949314	219949802	-	Outside	-2430
186	5	FC2, GSA1, MPMT1, ALAD1, CHLH1, HO6, CHAO2, CPX2, GTR3, GTS2	Zm00001d018394	GRMZM2G180430	Probable protein phosphatase 2C 22	DBP-transcription factor 2	219962014	219970575	+	Inside
186	5	FC2, GSA1, MPMT1, ALAD1, CHLH1, HO6, CHAO2, CPX2, GTR3, GTS2	Zm00001d018395	GRMZM2G481049	protein%3B Ribosomal protein-like		219968322	219970038	-	Inside
186	5	FC2, GSA1, MPMT1, ALAD1, CHLH1, HO6, CHAO2, CPX2, GTR3, GTS2	Zm00001d018396	AC202076.3_FG009			219971893	219972195	+	Inside
186	5	FC2, GSA1, MPMT1, ALAD1, CHLH1, HO6, CHAO2, CPX2, GTR3, GTS2	Zm00001d018399	GRMZM2G180422			219982191	219988382	+	Inside
186	5	FC2, GSA1, MPMT1, ALAD1, CHLH1, HO6, CHAO2, CPX2, GTR3, GTS2	Zm00001d018400				219994092	219994442	+	Outside	6282
187	5	SGRL1, MES1, CPX2, FC2, CHPH2, COX10a, GUN4, HO6	Zm00001d018434				220807969	220808690	+	Outside	-8091
187	5	SGRL1, MES1, CPX2, FC2, CHPH2, COX10a, GUN4, HO6	Zm00001d018435	GRMZM5G857701	NAC domain containing protein 74	NAC-transcription factor 104	220828387	220830479	-	Inside
187	5	SGRL1, MES1, CPX2, FC2, CHPH2, COX10a, GUN4, HO6	Zm00001d018436				220842394	220843750	+	Outside	4969
188	6	HO6, FC2, GTR1, NYC1, MPEC1, SGRL1, PRPO3, NYC1L1, OY1, PCR3	Zm00001d035030	GRMZM5G871143	Phosphoinositide phosphatase SAC1		2402490	2409609	+	Outside	-44894
188	6	HO6, FC2, GTR1, NYC1, MPEC1, SGRL1, PRPO3, NYC1L1, OY1, PCR3	Zm00001d035031	GRMZM2G552322	loricrin-related		2448389	2453527	-	Inside
188	6	HO6, FC2, GTR1, NYC1, MPEC1, SGRL1, PRPO3, NYC1L1, OY1, PCR3	Zm00001d035032	GRMZM2G024303	GroES-like zinc-binding alcohol dehydrogenase family protein		2454457	2462132	+	Inside
188	6	HO6, FC2, GTR1, NYC1, MPEC1, SGRL1, PRPO3, NYC1L1, OY1, PCR3	Zm00001d035033	GRMZM2G370188	Putative ubiquitin carboxyl-terminal hydrolase superfamily protein		2457269	2461309	-	Inside
188	6	HO6, FC2, GTR1, NYC1, MPEC1, SGRL1, PRPO3, NYC1L1, OY1, PCR3	Zm00001d035034	GRMZM2G178192	adenylate kinase1	adenylate kinase1	2462763	2465579	-	Inside
189	6	NYE2, MES1, HO2, NYE1, CHLD1, CF1, PRPO5, HO6, COX10a	Zm00001d035159				7386303	7387672	+	Inside
189	6	NYE2, MES1, HO2, NYE1, CHLD1, CF1, PRPO5, HO6, COX10a	Zm00001d035161	GRMZM2G127342	Lysine histidine transporter 2	amino acid/auxin permease40	7394931	7396934	+	Inside
189	6	NYE2, MES1, HO2, NYE1, CHLD1, CF1, PRPO5, HO6, COX10a	Zm00001d035162	GRMZM2G127328	LHT1	Lysine histidine transporter 1	7402215	7405017	+	Inside
189	6	NYE2, MES1, HO2, NYE1, CHLD1, CF1, PRPO5, HO6, COX10a	Zm00001d035163	GRMZM2G127294	Lysine histidine transporter 2	amino acid/auxin permease41	7409171	7417031	+	Inside
189	6	NYE2, MES1, HO2, NYE1, CHLD1, CF1, PRPO5, HO6, COX10a	Zm00001d035164				7427847	7430024	-	Outside	14516
190	6	GTR2, YCF54, CF1, PRPO1, CHLD1, DVR1, MPEC1, GSA1, MPMT1, CHLG1, ALAD1, OY1, RCCR1	Zm00001d036193		Mediator of RNA polymerase II transcription subunit 23		76687576	76688863	+	Outside	-5217
190	6	GTR2, YCF54, CF1, PRPO1, CHLD1, DVR1, MPEC1, GSA1, MPMT1, CHLG1, ALAD1, OY1, RCCR1	Zm00001d036194	GRMZM2G375425			76699323	76705030	-	Outside	6530
191	6	HO7, NYC1, CHAO2, PRPO1, DVR1, MPEC1, GGH1, GSA1, GUN4, SHFC1, HCAR1	Zm00001d036417	GRMZM2G116427	Mitochondrion protein		87639671	87644146	+	Outside	331
192	6	PCR3, CF1, GSA1, OY1, GTS4, GTR3, SHFC1, LES22L1	Zm00001d036574	GRMZM5G898330			93296775	93297158	-	Outside	-7375
192	6	PCR3, CF1, GSA1, OY1, GTS4, GTR3, SHFC1, LES22L1	Zm00001d036575	AC205886.3_FG001	Putative ribosomal protein S4 (RPS4A) family protein		93371896	93375751	+	Outside	30842
193	6	CHPH3/CHAO1, SHFC1, GGH1, OY1, PRPO3, PRPO1, CHPH1, HO2, COX10a, GTR1, HCAR1	Zm00001d036616	GRMZM2G015212			94610526	94610921	-	Outside	-59695
194	6	GTS4, LES28, GTR3, YCF54, CF1, GGH1, CHLG1, SHFC1	Zm00001d036646	GRMZM2G088086	BTB/POZ and MATH domain-containing protein 2	math-btb25	96107181	96108854	-	Outside	-76484
194	6	GTS4, LES28, GTR3, YCF54, CF1, GGH1, CHLG1, SHFC1	Zm00001d036647	GRMZM2G161610	BTB/POZ and MATH domain-containing protein 2	math-btb26	96204324	96208206	-	Inside
194	6	GTS4, LES28, GTR3, YCF54, CF1, GGH1, CHLG1, SHFC1	Zm00001d036648	GRMZM2G161680	Nuclear transcription factor Y subunit C-2	CCAAT-HAP5-transcription factor 53	96210403	96211140	-	Outside	4000
195	6	SUM1, LES28, DVR1, GTS5, PRPO1, ALAD1, HO2, HO6	Zm00001d036696		O-fucosyltransferase family protein		98045845	98048154	+	Outside	-21137
195	6	SUM1, LES28, DVR1, GTS5, PRPO1, ALAD1, HO2, HO6	Zm00001d036698	GRMZM2G177169	luteus15	luteus15	98069169	98071529	-	Inside
195	6	SUM1, LES28, DVR1, GTS5, PRPO1, ALAD1, HO2, HO6	Zm00001d036699	GRMZM2G177142	Fasciclin-like arabinogalactan protein 8		98073103	98073930	+	Inside
195	6	SUM1, LES28, DVR1, GTS5, PRPO1, ALAD1, HO2, HO6	Zm00001d036700	GRMZM2G177095	CASP-like protein 13		98074454	98078079	-	Inside
195	6	SUM1, LES28, DVR1, GTS5, PRPO1, ALAD1, HO2, HO6	Zm00001d036701		(R)-mandelonitrile lyase-like		98097745	98100716	-	Outside	22571
196	6	CF1L1, COX10b, GSA1, LLS1, YCF54, GGH1, ALAD1, OY1, RCCR1, CHAO2	Zm00001d036715	GRMZM2G170281	Transmembrane 9 superfamily member 9		98447529	98450787	-	Outside	-37357
196	6	CF1L1, COX10b, GSA1, LLS1, YCF54, GGH1, ALAD1, OY1, RCCR1, CHAO2	Zm00001d036716	GRMZM2G049730	Probable N-acetyltransferase HLS1	GNAT-transcription factor 27	98531308	98533026	+	Outside	45891
197	6	HCAR1, OY1, GTS2, SHFC1, PCR3, NYC1, GUN4, RCCR1, GGH1	Zm00001d036724	GRMZM2G005278			99056422	99058380	-	Outside	-72603
197	6	HCAR1, OY1, GTS2, SHFC1, PCR3, NYC1, GUN4, RCCR1, GGH1	Zm00001d036726	AC209050.3_FG003	Putative WRKY DNA-binding domain superfamily protein	WRKY-transcription factor 114	99175591	99177057	+	Outside	15014
198	6	HO6, CHLH1, GTR1, CHLD1, PCR1, NYC1, YCF54, OY1	Zm00001d036793				101129017	101129852	+	Outside	-355
198	6	HO6, CHLH1, GTR1, CHLD1, PCR1, NYC1, YCF54, OY1	Zm00001d036794	GRMZM2G082112			101154908	101156278	+	Outside	2
199	6	GTS4, PRPO4, PCR3, CHLG1, YCF54, CF1, LES22, GSA1, MPMT1, ALAD1, OY1	Zm00001d036864		Serinc-domain containing serine and sphingolipid biosynthesis protein		104417769	104426263	-	Outside	-27360
200	6	FC2, CPX2, HO3, NYC1, GTS2, NYE2, NEC4, CF1L1, LLS1L1, LLS1, MPEC1, GUN4, CHLD1, FC3, YCF54, PCR1, GGH1, GSA1, OY1	Zm00001d036916				106354087	106355326	+	Outside	-4762
200	6	FC2, CPX2, HO3, NYC1, GTS2, NYE2, NEC4, CF1L1, LLS1L1, LLS1, MPEC1, GUN4, CHLD1, FC3, YCF54, PCR1, GGH1, GSA1, OY1	Zm00001d036917	GRMZM2G079080	argonaute10b	argonaute10b	106360618	106367670	-	Inside
200	6	FC2, CPX2, HO3, NYC1, GTS2, NYE2, NEC4, CF1L1, LLS1L1, LLS1, MPEC1, GUN4, CHLD1, FC3, YCF54, PCR1, GGH1, GSA1, OY1	Zm00001d036918	GRMZM2G079200	Auxin-responsive protein IAA15	Aux/IAA-transcription factor 26	106378038	106379735	-	Inside
200	6	FC2, CPX2, HO3, NYC1, GTS2, NYE2, NEC4, CF1L1, LLS1L1, LLS1, MPEC1, GUN4, CHLD1, FC3, YCF54, PCR1, GGH1, GSA1, OY1	Zm00001d036919	GRMZM2G079308	Palmitoyl-acyl carrier protein thioesterase chloroplastic		106386865	106396953	-	Inside
200	6	FC2, CPX2, HO3, NYC1, GTS2, NYE2, NEC4, CF1L1, LLS1L1, LLS1, MPEC1, GUN4, CHLD1, FC3, YCF54, PCR1, GGH1, GSA1, OY1	Zm00001d036920				106398277	106400487	-	Inside
200	6	FC2, CPX2, HO3, NYC1, GTS2, NYE2, NEC4, CF1L1, LLS1L1, LLS1, MPEC1, GUN4, CHLD1, FC3, YCF54, PCR1, GGH1, GSA1, OY1	Zm00001d036922	GRMZM2G107027	3-N-debenzoyl-2-deoxytaxol N-benzoyltransferase		106563890	106566238	+	Inside
200	6	FC2, CPX2, HO3, NYC1, GTS2, NYE2, NEC4, CF1L1, LLS1L1, LLS1, MPEC1, GUN4, CHLD1, FC3, YCF54, PCR1, GGH1, GSA1, OY1	Zm00001d036925	GRMZM2G325650	Protein kinase Kelch repeat:Kelch		106604412	106605563	-	Outside	2595
201	6	PCR1, HO3, COX15, GGH1, PHAO1, GTR2, YCF54, CF1, PCR3, ALAD1	Zm00001d037031		rRNA processing protein-related		109714645	109717334	-	Outside	-9548
201	6	PCR1, HO3, COX15, GGH1, PHAO1, GTR2, YCF54, CF1, PCR3, ALAD1	Zm00001d037032	GRMZM2G404081	Putative DUF231 domain containing family protein		109729598	109731212	+	Inside
201	6	PCR1, HO3, COX15, GGH1, PHAO1, GTR2, YCF54, CF1, PCR3, ALAD1	Zm00001d037033	GRMZM2G102888			109748197	109748535	-	Outside	12176
202	6	YCF54, CF1, GSA1, MPMT1, CHLG1, ALAD1, OY1, HO7	Zm00001d037050	GRMZM2G038623	intracellular protein transport protein USO1-related		110481817	110494448	+	Outside	-13852
202	6	YCF54, CF1, GSA1, MPMT1, CHLG1, ALAD1, OY1, HO7	Zm00001d037051	GRMZM2G038691	BTB/POZ domain-containing protein POB1	TNF receptor-associated factor 11	110497827	110502466	+	Inside
202	6	YCF54, CF1, GSA1, MPMT1, CHLG1, ALAD1, OY1, HO7	Zm00001d037052	GRMZM2G156517	Ubiquitin-conjugating enzyme E2 11		110619969	110628366	+	Outside	117415
203	6	YCF54, LES22, DVR1, NYC1L1, GGH1, ALAD1, OY1, PCR3, CHAO2	Zm00001d037077		Major facilitator superfamily protein		111572361	111573822	-	Outside	-42272
203	6	YCF54, LES22, DVR1, NYC1L1, GGH1, ALAD1, OY1, PCR3, CHAO2	Zm00001d037079	GRMZM2G012479	Glutathione peroxidase		111618610	111623602	+	Inside
203	6	YCF54, LES22, DVR1, NYC1L1, GGH1, ALAD1, OY1, PCR3, CHAO2	Zm00001d037080	GRMZM2G012685	Putative leucine-rich repeat receptor-like protein kinase family protein		111637292	111640270	+	Inside
203	6	YCF54, LES22, DVR1, NYC1L1, GGH1, ALAD1, OY1, PCR3, CHAO2	Zm00001d037081		DUF1336 domain containing protein expressed		111655549	111659511	-	Outside	16095
204	6	PRPO1, LLS1, PRPO4, YCF54, CF1, CHLD1, LES22, DVR1, GGH1, GSA1, MPMT1, CHLG1, ALAD1, OY1, GUN4, LES22L1	Zm00001d037094		Protodermal factor 1		111975917	111977355	+	Outside	-28846
204	6	PRPO1, LLS1, PRPO4, YCF54, CF1, CHLD1, LES22, DVR1, GGH1, GSA1, MPMT1, CHLG1, ALAD1, OY1, GUN4, LES22L1	Zm00001d037095	GRMZM2G416750	Putative RING zinc finger domain superfamily protein		112016445	112017440	+	Inside
204	6	PRPO1, LLS1, PRPO4, YCF54, CF1, CHLD1, LES22, DVR1, GGH1, GSA1, MPMT1, CHLG1, ALAD1, OY1, GUN4, LES22L1	Zm00001d037096	GRMZM2G116919	Ubiquitin-conjugating enzyme E2 34		112019369	112024849	-	Inside
204	6	PRPO1, LLS1, PRPO4, YCF54, CF1, CHLD1, LES22, DVR1, GGH1, GSA1, MPMT1, CHLG1, ALAD1, OY1, GUN4, LES22L1	Zm00001d037097	GRMZM2G116881			112036186	112037588	-	Inside
204	6	PRPO1, LLS1, PRPO4, YCF54, CF1, CHLD1, LES22, DVR1, GGH1, GSA1, MPMT1, CHLG1, ALAD1, OY1, GUN4, LES22L1	Zm00001d037098	GRMZM2G116785	Putative HLH DNA-binding domain superfamily protein isoform 1%253B Putative HLH DNA-binding domain superfamily protein isoform 2	bHLH-transcription factor 5	112038762	112044232	-	Inside
204	6	PRPO1, LLS1, PRPO4, YCF54, CF1, CHLD1, LES22, DVR1, GGH1, GSA1, MPMT1, CHLG1, ALAD1, OY1, GUN4, LES22L1	Zm00001d037099	GRMZM2G085530	Phosphoinositide phosphatase SAC2		112114923	112125143	-	Outside	72363
205	6	GSA1, GTS4, GTR1, GTR2, LES22, NYC1L1, GGH1, MPMT1, ALAD1, OY1	Zm00001d037288	GRMZM2G156310	Probable carboxylesterase 2		119518115	119519495	+	Outside	-812
205	6	GSA1, GTS4, GTR1, GTR2, LES22, NYC1L1, GGH1, MPMT1, ALAD1, OY1	Zm00001d037289	GRMZM2G156255	Potassium channel SKOR	outward rectifying potassium channel1	119523282	119528893	-	Inside
205	6	GSA1, GTS4, GTR1, GTR2, LES22, NYC1L1, GGH1, MPMT1, ALAD1, OY1	Zm00001d037290	GRMZM2G085378	NAD(P)-binding Rossmann-fold superfamily protein		119545820	119551288	+	Outside	2410
206	6	CPX2, LES22, CHAO2, HO6, CHLD1, MPMT1, OY1, HO7	Zm00001d037304				120126529	120127479	-	Outside	-57506
206	6	CPX2, LES22, CHAO2, HO6, CHLD1, MPMT1, OY1, HO7	Zm00001d037305	GRMZM2G120163	Potassium transporter 8	potassium high-affinity transporter24	120190685	120196947	+	Inside
206	6	CPX2, LES22, CHAO2, HO6, CHLD1, MPMT1, OY1, HO7	Zm00001d037306		Squamosa promoter-binding-like protein 18		120225240	120229573	-	Outside	12753
207	6	COX10b, PRPO1, GTS3, COX15, HO2, CHAO2, GTR1, SGRL1, LES22L3	Zm00001d037328	GRMZM2G168304	3-ketoacyl-CoA synthase		121453440	121454543	+	Outside	-123602
207	6	COX10b, PRPO1, GTS3, COX15, HO2, CHAO2, GTR1, SGRL1, LES22L3	Zm00001d037329	GRMZM2G382711	Encodes a protein whose expression is responsive to nematode infection.		121594560	121597848	+	Inside
208	6	NYE1, FC3, CPX2, GTS5, LLS1L5, GTS4, LLS1L1, CHAO2, COX10a, PRPO3	Zm00001d037408	GRMZM2G018369	WW domain-containing protein		124701629	124710111	-	Outside	-97082
208	6	NYE1, FC3, CPX2, GTS5, LLS1L5, GTS4, LLS1L1, CHAO2, COX10a, PRPO3	Zm00001d037409	GRMZM2G405498	Aspartyl protease AED1		124802573	124804620	+	Inside
208	6	NYE1, FC3, CPX2, GTS5, LLS1L5, GTS4, LLS1L1, CHAO2, COX10a, PRPO3	Zm00001d037410	GRMZM2G104109	Peroxidase 1		124806566	124807970	-	Inside
208	6	NYE1, FC3, CPX2, GTS5, LLS1L5, GTS4, LLS1L1, CHAO2, COX10a, PRPO3	Zm00001d037411	GRMZM2G174129	Aspartyl protease AED1		124816900	124818135	+	Inside
208	6	NYE1, FC3, CPX2, GTS5, LLS1L5, GTS4, LLS1L1, CHAO2, COX10a, PRPO3	Zm00001d037412	GRMZM2G174170	Protein-tyrosine-phosphatase IBR5		124820011	124826714	-	Outside	1417
209	6	YCF54, CF1, CHLG1, ALAD1, OY1, RCCR1, COX15, GTR3	Zm00001d037617	GRMZM2G089021	Hypoxanthine-guanine phosphoribosyltransferase		131900473	131902957	-	Outside	-79591
209	6	YCF54, CF1, CHLG1, ALAD1, OY1, RCCR1, COX15, GTR3	Zm00001d037619	GRMZM2G108714	10-deacetylbaccatin III 10-O-acetyltransferase		132054552	132056290	+	Outside	51824
210	6	CHPH2, CHAO2, CHLD1, MPEC1, ELM2, CHLG1, ALAD1, LES28	Zm00001d037650	GRMZM2G002656			132828573	132836981	-	Outside	-2829
211	6	CF1L1, GTR2, NYC1L1, CF1, FC2, SGRL1, GTR1, PRPO4, YCF54, LES22, PCR3, MPEC1, GGH1, GUN4, LLS1L1, FC1, LLS1, SUM2	Zm00001d037687	GRMZM2G143817	derlin3	derlin3	133982114	133986795	+	Outside	-42199
211	6	CF1L1, GTR2, NYC1L1, CF1, FC2, SGRL1, GTR1, PRPO4, YCF54, LES22, PCR3, MPEC1, GGH1, GUN4, LLS1L1, FC1, LLS1, SUM2	Zm00001d037688	GRMZM5G828487	IQ-domain 25		134047638	134049666	-	Inside
211	6	CF1L1, GTR2, NYC1L1, CF1, FC2, SGRL1, GTR1, PRPO4, YCF54, LES22, PCR3, MPEC1, GGH1, GUN4, LLS1L1, FC1, LLS1, SUM2	Zm00001d037689	GRMZM2G051806	hexokinase7	hexokinase7	134063370	134066401	+	Inside
211	6	CF1L1, GTR2, NYC1L1, CF1, FC2, SGRL1, GTR1, PRPO4, YCF54, LES22, PCR3, MPEC1, GGH1, GUN4, LLS1L1, FC1, LLS1, SUM2	Zm00001d037690				134071257	134072021	+	Outside	2286
212	6	FC3, GTR2, YCF54, RCCR1, PHAO1, HCAR1, COX15, CHLG1	Zm00001d038099	GRMZM2G061143	Ribosomal protein L7Ae/L30e/S12e/Gadd45 family protein		147845748	147847416	+	Outside	-86090
212	6	FC3, GTR2, YCF54, RCCR1, PHAO1, HCAR1, COX15, CHLG1	Zm00001d038100	GRMZM2G090262	CPL3		147934926	147945863	+	Inside
212	6	FC3, GTR2, YCF54, RCCR1, PHAO1, HCAR1, COX15, CHLG1	Zm00001d038101	GRMZM2G109352			147948838	147953091	-	Outside	807
213	6	MPMT1, YCF54, CF1, PRPO1, CF1L1, LES22, PCR3, GGH1, CHLG1, ALAD1, OY1	Zm00001d038194	GRMZM2G133021	F-box/FBD/LRR-repeat protein		151182319	151192052	-	Outside	-36670
213	6	MPMT1, YCF54, CF1, PRPO1, CF1L1, LES22, PCR3, GGH1, CHLG1, ALAD1, OY1	Zm00001d038195	GRMZM2G121565	Probably inactive leucine-rich repeat receptor-like protein kinase	brassinosteroid insensitive1-associated receptor kinase 4	151255025	151256961	-	Outside	34321
214	6	CHLH2, PRPO1, MPMT1, LES22, COX10a, CF1L1, RCCR1, LLS1, SHFC1, YCF54, LES22L3, MES1, CPX2, PHAO1, CF1, PRPO4, NYC1L1, PCR3, MPEC1, ELM2, GGH1, OY1, GUN4, NYC1, PRPO2	Zm00001d038220	GRMZM2G370405			151844352	151844888	+	Outside	-90147
214	6	CHLH2, PRPO1, MPMT1, LES22, COX10a, CF1L1, RCCR1, LLS1, SHFC1, YCF54, LES22L3, MES1, CPX2, PHAO1, CF1, PRPO4, NYC1L1, PCR3, MPEC1, ELM2, GGH1, OY1, GUN4, NYC1, PRPO2	Zm00001d038221	GRMZM2G180328	NAC domain containing protein 32	NAC-transcription factor 20	151942943	151944950	+	Inside
214	6	CHLH2, PRPO1, MPMT1, LES22, COX10a, CF1L1, RCCR1, LLS1, SHFC1, YCF54, LES22L3, MES1, CPX2, PHAO1, CF1, PRPO4, NYC1L1, PCR3, MPEC1, ELM2, GGH1, OY1, GUN4, NYC1, PRPO2	Zm00001d038222	GRMZM2G018971	Probable magnesium transporter NIPA4		151951671	151955702	-	Inside
214	6	CHLH2, PRPO1, MPMT1, LES22, COX10a, CF1L1, RCCR1, LLS1, SHFC1, YCF54, LES22L3, MES1, CPX2, PHAO1, CF1, PRPO4, NYC1L1, PCR3, MPEC1, ELM2, GGH1, OY1, GUN4, NYC1, PRPO2	Zm00001d038223	GRMZM2G456512	Bzip transcription factor-like%3B protein		151957816	151962410	-	Inside
214	6	CHLH2, PRPO1, MPMT1, LES22, COX10a, CF1L1, RCCR1, LLS1, SHFC1, YCF54, LES22L3, MES1, CPX2, PHAO1, CF1, PRPO4, NYC1L1, PCR3, MPEC1, ELM2, GGH1, OY1, GUN4, NYC1, PRPO2	Zm00001d038224	GRMZM2G153075	F-box protein SKP2A	F-box protein FBL2	151975768	151979800	+	Inside
214	6	CHLH2, PRPO1, MPMT1, LES22, COX10a, CF1L1, RCCR1, LLS1, SHFC1, YCF54, LES22L3, MES1, CPX2, PHAO1, CF1, PRPO4, NYC1L1, PCR3, MPEC1, ELM2, GGH1, OY1, GUN4, NYC1, PRPO2	Zm00001d038225	GRMZM2G153333		GRAS-transcription factor 69	151983412	151987196	+	Inside
214	6	CHLH2, PRPO1, MPMT1, LES22, COX10a, CF1L1, RCCR1, LLS1, SHFC1, YCF54, LES22L3, MES1, CPX2, PHAO1, CF1, PRPO4, NYC1L1, PCR3, MPEC1, ELM2, GGH1, OY1, GUN4, NYC1, PRPO2	Zm00001d038226	GRMZM2G153358	sugars will eventually be exported transporter1b	sugars will eventually be exported transporter1b	151988250	151991045	-	Inside
214	6	CHLH2, PRPO1, MPMT1, LES22, COX10a, CF1L1, RCCR1, LLS1, SHFC1, YCF54, LES22L3, MES1, CPX2, PHAO1, CF1, PRPO4, NYC1L1, PCR3, MPEC1, ELM2, GGH1, OY1, GUN4, NYC1, PRPO2	Zm00001d038227	GRMZM2G456568	Putative NAC domain transcription factor superfamily protein isoform 1%253B Putative NAC domain transcription factor superfamily protein isoform 2	NAC-transcription factor 112	151995956	152000206	-	Inside
214	6	CHLH2, PRPO1, MPMT1, LES22, COX10a, CF1L1, RCCR1, LLS1, SHFC1, YCF54, LES22L3, MES1, CPX2, PHAO1, CF1, PRPO4, NYC1L1, PCR3, MPEC1, ELM2, GGH1, OY1, GUN4, NYC1, PRPO2	Zm00001d038228		Protein trichome berefringence-like 7		152043328	152047466	+	Inside
214	6	CHLH2, PRPO1, MPMT1, LES22, COX10a, CF1L1, RCCR1, LLS1, SHFC1, YCF54, LES22L3, MES1, CPX2, PHAO1, CF1, PRPO4, NYC1L1, PCR3, MPEC1, ELM2, GGH1, OY1, GUN4, NYC1, PRPO2	Zm00001d038229	GRMZM2G058472	UDP-glucuronate:xylan alpha-glucuronosyltransferase 1	glucuronic acid substitution of xylan ortholog1	152047566	152052815	-	Inside
214	6	CHLH2, PRPO1, MPMT1, LES22, COX10a, CF1L1, RCCR1, LLS1, SHFC1, YCF54, LES22L3, MES1, CPX2, PHAO1, CF1, PRPO4, NYC1L1, PCR3, MPEC1, ELM2, GGH1, OY1, GUN4, NYC1, PRPO2	Zm00001d038230				152063110	152064250	+	Inside
214	6	CHLH2, PRPO1, MPMT1, LES22, COX10a, CF1L1, RCCR1, LLS1, SHFC1, YCF54, LES22L3, MES1, CPX2, PHAO1, CF1, PRPO4, NYC1L1, PCR3, MPEC1, ELM2, GGH1, OY1, GUN4, NYC1, PRPO2	Zm00001d038232		RNA-binding (RRM/RBD/RNP motifs) family protein		152065951	152068381	+	Inside
214	6	CHLH2, PRPO1, MPMT1, LES22, COX10a, CF1L1, RCCR1, LLS1, SHFC1, YCF54, LES22L3, MES1, CPX2, PHAO1, CF1, PRPO4, NYC1L1, PCR3, MPEC1, ELM2, GGH1, OY1, GUN4, NYC1, PRPO2	Zm00001d038235				152163860	152165324	-	Inside
214	6	CHLH2, PRPO1, MPMT1, LES22, COX10a, CF1L1, RCCR1, LLS1, SHFC1, YCF54, LES22L3, MES1, CPX2, PHAO1, CF1, PRPO4, NYC1L1, PCR3, MPEC1, ELM2, GGH1, OY1, GUN4, NYC1, PRPO2	Zm00001d038239	GRMZM2G032865	Whole genome shotgun sequence of line PN40024 scaffold_35.assembly12x (Fragment)		152182637	152184624	+	Inside
214	6	CHLH2, PRPO1, MPMT1, LES22, COX10a, CF1L1, RCCR1, LLS1, SHFC1, YCF54, LES22L3, MES1, CPX2, PHAO1, CF1, PRPO4, NYC1L1, PCR3, MPEC1, ELM2, GGH1, OY1, GUN4, NYC1, PRPO2	Zm00001d038240	GRMZM2G181206	CSC1-like protein	hyperosmolality-gated calcium-permeable channels4	152198261	152212313	-	Inside
214	6	CHLH2, PRPO1, MPMT1, LES22, COX10a, CF1L1, RCCR1, LLS1, SHFC1, YCF54, LES22L3, MES1, CPX2, PHAO1, CF1, PRPO4, NYC1L1, PCR3, MPEC1, ELM2, GGH1, OY1, GUN4, NYC1, PRPO2	Zm00001d038242	GRMZM2G149145			152217371	152218411	+	Inside
214	6	CHLH2, PRPO1, MPMT1, LES22, COX10a, CF1L1, RCCR1, LLS1, SHFC1, YCF54, LES22L3, MES1, CPX2, PHAO1, CF1, PRPO4, NYC1L1, PCR3, MPEC1, ELM2, GGH1, OY1, GUN4, NYC1, PRPO2	Zm00001d038244		Auxin-responsive protein [Source:UniProtKB/TrEMBL%3BAcc:A0A1D6M4R3]		152227791	152238834	+	Outside	3201
215	6	NYC1, GGH1, CHLH1, HCAR1, PCR3, MPMT1, CHLG1, NYC1L1, PRPO1, ALAD1, LLS1	Zm00001d038346	GRMZM2G067156			154922720	154925381	-	Outside	-3042
215	6	NYC1, GGH1, CHLH1, HCAR1, PCR3, MPMT1, CHLG1, NYC1L1, PRPO1, ALAD1, LLS1	Zm00001d038347		TTF-type zinc finger protein with HAT dimerisation domain		154944968	154947107	+	Inside
215	6	NYC1, GGH1, CHLH1, HCAR1, PCR3, MPMT1, CHLG1, NYC1L1, PRPO1, ALAD1, LLS1	Zm00001d038348	GRMZM2G178797	guanylyl cyclase 1		154954100	154957745	-	Outside	3052
216	6	CHLD1, YCF54, CF1, MPEC1, GGH1, ALAD1, OY1, GUN4, CHAO2, PRPO1, GSA1, MPMT1, LES22L1, PRPO4, FC2, CHPH1, GTS2, ELM2, PCR3, DVR1, MPEC2, GTR1	Zm00001d038436	GRMZM2G047677	Abscisic acid receptor PYL5	pyrabactin resistance-like4	157247855	157248457	+	Outside	-5221
216	6	CHLD1, YCF54, CF1, MPEC1, GGH1, ALAD1, OY1, GUN4, CHAO2, PRPO1, GSA1, MPMT1, LES22L1, PRPO4, FC2, CHPH1, GTS2, ELM2, PCR3, DVR1, MPEC2, GTR1	Zm00001d038437	GRMZM2G047762	Zinc transporter 3	zinc-regulated, iron-regulated transporter-like protein10	157258172	157260090	-	Inside
216	6	CHLD1, YCF54, CF1, MPEC1, GGH1, ALAD1, OY1, GUN4, CHAO2, PRPO1, GSA1, MPMT1, LES22L1, PRPO4, FC2, CHPH1, GTS2, ELM2, PCR3, DVR1, MPEC2, GTR1	Zm00001d038438	GRMZM2G396076	DNA repair metallo-beta-lactamase family protein		157265153	157266777	-	Inside
216	6	CHLD1, YCF54, CF1, MPEC1, GGH1, ALAD1, OY1, GUN4, CHAO2, PRPO1, GSA1, MPMT1, LES22L1, PRPO4, FC2, CHPH1, GTS2, ELM2, PCR3, DVR1, MPEC2, GTR1	Zm00001d038439		Serine/threonine-protein kinase ATG1c		157267418	157270190	+	Inside
216	6	CHLD1, YCF54, CF1, MPEC1, GGH1, ALAD1, OY1, GUN4, CHAO2, PRPO1, GSA1, MPMT1, LES22L1, PRPO4, FC2, CHPH1, GTS2, ELM2, PCR3, DVR1, MPEC2, GTR1	Zm00001d038440	GRMZM2G061105	ribonuclease P family protein		157297323	157308181	+	Inside
216	6	CHLD1, YCF54, CF1, MPEC1, GGH1, ALAD1, OY1, GUN4, CHAO2, PRPO1, GSA1, MPMT1, LES22L1, PRPO4, FC2, CHPH1, GTS2, ELM2, PCR3, DVR1, MPEC2, GTR1	Zm00001d038441	AC212394.4_FG006	F1N21.17		157356687	157356968	+	Inside
216	6	CHLD1, YCF54, CF1, MPEC1, GGH1, ALAD1, OY1, GUN4, CHAO2, PRPO1, GSA1, MPMT1, LES22L1, PRPO4, FC2, CHPH1, GTS2, ELM2, PCR3, DVR1, MPEC2, GTR1	Zm00001d038442	GRMZM2G359892	Protein LIGHT-DEPENDENT SHORT HYPOCOTYLS 5		157367707	157368450	-	Inside
216	6	CHLD1, YCF54, CF1, MPEC1, GGH1, ALAD1, OY1, GUN4, CHAO2, PRPO1, GSA1, MPMT1, LES22L1, PRPO4, FC2, CHPH1, GTS2, ELM2, PCR3, DVR1, MPEC2, GTR1	Zm00001d038443				157379123	157391366	+	Inside
216	6	CHLD1, YCF54, CF1, MPEC1, GGH1, ALAD1, OY1, GUN4, CHAO2, PRPO1, GSA1, MPMT1, LES22L1, PRPO4, FC2, CHPH1, GTS2, ELM2, PCR3, DVR1, MPEC2, GTR1	Zm00001d038444		Transcription factor TCP11		157394282	157395774	-	Inside
216	6	CHLD1, YCF54, CF1, MPEC1, GGH1, ALAD1, OY1, GUN4, CHAO2, PRPO1, GSA1, MPMT1, LES22L1, PRPO4, FC2, CHPH1, GTS2, ELM2, PCR3, DVR1, MPEC2, GTR1	Zm00001d038445	AC209257.4_FG003	Glutaredoxin family protein		157396216	157403388	+	Inside
216	6	CHLD1, YCF54, CF1, MPEC1, GGH1, ALAD1, OY1, GUN4, CHAO2, PRPO1, GSA1, MPMT1, LES22L1, PRPO4, FC2, CHPH1, GTS2, ELM2, PCR3, DVR1, MPEC2, GTR1	Zm00001d038446	AC209257.4_FG004	Dehydration-responsive element-binding protein 2E	AP2-EREBP-transcription factor 100	157407857	157411040	+	Inside
216	6	CHLD1, YCF54, CF1, MPEC1, GGH1, ALAD1, OY1, GUN4, CHAO2, PRPO1, GSA1, MPMT1, LES22L1, PRPO4, FC2, CHPH1, GTS2, ELM2, PCR3, DVR1, MPEC2, GTR1	Zm00001d038447	GRMZM5G869403	exocyst subunit exo70 family protein B2		157414914	157416701	-	Inside
216	6	CHLD1, YCF54, CF1, MPEC1, GGH1, ALAD1, OY1, GUN4, CHAO2, PRPO1, GSA1, MPMT1, LES22L1, PRPO4, FC2, CHPH1, GTS2, ELM2, PCR3, DVR1, MPEC2, GTR1	Zm00001d038448	AC209257.4_FG008			157417466	157418730	+	Inside
216	6	CHLD1, YCF54, CF1, MPEC1, GGH1, ALAD1, OY1, GUN4, CHAO2, PRPO1, GSA1, MPMT1, LES22L1, PRPO4, FC2, CHPH1, GTS2, ELM2, PCR3, DVR1, MPEC2, GTR1	Zm00001d038449	GRMZM2G169943	Sorting nexin 2B		157427258	157434499	+	Inside
216	6	CHLD1, YCF54, CF1, MPEC1, GGH1, ALAD1, OY1, GUN4, CHAO2, PRPO1, GSA1, MPMT1, LES22L1, PRPO4, FC2, CHPH1, GTS2, ELM2, PCR3, DVR1, MPEC2, GTR1	Zm00001d038450	GRMZM2G169953			157437621	157438151	+	Outside	6790
217	6	GGH2, ELM1, PRPO2, YCF54, PCR2, DVR1, NYC1L1, GGH1, ALAD1, OY1, CHPH3/CHAO1	Zm00001d038466	GRMZM2G046262			157847118	157847813	-	Outside	-64194
217	6	GGH2, ELM1, PRPO2, YCF54, PCR2, DVR1, NYC1L1, GGH1, ALAD1, OY1, CHPH3/CHAO1	Zm00001d038467	GRMZM2G100639	DNA replication licensing factor MCM3 homolog 2	replication origin activator1	157922722	157927689	+	Inside
217	6	GGH2, ELM1, PRPO2, YCF54, PCR2, DVR1, NYC1L1, GGH1, ALAD1, OY1, CHPH3/CHAO1	Zm00001d038469	GRMZM2G125037	EPIDERMAL PATTERNING FACTOR-like protein 6		157938345	157941059	-	Inside
217	6	GGH2, ELM1, PRPO2, YCF54, PCR2, DVR1, NYC1L1, GGH1, ALAD1, OY1, CHPH3/CHAO1	Zm00001d038470		Zinc finger BED domain-containing protein DAYSLEEPER		157954987	157957264	-	Outside	515
218	6	NYE2, RCCR1, PRPO4, OY1, MPEC1, ALAD1, GSA1, MPMT1, GTR3	Zm00001d038478	GRMZM2G390436	Putative RING zinc finger domain superfamily protein%253B RING-H2 finger protein ATL5A	defective in anther dehiscence like1	158330439	158331059	+	Outside	-1397
218	6	NYE2, RCCR1, PRPO4, OY1, MPEC1, ALAD1, GSA1, MPMT1, GTR3	Zm00001d038479	GRMZM2G323938			158343817	158344320	-	Inside
218	6	NYE2, RCCR1, PRPO4, OY1, MPEC1, ALAD1, GSA1, MPMT1, GTR3	Zm00001d038480				158345779	158351780	+	Inside
218	6	NYE2, RCCR1, PRPO4, OY1, MPEC1, ALAD1, GSA1, MPMT1, GTR3	Zm00001d038481	GRMZM2G128315	Putative leucine-rich repeat receptor-like protein kinase family protein		158357164	158361534	+	Inside
218	6	NYE2, RCCR1, PRPO4, OY1, MPEC1, ALAD1, GSA1, MPMT1, GTR3	Zm00001d038482		Protein trichome birefringence-like 16		158362218	158362625	-	Outside	3111
219	6	NYE1, HO7, PCR2, GTR2, YCF54, CF1, NYC1L1, OY1, PRPO3, SGRL1, SUM2, GTS2, LES28, CHLG1, CPX2, GGH2, LLS1L1, LES22L3, CHPH1	Zm00001d038681	GRMZM2G143714			162449712	162452059	-	Outside	-1408
219	6	NYE1, HO7, PCR2, GTR2, YCF54, CF1, NYC1L1, OY1, PRPO3, SGRL1, SUM2, GTS2, LES28, CHLG1, CPX2, GGH2, LLS1L1, LES22L3, CHPH1	Zm00001d038682	GRMZM2G143791	PLASMODESMATA CALLOSE-BINDING PROTEIN 2		162456348	162458601	+	Inside
219	6	NYE1, HO7, PCR2, GTR2, YCF54, CF1, NYC1L1, OY1, PRPO3, SGRL1, SUM2, GTS2, LES28, CHLG1, CPX2, GGH2, LLS1L1, LES22L3, CHPH1	Zm00001d038683	GRMZM2G120151	Transcription factor TCP5	TCP-transcription factor 23	162529258	162530154	+	Inside
219	6	NYE1, HO7, PCR2, GTR2, YCF54, CF1, NYC1L1, OY1, PRPO3, SGRL1, SUM2, GTS2, LES28, CHLG1, CPX2, GGH2, LLS1L1, LES22L3, CHPH1	Zm00001d038684	GRMZM2G120173	hydroxyproline-rich glycoprotein family protein		162562559	162568746	+	Inside
219	6	NYE1, HO7, PCR2, GTR2, YCF54, CF1, NYC1L1, OY1, PRPO3, SGRL1, SUM2, GTS2, LES28, CHLG1, CPX2, GGH2, LLS1L1, LES22L3, CHPH1	Zm00001d038685	GRMZM2G120175	Probable magnesium transporter NIPA6		162571773	162577138	+	Inside
219	6	NYE1, HO7, PCR2, GTR2, YCF54, CF1, NYC1L1, OY1, PRPO3, SGRL1, SUM2, GTS2, LES28, CHLG1, CPX2, GGH2, LLS1L1, LES22L3, CHPH1	Zm00001d038686	GRMZM2G176133		50S ribosomal protein L33	162595881	162598103	+	Inside
219	6	NYE1, HO7, PCR2, GTR2, YCF54, CF1, NYC1L1, OY1, PRPO3, SGRL1, SUM2, GTS2, LES28, CHLG1, CPX2, GGH2, LLS1L1, LES22L3, CHPH1	Zm00001d038687	GRMZM2G480074	Beta-arabinofuranosyltransferase RAY1		162598342	162601795	-	Inside
219	6	NYE1, HO7, PCR2, GTR2, YCF54, CF1, NYC1L1, OY1, PRPO3, SGRL1, SUM2, GTS2, LES28, CHLG1, CPX2, GGH2, LLS1L1, LES22L3, CHPH1	Zm00001d038688	GRMZM2G176217	Rho-related protein6	Rho-related protein6	162602604	162605160	+	Inside
219	6	NYE1, HO7, PCR2, GTR2, YCF54, CF1, NYC1L1, OY1, PRPO3, SGRL1, SUM2, GTS2, LES28, CHLG1, CPX2, GGH2, LLS1L1, LES22L3, CHPH1	Zm00001d038689	GRMZM2G176396	Proline iminopeptidase		162605299	162610720	-	Inside
219	6	NYE1, HO7, PCR2, GTR2, YCF54, CF1, NYC1L1, OY1, PRPO3, SGRL1, SUM2, GTS2, LES28, CHLG1, CPX2, GGH2, LLS1L1, LES22L3, CHPH1	Zm00001d038690	GRMZM2G176519	CBL-interacting serine/threonine-protein kinase 18	calcineurin B-like-interacting protein kinase12	162618614	162620125	+	Inside
219	6	NYE1, HO7, PCR2, GTR2, YCF54, CF1, NYC1L1, OY1, PRPO3, SGRL1, SUM2, GTS2, LES28, CHLG1, CPX2, GGH2, LLS1L1, LES22L3, CHPH1	Zm00001d038691	GRMZM2G435445	Tubby-like F-box protein 7	TUB-transcription factor 5	162624149	162628635	+	Inside
219	6	NYE1, HO7, PCR2, GTR2, YCF54, CF1, NYC1L1, OY1, PRPO3, SGRL1, SUM2, GTS2, LES28, CHLG1, CPX2, GGH2, LLS1L1, LES22L3, CHPH1	Zm00001d038692	GRMZM2G134846			162628784	162630681	-	Inside
219	6	NYE1, HO7, PCR2, GTR2, YCF54, CF1, NYC1L1, OY1, PRPO3, SGRL1, SUM2, GTS2, LES28, CHLG1, CPX2, GGH2, LLS1L1, LES22L3, CHPH1	Zm00001d038693	GRMZM2G435475	Dof zinc finger protein DOF1.5	C2C2-Dof-transcription factor 10	162633220	162633915	+	Inside
219	6	NYE1, HO7, PCR2, GTR2, YCF54, CF1, NYC1L1, OY1, PRPO3, SGRL1, SUM2, GTS2, LES28, CHLG1, CPX2, GGH2, LLS1L1, LES22L3, CHPH1	Zm00001d038694		NAD(P)-binding Rossmann-fold superfamily protein		162651737	162653521	-	Outside	6907
220	6	GTR2, YCF54, PRPO1, CHLD1, PRPO4, MPMT1, ALAD1, OY1	Zm00001d038778				164221565	164222298	+	Outside	-29766
220	6	GTR2, YCF54, PRPO1, CHLD1, PRPO4, MPMT1, ALAD1, OY1	Zm00001d038779	GRMZM2G031435	Dual-specificity protein-like phosphatase 4		164285328	164289068	+	Outside	33997
221	6	SUM2, RCCR1, PRPO3, ELM2, LES22L2, SGRL1, GTR1, NYC1L1, LES28	Zm00001d038902	GRMZM2G134042			166729578	166735664	-	Outside	-18531
221	6	SUM2, RCCR1, PRPO3, ELM2, LES22L2, SGRL1, GTR1, NYC1L1, LES28	Zm00001d038903	GRMZM2G179793	Peptidyl-tRNA hydrolase chloroplastic		166750125	166754016	+	Inside
221	6	SUM2, RCCR1, PRPO3, ELM2, LES22L2, SGRL1, GTR1, NYC1L1, LES28	Zm00001d038904	GRMZM2G179797	Threonine synthase 1 chloroplastic	threonine synthase 2	166755499	166757076	+	Inside
221	6	SUM2, RCCR1, PRPO3, ELM2, LES22L2, SGRL1, GTR1, NYC1L1, LES28	Zm00001d038905	GRMZM2G059825	Probable beta-14-xylosyltransferase IRX10L		166761639	166768315	+	Inside
221	6	SUM2, RCCR1, PRPO3, ELM2, LES22L2, SGRL1, GTR1, NYC1L1, LES28	Zm00001d038907	GRMZM2G059939	AP2/ERF and B3 domain-containing transcription repressor TEM1	AP2-EREBP-transcription factor 162	166776865	166778085	+	Inside
221	6	SUM2, RCCR1, PRPO3, ELM2, LES22L2, SGRL1, GTR1, NYC1L1, LES28	Zm00001d038908	GRMZM2G061568	Lipid phosphate phosphatase 2		166802962	166806226	-	Outside	22852
222	6	LES28, LES22L3, YCF54, CF1, CF1L1, GTR2, CHPH2, MPMT1	Zm00001d039031				168922998	168923408	-	Outside	-10961
222	6	LES28, LES22L3, YCF54, CF1, CF1L1, GTR2, CHPH2, MPMT1	Zm00001d039032	GRMZM2G453571	Putative WRKY DNA-binding domain superfamily protein	WRKY-transcription factor 117	168945257	168948458	+	Outside	262
223	7	GTS4, HO7, PRPO3, LES22, PCR3, MPMT1, CHLG1, LLS1L1, CF1, CHLD1, ELM2, ALAD1, OY1, RCCR1, PRPO1, NYC1L1, DVR1, PRPO2, GTS2	Zm00001d018627	GRMZM2G135739	monosaccharide transporter1	monosaccharide transporter1	1335710	1339124	-	Outside	-33508
223	7	GTS4, HO7, PRPO3, LES22, PCR3, MPMT1, CHLG1, LLS1L1, CF1, CHLD1, ELM2, ALAD1, OY1, RCCR1, PRPO1, NYC1L1, DVR1, PRPO2, GTS2	Zm00001d018628	GRMZM2G420772	Dirigent protein 11		1371039	1371678	+	Inside
223	7	GTS4, HO7, PRPO3, LES22, PCR3, MPMT1, CHLG1, LLS1L1, CF1, CHLD1, ELM2, ALAD1, OY1, RCCR1, PRPO1, NYC1L1, DVR1, PRPO2, GTS2	Zm00001d018629	GRMZM2G420743	Dirigent-like protein pDIR3		1372027	1372659	-	Inside
223	7	GTS4, HO7, PRPO3, LES22, PCR3, MPMT1, CHLG1, LLS1L1, CF1, CHLD1, ELM2, ALAD1, OY1, RCCR1, PRPO1, NYC1L1, DVR1, PRPO2, GTS2	Zm00001d018630	GRMZM2G420758	Disease resistance response protein 206		1373357	1373758	+	Inside
223	7	GTS4, HO7, PRPO3, LES22, PCR3, MPMT1, CHLG1, LLS1L1, CF1, CHLD1, ELM2, ALAD1, OY1, RCCR1, PRPO1, NYC1L1, DVR1, PRPO2, GTS2	Zm00001d018631	GRMZM2G420733	Dirigent protein 11	dirigent protein 11	1374181	1374933	-	Inside
223	7	GTS4, HO7, PRPO3, LES22, PCR3, MPMT1, CHLG1, LLS1L1, CF1, CHLD1, ELM2, ALAD1, OY1, RCCR1, PRPO1, NYC1L1, DVR1, PRPO2, GTS2	Zm00001d018632		Pyridoxal 5'-phosphate synthase-like subunit PDX1.2		1388811	1390530	+	Inside
223	7	GTS4, HO7, PRPO3, LES22, PCR3, MPMT1, CHLG1, LLS1L1, CF1, CHLD1, ELM2, ALAD1, OY1, RCCR1, PRPO1, NYC1L1, DVR1, PRPO2, GTS2	Zm00001d018633	GRMZM2G120652	Pyridoxal 5'-phosphate synthase-like subunit PDX1.2		1389242	1390195	+	Inside
223	7	GTS4, HO7, PRPO3, LES22, PCR3, MPMT1, CHLG1, LLS1L1, CF1, CHLD1, ELM2, ALAD1, OY1, RCCR1, PRPO1, NYC1L1, DVR1, PRPO2, GTS2	Zm00001d018634	GRMZM2G120575			1391301	1395097	-	Inside
223	7	GTS4, HO7, PRPO3, LES22, PCR3, MPMT1, CHLG1, LLS1L1, CF1, CHLD1, ELM2, ALAD1, OY1, RCCR1, PRPO1, NYC1L1, DVR1, PRPO2, GTS2	Zm00001d018635	GRMZM2G120574	Phytosulfokine receptor 2		1397149	1400223	+	Outside	497
224	7	GGH2, PCR1, LLS1, HO7, CHPH1, MPEC2, COX10b, LLS1L1, CHLD1, GSA1, SGRL1, GUN4, DVR1, CF1L1, PHAO1	Zm00001d018669	GRMZM5G845755	CK2 protein kinase alpha 4	CK2 protein kinase alpha 4	2251936	2257510	-	Outside	-2158
224	7	GGH2, PCR1, LLS1, HO7, CHPH1, MPEC2, COX10b, LLS1L1, CHLD1, GSA1, SGRL1, GUN4, DVR1, CF1L1, PHAO1	Zm00001d018670	AC205122.4_FG005			2257660	2259078	+	Inside
224	7	GGH2, PCR1, LLS1, HO7, CHPH1, MPEC2, COX10b, LLS1L1, CHLD1, GSA1, SGRL1, GUN4, DVR1, CF1L1, PHAO1	Zm00001d018671	AC205122.4_FG006			2260301	2262568	-	Inside
224	7	GGH2, PCR1, LLS1, HO7, CHPH1, MPEC2, COX10b, LLS1L1, CHLD1, GSA1, SGRL1, GUN4, DVR1, CF1L1, PHAO1	Zm00001d018673	AC205122.4_FG008			2272477	2273904	+	Inside
224	7	GGH2, PCR1, LLS1, HO7, CHPH1, MPEC2, COX10b, LLS1L1, CHLD1, GSA1, SGRL1, GUN4, DVR1, CF1L1, PHAO1	Zm00001d018674	AC205122.4_FG009			2275210	2277000	-	Inside
224	7	GGH2, PCR1, LLS1, HO7, CHPH1, MPEC2, COX10b, LLS1L1, CHLD1, GSA1, SGRL1, GUN4, DVR1, CF1L1, PHAO1	Zm00001d018675	AC205122.4_FG010			2290957	2293252	-	Outside	343
225	7	PCR2, NYC1, CHLD1, MPEC1, MPMT1, GTR1, GUN4, GSA1, GGH2, DVR1, LES22, GGH1, PCR3, GTS5, GTS2, CHLH1, CHPH2, PRPO3	Zm00001d018685	GRMZM2G026083			2616738	2618180	+	Outside	-3785
225	7	PCR2, NYC1, CHLD1, MPEC1, MPMT1, GTR1, GUN4, GSA1, GGH2, DVR1, LES22, GGH1, PCR3, GTS5, GTS2, CHLH1, CHPH2, PRPO3	Zm00001d018686	GRMZM2G026189			2626901	2628259	+	Inside
225	7	PCR2, NYC1, CHLD1, MPEC1, MPMT1, GTR1, GUN4, GSA1, GGH2, DVR1, LES22, GGH1, PCR3, GTS5, GTS2, CHLH1, CHPH2, PRPO3	Zm00001d018687	GRMZM2G101513			2641390	2648016	+	Inside
225	7	PCR2, NYC1, CHLD1, MPEC1, MPMT1, GTR1, GUN4, GSA1, GGH2, DVR1, LES22, GGH1, PCR3, GTS5, GTS2, CHLH1, CHPH2, PRPO3	Zm00001d018690	GRMZM2G403407			2664907	2666009	+	Inside
225	7	PCR2, NYC1, CHLD1, MPEC1, MPMT1, GTR1, GUN4, GSA1, GGH2, DVR1, LES22, GGH1, PCR3, GTS5, GTS2, CHLH1, CHPH2, PRPO3	Zm00001d018691	GRMZM2G101545			2671880	2681745	+	Inside
225	7	PCR2, NYC1, CHLD1, MPEC1, MPMT1, GTR1, GUN4, GSA1, GGH2, DVR1, LES22, GGH1, PCR3, GTS5, GTS2, CHLH1, CHPH2, PRPO3	Zm00001d018692	GRMZM5G827455			2684020	2685501	+	Inside
225	7	PCR2, NYC1, CHLD1, MPEC1, MPMT1, GTR1, GUN4, GSA1, GGH2, DVR1, LES22, GGH1, PCR3, GTS5, GTS2, CHLH1, CHPH2, PRPO3	Zm00001d018693	GRMZM2G341621	pentatricopeptide repeat 2	pentatricopeptide repeat 2	2686485	2689002	-	Inside
225	7	PCR2, NYC1, CHLD1, MPEC1, MPMT1, GTR1, GUN4, GSA1, GGH2, DVR1, LES22, GGH1, PCR3, GTS5, GTS2, CHLH1, CHPH2, PRPO3	Zm00001d018694	GRMZM2G043383	T-complex protein 1 subunit epsilon		2689700	2695487	-	Inside
225	7	PCR2, NYC1, CHLD1, MPEC1, MPMT1, GTR1, GUN4, GSA1, GGH2, DVR1, LES22, GGH1, PCR3, GTS5, GTS2, CHLH1, CHPH2, PRPO3	Zm00001d018696	AC177897.2_FG022	SKU5 similar 17	skewed root growth similar13	2698898	2701382	-	Inside
225	7	PCR2, NYC1, CHLD1, MPEC1, MPMT1, GTR1, GUN4, GSA1, GGH2, DVR1, LES22, GGH1, PCR3, GTS5, GTS2, CHLH1, CHPH2, PRPO3	Zm00001d018698		Homeodomain-like superfamily protein	G2-like-transcription factor 28	2706028	2708111	-	Inside
225	7	PCR2, NYC1, CHLD1, MPEC1, MPMT1, GTR1, GUN4, GSA1, GGH2, DVR1, LES22, GGH1, PCR3, GTS5, GTS2, CHLH1, CHPH2, PRPO3	Zm00001d018699	GRMZM2G015739			2727347	2729660	-	Outside	503
226	7	GTS2, LES22, PCR2, FC3, FC2, MPMT1, PCR3, GUN4	Zm00001d018737	GRMZM2G437187	Pathogenesis-related protein 1		3534342	3534851	+	Outside	-76490
226	7	GTS2, LES22, PCR2, FC3, FC2, MPMT1, PCR3, GUN4	Zm00001d018738	GRMZM2G465226	pathogenesis related protein4	pathogenesis related protein4	3653618	3654109	+	Outside	20886
227	7	CF1L1, PRPO3, CF1, PRPO4, CHLG1, LLS1, NYC1L1, CHPH2	Zm00001d018798	GRMZM2G013114	IAP-like protein 1		5392478	5399337	-	Outside	-5976
227	7	CF1L1, PRPO3, CF1, PRPO4, CHLG1, LLS1, NYC1L1, CHPH2	Zm00001d018799	GRMZM2G013236	CBL-interacting serine/threonine-protein kinase 23	calcineurin B-like-interacting protein kinase23	5403982	5408414	-	Inside
228	7	GTR2, YCF54, CF1, CHLD1, DVR1, GGH1, CHLG1, OY1	Zm00001d018960		Probable protein phosphatase 2C 33		10659962	10660471	+	Outside	-47280
228	7	GTR2, YCF54, CF1, CHLD1, DVR1, GGH1, CHLG1, OY1	Zm00001d018961	GRMZM2G066290	Pyruvate kinase		10795045	10799314	+	Outside	87803
229	7	LES22L2, LES22, NYC1, GTR1, YCF54, GGH1, GSA1, OY1	Zm00001d019049	GRMZM2G458494	Major facilitator superfamily protein		14112144	14114021	-	Outside	-47578
230	7	GGH2, CHPH2, GTS5, GTR3, PCR1, LLS1, LES22, DVR1, GTR1, FC3, PRPO3, PCR3, GSA1, SGRL1, MPMT1, ALAD1	Zm00001d019326	GRMZM2G091031	Transmembrane and coiled-coil domain-containing protein 5B		27940587	27943142	-	Outside	-37373
230	7	GGH2, CHPH2, GTS5, GTR3, PCR1, LLS1, LES22, DVR1, GTR1, FC3, PRPO3, PCR3, GSA1, SGRL1, MPMT1, ALAD1	Zm00001d019327	GRMZM2G147560	Metal transporter Nramp6	nramp aluminum transporter5	27984224	27988645	-	Inside
230	7	GGH2, CHPH2, GTS5, GTR3, PCR1, LLS1, LES22, DVR1, GTR1, FC3, PRPO3, PCR3, GSA1, SGRL1, MPMT1, ALAD1	Zm00001d019328	GRMZM2G320703	BTB/POZ domain-containing protein	TNF receptor-associated factor 41	28086309	28089520	+	Outside	14733
231	7	PRPO4, GSA1, SHFC1, CHPH2, NYC1L1, PCR1, LES22, PCR2, HCAR1, YCF54, CF1, MPEC1, GGH1, MPMT1, CHLG1, ALAD1, OY1, PRPO2, PRPO1, GUN4, GTR1	Zm00001d019341		Prohibitin-1 mitochondrial		28621528	28622028	-	Outside	-38080
231	7	PRPO4, GSA1, SHFC1, CHPH2, NYC1L1, PCR1, LES22, PCR2, HCAR1, YCF54, CF1, MPEC1, GGH1, MPMT1, CHLG1, ALAD1, OY1, PRPO2, PRPO1, GUN4, GTR1	Zm00001d019342	AC191534.3_FG003	E3 ubiquitin-protein ligase ORTHRUS 2	variant in methylation104	28745288	28767439	+	Outside	48206
232	7	HO6, GTR2, GGH1, LLS1L1, GTR3, LES28, LES22L3, PRPO5	Zm00001d019398	GRMZM5G817964	ABC transporter G family member 11		31999185	32006505	+	Outside	-2134
232	7	HO6, GTR2, GGH1, LLS1L1, GTR3, LES28, LES22L3, PRPO5	Zm00001d019399	AC233926.1_FG002	Putative lipid-transfer protein DIR1		32081114	32081425	+	Outside	58405
233	7	MPMT1, YCF54, CF1, LES22, GGH1, ALAD1, OY1, GUN4	Zm00001d019584	GRMZM5G854345			44549173	44551721	-	Outside	-95590
233	7	MPMT1, YCF54, CF1, LES22, GGH1, ALAD1, OY1, GUN4	Zm00001d019585	AC214144.3_FG002			44683908	44694850	-	Outside	19361
234	7	CHAO2, YCF54, LES22, HCAR1, MPEC1, GGH1, OY1, GSA1, ALAD1, PCR2	Zm00001d019670	GRMZM2G026218	Kinesin-like protein KIN-4A		49531543	49544334	-	Outside	-109421
234	7	CHAO2, YCF54, LES22, HCAR1, MPEC1, GGH1, OY1, GSA1, ALAD1, PCR2	Zm00001d019671	GRMZM2G515595	ubiquitin family protein		49649330	49652592	+	Inside
234	7	CHAO2, YCF54, LES22, HCAR1, MPEC1, GGH1, OY1, GSA1, ALAD1, PCR2	Zm00001d019672	GRMZM2G054936	Type I inositol polyphosphate 5-phosphatase 2		49652839	49657753	-	Inside
235	7	YCF54, CF1, CHLD1, PCR1, GSA1, CHLG1, ALAD1, OY1	Zm00001d019701	GRMZM2G072868	receptor-like kinase		51992374	51995483	+	Outside	-118449
235	7	YCF54, CF1, CHLD1, PCR1, GSA1, CHLG1, ALAD1, OY1	Zm00001d019703	GRMZM2G053927	Na+/H+ antiporter%252C probable CP0838		52140538	52181214	-	Outside	29715
236	7	YCF54, LES22, PCR3, GGH1, GSA1, SGRL1, OY1, GUN4	Zm00001d019838				68258436	68258759	-	Outside	-73497
237	7	CPX2, ELM2, GTR1, PCR3, PRPO1, GTR3, SGRL1, LES22	Zm00001d020184		protein kinase-related		98116923	98117768	-	Outside	-50184
238	7	GTR2, YCF54, CF1, NYC1L1, PCR3, GSA1, CHLG1, OY1	Zm00001d020504	GRMZM2G359142			119611781	119612107	+	Outside	-7694
238	7	GTR2, YCF54, CF1, NYC1L1, PCR3, GSA1, CHLG1, OY1	Zm00001d020505	GRMZM2G160738	DNA glycosylase superfamily protein		119716928	119722086	-	Outside	97453
239	7	LLS1, GTS2, PRPO1, ELM2, LES28, NYC1, FC2, GTR2, HO2, NYC1L1, PCR1	Zm00001d020725	GRMZM2G135400	BRI1 kinase inhibitor 1		130286350	130287261	-	Outside	-1286
239	7	LLS1, GTS2, PRPO1, ELM2, LES28, NYC1, FC2, GTR2, HO2, NYC1L1, PCR1	Zm00001d020726	GRMZM2G135444	Probable protein phosphatase 2C 12	protein phosphatase homolog56	130295212	130300354	-	Inside
239	7	LLS1, GTS2, PRPO1, ELM2, LES28, NYC1, FC2, GTR2, HO2, NYC1L1, PCR1	Zm00001d020727	GRMZM2G147191	ARP protein (REF)		130345805	130357946	+	Outside	25090
240	7	PRPO1, ELM1, CHAO2, CF1L1, DVR1, MPEC1, GGH1, MPMT1	Zm00001d021016	GRMZM2G066219	Cytochrome b561 and DOMON domain-containing protein		140499249	140501074	-	Outside	-2263
240	7	PRPO1, ELM1, CHAO2, CF1L1, DVR1, MPEC1, GGH1, MPMT1	Zm00001d021017	GRMZM2G066202	auxin-responsive family protein		140503264	140504082	+	Inside
240	7	PRPO1, ELM1, CHAO2, CF1L1, DVR1, MPEC1, GGH1, MPMT1	Zm00001d021018	GRMZM2G065868	60S ribosomal protein L32-1		140506559	140508508	+	Inside
240	7	PRPO1, ELM1, CHAO2, CF1L1, DVR1, MPEC1, GGH1, MPMT1	Zm00001d021019	GRMZM2G144275	Transcription factor bHLH62	bHLH-transcription factor 136	140533153	140535630	-	Outside	26066
241	7	CF1, PCR3, OY1, GUN4, GTS5, PRPO2, RCCR1, NYC1, GTR1, GTR2	Zm00001d021221	GRMZM2G017013	Protein binding protein		146489261	146494703	-	Outside	-4093
241	7	CF1, PCR3, OY1, GUN4, GTS5, PRPO2, RCCR1, NYC1, GTR1, GTR2	Zm00001d021223		Testis intracellular mediator protein		146506351	146507646	+	Inside
241	7	CF1, PCR3, OY1, GUN4, GTS5, PRPO2, RCCR1, NYC1, GTR1, GTR2	Zm00001d021224	GRMZM2G001639	F-box protein PP2-A13		146508204	146510684	-	Inside
241	7	CF1, PCR3, OY1, GUN4, GTS5, PRPO2, RCCR1, NYC1, GTR1, GTR2	Zm00001d021225	GRMZM2G073228	RING/U-box superfamily protein		146550796	146555239	-	Outside	37794
242	7	COX10a, SUM1, PRPO1, LES22, CHPH1, NYC1L1, PRPO5, NYC1, PRPO4, CHPH2	Zm00001d021480		40S ribosomal protein S4-3		153348678	153355461	-	Outside	-9024
242	7	COX10a, SUM1, PRPO1, LES22, CHPH1, NYC1L1, PRPO5, NYC1, PRPO4, CHPH2	Zm00001d021481	GRMZM2G340618	P-loop containing nucleoside triphosphate hydrolases superfamily protein		153359951	153363462	+	Inside
242	7	COX10a, SUM1, PRPO1, LES22, CHPH1, NYC1L1, PRPO5, NYC1, PRPO4, CHPH2	Zm00001d021482				153388884	153390575	-	Inside
242	7	COX10a, SUM1, PRPO1, LES22, CHPH1, NYC1L1, PRPO5, NYC1, PRPO4, CHPH2	Zm00001d021485	GRMZM2G165195	Vacuolar protein sorting-associated protein 24 homolog 1		153509816	153516604	-	Outside	114774
243	7	CF1L1, CPX2, SUM2, GGH1, CHLH2, HO3, ALAD1, GTS5	Zm00001d021729	GRMZM5G889999	kinase interacting kinase1	kinase interacting kinase1	161576147	161582076	-	Outside	-26135
243	7	CF1L1, CPX2, SUM2, GGH1, CHLH2, HO3, ALAD1, GTS5	Zm00001d021730	GRMZM5G890190	USP family protein		161604314	161605162	-	Inside
243	7	CF1L1, CPX2, SUM2, GGH1, CHLH2, HO3, ALAD1, GTS5	Zm00001d021731	GRMZM2G113432	Cellulose synthase-like protein D3		161606806	161611416	-	Inside
243	7	CF1L1, CPX2, SUM2, GGH1, CHLH2, HO3, ALAD1, GTS5	Zm00001d021732	GRMZM2G103972	Cellulose synthase-like protein D3		161616775	161621032	-	Inside
243	7	CF1L1, CPX2, SUM2, GGH1, CHLH2, HO3, ALAD1, GTS5	Zm00001d021733	GRMZM2G354222	Pentatricopeptide repeat-containing protein chloroplastic		161665073	161667034	-	Outside	45006
244	7	YCF54, LES22, DVR1, PCR3, PCR1, CHLG1, ALAD1, OY1, HO6	Zm00001d022028	GRMZM2G056075	MutS homolog1	MutS homolog1	168269022	168278683	-	Outside	-17072
244	7	YCF54, LES22, DVR1, PCR3, PCR1, CHLG1, ALAD1, OY1, HO6	Zm00001d022031	GRMZM2G119740			168308173	168317920	+	Outside	7686
245	7	NYE2, SUM2, GTR3, CHLD1, MPMT1, ALAD1, GUN4, CPX2, CHPH3/CHAO1	Zm00001d022058	GRMZM2G050501	Transducin/WD40 repeat-like superfamily protein		169129113	169141957	-	Outside	-38507
245	7	NYE2, SUM2, GTR3, CHLD1, MPMT1, ALAD1, GUN4, CPX2, CHPH3/CHAO1	Zm00001d022059	GRMZM2G074811	PLASMODESMATA CALLOSE-BINDING PROTEIN 2		169184826	169187486	+	Inside
245	7	NYE2, SUM2, GTR3, CHLD1, MPMT1, ALAD1, GUN4, CPX2, CHPH3/CHAO1	Zm00001d022060	GRMZM2G131243	NAD(P)-binding Rossmann-fold superfamily protein		169189624	169191433	-	Inside
245	7	NYE2, SUM2, GTR3, CHLD1, MPMT1, ALAD1, GUN4, CPX2, CHPH3/CHAO1	Zm00001d022062	GRMZM2G131228			169196761	169197781	+	Inside
245	7	NYE2, SUM2, GTR3, CHLD1, MPMT1, ALAD1, GUN4, CPX2, CHPH3/CHAO1	Zm00001d022063	GRMZM2G431885			169200831	169201097	-	Inside
245	7	NYE2, SUM2, GTR3, CHLD1, MPMT1, ALAD1, GUN4, CPX2, CHPH3/CHAO1	Zm00001d022065	GRMZM2G131167	Glycine-rich RNA-binding protein 3 mitochondrial	organelle RRM protein4	169202866	169205554	-	Outside	952
246	7	PRPO4, FC2, LES28, GUN4, GTR2, GSA1, OY1, ELM2, YCF54, DVR1	Zm00001d022149	GRMZM2G108782			171262364	171268236	-	Outside	-32832
246	7	PRPO4, FC2, LES28, GUN4, GTR2, GSA1, OY1, ELM2, YCF54, DVR1	Zm00001d022150				171311641	171312560	-	Outside	785
247	8	HCAR1, GSA1, PRPO5, OY1, PRPO3, LES22L2, LLS1L1, GTS3	Zm00001d008285	GRMZM2G153434	PQ-loop repeat family protein / transmembrane family protein		4076176	4083815	+	Outside	-23730
247	8	HCAR1, GSA1, PRPO5, OY1, PRPO3, LES22L2, LLS1L1, GTS3	Zm00001d008286				4113273	4114082	-	Inside
247	8	HCAR1, GSA1, PRPO5, OY1, PRPO3, LES22L2, LLS1L1, GTS3	Zm00001d008287	GRMZM2G050325	Phenazine biosynthesis PhzC/PhzF protein		4114922	4117752	+	Inside
247	8	HCAR1, GSA1, PRPO5, OY1, PRPO3, LES22L2, LLS1L1, GTS3	Zm00001d008288	GRMZM2G050384			4122111	4122386	-	Inside
247	8	HCAR1, GSA1, PRPO5, OY1, PRPO3, LES22L2, LLS1L1, GTS3	Zm00001d008289		La-related protein 1A		4168577	4182179	-	Outside	45338
248	8	LLS1L1, NYC1, GTR1, PHAO1, DVR1, ELM2, ALAD1, HO6, PRPO3	Zm00001d008331	GRMZM2G146031	Cinnamoyl-CoA reductase 1		5481789	5500666	+	Outside	-59900
248	8	LLS1L1, NYC1, GTR1, PHAO1, DVR1, ELM2, ALAD1, HO6, PRPO3	Zm00001d008332	GRMZM2G017285	Cinnamoyl-CoA reductase 1		5543056	5547838	+	Inside
248	8	LLS1L1, NYC1, GTR1, PHAO1, DVR1, ELM2, ALAD1, HO6, PRPO3	Zm00001d008333	GRMZM2G017329	Syntaxin-22		5562984	5567351	+	Inside
248	8	LLS1L1, NYC1, GTR1, PHAO1, DVR1, ELM2, ALAD1, HO6, PRPO3	Zm00001d008334	GRMZM2G017555	Pectinesterase	pectin methylesterase14	5578197	5580631	+	Outside	14236
249	8	COX10a, HO2, YCF54, CF1, PRPO1, PCR3, MPEC1, GSA1, MPMT1, ALAD1, OY1	Zm00001d008398	GRMZM2G408294			7246496	7257318	+	Outside	-75915
249	8	COX10a, HO2, YCF54, CF1, PRPO1, PCR3, MPEC1, GSA1, MPMT1, ALAD1, OY1	Zm00001d008399	GRMZM2G109627	Putative NAC domain transcription factor superfamily protein	NAC-transcription factor 118	7349376	7352005	+	Inside
249	8	COX10a, HO2, YCF54, CF1, PRPO1, PCR3, MPEC1, GSA1, MPMT1, ALAD1, OY1	Zm00001d008401				7425188	7426191	-	Outside	74587
250	8	YCF54, CF1, CHAO2, PCR1, GGH1, OY1, PRPO4, PCR3, GSA1, MPMT1	Zm00001d008466	GRMZM2G333045	Cysteine-rich receptor-like protein kinase 37		9609345	9610316	-	Outside	33541
251	8	YCF54, CF1, DVR1, PCR3, MPEC1, GGH1, RCCR1, GUN4, GTR3, PRPO1, MPMT1, ALAD1, OY1, LLS1	Zm00001d008715	GRMZM2G463493	Putative leucine-rich repeat receptor protein kinase family protein	receptor-like protein kinase3	17616001	17619880	+	Outside	-2852
251	8	YCF54, CF1, DVR1, PCR3, MPEC1, GGH1, RCCR1, GUN4, GTR3, PRPO1, MPMT1, ALAD1, OY1, LLS1	Zm00001d008716	GRMZM2G162928	NEP-interacting protein 1		17623710	17628383	-	Inside
251	8	YCF54, CF1, DVR1, PCR3, MPEC1, GGH1, RCCR1, GUN4, GTR3, PRPO1, MPMT1, ALAD1, OY1, LLS1	Zm00001d008720	GRMZM2G095595	Adenine nucleotide alpha hydrolases-like superfamily protein		17728577	17733628	+	Outside	102976
252	8	YCF54, CF1, PCR3, MPEC1, GGH1, GSA1, CHLG1, OY1, GUN4	Zm00001d009316		Tetratricopeptide repeat protein 5		55101067	55109262	-	Outside	3134
253	8	GTR2, CF1, CHLD1, GSA1, MPMT1, ALAD1, OY1, RCCR1	Zm00001d009377	GRMZM2G133070			61078230	61079330	-	Outside	-19473
254	8	FC3, LLS1L1, PRPO1, LES22, PCR3, GSA1, GUN4, GTS4	Zm00001d009392		DNA replication licensing factor MCM3		62052783	62053903	-	Outside	-23959
254	8	FC3, LLS1L1, PRPO1, LES22, PCR3, GSA1, GUN4, GTS4	Zm00001d009393	AC190225.2_FG001	Protein LIGHT-DEPENDENT SHORT HYPOCOTYLS 5		62096021	62097864	+	Inside
254	8	FC3, LLS1L1, PRPO1, LES22, PCR3, GSA1, GUN4, GTS4	Zm00001d009394	GRMZM2G162727			62168502	62171712	+	Outside	69863
255	8	ALAD1, YCF54, MPEC1, GGH1, GSA1, PRPO5, CF1L1, CHLH1, LES22L1, PRPO4, FC3, CF1, CHLD1, GTR1, LES22, NYC1L1, MPMT1, OY1, PCR3, GUN4	Zm00001d009543	GRMZM2G177770			69440230	69440830	+	Outside	-56774
255	8	ALAD1, YCF54, MPEC1, GGH1, GSA1, PRPO5, CF1L1, CHLH1, LES22L1, PRPO4, FC3, CF1, CHLD1, GTR1, LES22, NYC1L1, MPMT1, OY1, PCR3, GUN4	Zm00001d009545				69581434	69582196	+	Outside	7329
256	8	SHFC1, MPMT1, OY1, NYC1L1, GTS3, CHAO2, PRPO1, FC1	Zm00001d009790		Alpha-L-arabinofuranosidase 1		81562747	81563859	+	Outside	3689
257	8	LES22L1, LLS1, MPMT1, PCR2, PRPO4, GGH1, CHLG1, OY1, PHAO1, CHPH2	Zm00001d010136		Probable ferredoxin-4 chloroplastic		100970945	100971409	+	Outside	-123556
257	8	LES22L1, LLS1, MPMT1, PCR2, PRPO4, GGH1, CHLG1, OY1, PHAO1, CHPH2	Zm00001d010137	GRMZM2G019619	Glucan endo-13-beta-glucosidase 14		101127432	101131077	-	Outside	1658
258	8	COX10b, YCF54, CF1, PRPO1, CHLD1, LES22, MPEC1, GGH1, GSA1, MPMT1, CHLG1, ALAD1, OY1	Zm00001d010410	GRMZM2G108273	tonoplast intrinsic protein4	tonoplast intrinsic protein4	113391975	113394577	-	Outside	-30682
258	8	COX10b, YCF54, CF1, PRPO1, CHLD1, LES22, MPEC1, GGH1, GSA1, MPMT1, CHLG1, ALAD1, OY1	Zm00001d010411	GRMZM2G035465	Auxin-responsive protein IAA27	Aux/IAA-transcription factor 38	113492914	113496509	-	Outside	64108
259	8	PRPO4, DVR1, PCR3, MPEC1, RCCR1, GSA1, SGRL1, GTR1, HO6	Zm00001d010728	GRMZM2G154936	PLASMODESMATA CALLOSE-BINDING PROTEIN 2		126076102	126078343	+	Outside	-1030
260	8	DVR1, ALAD1, CF1L1, CHLD1, PCR3, GTR1, GUN4, GTR2, YCF54, CF1, PRPO4, MPEC1, LLS1L1, OY1, ELM1, HO2	Zm00001d011233	GRMZM2G470292	SIT4 phosphatase-associated family protein		144110777	144127837	+	Outside	-23945
260	8	DVR1, ALAD1, CF1L1, CHLD1, PCR3, GTR1, GUN4, GTR2, YCF54, CF1, PRPO4, MPEC1, LLS1L1, OY1, ELM1, HO2	Zm00001d011235		hAT transposon superfamily protein		144136195	144139660	+	Inside
260	8	DVR1, ALAD1, CF1L1, CHLD1, PCR3, GTR1, GUN4, GTR2, YCF54, CF1, PRPO4, MPEC1, LLS1L1, OY1, ELM1, HO2	Zm00001d011236	GRMZM2G304575	Histone H2B		144142073	144142525	-	Inside
260	8	DVR1, ALAD1, CF1L1, CHLD1, PCR3, GTR1, GUN4, GTR2, YCF54, CF1, PRPO4, MPEC1, LLS1L1, OY1, ELM1, HO2	Zm00001d011237	GRMZM2G304573	Putative WRKY DNA-binding domain superfamily protein	WRKY-transcription factor 84	144154120	144155223	-	Inside
260	8	DVR1, ALAD1, CF1L1, CHLD1, PCR3, GTR1, GUN4, GTR2, YCF54, CF1, PRPO4, MPEC1, LLS1L1, OY1, ELM1, HO2	Zm00001d011238	GRMZM2G372709	V-type proton ATPase subunit d2		144163335	144166542	-	Inside
260	8	DVR1, ALAD1, CF1L1, CHLD1, PCR3, GTR1, GUN4, GTR2, YCF54, CF1, PRPO4, MPEC1, LLS1L1, OY1, ELM1, HO2	Zm00001d011239	GRMZM5G852378	Protein QUIRKY	carbohydrate partitioning defective33	144197398	144200652	-	Outside	32102
261	8	PCR2, PRPO4, ALAD1, GTS2, MPEC1, PCR1, NYC1, GGH1, MPMT1, PHAO1, GGH2, GTR2, YCF54, CF1, CHLD1, LES22, PCR3, ELM2, GSA1, CHLG1, OY1, MPEC2	Zm00001d011406	GRMZM2G086880	Heat stress transcription factor C-1	HSF-transcription factor 25	149667369	149668532	+	Outside	-53525
261	8	PCR2, PRPO4, ALAD1, GTS2, MPEC1, PCR1, NYC1, GGH1, MPMT1, PHAO1, GGH2, GTR2, YCF54, CF1, CHLD1, LES22, PCR3, ELM2, GSA1, CHLG1, OY1, MPEC2	Zm00001d011407	AC186815.3_FG003			149727409	149729139	-	Inside
261	8	PCR2, PRPO4, ALAD1, GTS2, MPEC1, PCR1, NYC1, GGH1, MPMT1, PHAO1, GGH2, GTR2, YCF54, CF1, CHLD1, LES22, PCR3, ELM2, GSA1, CHLG1, OY1, MPEC2	Zm00001d011410	GRMZM2G028982	Transcription repressor OFP8	OVATE-transcription factor 34	149778971	149780170	-	Inside
261	8	PCR2, PRPO4, ALAD1, GTS2, MPEC1, PCR1, NYC1, GGH1, MPMT1, PHAO1, GGH2, GTR2, YCF54, CF1, CHLD1, LES22, PCR3, ELM2, GSA1, CHLG1, OY1, MPEC2	Zm00001d011411	GRMZM2G029077	Adaptin region family protein		149791810	149800697	+	Inside
261	8	PCR2, PRPO4, ALAD1, GTS2, MPEC1, PCR1, NYC1, GGH1, MPMT1, PHAO1, GGH2, GTR2, YCF54, CF1, CHLD1, LES22, PCR3, ELM2, GSA1, CHLG1, OY1, MPEC2	Zm00001d011412	GRMZM2G339503	Mitochondrial import receptor subunit TOM7-1		149801298	149801537	-	Inside
261	8	PCR2, PRPO4, ALAD1, GTS2, MPEC1, PCR1, NYC1, GGH1, MPMT1, PHAO1, GGH2, GTR2, YCF54, CF1, CHLD1, LES22, PCR3, ELM2, GSA1, CHLG1, OY1, MPEC2	Zm00001d011413	GRMZM2G145554	Putative WRKY DNA-binding domain superfamily protein	WRKY-transcription factor 28	149844919	149847262	+	Inside
261	8	PCR2, PRPO4, ALAD1, GTS2, MPEC1, PCR1, NYC1, GGH1, MPMT1, PHAO1, GGH2, GTR2, YCF54, CF1, CHLD1, LES22, PCR3, ELM2, GSA1, CHLG1, OY1, MPEC2	Zm00001d011414	GRMZM2G445311	DNAJ heat shock N-terminal domain-containing protein		149851541	149852859	-	Inside
261	8	PCR2, PRPO4, ALAD1, GTS2, MPEC1, PCR1, NYC1, GGH1, MPMT1, PHAO1, GGH2, GTR2, YCF54, CF1, CHLD1, LES22, PCR3, ELM2, GSA1, CHLG1, OY1, MPEC2	Zm00001d011417	GRMZM2G102318	cytochrome P450 family 72 subfamily A polypeptide 8		149925945	149933256	+	Inside
261	8	PCR2, PRPO4, ALAD1, GTS2, MPEC1, PCR1, NYC1, GGH1, MPMT1, PHAO1, GGH2, GTR2, YCF54, CF1, CHLD1, LES22, PCR3, ELM2, GSA1, CHLG1, OY1, MPEC2	Zm00001d011418	GRMZM2G056247	cytochrome P450 family 72 subfamily A polypeptide 8		149939788	149946885	-	Inside
261	8	PCR2, PRPO4, ALAD1, GTS2, MPEC1, PCR1, NYC1, GGH1, MPMT1, PHAO1, GGH2, GTR2, YCF54, CF1, CHLD1, LES22, PCR3, ELM2, GSA1, CHLG1, OY1, MPEC2	Zm00001d011419	GRMZM2G021436	Putative cytochrome P450 superfamily protein	cytochrome P450 7	149989038	149991368	+	Inside
261	8	PCR2, PRPO4, ALAD1, GTS2, MPEC1, PCR1, NYC1, GGH1, MPMT1, PHAO1, GGH2, GTR2, YCF54, CF1, CHLD1, LES22, PCR3, ELM2, GSA1, CHLG1, OY1, MPEC2	Zm00001d011420	GRMZM2G021310	Putative cytochrome P450 superfamily protein		150003296	150005437	+	Inside
261	8	PCR2, PRPO4, ALAD1, GTS2, MPEC1, PCR1, NYC1, GGH1, MPMT1, PHAO1, GGH2, GTR2, YCF54, CF1, CHLD1, LES22, PCR3, ELM2, GSA1, CHLG1, OY1, MPEC2	Zm00001d011421	GRMZM2G487136			150035169	150044854	+	Outside	27444
262	8	CHLG1, GTS4, GTR2, YCF54, CF1, PRPO1, LES22, DVR1, PCR3, MPEC1, PCR1, GGH1, GSA1, OY1, GUN4	Zm00001d011599	GRMZM2G311680	Aspartic proteinase nepenthesin-2		155473422	155477904	+	Outside	-3730
262	8	CHLG1, GTS4, GTR2, YCF54, CF1, PRPO1, LES22, DVR1, PCR3, MPEC1, PCR1, GGH1, GSA1, OY1, GUN4	Zm00001d011600				155484323	155484841	+	Inside
262	8	CHLG1, GTS4, GTR2, YCF54, CF1, PRPO1, LES22, DVR1, PCR3, MPEC1, PCR1, GGH1, GSA1, OY1, GUN4	Zm00001d011601	AC202181.3_FG010			155555460	155561418	+	Outside	63243
263	8	NEC4, YCF54, CHLD1, MPEC1, GGH1, GSA1, CHLG1, ALAD1, OY1	Zm00001d011844	GRMZM2G307756			162574546	162574851	+	Outside	-20148
263	8	NEC4, YCF54, CHLD1, MPEC1, GGH1, GSA1, CHLG1, ALAD1, OY1	Zm00001d011845	GRMZM2G128466	NADPH:quinone oxidoreductase		162607205	162608301	-	Outside	11803
264	8	NYC1L1, YCF54, CF1, CF1L1, PCR3, GSA1, OY1, NYE1	Zm00001d012362	GRMZM5G857641	O-fucosyltransferase family protein		173025773	173029514	+	Outside	-149
264	8	NYC1L1, YCF54, CF1, CF1L1, PCR3, GSA1, OY1, NYE1	Zm00001d012363	AC234519.1_FG005	Protein STRICTOSIDINE SYNTHASE-LIKE 11		173029321	173031464	-	Inside
264	8	NYC1L1, YCF54, CF1, CF1L1, PCR3, GSA1, OY1, NYE1	Zm00001d012366	GRMZM2G700784	Protein STRICTOSIDINE SYNTHASE-LIKE 11		173074639	173075676	-	Outside	42012
265	8	MPEC2, CF1, PCR3, YCF54, MPEC1, CHLH1, RCCR1, PHAO1	Zm00001d012392	GRMZM2G028452	Putative cyclin-dependent protein kinase C family protein		173435429	173447107	+	Outside	-61694
265	8	MPEC2, CF1, PCR3, YCF54, MPEC1, CHLH1, RCCR1, PHAO1	Zm00001d012393	GRMZM2G450424	Integral membrane HRF1 family protein		173519570	173522067	+	Inside
265	8	MPEC2, CF1, PCR3, YCF54, MPEC1, CHLH1, RCCR1, PHAO1	Zm00001d012394	GRMZM2G149317	phytoene synthase2	phytoene synthase2	173522111	173525090	-	Inside
265	8	MPEC2, CF1, PCR3, YCF54, MPEC1, CHLH1, RCCR1, PHAO1	Zm00001d012395	GRMZM2G149265	Mannose-1-phosphate guanylyltransferase 1	mannose-1-phosphate guanylyltransferase2	173526390	173530216	-	Outside	524
266	8	LES22L1, MPEC2, CPX2, CF1, ALAD1, GUN4, NYC1L1, GTS2, COX10b, FC1, FC2, CHLH1, SUM1, PRPO2, LLS1	Zm00001d012413		Probable WRKY transcription factor 49	WRKY-transcription factor 66	174053520	174058410	-	Outside	-90091
266	8	LES22L1, MPEC2, CPX2, CF1, ALAD1, GUN4, NYC1L1, GTS2, COX10b, FC1, FC2, CHLH1, SUM1, PRPO2, LLS1	Zm00001d012414	GRMZM2G035805	ROTUNDIFOLIA like 8		174145186	174145410	+	Inside
266	8	LES22L1, MPEC2, CPX2, CF1, ALAD1, GUN4, NYC1L1, GTS2, COX10b, FC1, FC2, CHLH1, SUM1, PRPO2, LLS1	Zm00001d012415	GRMZM2G339736	Putative aspartic protease family protein		174152244	174153551	-	Inside
266	8	LES22L1, MPEC2, CPX2, CF1, ALAD1, GUN4, NYC1L1, GTS2, COX10b, FC1, FC2, CHLH1, SUM1, PRPO2, LLS1	Zm00001d012417	GRMZM2G035933	Fasciclin-like arabinogalactan protein 4		174164451	174165731	+	Inside
266	8	LES22L1, MPEC2, CPX2, CF1, ALAD1, GUN4, NYC1L1, GTS2, COX10b, FC1, FC2, CHLH1, SUM1, PRPO2, LLS1	Zm00001d012418	GRMZM2G036120	ENTH/VHS family protein		174169491	174171263	-	Inside
266	8	LES22L1, MPEC2, CPX2, CF1, ALAD1, GUN4, NYC1L1, GTS2, COX10b, FC1, FC2, CHLH1, SUM1, PRPO2, LLS1	Zm00001d012419	GRMZM2G009794	WUSCHEL-related homeobox 2	WUSCHEL-related homeobox 2b	174174647	174177720	+	Inside
266	8	LES22L1, MPEC2, CPX2, CF1, ALAD1, GUN4, NYC1L1, GTS2, COX10b, FC1, FC2, CHLH1, SUM1, PRPO2, LLS1	Zm00001d012420	GRMZM2G310431	Heat shock 70 kDa protein	heat shock protein1	174179964	174183186	-	Inside
266	8	LES22L1, MPEC2, CPX2, CF1, ALAD1, GUN4, NYC1L1, GTS2, COX10b, FC1, FC2, CHLH1, SUM1, PRPO2, LLS1	Zm00001d012421	GRMZM2G085600	ubiquitin carrier protein 7	ubiquitin conjugating enzyme13	174231535	174235465	+	Outside	46625
267	8	NYC1, PCR2, GUN4, PCR3, ELM2, GGH1, SGRL1, MPEC1, CHAO2	Zm00001d012556	GRMZM2G172932	beta tubulin6	beta tubulin6	176577453	176580718	-	Outside	-2349
267	8	NYC1, PCR2, GUN4, PCR3, ELM2, GGH1, SGRL1, MPEC1, CHAO2	Zm00001d012557	GRMZM2G162697	DNA-directed RNA polymerases II and IV subunit 5A		176581701	176584547	+	Inside
267	8	NYC1, PCR2, GUN4, PCR3, ELM2, GGH1, SGRL1, MPEC1, CHAO2	Zm00001d012559		Stomatal closure-related actin-binding protein 1		176632409	176646619	+	Outside	42405
268	8	NYC1L1, PRPO2, HCAR1, LES22, GGH1, DVR1, OY1, FC1	Zm00001d012607	GRMZM2G159643	NAD(P)H dehydrogenase (quinone) FQR1		177130907	177134597	-	Outside	-6014
268	8	NYC1L1, PRPO2, HCAR1, LES22, GGH1, DVR1, OY1, FC1	Zm00001d012608	GRMZM2G159636			177138910	177143229	+	Inside
268	8	NYC1L1, PRPO2, HCAR1, LES22, GGH1, DVR1, OY1, FC1	Zm00001d012609	GRMZM2G106702	Serine/threonine-protein kinase		177156652	177162505	+	Inside
268	8	NYC1L1, PRPO2, HCAR1, LES22, GGH1, DVR1, OY1, FC1	Zm00001d012610	GRMZM2G106690	USP family protein		177166352	177167152	+	Inside
268	8	NYC1L1, PRPO2, HCAR1, LES22, GGH1, DVR1, OY1, FC1	Zm00001d012611	GRMZM2G404056	DNA repair metallo-beta-lactamase family protein		177172385	177175355	+	Outside	4445
269	8	HO3, GGH1, MPMT1, GSA1, YCF54, CF1, ALAD1, OY1, PRPO1, CF1L1, MPEC1, CHLG1, RCCR1, GTR3, DVR1, SGRL1, GTR1, HO7	Zm00001d012640	GRMZM2G009546	Jacalin-related lectin 3		177653401	177663257	+	Outside	-17157
269	8	HO3, GGH1, MPMT1, GSA1, YCF54, CF1, ALAD1, OY1, PRPO1, CF1L1, MPEC1, CHLG1, RCCR1, GTR3, DVR1, SGRL1, GTR1, HO7	Zm00001d012641	GRMZM2G024476	cytokinin oxidase4b	cytokinin oxidase4b	177673222	177677285	+	Inside
269	8	HO3, GGH1, MPMT1, GSA1, YCF54, CF1, ALAD1, OY1, PRPO1, CF1L1, MPEC1, CHLG1, RCCR1, GTR3, DVR1, SGRL1, GTR1, HO7	Zm00001d012642	GRMZM2G109605	Transcription factor bHLH92	bHLH-transcription factor 79	177705263	177706934	-	Inside
269	8	HO3, GGH1, MPMT1, GSA1, YCF54, CF1, ALAD1, OY1, PRPO1, CF1L1, MPEC1, CHLG1, RCCR1, GTR3, DVR1, SGRL1, GTR1, HO7	Zm00001d012643	GRMZM2G173868	ER degradation-enhancing alpha-mannosidase-like 1		177712284	177732855	-	Inside
269	8	HO3, GGH1, MPMT1, GSA1, YCF54, CF1, ALAD1, OY1, PRPO1, CF1L1, MPEC1, CHLG1, RCCR1, GTR3, DVR1, SGRL1, GTR1, HO7	Zm00001d012644		F-box protein		177767336	177768568	-	Inside
269	8	HO3, GGH1, MPMT1, GSA1, YCF54, CF1, ALAD1, OY1, PRPO1, CF1L1, MPEC1, CHLG1, RCCR1, GTR3, DVR1, SGRL1, GTR1, HO7	Zm00001d012645	GRMZM2G111511	ABC transporter I family member 10 chloroplastic		177771286	177774387	-	Inside
269	8	HO3, GGH1, MPMT1, GSA1, YCF54, CF1, ALAD1, OY1, PRPO1, CF1L1, MPEC1, CHLG1, RCCR1, GTR3, DVR1, SGRL1, GTR1, HO7	Zm00001d012646	GRMZM2G111501	thylakoid lumenal P17.1 protein		177775792	177778312	-	Inside
269	8	HO3, GGH1, MPMT1, GSA1, YCF54, CF1, ALAD1, OY1, PRPO1, CF1L1, MPEC1, CHLG1, RCCR1, GTR3, DVR1, SGRL1, GTR1, HO7	Zm00001d012647	GRMZM2G111472	Polyketide cyclase / dehydrase and lipid transport protein		177797195	177800097	+	Outside	3018
270	8	GTS2, LES22, GTS3, PRPO4, GSA1, ALAD1, GGH1, CF1L1	Zm00001d012685	GRMZM5G896568	Mitochondrial import inner membrane translocase subunit TIM50		178635302	178641627	+	Outside	-5456
270	8	GTS2, LES22, GTS3, PRPO4, GSA1, ALAD1, GGH1, CF1L1	Zm00001d012686	GRMZM2G035401			178642508	178644235	+	Inside
270	8	GTS2, LES22, GTS3, PRPO4, GSA1, ALAD1, GGH1, CF1L1	Zm00001d012687	GRMZM2G035421	Putative phospholipase%252C patatin family protein		178645606	178650028	+	Outside	38
271	8	CHLH1, HO6, HO3, LLS1L5, PRPO1, PRPO2, HO2, CHLD1, PCR3, MPEC1, GUN4	Zm00001d012713				179095392	179099956	+	Outside	-3380
271	8	CHLH1, HO6, HO3, LLS1L5, PRPO1, PRPO2, HO2, CHLD1, PCR3, MPEC1, GUN4	Zm00001d012714	GRMZM2G496319	Putative uncharacterized protein [Source:UniProtKB/TrEMBL%3BAcc:B6TMZ0]		179100848	179101078	-	Inside
271	8	CHLH1, HO6, HO3, LLS1L5, PRPO1, PRPO2, HO2, CHLD1, PCR3, MPEC1, GUN4	Zm00001d012715				179102581	179103155	-	Inside
271	8	CHLH1, HO6, HO3, LLS1L5, PRPO1, PRPO2, HO2, CHLD1, PCR3, MPEC1, GUN4	Zm00001d012716				179104456	179105385	+	Inside
271	8	CHLH1, HO6, HO3, LLS1L5, PRPO1, PRPO2, HO2, CHLD1, PCR3, MPEC1, GUN4	Zm00001d012717	GRMZM5G838773	Potassium channel KAT1	potassium channel8	179106798	179113012	-	Inside
271	8	CHLH1, HO6, HO3, LLS1L5, PRPO1, PRPO2, HO2, CHLD1, PCR3, MPEC1, GUN4	Zm00001d012718	GRMZM2G180021			179120409	179124173	-	Inside
271	8	CHLH1, HO6, HO3, LLS1L5, PRPO1, PRPO2, HO2, CHLD1, PCR3, MPEC1, GUN4	Zm00001d012719	GRMZM2G170079	BZIP-type transcription factor	bZIP-transcription factor 20	179164455	179168169	-	Outside	42634
272	8	NYC1, CF1, MPEC1, SGRL1, PRPO1, CF1L1, PRPO5, LLS1, CPX2	Zm00001d012726	AC203381.3_FG006			179301390	179301632	+	Outside	-86233
272	8	NYC1, CF1, MPEC1, SGRL1, PRPO1, CF1L1, PRPO5, LLS1, CPX2	Zm00001d012728	GRMZM2G153615	Putative DUF1421 domain family protein		179391080	179396140	+	Inside
272	8	NYC1, CF1, MPEC1, SGRL1, PRPO1, CF1L1, PRPO5, LLS1, CPX2	Zm00001d012729	GRMZM2G153648	Protein NUCLEAR FUSION DEFECTIVE 6 chloroplastic/mitochondrial		179415114	179417574	-	Outside	7438
273	9	PRPO1, MPMT1, CF1, CHLD1, LES22, PCR3, ALAD1, OY1	Zm00001d044792		Ankyrin repeat domain-containing protein chloroplastic		2512713	2514101	+	Outside	-22059
273	9	PRPO1, MPMT1, CF1, CHLD1, LES22, PCR3, ALAD1, OY1	Zm00001d044793		integral membrane protein		2550837	2554869	-	Outside	5526
274	9	HO6, CF1L1, GGH2, CF1, MPEC1, GGH1, GSA1, ALAD1, ELM2, COX10a, HCAR1, SHFC1	Zm00001d044836	GRMZM2G113888	Transcription factor TCP14	TCP-transcription factor 9	4608923	4609996	-	Outside	-46089
274	9	HO6, CF1L1, GGH2, CF1, MPEC1, GGH1, GSA1, ALAD1, ELM2, COX10a, HCAR1, SHFC1	Zm00001d044838	GRMZM5G862101	HVA22-like protein a		4681922	4687585	+	Inside
274	9	HO6, CF1L1, GGH2, CF1, MPEC1, GGH1, GSA1, ALAD1, ELM2, COX10a, HCAR1, SHFC1	Zm00001d044839		Transcription factor PRE3		4689770	4691044	-	Inside
275	9	PRPO1, PCR3, GGH1, OY1, CHPH2, LLS1, GGH2, MPEC2, PRPO3, LES22L2	Zm00001d044846	GRMZM2G325606			5043458	5055367	-	Outside	-17178
275	9	PRPO1, PCR3, GGH1, OY1, CHPH2, LLS1, GGH2, MPEC2, PRPO3, LES22L2	Zm00001d044849	GRMZM2G171752		FCS-like zinc finger33	5070674	5072375	+	Inside
275	9	PRPO1, PCR3, GGH1, OY1, CHPH2, LLS1, GGH2, MPEC2, PRPO3, LES22L2	Zm00001d044850	GRMZM2G152415	Putative MADS-box transcription factor family protein	MADS-transcription factor 60	5086712	5091020	-	Outside	421
276	9	HO7, YCF54, DVR1, GGH1, MPMT1, CHLG1, ALAD1, OY1, CHPH1, CHLH1, LES28, LLS1, CPX2, PHAO1, GTS4, ELM1, COX15, ELM2, LLS1L5	Zm00001d045047		Anaphase-promoting complex subunit 4		10990528	10992939	-	Outside	-44996
276	9	HO7, YCF54, DVR1, GGH1, MPMT1, CHLG1, ALAD1, OY1, CHPH1, CHLH1, LES28, LLS1, CPX2, PHAO1, GTS4, ELM1, COX15, ELM2, LLS1L5	Zm00001d045048	GRMZM2G046618	pectin methylesterase2	pectin methylesterase2	11038810	11041663	-	Inside
276	9	HO7, YCF54, DVR1, GGH1, MPMT1, CHLG1, ALAD1, OY1, CHPH1, CHLH1, LES28, LLS1, CPX2, PHAO1, GTS4, ELM1, COX15, ELM2, LLS1L5	Zm00001d045049	GRMZM2G177276	ubiquitin conjugating enzyme2	ubiquitin conjugating enzyme2	11145384	11149540	+	Inside
276	9	HO7, YCF54, DVR1, GGH1, MPMT1, CHLG1, ALAD1, OY1, CHPH1, CHLH1, LES28, LLS1, CPX2, PHAO1, GTS4, ELM1, COX15, ELM2, LLS1L5	Zm00001d045050	GRMZM2G177231	Haloacid dehalogenase-like hydrolase (HAD) superfamily protein		11153344	11157343	-	Inside
276	9	HO7, YCF54, DVR1, GGH1, MPMT1, CHLG1, ALAD1, OY1, CHPH1, CHLH1, LES28, LLS1, CPX2, PHAO1, GTS4, ELM1, COX15, ELM2, LLS1L5	Zm00001d045051	GRMZM2G478553	Zinc finger nuclease2	Zinc finger nuclease2	11174053	11175048	-	Inside
276	9	HO7, YCF54, DVR1, GGH1, MPMT1, CHLG1, ALAD1, OY1, CHPH1, CHLH1, LES28, LLS1, CPX2, PHAO1, GTS4, ELM1, COX15, ELM2, LLS1L5	Zm00001d045052	GRMZM2G177218	Galactosyltransferase family protein		11181061	11182524	+	Inside
276	9	HO7, YCF54, DVR1, GGH1, MPMT1, CHLG1, ALAD1, OY1, CHPH1, CHLH1, LES28, LLS1, CPX2, PHAO1, GTS4, ELM1, COX15, ELM2, LLS1L5	Zm00001d045053		60S ribosomal protein L35a-2		11184015	11184376	+	Inside
276	9	HO7, YCF54, DVR1, GGH1, MPMT1, CHLG1, ALAD1, OY1, CHPH1, CHLH1, LES28, LLS1, CPX2, PHAO1, GTS4, ELM1, COX15, ELM2, LLS1L5	Zm00001d045054	GRMZM2G177098	sesquiterpene cyclase1	sesquiterpene cyclase1	11188093	11192433	+	Inside
276	9	HO7, YCF54, DVR1, GGH1, MPMT1, CHLG1, ALAD1, OY1, CHPH1, CHLH1, LES28, LLS1, CPX2, PHAO1, GTS4, ELM1, COX15, ELM2, LLS1L5	Zm00001d045055	GRMZM2G165390	Anthocyanidin 3-O-glucosyltransferase	bronze1	11218973	11220493	-	Outside	26710
277	9	MPMT1, HO2, CHAO2, NYC1L1, GTS2, HCAR1, GGH2, CF1L1, GTS5, FC3	Zm00001d045097	GRMZM2G081573	multidrug resistance-associated protein 11		12385337	12423941	-	Outside	-22435
277	9	MPMT1, HO2, CHAO2, NYC1L1, GTS2, HCAR1, GGH2, CF1L1, GTS5, FC3	Zm00001d045098	GRMZM2G067053	BTB/POZ domain-containing protein NPY1		12438930	12443743	+	Inside
277	9	MPMT1, HO2, CHAO2, NYC1L1, GTS2, HCAR1, GGH2, CF1L1, GTS5, FC3	Zm00001d045099	GRMZM2G067158			12447427	12447696	-	Outside	5029
278	9	CHAO2, CHPH2, NYE2, CHLD1, DVR1, MPEC1, MPMT1, GSA1, CF1, OY1, GTS5, GGH2, HO6, LES28	Zm00001d045181	GRMZM5G843474	ALBINO3-like protein 2 chloroplastic		15324789	15338446	+	Outside	-6434
278	9	CHAO2, CHPH2, NYE2, CHLD1, DVR1, MPEC1, MPMT1, GSA1, CF1, OY1, GTS5, GGH2, HO6, LES28	Zm00001d045182	GRMZM2G160842	Adenylyltransferase and sulfurtransferase MOCS3 1 Molybdopterin-synthase adenylyltransferase Molybdopterin-synthase sulfurtransferase		15338520	15348572	-	Inside
278	9	CHAO2, CHPH2, NYE2, CHLD1, DVR1, MPEC1, MPMT1, GSA1, CF1, OY1, GTS5, GGH2, HO6, LES28	Zm00001d045183	GRMZM5G831993	Zinc finger CCCH domain-containing protein 4		15348748	15353756	+	Inside
278	9	CHAO2, CHPH2, NYE2, CHLD1, DVR1, MPEC1, MPMT1, GSA1, CF1, OY1, GTS5, GGH2, HO6, LES28	Zm00001d045184	GRMZM2G335709	Protein kinase superfamily protein		15353940	15354797	-	Inside
278	9	CHAO2, CHPH2, NYE2, CHLD1, DVR1, MPEC1, MPMT1, GSA1, CF1, OY1, GTS5, GGH2, HO6, LES28	Zm00001d045185	GRMZM5G865595			15355255	15356578	-	Inside
278	9	CHAO2, CHPH2, NYE2, CHLD1, DVR1, MPEC1, MPMT1, GSA1, CF1, OY1, GTS5, GGH2, HO6, LES28	Zm00001d045188	GRMZM5G810393	Putative cytochrome P450 superfamily protein		15423310	15424887	-	Outside	49957
279	9	GTS2, LLS1L1, LES22, CHPH3/CHAO1, GTS4, HO2, PRPO1, LLS1L5	Zm00001d045192	GRMZM2G304362	Ribonucleoside-diphosphate reductase large subunit	hybrid proline-rich protein1	15720802	15728927	+	Outside	-2077
279	9	GTS2, LLS1L1, LES22, CHPH3/CHAO1, GTS4, HO2, PRPO1, LLS1L5	Zm00001d045193	GRMZM2G005209	Mitochondrial outer membrane import complex protein METAXIN		15736908	15740322	-	Inside
279	9	GTS2, LLS1L1, LES22, CHPH3/CHAO1, GTS4, HO2, PRPO1, LLS1L5	Zm00001d045194	GRMZM2G005080	Proteasome subunit alpha type		15741242	15741994	+	Inside
279	9	GTS2, LLS1L1, LES22, CHPH3/CHAO1, GTS4, HO2, PRPO1, LLS1L5	Zm00001d045195	GRMZM2G030144	AP-1 complex subunit gamma-1		15778735	15788930	-	Outside	24709
280	9	CF1, LES22, ELM2, GGH1, GSA1, MPMT1, ALAD1, OY1, COX10a, HO6	Zm00001d045297	GRMZM5G838414	Beta-1%252C3-galactosyltransferase 6		18168554	18175673	+	Outside	-7051
280	9	CF1, LES22, ELM2, GGH1, GSA1, MPMT1, ALAD1, OY1, COX10a, HO6	Zm00001d045298	AC231745.1_FG003	Lipase-like		18176230	18178556	-	Inside
281	9	MPEC1, MPMT1, LES22, GGH1, PRPO1, HO7, PHAO1, CF1, GSA1, SGRL1, FC2, GUN4, DVR1	Zm00001d045464	GRMZM2G171376	Putative selenium binding protein		23164124	23165693	+	Outside	-7169
281	9	MPEC1, MPMT1, LES22, GGH1, PRPO1, HO7, PHAO1, CF1, GSA1, SGRL1, FC2, GUN4, DVR1	Zm00001d045465		Lung seven transmembrane receptor family protein		23215846	23217234	-	Inside
281	9	MPEC1, MPMT1, LES22, GGH1, PRPO1, HO7, PHAO1, CF1, GSA1, SGRL1, FC2, GUN4, DVR1	Zm00001d045466	GRMZM2G110158	Lung seven transmembrane receptor family protein		23231201	23233426	-	Outside	12545
282	9	CF1L1, FC2, CHLD1, GGH1, LLS1L1, RCCR1, PCR2, LLS1, SUM2	Zm00001d045567	GRMZM2G030216	WAT1-related protein		26899323	26905529	-	Outside	-20645
282	9	CF1L1, FC2, CHLD1, GGH1, LLS1L1, RCCR1, PCR2, LLS1, SUM2	Zm00001d045568	GRMZM2G367650	brassinosteroid-responsive RING-H2		27006615	27007079	+	Outside	65624
284	9	PCR3, YCF54, CHAO2, MPEC1, GSA1, GGH1, MPMT1, OY1, GUN4, CHLD1	Zm00001d046276				77507725	77509039	+	Outside	-61683
284	9	PCR3, YCF54, CHAO2, MPEC1, GSA1, GGH1, MPMT1, OY1, GUN4, CHLD1	Zm00001d046277	GRMZM2G366146	ABC transporter G family member 29		77628402	77638335	+	Outside	57502
285	9	CHLD1, YCF54, CF1, LES22, DVR1, PCR3, CHLG1, ALAD1	Zm00001d046526	GRMZM2G102720	F-box protein SKIP19		94029353	94031428	-	Outside	-100364
285	9	CHLD1, YCF54, CF1, LES22, DVR1, PCR3, CHLG1, ALAD1	Zm00001d046527	AC211413.4_FG001	F-box protein SKIP19		94131233	94132903	-	Inside
285	9	CHLD1, YCF54, CF1, LES22, DVR1, PCR3, CHLG1, ALAD1	Zm00001d046528		Transcription factor GTE7		94133293	94134006	+	Inside
285	9	CHLD1, YCF54, CF1, LES22, DVR1, PCR3, CHLG1, ALAD1	Zm00001d046529				94134221	94142110	-	Inside
285	9	CHLD1, YCF54, CF1, LES22, DVR1, PCR3, CHLG1, ALAD1	Zm00001d046530	GRMZM2G056093	Tetratricopeptide repeat (TPR)-like superfamily protein		94210411	94211858	+	Outside	69917
286	9	DVR1, CF1, CHLD1, LES22, MPEC1, MPMT1, OY1, GUN4	Zm00001d046945	GRMZM2G115660	Vacuolar sorting receptor 7		112208355	112213865	+	Outside	-37711
286	9	DVR1, CF1, CHLD1, LES22, MPEC1, MPMT1, OY1, GUN4	Zm00001d046946	GRMZM2G383093			112266694	112269269	+	Outside	14922
287	9	GGH1, LES22L3, GTS5, CHAO2, FC2, CHLG1, CHPH1, LLS1L1, LES22L2	Zm00001d047340	GRMZM2G415793	Allene oxide cyclase 3 chloroplastic		126972983	126974226	-	Outside	-6957
287	9	GGH1, LES22L3, GTS5, CHAO2, FC2, CHLG1, CHPH1, LLS1L1, LES22L2	Zm00001d047342	GRMZM2G438121			127001575	127002543	+	Inside
287	9	GGH1, LES22L3, GTS5, CHAO2, FC2, CHLG1, CHPH1, LLS1L1, LES22L2	Zm00001d047345	GRMZM2G137816	Expressed protein%3B protein		127012123	127014219	-	Inside
287	9	GGH1, LES22L3, GTS5, CHAO2, FC2, CHLG1, CHPH1, LLS1L1, LES22L2	Zm00001d047346	GRMZM2G137869	Transcription repressor OFP6	OVATE-transcription factor 37	127019320	127020147	+	Outside	6366
288	9	CHLD1, SUM2, GTS4, HO6, GGH1, GTR1, FC1, CHLH1	Zm00001d047554	GRMZM2G042494	GRAB2 protein%253B Putative NAC domain transcription factor superfamily protein	NAC-transcription factor 29	135223915	135225952	+	Outside	-375
288	9	CHLD1, SUM2, GTS4, HO6, GGH1, GTR1, FC1, CHLH1	Zm00001d047555	GRMZM2G102382	Thioredoxin-like 1-1 chloroplastic		135294592	135297188	+	Outside	36278
289	9	LLS1L5, YCF54, CF1, PRPO1, LES22, MPMT1, PRPO2, OY1, HO2	Zm00001d047842	GRMZM2G479243	Putative leucine-rich repeat receptor-like protein kinase family protein		143025369	143032070	-	Outside	-54054
289	9	LLS1L5, YCF54, CF1, PRPO1, LES22, MPMT1, PRPO2, OY1, HO2	Zm00001d047843	GRMZM2G131539	Enolase		143110631	143116522	+	Outside	18315
290	9	SGRL1, GTR1, COX10b, HO7, GGH1, FC2, LLS1, HO6	Zm00001d047852	GRMZM2G083367	BTB/POZ domain-containing protein		143462591	143464189	+	Outside	-2665
290	9	SGRL1, GTR1, COX10b, HO7, GGH1, FC2, LLS1, HO6	Zm00001d047853	GRMZM2G083402	Protein kinase superfamily protein		143469550	143474545	-	Inside
290	9	SGRL1, GTR1, COX10b, HO7, GGH1, FC2, LLS1, HO6	Zm00001d047854	GRMZM2G083427	LAG1 longevity assurance homolog 2	TRAM/LAG/CRN8 18	143512868	143522027	+	Outside	12928
291	9	SUM1, HO6, YCF54, CF1, CHLD1, LES22, PRPO4, PCR3, GGH1, GSA1, MPMT1, OY1, GUN4	Zm00001d047892	GRMZM2G317871			144464039	144464638	-	Outside	-1524
291	9	SUM1, HO6, YCF54, CF1, CHLD1, LES22, PRPO4, PCR3, GGH1, GSA1, MPMT1, OY1, GUN4	Zm00001d047893	GRMZM5G870932	phosphoenolpyruvate carboxykinase homolog2	phosphoenolpyruvate carboxykinase homolog2	144511510	144516403	+	Outside	44552
292	9	SUM2, PRPO2, CHLH1, PRPO4, GGH1, COX10b, GTR3, CHLD1	Zm00001d048225	AC235544.1_FG002	Myosin heavy chain-related protein		152689119	152690411	+	Outside	-97654
292	9	SUM2, PRPO2, CHLH1, PRPO4, GGH1, COX10b, GTR3, CHLD1	Zm00001d048226	AC233899.1_FG005			152787192	152787749	-	Inside
292	9	SUM2, PRPO2, CHLH1, PRPO4, GGH1, COX10b, GTR3, CHLD1	Zm00001d048227	AC233899.1_FG004	Putative homeobox DNA-binding and leucine zipper domain family protein	Homeobox-transcription factor 12	152791018	152793577	-	Inside
292	9	SUM2, PRPO2, CHLH1, PRPO4, GGH1, COX10b, GTR3, CHLD1	Zm00001d048229	AC233899.1_FG002	Putative HLH DNA-binding domain superfamily protein	bHLH-transcription factor 21	152802586	152804818	-	Inside
292	9	SUM2, PRPO2, CHLH1, PRPO4, GGH1, COX10b, GTR3, CHLD1	Zm00001d048230	GRMZM2G400784	E3 ubiquitin-protein ligase ATL6		152864766	152865908	+	Outside	40676
293	9	GUN4, GTR1, CHAO2, PCR3, CHLH1, OY1, PCR1, CHPH2, CF1L1	Zm00001d048260	AC191071.3_FG001	Probable flavin-containing monooxygenase 1		153391149	153394507	-	Outside	-16107
293	9	GUN4, GTR1, CHAO2, PCR3, CHLH1, OY1, PCR1, CHPH2, CF1L1	Zm00001d048262	GRMZM2G036411			153408845	153413036	-	Inside
293	9	GUN4, GTR1, CHAO2, PCR3, CHLH1, OY1, PCR1, CHPH2, CF1L1	Zm00001d048263	GRMZM2G036351	Putative tify domain/CCT motif transcription factor family protein%253B ZIM motif family protein	ZIM-transcription factor 4	153418013	153418531	-	Inside
293	9	GUN4, GTR1, CHAO2, PCR3, CHLH1, OY1, PCR1, CHPH2, CF1L1	Zm00001d048265				153449260	153449872	-	Outside	8630
294	9	CHPH1, SUM1, PRPO3, MES1, CHAO2, LLS1L1, PCR3, ALAD1, OY1, CF1L1	Zm00001d048311	GRMZM2G087901	Sucrose transport protein SUC3	sucrose transporter7	154421758	154426112	+	Outside	-11354
294	9	CHPH1, SUM1, PRPO3, MES1, CHAO2, LLS1L1, PCR3, ALAD1, OY1, CF1L1	Zm00001d048312	GRMZM2G178741	Homeobox-leucine zipper protein ATHB-23	Homeobox-transcription factor 22	154433350	154435731	+	Inside
294	9	CHPH1, SUM1, PRPO3, MES1, CHAO2, LLS1L1, PCR3, ALAD1, OY1, CF1L1	Zm00001d048313	GRMZM2G178775	NAD(P)-linked oxidoreductase superfamily protein		154440221	154440775	+	Inside
294	9	CHPH1, SUM1, PRPO3, MES1, CHAO2, LLS1L1, PCR3, ALAD1, OY1, CF1L1	Zm00001d048314	GRMZM2G178787	Protein kinase 2B chloroplastic		154446529	154450415	+	Inside
294	9	CHPH1, SUM1, PRPO3, MES1, CHAO2, LLS1L1, PCR3, ALAD1, OY1, CF1L1	Zm00001d048315	GRMZM2G178826	3-dehydroquinate synthase		154450335	154453803	-	Inside
294	9	CHPH1, SUM1, PRPO3, MES1, CHAO2, LLS1L1, PCR3, ALAD1, OY1, CF1L1	Zm00001d048316	GRMZM2G479529			154456440	154456811	+	Inside
294	9	CHPH1, SUM1, PRPO3, MES1, CHAO2, LLS1L1, PCR3, ALAD1, OY1, CF1L1	Zm00001d048317	GRMZM2G178847			154459210	154461209	+	Inside
294	9	CHPH1, SUM1, PRPO3, MES1, CHAO2, LLS1L1, PCR3, ALAD1, OY1, CF1L1	Zm00001d048318	GRMZM2G178859	Protoheme IX farnesyltransferase	cytochrome c oxidase subunit10a	154463094	154468191	+	Inside
294	9	CHPH1, SUM1, PRPO3, MES1, CHAO2, LLS1L1, PCR3, ALAD1, OY1, CF1L1	Zm00001d048319	GRMZM2G178880	Probable mannan synthase 7		154468684	154472507	-	Inside
294	9	CHPH1, SUM1, PRPO3, MES1, CHAO2, LLS1L1, PCR3, ALAD1, OY1, CF1L1	Zm00001d048320	GRMZM2G178916	Pentatricopeptide repeat-containing protein mitochondrial	pectin methylesterase28	154473757	154480081	-	Inside
294	9	CHPH1, SUM1, PRPO3, MES1, CHAO2, LLS1L1, PCR3, ALAD1, OY1, CF1L1	Zm00001d048321	GRMZM2G479581			154480082	154481112	+	Inside
294	9	CHPH1, SUM1, PRPO3, MES1, CHAO2, LLS1L1, PCR3, ALAD1, OY1, CF1L1	Zm00001d048322		Pectinesterase 31		154481262	154483447	-	Outside	355
295	9	NYE1, SHFC1, CHPH1, HO7, FC2, NYC1, PRPO1, PHAO1	Zm00001d048342	AC149810.2_FG008	Probable serine/threonine-protein kinase Cx32 chloroplastic		154782716	154785521	+	Outside	-6548
295	9	NYE1, SHFC1, CHPH1, HO7, FC2, NYC1, PRPO1, PHAO1	Zm00001d048343	GRMZM2G127101	Ubiquitin domain-containing protein DSK2b		154791159	154796710	-	Inside
295	9	NYE1, SHFC1, CHPH1, HO7, FC2, NYC1, PRPO1, PHAO1	Zm00001d048344	GRMZM2G127072	Expansin-like A2		154803800	154805750	+	Inside
295	9	NYE1, SHFC1, CHPH1, HO7, FC2, NYC1, PRPO1, PHAO1	Zm00001d048345	GRMZM2G127050	Probable serine/threonine-protein kinase	brassinosteroid-signaling kinase1	154813756	154818120	+	Inside
295	9	NYE1, SHFC1, CHPH1, HO7, FC2, NYC1, PRPO1, PHAO1	Zm00001d048346	GRMZM2G126821	acidic ribosomal protein P40	acidic ribosomal protein P40	154820912	154823371	-	Inside
295	9	NYE1, SHFC1, CHPH1, HO7, FC2, NYC1, PRPO1, PHAO1	Zm00001d048347	GRMZM2G126817	Putative NAC domain transcription factor superfamily protein	NAC-transcription factor 39	154824112	154825475	-	Outside	1655
296	9	PCR1, ALAD1, CF1, GTR2, YCF54, GTR3, COX10b, SUM2, GGH1, PRPO1	Zm00001d048394	AC149818.2_FG004	Cyclin-dependent kinases regulatory subunit 1		155579014	155580382	+	Outside	-1984
296	9	PCR1, ALAD1, CF1, GTR2, YCF54, GTR3, COX10b, SUM2, GGH1, PRPO1	Zm00001d048396	AC149818.2_FG005			155583306	155585060	-	Inside
296	9	PCR1, ALAD1, CF1, GTR2, YCF54, GTR3, COX10b, SUM2, GGH1, PRPO1	Zm00001d048397	AC149818.2_FG006	Ubiquitin-conjugating enzyme E2 4		155585504	155588310	-	Inside
296	9	PCR1, ALAD1, CF1, GTR2, YCF54, GTR3, COX10b, SUM2, GGH1, PRPO1	Zm00001d048398	AC149818.2_FG007			155596235	155597524	-	Inside
296	9	PCR1, ALAD1, CF1, GTR2, YCF54, GTR3, COX10b, SUM2, GGH1, PRPO1	Zm00001d048400	AC149818.2_FG008	Metal regulatory transcription factor 1		155602623	155605008	-	Inside
296	9	PCR1, ALAD1, CF1, GTR2, YCF54, GTR3, COX10b, SUM2, GGH1, PRPO1	Zm00001d048401	AC149818.2_FG009	RTCS-like1	RTCS-like1	155625722	155626844	-	Outside	20569
297	9	MPMT1, ALAD1, OY1, PRPO2, PCR2, CHLH1, COX10a, FC2	Zm00001d048463	GRMZM2G092281	Hemolysin		156771660	156777465	-	Outside	-47498
297	9	MPMT1, ALAD1, OY1, PRPO2, PCR2, CHLH1, COX10a, FC2	Zm00001d048466	GRMZM2G317931	Det1 complexing ubiquitin ligase		156825990	156831559	+	Inside
297	9	MPMT1, ALAD1, OY1, PRPO2, PCR2, CHLH1, COX10a, FC2	Zm00001d048467	GRMZM2G317938	Probable serine/threonine-protein kinase		156831903	156836049	-	Inside
297	9	MPMT1, ALAD1, OY1, PRPO2, PCR2, CHLH1, COX10a, FC2	Zm00001d048468	GRMZM2G382537			156846284	156847515	-	Outside	11674
298	9	LES22L2, GTS3, CHAO2, HO6, GSA1, NEC4, GGH2, PRPO2	Zm00001d048493	GRMZM2G174070	NAC domain containing protein 28	NAC-transcription factor 57	157106289	157122699	-	Outside	-37234
298	9	LES22L2, GTS3, CHAO2, HO6, GSA1, NEC4, GGH2, PRPO2	Zm00001d048494	GRMZM2G106263	Hydroxymethylglutaryl-CoA synthase%253B Putative hydroxymethylglutaryl-CoA synthase family protein isoform 1%253B Putative hydroxymethylglutaryl-CoA synthase family protein isoform 2%253B Putative hydroxymethylglutaryl-CoA synthase family protein isoform 3		157164274	157174474	-	Inside
298	9	LES22L2, GTS3, CHAO2, HO6, GSA1, NEC4, GGH2, PRPO2	Zm00001d048495	AC196090.3_FG006	Putative subtilase family protein		157164611	157166791	+	Inside
298	9	LES22L2, GTS3, CHAO2, HO6, GSA1, NEC4, GGH2, PRPO2	Zm00001d048496	GRMZM2G143244	Per1-like family protein		157234264	157237375	+	Outside	61077
299	10	GTS3, LES22, CF1, CHLD1, YCF54, GSA1, CHLG1, ALAD1, OY1, RCCR1, CHLH2, HO6	Zm00001d023455	GRMZM2G057753	Transcription repressor OFP13	OVATE-transcription factor 38	6094302	6095315	+	Outside	-305
299	10	GTS3, LES22, CF1, CHLD1, YCF54, GSA1, CHLG1, ALAD1, OY1, RCCR1, CHLH2, HO6	Zm00001d023456	AC187891.3_FG006	Transcription repressor OFP6	OVATE-transcription factor 39	6099071	6099862	-	Inside
300	10	PHAO1, LES22L3, MES1, GTR2, PRPO1, NYC1L1, GGH1, OY1, CF1L1, GTR3	Zm00001d023477	GRMZM2G144051			6886885	6887319	+	Outside	-19859
300	10	PHAO1, LES22L3, MES1, GTR2, PRPO1, NYC1L1, GGH1, OY1, CF1L1, GTR3	Zm00001d023478	GRMZM2G031925			6907753	6910045	-	Inside
300	10	PHAO1, LES22L3, MES1, GTR2, PRPO1, NYC1L1, GGH1, OY1, CF1L1, GTR3	Zm00001d023479	GRMZM2G031656	Putative HLH DNA-binding domain superfamily protein		6924447	6930183	+	Outside	3599
301	10	ELM2, CHAO2, SHFC1, CF1, PRPO1, LES22, PCR3, MPEC1, GSA1, CHLG1, GUN4	Zm00001d023682	GRMZM2G081541	ABC transporter F family member 1		15276163	15279719	+	Outside	-3459
301	10	ELM2, CHAO2, SHFC1, CF1, PRPO1, LES22, PCR3, MPEC1, GSA1, CHLG1, GUN4	Zm00001d023683	GRMZM2G140646			15304569	15307558	-	Inside
301	10	ELM2, CHAO2, SHFC1, CF1, PRPO1, LES22, PCR3, MPEC1, GSA1, CHLG1, GUN4	Zm00001d023684	GRMZM2G437435	subtilisin1	subtilisin1	15330141	15332381	-	Outside	21985
302	10	SHFC1, LES22L3, FC1, HO3, MPEC1, CHLD1, ALAD1, GUN4	Zm00001d023703				16236061	16236582	+	Outside	-85024
302	10	SHFC1, LES22L3, FC1, HO3, MPEC1, CHLD1, ALAD1, GUN4	Zm00001d023704				16366024	16371198	-	Outside	21060
303	10	LLS1L1, CHLD1, DVR1, MPEC1, PHAO1, NYE2, NYC1, ELM2, GTR1	Zm00001d023717		Zinc finger BED domain-containing protein DAYSLEEPER		16709998	16713446	-	Outside	-10263
303	10	LLS1L1, CHLD1, DVR1, MPEC1, PHAO1, NYE2, NYC1, ELM2, GTR1	Zm00001d023718	GRMZM2G091819	defective18	defective18	16725273	16728563	+	Inside
303	10	LLS1L1, CHLD1, DVR1, MPEC1, PHAO1, NYE2, NYC1, ELM2, GTR1	Zm00001d023719				16738052	16738510	+	Outside	4362
304	10	PRPO4, GTS2, RCCR1, OY1, HCAR1, PRPO1, CF1, CHAO2, MPMT1, CHLG1, DVR1, GTR1, GGH1, GUN4	Zm00001d023808	GRMZM2G103909	Protein DEHYDRATION-INDUCED 19 homolog 3		22668095	22675337	-	Outside	-52530
304	10	PRPO4, GTS2, RCCR1, OY1, HCAR1, PRPO1, CF1, CHAO2, MPMT1, CHLG1, DVR1, GTR1, GGH1, GUN4	Zm00001d023810	GRMZM2G015886	Putative cellulose synthase-like family protein	cellulose synthase-like D1	22804035	22808448	+	Outside	27252
305	10	CF1, LES22, MPMT1, CPX2, CHPH2, GTS4, CHLG1, CHLH1	Zm00001d023897	GRMZM2G130724	VIN3-like protein 1		26984101	26996894	+	Outside	-109241
305	10	CF1, LES22, MPMT1, CPX2, CHPH2, GTS4, CHLG1, CHLH1	Zm00001d023899		Peroxidase 24		27167732	27171648	+	Outside	44860
306	10	PCR1, CHLD1, LES22, DVR1, MPEC1, GGH1, ALAD1, OY1	Zm00001d023922	GRMZM2G084463	Guanylate kinase 1		28388023	28391656	+	Outside	2028
307	10	LES22, OY1, HCAR1, PCR2, MPEC1, SGRL1, MPMT1, ALAD1, GTS2	Zm00001d023946	GRMZM2G087692	Putative methyltransferase		30976716	30980257	-	Outside	-2309
307	10	LES22, OY1, HCAR1, PCR2, MPEC1, SGRL1, MPMT1, ALAD1, GTS2	Zm00001d023949				31067361	31068835	+	Outside	71729
308	10	GTR2, GTS3, YCF54, CF1, PCR3, PCR1, CHLG1, ALAD1, OY1	Zm00001d024303	GRMZM2G368890	Defensin-like protein 1	defensin-like protein1	62903387	62904298	+	Outside	-82232
308	10	GTR2, GTS3, YCF54, CF1, PCR3, PCR1, CHLG1, ALAD1, OY1	Zm00001d024305	GRMZM2G478382	Methyl-CpG-binding domain-containing protein 13		63044232	63050120	+	Outside	58613
309	10	ELM2, NYC1, NYC1L1, GTR2, YCF54, CF1, PCR3, PCR1, GGH1, GSA1, CHLG1, ALAD1, OY1, GUN4, PRPO4	Zm00001d024481	GRMZM2G074309	terpene synthase5	terpene synthase5	73442460	73446118	-	Outside	-25411
309	10	ELM2, NYC1, NYC1L1, GTR2, YCF54, CF1, PCR3, PCR1, GGH1, GSA1, CHLG1, ALAD1, OY1, GUN4, PRPO4	Zm00001d024482	GRMZM2G384763	Expressed protein%3B protein		73562385	73564416	+	Outside	67321
310	10	PRPO1, GTR1, CHAO2, MPEC1, ELM2, GGH1, MPMT1, CF1, CHLD1, CHLG1, MPEC2, CPX2	Zm00001d024672	GRMZM2G304010	Putative RING finger and ARM repeat-containing protein containing family protein		83125173	83126249	+	Outside	-100797
310	10	PRPO1, GTR1, CHAO2, MPEC1, ELM2, GGH1, MPMT1, CF1, CHLD1, CHLG1, MPEC2, CPX2	Zm00001d024674	GRMZM2G003765	Multiple organellar RNA editing factor 9 chloroplastic	multiple organellar RNA editing factor9	83251939	83254248	+	Inside
310	10	PRPO1, GTR1, CHAO2, MPEC1, ELM2, GGH1, MPMT1, CF1, CHLD1, CHLG1, MPEC2, CPX2	Zm00001d024675	GRMZM2G003897	RNA-binding (RRM/RBD/RNP motifs) family protein		83281590	83288964	+	Outside	23212
311	10	CF1, CHLD1, LES22, DVR1, PCR3, MPEC1, GSA1, ALAD1, OY1, GUN4, GTS2	Zm00001d024756	GRMZM2G061728	Encodes alpha-helical IF (intermediate filament)-like protein.	Maize Nuclear Envelope-Associated Protein2	86469146	86473935	-	Outside	-71497
311	10	CF1, CHLD1, LES22, DVR1, PCR3, MPEC1, GSA1, ALAD1, OY1, GUN4, GTS2	Zm00001d024757	GRMZM2G455749			86553758	86554777	+	Outside	13115
312	10	YCF54, CF1, OY1, GTR2, CHLD1, DVR1, MPEC1, ELM2, GGH1	Zm00001d025672	GRMZM2G003917	Fasciclin-like arabinogalactan protein 7		125816403	125817230	+	Outside	-22291
312	10	YCF54, CF1, OY1, GTR2, CHLD1, DVR1, MPEC1, ELM2, GGH1	Zm00001d025673	GRMZM2G181453	RNA binding (RRM/RBD/RNP motifs) family protein		125893015	125901899	+	Outside	50322
313	10	YCF54, CF1, CHLD1, PCR3, GSA1, CHLG1, ALAD1, OY1, FC2, PHAO1, MPMT1	Zm00001d025841				131431930	131432835	-	Outside	-10085
313	10	YCF54, CF1, CHLD1, PCR3, GSA1, CHLG1, ALAD1, OY1, FC2, PHAO1, MPMT1	Zm00001d025842	GRMZM2G352023	embryo sac development arrest 6		131446025	131446426	-	Inside
313	10	YCF54, CF1, CHLD1, PCR3, GSA1, CHLG1, ALAD1, OY1, FC2, PHAO1, MPMT1	Zm00001d025843		Putative E3 ubiquitin-protein ligase XBAT31		131453223	131455681	+	Outside	1468
314	10	CHAO2, GTR1, RCCR1, LES22, MPEC1, GGH1, NYC1L1, ELM2	Zm00001d025863	GRMZM2G061499	Protein LIGHT-DEPENDENT SHORT HYPOCOTYLS 3		131891540	131892317	+	Outside	-5452
314	10	CHAO2, GTR1, RCCR1, LES22, MPEC1, GGH1, NYC1L1, ELM2	Zm00001d025864	AC206901.3_FG005	myb domain protein 15	MYB-transcription factor 132	131914989	131917182	-	Inside
314	10	CHAO2, GTR1, RCCR1, LES22, MPEC1, GGH1, NYC1L1, ELM2	Zm00001d025865	GRMZM2G166903	Inositol phosphorylceramide glucuronosyltransferase 1		131993604	132007438	+	Outside	64134
315	10	YCF54, CF1, CHLD1, NYC1L1, GGH1, GSA1, CHLG1, OY1, CHPH1, CPX2, GTR2	Zm00001d025872	GRMZM2G306643	senescence regulator		132198541	132199083	-	Outside	-35232
315	10	YCF54, CF1, CHLD1, NYC1L1, GGH1, GSA1, CHLG1, OY1, CHPH1, CPX2, GTR2	Zm00001d025873	GRMZM2G146809	Low-molecular-weight cysteine-rich protein LCR70		132238491	132239276	+	Inside
315	10	YCF54, CF1, CHLD1, NYC1L1, GGH1, GSA1, CHLG1, OY1, CHPH1, CPX2, GTR2	Zm00001d025874		Putative uncharacterized protein [Source:UniProtKB/TrEMBL%3BAcc:B6U466]		132243700	132247155	+	Inside
315	10	YCF54, CF1, CHLD1, NYC1L1, GGH1, GSA1, CHLG1, OY1, CHPH1, CPX2, GTR2	Zm00001d025875	GRMZM2G096090			132297753	132300224	-	Outside	43312
316	10	CHPH3/CHAO1, PCR2, CHLG1, CF1L1, DVR1, CPX2, HCAR1, SGRL1	Zm00001d025959	GRMZM2G123450	Probable receptor-like protein kinase		134818605	134819660	-	Outside	-97898
316	10	CHPH3/CHAO1, PCR2, CHLG1, CF1L1, DVR1, CPX2, HCAR1, SGRL1	Zm00001d025960		GT-2-like 1		134919047	134922822	-	Inside
316	10	CHPH3/CHAO1, PCR2, CHLG1, CF1L1, DVR1, CPX2, HCAR1, SGRL1	Zm00001d025962				134948589	134952020	+	Outside	12997
317	10	PCR3, ELM1, YCF54, CF1, FC3, GTS3, MPMT1, SHFC1	Zm00001d026121	GRMZM2G455128	Amino acid transport protein	amino acid/auxin permease70	138895014	138896501	+	Outside	-62655
317	10	PCR3, ELM1, YCF54, CF1, FC3, GTS3, MPMT1, SHFC1	Zm00001d026122	GRMZM2G003124	Syntaxin-81		138963838	138968153	+	Inside
317	10	PCR3, ELM1, YCF54, CF1, FC3, GTS3, MPMT1, SHFC1	Zm00001d026124	GRMZM2G003057	Ser/Thr-rich protein T10 in DGCR region		138973767	138976226	-	Inside
317	10	PCR3, ELM1, YCF54, CF1, FC3, GTS3, MPMT1, SHFC1	Zm00001d026125		General transcription factor 2-related zinc finger protein		139026768	139028533	-	Outside	46771
318	10	SGRL1, GTR1, NYC1, HCAR1, CPX2, SUM1, CHLG1, HO6	Zm00001d026130	GRMZM2G061398	BZIP transcription factor		139299512	139303908	-	Outside	-7141
318	10	SGRL1, GTR1, NYC1, HCAR1, CPX2, SUM1, CHLG1, HO6	Zm00001d026131	GRMZM2G360519	Lysine histidine transporter-like 7	amino acid/auxin permease71	139320952	139323275	+	Inside
318	10	SGRL1, GTR1, NYC1, HCAR1, CPX2, SUM1, CHLG1, HO6	Zm00001d026132	GRMZM2G360529	SKU5 similar 5	skewed root growth similar8	139324321	139327689	+	Inside
318	10	SGRL1, GTR1, NYC1, HCAR1, CPX2, SUM1, CHLG1, HO6	Zm00001d026133	GRMZM2G117667	GDSL esterase/lipase		139348686	139352143	+	Outside	4428
319	10	MPEC1, MPMT1, GGH1, YCF54, CF1, CHLD1, LES22, GSA1, CHLG1, ALAD1, OY1, PRPO1, GTR2, RCCR1, DVR1, SGRL1	Zm00001d026163	GRMZM2G091534	extensin-like protein		140143158	140146819	-	Outside	-13725
319	10	MPEC1, MPMT1, GGH1, YCF54, CF1, CHLD1, LES22, GSA1, CHLG1, ALAD1, OY1, PRPO1, GTR2, RCCR1, DVR1, SGRL1	Zm00001d026164		OSJNBa0010H02.21 protein		140160681	140165357	+	Inside
319	10	MPEC1, MPMT1, GGH1, YCF54, CF1, CHLD1, LES22, GSA1, CHLG1, ALAD1, OY1, PRPO1, GTR2, RCCR1, DVR1, SGRL1	Zm00001d026165	GRMZM2G091581	Putative glucuronosyltransferase PGSIP7		140169659	140174926	+	Inside
319	10	MPEC1, MPMT1, GGH1, YCF54, CF1, CHLD1, LES22, GSA1, CHLG1, ALAD1, OY1, PRPO1, GTR2, RCCR1, DVR1, SGRL1	Zm00001d026166	GRMZM2G402027	C2H2-type zinc finger family protein		140249480	140256535	-	Outside	72060
320	10	YCF54, CHLD1, GTS2, RCCR1, CPX2, ELM1, MPEC1, GSA1	Zm00001d026218	AC208110.2_FG001	Putative WRKY DNA-binding domain superfamily protein	WRKY-transcription factor 112	141366825	141369972	+	Outside	-64444
320	10	YCF54, CHLD1, GTS2, RCCR1, CPX2, ELM1, MPEC1, GSA1	Zm00001d026220	AC208110.2_FG005			141431446	141432345	+	Inside
320	10	YCF54, CHLD1, GTS2, RCCR1, CPX2, ELM1, MPEC1, GSA1	Zm00001d026221	AC208110.2_FG011	Protein NRT1/ PTR FAMILY 8.3		141436801	141438999	+	Inside
320	10	YCF54, CHLD1, GTS2, RCCR1, CPX2, ELM1, MPEC1, GSA1	Zm00001d026222	AC208110.2_FG006			141445403	141450718	+	Inside
320	10	YCF54, CHLD1, GTS2, RCCR1, CPX2, ELM1, MPEC1, GSA1	Zm00001d026223	AC208110.2_FG007	Hydrogen peroxide-induced 1		141450912	141452580	-	Outside	3051
321	10	GSA1, FC2, LES28, YCF54, MPMT1, OY1, DVR1, PCR2, GTR2	Zm00001d026263	GRMZM2G156174	Nuclear pore complex protein NUP88		142347105	142359053	+	Outside	-3759
321	10	GSA1, FC2, LES28, YCF54, MPMT1, OY1, DVR1, PCR2, GTR2	Zm00001d026265	GRMZM2G156145	26S proteasome non-ATPase regulatory subunit 1 homolog B		142361347	142368169	-	Outside	89
322	10	RCCR1, CHLH1, SGRL1, CPX2, PRPO3, HO3, PRPO4, PCR3, OY1	Zm00001d026444	GRMZM2G002430			145957843	145958571	+	Outside	-1533
322	10	RCCR1, CHLH1, SGRL1, CPX2, PRPO3, HO3, PRPO4, PCR3, OY1	Zm00001d026445		E3 ubiquitin-protein ligase MBR2		145970289	145976752	+	Inside
322	10	RCCR1, CHLH1, SGRL1, CPX2, PRPO3, HO3, PRPO4, PCR3, OY1	Zm00001d026446	GRMZM2G120136	E3 ubiquitin-protein ligase MBR2		145978827	145981979	+	Inside
322	10	RCCR1, CHLH1, SGRL1, CPX2, PRPO3, HO3, PRPO4, PCR3, OY1	Zm00001d026447	GRMZM2G421033	Dehydration responsive element binding protein%253B Putative AP2/EREBP transcription factor superfamily protein	AP2-EREBP-transcription factor 156	145983350	145983982	-	Inside
322	10	RCCR1, CHLH1, SGRL1, CPX2, PRPO3, HO3, PRPO4, PCR3, OY1	Zm00001d026448	GRMZM2G076602	Floral homeotic protein APETALA 2	AP2-EREBP-transcription factor 212	146059085	146062110	+	Outside	67717
323	10	LES22L2, PCR3, CHLG1, ELM2, LLS1L5, GTS5, PCR2, CF1L1, SHFC1, LLS1L1	Zm00001d026628	GRMZM2G142718	Dof zinc finger protein DOF1.6	C2C2-Dof-transcription factor 41	149177141	149178387	-	Outside	-2768
323	10	LES22L2, PCR3, CHLG1, ELM2, LLS1L5, GTS5, PCR2, CF1L1, SHFC1, LLS1L1	Zm00001d026629	GRMZM2G142743	N-acetylglucosaminylphosphatidylinositol de-N-acetylase family protein		149182623	149185920	+	Inside
323	10	LES22L2, PCR3, CHLG1, ELM2, LLS1L5, GTS5, PCR2, CF1L1, SHFC1, LLS1L1	Zm00001d026630	GRMZM2G142757	Clathrin light chain 2		149187927	149191706	+	Inside
323	10	LES22L2, PCR3, CHLG1, ELM2, LLS1L5, GTS5, PCR2, CF1L1, SHFC1, LLS1L1	Zm00001d026632	GRMZM2G142802	Stem-specific protein TSJT1		149192883	149193680	-	Inside
323	10	LES22L2, PCR3, CHLG1, ELM2, LLS1L5, GTS5, PCR2, CF1L1, SHFC1, LLS1L1	Zm00001d026633	GRMZM2G440259	Putative RING zinc finger domain superfamily protein		149198714	149200759	+	Inside
323	10	LES22L2, PCR3, CHLG1, ELM2, LLS1L5, GTS5, PCR2, CF1L1, SHFC1, LLS1L1	Zm00001d026634	GRMZM2G142820	Tetraspanin-19		149201365	149204601	-	Outside	56

## Sheet: LMAD
Table S13. B) Candidate genes for trans eQTL hotspots in LMAD
Hotspot	CHR	Transcripts_associated_with_hotspot	Candidate Genes	v3 Gene ID	Gramene annotation	MaizeGDB annotation	Transcript_start	Transcript_end	Strand	Within_Hotspot	Distance from Hotspot
1	1	GTR3, LES22L3, RCCR1, NYE2, COX10b, LLS1L5, PCR1, GSA1	Zm00001d027373	GRMZM2G008327	cell division control protein2 homolog	cell division control protein homolog2	3960300	3964921	+	outside	-193
1	1	GTR3, LES22L3, RCCR1, NYE2, COX10b, LLS1L5, PCR1, GSA1	Zm00001d027374	GRMZM2G008710	Per1-like family protein		3966724	3968357	-	inside
1	1	GTR3, LES22L3, RCCR1, NYE2, COX10b, LLS1L5, PCR1, GSA1	Zm00001d027375	GRMZM2G008773	LysM domain containing protein		3971512	3972133	+	inside
1	1	GTR3, LES22L3, RCCR1, NYE2, COX10b, LLS1L5, PCR1, GSA1	Zm00001d027376	GRMZM2G308570	Cyclin-T1-5		3974143	3987696	-	inside
1	1	GTR3, LES22L3, RCCR1, NYE2, COX10b, LLS1L5, PCR1, GSA1	Zm00001d027379		Serine carboxypeptidase S28 family protein		3985726	3987731	-	inside
1	1	GTR3, LES22L3, RCCR1, NYE2, COX10b, LLS1L5, PCR1, GSA1	Zm00001d027380		Ornithine carbamoyltransferase chloroplastic		3988430	3996967	-	inside
1	1	GTR3, LES22L3, RCCR1, NYE2, COX10b, LLS1L5, PCR1, GSA1	Zm00001d027383	GRMZM2G087207	Hydroxymethylglutaryl-CoA synthase		4110011	4114671	+	outside	112265
2	1	MES1, PCR1, PCR2, HO3, PCR3, PRPO3, LLS1L5, FC3	Zm00001d027456	GRMZM2G177508	PBA1 homolog1	PBA1 homolog1	5661737	5663089	-	outside	-28352
2	1	MES1, PCR1, PCR2, HO3, PCR3, PRPO3, LLS1L5, FC3	Zm00001d027457	GRMZM2G325462			5698898	5699272	-	inside
2	1	MES1, PCR1, PCR2, HO3, PCR3, PRPO3, LLS1L5, FC3	Zm00001d027458	GRMZM2G025552	Cell growth defect factor 2		5701680	5704055	-	inside
2	1	MES1, PCR1, PCR2, HO3, PCR3, PRPO3, LLS1L5, FC3	Zm00001d027459	GRMZM2G025642	NAC domain-containing protein 37	NAC-transcription factor 33	5706025	5712786	-	inside
2	1	MES1, PCR1, PCR2, HO3, PCR3, PRPO3, LLS1L5, FC3	Zm00001d027460	GRMZM2G319022	DNA binding protein		5799244	5810862	+	outside	73961
3	1	CHLD1, HCAR1, SUM1, GTR2, LLS1L1, CF1, GSA1, FC2	Zm00001d027598	GRMZM2G474258	CCT motif family protein	CO CO-LIKE TIMING OF CAB1 protein domain101	8677635	8679500	-	outside	-12717
3	1	CHLD1, HCAR1, SUM1, GTR2, LLS1L1, CF1, GSA1, FC2	Zm00001d027599	GRMZM2G323830	cytochrome P450 family 96 subfamily A polypeptide 1		8701300	8702856	+	inside
3	1	CHLD1, HCAR1, SUM1, GTR2, LLS1L1, CF1, GSA1, FC2	Zm00001d027601	GRMZM2G062946	cytochrome P450 family 96 subfamily A polypeptide 1		8774248	8775855	-	outside	48812
4	1	HO6, CHPH3/CHAO1, PCR1, LES22L1, LES22L3, GTR2, YCF54, CHLG1, ALAD1, GTS2, LES22L2	Zm00001d027627	GRMZM2G107686	Subtilisin-like protease SBT1.2		9451166	9453547	+	outside	-21497
4	1	HO6, CHPH3/CHAO1, PCR1, LES22L1, LES22L3, GTR2, YCF54, CHLG1, ALAD1, GTS2, LES22L2	Zm00001d027628	GRMZM2G107679			9479223	9480967	-	inside
4	1	HO6, CHPH3/CHAO1, PCR1, LES22L1, LES22L3, GTR2, YCF54, CHLG1, ALAD1, GTS2, LES22L2	Zm00001d027630	GRMZM2G107532	Phosphatidylinositol N-acetyglucosaminlytransferase subunit P-related		9488000	9492140	+	inside
4	1	HO6, CHPH3/CHAO1, PCR1, LES22L1, LES22L3, GTR2, YCF54, CHLG1, ALAD1, GTS2, LES22L2	Zm00001d027631				9497951	9498772	-	outside	3404
5	1	COX10b, FC1, PRPO5, COX15, NYC1L1, LES22L2, CF1, GGH2	Zm00001d027947	GRMZM2G056469	Tyrosine decarboxylase 1		18132684	18134270	-	outside	-72
5	1	COX10b, FC1, PRPO5, COX15, NYC1L1, LES22L2, CF1, GGH2	Zm00001d027948	GRMZM2G114918	hydroxycinnamoyltransferase2	hydroxycinnamoyltransferase2	18147157	18148937	+	inside
5	1	COX10b, FC1, PRPO5, COX15, NYC1L1, LES22L2, CF1, GGH2	Zm00001d027949	GRMZM2G093125	Tyrosine/DOPA decarboxylase 2		18159860	18161446	+	inside
5	1	COX10b, FC1, PRPO5, COX15, NYC1L1, LES22L2, CF1, GGH2	Zm00001d027950	AC209626.2_FG013	Uroporphyrinogen-III synthase chloroplastic		18185512	18190288	+	outside	20254
6	1	MPEC2, YCF54, FC1, HCAR1, MPEC1, ALAD1, GUN4, PRPO3	Zm00001d028258	GRMZM2G040728	cytochrome P450 family 94 subfamily D polypeptide 2		28108217	28109776	-	outside	-27647
6	1	MPEC2, YCF54, FC1, HCAR1, MPEC1, ALAD1, GUN4, PRPO3	Zm00001d028260	GRMZM2G050514	glutamine synthetase6	glutamine synthetase6	28169233	28171917	-	outside	17714
7	1	FC2, GGH2, LES22L2, YCF54, MPEC1, GTR3, PCR1, PRPO3, LES22L1, LES22	Zm00001d028445	GRMZM2G097788	RAD-like 3		35204318	35205343	-	outside	-36391
7	1	FC2, GGH2, LES22L2, YCF54, MPEC1, GTR3, PCR1, PRPO3, LES22L1, LES22	Zm00001d028447	GRMZM2G019567	Serine/threonine-protein kinase WAG2		35263025	35264614	+	inside
7	1	FC2, GGH2, LES22L2, YCF54, MPEC1, GTR3, PCR1, PRPO3, LES22L1, LES22	Zm00001d028450	GRMZM2G138103	Ubiquitin-fold modifier-conjugating enzyme 1		35276821	35278948	-	inside
7	1	FC2, GGH2, LES22L2, YCF54, MPEC1, GTR3, PCR1, PRPO3, LES22L1, LES22	Zm00001d028451	GRMZM2G377647			35300769	35301761	-	outside	21873
8	1	GTR2, COX10a, CHLH2, DVR1, GGH1, HO3, YCF54, CHLG1	Zm00001d028695	GRMZM2G042032	Protein MODIFIER OF SNC1 11		43355977	43359324	+	outside	-3217
8	1	GTR2, COX10a, CHLH2, DVR1, GGH1, HO3, YCF54, CHLG1	Zm00001d028696	GRMZM2G338037	Expressed protein%3B protein		43359353	43361346	-	inside
8	1	GTR2, COX10a, CHLH2, DVR1, GGH1, HO3, YCF54, CHLG1	Zm00001d028697	GRMZM2G041955	Pentatricopeptide repeat-containing protein		43371703	43373490	-	inside
8	1	GTR2, COX10a, CHLH2, DVR1, GGH1, HO3, YCF54, CHLG1	Zm00001d028698	GRMZM2G109967	CDP-diacylglycerol--glycerol-3-phosphate 3-phosphatidyltransferase		43439526	43446781	-	outside	46370
9	1	SUM1, PRPO2, PCR3, MPEC1, PHAO1, OY1, GUN4, GTR2, ELM2, CHPH1	Zm00001d029336	GRMZM2G121996	Probable methyltransferase PMT2		66388200	66393060	+	outside	-63285
9	1	SUM1, PRPO2, PCR3, MPEC1, PHAO1, OY1, GUN4, GTR2, ELM2, CHPH1	Zm00001d029337	GRMZM2G012355	ATP binding protein		66484843	66507855	+	inside
9	1	SUM1, PRPO2, PCR3, MPEC1, PHAO1, OY1, GUN4, GTR2, ELM2, CHPH1	Zm00001d029338	GRMZM2G115025	LYR motif-containing protein 7 isoform 2		66511144	66511773	+	outside	21817
10	1	MPEC1, OY1, LES22L3, GGH1, CHLD1, LLS1, GUN4, YCF54, SUM2	Zm00001d029606		Big map kinase/bmk		78909786	78911160	+	outside	-7194
10	1	MPEC1, OY1, LES22L3, GGH1, CHLD1, LLS1, GUN4, YCF54, SUM2	Zm00001d029607	GRMZM2G132794	Protein SHORT-ROOT	GRAS-transcription factor 58	79004272	79006164	+	outside	62654
11	1	PRPO3, ALAD1, GGH2, NYC1L1, PHAO1, ELM1, GSA1, CF1, HO7, YCF54, GGH1, ELM2, CHPH3/CHAO1	Zm00001d029734	GRMZM2G040068	fringe-related protein		84452971	84455490	-	outside	-121258
11	1	PRPO3, ALAD1, GGH2, NYC1L1, PHAO1, ELM1, GSA1, CF1, HO7, YCF54, GGH1, ELM2, CHPH3/CHAO1	Zm00001d029736	GRMZM2G064466	Bell-like homeodomain protein 3	Homeobox-transcription factor 100	84581725	84587077	-	inside
11	1	PRPO3, ALAD1, GGH2, NYC1L1, PHAO1, ELM1, GSA1, CF1, HO7, YCF54, GGH1, ELM2, CHPH3/CHAO1	Zm00001d029737		TATA-box-binding protein 2		84613322	84615287	-	inside
11	1	PRPO3, ALAD1, GGH2, NYC1L1, PHAO1, ELM1, GSA1, CF1, HO7, YCF54, GGH1, ELM2, CHPH3/CHAO1	Zm00001d029738	GRMZM5G867121	Alpha/beta hydrolase related protein		84664818	84666506	-	outside	46985
12	1	GUN4, CHAO2, COX10a, PRPO4, CHLG1, YCF54, CF1, ALAD1	Zm00001d029850	GRMZM2G071157	Rop guanine nucleotide exchange factor 2		89958471	89961843	-	outside	-2598
12	1	GUN4, CHAO2, COX10a, PRPO4, CHLG1, YCF54, CF1, ALAD1	Zm00001d029851	GRMZM2G065050			90087215	90088432	+	outside	93580
13	1	HO6, NYC1L1, GTS2, PRPO2, LES28, MPMT1, YCF54, CHLG1, LES22L3, FC1	Zm00001d030002	GRMZM2G127945	Peroxidase 44		98510056	98512418	+	outside	-45359
13	1	HO6, NYC1L1, GTS2, PRPO2, LES28, MPMT1, YCF54, CHLG1, LES22L3, FC1	Zm00001d030004	GRMZM2G070943	OSJNBb0016D16.16 protein%3B protein		98579791	98580687	-	inside
13	1	HO6, NYC1L1, GTS2, PRPO2, LES28, MPMT1, YCF54, CHLG1, LES22L3, FC1	Zm00001d030005	GRMZM2G070899	Dynamin-related protein 1E		98585427	98594780	-	outside	133
14	1	NYC1L1, SUM1, GTS5, CF1, CHLG1, PCR2, PRPO1, GTR2	Zm00001d030662				151668078	151669645	+	outside	-19775
14	1	NYC1L1, SUM1, GTS5, CF1, CHLG1, PCR2, PRPO1, GTR2	Zm00001d030663	GRMZM2G051114	DNAJ heat shock N-terminal domain-containing protein		151766314	151768663	-	outside	41811
15	1	FC1, COX15, FC2, CHLH1, GTR3, GTS5, PRPO4, NYC1	Zm00001d031127	AC203989.4_FG001	Cupin%252C RmlC-type		178717020	178719023	-	outside	-692
15	1	FC1, COX15, FC2, CHLH1, GTR3, GTS5, PRPO4, NYC1	Zm00001d031128	GRMZM2G149751	5-methyltetrahydropteroyltriglutamate--homocysteine methyltransferase 1	methionine synthase1	178799384	178803593	+	outside	66561
16	1	COX10a, CHLH2, GTR3, GTR2, GTS3, SUM1, LLS1L1, LES22L3, LES28	Zm00001d031270	GRMZM2G110135	myb domain protein 93	MYB-transcription factor 164	184550117	184551424	-	outside	-63027
16	1	COX10a, CHLH2, GTR3, GTR2, GTS3, SUM1, LLS1L1, LES22L3, LES28	Zm00001d031271	GRMZM2G175574			184629579	184634811	+	inside
16	1	COX10a, CHLH2, GTR3, GTR2, GTS3, SUM1, LLS1L1, LES22L3, LES28	Zm00001d031272	AC186606.4_FG003	BZIP protein	bZIP-transcription factor 126	184633692	184634300	-	inside
16	1	COX10a, CHLH2, GTR3, GTR2, GTS3, SUM1, LLS1L1, LES22L3, LES28	Zm00001d031273	GRMZM2G169449	RING/U-box superfamily protein		184641867	184642736	-	inside
16	1	COX10a, CHLH2, GTR3, GTR2, GTS3, SUM1, LLS1L1, LES22L3, LES28	Zm00001d031274	GRMZM2G361362	Heat shock protein 90-5 chloroplastic		184687395	184688348	-	outside	42263
17	1	HO7, PRPO2, LES22L2, PRPO4, NEC4, GUN4, GGH2, GTS3, NYE1	Zm00001d031352				187068910	187076465	-	outside	-8141
17	1	HO7, PRPO2, LES22L2, PRPO4, NEC4, GUN4, GGH2, GTS3, NYE1	Zm00001d031355	GRMZM2G137755			187098827	187114428	-	inside
17	1	HO7, PRPO2, LES22L2, PRPO4, NEC4, GUN4, GGH2, GTS3, NYE1	Zm00001d031357		Chaperone protein dnaJ 3		187119498	187121010	+	outside	2010
18	1	LES22L2, HO7, COX10b, RCCR1, GGH1, CHPH1, CHLH2, PHAO1	Zm00001d031370	GRMZM2G333033	Heme-binding-like protein chloroplastic		187563113	187564209	+	outside	-33085
18	1	LES22L2, HO7, COX10b, RCCR1, GGH1, CHPH1, CHLH2, PHAO1	Zm00001d031372	GRMZM2G134205	Protein kinase superfamily protein		187621387	187624780	-	inside
18	1	LES22L2, HO7, COX10b, RCCR1, GGH1, CHPH1, CHLH2, PHAO1	Zm00001d031373				187625250	187625966	-	inside
18	1	LES22L2, HO7, COX10b, RCCR1, GGH1, CHPH1, CHLH2, PHAO1	Zm00001d031375		Calcium-binding EF hand family protein		187631492	187632082	+	inside
18	1	LES22L2, HO7, COX10b, RCCR1, GGH1, CHPH1, CHLH2, PHAO1	Zm00001d031377	GRMZM2G129058	receptor-like protein kinase 4		187718812	187721184	-	outside	86274
19	1	HO6, PRPO1, ELM2, DVR1, MPEC1, MPMT1, OY1, HO7, PCR3, GSA1, CF1, GUN4, HO2	Zm00001d031553				194111500	194112254	-	inside
19	1	HO6, PRPO1, ELM2, DVR1, MPEC1, MPMT1, OY1, HO7, PCR3, GSA1, CF1, GUN4, HO2	Zm00001d031554	GRMZM2G329909	Type II inositol polyphosphate 5-phosphatase 15		194112919	194119847	+	inside
19	1	HO6, PRPO1, ELM2, DVR1, MPEC1, MPMT1, OY1, HO7, PCR3, GSA1, CF1, GUN4, HO2	Zm00001d031555	GRMZM2G386209	Membrane protein		194120554	194122562	-	inside
19	1	HO6, PRPO1, ELM2, DVR1, MPEC1, MPMT1, OY1, HO7, PCR3, GSA1, CF1, GUN4, HO2	Zm00001d031556	GRMZM2G427451	AIR12		194157336	194158112	+	outside	30238
20	1	YCF54, LLS1L1, MPEC1, SGRL1, HCAR1, CPX2, RCCR1, GTR2	Zm00001d032948	GRMZM2G162508	3-ketoacyl-CoA synthase	3-ketoacyl-CoA synthase15	244409830	244413837	-	outside	-38393
20	1	YCF54, LLS1L1, MPEC1, SGRL1, HCAR1, CPX2, RCCR1, GTR2	Zm00001d032949				244466506	244468199	-	inside
20	1	YCF54, LLS1L1, MPEC1, SGRL1, HCAR1, CPX2, RCCR1, GTR2	Zm00001d032950	GRMZM2G124434	GDP-mannose 35-epimerase	GDP-mannose-3'5'-epimerase1	244489885	244492952	+	outside	19112
21	1	NYE2, CHAO2, HCAR1, PRPO1, CF1, LLS1L1, YCF54, PCR2, HO2	Zm00001d034023	GRMZM2G100084	Inosine-5'-monophosphate dehydrogenase 1		281352578	281356965	-	outside	-98762
21	1	NYE2, CHAO2, HCAR1, PRPO1, CF1, LLS1L1, YCF54, PCR2, HO2	Zm00001d034024		Actin-depolymerizing factor 6		281451347	281454024	+	inside
21	1	NYE2, CHAO2, HCAR1, PRPO1, CF1, LLS1L1, YCF54, PCR2, HO2	Zm00001d034025	GRMZM2G407683			281456501	281456722	+	inside
21	1	NYE2, CHAO2, HCAR1, PRPO1, CF1, LLS1L1, YCF54, PCR2, HO2	Zm00001d034026	GRMZM2G145950			281457371	281458003	-	inside
21	1	NYE2, CHAO2, HCAR1, PRPO1, CF1, LLS1L1, YCF54, PCR2, HO2	Zm00001d034027	GRMZM2G145974	Ethylene-responsive protein		281459768	281460979	-	inside
21	1	NYE2, CHAO2, HCAR1, PRPO1, CF1, LLS1L1, YCF54, PCR2, HO2	Zm00001d034028	GRMZM2G146000	Tetratricopeptide repeat (TPR)-like superfamily protein		281461666	281464587	-	inside
22	1	LES22L1, SUM1, LLS1L1, LLS1, FC3, PCR3, NYE1, GGH1	Zm00001d034128	GRMZM2G047656	Peroxidase 16		284686236	284687788	+	outside	-2395
22	1	LES22L1, SUM1, LLS1L1, LLS1, FC3, PCR3, NYE1, GGH1	Zm00001d034129	GRMZM2G047456	Peroxidase 73		284692621	284695285	+	inside
22	1	LES22L1, SUM1, LLS1L1, LLS1, FC3, PCR3, NYE1, GGH1	Zm00001d034130	GRMZM2G047422			284698268	284699256	+	inside
22	1	LES22L1, SUM1, LLS1L1, LLS1, FC3, PCR3, NYE1, GGH1	Zm00001d034131	GRMZM5G892361	transcriptional regulator of RNA polII SAGA subunit		284703137	284704057	-	inside
22	1	LES22L1, SUM1, LLS1L1, LLS1, FC3, PCR3, NYE1, GGH1	Zm00001d034132				284710040	284714828	+	outside	3052
23	1	LES22, CF1, CHLD1, PRPO4, MPEC1, OY1, PCR3, GTR2, LLS1L5	Zm00001d034220		General transcription factor 2-related zinc finger protein		287005134	287007851	-	outside	-14341
23	1	LES22, CF1, CHLD1, PRPO4, MPEC1, OY1, PCR3, GTR2, LLS1L5	Zm00001d034221	GRMZM2G427697	Formin-like protein 18		287023471	287024778	-	inside
23	1	LES22, CF1, CHLD1, PRPO4, MPEC1, OY1, PCR3, GTR2, LLS1L5	Zm00001d034222				287046376	287047266	-	outside	19453
24	1	GUN4, COX15, CHLH2, GTS2, PCR2, GSA1, SGRL1, CHLG1	Zm00001d034340	GRMZM2G058414	Patatin-like protein 6		290229241	290231041	-	outside	-3194
24	1	GUN4, COX15, CHLH2, GTS2, PCR2, GSA1, SGRL1, CHLG1	Zm00001d034341	GRMZM2G058496	Arv1-like protein		290244340	290248219	-	inside
24	1	GUN4, COX15, CHLH2, GTS2, PCR2, GSA1, SGRL1, CHLG1	Zm00001d034342				290251385	290252604	+	inside
24	1	GUN4, COX15, CHLH2, GTS2, PCR2, GSA1, SGRL1, CHLG1	Zm00001d034343	GRMZM2G058584	Histidinol dehydrogenase chloroplastic		290260179	290264937	-	outside	3085
25	1	GTS2, LLS1, CHAO2, LES22L1, MPMT1, PRPO2, ALAD1, MPEC2	Zm00001d034462		DUF2361 family protein		293736455	293746755	+	outside	-100
25	1	GTS2, LLS1, CHAO2, LES22L1, MPMT1, PRPO2, ALAD1, MPEC2	Zm00001d034463	GRMZM5G809195	Aux/IAA-transcription factor5	Aux/IAA-transcription factor5	293749001	293752408	-	inside
25	1	GTS2, LLS1, CHAO2, LES22L1, MPMT1, PRPO2, ALAD1, MPEC2	Zm00001d034467	GRMZM5G870592	Transcription factor MYB98	MYB-transcription factor 80	293829659	293833423	-	outside	61711
26	1	LES22L3, SUM1, MPEC1, DVR1, NYC1L1, FC3, OY1, HO2	Zm00001d034810	GRMZM2G304638	BEACH domain-containing protein C2		302660432	302670600	+	outside	-93289
26	1	LES22L3, SUM1, MPEC1, DVR1, NYC1L1, FC3, OY1, HO2	Zm00001d034812	AC209016.3_FG010			302760178	302761564	+	inside
26	1	LES22L3, SUM1, MPEC1, DVR1, NYC1L1, FC3, OY1, HO2	Zm00001d034813	GRMZM2G155980	Protein FAR1-RELATED SEQUENCE 6	FAR1-like-transcription factor 3	302791729	302795556	+	outside	7622
27	2	NYE2, HCAR1, GTR1, COX10a, MPMT1, CHAO2, OY1, GUN4	Zm00001d001871				2125929	2128596	+	outside	-42307
27	2	NYE2, HCAR1, GTR1, COX10a, MPMT1, CHAO2, OY1, GUN4	Zm00001d001872				2207442	2208026	-	outside	35911
28	2	COX10b, ELM2, PCR3, DVR1, PCR1, HO6, LES22, NYE2, NYC1	Zm00001d001926				3045358	3046447	+	outside	-15236
28	2	COX10b, ELM2, PCR3, DVR1, PCR1, HO6, LES22, NYE2, NYC1	Zm00001d001927	GRMZM2G175343	Flavonol synthase/flavanone 3-hydroxylase		3061215	3062758	-	inside
28	2	COX10b, ELM2, PCR3, DVR1, PCR1, HO6, LES22, NYE2, NYC1	Zm00001d001928	GRMZM2G070273	Kinesin-like calmodulin binding protein	kinesin-like calmodulin binding protein1	3067705	3079031	+	inside
28	2	COX10b, ELM2, PCR3, DVR1, PCR1, HO6, LES22, NYE2, NYC1	Zm00001d001929	GRMZM2G070287	Transport protein particle (TRAPP) component		3079742	3089142	+	inside
28	2	COX10b, ELM2, PCR3, DVR1, PCR1, HO6, LES22, NYE2, NYC1	Zm00001d001930				3081064	3081408	-	inside
28	2	COX10b, ELM2, PCR3, DVR1, PCR1, HO6, LES22, NYE2, NYC1	Zm00001d001931	AC206638.3_FG007	VQ motif family protein	VQ motif-transcription factor12	3092327	3092746	+	inside
28	2	COX10b, ELM2, PCR3, DVR1, PCR1, HO6, LES22, NYE2, NYC1	Zm00001d001932	GRMZM2G371944	Probable plastid-lipid-associated protein 13 chloroplastic		3093088	3096658	-	outside	224
29	2	NYC1, GTS5, LES22L1, FC3, GTR3, NEC4, HO2, NYE1, RCCR1, NYE2, PRPO4	Zm00001d002075	GRMZM2G174784	Floral homeotic protein APETALA 2	AP2-EREBP-transcription factor 197	5456239	5459958	-	outside	-25827
29	2	NYC1, GTS5, LES22L1, FC3, GTR3, NEC4, HO2, NYE1, RCCR1, NYE2, PRPO4	Zm00001d002079	GRMZM2G174917	Dehydration responsive element binding protein	AP2-EREBP-transcription factor 47	5505054	5505812	+	inside
29	2	NYC1, GTS5, LES22L1, FC3, GTR3, NEC4, HO2, NYE1, RCCR1, NYE2, PRPO4	Zm00001d002080	GRMZM2G174926	E3 ubiquitin-protein ligase MBR2		5508384	5514971	-	inside
29	2	NYC1, GTS5, LES22L1, FC3, GTR3, NEC4, HO2, NYE1, RCCR1, NYE2, PRPO4	Zm00001d002081				5581258	5582334	-	outside	64035
30	2	CHPH2, NYC1L1, DVR1, OY1, SGRL1, YCF54, PRPO1, GGH1	Zm00001d002266	GRMZM2G000052	Lysine-specific histone demethylase 1	polyamine oxidase2	9167395	9172599	+	outside	-4157
30	2	CHPH2, NYC1L1, DVR1, OY1, SGRL1, YCF54, PRPO1, GGH1	Zm00001d002267	GRMZM2G300500	Transcription factor GTE7		9174693	9176754	+	inside
30	2	CHPH2, NYC1L1, DVR1, OY1, SGRL1, YCF54, PRPO1, GGH1	Zm00001d002268	GRMZM2G300497			9178166	9178449	-	inside
30	2	CHPH2, NYC1L1, DVR1, OY1, SGRL1, YCF54, PRPO1, GGH1	Zm00001d002269	GRMZM2G000047	Potassium transporter 17		9179578	9183463	-	outside	882
31	2	LES28, HO3, CF1L1, LES22, COX15, PRPO1, OY1, GTS5, FC1, GTR2	Zm00001d002395	GRMZM5G868433	60S ribosomal protein L7-2		11863804	11866661	-	outside	-47376
31	2	LES28, HO3, CF1L1, LES22, COX15, PRPO1, OY1, GTS5, FC1, GTR2	Zm00001d002396	GRMZM2G140328	Calcium-transporting ATPase 9 plasma membrane-type		11915378	11934643	+	inside
31	2	LES28, HO3, CF1L1, LES22, COX15, PRPO1, OY1, GTS5, FC1, GTR2	Zm00001d002397				11957088	11960576	+	outside	11824
32	2	PRPO3, CHLH1, ELM2, GGH1, GTR2, SUM1, LES28, PCR1	Zm00001d002415	GRMZM5G851032	OSJNBa0041A02.21 protein%3B protein		12238404	12242986	+	outside	-18303
32	2	PRPO3, CHLH1, ELM2, GGH1, GTR2, SUM1, LES28, PCR1	Zm00001d002416	GRMZM2G053909	RING/U-box superfamily protein		12274892	12277870	+	inside
32	2	PRPO3, CHLH1, ELM2, GGH1, GTR2, SUM1, LES28, PCR1	Zm00001d002418	GRMZM2G156638	yeast YAK1-related gene 1		12281370	12292546	+	inside
32	2	PRPO3, CHLH1, ELM2, GGH1, GTR2, SUM1, LES28, PCR1	Zm00001d002419	GRMZM2G156581	APO protein 4 mitochondrial		12301020	12303212	-	outside	13089
33	2	NYE1, DVR1, CF1, MPMT1, PRPO1, YCF54, CHLG1, HO3, GTS2, COX10a, NYC1L1, OY1, ELM1, CF1L1, PHAO1, CHAO2	Zm00001d002475	GRMZM2G035719	Binding partner of ACD11 1		13572658	13576059	+	outside	-9643
33	2	NYE1, DVR1, CF1, MPMT1, PRPO1, YCF54, CHLG1, HO3, GTS2, COX10a, NYC1L1, OY1, ELM1, CF1L1, PHAO1, CHAO2	Zm00001d002476	GRMZM2G038722	myb domain protein 58	MYB-transcription factor 13	13590866	13592608	+	inside
33	2	NYE1, DVR1, CF1, MPMT1, PRPO1, YCF54, CHLG1, HO3, GTS2, COX10a, NYC1L1, OY1, ELM1, CF1L1, PHAO1, CHAO2	Zm00001d002477	GRMZM2G038714			13594542	13595337	+	inside
33	2	NYE1, DVR1, CF1, MPMT1, PRPO1, YCF54, CHLG1, HO3, GTS2, COX10a, NYC1L1, OY1, ELM1, CF1L1, PHAO1, CHAO2	Zm00001d002478	GRMZM2G342039	NDR1/HIN1-like 8		13595708	13602314	-	inside
33	2	NYE1, DVR1, CF1, MPMT1, PRPO1, YCF54, CHLG1, HO3, GTS2, COX10a, NYC1L1, OY1, ELM1, CF1L1, PHAO1, CHAO2	Zm00001d002479	GRMZM2G342033	S-norcoclaurine synthase		13604789	13605838	-	inside
33	2	NYE1, DVR1, CF1, MPMT1, PRPO1, YCF54, CHLG1, HO3, GTS2, COX10a, NYC1L1, OY1, ELM1, CF1L1, PHAO1, CHAO2	Zm00001d002480		Cation/calcium exchanger 4		13625553	13628166	+	outside	17295
34	2	CF1, CPX2, OY1, GUN4, CHLD1, PRPO2, ELM1, HO3	Zm00001d002517	GRMZM2G162447	OSJNBa0013K16.21 protein%3B OSJNBb0016D16.4 protein%3B protein	invertase inhibitor1	14574049	14574579	-	outside	-1039
34	2	CF1, CPX2, OY1, GUN4, CHLD1, PRPO2, ELM1, HO3	Zm00001d002519	GRMZM2G024312	RING-H2 finger protein ATL3J		14661462	14662655	-	outside	58972
35	2	CHPH3/CHAO1, LLS1L1, GSA1, CHAO2, HO6, FC2, PRPO4, COX10a, CF1L1, LES22L1, SUM1	Zm00001d002542	GRMZM2G479665	Probable protein phosphatase 2C 68	protein phosphatase homolog92	15061406	15064460	+	outside	-2669
35	2	CHPH3/CHAO1, LLS1L1, GSA1, CHAO2, HO6, FC2, PRPO4, COX10a, CF1L1, LES22L1, SUM1	Zm00001d002543	GRMZM2G479684	Histone H4		15068321	15068632	-	inside
35	2	CHPH3/CHAO1, LLS1L1, GSA1, CHAO2, HO6, FC2, PRPO4, COX10a, CF1L1, LES22L1, SUM1	Zm00001d002544	GRMZM2G318527	Regulator of chromosome condensation (RCC1) family with FYVE zinc finger domain		15091610	15099493	+	inside
35	2	CHPH3/CHAO1, LLS1L1, GSA1, CHAO2, HO6, FC2, PRPO4, COX10a, CF1L1, LES22L1, SUM1	Zm00001d002545	GRMZM2G421256	Protein REVEILLE 1	MYB-related-transcription factor 20	15128166	15131434	-	outside	12458
36	2	HCAR1, PRPO1, NYC1L1, LES22, CHLH2, GSA1, MPMT1, GTR1, FC2, PRPO3, ALAD1, GTR3	Zm00001d002606		DNA repair protein REV1		16564974	16565901	-	outside	-76421
36	2	HCAR1, PRPO1, NYC1L1, LES22, CHLH2, GSA1, MPMT1, GTR1, FC2, PRPO3, ALAD1, GTR3	Zm00001d002607	GRMZM2G003752	Fasciclin-like arabinogalactan protein 10		16643404	16644693	+	inside
36	2	HCAR1, PRPO1, NYC1L1, LES22, CHLH2, GSA1, MPMT1, GTR1, FC2, PRPO3, ALAD1, GTR3	Zm00001d002608		Sucrose synthase 3		16650195	16655961	+	inside
36	2	HCAR1, PRPO1, NYC1L1, LES22, CHLH2, GSA1, MPMT1, GTR1, FC2, PRPO3, ALAD1, GTR3	Zm00001d002609	GRMZM2G303135	Xyloglucan galactosyltransferase XLT2		16657272	16658702	-	inside
36	2	HCAR1, PRPO1, NYC1L1, LES22, CHLH2, GSA1, MPMT1, GTR1, FC2, PRPO3, ALAD1, GTR3	Zm00001d002610	GRMZM2G476597	cytochrome P450 family 704 subfamily A polypeptide 2		16708568	16710668	+	outside	45987
37	2	PCR1, HO7, SUM2, GTS3, LLS1L5, LES22, DVR1, CHLD1	Zm00001d002621	GRMZM2G068128	RING-H2 finger protein ATL7		16980363	16988258	-	outside	-71949
37	2	PCR1, HO7, SUM2, GTS3, LLS1L5, LES22, DVR1, CHLD1	Zm00001d002623	GRMZM2G080992	Protein DETOXIFICATION 49		17058294	17060000	-	inside
37	2	PCR1, HO7, SUM2, GTS3, LLS1L5, LES22, DVR1, CHLD1	Zm00001d002624	GRMZM2G081032	RING/U-box superfamily protein		17074071	17087531	-	inside
37	2	PCR1, HO7, SUM2, GTS3, LLS1L5, LES22, DVR1, CHLD1	Zm00001d002625	GRMZM2G128179	Probable methyltransferase PMT15		17149611	17153983	+	outside	60976
38	2	FC2, NYE1, GSA1, CHLH1, FC1, PCR3, PRPO4, PCR1, HCAR1	Zm00001d002649	GRMZM2G069525	Putative Myb family transcription factor	G2-like-transcription factor 37	18092188	18095739	-	outside	-58871
38	2	FC2, NYE1, GSA1, CHLH1, FC1, PCR3, PRPO4, PCR1, HCAR1	Zm00001d002650	GRMZM2G039455	argonaute1c	argonaute1c	18176301	18185185	+	inside
38	2	FC2, NYE1, GSA1, CHLH1, FC1, PCR3, PRPO4, PCR1, HCAR1	Zm00001d002652		Thioesterase superfamily protein		18288512	18289829	+	outside	110502
39	2	PRPO2, RCCR1, NEC4, FC3, SUM2, CHLG1, FC2, GTS2, CPX2	Zm00001d002988	GRMZM2G008783	Defective in cullin neddylation protein		28918248	28928372	+	outside	-4985
39	2	PRPO2, RCCR1, NEC4, FC3, SUM2, CHLG1, FC2, GTS2, CPX2	Zm00001d002989	GRMZM2G008792	cytokinin oxidase12	cytokinin oxidase12	28930734	28935603	-	inside
39	2	PRPO2, RCCR1, NEC4, FC3, SUM2, CHLG1, FC2, GTS2, CPX2	Zm00001d002990	GRMZM2G306735			28951364	28952328	+	inside
39	2	PRPO2, RCCR1, NEC4, FC3, SUM2, CHLG1, FC2, GTS2, CPX2	Zm00001d002991		OSJNBa0089K21.9 protein%3B Os04g0471100 protein		28953673	28957755	-	inside
39	2	PRPO2, RCCR1, NEC4, FC3, SUM2, CHLG1, FC2, GTS2, CPX2	Zm00001d002992	GRMZM2G306741	DUF3755 family protein		28970624	28976728	+	outside	6980
40	2	GGH1, PHAO1, GTR2, PCR1, MPMT1, CHLH2, CF1, CPX2	Zm00001d005299	GRMZM2G389416	Delta-1-pyrroline-5-carboxylate synthase B		168472380	168476285	-	outside	-18172
40	2	GGH1, PHAO1, GTR2, PCR1, MPMT1, CHLH2, CF1, CPX2	Zm00001d005300	GRMZM2G087955	Transcription factor MYB44	MYB-transcription factor 139	168527945	168528802	+	outside	3934
41	2	PRPO3, DVR1, YCF54, CHLD1, MPEC1, OY1, GUN4, CHAO2, FC3, RCCR1, GGH1	Zm00001d005692	GRMZM2G002915	Homeobox-leucine zipper protein HAT5	Homeobox-transcription factor 34	183562202	183564363	-	outside	-338
41	2	PRPO3, DVR1, YCF54, CHLD1, MPEC1, OY1, GUN4, CHAO2, FC3, RCCR1, GGH1	Zm00001d005693	GRMZM2G419606			183648554	183649066	-	outside	73477
42	2	COX10a, PRPO4, CHLD1, LES22L2, GSA1, CF1L1, FC2, CF1	Zm00001d005788	GRMZM2G037574	Zinc finger protein 2		188698203	188698610	-	inside
42	2	COX10a, PRPO4, CHLD1, LES22L2, GSA1, CF1L1, FC2, CF1	Zm00001d005789	GRMZM2G057852	histone 2B3	histone 2B3	188710662	188711219	+	outside	270
43	2	GTR3, LLS1, PCR1, GTS2, DVR1, MES1, GTR1, MPMT1	Zm00001d005812	AC190999.2_FG004	sterile alpha motif (SAM) domain-containing protein		189451023	189467263	-	outside	-27964
43	2	GTR3, LLS1, PCR1, GTS2, DVR1, MES1, GTR1, MPMT1	Zm00001d005813	GRMZM2G005954	Protein TIFY 10B	ZIM-transcription factor 13	189505960	189508316	-	inside
43	2	GTR3, LLS1, PCR1, GTS2, DVR1, MES1, GTR1, MPMT1	Zm00001d005814	GRMZM2G117412	Photosystem I chlorophyll a/b-binding protein 6 chloroplastic		189518235	189520622	+	outside	2769
44	2	HO3, CHLD1, PRPO3, DVR1, CHLH1, LES22L2, GTR3, ELM2	Zm00001d005847	GRMZM2G162177			190761654	190768786	+	outside	-35315
44	2	HO3, CHLD1, PRPO3, DVR1, CHLH1, LES22L2, GTR3, ELM2	Zm00001d005848	GRMZM2G119516	RHOMBOID-like protein 10 chloroplastic		190807532	190810711	-	inside
44	2	HO3, CHLD1, PRPO3, DVR1, CHLH1, LES22L2, GTR3, ELM2	Zm00001d005849	GRMZM2G176486	Histone H3 K4-specific methyltransferase SET7/9 family protein		190823918	190826106	+	inside
44	2	HO3, CHLD1, PRPO3, DVR1, CHLH1, LES22L2, GTR3, ELM2	Zm00001d005850	GRMZM2G176474			190827213	190830381	+	inside
44	2	HO3, CHLD1, PRPO3, DVR1, CHLH1, LES22L2, GTR3, ELM2	Zm00001d005851	GRMZM2G065665	Prolyl oligopeptidase family protein		190884602	190889693	+	outside	50777
45	2	HO6, HCAR1, GTR2, GTS2, PHAO1, MPMT1, YCF54, CHAO2, CHLH1, PCR1	Zm00001d005873	GRMZM2G501652			191372098	191374009	+	outside	-60463
45	2	HO6, HCAR1, GTR2, GTS2, PHAO1, MPMT1, YCF54, CHAO2, CHLH1, PCR1	Zm00001d005874	GRMZM2G063647			191436169	191438639	-	inside
45	2	HO6, HCAR1, GTR2, GTS2, PHAO1, MPMT1, YCF54, CHAO2, CHLH1, PCR1	Zm00001d005875	GRMZM2G366130	Homeobox-leucine zipper protein HAT14	Homeobox-transcription factor 59	191461110	191462620	+	outside	1316
46	2	GGH2, LES22L2, PRPO3, PRPO2, MPEC1, NYE1, CHLH1, FC2, HCAR1, CHAO2	Zm00001d005883	GRMZM2G002053	OSJNBa0058K23.15 protein%3B protein		191728466	191728822	+	outside	-25838
46	2	GGH2, LES22L2, PRPO3, PRPO2, MPEC1, NYE1, CHLH1, FC2, HCAR1, CHAO2	Zm00001d005884	GRMZM2G002075	ABSCISIC ACID-INSENSITIVE 5-like protein 5	bZIP-transcription factor 123	191754966	191757817	+	inside
46	2	GGH2, LES22L2, PRPO3, PRPO2, MPEC1, NYE1, CHLH1, FC2, HCAR1, CHAO2	Zm00001d005885	GRMZM2G002104			191770814	191772016	-	inside
46	2	GGH2, LES22L2, PRPO3, PRPO2, MPEC1, NYE1, CHLH1, FC2, HCAR1, CHAO2	Zm00001d005888	GRMZM2G002131	Heat stress transcription factor B-3	HSF-transcription factor 1	191778849	191782862	+	inside
46	2	GGH2, LES22L2, PRPO3, PRPO2, MPEC1, NYE1, CHLH1, FC2, HCAR1, CHAO2	Zm00001d005889	GRMZM2G002142	abscisic acid 8'-hydroxylase5	abscisic acid 8'-hydroxylase5	191792061	191795245	-	inside
46	2	GGH2, LES22L2, PRPO3, PRPO2, MPEC1, NYE1, CHLH1, FC2, HCAR1, CHAO2	Zm00001d005890	GRMZM2G138468	Alpha-amylase 1	alpha amylase3	191852046	191853897	+	outside	59567
47	2	PCR3, MPEC1, MPMT1, PRPO4, ALAD1, PRPO1, SUM2, PRPO3	Zm00001d005917	GRMZM2G066516	protein%3B Ternary complex factor MIP1-like protein		192687906	192692019	+	outside	-7316
47	2	PCR3, MPEC1, MPMT1, PRPO4, ALAD1, PRPO1, SUM2, PRPO3	Zm00001d005918	GRMZM5G865234	Protein MIZU-KUSSEI 1		192729741	192730310	+	outside	881
48	2	RCCR1, COX15, GGH1, DVR1, LLS1, HO2, CF1L1, SUM1, GTR2, FC3, LLS1L1, ALAD1	Zm00001d005950	GRMZM2G040933	dicarboxylic acid transporter1	dicarboxylic acid transporter1	193717043	193722275	+	inside
48	2	RCCR1, COX15, GGH1, DVR1, LLS1, HO2, CF1L1, SUM1, GTR2, FC3, LLS1L1, ALAD1	Zm00001d005951	GRMZM2G041127	Homeobox-leucine zipper protein ATHB-6	Homeobox-transcription factor 54	193728105	193730506	+	inside
48	2	RCCR1, COX15, GGH1, DVR1, LLS1, HO2, CF1L1, SUM1, GTR2, FC3, LLS1L1, ALAD1	Zm00001d005952				193764066	193765878	-	outside	8840
49	2	GTS3, MPMT1, PRPO1, CHLH1, FC3, CHAO2, GTR1, OY1, PHAO1	Zm00001d005976	GRMZM2G026065	Serine/threonine-protein kinase D6PKL1		194515524	194519448	+	outside	-10529
49	2	GTS3, MPMT1, PRPO1, CHLH1, FC3, CHAO2, GTR1, OY1, PHAO1	Zm00001d005977	GRMZM2G018004			194528932	194529228	-	inside
49	2	GTS3, MPMT1, PRPO1, CHLH1, FC3, CHAO2, GTR1, OY1, PHAO1	Zm00001d005978	GRMZM2G018070	RING-H2 finger protein	xerico1	194543937	194544415	-	outside	334
50	2	GGH1, FC1, GSA1, LES22, GGH2, CF1, OY1, PRPO3, CPX2, HCAR1, ELM2, CF1L1, GTR1, SGRL1, LLS1L1, RCCR1, PRPO5	Zm00001d006010	GRMZM2G080466			195228750	195230170	+	outside	-1427
50	2	GGH1, FC1, GSA1, LES22, GGH2, CF1, OY1, PRPO3, CPX2, HCAR1, ELM2, CF1L1, GTR1, SGRL1, LLS1L1, RCCR1, PRPO5	Zm00001d006011	GRMZM2G080439	E3 ubiquitin-protein ligase UPL5	ubiquitin-protein ligase1	195231015	195246454	-	inside
50	2	GGH1, FC1, GSA1, LES22, GGH2, CF1, OY1, PRPO3, CPX2, HCAR1, ELM2, CF1L1, GTR1, SGRL1, LLS1L1, RCCR1, PRPO5	Zm00001d006012				195247171	195248198	+	inside
50	2	GGH1, FC1, GSA1, LES22, GGH2, CF1, OY1, PRPO3, CPX2, HCAR1, ELM2, CF1L1, GTR1, SGRL1, LLS1L1, RCCR1, PRPO5	Zm00001d006013		Whole genome shotgun sequence of line PN40024 scaffold_64.assembly12x (Fragment)		195255047	195255618	+	inside
50	2	GGH1, FC1, GSA1, LES22, GGH2, CF1, OY1, PRPO3, CPX2, HCAR1, ELM2, CF1L1, GTR1, SGRL1, LLS1L1, RCCR1, PRPO5	Zm00001d006014	GRMZM2G080390	Whole genome shotgun sequence of line PN40024 scaffold_64.assembly12x (Fragment)		195257402	195259311	+	inside
50	2	GGH1, FC1, GSA1, LES22, GGH2, CF1, OY1, PRPO3, CPX2, HCAR1, ELM2, CF1L1, GTR1, SGRL1, LLS1L1, RCCR1, PRPO5	Zm00001d006016	GRMZM2G134334	Multiple stress-responsive zinc-finger protein ISAP1	zinc finger protein13	195298613	195299098	+	inside
50	2	GGH1, FC1, GSA1, LES22, GGH2, CF1, OY1, PRPO3, CPX2, HCAR1, ELM2, CF1L1, GTR1, SGRL1, LLS1L1, RCCR1, PRPO5	Zm00001d006017	GRMZM2G134332	Serine/threonine-protein kinase UCNL		195306607	195307923	+	inside
50	2	GGH1, FC1, GSA1, LES22, GGH2, CF1, OY1, PRPO3, CPX2, HCAR1, ELM2, CF1L1, GTR1, SGRL1, LLS1L1, RCCR1, PRPO5	Zm00001d006019	GRMZM2G021598	OTU domain-containing protein		195358970	195361575	+	outside	46428
51	2	LLS1L1, PRPO1, LES22, LES28, LES22L2, MPEC1, GTS2, FC1, GTR1, DVR1, PCR3, ELM2, NYE2, LES22L1	Zm00001d006099	GRMZM2G479586			198147947	198155511	-	outside	-8019
51	2	LLS1L1, PRPO1, LES22, LES28, LES22L2, MPEC1, GTS2, FC1, GTR1, DVR1, PCR3, ELM2, NYE2, LES22L1	Zm00001d006100	GRMZM2G178968	60S ribosomal protein L7a-1		198157322	198159769	-	inside
51	2	LLS1L1, PRPO1, LES22, LES28, LES22L2, MPEC1, GTS2, FC1, GTR1, DVR1, PCR3, ELM2, NYE2, LES22L1	Zm00001d006101	GRMZM2G479596	Calmodulin binding protein	small auxin up RNA24	198162667	198163122	-	inside
51	2	LLS1L1, PRPO1, LES22, LES28, LES22L2, MPEC1, GTS2, FC1, GTR1, DVR1, PCR3, ELM2, NYE2, LES22L1	Zm00001d006102	GRMZM2G179002	Probable protein S-acyltransferase 7		198166081	198172199	-	inside
51	2	LLS1L1, PRPO1, LES22, LES28, LES22L2, MPEC1, GTS2, FC1, GTR1, DVR1, PCR3, ELM2, NYE2, LES22L1	Zm00001d006103	GRMZM2G179031	Double-stranded RNA-binding protein 3		198177578	198179576	+	inside
51	2	LLS1L1, PRPO1, LES22, LES28, LES22L2, MPEC1, GTS2, FC1, GTR1, DVR1, PCR3, ELM2, NYE2, LES22L1	Zm00001d006106	GRMZM2G179049	NAC domain-containing protein 18	NAC-transcription factor 35	198198555	198200085	+	inside
51	2	LLS1L1, PRPO1, LES22, LES28, LES22L2, MPEC1, GTS2, FC1, GTR1, DVR1, PCR3, ELM2, NYE2, LES22L1	Zm00001d006107	GRMZM2G097226	pyruvate dehydrogenase3	pyruvate dehydrogenase3	198318592	198324907	+	outside	115303
52	2	ELM1, GTR3, MPMT1, GTR1, ALAD1, GUN4, GTR2, FC3, LES22L1, GGH1, OY1, NYE1	Zm00001d006367		Zinc finger protein 1		205747137	205747672	+	outside	-115142
52	2	ELM1, GTR3, MPMT1, GTR1, ALAD1, GUN4, GTR2, FC3, LES22L1, GGH1, OY1, NYE1	Zm00001d006368	GRMZM2G164426	NEP1-interacting protein-like 1		205866818	205869808	-	inside
52	2	ELM1, GTR3, MPMT1, GTR1, ALAD1, GUN4, GTR2, FC3, LES22L1, GGH1, OY1, NYE1	Zm00001d006369	GRMZM2G105869	Histone-lysine N-methyltransferase SUVR3	set domain gene116	205908412	205911375	-	outside	8261
53	2	LES22L2, MPMT1, YCF54, OY1, CHLD1, GUN4, PHAO1, NYE1	Zm00001d006676	GRMZM5G807835	5-formyltetrahydrofolate cyclo-ligase mitochondrial	5-formyltetrahydrofolate cyclo-ligase2	214080797	214084763	+	outside	-3016
53	2	LES22L2, MPMT1, YCF54, OY1, CHLD1, GUN4, PHAO1, NYE1	Zm00001d006677	AC194970.5_FG002	Protein BRASSINAZOLE-RESISTANT 1	BZR-transcription factor 7	214086849	214088343	-	inside
53	2	LES22L2, MPMT1, YCF54, OY1, CHLD1, GUN4, PHAO1, NYE1	Zm00001d006678	AC194970.5_FG001	geranylgeranyl pyrophosphate synthase1	geranylgeranyl pyrophosphate synthase1	214097373	214099059	-	outside	6258
54	2	ALAD1, PRPO2, GUN4, GTR1, YCF54, MPMT1, OY1, LES22L3	Zm00001d006753	GRMZM2G378106	Indole-3-acetic acid amido synthetase	auxin amido synthetase2	215957135	215959705	-	outside	-2894
54	2	ALAD1, PRPO2, GUN4, GTR1, YCF54, MPMT1, OY1, LES22L3	Zm00001d006754	GRMZM2G079067	Zinc finger protein 1		215966072	215966626	+	inside
54	2	ALAD1, PRPO2, GUN4, GTR1, YCF54, MPMT1, OY1, LES22L3	Zm00001d006755	GRMZM2G079082	Disease resistance RPP13-like protein 4		215971156	215975172	-	inside
54	2	ALAD1, PRPO2, GUN4, GTR1, YCF54, MPMT1, OY1, LES22L3	Zm00001d006756	GRMZM2G378121	WPP domain-containing protein 2		215978477	215979001	+	inside
54	2	ALAD1, PRPO2, GUN4, GTR1, YCF54, MPMT1, OY1, LES22L3	Zm00001d006757	GRMZM2G040230	Metal ion binding protein		216050123	216061504	-	outside	70618
55	2	NEC4, SHFC1, PRPO3, CHLH1, CHPH2, CHLH2, CPX2, FC3	Zm00001d006816	GRMZM5G849499			217207633	217208481	-	outside	-38631
55	2	NEC4, SHFC1, PRPO3, CHLH1, CHPH2, CHLH2, CPX2, FC3	Zm00001d006820	GRMZM5G830681	UDP-arabinopyranose mutase 3		217255984	217259555	-	inside
55	2	NEC4, SHFC1, PRPO3, CHLH1, CHPH2, CHLH2, CPX2, FC3	Zm00001d006821	GRMZM2G321404	Mitochondrial import inner membrane translocase subunit TIM17-2		217263983	217264651	+	inside
55	2	NEC4, SHFC1, PRPO3, CHLH1, CHPH2, CHLH2, CPX2, FC3	Zm00001d006822	GRMZM2G021567	Pentatricopeptide repeat-containing protein PNM1 mitochondrial		217284796	217286250	-	outside	6237
56	2	DVR1, YCF54, CHLD1, MPEC1, OY1, FC3, NYC1L1, GGH1, CHLH2, GTR2, HO6, SHFC1, HO2, HO3, CHAO2, GTS2	Zm00001d007361		Endosomal targeting BRO1-like domain-containing protein		229698714	229700429	+	outside	-6382
56	2	DVR1, YCF54, CHLD1, MPEC1, OY1, FC3, NYC1L1, GGH1, CHLH2, GTR2, HO6, SHFC1, HO2, HO3, CHAO2, GTS2	Zm00001d007363	GRMZM2G015933	BRASSINOSTEROID INSENSITIVE 1-associated receptor kinase 1		229723559	229730271	+	inside
56	2	DVR1, YCF54, CHLD1, MPEC1, OY1, FC3, NYC1L1, GGH1, CHLH2, GTR2, HO6, SHFC1, HO2, HO3, CHAO2, GTS2	Zm00001d007364	GRMZM2G166566	Basic-leucine zipper (bZIP) transcription factor family protein		229738496	229742311	-	inside
56	2	DVR1, YCF54, CHLD1, MPEC1, OY1, FC3, NYC1L1, GGH1, CHLH2, GTR2, HO6, SHFC1, HO2, HO3, CHAO2, GTS2	Zm00001d007365	GRMZM2G094955	sugars will eventually be exported transporter14a	sugars will eventually be exported transporter14a	229754222	229756856	+	inside
56	2	DVR1, YCF54, CHLD1, MPEC1, OY1, FC3, NYC1L1, GGH1, CHLH2, GTR2, HO6, SHFC1, HO2, HO3, CHAO2, GTS2	Zm00001d007366	GRMZM2G094978	Haloacid dehalogenase-like hydrolase domain-containing protein		229771464	229779665	-	inside
56	2	DVR1, YCF54, CHLD1, MPEC1, OY1, FC3, NYC1L1, GGH1, CHLH2, GTR2, HO6, SHFC1, HO2, HO3, CHAO2, GTS2	Zm00001d007367	GRMZM2G410975	BAG domain containing protein expressed%3B protein		229857449	229858426	+	inside
56	2	DVR1, YCF54, CHLD1, MPEC1, OY1, FC3, NYC1L1, GGH1, CHLH2, GTR2, HO6, SHFC1, HO2, HO3, CHAO2, GTS2	Zm00001d007368	GRMZM2G110894	BAG domain containing protein expressed%3B protein		229864986	229865858	-	inside
56	2	DVR1, YCF54, CHLD1, MPEC1, OY1, FC3, NYC1L1, GGH1, CHLH2, GTR2, HO6, SHFC1, HO2, HO3, CHAO2, GTS2	Zm00001d007369	GRMZM2G172101	Serine--tRNA ligase cytoplasmic		229908819	229917740	-	outside	26672
57	2	HCAR1, NYE2, CPX2, GTS2, COX10a, HO7, LLS1L5, GTR2	Zm00001d007420	GRMZM2G173377			231240286	231241095	-	outside	-48979
57	2	HCAR1, NYE2, CPX2, GTS2, COX10a, HO7, LLS1L5, GTR2	Zm00001d007421	GRMZM2G065144	Respiratory burst oxidase homolog protein C		231301639	231307231	-	inside
57	2	HCAR1, NYE2, CPX2, GTS2, COX10a, HO7, LLS1L5, GTR2	Zm00001d007422	GRMZM2G169095	aminopeptidase P1		231381200	231392647	+	outside	60326
58	2	MES1, YCF54, CHLG1, CHPH3/CHAO1, DVR1, PCR1, NYC1L1, NYE1, LES22, OY1, PRPO4	Zm00001d007716	AC148152.3_FG008	Galactolipid galactosyltransferase SFR2 chloroplastic		238069977	238074569	-	outside	-3560
58	2	MES1, YCF54, CHLG1, CHPH3/CHAO1, DVR1, PCR1, NYC1L1, NYE1, LES22, OY1, PRPO4	Zm00001d007717	AC148152.3_FG006	Type III polyketide synthase B		238098755	238102382	+	outside	688
59	2	GTS2, FC2, PCR2, CHAO2, YCF54, CHLH1, COX10b, SUM1	Zm00001d007766	GRMZM2G310548			239271069	239271422	+	outside	-1061
59	2	GTS2, FC2, PCR2, CHAO2, YCF54, CHLH1, COX10b, SUM1	Zm00001d007767	GRMZM2G008919	Vesicle-associated membrane protein 722		239274356	239277969	-	inside
59	2	GTS2, FC2, PCR2, CHAO2, YCF54, CHLH1, COX10b, SUM1	Zm00001d007768	GRMZM2G008898	Transcription factor BPE	bHLH-transcription factor 73	239284190	239287487	+	inside
59	2	GTS2, FC2, PCR2, CHAO2, YCF54, CHLH1, COX10b, SUM1	Zm00001d007769	GRMZM2G008862	DDT domain-containing protein DDR4		239289831	239296367	+	inside
59	2	GTS2, FC2, PCR2, CHAO2, YCF54, CHLH1, COX10b, SUM1	Zm00001d007770	GRMZM2G008765	proline-rich family protein		239297501	239309104	-	outside	5699
60	2	RCCR1, CF1L1, GSA1, HO7, SUM2, PRPO5, DVR1, CHPH3/CHAO1, ELM2, GGH2, COX10a	Zm00001d007795				239821777	239825988	+	outside	-28666
60	2	RCCR1, CF1L1, GSA1, HO7, SUM2, PRPO5, DVR1, CHPH3/CHAO1, ELM2, GGH2, COX10a	Zm00001d007799	GRMZM2G082931	Glycine-rich RNA-binding protein 7	glycine-rich protein7	239865768	239869056	-	inside
60	2	RCCR1, CF1L1, GSA1, HO7, SUM2, PRPO5, DVR1, CHPH3/CHAO1, ELM2, GGH2, COX10a	Zm00001d007800	GRMZM2G082886	Thioredoxin	thioredoxin2	239872413	239873981	+	inside
60	2	RCCR1, CF1L1, GSA1, HO7, SUM2, PRPO5, DVR1, CHPH3/CHAO1, ELM2, GGH2, COX10a	Zm00001d007801	GRMZM2G082853			239872916	239876980	-	inside
60	2	RCCR1, CF1L1, GSA1, HO7, SUM2, PRPO5, DVR1, CHPH3/CHAO1, ELM2, GGH2, COX10a	Zm00001d007802	GRMZM2G082809	Protein WVD2-like 3		239888037	239893817	-	inside
60	2	RCCR1, CF1L1, GSA1, HO7, SUM2, PRPO5, DVR1, CHPH3/CHAO1, ELM2, GGH2, COX10a	Zm00001d007803	GRMZM2G381766	Lectin-domain containing receptor kinase A4.3		239911351	239915449	+	outside	12335
61	3	HO6, CHLD1, SGRL1, GUN4, CHPH3/CHAO1, PCR2, LES22L3, PHAO1	Zm00001d039350	GRMZM2G062076	Cwf15 / Cwc15 cell cycle control family protein		2358190	2362977	-	outside	-2802
61	3	HO6, CHLD1, SGRL1, GUN4, CHPH3/CHAO1, PCR2, LES22L3, PHAO1	Zm00001d039351	GRMZM2G463986			2367137	2367649	-	inside
61	3	HO6, CHLD1, SGRL1, GUN4, CHPH3/CHAO1, PCR2, LES22L3, PHAO1	Zm00001d039352	GRMZM2G135481	reduced male fertility		2368803	2371476	-	outside	950
62	3	CF1L1, PRPO2, LES28, PCR2, PRPO3, CHLH1, ELM2, CPX2	Zm00001d039388				3146607	3147757	-	outside	-14289
62	3	CF1L1, PRPO2, LES28, PCR2, PRPO3, CHLH1, ELM2, CPX2	Zm00001d039390	GRMZM2G146089	transmembrane protein		3168983	3171512	+	inside
62	3	CF1L1, PRPO2, LES28, PCR2, PRPO3, CHLH1, ELM2, CPX2	Zm00001d039391	GRMZM2G146130			3171322	3172996	-	inside
62	3	CF1L1, PRPO2, LES28, PCR2, PRPO3, CHLH1, ELM2, CPX2	Zm00001d039392	GRMZM2G146161	Cationic amino acid transporter 5		3179455	3181317	+	outside	696
63	3	FC3, GTR2, OY1, FC1, MPEC1, GTR1, CHLH1, GTS2, CHPH2	Zm00001d039434	GRMZM2G471089	Agamous-like MADS-box protein AGL5	zea agamous4	4140509	4150100	-	outside	-4147
63	3	FC3, GTR2, OY1, FC1, MPEC1, GTR1, CHLH1, GTS2, CHPH2	Zm00001d039435	GRMZM2G022651			4161898	4175012	-	outside	2206
64	3	CHPH2, NYE1, OY1, GGH2, CHAO2, CHPH3/CHAO1, MPEC2, HO7	Zm00001d039440				4464695	4470418	-	outside	-16206
64	3	CHPH2, NYE1, OY1, GGH2, CHAO2, CHPH3/CHAO1, MPEC2, HO7	Zm00001d039441	GRMZM2G018217			4480927	4485095	-	inside
64	3	CHPH2, NYE1, OY1, GGH2, CHAO2, CHPH3/CHAO1, MPEC2, HO7	Zm00001d039444	GRMZM2G313867	UNE1		4497708	4499243	-	inside
64	3	CHPH2, NYE1, OY1, GGH2, CHAO2, CHPH3/CHAO1, MPEC2, HO7	Zm00001d039446	GRMZM2G435338	DNA-directed DNA polymerases	DNA polymerase delta subunit 3a	4590953	4596170	-	outside	70295
65	3	GSA1, CHLG1, LLS1L1, LES22L3, PCR3, GTR3, HO6, CPX2, PCR1, CF1L1	Zm00001d039514	GRMZM2G141665	Clavaminate synthase-like protein		6298954	6307353	-	outside	-71500
65	3	GSA1, CHLG1, LLS1L1, LES22L3, PCR3, GTR3, HO6, CPX2, PCR1, CF1L1	Zm00001d039517	GRMZM2G165769	Clavaminate synthase-like protein		6375732	6379654	-	inside
66	3	PRPO1, PHAO1, NYE2, GTS4, HO6, CF1, LES22, MPEC1	Zm00001d039588				8511000	8511566	-	outside	-4796
66	3	PRPO1, PHAO1, NYE2, GTS4, HO6, CF1, LES22, MPEC1	Zm00001d039589	GRMZM5G844173	gigantea2	gigantea2	8521898	8533430	+	inside
66	3	PRPO1, PHAO1, NYE2, GTS4, HO6, CF1, LES22, MPEC1	Zm00001d039590	GRMZM2G062230			8533849	8540284	+	inside
66	3	PRPO1, PHAO1, NYE2, GTS4, HO6, CF1, LES22, MPEC1	Zm00001d039591	GRMZM2G364272			8542395	8542877	+	inside
66	3	PRPO1, PHAO1, NYE2, GTS4, HO6, CF1, LES22, MPEC1	Zm00001d039592	GRMZM2G062186	Nudix hydrolase 16 mitochondrial		8548416	8548952	+	outside	4057
67	3	CHLD1, FC1, GSA1, CF1, PRPO4, CHLH1, GTR2, NYC1, GTR1	Zm00001d040691	GRMZM2G034855	Probable receptor-like protein kinase	brassinosteroid insensitive1-associated receptor kinase like5	58480096	58484905	+	outside	-35991
67	3	CHLD1, FC1, GSA1, CF1, PRPO4, CHLH1, GTR2, NYC1, GTR1	Zm00001d040692	AC207814.3_FG002			58535774	58554803	+	inside
67	3	CHLD1, FC1, GSA1, CF1, PRPO4, CHLH1, GTR2, NYC1, GTR1	Zm00001d040693		Tetratricopeptide repeat (TPR)-like superfamily protein		58561843	58565202	+	outside	45
68	3	SUM1, GTS5, GTS3, CHLG1, HO6, CF1L1, LLS1, ELM1, LES22, PCR1	Zm00001d042534	GRMZM2G109464	RING/FYVE/PHD zinc finger superfamily protein		171050438	171053987	+	outside	-354
68	3	SUM1, GTS5, GTS3, CHLG1, HO6, CF1L1, LLS1, ELM1, LES22, PCR1	Zm00001d042535	GRMZM2G109429	selenoprotein family protein	selenoprotein1	171055517	171058160	-	inside
68	3	SUM1, GTS5, GTS3, CHLG1, HO6, CF1L1, LLS1, ELM1, LES22, PCR1	Zm00001d042536	GRMZM2G086845	fructokinase1	fructokinase1	171065302	171068300	+	outside	3585
69	3	GTS3, LES22L2, SHFC1, SUM1, NYC1, LES22, COX15, CHLH2	Zm00001d042541	GRMZM2G156861	lipoxygenase2	lipoxygenase1	171421717	171425401	+	inside
69	3	GTS3, LES22L2, SHFC1, SUM1, NYC1, LES22, COX15, CHLH2	Zm00001d042542				171440599	171442476	-	inside
69	3	GTS3, LES22L2, SHFC1, SUM1, NYC1, LES22, COX15, CHLH2	Zm00001d042543	GRMZM2G064723	Putative metallophosphoesterase		171453361	171457431	-	inside
69	3	GTS3, LES22L2, SHFC1, SUM1, NYC1, LES22, COX15, CHLH2	Zm00001d042549	GRMZM5G807064	BTB/POZ and TAZ domain-containing protein 3		171514199	171518513	-	outside	57618
70	3	LES22, YCF54, CF1, OY1, CF1L1, CHLH2, PHAO1, FC1, GSA1, MPMT1, PCR3	Zm00001d042627	GRMZM2G135743	UDP-glucuronate:xylan alpha-glucuronosyltransferase 1		174461425	174467990	-	outside	-76513
70	3	LES22, YCF54, CF1, OY1, CF1L1, CHLH2, PHAO1, FC1, GSA1, MPMT1, PCR3	Zm00001d042628		Retrotransposon-like protein		174589673	174590929	+	outside	26907
71	3	PRPO1, LLS1, NYC1, NEC4, CHPH2, GTS3, HCAR1, YCF54, ALAD1, FC2, CHLH2, NYC1L1, GTR1	Zm00001d042764	GRMZM2G141647	hemerythrin HHE cation-binding domain protein		179106859	179111055	-	outside	-3279
71	3	PRPO1, LLS1, NYC1, NEC4, CHPH2, GTS3, HCAR1, YCF54, ALAD1, FC2, CHLH2, NYC1L1, GTR1	Zm00001d042765	GRMZM2G127180			179131107	179131481	+	inside
71	3	PRPO1, LLS1, NYC1, NEC4, CHPH2, GTS3, HCAR1, YCF54, ALAD1, FC2, CHLH2, NYC1L1, GTR1	Zm00001d042766	GRMZM2G426108	Expressed protein%3B protein		179135191	179136021	+	inside
71	3	PRPO1, LLS1, NYC1, NEC4, CHPH2, GTS3, HCAR1, YCF54, ALAD1, FC2, CHLH2, NYC1L1, GTR1	Zm00001d042767	GRMZM2G127117	Glucan endo-13-beta-glucosidase 14		179140820	179142662	-	inside
71	3	PRPO1, LLS1, NYC1, NEC4, CHPH2, GTS3, HCAR1, YCF54, ALAD1, FC2, CHLH2, NYC1L1, GTR1	Zm00001d042768	GRMZM5G837822	Hevamine-A	chitinase12	179148169	179149074	-	inside
71	3	PRPO1, LLS1, NYC1, NEC4, CHPH2, GTS3, HCAR1, YCF54, ALAD1, FC2, CHLH2, NYC1L1, GTR1	Zm00001d042769	GRMZM2G430936	Acidic endochitinase	chitinase13	179175427	179176394	-	outside	21330
72	3	CHPH3/CHAO1, HCAR1, OY1, GGH1, COX10b, DVR1, PRPO5, NYE1, CF1, CHLH1, YCF54, PRPO1, LES22, MPMT1, HO7, FC3	Zm00001d042827		DNA polymerase epsilon catalytic subunit A		181264698	181270956	+	outside	-96415
72	3	CHPH3/CHAO1, HCAR1, OY1, GGH1, COX10b, DVR1, PRPO5, NYE1, CF1, CHLH1, YCF54, PRPO1, LES22, MPMT1, HO7, FC3	Zm00001d042828				181361430	181364498	-	inside
72	3	CHPH3/CHAO1, HCAR1, OY1, GGH1, COX10b, DVR1, PRPO5, NYE1, CF1, CHLH1, YCF54, PRPO1, LES22, MPMT1, HO7, FC3	Zm00001d042829	GRMZM2G426181	DNA-binding enhancer protein-related		181368423	181369370	-	inside
72	3	CHPH3/CHAO1, HCAR1, OY1, GGH1, COX10b, DVR1, PRPO5, NYE1, CF1, CHLH1, YCF54, PRPO1, LES22, MPMT1, HO7, FC3	Zm00001d042830	GRMZM2G125522	Duplicated homeodomain-like superfamily protein	MYB-transcription factor 34	181377889	181379729	+	inside
72	3	CHPH3/CHAO1, HCAR1, OY1, GGH1, COX10b, DVR1, PRPO5, NYE1, CF1, CHLH1, YCF54, PRPO1, LES22, MPMT1, HO7, FC3	Zm00001d042832	GRMZM2G125520			181395341	181396113	+	inside
72	3	CHPH3/CHAO1, HCAR1, OY1, GGH1, COX10b, DVR1, PRPO5, NYE1, CF1, CHLH1, YCF54, PRPO1, LES22, MPMT1, HO7, FC3	Zm00001d042833	GRMZM2G125411	Coronatine-insensitive protein 1	coronatine insensitive1	181426991	181430952	-	outside	2152
73	3	GTS4, NEC4, DVR1, CHLH2, CHLG1, LLS1L1, GSA1, MPMT1, SUM1, RCCR1, YCF54, CHAO2, PCR2, CF1, PRPO1, LES22, NYC1L1, PRPO2, PRPO3	Zm00001d043873	GRMZM2G164674	Aldehyde oxidase GLOX1		212618411	212621012	-	outside	-30896
73	3	GTS4, NEC4, DVR1, CHLH2, CHLG1, LLS1L1, GSA1, MPMT1, SUM1, RCCR1, YCF54, CHAO2, PCR2, CF1, PRPO1, LES22, NYC1L1, PRPO2, PRPO3	Zm00001d043874	GRMZM2G076064	SPOROCYTELESS-like EAR-containing protein 3 [Source:UniProtKB/TrEMBL%3BAcc:A0A1D6NFV2]		212659599	212661306	-	inside
73	3	GTS4, NEC4, DVR1, CHLH2, CHLG1, LLS1L1, GSA1, MPMT1, SUM1, RCCR1, YCF54, CHAO2, PCR2, CF1, PRPO1, LES22, NYC1L1, PRPO2, PRPO3	Zm00001d043875	GRMZM2G122584	Potassium/sodium hyperpolarization-activated cyclic nucleotide-gated channel 1		212671355	212672086	-	inside
73	3	GTS4, NEC4, DVR1, CHLH2, CHLG1, LLS1L1, GSA1, MPMT1, SUM1, RCCR1, YCF54, CHAO2, PCR2, CF1, PRPO1, LES22, NYC1L1, PRPO2, PRPO3	Zm00001d043877	GRMZM2G122615	NAC domain-containing protein 72	NAC-transcription factor 94	212680911	212681900	+	inside
73	3	GTS4, NEC4, DVR1, CHLH2, CHLG1, LLS1L1, GSA1, MPMT1, SUM1, RCCR1, YCF54, CHAO2, PCR2, CF1, PRPO1, LES22, NYC1L1, PRPO2, PRPO3	Zm00001d043878	GRMZM2G037368	rootless with undetectable meristems1	rootless with undetectable meristems1	212687925	212691045	-	inside
73	3	GTS4, NEC4, DVR1, CHLH2, CHLG1, LLS1L1, GSA1, MPMT1, SUM1, RCCR1, YCF54, CHAO2, PCR2, CF1, PRPO1, LES22, NYC1L1, PRPO2, PRPO3	Zm00001d043879	GRMZM2G037469	Galactosylgalactosylxylosylprotein 3-beta-glucuronosyltransferase 1		212719865	212723908	+	inside
73	3	GTS4, NEC4, DVR1, CHLH2, CHLG1, LLS1L1, GSA1, MPMT1, SUM1, RCCR1, YCF54, CHAO2, PCR2, CF1, PRPO1, LES22, NYC1L1, PRPO2, PRPO3	Zm00001d043880	GRMZM2G037644			212730430	212732771	-	outside	3146
74	3	CHLH1, YCF54, PRPO4, NYC1L1, NYE1, FC1, HO6, LES22L2	Zm00001d044110	GRMZM2G037431	Polygalacturonase	polygalacturonase108	219541267	219545352	-	outside	-1376
74	3	CHLH1, YCF54, PRPO4, NYC1L1, NYE1, FC1, HO6, LES22L2	Zm00001d044111	GRMZM2G037322	Catalytic/ hydrolase		219558709	219561162	+	inside
74	3	CHLH1, YCF54, PRPO4, NYC1L1, NYE1, FC1, HO6, LES22L2	Zm00001d044112	GRMZM2G327357			219572090	219574923	+	outside	11616
75	3	YCF54, CF1, CHAO2, PRPO4, GSA1, CHLG1, ALAD1, ELM2	Zm00001d044228	GRMZM2G074097	thiamine biosynthesis2	thiamine biosynthesis2	222461984	222463639	-	outside	-69255
75	3	YCF54, CF1, CHAO2, PRPO4, GSA1, CHLG1, ALAD1, ELM2	Zm00001d044230	GRMZM2G045565	DUF538 family protein		222536200	222537794	-	inside
75	3	YCF54, CF1, CHAO2, PRPO4, GSA1, CHLG1, ALAD1, ELM2	Zm00001d044231	GRMZM2G045318	Protein transport protein Sec61 subunit beta		222541223	222541468	+	inside
75	3	YCF54, CF1, CHAO2, PRPO4, GSA1, CHLG1, ALAD1, ELM2	Zm00001d044232	GRMZM2G045275	Protein EARLY FLOWERING 3		222542813	222548835	-	inside
75	3	YCF54, CF1, CHAO2, PRPO4, GSA1, CHLG1, ALAD1, ELM2	Zm00001d044233	GRMZM2G045268			222555726	222558192	+	outside	6293
76	3	COX15, LES22L1, PRPO1, NYE2, CHLG1, OY1, MPEC1, MPMT1, CF1, FC1	Zm00001d044242	GRMZM2G081816	Transcription factor bHLH87	bHLH-transcription factor 25	222847014	222848459	-	outside	-831
76	3	COX15, LES22L1, PRPO1, NYE2, CHLG1, OY1, MPEC1, MPMT1, CF1, FC1	Zm00001d044243	GRMZM2G081924	3'-5' exonuclease domain-containing protein / K homology domain-containing protein / KH domain-containing protein		222856356	222863087	-	inside
76	3	COX15, LES22L1, PRPO1, NYE2, CHLG1, OY1, MPEC1, MPMT1, CF1, FC1	Zm00001d044244	GRMZM2G022368	DUF3511 domain protein		222918560	222918922	-	outside	42428
77	3	YCF54, PRPO4, ALAD1, LES22L2, NYE2, PRPO2, CHLH1, PCR3	Zm00001d044293	GRMZM2G070961	Protein kinase protein with adenine nucleotide alpha hydrolases-like domain		224412720	224415754	+	outside	-70915
77	3	YCF54, PRPO4, ALAD1, LES22L2, NYE2, PRPO2, CHLH1, PCR3	Zm00001d044297	GRMZM2G036720	Peptidyl-prolyl cis-trans isomerase CYP57		224484376	224492604	-	inside
77	3	YCF54, PRPO4, ALAD1, LES22L2, NYE2, PRPO2, CHLH1, PCR3	Zm00001d044300	GRMZM2G037015	PIF / Ping-Pong family of plant transposases		224506619	224508325	+	inside
77	3	YCF54, PRPO4, ALAD1, LES22L2, NYE2, PRPO2, CHLH1, PCR3	Zm00001d044301	GRMZM2G134628	Protein phosphatase 2C ABI2	protein phosphatase homolog13	224583950	224589560	+	outside	63754
78	3	CF1L1, HO2, NYE1, YCF54, CF1, FC2, NYC1L1, ALAD1, ELM2, PRPO3	Zm00001d044326	GRMZM2G082026	midA		225286378	225289694	+	outside	-1923
78	3	CF1L1, HO2, NYE1, YCF54, CF1, FC2, NYC1L1, ALAD1, ELM2, PRPO3	Zm00001d044327	GRMZM2G059392	Cytokinin riboside 5'-monophosphate phosphoribohydrolase LOG7		225304006	225308415	-	inside
78	3	CF1L1, HO2, NYE1, YCF54, CF1, FC2, NYC1L1, ALAD1, ELM2, PRPO3	Zm00001d044328	GRMZM2G087628	rbcl rna s1-binding domain protein1	rbcl rna s1-binding domain protein1	225330767	225334170	-	inside
78	3	CF1L1, HO2, NYE1, YCF54, CF1, FC2, NYC1L1, ALAD1, ELM2, PRPO3	Zm00001d044329	GRMZM2G034225	S-adenosyl-L-methionine-dependent methyltransferases superfamily protein		225334349	225340679	+	inside
78	3	CF1L1, HO2, NYE1, YCF54, CF1, FC2, NYC1L1, ALAD1, ELM2, PRPO3	Zm00001d044330	GRMZM2G087817	Telomere repeat-binding factor 1	MYB-related-transcription factor 6	225344316	225349224	+	outside	8707
79	3	HO2, FC1, LLS1L5, PRPO3, ELM2, GSA1, RCCR1, HO3, SHFC1, LES22L1	Zm00001d044473	GRMZM2G040818			229110501	229111025	-	outside	-5215
79	3	HO2, FC1, LLS1L5, PRPO3, ELM2, GSA1, RCCR1, HO3, SHFC1, LES22L1	Zm00001d044474	GRMZM2G094418	Protein LURP-one-related 8		229126550	229127272	-	inside
79	3	HO2, FC1, LLS1L5, PRPO3, ELM2, GSA1, RCCR1, HO3, SHFC1, LES22L1	Zm00001d044475	GRMZM2G094428	HXXXD-type acyl-transferase family protein		229134070	229137097	-	inside
79	3	HO2, FC1, LLS1L5, PRPO3, ELM2, GSA1, RCCR1, HO3, SHFC1, LES22L1	Zm00001d044476	GRMZM2G094490	ABC transporter G family member 10		229146436	229148265	-	inside
79	3	HO2, FC1, LLS1L5, PRPO3, ELM2, GSA1, RCCR1, HO3, SHFC1, LES22L1	Zm00001d044478	GRMZM2G061681	ARM repeat superfamily protein		229247796	229256127	+	outside	86549
80	3	LES28, SHFC1, FC3, YCF54, CF1, NYC1L1, HO3, PCR2	Zm00001d044540	GRMZM2G066101	DNA replication licensing factor MCM4	minichromosome maintenance4	231327721	231332840	-	outside	-7555
80	3	LES28, SHFC1, FC3, YCF54, CF1, NYC1L1, HO3, PCR2	Zm00001d044541	GRMZM2G065989	SPX domain-containing protein 3	SPX domain-containing membrane protein4	231340374	231341654	-	inside
80	3	LES28, SHFC1, FC3, YCF54, CF1, NYC1L1, HO3, PCR2	Zm00001d044542	GRMZM2G065970			231348909	231353681	+	inside
80	3	LES28, SHFC1, FC3, YCF54, CF1, NYC1L1, HO3, PCR2	Zm00001d044543	GRMZM2G065958	Aquaporin SIP1-1		231358323	231359375	+	inside
80	3	LES28, SHFC1, FC3, YCF54, CF1, NYC1L1, HO3, PCR2	Zm00001d044545				231361554	231362321	+	inside
80	3	LES28, SHFC1, FC3, YCF54, CF1, NYC1L1, HO3, PCR2	Zm00001d044546	GRMZM2G368491	Common plant regulatory factor 7	bZIP-transcription factor 21	231393431	231393859	-	outside	25921
81	3	YCF54, NYC1L1, CHLG1, OY1, FC2, GTS3, NEC4, CHLH2	Zm00001d044689	GRMZM2G011608	PAP/OAS1 substrate-binding domain superfamily		234975746	234982139	-	outside	-4421
81	3	YCF54, NYC1L1, CHLG1, OY1, FC2, GTS3, NEC4, CHLH2	Zm00001d044690	GRMZM2G309163	Amino-acid permease BAT1		234987257	234989609	+	inside
81	3	YCF54, NYC1L1, CHLG1, OY1, FC2, GTS3, NEC4, CHLH2	Zm00001d044691	GRMZM2G011878	Methyltransferase-related protein		234992683	234993820	-	inside
81	3	YCF54, NYC1L1, CHLG1, OY1, FC2, GTS3, NEC4, CHLH2	Zm00001d044692	GRMZM2G011980	Expressed protein%3B protein		235008717	235013278	-	outside	2218
82	4	PCR3, COX10b, LLS1L5, PRPO3, HCAR1, GTS5, HO3, MPEC2, HO7	Zm00001d048643	GRMZM2G033544	Cyclopropane-fatty-acyl-phospholipid synthase		2534586	2541828	+	outside	-4020
82	4	PCR3, COX10b, LLS1L5, PRPO3, HCAR1, GTS5, HO3, MPEC2, HO7	Zm00001d048644	GRMZM2G457287	NEP-interacting protein 1		2546675	2549655	-	inside
82	4	PCR3, COX10b, LLS1L5, PRPO3, HCAR1, GTS5, HO3, MPEC2, HO7	Zm00001d048645	GRMZM2G131508	Putative cytochrome P450 superfamily protein		2583583	2585267	+	outside	18584
83	4	COX10b, NYC1L1, COX10a, PRPO2, GTS4, GTR3, GSA1, HO2, GTR1, LES22	Zm00001d048680		Protein MID1-COMPLEMENTING ACTIVITY 1		3197914	3204309	-	outside	-4052
83	4	COX10b, NYC1L1, COX10a, PRPO2, GTS4, GTR3, GSA1, HO2, GTR1, LES22	Zm00001d048681	GRMZM2G106336		GRAS-transcription factor 84	3223779	3225488	-	inside
83	4	COX10b, NYC1L1, COX10a, PRPO2, GTS4, GTR3, GSA1, HO2, GTR1, LES22	Zm00001d048682	GRMZM2G106356	GRAS transcription factor [Source:UniProtKB/TrEMBL%3BAcc:K7TQL6]	GRAS-transcription factor 82	3226716	3228605	-	inside
83	4	COX10b, NYC1L1, COX10a, PRPO2, GTS4, GTR3, GSA1, HO2, GTR1, LES22	Zm00001d048683	GRMZM2G106377	Putative RING zinc finger domain superfamily protein		3233706	3235463	+	inside
83	4	COX10b, NYC1L1, COX10a, PRPO2, GTS4, GTR3, GSA1, HO2, GTR1, LES22	Zm00001d048684	GRMZM2G106389	Cysteine-rich receptor-like protein kinase 8		3237296	3249838	+	inside
83	4	COX10b, NYC1L1, COX10a, PRPO2, GTS4, GTR3, GSA1, HO2, GTR1, LES22	Zm00001d048686	GRMZM2G106420			3251055	3252592	-	outside	8363
84	4	GTR2, PCR3, CHPH2, CHLD1, NYC1L1, NEC4, GTS5, COX10b	Zm00001d048704		General transcription factor 2-related zinc finger protein		3617330	3619610	-	outside	-24440
84	4	GTR2, PCR3, CHPH2, CHLD1, NYC1L1, NEC4, GTS5, COX10b	Zm00001d048705	GRMZM2G063756	benzoxazinone synthesis5	benzoxazinone synthesis5	3672327	3674403	+	inside
84	4	GTR2, PCR3, CHPH2, CHLD1, NYC1L1, NEC4, GTS5, COX10b	Zm00001d048707	GRMZM2G085054	benzoxazinone synthesis8	benzoxazinone synthesis8	3787419	3789065	-	outside	111786
85	4	LLS1L5, SUM1, LLS1, FC2, HCAR1, MPEC1, CHLG1, GTS4, GTS5, COX10a, HO7, FC1, HO2, LES22, GSA1, PCR2, COX10b	Zm00001d048784	GRMZM2G477113	E3 ubiquitin-protein ligase RGLG1		5509605	5511675	+	outside	-12371
85	4	LLS1L5, SUM1, LLS1, FC2, HCAR1, MPEC1, CHLG1, GTS4, GTS5, COX10a, HO7, FC1, HO2, LES22, GSA1, PCR2, COX10b	Zm00001d048785	GRMZM5G845021	Adenylyl-sulfate kinase 3		5524278	5526586	-	inside
85	4	LLS1L5, SUM1, LLS1, FC2, HCAR1, MPEC1, CHLG1, GTS4, GTS5, COX10a, HO7, FC1, HO2, LES22, GSA1, PCR2, COX10b	Zm00001d048786	GRMZM2G165188	Putative HLH DNA-binding domain superfamily protein	bHLH-transcription factor 38	5537283	5538661	-	inside
85	4	LLS1L5, SUM1, LLS1, FC2, HCAR1, MPEC1, CHLG1, GTS4, GTS5, COX10a, HO7, FC1, HO2, LES22, GSA1, PCR2, COX10b	Zm00001d048787	GRMZM2G165208	40S ribosomal protein S29		5542752	5544025	-	inside
85	4	LLS1L5, SUM1, LLS1, FC2, HCAR1, MPEC1, CHLG1, GTS4, GTS5, COX10a, HO7, FC1, HO2, LES22, GSA1, PCR2, COX10b	Zm00001d048788	GRMZM2G165320	Putative acyl-CoA oxidase family protein		5547919	5550554	-	inside
85	4	LLS1L5, SUM1, LLS1, FC2, HCAR1, MPEC1, CHLG1, GTS4, GTS5, COX10a, HO7, FC1, HO2, LES22, GSA1, PCR2, COX10b	Zm00001d048789	GRMZM2G165325			5575118	5576450	+	inside
85	4	LLS1L5, SUM1, LLS1, FC2, HCAR1, MPEC1, CHLG1, GTS4, GTS5, COX10a, HO7, FC1, HO2, LES22, GSA1, PCR2, COX10b	Zm00001d048790				5583821	5585671	-	inside
85	4	LLS1L5, SUM1, LLS1, FC2, HCAR1, MPEC1, CHLG1, GTS4, GTS5, COX10a, HO7, FC1, HO2, LES22, GSA1, PCR2, COX10b	Zm00001d048792				5628003	5632214	-	inside
85	4	LLS1L5, SUM1, LLS1, FC2, HCAR1, MPEC1, CHLG1, GTS4, GTS5, COX10a, HO7, FC1, HO2, LES22, GSA1, PCR2, COX10b	Zm00001d048793	GRMZM2G165348	Cysteine-rich receptor-like protein kinase 41		5635957	5636853	-	inside
85	4	LLS1L5, SUM1, LLS1, FC2, HCAR1, MPEC1, CHLG1, GTS4, GTS5, COX10a, HO7, FC1, HO2, LES22, GSA1, PCR2, COX10b	Zm00001d048794	GRMZM2G165383	Phosphoserine phosphatase chloroplastic		5640579	5644397	+	inside
85	4	LLS1L5, SUM1, LLS1, FC2, HCAR1, MPEC1, CHLG1, GTS4, GTS5, COX10a, HO7, FC1, HO2, LES22, GSA1, PCR2, COX10b	Zm00001d048795	GRMZM2G165461	SPR1		5650242	5651052	+	inside
85	4	LLS1L5, SUM1, LLS1, FC2, HCAR1, MPEC1, CHLG1, GTS4, GTS5, COX10a, HO7, FC1, HO2, LES22, GSA1, PCR2, COX10b	Zm00001d048796	GRMZM2G468260	RING/U-box superfamily protein		5651769	5655950	-	inside
85	4	LLS1L5, SUM1, LLS1, FC2, HCAR1, MPEC1, CHLG1, GTS4, GTS5, COX10a, HO7, FC1, HO2, LES22, GSA1, PCR2, COX10b	Zm00001d048797		Protein MOR1		5656674	5657872	-	inside
85	4	LLS1L5, SUM1, LLS1, FC2, HCAR1, MPEC1, CHLG1, GTS4, GTS5, COX10a, HO7, FC1, HO2, LES22, GSA1, PCR2, COX10b	Zm00001d048798		Protein MEI2-like 1		5677103	5679695	-	inside
85	4	LLS1L5, SUM1, LLS1, FC2, HCAR1, MPEC1, CHLG1, GTS4, GTS5, COX10a, HO7, FC1, HO2, LES22, GSA1, PCR2, COX10b	Zm00001d048799	GRMZM2G123996	Pistil-specific extensin-like protein		5692115	5694484	-	outside	4588
86	4	CHLH1, PCR1, CHPH2, LES22L3, CPX2, GTS2, CHPH1, MPEC1, PHAO1, ELM2, LLS1, HO2, SGRL1, ALAD1	Zm00001d048866	GRMZM2G122503	(Z)-3-hexen-1-ol acetyltransferase		6685773	6687431	+	outside	-52974
86	4	CHLH1, PCR1, CHPH2, LES22L3, CPX2, GTS2, CHPH1, MPEC1, PHAO1, ELM2, LLS1, HO2, SGRL1, ALAD1	Zm00001d048867	GRMZM2G445854	Ent-copalyl diphosphate synthase chloroplastic		6754451	6757643	+	inside
86	4	CHLH1, PCR1, CHPH2, LES22L3, CPX2, GTS2, CHPH1, MPEC1, PHAO1, ELM2, LLS1, HO2, SGRL1, ALAD1	Zm00001d048868	GRMZM2G145213	14-3-3-like protein GF14 epsilon		6760654	6765415	-	inside
86	4	CHLH1, PCR1, CHPH2, LES22L3, CPX2, GTS2, CHPH1, MPEC1, PHAO1, ELM2, LLS1, HO2, SGRL1, ALAD1	Zm00001d048870	GRMZM2G166203	Spermidine hydroxycinnamoyl transferase		6777461	6778828	+	inside
86	4	CHLH1, PCR1, CHPH2, LES22L3, CPX2, GTS2, CHPH1, MPEC1, PHAO1, ELM2, LLS1, HO2, SGRL1, ALAD1	Zm00001d048871	GRMZM2G166208	Spermidine hydroxycinnamoyl transferase		6782856	6784250	-	inside
86	4	CHLH1, PCR1, CHPH2, LES22L3, CPX2, GTS2, CHPH1, MPEC1, PHAO1, ELM2, LLS1, HO2, SGRL1, ALAD1	Zm00001d048872	GRMZM2G166212	Spermidine hydroxycinnamoyl transferase		6787107	6788495	-	inside
86	4	CHLH1, PCR1, CHPH2, LES22L3, CPX2, GTS2, CHPH1, MPEC1, PHAO1, ELM2, LLS1, HO2, SGRL1, ALAD1	Zm00001d048874	AC218998.2_FG011	Ent-copalyl diphosphate synthase chloroplastic	copalyl diphosphate synthase4	6825874	6829872	-	outside	28936
87	4	HO7, LLS1, HO2, HCAR1, LES28, PRPO1, NYE2, GTR2	Zm00001d049241				22433030	22435378	+	outside	-25555
87	4	HO7, LLS1, HO2, HCAR1, LES28, PRPO1, NYE2, GTR2	Zm00001d049242	GRMZM2G003970			22485112	22485966	+	inside
87	4	HO7, LLS1, HO2, HCAR1, LES28, PRPO1, NYE2, GTR2	Zm00001d049243	GRMZM2G397687	floury2	floury2	22579361	22580152	-	outside	92632
88	4	GSA1, HO7, NYC1, SUM2, GGH2, NYC1L1, ALAD1, CHLD1	Zm00001d051082	GRMZM2G133203	Gb:AAD25142.1-like protein		141314024	141316009	-	outside	-2241
88	4	GSA1, HO7, NYC1, SUM2, GGH2, NYC1L1, ALAD1, CHLD1	Zm00001d051083	GRMZM2G433684	Protein kinase domain containing protein		141341799	141343799	+	inside
88	4	GSA1, HO7, NYC1, SUM2, GGH2, NYC1L1, ALAD1, CHLD1	Zm00001d051085	GRMZM2G071396	Putative leucine-rich repeat receptor-like protein kinase family protein		141377724	141380778	+	outside	25636
89	4	COX15, RCCR1, GGH1, PCR2, CHPH3/CHAO1, PRPO2, PCR3, CHLH1	Zm00001d051172	GRMZM2G081406	Auxin response factor 16	ARF-transcription factor 15	147112461	147115250	+	outside	-6373
89	4	COX15, RCCR1, GGH1, PCR2, CHPH3/CHAO1, PRPO2, PCR3, CHLH1	Zm00001d051174	GRMZM2G081192	Aquaporin PIP2-3	plasma membrane intrinsic protein2	147173978	147176860	+	outside	20677
90	4	PRPO2, GTR2, GGH1, DVR1, GTR1, GUN4, OY1, COX10a	Zm00001d052453	GRMZM2G075942	RNA-binding (RRM/RBD/RNP motifs) family protein		190322244	190347108	+	outside	-14762
90	4	PRPO2, GTR2, GGH1, DVR1, GTR1, GUN4, OY1, COX10a	Zm00001d052457	GRMZM2G357620	Calcium-transporting ATPase 4 plasma membrane-type		190405622	190411632	+	outside	37608
91	4	GTR2, CHPH2, GTS2, CF1, ALAD1, YCF54, MPEC2, ELM1, CHLD1, CHLG1, LLS1L1	Zm00001d052916	GRMZM2G114471	Chalcone synthase 8	chalcone synthase10	204719770	204725360	-	outside	-2411
91	4	GTR2, CHPH2, GTS2, CF1, ALAD1, YCF54, MPEC2, ELM1, CHLD1, CHLG1, LLS1L1	Zm00001d052917		Anaphase-promoting complex subunit 4		204742025	204742845	+	inside
91	4	GTR2, CHPH2, GTS2, CF1, ALAD1, YCF54, MPEC2, ELM1, CHLD1, CHLG1, LLS1L1	Zm00001d052918	GRMZM2G138131	Ubiquitin-protein ligase/ zinc ion binding protein		204769934	204773771	-	outside	26310
92	4	GUN4, OY1, NYC1L1, NYC1, GTR1, CF1, CHLD1, DVR1, MPEC1, GSA1, SGRL1, FC2, GGH1	Zm00001d053001	GRMZM2G036365	Eukaryotic aspartyl protease family protein		208310715	208311971	-	outside	-9940
93	4	GTR3, YCF54, MPMT1, ALAD1, CF1, OY1, PRPO2, GSA1, CF1L1	Zm00001d053578	GRMZM2G114427	cytokinin oxidase8	cytokinin oxidase8	235114056	235116023	-	outside	-57869
93	4	GTR3, YCF54, MPMT1, ALAD1, CF1, OY1, PRPO2, GSA1, CF1L1	Zm00001d053579	GRMZM2G162048	cytokinin oxidase8b	cytokinin oxidase8b	235221490	235224289	+	outside	22449
94	4	CPX2, PCR3, LLS1L5, PCR1, PCR2, GGH2, NEC4, DVR1	Zm00001d053703	GRMZM2G336766	Ocs element-binding factor 1%253B Putative bZIP transcription factor superfamily protein	bZIP-transcription factor 50	239596872	239597402	+	outside	-2102
94	4	CPX2, PCR3, LLS1L5, PCR1, PCR2, GGH2, NEC4, DVR1	Zm00001d053704	GRMZM2G336761	Putative RING zinc finger domain superfamily protein		239601161	239602231	-	inside
94	4	CPX2, PCR3, LLS1L5, PCR1, PCR2, GGH2, NEC4, DVR1	Zm00001d053705	GRMZM2G039848	alpha/beta-Hydrolases superfamily protein		239603849	239605741	+	inside
94	4	CPX2, PCR3, LLS1L5, PCR1, PCR2, GGH2, NEC4, DVR1	Zm00001d053706	GRMZM2G146034	ABC transporter B family member 15		239617826	239627509	+	inside
94	4	CPX2, PCR3, LLS1L5, PCR1, PCR2, GGH2, NEC4, DVR1	Zm00001d053707	GRMZM2G146028	Putative AP2/EREBP transcription factor superfamily protein	AP2-EREBP-transcription factor 8	239645670	239646296	+	outside	20132
95	4	CHLD1, CHLG1, ELM2, RCCR1, FC2, PRPO1, CHPH2, GSA1, HCAR1, MPEC1, LES22L2	Zm00001d053863		60S ribosomal protein L37a-2		242524003	242526153	-	outside	-24101
95	4	CHLD1, CHLG1, ELM2, RCCR1, FC2, PRPO1, CHPH2, GSA1, HCAR1, MPEC1, LES22L2	Zm00001d053864		60S ribosomal protein L19-2		242557991	242560362	+	inside
95	4	CHLD1, CHLG1, ELM2, RCCR1, FC2, PRPO1, CHPH2, GSA1, HCAR1, MPEC1, LES22L2	Zm00001d053865	GRMZM2G450937	Tyrosine-sulfated glycopeptide receptor 1		242558034	242564564	+	inside
95	4	CHLD1, CHLG1, ELM2, RCCR1, FC2, PRPO1, CHPH2, GSA1, HCAR1, MPEC1, LES22L2	Zm00001d053866	GRMZM2G451007	Tyrosine-sulfated glycopeptide receptor 1		242563446	242571330	+	inside
95	4	CHLD1, CHLG1, ELM2, RCCR1, FC2, PRPO1, CHPH2, GSA1, HCAR1, MPEC1, LES22L2	Zm00001d053867		Tyrosine-sulfated glycopeptide receptor 1		242568084	242571603	+	inside
95	4	CHLD1, CHLG1, ELM2, RCCR1, FC2, PRPO1, CHPH2, GSA1, HCAR1, MPEC1, LES22L2	Zm00001d053868	GRMZM2G153745			242572673	242573902	+	inside
95	4	CHLD1, CHLG1, ELM2, RCCR1, FC2, PRPO1, CHPH2, GSA1, HCAR1, MPEC1, LES22L2	Zm00001d053870				242621418	242623305	+	outside	30697
96	4	HO2, PRPO5, SHFC1, SUM1, MPEC2, NYE1, HO7, CHPH2, GTS5, MES1	Zm00001d053907	GRMZM2G318515			243383376	243384976	-	outside	-13012
96	4	HO2, PRPO5, SHFC1, SUM1, MPEC2, NYE1, HO7, CHPH2, GTS5, MES1	Zm00001d053908	GRMZM2G389768	Cold shock protein 2	CSD-transcription factor 2	243422436	243423185	-	inside
96	4	HO2, PRPO5, SHFC1, SUM1, MPEC2, NYE1, HO7, CHPH2, GTS5, MES1	Zm00001d053909	GRMZM2G090156	methyltransferases		243464108	243468711	-	outside	32605
97	4	PCR1, ELM2, COX10a, SUM1, LLS1L1, GTS3, LES22, GTS2, YCF54, CF1, FC1, GGH1, MPMT1, GTR1, ALAD1, OY1, GUN4, LLS1, CF1L1, GSA1, LLS1L5, PHAO1, HO6, HO7, CPX2, PRPO1, LES22L1, HO2, NYC1, PRPO3, NYE1, COX15, PCR3, DVR1, CHLG1, CHAO2, FC2, PRPO2	Zm00001d053994	GRMZM2G073571	Putative CRAL/TRIO domain containing%252C Sec14p-like phosphatidylinositol transfer family protein		244798741	244803302	+	outside	-984
97	4	PCR1, ELM2, COX10a, SUM1, LLS1L1, GTS3, LES22, GTS2, YCF54, CF1, FC1, GGH1, MPMT1, GTR1, ALAD1, OY1, GUN4, LLS1, CF1L1, GSA1, LLS1L5, PHAO1, HO6, HO7, CPX2, PRPO1, LES22L1, HO2, NYC1, PRPO3, NYE1, COX15, PCR3, DVR1, CHLG1, CHAO2, FC2, PRPO2	Zm00001d053995	GRMZM2G374074			244812184	244812993	-	inside
97	4	PCR1, ELM2, COX10a, SUM1, LLS1L1, GTS3, LES22, GTS2, YCF54, CF1, FC1, GGH1, MPMT1, GTR1, ALAD1, OY1, GUN4, LLS1, CF1L1, GSA1, LLS1L5, PHAO1, HO6, HO7, CPX2, PRPO1, LES22L1, HO2, NYC1, PRPO3, NYE1, COX15, PCR3, DVR1, CHLG1, CHAO2, FC2, PRPO2	Zm00001d053996	GRMZM2G374084	CASP-like protein 4A1		244816657	244819588	-	inside
97	4	PCR1, ELM2, COX10a, SUM1, LLS1L1, GTS3, LES22, GTS2, YCF54, CF1, FC1, GGH1, MPMT1, GTR1, ALAD1, OY1, GUN4, LLS1, CF1L1, GSA1, LLS1L5, PHAO1, HO6, HO7, CPX2, PRPO1, LES22L1, HO2, NYC1, PRPO3, NYE1, COX15, PCR3, DVR1, CHLG1, CHAO2, FC2, PRPO2	Zm00001d053997	GRMZM2G374088	Mitogen-activated protein kinase 17	MAP kinase17	244821758	244829813	-	inside
97	4	PCR1, ELM2, COX10a, SUM1, LLS1L1, GTS3, LES22, GTS2, YCF54, CF1, FC1, GGH1, MPMT1, GTR1, ALAD1, OY1, GUN4, LLS1, CF1L1, GSA1, LLS1L5, PHAO1, HO6, HO7, CPX2, PRPO1, LES22L1, HO2, NYC1, PRPO3, NYE1, COX15, PCR3, DVR1, CHLG1, CHAO2, FC2, PRPO2	Zm00001d053998	GRMZM5G878541	Putative wee1-like protein kinase	wee1	244830012	244833977	-	inside
97	4	PCR1, ELM2, COX10a, SUM1, LLS1L1, GTS3, LES22, GTS2, YCF54, CF1, FC1, GGH1, MPMT1, GTR1, ALAD1, OY1, GUN4, LLS1, CF1L1, GSA1, LLS1L5, PHAO1, HO6, HO7, CPX2, PRPO1, LES22L1, HO2, NYC1, PRPO3, NYE1, COX15, PCR3, DVR1, CHLG1, CHAO2, FC2, PRPO2	Zm00001d053999		Cell division control protein 48 homolog C		244870383	244874803	-	inside
97	4	PCR1, ELM2, COX10a, SUM1, LLS1L1, GTS3, LES22, GTS2, YCF54, CF1, FC1, GGH1, MPMT1, GTR1, ALAD1, OY1, GUN4, LLS1, CF1L1, GSA1, LLS1L5, PHAO1, HO6, HO7, CPX2, PRPO1, LES22L1, HO2, NYC1, PRPO3, NYE1, COX15, PCR3, DVR1, CHLG1, CHAO2, FC2, PRPO2	Zm00001d054000	GRMZM2G094579	Glycosyltransferase family 61 protein	xylan &#945;-1,3-arabinofuranosyl-transferase7	244877193	244879409	+	inside
97	4	PCR1, ELM2, COX10a, SUM1, LLS1L1, GTS3, LES22, GTS2, YCF54, CF1, FC1, GGH1, MPMT1, GTR1, ALAD1, OY1, GUN4, LLS1, CF1L1, GSA1, LLS1L5, PHAO1, HO6, HO7, CPX2, PRPO1, LES22L1, HO2, NYC1, PRPO3, NYE1, COX15, PCR3, DVR1, CHLG1, CHAO2, FC2, PRPO2	Zm00001d054001	GRMZM2G169871	Protein arginine N-methyltransferase 1.5		244881871	244901087	+	inside
97	4	PCR1, ELM2, COX10a, SUM1, LLS1L1, GTS3, LES22, GTS2, YCF54, CF1, FC1, GGH1, MPMT1, GTR1, ALAD1, OY1, GUN4, LLS1, CF1L1, GSA1, LLS1L5, PHAO1, HO6, HO7, CPX2, PRPO1, LES22L1, HO2, NYC1, PRPO3, NYE1, COX15, PCR3, DVR1, CHLG1, CHAO2, FC2, PRPO2	Zm00001d054002	GRMZM2G169998	RNA-binding (RRM/RBD/RNP motifs) family protein		244902407	244906004	-	inside
97	4	PCR1, ELM2, COX10a, SUM1, LLS1L1, GTS3, LES22, GTS2, YCF54, CF1, FC1, GGH1, MPMT1, GTR1, ALAD1, OY1, GUN4, LLS1, CF1L1, GSA1, LLS1L5, PHAO1, HO6, HO7, CPX2, PRPO1, LES22L1, HO2, NYC1, PRPO3, NYE1, COX15, PCR3, DVR1, CHLG1, CHAO2, FC2, PRPO2	Zm00001d054003	GRMZM2G470556	Histone acetyltransferase HAC1		244908292	244921759	-	inside
97	4	PCR1, ELM2, COX10a, SUM1, LLS1L1, GTS3, LES22, GTS2, YCF54, CF1, FC1, GGH1, MPMT1, GTR1, ALAD1, OY1, GUN4, LLS1, CF1L1, GSA1, LLS1L5, PHAO1, HO6, HO7, CPX2, PRPO1, LES22L1, HO2, NYC1, PRPO3, NYE1, COX15, PCR3, DVR1, CHLG1, CHAO2, FC2, PRPO2	Zm00001d054004	GRMZM2G074423	plant-specific domain TIGR01589 family protein		245028338	245031545	-	inside
97	4	PCR1, ELM2, COX10a, SUM1, LLS1L1, GTS3, LES22, GTS2, YCF54, CF1, FC1, GGH1, MPMT1, GTR1, ALAD1, OY1, GUN4, LLS1, CF1L1, GSA1, LLS1L5, PHAO1, HO6, HO7, CPX2, PRPO1, LES22L1, HO2, NYC1, PRPO3, NYE1, COX15, PCR3, DVR1, CHLG1, CHAO2, FC2, PRPO2	Zm00001d054005	GRMZM2G074278	AP-3 complex subunit mu		245031731	245044871	+	inside
97	4	PCR1, ELM2, COX10a, SUM1, LLS1L1, GTS3, LES22, GTS2, YCF54, CF1, FC1, GGH1, MPMT1, GTR1, ALAD1, OY1, GUN4, LLS1, CF1L1, GSA1, LLS1L5, PHAO1, HO6, HO7, CPX2, PRPO1, LES22L1, HO2, NYC1, PRPO3, NYE1, COX15, PCR3, DVR1, CHLG1, CHAO2, FC2, PRPO2	Zm00001d054006	GRMZM2G074252			245045258	245045943	+	inside
97	4	PCR1, ELM2, COX10a, SUM1, LLS1L1, GTS3, LES22, GTS2, YCF54, CF1, FC1, GGH1, MPMT1, GTR1, ALAD1, OY1, GUN4, LLS1, CF1L1, GSA1, LLS1L5, PHAO1, HO6, HO7, CPX2, PRPO1, LES22L1, HO2, NYC1, PRPO3, NYE1, COX15, PCR3, DVR1, CHLG1, CHAO2, FC2, PRPO2	Zm00001d054008	GRMZM2G074015	Mevalonate kinase		245047656	245055438	-	inside
97	4	PCR1, ELM2, COX10a, SUM1, LLS1L1, GTS3, LES22, GTS2, YCF54, CF1, FC1, GGH1, MPMT1, GTR1, ALAD1, OY1, GUN4, LLS1, CF1L1, GSA1, LLS1L5, PHAO1, HO6, HO7, CPX2, PRPO1, LES22L1, HO2, NYC1, PRPO3, NYE1, COX15, PCR3, DVR1, CHLG1, CHAO2, FC2, PRPO2	Zm00001d054009	GRMZM2G006234	ATP binding protein		245084211	245085341	+	inside
97	4	PCR1, ELM2, COX10a, SUM1, LLS1L1, GTS3, LES22, GTS2, YCF54, CF1, FC1, GGH1, MPMT1, GTR1, ALAD1, OY1, GUN4, LLS1, CF1L1, GSA1, LLS1L5, PHAO1, HO6, HO7, CPX2, PRPO1, LES22L1, HO2, NYC1, PRPO3, NYE1, COX15, PCR3, DVR1, CHLG1, CHAO2, FC2, PRPO2	Zm00001d054010	GRMZM2G006197			245086289	245088507	-	inside
97	4	PCR1, ELM2, COX10a, SUM1, LLS1L1, GTS3, LES22, GTS2, YCF54, CF1, FC1, GGH1, MPMT1, GTR1, ALAD1, OY1, GUN4, LLS1, CF1L1, GSA1, LLS1L5, PHAO1, HO6, HO7, CPX2, PRPO1, LES22L1, HO2, NYC1, PRPO3, NYE1, COX15, PCR3, DVR1, CHLG1, CHAO2, FC2, PRPO2	Zm00001d054011	GRMZM2G006069	Zn-dependent exopeptidases superfamily protein		245090218	245095937	-	inside
97	4	PCR1, ELM2, COX10a, SUM1, LLS1L1, GTS3, LES22, GTS2, YCF54, CF1, FC1, GGH1, MPMT1, GTR1, ALAD1, OY1, GUN4, LLS1, CF1L1, GSA1, LLS1L5, PHAO1, HO6, HO7, CPX2, PRPO1, LES22L1, HO2, NYC1, PRPO3, NYE1, COX15, PCR3, DVR1, CHLG1, CHAO2, FC2, PRPO2	Zm00001d054012	GRMZM2G322348	Putative leucine-rich repeat receptor-like protein kinase family protein		245105914	245109405	-	inside
97	4	PCR1, ELM2, COX10a, SUM1, LLS1L1, GTS3, LES22, GTS2, YCF54, CF1, FC1, GGH1, MPMT1, GTR1, ALAD1, OY1, GUN4, LLS1, CF1L1, GSA1, LLS1L5, PHAO1, HO6, HO7, CPX2, PRPO1, LES22L1, HO2, NYC1, PRPO3, NYE1, COX15, PCR3, DVR1, CHLG1, CHAO2, FC2, PRPO2	Zm00001d054013	GRMZM2G025356	RNA polymerase I subunit 43		245162166	245166098	+	inside
97	4	PCR1, ELM2, COX10a, SUM1, LLS1L1, GTS3, LES22, GTS2, YCF54, CF1, FC1, GGH1, MPMT1, GTR1, ALAD1, OY1, GUN4, LLS1, CF1L1, GSA1, LLS1L5, PHAO1, HO6, HO7, CPX2, PRPO1, LES22L1, HO2, NYC1, PRPO3, NYE1, COX15, PCR3, DVR1, CHLG1, CHAO2, FC2, PRPO2	Zm00001d054014	GRMZM2G025127	Probable serine/threonine-protein kinase Cx32 chloroplastic		245166573	245170425	-	inside
97	4	PCR1, ELM2, COX10a, SUM1, LLS1L1, GTS3, LES22, GTS2, YCF54, CF1, FC1, GGH1, MPMT1, GTR1, ALAD1, OY1, GUN4, LLS1, CF1L1, GSA1, LLS1L5, PHAO1, HO6, HO7, CPX2, PRPO1, LES22L1, HO2, NYC1, PRPO3, NYE1, COX15, PCR3, DVR1, CHLG1, CHAO2, FC2, PRPO2	Zm00001d054015		Peptidyl-prolyl cis-trans isomerase FKBP18 chloroplastic		245185866	245187341	-	inside
97	4	PCR1, ELM2, COX10a, SUM1, LLS1L1, GTS3, LES22, GTS2, YCF54, CF1, FC1, GGH1, MPMT1, GTR1, ALAD1, OY1, GUN4, LLS1, CF1L1, GSA1, LLS1L5, PHAO1, HO6, HO7, CPX2, PRPO1, LES22L1, HO2, NYC1, PRPO3, NYE1, COX15, PCR3, DVR1, CHLG1, CHAO2, FC2, PRPO2	Zm00001d054016	GRMZM2G150337	Glutamate receptor 3.3		245187634	245193207	-	inside
97	4	PCR1, ELM2, COX10a, SUM1, LLS1L1, GTS3, LES22, GTS2, YCF54, CF1, FC1, GGH1, MPMT1, GTR1, ALAD1, OY1, GUN4, LLS1, CF1L1, GSA1, LLS1L5, PHAO1, HO6, HO7, CPX2, PRPO1, LES22L1, HO2, NYC1, PRPO3, NYE1, COX15, PCR3, DVR1, CHLG1, CHAO2, FC2, PRPO2	Zm00001d054017	GRMZM2G150193	Signal peptide peptidase		245195523	245206342	-	inside
97	4	PCR1, ELM2, COX10a, SUM1, LLS1L1, GTS3, LES22, GTS2, YCF54, CF1, FC1, GGH1, MPMT1, GTR1, ALAD1, OY1, GUN4, LLS1, CF1L1, GSA1, LLS1L5, PHAO1, HO6, HO7, CPX2, PRPO1, LES22L1, HO2, NYC1, PRPO3, NYE1, COX15, PCR3, DVR1, CHLG1, CHAO2, FC2, PRPO2	Zm00001d054018				245214753	245221247	-	inside
97	4	PCR1, ELM2, COX10a, SUM1, LLS1L1, GTS3, LES22, GTS2, YCF54, CF1, FC1, GGH1, MPMT1, GTR1, ALAD1, OY1, GUN4, LLS1, CF1L1, GSA1, LLS1L5, PHAO1, HO6, HO7, CPX2, PRPO1, LES22L1, HO2, NYC1, PRPO3, NYE1, COX15, PCR3, DVR1, CHLG1, CHAO2, FC2, PRPO2	Zm00001d054031	GRMZM2G136085	DGCR14-related		245306140	245316755	+	inside
97	4	PCR1, ELM2, COX10a, SUM1, LLS1L1, GTS3, LES22, GTS2, YCF54, CF1, FC1, GGH1, MPMT1, GTR1, ALAD1, OY1, GUN4, LLS1, CF1L1, GSA1, LLS1L5, PHAO1, HO6, HO7, CPX2, PRPO1, LES22L1, HO2, NYC1, PRPO3, NYE1, COX15, PCR3, DVR1, CHLG1, CHAO2, FC2, PRPO2	Zm00001d054032	GRMZM2G417859	DGCR14-related		245343872	245345462	+	outside	24052
98	5	COX10a, LES22L3, OY1, MPEC1, GUN4, HO6, HCAR1, SHFC1	Zm00001d012845	AC226221.2_FG011	Monothiol glutaredoxin-S14 chloroplastic		1066531	1071306	-	outside	-4499
98	5	COX10a, LES22L3, OY1, MPEC1, GUN4, HO6, HCAR1, SHFC1	Zm00001d012846	GRMZM2G305216	Elongation factor Tu mitochondrial		1071426	1076029	+	inside
98	5	COX10a, LES22L3, OY1, MPEC1, GUN4, HO6, HCAR1, SHFC1	Zm00001d012847	GRMZM2G013200	Sec14p-like phosphatidylinositol transfer family protein		1077775	1079269	+	inside
98	5	COX10a, LES22L3, OY1, MPEC1, GUN4, HO6, HCAR1, SHFC1	Zm00001d012848	GRMZM2G313656	SAM domain family protein		1080944	1081672	+	inside
98	5	COX10a, LES22L3, OY1, MPEC1, GUN4, HO6, HCAR1, SHFC1	Zm00001d012849	GRMZM2G013042	NAD(P)-binding Rossmann-fold superfamily protein		1082609	1084730	+	inside
98	5	COX10a, LES22L3, OY1, MPEC1, GUN4, HO6, HCAR1, SHFC1	Zm00001d012850	GRMZM2G146158	Nucleotide-diphospho-sugar transferase family protein		1084640	1087652	-	inside
98	5	COX10a, LES22L3, OY1, MPEC1, GUN4, HO6, HCAR1, SHFC1	Zm00001d012851	GRMZM2G313460	Oligomeric Golgi complex subunit 2		1092746	1099057	+	inside
98	5	COX10a, LES22L3, OY1, MPEC1, GUN4, HO6, HCAR1, SHFC1	Zm00001d012852	GRMZM2G012229	RPM1-interacting protein 4		1099259	1101829	-	inside
98	5	COX10a, LES22L3, OY1, MPEC1, GUN4, HO6, HCAR1, SHFC1	Zm00001d012853	GRMZM2G118503	B-cell receptor-associated protein 31-like		1115868	1118754	+	outside	15259
99	5	NYC1L1, COX10a, MPEC2, LLS1L5, FC2, LES22L3, PRPO2, CF1L1	Zm00001d013022	AC210013.4_FG006	(+)-neomenthol dehydrogenase		3410175	3412752	-	outside	-2897
99	5	NYC1L1, COX10a, MPEC2, LLS1L5, FC2, LES22L3, PRPO2, CF1L1	Zm00001d013023	AC210013.4_FG008	Protein GLE1		3417817	3427573	+	inside
99	5	NYC1L1, COX10a, MPEC2, LLS1L5, FC2, LES22L3, PRPO2, CF1L1	Zm00001d013025	AC210013.4_FG009	RING/U-box superfamily protein		3430063	3432771	+	outside	567
100	5	CHLD1, GTR1, CF1, ALAD1, YCF54, LLS1L5, GTR2, GTS5	Zm00001d013175	GRMZM2G438400			5935831	5936304	-	outside	-22695
100	5	CHLD1, GTR1, CF1, ALAD1, YCF54, LLS1L5, GTR2, GTS5	Zm00001d013176	GRMZM2G137847	EMB2756		5958612	5962414	+	inside
100	5	CHLD1, GTR1, CF1, ALAD1, YCF54, LLS1L5, GTR2, GTS5	Zm00001d013177	GRMZM2G052476	Electron transporter		5976767	5980828	+	inside
100	5	CHLD1, GTR1, CF1, ALAD1, YCF54, LLS1L5, GTR2, GTS5	Zm00001d013178	GRMZM2G052467			5981955	5982515	-	inside
100	5	CHLD1, GTR1, CF1, ALAD1, YCF54, LLS1L5, GTR2, GTS5	Zm00001d013179	GRMZM2G052423	Cold-regulated 413 plasma membrane protein 2		5987437	5990898	-	outside	4651
101	5	COX10a, DVR1, GGH1, LES22L2, HO2, SUM1, GTS5, MPMT1, CHPH3/CHAO1	Zm00001d013206	GRMZM2G034877	mitogen-activated protein kinase kinase kinase 5		6552474	6575932	+	outside	-34514
101	5	COX10a, DVR1, GGH1, LES22L2, HO2, SUM1, GTS5, MPMT1, CHPH3/CHAO1	Zm00001d013208	GRMZM2G035103	Zinc finger protein AZF2		6587631	6588425	+	inside
101	5	COX10a, DVR1, GGH1, LES22L2, HO2, SUM1, GTS5, MPMT1, CHPH3/CHAO1	Zm00001d013209	GRMZM2G035153	transcriptional regulator of RNA polII SAGA subunit		6600234	6603655	+	inside
101	5	COX10a, DVR1, GGH1, LES22L2, HO2, SUM1, GTS5, MPMT1, CHPH3/CHAO1	Zm00001d013210	GRMZM2G035248			6604879	6605949	-	inside
101	5	COX10a, DVR1, GGH1, LES22L2, HO2, SUM1, GTS5, MPMT1, CHPH3/CHAO1	Zm00001d013211				6614734	6624150	-	inside
101	5	COX10a, DVR1, GGH1, LES22L2, HO2, SUM1, GTS5, MPMT1, CHPH3/CHAO1	Zm00001d013212	GRMZM2G176085	Peroxidase 16		6625547	6627076	-	inside
101	5	COX10a, DVR1, GGH1, LES22L2, HO2, SUM1, GTS5, MPMT1, CHPH3/CHAO1	Zm00001d013213		camphor resistance CrcB family protein		6630880	6631726	+	outside	4662
102	5	PRPO1, MPMT1, LLS1L1, SGRL1, FC3, PRPO3, NYC1, LLS1L5	Zm00001d013250	GRMZM2G088797	Glucan endo-1%252C3-beta-glucosidase 3		7116921	7125593	+	outside	-14287
102	5	PRPO1, MPMT1, LLS1L1, SGRL1, FC3, PRPO3, NYC1, LLS1L5	Zm00001d013251	GRMZM2G072658	LRR receptor-like serine/threonine-protein kinase RPK2		7132169	7135357	+	inside
102	5	PRPO1, MPMT1, LLS1L1, SGRL1, FC3, PRPO3, NYC1, LLS1L5	Zm00001d013252	GRMZM2G072315	60S ribosomal protein L13a-1	mouse transplantation antigen homolog2	7138252	7143092	-	inside
102	5	PRPO1, MPMT1, LLS1L1, SGRL1, FC3, PRPO3, NYC1, LLS1L5	Zm00001d013253	GRMZM2G072231	Haloacid dehalogenase-like hydrolase (HAD) superfamily protein		7146391	7149826	-	inside
102	5	PRPO1, MPMT1, LLS1L1, SGRL1, FC3, PRPO3, NYC1, LLS1L5	Zm00001d013254	GRMZM2G072071	ABC transporter B family member 27		7152543	7158397	-	inside
102	5	PRPO1, MPMT1, LLS1L1, SGRL1, FC3, PRPO3, NYC1, LLS1L5	Zm00001d013255				7174468	7178983	-	outside	13764
103	5	COX15, HCAR1, DVR1, LLS1L1, CF1, GTS5, NYC1L1, YCF54	Zm00001d013268	GRMZM2G172043	Glycosyl hydrolase family protein		7504215	7508052	-	outside	-4881
103	5	COX15, HCAR1, DVR1, LLS1L1, CF1, GTS5, NYC1L1, YCF54	Zm00001d013269	GRMZM2G473711	beta-glucanase3	beta-glucanase3	7519465	7521714	-	inside
103	5	COX15, HCAR1, DVR1, LLS1L1, CF1, GTS5, NYC1L1, YCF54	Zm00001d013270	GRMZM2G473697	Ammonium transporter 2	ammonium transporter10	7524464	7526227	-	inside
103	5	COX15, HCAR1, DVR1, LLS1L1, CF1, GTS5, NYC1L1, YCF54	Zm00001d013271	GRMZM2G172011	RNA binding (RRM/RBD/RNP motifs) family protein		7527476	7531518	-	outside	1291
104	5	NEC4, HO7, COX10a, GTR2, HO6, LLS1L1, CHPH1, CHAO2, FC3, MPMT1, MPEC1, OY1, GUN4, DVR1, CHLH1	Zm00001d013335	GRMZM2G521844	Endoplasmic reticulum oxidoreductin-1		8854823	8859922	+	outside	-4500
104	5	NEC4, HO7, COX10a, GTR2, HO6, LLS1L1, CHPH1, CHAO2, FC3, MPMT1, MPEC1, OY1, GUN4, DVR1, CHLH1	Zm00001d013336		Zinc finger BED domain-containing protein DAYSLEEPER		8862994	8869915	+	inside
104	5	NEC4, HO7, COX10a, GTR2, HO6, LLS1L1, CHPH1, CHAO2, FC3, MPMT1, MPEC1, OY1, GUN4, DVR1, CHLH1	Zm00001d013337	GRMZM2G064089	Protein MIZU-KUSSEI 1		8879268	8879954	-	inside
104	5	NEC4, HO7, COX10a, GTR2, HO6, LLS1L1, CHPH1, CHAO2, FC3, MPMT1, MPEC1, OY1, GUN4, DVR1, CHLH1	Zm00001d013338		Ethylene response sensor 1		8883525	8890357	-	inside
104	5	NEC4, HO7, COX10a, GTR2, HO6, LLS1L1, CHPH1, CHAO2, FC3, MPMT1, MPEC1, OY1, GUN4, DVR1, CHLH1	Zm00001d013339	GRMZM2G064042	Expressed protein%3B protein		8899703	8902903	+	inside
104	5	NEC4, HO7, COX10a, GTR2, HO6, LLS1L1, CHPH1, CHAO2, FC3, MPMT1, MPEC1, OY1, GUN4, DVR1, CHLH1	Zm00001d013340	GRMZM2G011383	Nucleotide-diphospho-sugar transferase family protein		8904091	8906061	-	inside
104	5	NEC4, HO7, COX10a, GTR2, HO6, LLS1L1, CHPH1, CHAO2, FC3, MPMT1, MPEC1, OY1, GUN4, DVR1, CHLH1	Zm00001d013342	GRMZM2G105822	Kinetoplast-associated protein	FHA-transcription factor 12	8966512	8968095	+	outside	41665
105	5	HO7, FC2, HCAR1, FC3, LES22, MPEC2, CHPH1, OY1	Zm00001d013367	GRMZM2G152466	Tubulin alpha-4 chain	alpha tubulin4	9834794	9838085	-	outside	-5319
105	5	HO7, FC2, HCAR1, FC3, LES22, MPEC2, CHPH1, OY1	Zm00001d013368		Retrotransposon-like protein		9962861	9964985	-	outside	84097
106	5	LES22L3, HCAR1, NYC1L1, LLS1L5, GGH2, GTR3, CHLD1, CHLG1, GTR2	Zm00001d013402	GRMZM2G181028	phytochromeA2	phytochromeA2	10472063	10479079	+	outside	-14142
106	5	LES22L3, HCAR1, NYC1L1, LLS1L5, GGH2, GTR3, CHLD1, CHLG1, GTR2	Zm00001d013405	GRMZM2G181002	Protein kinase superfamily protein		10486410	10494233	+	inside
106	5	LES22L3, HCAR1, NYC1L1, LLS1L5, GGH2, GTR3, CHLD1, CHLG1, GTR2	Zm00001d013406	GRMZM2G181000	alpha/beta-Hydrolases superfamily protein		10497408	10501324	+	inside
106	5	LES22L3, HCAR1, NYC1L1, LLS1L5, GGH2, GTR3, CHLD1, CHLG1, GTR2	Zm00001d013407				10502728	10503645	+	inside
106	5	LES22L3, HCAR1, NYC1L1, LLS1L5, GGH2, GTR3, CHLD1, CHLG1, GTR2	Zm00001d013409	GRMZM2G425236	ZF-HD protein dimerisation region containing protein	ZF-HD-transcription factor 4	10540717	10541439	-	outside	28710
107	5	SUM1, CHLH1, GTS4, LES22L2, LES22L1, NYC1L1, PHAO1, YCF54	Zm00001d013501	GRMZM2G026157		CCAAT-HAP2-transcription factor 21	12924588	12927450	-	outside	-1502
107	5	SUM1, CHLH1, GTS4, LES22L2, LES22L1, NYC1L1, PHAO1, YCF54	Zm00001d013502	GRMZM2G327260			12930332	12930676	+	inside
107	5	SUM1, CHLH1, GTS4, LES22L2, LES22L1, NYC1L1, PHAO1, YCF54	Zm00001d013503	GRMZM2G141978			12931383	12936196	+	inside
107	5	SUM1, CHLH1, GTS4, LES22L2, LES22L1, NYC1L1, PHAO1, YCF54	Zm00001d013504	GRMZM2G111679	Late embryogenesis abundant (LEA) hydroxyproline-rich glycoprotein family		12940433	12941044	-	inside
107	5	SUM1, CHLH1, GTS4, LES22L2, LES22L1, NYC1L1, PHAO1, YCF54	Zm00001d013505	GRMZM2G111566	proteasome component2	proteasome component2	12944261	12947289	+	inside
107	5	SUM1, CHLH1, GTS4, LES22L2, LES22L1, NYC1L1, PHAO1, YCF54	Zm00001d013506	GRMZM2G412229	Myelin-associated oligodendrocyte basic protein isoform 1		12949143	12955205	-	inside
107	5	SUM1, CHLH1, GTS4, LES22L2, LES22L1, NYC1L1, PHAO1, YCF54	Zm00001d013507	GRMZM2G111475	Heat shock 70 kDa protein 6 chloroplastic	heat shock protein70-17	12959336	12964908	-	outside	2939
108	5	SUM1, CHLH1, PCR1, PRPO1, SGRL1, PCR3, CHAO2, GSA1, SUM2, NYE1, NYE2	Zm00001d013794	GRMZM2G001772			20366226	20367341	+	outside	-434
108	5	SUM1, CHLH1, PCR1, PRPO1, SGRL1, PCR3, CHAO2, GSA1, SUM2, NYE1, NYE2	Zm00001d013795	GRMZM2G001724	Peroxisomal membrane 22 kDa (Mpv17/PMP22) family protein		20369757	20373797	+	inside
108	5	SUM1, CHLH1, PCR1, PRPO1, SGRL1, PCR3, CHAO2, GSA1, SUM2, NYE1, NYE2	Zm00001d013796	GRMZM2G301405	dicer-like 105	dicer-like 105	20375070	20392119	-	inside
108	5	SUM1, CHLH1, PCR1, PRPO1, SGRL1, PCR3, CHAO2, GSA1, SUM2, NYE1, NYE2	Zm00001d013797	GRMZM2G001631	Endoribonuclease Dicer homolog 2		20398194	20418365	-	inside
109	5	PRPO3, MPEC1, FC1, ELM2, GTR3, COX15, PCR2, GUN4	Zm00001d013809		Protein DETOXIFICATION 40		21121347	21127522	+	outside	-52786
109	5	PRPO3, MPEC1, FC1, ELM2, GTR3, COX15, PCR2, GUN4	Zm00001d013810	GRMZM2G170128	multidrug and toxic compound extrusion2	multidrug and toxic compound extrusion2	21182817	21186548	+	inside
109	5	PRPO3, MPEC1, FC1, ELM2, GTR3, COX15, PCR2, GUN4	Zm00001d013811	GRMZM2G170116	Protein DETOXIFICATION 40		21190668	21201937	+	inside
109	5	PRPO3, MPEC1, FC1, ELM2, GTR3, COX15, PCR2, GUN4	Zm00001d013812	GRMZM2G002874	Polyadenylate-binding protein RBP45C		21282883	21293656	+	outside	90432
110	5	CHLD1, LES22, PRPO3, PCR3, PCR1, SUM1, NYE1, GTS2, PCR2	Zm00001d013830	GRMZM5G851862	cytochrome P450 family 76 subfamily C polypeptide 7		21883579	21886533	+	outside	-1527
110	5	CHLD1, LES22, PRPO3, PCR3, PCR1, SUM1, NYE1, GTS2, PCR2	Zm00001d013831	GRMZM5G823318	Aspartokinase		21887363	21891412	-	inside
110	5	CHLD1, LES22, PRPO3, PCR3, PCR1, SUM1, NYE1, GTS2, PCR2	Zm00001d013832				21892159	21892693	-	inside
110	5	CHLD1, LES22, PRPO3, PCR3, PCR1, SUM1, NYE1, GTS2, PCR2	Zm00001d013834	GRMZM5G819464	AAA-ATPase		21906414	21908151	+	inside
110	5	CHLD1, LES22, PRPO3, PCR3, PCR1, SUM1, NYE1, GTS2, PCR2	Zm00001d013835		Retrovirus-related Pol polyprotein LINE-1		21951740	21955196	+	outside	44948
111	5	CHLH1, PCR1, GGH1, CF1, ELM1, GTR2, FC1, CHLD1, ALAD1, MPEC1, GTS3	Zm00001d016276	GRMZM2G091383	ribosomal protein S24	ribosomal protein S24	155336754	155338487	+	outside	-76552
111	5	CHLH1, PCR1, GGH1, CF1, ELM1, GTR2, FC1, CHLD1, ALAD1, MPEC1, GTS3	Zm00001d016277	GRMZM2G121309	Auxin-responsive protein IAA26	Aux/IAA-transcription factor 23	155417891	155421796	+	inside
111	5	CHLH1, PCR1, GGH1, CF1, ELM1, GTR2, FC1, CHLD1, ALAD1, MPEC1, GTS3	Zm00001d016278	GRMZM2G121366			155422718	155424151	-	outside	3101
112	5	GTR2, PCR2, NYC1, COX10b, ELM2, FC2, LLS1L1, CHLG1, MES1	Zm00001d016896	GRMZM2G049798	UDP-glycosyltransferase 85A7		179610907	179612979	-	outside	-4575
112	5	GTR2, PCR2, NYC1, COX10b, ELM2, FC2, LLS1L1, CHLG1, MES1	Zm00001d016897		Polyadenylate-binding protein RBP47B		179615636	179621420	+	inside
112	5	GTR2, PCR2, NYC1, COX10b, ELM2, FC2, LLS1L1, CHLG1, MES1	Zm00001d016898	GRMZM2G105400	Transposon protein Mutator sub-class		179623715	179628079	-	inside
112	5	GTR2, PCR2, NYC1, COX10b, ELM2, FC2, LLS1L1, CHLG1, MES1	Zm00001d016899	GRMZM2G105417			179632609	179633392	+	inside
112	5	GTR2, PCR2, NYC1, COX10b, ELM2, FC2, LLS1L1, CHLG1, MES1	Zm00001d016900	GRMZM2G105429			179634790	179635893	+	inside
112	5	GTR2, PCR2, NYC1, COX10b, ELM2, FC2, LLS1L1, CHLG1, MES1	Zm00001d016901	GRMZM2G105460	E3 ubiquitin-protein ligase ATL6		179641467	179642510	-	inside
112	5	GTR2, PCR2, NYC1, COX10b, ELM2, FC2, LLS1L1, CHLG1, MES1	Zm00001d016902	GRMZM2G105466	Bifunctional riboflavin biosynthesis protein RIBA 1 chloroplastic		179645061	179649671	-	inside
112	5	GTR2, PCR2, NYC1, COX10b, ELM2, FC2, LLS1L1, CHLG1, MES1	Zm00001d016903	GRMZM2G404755			179651325	179653605	+	outside	3677
113	5	GTS2, CHPH2, LLS1, PCR1, DVR1, HCAR1, NYE1, GGH1	Zm00001d016977	GRMZM5G861269	Dynein light chain type 1 family protein		181789281	181792885	-	outside	-75607
113	5	GTS2, CHPH2, LLS1, PCR1, DVR1, HCAR1, NYE1, GGH1	Zm00001d016979	GRMZM2G410710	prohibitin3	prohibitin3	181869280	181870764	-	inside
113	5	GTS2, CHPH2, LLS1, PCR1, DVR1, HCAR1, NYE1, GGH1	Zm00001d016980	GRMZM2G176382			181873389	181879865	+	inside
113	5	GTS2, CHPH2, LLS1, PCR1, DVR1, HCAR1, NYE1, GGH1	Zm00001d016982	GRMZM2G176253	Protein NRT1/ PTR FAMILY 6.4	nitrate transporter/peptide transporter family9	181884079	181887305	-	inside
114	5	DVR1, MPEC2, PRPO2, NYC1, PRPO5, NEC4, LES22, ALAD1, MPMT1	Zm00001d017031	GRMZM2G101605			183185401	183185826	+	outside	-11489
114	5	DVR1, MPEC2, PRPO2, NYC1, PRPO5, NEC4, LES22, ALAD1, MPMT1	Zm00001d017032	GRMZM2G109959	Glycine-rich cell wall structural protein [Source:UniProtKB/TrEMBL%3BAcc:B4FXY6]		183210400	183211160	+	inside
114	5	DVR1, MPEC2, PRPO2, NYC1, PRPO5, NEC4, LES22, ALAD1, MPMT1	Zm00001d017033	GRMZM2G122276	Glycine-rich cell wall structural protein		183229185	183230047	+	inside
114	5	DVR1, MPEC2, PRPO2, NYC1, PRPO5, NEC4, LES22, ALAD1, MPMT1	Zm00001d017034	GRMZM2G556845	Fimbrin-1		183229343	183235876	-	inside
114	5	DVR1, MPEC2, PRPO2, NYC1, PRPO5, NEC4, LES22, ALAD1, MPMT1	Zm00001d017035				183278328	183280596	-	outside	43991
115	5	CF1L1, FC1, CHLG1, ALAD1, CF1, MPEC1, SGRL1, MPMT1, GSA1, GTR3, GTR1, NYE2, LES22L2, YCF54, HCAR1, NYC1L1, HO6, PRPO5, CHPH2, GTS3	Zm00001d017374	GRMZM2G073250	Protein kinase superfamily protein		193776413	193778741	-	outside	-4974
115	5	CF1L1, FC1, CHLG1, ALAD1, CF1, MPEC1, SGRL1, MPMT1, GSA1, GTR3, GTR1, NYE2, LES22L2, YCF54, HCAR1, NYC1L1, HO6, PRPO5, CHPH2, GTS3	Zm00001d017375	GRMZM2G123452	CBS domain-containing protein CBSX5		193827106	193828931	+	inside
115	5	CF1L1, FC1, CHLG1, ALAD1, CF1, MPEC1, SGRL1, MPMT1, GSA1, GTR3, GTR1, NYE2, LES22L2, YCF54, HCAR1, NYC1L1, HO6, PRPO5, CHPH2, GTS3	Zm00001d017376	GRMZM2G169962	Retrotransposon-like protein		193829089	193856426	-	inside
115	5	CF1L1, FC1, CHLG1, ALAD1, CF1, MPEC1, SGRL1, MPMT1, GSA1, GTR3, GTR1, NYE2, LES22L2, YCF54, HCAR1, NYC1L1, HO6, PRPO5, CHPH2, GTS3	Zm00001d017377	GRMZM2G169967	Beta-expansin 3		193862002	193866500	+	inside
115	5	CF1L1, FC1, CHLG1, ALAD1, CF1, MPEC1, SGRL1, MPMT1, GSA1, GTR3, GTR1, NYE2, LES22L2, YCF54, HCAR1, NYC1L1, HO6, PRPO5, CHPH2, GTS3	Zm00001d017378	GRMZM2G169994	E3 ubiquitin-protein ligase RMA1		193867340	193868107	-	inside
115	5	CF1L1, FC1, CHLG1, ALAD1, CF1, MPEC1, SGRL1, MPMT1, GSA1, GTR3, GTR1, NYE2, LES22L2, YCF54, HCAR1, NYC1L1, HO6, PRPO5, CHPH2, GTS3	Zm00001d017379	GRMZM2G170008	Thioredoxin M1 chloroplastic	thioredoxin3	193879485	193884702	-	inside
115	5	CF1L1, FC1, CHLG1, ALAD1, CF1, MPEC1, SGRL1, MPMT1, GSA1, GTR3, GTR1, NYE2, LES22L2, YCF54, HCAR1, NYC1L1, HO6, PRPO5, CHPH2, GTS3	Zm00001d017380	GRMZM2G170016	Membrane steroid-binding protein 1		193887164	193890043	-	outside	6380
116	5	CHLH2, CHLG1, HCAR1, GTS2, PCR2, CHPH3/CHAO1, PRPO2, NYE1, PCR1, PRPO1	Zm00001d017465				196739819	196740310	-	inside
116	5	CHLH2, CHLG1, HCAR1, GTS2, PCR2, CHPH3/CHAO1, PRPO2, NYE1, PCR1, PRPO1	Zm00001d017466	GRMZM2G057386	Ethylene-responsive transcription factor ERF105	AP2-EREBP-transcription factor 107	196743195	196744184	+	inside
116	5	CHLH2, CHLG1, HCAR1, GTS2, PCR2, CHPH3/CHAO1, PRPO2, NYE1, PCR1, PRPO1	Zm00001d017467	GRMZM5G840002	3-isopropylmalate dehydratase small subunit 2		196750197	196753865	-	outside	4979
117	5	GGH2, HO7, GTS4, PRPO5, CHPH3/CHAO1, CHLD1, GTS2, NYC1, FC2, COX10b, PCR1, GGH1, PRPO4, GTR2, PRPO2, PCR3	Zm00001d017478	GRMZM2G041839	Ethylene-responsive transcription factor ERF035	AP2-EREBP-transcription factor 66	197222832	197223605	+	outside	-6731
117	5	GGH2, HO7, GTS4, PRPO5, CHPH3/CHAO1, CHLD1, GTS2, NYC1, FC2, COX10b, PCR1, GGH1, PRPO4, GTR2, PRPO2, PCR3	Zm00001d017479				197231776	197232303	-	inside
117	5	GGH2, HO7, GTS4, PRPO5, CHPH3/CHAO1, CHLD1, GTS2, NYC1, FC2, COX10b, PCR1, GGH1, PRPO4, GTR2, PRPO2, PCR3	Zm00001d017480	GRMZM5G816314	Ethylene-responsive transcription factor ERF035	AP2-EREBP-transcription factor 104	197251323	197252009	+	inside
117	5	GGH2, HO7, GTS4, PRPO5, CHPH3/CHAO1, CHLD1, GTS2, NYC1, FC2, COX10b, PCR1, GGH1, PRPO4, GTR2, PRPO2, PCR3	Zm00001d017481				197261310	197263939	-	inside
117	5	GGH2, HO7, GTS4, PRPO5, CHPH3/CHAO1, CHLD1, GTS2, NYC1, FC2, COX10b, PCR1, GGH1, PRPO4, GTR2, PRPO2, PCR3	Zm00001d017482	GRMZM2G056762	Uncharacterised conserved protein (UCP012943)		197272187	197275723	-	inside
117	5	GGH2, HO7, GTS4, PRPO5, CHPH3/CHAO1, CHLD1, GTS2, NYC1, FC2, COX10b, PCR1, GGH1, PRPO4, GTR2, PRPO2, PCR3	Zm00001d017485	GRMZM2G056908	tonoplast intrinsic protein2	tonoplast intrinsic protein2	197280407	197281892	-	inside
117	5	GGH2, HO7, GTS4, PRPO5, CHPH3/CHAO1, CHLD1, GTS2, NYC1, FC2, COX10b, PCR1, GGH1, PRPO4, GTR2, PRPO2, PCR3	Zm00001d017486	GRMZM2G157982	Zinc ion binding protein		197360610	197361301	-	outside	77276
118	5	RCCR1, FC1, MPMT1, NYE1, MPEC1, NYE2, OY1, GUN4, PCR3, PCR2	Zm00001d017571	GRMZM2G089396	Aluminum-activated malate transporter 10	aluminum-activated malate transporter homolog8	199954355	199956369	-	outside	-64619
118	5	RCCR1, FC1, MPMT1, NYE1, MPEC1, NYE2, OY1, GUN4, PCR3, PCR2	Zm00001d017573	GRMZM2G144097	Transcription factor bHLH157		200047657	200053076	+	inside
118	5	RCCR1, FC1, MPMT1, NYE1, MPEC1, NYE2, OY1, GUN4, PCR3, PCR2	Zm00001d017574	GRMZM2G151009	ORMDL family protein		200131675	200141300	+	outside	62567
119	5	GGH2, GTS2, GTS3, FC1, LES22, CPX2, GGH1, NYE1	Zm00001d017814	GRMZM2G341957			207564435	207564833	-	outside	-50359
119	5	GGH2, GTS2, GTS3, FC1, LES22, CPX2, GGH1, NYE1	Zm00001d017817				207626509	207626934	-	inside
119	5	GGH2, GTS2, GTS3, FC1, LES22, CPX2, GGH1, NYE1	Zm00001d017818	GRMZM2G079352	Protease Do-like 7		207638868	207671710	-	inside
119	5	GGH2, GTS2, GTS3, FC1, LES22, CPX2, GGH1, NYE1	Zm00001d017820	GRMZM2G164912	Galactan beta-14-galactosyltransferase GALS1		207733647	207736615	-	outside	94567
120	5	GGH2, RCCR1, GSA1, CHLD1, GTS4, PCR2, NYC1L1, CF1L1, HO3, PCR3	Zm00001d017908	GRMZM2G317450	Transcription factor BIM3	bHLH-transcription factor 156	209974275	209978114	-	outside	-6469
120	5	GGH2, RCCR1, GSA1, CHLD1, GTS4, PCR2, NYC1L1, CF1L1, HO3, PCR3	Zm00001d017911	GRMZM2G020799	basic leucine-zipper 58	bZIP-transcription factor 13	210005007	210005537	+	inside
120	5	GGH2, RCCR1, GSA1, CHLD1, GTS4, PCR2, NYC1L1, CF1L1, HO3, PCR3	Zm00001d017912	GRMZM2G315726	LAG1 longevity assurance homolog 3	TRAM/LAG/CRN8 12	210036826	210039426	+	outside	21373
121	5	GGH1, PRPO2, LES22, COX10b, CHLH2, LLS1L5, HO6, LES22L2	Zm00001d017975	GRMZM2G376105			211124623	211124865	+	outside	-24443
121	5	GGH1, PRPO2, LES22, COX10b, CHLH2, LLS1L5, HO6, LES22L2	Zm00001d017976	GRMZM2G151204	Immediate-early fungal elicitor protein CMPG1		211152775	211154133	-	inside
121	5	GGH1, PRPO2, LES22, COX10b, CHLH2, LLS1L5, HO6, LES22L2	Zm00001d017977	GRMZM2G151223	histidine kinase1	hairy sheath frayed1	211161703	211171628	+	inside
121	5	GGH1, PRPO2, LES22, COX10b, CHLH2, LLS1L5, HO6, LES22L2	Zm00001d017978	GRMZM2G151257	Endoglucanase 1		211180278	211183912	+	inside
121	5	GGH1, PRPO2, LES22, COX10b, CHLH2, LLS1L5, HO6, LES22L2	Zm00001d017979	GRMZM2G163325	Dynamin-2A		211184326	211211518	-	outside	3015
122	5	LLS1L1, OY1, LES22, CHLD1, CHLH1, GGH1, MPMT1, GTR1	Zm00001d018154		Beta-adaptin-like protein C		215609881	215612833	+	outside	-51302
122	5	LLS1L1, OY1, LES22, CHLD1, CHLH1, GGH1, MPMT1, GTR1	Zm00001d018155	GRMZM2G103128	Galactoside 2-alpha-L-fucosyltransferase		215683238	215688199	+	inside
122	5	LLS1L1, OY1, LES22, CHLD1, CHLH1, GGH1, MPMT1, GTR1	Zm00001d018156	GRMZM2G404762	Galactoside 2-alpha-L-fucosyltransferase		215689465	215692994	+	inside
122	5	LLS1L1, OY1, LES22, CHLD1, CHLH1, GGH1, MPMT1, GTR1	Zm00001d018157	GRMZM2G103101	light harvesting complex a/b protein4	light harvesting complex a/b protein4	215693591	215695288	-	outside	2721
123	5	FC1, RCCR1, LES28, LES22, CHAO2, PCR3, CHLH1, GTR1, PRPO1, DVR1, MPMT1, SGRL1	Zm00001d018204	GRMZM5G852833			216549186	216551310	+	outside	-32484
123	5	FC1, RCCR1, LES28, LES22, CHAO2, PCR3, CHLH1, GTR1, PRPO1, DVR1, MPMT1, SGRL1	Zm00001d018206	GRMZM5G878558	Nitrate reductase [NADH] 2	nitrate reductase2	216589277	216592402	-	inside
123	5	FC1, RCCR1, LES28, LES22, CHAO2, PCR3, CHLH1, GTR1, PRPO1, DVR1, MPMT1, SGRL1	Zm00001d018207	GRMZM2G104920	Ubiquitin ligase protein COP1	ubiquitin-protein ligase13	216597825	216606598	-	inside
123	5	FC1, RCCR1, LES28, LES22, CHAO2, PCR3, CHLH1, GTR1, PRPO1, DVR1, MPMT1, SGRL1	Zm00001d018208	GRMZM2G083886	protein%3B Tyrosine specific protein phosphatase-like	GeBP-transcription factor 17	216608861	216609928	-	inside
123	5	FC1, RCCR1, LES28, LES22, CHAO2, PCR3, CHLH1, GTR1, PRPO1, DVR1, MPMT1, SGRL1	Zm00001d018209	GRMZM2G084086	Tyrosine specific protein phosphatase family protein		216610165	216612671	-	inside
123	5	FC1, RCCR1, LES28, LES22, CHAO2, PCR3, CHLH1, GTR1, PRPO1, DVR1, MPMT1, SGRL1	Zm00001d018210	GRMZM2G084116			216621754	216622970	-	inside
123	5	FC1, RCCR1, LES28, LES22, CHAO2, PCR3, CHLH1, GTR1, PRPO1, DVR1, MPMT1, SGRL1	Zm00001d018211	GRMZM2G052422	1-aminocyclopropane-1-carboxylate oxidase35	1-aminocyclopropane-1-carboxylate oxidase35	216633702	216636170	+	inside
123	5	FC1, RCCR1, LES28, LES22, CHAO2, PCR3, CHLH1, GTR1, PRPO1, DVR1, MPMT1, SGRL1	Zm00001d018213				216728454	216729881	+	outside	91574
124	5	CF1L1, YCF54, HCAR1, FC3, CHLH1, COX10a, NYE1, PCR2	Zm00001d018335	GRMZM2G040890	Protein SUPPRESSOR OF MAX2 1		218656526	218660119	-	outside	-44765
124	5	CF1L1, YCF54, HCAR1, FC3, CHLH1, COX10a, NYE1, PCR2	Zm00001d018336	GRMZM2G083788	Transmembrane amino acid transporter family protein	amino acid/auxin permease37	218712053	218717522	-	inside
124	5	CF1L1, YCF54, HCAR1, FC3, CHLH1, COX10a, NYE1, PCR2	Zm00001d018337	GRMZM2G468932	60S ribosome subunit biogenesis protein NIP7 homolog		218726916	218727482	-	outside	8899
125	5	LES22, NYE2, PRPO2, LES22L1, GTS5, FC2, GTR3, NEC4	Zm00001d018356	GRMZM2G318662			219142628	219145001	+	outside	-11119
125	5	LES22, NYE2, PRPO2, LES22L1, GTS5, FC2, GTR3, NEC4	Zm00001d018358	GRMZM2G018484	Protein TIC 55 chloroplastic		219156200	219158425	+	inside
125	5	LES22, NYE2, PRPO2, LES22L1, GTS5, FC2, GTR3, NEC4	Zm00001d018359	GRMZM2G018103	Serinc-domain containing serine and sphingolipid biosynthesis protein		219158470	219161256	-	inside
125	5	LES22, NYE2, PRPO2, LES22L1, GTS5, FC2, GTR3, NEC4	Zm00001d018360	GRMZM2G017923	Zinc finger CCCH domain-containing protein 22		219161503	219165844	-	inside
125	5	LES22, NYE2, PRPO2, LES22L1, GTS5, FC2, GTR3, NEC4	Zm00001d018361	GRMZM2G017868	Nudix hydrolase 3		219166361	219166669	+	inside
125	5	LES22, NYE2, PRPO2, LES22L1, GTS5, FC2, GTR3, NEC4	Zm00001d018362	GRMZM2G318635	Protein TSS		219168490	219178653	-	inside
125	5	LES22, NYE2, PRPO2, LES22L1, GTS5, FC2, GTR3, NEC4	Zm00001d018363	GRMZM2G119782	Probable steroid-binding protein 3	membrane steroid-binding protein1	219212152	219212466	+	outside	30683
126	5	PHAO1, GTR1, COX10b, NYE2, CHLH2, NYC1, ELM2, FC1	Zm00001d018436				220842394	220843750	+	outside	-35361
126	5	PHAO1, GTR1, COX10b, NYE2, CHLH2, NYC1, ELM2, FC1	Zm00001d018437	GRMZM2G150862	Desiccation-associated protein		220882048	220882934	-	inside
126	5	PHAO1, GTR1, COX10b, NYE2, CHLH2, NYC1, ELM2, FC1	Zm00001d018438	GRMZM2G150876	Ypt/Rab-GAP domain of gyp1p superfamily protein		220885277	220890325	-	inside
126	5	PHAO1, GTR1, COX10b, NYE2, CHLH2, NYC1, ELM2, FC1	Zm00001d018439	GRMZM2G150912	endoribonucleases		220890838	220895860	-	inside
126	5	PHAO1, GTR1, COX10b, NYE2, CHLH2, NYC1, ELM2, FC1	Zm00001d018440	GRMZM2G150932	casein kinase I		220896917	220900829	-	inside
126	5	PHAO1, GTR1, COX10b, NYE2, CHLH2, NYC1, ELM2, FC1	Zm00001d018441	GRMZM2G150984	P-loop containing nucleoside triphosphate hydrolases superfamily protein		220902906	220907799	-	inside
126	5	PHAO1, GTR1, COX10b, NYE2, CHLH2, NYC1, ELM2, FC1	Zm00001d018443	GRMZM2G058289	Ankyrin repeat family protein		220931187	220935179	+	outside	20580
127	5	PRPO3, CHPH1, SGRL1, HO6, CHLH1, GTS4, PRPO1, PCR1, HO2, NYE2	Zm00001d018508	GRMZM2G155699	DNA-binding protein		222085925	222086662	+	outside	-24553
127	5	PRPO3, CHPH1, SGRL1, HO6, CHLH1, GTS4, PRPO1, PCR1, HO2, NYE2	Zm00001d018509	GRMZM2G045227			222113076	222115201	+	inside
127	5	PRPO3, CHPH1, SGRL1, HO6, CHLH1, GTS4, PRPO1, PCR1, HO2, NYE2	Zm00001d018510	GRMZM2G344974			222118821	222119375	-	inside
127	5	PRPO3, CHPH1, SGRL1, HO6, CHLH1, GTS4, PRPO1, PCR1, HO2, NYE2	Zm00001d018511	GRMZM2G045286	Probable E3 ubiquitin-protein ligase RHB1A		222127237	222130356	-	inside
127	5	PRPO3, CHPH1, SGRL1, HO6, CHLH1, GTS4, PRPO1, PCR1, HO2, NYE2	Zm00001d018512	GRMZM2G108739	Ubiquitin carboxyl-terminal hydrolase 2		222155942	222159306	+	outside	3211
128	6	HO2, COX10b, PCR1, GTR2, GGH1, GGH2, CF1, CHLG1, LLS1L5	Zm00001d035693	GRMZM2G176455	REX1 DNA Repair family protein		41341177	41342608	-	outside	-45808
128	6	HO2, COX10b, PCR1, GTR2, GGH1, GGH2, CF1, CHLG1, LLS1L5	Zm00001d035694	GRMZM2G015872			41469544	41470458	-	outside	56608
129	6	CHAO2, NEC4, FC3, ALAD1, PRPO5, YCF54, MPEC1, OY1, GSA1, CF1, MPMT1, PHAO1, PRPO3	Zm00001d036004	GRMZM2G078458	SET domain-containing protein		65324773	65335323	-	outside	-12532
129	6	CHAO2, NEC4, FC3, ALAD1, PRPO5, YCF54, MPEC1, OY1, GSA1, CF1, MPMT1, PHAO1, PRPO3	Zm00001d036006	GRMZM2G122013			65374441	65376839	+	inside
129	6	CHAO2, NEC4, FC3, ALAD1, PRPO5, YCF54, MPEC1, OY1, GSA1, CF1, MPMT1, PHAO1, PRPO3	Zm00001d036008	GRMZM2G178756	calcium dependent protein kinase14	calcium dependent protein kinase14	65514626	65517557	-	inside
129	6	CHAO2, NEC4, FC3, ALAD1, PRPO5, YCF54, MPEC1, OY1, GSA1, CF1, MPMT1, PHAO1, PRPO3	Zm00001d036010	GRMZM2G479703	Oligopeptide transporter 7		65519482	65524396	+	outside	411
130	6	HO2, DVR1, SUM2, SUM1, CHLH1, PCR2, MPEC2, MPEC1, NYE1	Zm00001d036684		Protein FATTY ACID EXPORT 1 chloroplastic		97508062	97510725	+	outside	-64658
130	6	HO2, DVR1, SUM2, SUM1, CHLH1, PCR2, MPEC2, MPEC1, NYE1	Zm00001d036688	GRMZM2G414826	Putative DUF231 domain containing family protein		97591793	97593944	-	inside
130	6	HO2, DVR1, SUM2, SUM1, CHLH1, PCR2, MPEC2, MPEC1, NYE1	Zm00001d036689	AC213050.3_FG001	RNA-directed DNA polymerase (reverse transcriptase)	empty pericarp2441	97601417	97603639	+	inside
130	6	HO2, DVR1, SUM2, SUM1, CHLH1, PCR2, MPEC2, MPEC1, NYE1	Zm00001d036690	AC213050.3_FG002	OSJNBa0041A02.21 protein%3B protein		97725849	97726826	+	outside	117502
131	6	CHAO2, YCF54, CF1, SGRL1, MPMT1, OY1, GUN4, MPEC1	Zm00001d036812	GRMZM2G061545	Zinc finger protein WIP2		101681449	101689673	-	outside	22649
132	6	HO7, DVR1, GUN4, LES22L2, PCR1, GTS2, CHLH1, ELM2	Zm00001d037329	GRMZM2G382711	Encodes a protein whose expression is responsive to nematode infection.		121594560	121597848	+	inside
133	6	SGRL1, YCF54, PRPO2, CF1L1, CF1, PRPO1, OY1, CHLG1, GTS4, HO3, PCR2, COX10a	Zm00001d037358	AC209629.2_FG003			122753045	122753539	-	outside	-3717
133	6	SGRL1, YCF54, PRPO2, CF1L1, CF1, PRPO1, OY1, CHLG1, GTS4, HO3, PCR2, COX10a	Zm00001d037359	GRMZM2G095404	Peroxidase 11		122793612	122795290	-	inside
133	6	SGRL1, YCF54, PRPO2, CF1L1, CF1, PRPO1, OY1, CHLG1, GTS4, HO3, PCR2, COX10a	Zm00001d037360	GRMZM2G396632	Putative bZIP transcription factor superfamily protein	bZIP-transcription factor 59	122835847	122836443	-	outside	24892
134	6	GTR1, CF1, GSA1, ALAD1, PCR3, MPMT1, CHLH1, PCR1, CHLH2, FC1, GTR2	Zm00001d037691	GRMZM5G864847	IAA16-auxin-responsive Aux/IAA family member	barren inflorescence4	134088831	134092670	-	outside	-123312
134	6	GTR1, CF1, GSA1, ALAD1, PCR3, MPMT1, CHLH1, PCR1, CHLH2, FC1, GTR2	Zm00001d037693	GRMZM5G886257	Malic enzyme	malic enzyme5	134212972	134216929	+	inside
134	6	GTR1, CF1, GSA1, ALAD1, PCR3, MPMT1, CHLH1, PCR1, CHLH2, FC1, GTR2	Zm00001d037694	GRMZM2G124890	Histidine-containing phosphotransfer protein 4		134242491	134244435	+	outside	7966
135	6	CHLG1, CPX2, FC2, PRPO2, NYC1L1, FC3, FC1, DVR1, OY1	Zm00001d038447	GRMZM5G869403	exocyst subunit exo70 family protein B2		157414914	157416701	-	outside	-1784
135	6	CHLG1, CPX2, FC2, PRPO2, NYC1L1, FC3, FC1, DVR1, OY1	Zm00001d038448	AC209257.4_FG008			157417466	157418730	+	inside
135	6	CHLG1, CPX2, FC2, PRPO2, NYC1L1, FC3, FC1, DVR1, OY1	Zm00001d038449	GRMZM2G169943	Sorting nexin 2B		157427258	157434499	+	inside
135	6	CHLG1, CPX2, FC2, PRPO2, NYC1L1, FC3, FC1, DVR1, OY1	Zm00001d038450	GRMZM2G169953			157437621	157438151	+	inside
135	6	CHLG1, CPX2, FC2, PRPO2, NYC1L1, FC3, FC1, DVR1, OY1	Zm00001d038451	GRMZM2G169966	Putative WRKY DNA-binding domain superfamily protein	WRKY-transcription factor 57	157439807	157442874	-	inside
135	6	CHLG1, CPX2, FC2, PRPO2, NYC1L1, FC3, FC1, DVR1, OY1	Zm00001d038452	GRMZM2G127297	ENTH/VHS/GAT family protein		157515617	157520471	+	outside	65368
136	6	HCAR1, LLS1, NYE2, CF1, CHLG1, COX10b, CHAO2, SUM2, CHLH1, SUM1, LES22L3, SHFC1, PRPO3	Zm00001d038484	AC214817.3_FG007	protein kinase-related		158474752	158475523	+	outside	-2688
136	6	HCAR1, LLS1, NYE2, CF1, CHLG1, COX10b, CHAO2, SUM2, CHLH1, SUM1, LES22L3, SHFC1, PRPO3	Zm00001d038485	GRMZM2G083470	Serine/threonine-protein kinase STN8 chloroplastic		158494145	158500979	+	inside
136	6	HCAR1, LLS1, NYE2, CF1, CHLG1, COX10b, CHAO2, SUM2, CHLH1, SUM1, LES22L3, SHFC1, PRPO3	Zm00001d038486	GRMZM2G701204	Thioredoxin		158501038	158506272	-	inside
136	6	HCAR1, LLS1, NYE2, CF1, CHLG1, COX10b, CHAO2, SUM2, CHLH1, SUM1, LES22L3, SHFC1, PRPO3	Zm00001d038487	AC214817.3_FG004	Putative leucine-rich repeat receptor-like protein kinase family protein		158506547	158512560	-	inside
136	6	HCAR1, LLS1, NYE2, CF1, CHLG1, COX10b, CHAO2, SUM2, CHLH1, SUM1, LES22L3, SHFC1, PRPO3	Zm00001d038488				158514275	158514634	-	inside
136	6	HCAR1, LLS1, NYE2, CF1, CHLG1, COX10b, CHAO2, SUM2, CHLH1, SUM1, LES22L3, SHFC1, PRPO3	Zm00001d038489	GRMZM2G701206	proline-rich family protein		158517969	158522683	-	inside
136	6	HCAR1, LLS1, NYE2, CF1, CHLG1, COX10b, CHAO2, SUM2, CHLH1, SUM1, LES22L3, SHFC1, PRPO3	Zm00001d038490	GRMZM2G701207	V-type proton ATPase subunit E2		158527082	158528668	+	outside	8173
137	6	PRPO2, PCR3, NYE2, FC1, NEC4, NYE1, CPX2, SUM2, GTR3	Zm00001d038508	GRMZM2G163468	NADH dehydrogenase [ubiquinone] 1 alpha subcomplex subunit 1		158903333	158906310	+	outside	-376
137	6	PRPO2, PCR3, NYE2, FC1, NEC4, NYE1, CPX2, SUM2, GTR3	Zm00001d038509	GRMZM2G163459	Whole genome shotgun sequence of line PN40024 scaffold_56.assembly12x (Fragment)		158906302	158909167	-	inside
137	6	PRPO2, PCR3, NYE2, FC1, NEC4, NYE1, CPX2, SUM2, GTR3	Zm00001d038510	GRMZM2G163440	Pentatricopeptide repeat-containing protein		158911676	158913989	+	inside
137	6	PRPO2, PCR3, NYE2, FC1, NEC4, NYE1, CPX2, SUM2, GTR3	Zm00001d038511	GRMZM2G167673	gibberellin 1617-oxidase1	gibberellin 16,17-oxidase1	158957756	158969636	+	outside	34959
138	6	ELM2, FC3, ELM1, HCAR1, MPEC2, SGRL1, CHPH2, PHAO1	Zm00001d038583	GRMZM2G383623	Structural maintenance of chromosomes protein	structural maintenance of chromosomes4	160510691	160523981	+	outside	-5493
138	6	ELM2, FC3, ELM1, HCAR1, MPEC2, SGRL1, CHPH2, PHAO1	Zm00001d038584	GRMZM2G020016	Putative AP2/EREBP transcription factor superfamily protein	AP2-EREBP-transcription factor 42	160527296	160527928	-	inside
138	6	ELM2, FC3, ELM1, HCAR1, MPEC2, SGRL1, CHPH2, PHAO1	Zm00001d038585	GRMZM2G020150	Putative AP2/EREBP transcription factor superfamily protein	AP2-EREBP-transcription factor 196	160539493	160540155	-	inside
138	6	ELM2, FC3, ELM1, HCAR1, MPEC2, SGRL1, CHPH2, PHAO1	Zm00001d038586	AC226373.2_FG009	Cysteine proteinase inhibitor [Source:UniProtKB/TrEMBL%3BAcc:A0A1D6M7D2]		160544165	160544485	+	inside
138	6	ELM2, FC3, ELM1, HCAR1, MPEC2, SGRL1, CHPH2, PHAO1	Zm00001d038587	AC226373.2_FG010	Protein FRIGIDA-ESSENTIAL 1		160544943	160563220	-	inside
138	6	ELM2, FC3, ELM1, HCAR1, MPEC2, SGRL1, CHPH2, PHAO1	Zm00001d038589	GRMZM2G162699	Glyoxysomal processing protease glyoxysomal		160579671	160585683	-	outside	33375
139	6	GTS2, YCF54, CHLG1, CF1, LES22, GTR1, OY1, GUN4, COX10b, PCR2, HO6, COX10a, PHAO1, ELM2, HO2, CF1L1	Zm00001d038671	GRMZM2G104955	Topoisomerase II-associated protein PAT1		162280368	162287252	-	outside	-55431
139	6	GTS2, YCF54, CHLG1, CF1, LES22, GTR1, OY1, GUN4, COX10b, PCR2, HO6, COX10a, PHAO1, ELM2, HO2, CF1L1	Zm00001d038672	GRMZM2G375904	Putative AGC protein kinase family protein		162349398	162358421	+	inside
139	6	GTS2, YCF54, CHLG1, CF1, LES22, GTR1, OY1, GUN4, COX10b, PCR2, HO6, COX10a, PHAO1, ELM2, HO2, CF1L1	Zm00001d038673		S-adenosyl-L-methionine-dependent methyltransferases superfamily protein		162361472	162373818	+	inside
139	6	GTS2, YCF54, CHLG1, CF1, LES22, GTR1, OY1, GUN4, COX10b, PCR2, HO6, COX10a, PHAO1, ELM2, HO2, CF1L1	Zm00001d038675		SEC14 cytosolic factor family protein / phosphoglyceride transfer family protein		162375302	162385552	+	inside
139	6	GTS2, YCF54, CHLG1, CF1, LES22, GTR1, OY1, GUN4, COX10b, PCR2, HO6, COX10a, PHAO1, ELM2, HO2, CF1L1	Zm00001d038676	GRMZM2G074792	Probable xyloglucan glycosyltransferase 12		162387696	162391572	+	inside
139	6	GTS2, YCF54, CHLG1, CF1, LES22, GTR1, OY1, GUN4, COX10b, PCR2, HO6, COX10a, PHAO1, ELM2, HO2, CF1L1	Zm00001d038678	GRMZM2G371313			162432307	162441044	+	inside
139	6	GTS2, YCF54, CHLG1, CF1, LES22, GTR1, OY1, GUN4, COX10b, PCR2, HO6, COX10a, PHAO1, ELM2, HO2, CF1L1	Zm00001d038680	GRMZM2G070192	CLE family OsCLE508 protein	clavata3/esr-related22	162442729	162443088	-	inside
139	6	GTS2, YCF54, CHLG1, CF1, LES22, GTR1, OY1, GUN4, COX10b, PCR2, HO6, COX10a, PHAO1, ELM2, HO2, CF1L1	Zm00001d038681	GRMZM2G143714			162449712	162452059	-	inside
139	6	GTS2, YCF54, CHLG1, CF1, LES22, GTR1, OY1, GUN4, COX10b, PCR2, HO6, COX10a, PHAO1, ELM2, HO2, CF1L1	Zm00001d038682	GRMZM2G143791	PLASMODESMATA CALLOSE-BINDING PROTEIN 2		162456348	162458601	+	inside
139	6	GTS2, YCF54, CHLG1, CF1, LES22, GTR1, OY1, GUN4, COX10b, PCR2, HO6, COX10a, PHAO1, ELM2, HO2, CF1L1	Zm00001d038683	GRMZM2G120151	Transcription factor TCP5	TCP-transcription factor 23	162529258	162530154	+	inside
139	6	GTS2, YCF54, CHLG1, CF1, LES22, GTR1, OY1, GUN4, COX10b, PCR2, HO6, COX10a, PHAO1, ELM2, HO2, CF1L1	Zm00001d038684	GRMZM2G120173	hydroxyproline-rich glycoprotein family protein		162562559	162568746	+	inside
139	6	GTS2, YCF54, CHLG1, CF1, LES22, GTR1, OY1, GUN4, COX10b, PCR2, HO6, COX10a, PHAO1, ELM2, HO2, CF1L1	Zm00001d038685	GRMZM2G120175	Probable magnesium transporter NIPA6		162571773	162577138	+	inside
139	6	GTS2, YCF54, CHLG1, CF1, LES22, GTR1, OY1, GUN4, COX10b, PCR2, HO6, COX10a, PHAO1, ELM2, HO2, CF1L1	Zm00001d038686	GRMZM2G176133		50S ribosomal protein L33	162595881	162598103	+	inside
139	6	GTS2, YCF54, CHLG1, CF1, LES22, GTR1, OY1, GUN4, COX10b, PCR2, HO6, COX10a, PHAO1, ELM2, HO2, CF1L1	Zm00001d038687	GRMZM2G480074	Beta-arabinofuranosyltransferase RAY1		162598342	162601795	-	inside
139	6	GTS2, YCF54, CHLG1, CF1, LES22, GTR1, OY1, GUN4, COX10b, PCR2, HO6, COX10a, PHAO1, ELM2, HO2, CF1L1	Zm00001d038688	GRMZM2G176217	Rho-related protein6	Rho-related protein6	162602604	162605160	+	inside
139	6	GTS2, YCF54, CHLG1, CF1, LES22, GTR1, OY1, GUN4, COX10b, PCR2, HO6, COX10a, PHAO1, ELM2, HO2, CF1L1	Zm00001d038689	GRMZM2G176396	Proline iminopeptidase		162605299	162610720	-	inside
139	6	GTS2, YCF54, CHLG1, CF1, LES22, GTR1, OY1, GUN4, COX10b, PCR2, HO6, COX10a, PHAO1, ELM2, HO2, CF1L1	Zm00001d038690	GRMZM2G176519	CBL-interacting serine/threonine-protein kinase 18	calcineurin B-like-interacting protein kinase12	162618614	162620125	+	inside
139	6	GTS2, YCF54, CHLG1, CF1, LES22, GTR1, OY1, GUN4, COX10b, PCR2, HO6, COX10a, PHAO1, ELM2, HO2, CF1L1	Zm00001d038691	GRMZM2G435445	Tubby-like F-box protein 7	TUB-transcription factor 5	162624149	162628635	+	inside
139	6	GTS2, YCF54, CHLG1, CF1, LES22, GTR1, OY1, GUN4, COX10b, PCR2, HO6, COX10a, PHAO1, ELM2, HO2, CF1L1	Zm00001d038692	GRMZM2G134846			162628784	162630681	-	inside
139	6	GTS2, YCF54, CHLG1, CF1, LES22, GTR1, OY1, GUN4, COX10b, PCR2, HO6, COX10a, PHAO1, ELM2, HO2, CF1L1	Zm00001d038693	GRMZM2G435475	Dof zinc finger protein DOF1.5	C2C2-Dof-transcription factor 10	162633220	162633915	+	inside
139	6	GTS2, YCF54, CHLG1, CF1, LES22, GTR1, OY1, GUN4, COX10b, PCR2, HO6, COX10a, PHAO1, ELM2, HO2, CF1L1	Zm00001d038694		NAD(P)-binding Rossmann-fold superfamily protein		162651737	162653521	-	outside	17941
140	6	PCR2, LLS1L5, GGH2, CPX2, GTR1, CF1L1, PCR1, OY1	Zm00001d038726	GRMZM2G141762	GDSL esterase/lipase		163374060	163375768	-	outside	-3407
140	6	PCR2, LLS1L5, GGH2, CPX2, GTR1, CF1L1, PCR1, OY1	Zm00001d038727				163382656	163382940	+	inside
140	6	PCR2, LLS1L5, GGH2, CPX2, GTR1, CF1L1, PCR1, OY1	Zm00001d038728	GRMZM2G001304	trehalose-6-phosphate synthase12	trehalose-6-phosphate synthase12	163411334	163420782	+	outside	1102
141	6	GTR3, CF1, ALAD1, GUN4, LES22L1, PRPO3, GTS5, LES28, SUM2	Zm00001d039078	GRMZM2G163359	Putative pentatricopeptide repeat family protein		169680125	169682173	-	outside	-3013
141	6	GTR3, CF1, ALAD1, GUN4, LES22L1, PRPO3, GTS5, LES28, SUM2	Zm00001d039079	GRMZM5G829778	isocitrate dehydrogenase2	isocitrate dehydrogenase2	169685197	169688921	+	inside
141	6	GTR3, CF1, ALAD1, GUN4, LES22L1, PRPO3, GTS5, LES28, SUM2	Zm00001d039080	GRMZM5G891280	DNA binding protein%253B Putative MADS-box transcription factor family protein	MADS-transcription factor 70	169689637	169690380	-	inside
141	6	GTR3, CF1, ALAD1, GUN4, LES22L1, PRPO3, GTS5, LES28, SUM2	Zm00001d039081	GRMZM5G855337	CTP synthase family protein		169691992	169698377	-	inside
141	6	GTR3, CF1, ALAD1, GUN4, LES22L1, PRPO3, GTS5, LES28, SUM2	Zm00001d039082	GRMZM5G814101		VQ motif-transcription factor37	169711274	169712224	+	outside	1110
142	7	LES22, SUM2, NYE1, PCR3, MPMT1, GUN4, GSA1, GTS3, OY1, CHAO2, CHLH1, FC3, ALAD1, YCF54, PRPO4, MPEC1, CF1L1, NYC1	Zm00001d018655				1981750	1982556	-	outside	-8044
142	7	LES22, SUM2, NYE1, PCR3, MPMT1, GUN4, GSA1, GTS3, OY1, CHAO2, CHLH1, FC3, ALAD1, YCF54, PRPO4, MPEC1, CF1L1, NYC1	Zm00001d018656	GRMZM2G018721	Probable WRKY transcription factor 57	WRKY-transcription factor 85	2050308	2051829	+	outside	34644
143	7	SGRL1, SHFC1, HO6, LES22L3, DVR1, PRPO3, CHPH1, CPX2, LLS1L1, PHAO1, PCR2, CHLG1, GGH1, PRPO4, NYC1L1, OY1, HCAR1, COX15	Zm00001d018716	GRMZM2G470010	Galactoside 2-alpha-L-fucosyltransferase		3035471	3037392	+	outside	-31859
143	7	SGRL1, SHFC1, HO6, LES22L3, DVR1, PRPO3, CHPH1, CPX2, LLS1L1, PHAO1, PCR2, CHLG1, GGH1, PRPO4, NYC1L1, OY1, HCAR1, COX15	Zm00001d018717	GRMZM2G145654			3068238	3068822	+	inside
143	7	SGRL1, SHFC1, HO6, LES22L3, DVR1, PRPO3, CHPH1, CPX2, LLS1L1, PHAO1, PCR2, CHLG1, GGH1, PRPO4, NYC1L1, OY1, HCAR1, COX15	Zm00001d018718	GRMZM2G145633	Plastid division protein PDV2		3073742	3077525	-	inside
143	7	SGRL1, SHFC1, HO6, LES22L3, DVR1, PRPO3, CHPH1, CPX2, LLS1L1, PHAO1, PCR2, CHLG1, GGH1, PRPO4, NYC1L1, OY1, HCAR1, COX15	Zm00001d018719	GRMZM2G350205	Electron transporter		3078149	3082707	-	inside
143	7	SGRL1, SHFC1, HO6, LES22L3, DVR1, PRPO3, CHPH1, CPX2, LLS1L1, PHAO1, PCR2, CHLG1, GGH1, PRPO4, NYC1L1, OY1, HCAR1, COX15	Zm00001d018720				3082813	3083798	-	inside
143	7	SGRL1, SHFC1, HO6, LES22L3, DVR1, PRPO3, CHPH1, CPX2, LLS1L1, PHAO1, PCR2, CHLG1, GGH1, PRPO4, NYC1L1, OY1, HCAR1, COX15	Zm00001d018722		phosphoprotein phosphatase inhibitors		3098353	3100099	+	inside
143	7	SGRL1, SHFC1, HO6, LES22L3, DVR1, PRPO3, CHPH1, CPX2, LLS1L1, PHAO1, PCR2, CHLG1, GGH1, PRPO4, NYC1L1, OY1, HCAR1, COX15	Zm00001d018724	GRMZM2G044060	transducin family protein / WD-40 repeat family protein		3127808	3138251	-	inside
143	7	SGRL1, SHFC1, HO6, LES22L3, DVR1, PRPO3, CHPH1, CPX2, LLS1L1, PHAO1, PCR2, CHLG1, GGH1, PRPO4, NYC1L1, OY1, HCAR1, COX15	Zm00001d018725	GRMZM2G044174			3139241	3139651	-	inside
143	7	SGRL1, SHFC1, HO6, LES22L3, DVR1, PRPO3, CHPH1, CPX2, LLS1L1, PHAO1, PCR2, CHLG1, GGH1, PRPO4, NYC1L1, OY1, HCAR1, COX15	Zm00001d018727	GRMZM2G044194	phytosulfokine peptide precursor1	phytosulfokine peptide precursor1	3152513	3153505	-	inside
143	7	SGRL1, SHFC1, HO6, LES22L3, DVR1, PRPO3, CHPH1, CPX2, LLS1L1, PHAO1, PCR2, CHLG1, GGH1, PRPO4, NYC1L1, OY1, HCAR1, COX15	Zm00001d018728		Phytochrome B		3154563	3155688	+	inside
143	7	SGRL1, SHFC1, HO6, LES22L3, DVR1, PRPO3, CHPH1, CPX2, LLS1L1, PHAO1, PCR2, CHLG1, GGH1, PRPO4, NYC1L1, OY1, HCAR1, COX15	Zm00001d018729	GRMZM2G438652	BZIP transcription factor family protein	bZIP-transcription factor 51	3195528	3196172	+	inside
143	7	SGRL1, SHFC1, HO6, LES22L3, DVR1, PRPO3, CHPH1, CPX2, LLS1L1, PHAO1, PCR2, CHLG1, GGH1, PRPO4, NYC1L1, OY1, HCAR1, COX15	Zm00001d018730	GRMZM2G006071	RNA-binding protein 1		3302379	3306900	+	inside
143	7	SGRL1, SHFC1, HO6, LES22L3, DVR1, PRPO3, CHPH1, CPX2, LLS1L1, PHAO1, PCR2, CHLG1, GGH1, PRPO4, NYC1L1, OY1, HCAR1, COX15	Zm00001d018731	GRMZM2G008234	AP2-like ethylene-responsive transcription factor ANT	AP2-EREBP-transcription factor 114	3330940	3335717	+	inside
143	7	SGRL1, SHFC1, HO6, LES22L3, DVR1, PRPO3, CHPH1, CPX2, LLS1L1, PHAO1, PCR2, CHLG1, GGH1, PRPO4, NYC1L1, OY1, HCAR1, COX15	Zm00001d018732	GRMZM2G008061	Chaperone DnaJ-domain superfamily protein		3338958	3343406	-	outside	1341
144	7	HO3, PHAO1, LLS1, PRPO4, LES22L2, PRPO1, MPMT1, DVR1, CF1, SUM1, GSA1, CHLG1, LES22L1, LES22L3	Zm00001d018794	GRMZM2G011858	Ferredoxin--NADP reductase	ferredoxin NADP reductase2	5353809	5359209	-	outside	-3354
144	7	HO3, PHAO1, LLS1, PRPO4, LES22L2, PRPO1, MPMT1, DVR1, CF1, SUM1, GSA1, CHLG1, LES22L1, LES22L3	Zm00001d018795	GRMZM2G012031	187-kDa microtubule-associated protein AIR9		5365547	5386515	+	inside
144	7	HO3, PHAO1, LLS1, PRPO4, LES22L2, PRPO1, MPMT1, DVR1, CF1, SUM1, GSA1, CHLG1, LES22L1, LES22L3	Zm00001d018796	GRMZM2G012324	High-light-induced protein chloroplastic		5386556	5387686	-	inside
144	7	HO3, PHAO1, LLS1, PRPO4, LES22L2, PRPO1, MPMT1, DVR1, CF1, SUM1, GSA1, CHLG1, LES22L1, LES22L3	Zm00001d018797	GRMZM2G012397	photosystem I reaction center6	photosystem I reaction center6	5387875	5388613	+	inside
144	7	HO3, PHAO1, LLS1, PRPO4, LES22L2, PRPO1, MPMT1, DVR1, CF1, SUM1, GSA1, CHLG1, LES22L1, LES22L3	Zm00001d018798	GRMZM2G013114	IAP-like protein 1		5392478	5399337	-	inside
144	7	HO3, PHAO1, LLS1, PRPO4, LES22L2, PRPO1, MPMT1, DVR1, CF1, SUM1, GSA1, CHLG1, LES22L1, LES22L3	Zm00001d018799	GRMZM2G013236	CBL-interacting serine/threonine-protein kinase 23	calcineurin B-like-interacting protein kinase23	5403982	5408414	-	outside	3974
145	7	GGH2, FC3, LLS1L1, NYE1, YCF54, MES1, FC1, LES22L3, NYC1L1, GTR2, ALAD1	Zm00001d018808				5769952	5770251	-	outside	-64283
145	7	GGH2, FC3, LLS1L1, NYE1, YCF54, MES1, FC1, LES22L3, NYC1L1, GTR2, ALAD1	Zm00001d018809	GRMZM2G129357	glutathione transferase6	glutathione transferase6	5834880	5838491	-	inside
145	7	GGH2, FC3, LLS1L1, NYE1, YCF54, MES1, FC1, LES22L3, NYC1L1, GTR2, ALAD1	Zm00001d018810	GRMZM2G129246	glycolate oxidase1	glycolate oxidase1	5842587	5845546	+	inside
145	7	GGH2, FC3, LLS1L1, NYE1, YCF54, MES1, FC1, LES22L3, NYC1L1, GTR2, ALAD1	Zm00001d018811	AC187560.5_FG003	Protein TIFY 5A		5845609	5848238	-	inside
145	7	GGH2, FC3, LLS1L1, NYE1, YCF54, MES1, FC1, LES22L3, NYC1L1, GTR2, ALAD1	Zm00001d018812	GRMZM2G011314			5871123	5875703	-	inside
145	7	GGH2, FC3, LLS1L1, NYE1, YCF54, MES1, FC1, LES22L3, NYC1L1, GTR2, ALAD1	Zm00001d018813	GRMZM2G090104	F-box/kelch-repeat protein		5921819	5923051	-	outside	45586
146	7	CHLH1, YCF54, CHLD1, MPEC1, NYE1, SGRL1, MPMT1, CHLG1, GTR1, ALAD1, OY1, GUN4	Zm00001d019020				12943160	12946459	-	outside	-120047
147	7	PRPO2, GTR1, OY1, GUN4, NYE1, DVR1, LLS1, SUM1, CF1L1	Zm00001d019090	GRMZM2G458665	DDT domain-containing protein DDR4		15824177	15832175	-	outside	-70146
147	7	PRPO2, GTR1, OY1, GUN4, NYE1, DVR1, LLS1, SUM1, CF1L1	Zm00001d019091	GRMZM2G104505	Vesicle-associated membrane protein 722		15908060	15911766	+	inside
147	7	PRPO2, GTR1, OY1, GUN4, NYE1, DVR1, LLS1, SUM1, CF1L1	Zm00001d019092	GRMZM2G480050	CLE family OsCLE701 protein%3B Os07g0194350 protein		15921034	15921977	-	inside
147	7	PRPO2, GTR1, OY1, GUN4, NYE1, DVR1, LLS1, SUM1, CF1L1	Zm00001d019093	GRMZM2G179090	Small GTP-binding protein		15933985	15936456	-	outside	502
148	7	PRPO5, PCR2, SUM1, HO6, CHLH2, DVR1, GTR3, HO3	Zm00001d019227				22701284	22702105	-	outside	-121741
148	7	PRPO5, PCR2, SUM1, HO6, CHLH2, DVR1, GTR3, HO3	Zm00001d019228	GRMZM2G093276	ZIP zinc/iron transport family protein	zinc-regulated, iron-regulated transporter-like protein8	22845582	22847553	-	inside
149	7	SUM2, SUM1, YCF54, CHLD1, MPEC1, GSA1, CHLG1, GTR1, LES22L2	Zm00001d019481	GRMZM2G032699	Adenylate kinase isoenzyme 6 homolog		36306679	36310853	+	outside	-59583
149	7	SUM2, SUM1, YCF54, CHLD1, MPEC1, GSA1, CHLG1, GTR1, LES22L2	Zm00001d019483	GRMZM2G032944	Methyltransferase family protein		36379274	36383078	-	outside	4001
150	7	PRPO2, PCR3, MPEC1, PCR1, PHAO1, OY1, GTR1, CHLH2	Zm00001d019592		Sas10/Utp3/C1D family		45129234	45130262	+	outside	-68199
150	7	PRPO2, PCR3, MPEC1, PCR1, PHAO1, OY1, GTR1, CHLH2	Zm00001d019593	GRMZM2G113668	Probable carbohydrate esterase		45246088	45247213	-	outside	18637
151	7	CPX2, COX10b, CHPH1, GGH1, PRPO2, LES22L1, MPEC2, CHPH2	Zm00001d020673	GRMZM2G154752	cytochrome P450 family 76 subfamily C polypeptide 7		127586707	127588589	-	outside	-88509
151	7	CPX2, COX10b, CHPH1, GGH1, PRPO2, LES22L1, MPEC2, CHPH2	Zm00001d020674	GRMZM2G088964	Probable potassium transporter 17	potassium high-affinity transporter17	127676609	127679753	+	inside
151	7	CPX2, COX10b, CHPH1, GGH1, PRPO2, LES22L1, MPEC2, CHPH2	Zm00001d020675	GRMZM2G088874			127687171	127689494	+	inside
151	7	CPX2, COX10b, CHPH1, GGH1, PRPO2, LES22L1, MPEC2, CHPH2	Zm00001d020677				127730998	127733031	+	outside	31917
152	7	YCF54, CF1L1, CHLD1, SGRL1, CHLG1, ALAD1, PRPO1, HO2, DVR1	Zm00001d021332	GRMZM2G139210	Peptidyl-prolyl cis-trans isomerase CYP21-4		149060166	149064823	-	outside	-53576
152	7	YCF54, CF1L1, CHLD1, SGRL1, CHLG1, ALAD1, PRPO1, HO2, DVR1	Zm00001d021334	GRMZM5G869196	Thioredoxin-like protein CDSP32 chloroplastic		149125322	149126224	+	outside	2064
153	7	HO7, CHPH1, CF1, DVR1, GUN4, ELM1, NYC1L1, MPEC2, MPMT1	Zm00001d021486	GRMZM2G171723			153554768	153557927	-	outside	-57620
153	7	HO7, CHPH1, CF1, DVR1, GUN4, ELM1, NYC1L1, MPEC2, MPMT1	Zm00001d021487	GRMZM2G413030	receptor-like protein kinase 4		153736670	153739072	+	outside	101950
154	7	MPEC1, SGRL1, PRPO2, CF1L1, COX10a, PCR3, PHAO1, CHLD1	Zm00001d021665	GRMZM2G357631	PRAS-rich protein		159490857	159491231	-	outside	-72
154	7	MPEC1, SGRL1, PRPO2, CF1L1, COX10a, PCR3, PHAO1, CHLD1	Zm00001d021666	GRMZM2G056369	isocitrate lyase1	isocitrate lyase1	159493893	159495965	-	inside
154	7	MPEC1, SGRL1, PRPO2, CF1L1, COX10a, PCR3, PHAO1, CHLD1	Zm00001d021667	GRMZM2G174855	Probable xyloglucan endotransglucosylase/hydrolase protein 8	xyloglucan endo-transglycosylase/hydrolase9	159561272	159563354	+	outside	42738
155	7	GSA1, CHLH2, NYE2, CHLD1, HO2, GTR2, COX10b, CPX2, DVR1, GGH1, GTS3, ALAD1, SHFC1, ELM2, COX15, MPMT1, CF1, GUN4, LLS1L5, PRPO1, PRPO2, OY1, SUM2	Zm00001d021774	GRMZM5G872502	Membrane lipoprotein lipid attachment site-containing protein-like%3B protein		162832732	162834139	-	outside	-9917
155	7	GSA1, CHLH2, NYE2, CHLD1, HO2, GTR2, COX10b, CPX2, DVR1, GGH1, GTS3, ALAD1, SHFC1, ELM2, COX15, MPMT1, CF1, GUN4, LLS1L5, PRPO1, PRPO2, OY1, SUM2	Zm00001d021775	GRMZM5G801949	Sugar carrier protein C	sugar transport protein4	162845891	162848484	-	inside
155	7	GSA1, CHLH2, NYE2, CHLD1, HO2, GTR2, COX10b, CPX2, DVR1, GGH1, GTS3, ALAD1, SHFC1, ELM2, COX15, MPMT1, CF1, GUN4, LLS1L5, PRPO1, PRPO2, OY1, SUM2	Zm00001d021777	GRMZM5G822440	ARM repeat superfamily protein		162864817	162867072	-	inside
155	7	GSA1, CHLH2, NYE2, CHLD1, HO2, GTR2, COX10b, CPX2, DVR1, GGH1, GTS3, ALAD1, SHFC1, ELM2, COX15, MPMT1, CF1, GUN4, LLS1L5, PRPO1, PRPO2, OY1, SUM2	Zm00001d021778	GRMZM5G832281			162876923	162877570	-	inside
155	7	GSA1, CHLH2, NYE2, CHLD1, HO2, GTR2, COX10b, CPX2, DVR1, GGH1, GTS3, ALAD1, SHFC1, ELM2, COX15, MPMT1, CF1, GUN4, LLS1L5, PRPO1, PRPO2, OY1, SUM2	Zm00001d021779	GRMZM5G862799	F-box protein SKIP27		162880679	162882541	-	inside
155	7	GSA1, CHLH2, NYE2, CHLD1, HO2, GTR2, COX10b, CPX2, DVR1, GGH1, GTS3, ALAD1, SHFC1, ELM2, COX15, MPMT1, CF1, GUN4, LLS1L5, PRPO1, PRPO2, OY1, SUM2	Zm00001d021781	GRMZM2G019974	Organic cation/carnitine transporter 3		162910507	162912123	+	inside
155	7	GSA1, CHLH2, NYE2, CHLD1, HO2, GTR2, COX10b, CPX2, DVR1, GGH1, GTS3, ALAD1, SHFC1, ELM2, COX15, MPMT1, CF1, GUN4, LLS1L5, PRPO1, PRPO2, OY1, SUM2	Zm00001d021782				162926330	162930411	-	inside
155	7	GSA1, CHLH2, NYE2, CHLD1, HO2, GTR2, COX10b, CPX2, DVR1, GGH1, GTS3, ALAD1, SHFC1, ELM2, COX15, MPMT1, CF1, GUN4, LLS1L5, PRPO1, PRPO2, OY1, SUM2	Zm00001d021783		Agamous-like MADS-box protein AGL62		162946050	162946523	-	inside
155	7	GSA1, CHLH2, NYE2, CHLD1, HO2, GTR2, COX10b, CPX2, DVR1, GGH1, GTS3, ALAD1, SHFC1, ELM2, COX15, MPMT1, CF1, GUN4, LLS1L5, PRPO1, PRPO2, OY1, SUM2	Zm00001d021784	GRMZM2G057281	Chlorophyll a-b binding protein of LHCII type III		162969080	162970349	+	inside
155	7	GSA1, CHLH2, NYE2, CHLD1, HO2, GTR2, COX10b, CPX2, DVR1, GGH1, GTS3, ALAD1, SHFC1, ELM2, COX15, MPMT1, CF1, GUN4, LLS1L5, PRPO1, PRPO2, OY1, SUM2	Zm00001d021785	GRMZM2G057380	Myosin-2		162970819	162980622	-	inside
155	7	GSA1, CHLH2, NYE2, CHLD1, HO2, GTR2, COX10b, CPX2, DVR1, GGH1, GTS3, ALAD1, SHFC1, ELM2, COX15, MPMT1, CF1, GUN4, LLS1L5, PRPO1, PRPO2, OY1, SUM2	Zm00001d021787	GRMZM2G057475	Sphingosine kinase 1		162992393	162997476	+	inside
155	7	GSA1, CHLH2, NYE2, CHLD1, HO2, GTR2, COX10b, CPX2, DVR1, GGH1, GTS3, ALAD1, SHFC1, ELM2, COX15, MPMT1, CF1, GUN4, LLS1L5, PRPO1, PRPO2, OY1, SUM2	Zm00001d021788	GRMZM2G057535	Elongation factor 1-alpha	elongation factor alpha6	162999143	163002120	+	inside
155	7	GSA1, CHLH2, NYE2, CHLD1, HO2, GTR2, COX10b, CPX2, DVR1, GGH1, GTS3, ALAD1, SHFC1, ELM2, COX15, MPMT1, CF1, GUN4, LLS1L5, PRPO1, PRPO2, OY1, SUM2	Zm00001d021789	GRMZM2G057724	SH3 domain-containing protein		163020921	163026932	-	outside	19100
156	7	PRPO1, LLS1L5, NYE1, CHLD1, MPMT1, PRPO4, LES22L3, GTR2, ELM1, CF1, SGRL1, GUN4, MPEC1, CF1L1, CPX2, GTR3, YCF54, ALAD1, ELM2, FC3, NYC1, CHLH1, GGH2	Zm00001d021835	AC233871.1_FG003	Calcium-dependent protein kinase 7	calcium dependent protein kinase19	164162976	164166758	-	outside	-7523
156	7	PRPO1, LLS1L5, NYE1, CHLD1, MPMT1, PRPO4, LES22L3, GTR2, ELM1, CF1, SGRL1, GUN4, MPEC1, CF1L1, CPX2, GTR3, YCF54, ALAD1, ELM2, FC3, NYC1, CHLH1, GGH2	Zm00001d021836	GRMZM2G333980	Leucine-rich repeat (LRR) family protein	polygalacturonase-inhibiting protein1	164171204	164172202	-	inside
156	7	PRPO1, LLS1L5, NYE1, CHLD1, MPMT1, PRPO4, LES22L3, GTR2, ELM1, CF1, SGRL1, GUN4, MPEC1, CF1L1, CPX2, GTR3, YCF54, ALAD1, ELM2, FC3, NYC1, CHLH1, GGH2	Zm00001d021838	GRMZM2G380732			164311050	164316526	+	inside
156	7	PRPO1, LLS1L5, NYE1, CHLD1, MPMT1, PRPO4, LES22L3, GTR2, ELM1, CF1, SGRL1, GUN4, MPEC1, CF1L1, CPX2, GTR3, YCF54, ALAD1, ELM2, FC3, NYC1, CHLH1, GGH2	Zm00001d021839	GRMZM2G081949	Remorin family protein	remorin4	164317820	164319461	-	inside
156	7	PRPO1, LLS1L5, NYE1, CHLD1, MPMT1, PRPO4, LES22L3, GTR2, ELM1, CF1, SGRL1, GUN4, MPEC1, CF1L1, CPX2, GTR3, YCF54, ALAD1, ELM2, FC3, NYC1, CHLH1, GGH2	Zm00001d021840	GRMZM2G081888	Putative methyltransferase family protein		164328316	164329388	+	inside
156	7	PRPO1, LLS1L5, NYE1, CHLD1, MPMT1, PRPO4, LES22L3, GTR2, ELM1, CF1, SGRL1, GUN4, MPEC1, CF1L1, CPX2, GTR3, YCF54, ALAD1, ELM2, FC3, NYC1, CHLH1, GGH2	Zm00001d021841	GRMZM2G081803	Chaperonin-like RbcX protein		164330978	164332300	-	inside
156	7	PRPO1, LLS1L5, NYE1, CHLD1, MPMT1, PRPO4, LES22L3, GTR2, ELM1, CF1, SGRL1, GUN4, MPEC1, CF1L1, CPX2, GTR3, YCF54, ALAD1, ELM2, FC3, NYC1, CHLH1, GGH2	Zm00001d021842	GRMZM2G081782	Zinc finger AN1 and C2H2 domain-containing stress-associated protein 11	zinc finger protein10	164334705	164337536	+	inside
156	7	PRPO1, LLS1L5, NYE1, CHLD1, MPMT1, PRPO4, LES22L3, GTR2, ELM1, CF1, SGRL1, GUN4, MPEC1, CF1L1, CPX2, GTR3, YCF54, ALAD1, ELM2, FC3, NYC1, CHLH1, GGH2	Zm00001d021843	GRMZM2G380656	Low-molecular-weight cysteine-rich protein LCR70 [Source:UniProtKB/TrEMBL%3BAcc:B6SMX5]		164343316	164343884	+	inside
156	7	PRPO1, LLS1L5, NYE1, CHLD1, MPMT1, PRPO4, LES22L3, GTR2, ELM1, CF1, SGRL1, GUN4, MPEC1, CF1L1, CPX2, GTR3, YCF54, ALAD1, ELM2, FC3, NYC1, CHLH1, GGH2	Zm00001d021844	GRMZM2G081668	Sodium/hydrogen exchanger 2	Na+/H+ antiporter 10	164344371	164361391	+	inside
156	7	PRPO1, LLS1L5, NYE1, CHLD1, MPMT1, PRPO4, LES22L3, GTR2, ELM1, CF1, SGRL1, GUN4, MPEC1, CF1L1, CPX2, GTR3, YCF54, ALAD1, ELM2, FC3, NYC1, CHLH1, GGH2	Zm00001d021845	GRMZM5G886969			164384246	164384855	-	outside	24127
157	7	GTR2, GSA1, CF1, CF1L1, CHLG1, ALAD1, FC2, LLS1, SHFC1, PRPO3	Zm00001d022126	GRMZM2G127031	root-specific kinase 1		170886332	170890114	+	outside	-719
157	7	GTR2, GSA1, CF1, CF1L1, CHLG1, ALAD1, FC2, LLS1, SHFC1, PRPO3	Zm00001d022127	GRMZM2G127035			170890829	170891137	+	inside
157	7	GTR2, GSA1, CF1, CF1L1, CHLG1, ALAD1, FC2, LLS1, SHFC1, PRPO3	Zm00001d022129	GRMZM2G377502	Rap1-interacting factor 1 amino-terminal protein		170903503	170905000	+	inside
157	7	GTR2, GSA1, CF1, CF1L1, CHLG1, ALAD1, FC2, LLS1, SHFC1, PRPO3	Zm00001d022130	GRMZM2G080567	DUF1677 family protein		170933212	170933679	-	outside	25910
158	7	DVR1, CHLD1, MPEC1, GUN4, NYC1, PCR3, MPEC2, GTR1	Zm00001d022153	GRMZM2G060194	Glycerophosphodiester phosphodiesterase GDPDL3	glycerophosphodiester phosphodiesterase12	171356492	171370857	+	outside	-6730
158	7	DVR1, CHLD1, MPEC1, GUN4, NYC1, PCR3, MPEC2, GTR1	Zm00001d022154		RING-H2 finger protein ATL3		171380459	171381235	-	inside
158	7	DVR1, CHLD1, MPEC1, GUN4, NYC1, PCR3, MPEC2, GTR1	Zm00001d022155	GRMZM2G121573	Leucine-rich repeat transmembrane protein kinase 1-like protein		171391092	171396068	+	outside	636
159	7	HO6, CF1, MPMT1, CHLG1, OY1, GUN4, PCR1, SGRL1, NYE1, PRPO3, CHAO2, CHLD1, GSA1, PCR3	Zm00001d022278	GRMZM2G129761	1-Cys peroxiredoxin PER1		174336203	174337471	+	outside	-4284
159	7	HO6, CF1, MPMT1, CHLG1, OY1, GUN4, PCR1, SGRL1, NYE1, PRPO3, CHAO2, CHLD1, GSA1, PCR3	Zm00001d022279	GRMZM2G427903	Peroxidase 64	peroxidase17	174342434	174343644	+	inside
159	7	HO6, CF1, MPMT1, CHLG1, OY1, GUN4, PCR1, SGRL1, NYE1, PRPO3, CHAO2, CHLD1, GSA1, PCR3	Zm00001d022280	GRMZM2G427937	Peroxidase		174357832	174359086	+	inside
159	7	HO6, CF1, MPMT1, CHLG1, OY1, GUN4, PCR1, SGRL1, NYE1, PRPO3, CHAO2, CHLD1, GSA1, PCR3	Zm00001d022281	GRMZM2G427954	Peroxidase 64		174364090	174365550	-	inside
159	7	HO6, CF1, MPMT1, CHLG1, OY1, GUN4, PCR1, SGRL1, NYE1, PRPO3, CHAO2, CHLD1, GSA1, PCR3	Zm00001d022282	GRMZM2G129935	Peroxidase 64		174371833	174373313	+	inside
159	7	HO6, CF1, MPMT1, CHLG1, OY1, GUN4, PCR1, SGRL1, NYE1, PRPO3, CHAO2, CHLD1, GSA1, PCR3	Zm00001d022283	GRMZM2G437207	Peroxidase 64		174421503	174422768	+	outside	47715
160	7	PRPO3, NYE2, GTS4, SUM1, SHFC1, GTS2, HCAR1, CHLG1	Zm00001d022372	GRMZM2G133392	Probable carboxylesterase 18		176267946	176268766	+	outside	-2934
160	7	PRPO3, NYE2, GTS4, SUM1, SHFC1, GTS2, HCAR1, CHLG1	Zm00001d022373	GRMZM2G133358	S-adenosyl-L-methionine-dependent methyltransferases superfamily protein		176271865	176275050	+	inside
160	7	PRPO3, NYE2, GTS4, SUM1, SHFC1, GTS2, HCAR1, CHLG1	Zm00001d022374	GRMZM2G433767	Serine carboxypeptidase-like 40		176275329	176278440	-	inside
160	7	PRPO3, NYE2, GTS4, SUM1, SHFC1, GTS2, HCAR1, CHLG1	Zm00001d022376	GRMZM2G133275	Lactoylglutathione lyase / glyoxalase I family protein		176289923	176290983	-	outside	270
161	7	DVR1, GTR2, CHLD1, MPEC1, GGH1, LES22L2, LES22, GTR1	Zm00001d022491	GRMZM2G081639	DNA polymerase zeta catalytic subunit		178668199	178683112	-	outside	-20168
161	7	DVR1, GTR2, CHLD1, MPEC1, GGH1, LES22L2, LES22, GTR1	Zm00001d022492	GRMZM2G048210	Protein kinase superfamily protein		178728981	178733982	+	outside	21194
162	8	ELM1, LES22, PCR1, CPX2, PHAO1, YCF54, CF1, GSA1, GTR1	Zm00001d008391	GRMZM2G056285			7134456	7137231	+	outside	-25958
162	8	ELM1, LES22, PCR1, CPX2, PHAO1, YCF54, CF1, GSA1, GTR1	Zm00001d008392	GRMZM2G146163	Chaperone protein dnaJ 20		7160718	7161967	+	inside
162	8	ELM1, LES22, PCR1, CPX2, PHAO1, YCF54, CF1, GSA1, GTR1	Zm00001d008393	GRMZM2G305080	Putative aldehyde dehydrogenase family protein		7165508	7169469	+	inside
162	8	ELM1, LES22, PCR1, CPX2, PHAO1, YCF54, CF1, GSA1, GTR1	Zm00001d008394	GRMZM2G004006	Thylakoid lumenal 17.9 kDa protein chloroplastic		7171959	7173829	+	inside
162	8	ELM1, LES22, PCR1, CPX2, PHAO1, YCF54, CF1, GSA1, GTR1	Zm00001d008395	GRMZM2G003853	3-beta-hydroxysteroid-delta-isomerase		7173973	7176804	-	inside
162	8	ELM1, LES22, PCR1, CPX2, PHAO1, YCF54, CF1, GSA1, GTR1	Zm00001d008396	GRMZM2G128518			7204888	7207905	+	outside	15169
163	8	LLS1, ELM1, CHLG1, PRPO3, CHPH3/CHAO1, LES22L1, HCAR1, COX10a, CHPH1	Zm00001d008430	GRMZM5G851914			8610981	8613957	-	inside
163	8	LLS1, ELM1, CHLG1, PRPO3, CHPH3/CHAO1, LES22L1, HCAR1, COX10a, CHPH1	Zm00001d008431		Paired amphipathic helix protein Sin3-like 5		8616394	8617323	-	inside
163	8	LLS1, ELM1, CHLG1, PRPO3, CHPH3/CHAO1, LES22L1, HCAR1, COX10a, CHPH1	Zm00001d008432	GRMZM5G860137	Probable acetyl-CoA acetyltransferase cytosolic 2	acetyl-CoA acetyltransferase2	8619533	8626414	+	inside
163	8	LLS1, ELM1, CHLG1, PRPO3, CHPH3/CHAO1, LES22L1, HCAR1, COX10a, CHPH1	Zm00001d008433	GRMZM5G872442	Putative prolin-rich extensin-like receptor protein kinase family protein		8627115	8631237	-	inside
163	8	LLS1, ELM1, CHLG1, PRPO3, CHPH3/CHAO1, LES22L1, HCAR1, COX10a, CHPH1	Zm00001d008434	AC234160.1_FG004			8629650	8630792	+	inside
163	8	LLS1, ELM1, CHLG1, PRPO3, CHPH3/CHAO1, LES22L1, HCAR1, COX10a, CHPH1	Zm00001d008435	AC234160.1_FG003	Beta-glucosidase 44		8639917	8642774	-	inside
163	8	LLS1, ELM1, CHLG1, PRPO3, CHPH3/CHAO1, LES22L1, HCAR1, COX10a, CHPH1	Zm00001d008437		Protein MEI2-like 1		8646408	8647853	+	outside	6091
164	8	GGH1, MPEC1, PCR1, GTR3, FC3, OY1, LES22L2, GTS2, COX10a	Zm00001d008752	GRMZM2G144403	Calcium-dependent lipid-binding (CaLB domain) family protein		18999372	19006082	-	outside	-46940
164	8	GGH1, MPEC1, PCR1, GTR3, FC3, OY1, LES22L2, GTS2, COX10a	Zm00001d008753	GRMZM2G078267	Putative HLH DNA-binding domain superfamily protein		19061848	19062426	-	inside
164	8	GGH1, MPEC1, PCR1, GTR3, FC3, OY1, LES22L2, GTS2, COX10a	Zm00001d008755	GRMZM2G078246			19073112	19073381	+	inside
164	8	GGH1, MPEC1, PCR1, GTR3, FC3, OY1, LES22L2, GTS2, COX10a	Zm00001d008756	GRMZM2G375159	HXXXD-type acyl-transferase family protein		19076001	19077332	-	inside
164	8	GGH1, MPEC1, PCR1, GTR3, FC3, OY1, LES22L2, GTS2, COX10a	Zm00001d008757	GRMZM2G336815	Proteasome component (PCI) domain protein		19081873	19084941	-	outside	1750
165	8	GTS3, PRPO1, SGRL1, GTR1, ALAD1, MPEC1, OY1, GUN4, LES22, GTR3	Zm00001d008810	GRMZM2G102490			21254507	21266662	+	outside	-61033
165	8	GTS3, PRPO1, SGRL1, GTR1, ALAD1, MPEC1, OY1, GUN4, LES22, GTR3	Zm00001d008812	GRMZM2G173124	C3H47 C3H type transcription factor	C3H-transcription factor 347	21359783	21360919	+	outside	27045
166	8	LLS1, SHFC1, GGH2, MPEC1, OY1, LES22L1, PRPO2, PRPO4, MPEC2	Zm00001d009697				76269865	76274649	+	outside	-18126
166	8	LLS1, SHFC1, GGH2, MPEC1, OY1, LES22L1, PRPO2, PRPO4, MPEC2	Zm00001d009698	GRMZM2G414315	Putative WRKY DNA-binding domain superfamily protein	WRKY-transcription factor 20	76319744	76321343	+	inside
166	8	LLS1, SHFC1, GGH2, MPEC1, OY1, LES22L1, PRPO2, PRPO4, MPEC2	Zm00001d009699				76322774	76323651	+	inside
166	8	LLS1, SHFC1, GGH2, MPEC1, OY1, LES22L1, PRPO2, PRPO4, MPEC2	Zm00001d009700	GRMZM2G045664	Probable desiccation-related protein LEA14		76355207	76355707	-	outside	27790
167	8	CHLG1, LES22, COX10b, LLS1L1, GTR3, CHLD1, SGRL1, NYE1, YCF54, GGH1, DVR1, MPEC1, MPMT1, OY1, GUN4, CF1L1	Zm00001d010235	GRMZM2G408096	zinc ion binding%3BDNA binding		105392133	105402990	-	outside	-120922
167	8	CHLG1, LES22, COX10b, LLS1L1, GTR3, CHLD1, SGRL1, NYE1, YCF54, GGH1, DVR1, MPEC1, MPMT1, OY1, GUN4, CF1L1	Zm00001d010236	GRMZM2G010348	Cytochrome c		105522084	105524781	-	inside
167	8	CHLG1, LES22, COX10b, LLS1L1, GTR3, CHLD1, SGRL1, NYE1, YCF54, GGH1, DVR1, MPEC1, MPMT1, OY1, GUN4, CF1L1	Zm00001d010239	GRMZM2G134687	Putative NAC domain transcription factor superfamily protein	NAC-transcription factor 88	105572654	105574982	-	inside
167	8	CHLG1, LES22, COX10b, LLS1L1, GTR3, CHLD1, SGRL1, NYE1, YCF54, GGH1, DVR1, MPEC1, MPMT1, OY1, GUN4, CF1L1	Zm00001d010240	GRMZM5G815808	alpha/beta-Hydrolases superfamily protein		105682069	105684075	-	outside	108923
168	8	OY1, DVR1, MPEC1, GUN4, CHLH2, PCR2, SUM2, GGH2, COX10b	Zm00001d010309	GRMZM2G109354	Squamosa promoter-binding protein-like (SBP domain) transcription factor family protein	SBP-transcription factor 11	109067495	109086927	+	outside	-104775
168	8	OY1, DVR1, MPEC1, GUN4, CHLH2, PCR2, SUM2, GGH2, COX10b	Zm00001d010313	GRMZM2G386229	inosine-uridine preferring nucleoside hydrolase family protein		109187145	109191635	+	inside
168	8	OY1, DVR1, MPEC1, GUN4, CHLH2, PCR2, SUM2, GGH2, COX10b	Zm00001d010314	GRMZM2G086464			109191593	109194518	-	inside
168	8	OY1, DVR1, MPEC1, GUN4, CHLH2, PCR2, SUM2, GGH2, COX10b	Zm00001d010315	GRMZM2G078468	Autophagy-related protein 18g	autophagy18h	109278193	109288346	-	outside	68485
169	8	YCF54, CF1, PRPO1, GSA1, MPMT1, CHLG1, ALAD1, OY1	Zm00001d010339				110343399	110344710	+	outside	-10741
169	8	YCF54, CF1, PRPO1, GSA1, MPMT1, CHLG1, ALAD1, OY1	Zm00001d010340	GRMZM2G029933	Putative mitochondrial transcription termination factor family protein%253B mTERF family protein	mTERF-domain protein4	110435824	110437308	-	outside	81684
170	8	DVR1, FC2, CHLH1, LES22, GTR2, CHAO2, PCR2, NYC1L1, GTS4, RCCR1, CHPH2, SUM2	Zm00001d011140	GRMZM2G464754	transducin family protein / WD-40 repeat family protein		140252516	140267706	+	outside	-115288
170	8	DVR1, FC2, CHLH1, LES22, GTR2, CHAO2, PCR2, NYC1L1, GTS4, RCCR1, CHPH2, SUM2	Zm00001d011142	AC207342.3_FG001	Protein RKD4	NLP-transcription factor 5	140372645	140374170	+	inside
170	8	DVR1, FC2, CHLH1, LES22, GTR2, CHAO2, PCR2, NYC1L1, GTS4, RCCR1, CHPH2, SUM2	Zm00001d011143	GRMZM5G829396			140382370	140386433	-	inside
170	8	DVR1, FC2, CHLH1, LES22, GTR2, CHAO2, PCR2, NYC1L1, GTS4, RCCR1, CHPH2, SUM2	Zm00001d011144	AC207342.3_FG008	DCD (Development and Cell Death) domain protein		140400456	140402893	+	inside
170	8	DVR1, FC2, CHLH1, LES22, GTR2, CHAO2, PCR2, NYC1L1, GTS4, RCCR1, CHPH2, SUM2	Zm00001d011145	AC207342.3_FG007	F-box protein SKIP8		140403097	140406939	-	inside
171	8	SUM2, HO3, CF1, CHLD1, CHLG1, ALAD1, PCR3, GTS4	Zm00001d011286	GRMZM2G351990	Pop3 peptide		145832874	145835384	-	outside	-123534
171	8	SUM2, HO3, CF1, CHLD1, CHLG1, ALAD1, PCR3, GTS4	Zm00001d011287				145974288	145978521	+	inside
171	8	SUM2, HO3, CF1, CHLD1, CHLG1, ALAD1, PCR3, GTS4	Zm00001d011288	GRMZM2G057618	Protein kinase protein with adenine nucleotide alpha hydrolases-like domain		145979013	145985394	+	inside
171	8	SUM2, HO3, CF1, CHLD1, CHLG1, ALAD1, PCR3, GTS4	Zm00001d011289				145986281	145987233	-	outside	5149
172	8	GGH1, CHLD1, MPMT1, GTR1, OY1, GUN4, GTS4, YCF54, FC3	Zm00001d011784	GRMZM2G098056			161511637	161511945	+	outside	-25303
172	8	GGH1, CHLD1, MPMT1, GTR1, OY1, GUN4, GTS4, YCF54, FC3	Zm00001d011785	GRMZM2G067702	Transcription factor LUX	G2-like-transcription factor 56	161545498	161546157	+	inside
172	8	GGH1, CHLD1, MPMT1, GTR1, OY1, GUN4, GTS4, YCF54, FC3	Zm00001d011786	GRMZM2G067601	Cytochrome B5 isoform D		161548685	161550315	-	inside
172	8	GGH1, CHLD1, MPMT1, GTR1, OY1, GUN4, GTS4, YCF54, FC3	Zm00001d011787	GRMZM2G367701	Cysteine protease XCP1	cysteine protease28	161553753	161554910	-	inside
172	8	GGH1, CHLD1, MPMT1, GTR1, OY1, GUN4, GTS4, YCF54, FC3	Zm00001d011788	GRMZM5G838388	Pentatricopeptide repeat-containing protein chloroplastic		161618982	161621182	+	outside	58219
173	8	COX15, ELM1, PCR2, LES22L3, PRPO3, CHLH1, SHFC1, LES28, GTS4, PHAO1	Zm00001d011925	GRMZM2G095541	Protein LURP-one-related 2		164689235	164689849	+	outside	-85925
173	8	COX15, ELM1, PCR2, LES22L3, PRPO3, CHLH1, SHFC1, LES28, GTS4, PHAO1	Zm00001d011926	GRMZM2G302035	Protein LURP-one-related 2		164781090	164781904	+	inside
173	8	COX15, ELM1, PCR2, LES22L3, PRPO3, CHLH1, SHFC1, LES28, GTS4, PHAO1	Zm00001d011927	GRMZM2G002135	Phospholipid/glycerol acyltransferase family protein		164785266	164788777	+	inside
173	8	COX15, ELM1, PCR2, LES22L3, PRPO3, CHLH1, SHFC1, LES28, GTS4, PHAO1	Zm00001d011928	GRMZM2G002147	ARM repeat superfamily protein		164790898	164792481	+	inside
173	8	COX15, ELM1, PCR2, LES22L3, PRPO3, CHLH1, SHFC1, LES28, GTS4, PHAO1	Zm00001d011929	GRMZM2G302045	Heparan-alpha-glucosaminide N-acetyltransferase		164793032	164802617	+	inside
173	8	COX15, ELM1, PCR2, LES22L3, PRPO3, CHLH1, SHFC1, LES28, GTS4, PHAO1	Zm00001d011930	GRMZM2G002304	Tropinone reductase 2		164802584	164803787	-	inside
173	8	COX15, ELM1, PCR2, LES22L3, PRPO3, CHLH1, SHFC1, LES28, GTS4, PHAO1	Zm00001d011931		Putative uncharacterized protein [Source:UniProtKB/TrEMBL%3BAcc:B6UIH6]		164804556	164806814	+	inside
173	8	COX15, ELM1, PCR2, LES22L3, PRPO3, CHLH1, SHFC1, LES28, GTS4, PHAO1	Zm00001d011932	GRMZM2G302074	Putative cytochrome P450 superfamily protein		164811359	164812930	-	outside	5048
174	8	LLS1, GGH1, PCR3, MPEC1, CHLH1, SHFC1, FC3, PRPO2	Zm00001d012302	GRMZM2G316534	Sialyltransferase-like protein		172078594	172079778	-	outside	-60092
174	8	LLS1, GGH1, PCR3, MPEC1, CHLH1, SHFC1, FC3, PRPO2	Zm00001d012304	GRMZM2G396248	Putative cytochrome P450 superfamily protein		172140280	172142915	+	inside
174	8	LLS1, GGH1, PCR3, MPEC1, CHLH1, SHFC1, FC3, PRPO2	Zm00001d012306	GRMZM2G095670	G10 family protein		172154535	172156824	+	inside
174	8	LLS1, GGH1, PCR3, MPEC1, CHLH1, SHFC1, FC3, PRPO2	Zm00001d012307	GRMZM2G095611	Nucleobase-ascorbate transporter 12	nucleobase:cation symporter22	172160772	172166114	-	inside
174	8	LLS1, GGH1, PCR3, MPEC1, CHLH1, SHFC1, FC3, PRPO2	Zm00001d012308	GRMZM2G447876	CDP-diacylglycerol--serine O-phosphatidyltransferase 1		172187449	172194743	-	outside	24450
175	8	ALAD1, PRPO2, NYE2, PCR3, MPEC1, MPMT1, DVR1, OY1, LLS1L5	Zm00001d012517	AC218972.3_FG007	KH domain-containing protein		175969428	175975434	-	outside	-33025
175	8	ALAD1, PRPO2, NYE2, PCR3, MPEC1, MPMT1, DVR1, OY1, LLS1L5	Zm00001d012518	GRMZM5G833389	2%252C3-bisphosphoglycerate-independent phosphoglycerate mutase	phosphoglycerate mutase1	176004430	176009389	-	inside
175	8	ALAD1, PRPO2, NYE2, PCR3, MPEC1, MPMT1, DVR1, OY1, LLS1L5	Zm00001d012520	GRMZM2G433137	Protein LURP-one-related 8		176016314	176016934	-	inside
175	8	ALAD1, PRPO2, NYE2, PCR3, MPEC1, MPMT1, DVR1, OY1, LLS1L5	Zm00001d012521	GRMZM2G130831	Cation/H(+) antiporter 15	cation/H+ antiporter 17	176021482	176024817	-	inside
175	8	ALAD1, PRPO2, NYE2, PCR3, MPEC1, MPMT1, DVR1, OY1, LLS1L5	Zm00001d012522	GRMZM2G130764	Calcium uniporter protein 5 mitochondrial		176046167	176049646	+	outside	21324
176	8	HO2, NYE2, OY1, GUN4, GSA1, LES28, LLS1, ELM2	Zm00001d012546	GRMZM2G028346	Proteasome subunit alpha type-3		176436045	176440104	-	outside	-21807
176	8	HO2, NYE2, OY1, GUN4, GSA1, LES28, LLS1, ELM2	Zm00001d012548	GRMZM2G121783	Ribonuclease III domain-containing protein RNC1 chloroplastic		176464315	176465577	+	inside
176	8	HO2, NYE2, OY1, GUN4, GSA1, LES28, LLS1, ELM2	Zm00001d012549	GRMZM2G121785	Probable U3 small nucleolar RNA-associated protein 11		176466250	176469340	+	inside
176	8	HO2, NYE2, OY1, GUN4, GSA1, LES28, LLS1, ELM2	Zm00001d012550	GRMZM2G121820	Leucine-rich repeat (LRR) family protein		176472551	176477257	-	inside
176	8	HO2, NYE2, OY1, GUN4, GSA1, LES28, LLS1, ELM2	Zm00001d012551	AC203294.3_FG012		VQ motif-transcription factor45	176482256	176483443	-	inside
176	8	HO2, NYE2, OY1, GUN4, GSA1, LES28, LLS1, ELM2	Zm00001d012552	AC203294.3_FG001	Putative calcium-dependent protein kinase family protein	calcium dependent protein kinase49	176491832	176494914	-	inside
176	8	HO2, NYE2, OY1, GUN4, GSA1, LES28, LLS1, ELM2	Zm00001d012553	GRMZM2G125243	octopine synthase binding factor4	octopine synthase binding factor4	176514160	176521162	+	outside	20526
177	8	PRPO2, FC2, CPX2, CHLH1, CHAO2, PCR3, GTR3, GTS4, GSA1, GTR2, RCCR1, NYE1, PCR1	Zm00001d012575	AC194405.3_FG021	Protein MICRORCHIDIA 6	microrchidia homolog1	176835289	176839722	+	outside	-5285
177	8	PRPO2, FC2, CPX2, CHLH1, CHAO2, PCR3, GTR3, GTS4, GSA1, GTR2, RCCR1, NYE1, PCR1	Zm00001d012576	GRMZM2G438299			176841565	176842545	+	inside
177	8	PRPO2, FC2, CPX2, CHLH1, CHAO2, PCR3, GTR3, GTS4, GSA1, GTR2, RCCR1, NYE1, PCR1	Zm00001d012577	GRMZM2G438301			176845974	176846168	+	inside
177	8	PRPO2, FC2, CPX2, CHLH1, CHAO2, PCR3, GTR3, GTS4, GSA1, GTR2, RCCR1, NYE1, PCR1	Zm00001d012578	GRMZM2G132303	DNA glycosylase superfamily protein		176853051	176855156	-	inside
177	8	PRPO2, FC2, CPX2, CHLH1, CHAO2, PCR3, GTR3, GTS4, GSA1, GTR2, RCCR1, NYE1, PCR1	Zm00001d012580	GRMZM2G132284			176861779	176863722	+	inside
177	8	PRPO2, FC2, CPX2, CHLH1, CHAO2, PCR3, GTR3, GTS4, GSA1, GTR2, RCCR1, NYE1, PCR1	Zm00001d012581	GRMZM2G132251	Serine/threonine-protein kinase WNK (With No Lysine)-related		176870352	176874678	-	inside
177	8	PRPO2, FC2, CPX2, CHLH1, CHAO2, PCR3, GTR3, GTS4, GSA1, GTR2, RCCR1, NYE1, PCR1	Zm00001d012584	GRMZM2G132223	Putative AP2/EREBP transcription factor superfamily protein	AP2-EREBP-transcription factor 29	176883525	176884022	-	inside
177	8	PRPO2, FC2, CPX2, CHLH1, CHAO2, PCR3, GTR3, GTS4, GSA1, GTR2, RCCR1, NYE1, PCR1	Zm00001d012585	GRMZM2G132185	Putative AP2/EREBP transcription factor superfamily protein	AP2-EREBP-transcription factor 83	176892933	176893658	-	inside
177	8	PRPO2, FC2, CPX2, CHLH1, CHAO2, PCR3, GTR3, GTS4, GSA1, GTR2, RCCR1, NYE1, PCR1	Zm00001d012586				176924486	176926599	-	outside	23295
178	9	CHLG1, GTS5, CF1, GUN4, HCAR1, GTS3, GTR3, MPEC1	Zm00001d044896				6651249	6652893	+	outside	-22493
178	9	CHLG1, GTS5, CF1, GUN4, HCAR1, GTS3, GTR3, MPEC1	Zm00001d044897				6674782	6677090	+	inside
178	9	CHLG1, GTS5, CF1, GUN4, HCAR1, GTS3, GTR3, MPEC1	Zm00001d044898	GRMZM2G174048	Copper ion binding protein		6691109	6692081	+	inside
178	9	CHLG1, GTS5, CF1, GUN4, HCAR1, GTS3, GTR3, MPEC1	Zm00001d044899	GRMZM5G814279	MADS-box protein SVP	MADS-transcription factor 74	6706712	6706927	-	outside	3227
179	9	GSA1, YCF54, NYE1, FC1, LLS1, GTR2, NYE2, CF1L1	Zm00001d044917	GRMZM2G080120	Zinc finger protein ZOP1		7205759	7209035	+	outside	-11760
179	9	GSA1, YCF54, NYE1, FC1, LLS1, GTR2, NYE2, CF1L1	Zm00001d044918	GRMZM2G080103			7219182	7220363	-	inside
179	9	GSA1, YCF54, NYE1, FC1, LLS1, GTR2, NYE2, CF1L1	Zm00001d044920	GRMZM2G080044	NAD(P)H dehydrogenase C1		7244424	7253605	+	inside
179	9	GSA1, YCF54, NYE1, FC1, LLS1, GTR2, NYE2, CF1L1	Zm00001d044921	GRMZM2G079949	Probable carboxylesterase 2		7253981	7254973	-	inside
179	9	GSA1, YCF54, NYE1, FC1, LLS1, GTR2, NYE2, CF1L1	Zm00001d044922	GRMZM2G152177	Methionine aminopeptidase 1D chloroplastic/mitochondrial		7295915	7298705	-	outside	39992
180	9	ELM1, GUN4, DVR1, PHAO1, OY1, LES28, PCR3, CHLH1	Zm00001d045048	GRMZM2G046618	pectin methylesterase2	pectin methylesterase2	11038810	11041663	-	outside	-85762
180	9	ELM1, GUN4, DVR1, PHAO1, OY1, LES28, PCR3, CHLH1	Zm00001d045049	GRMZM2G177276	ubiquitin conjugating enzyme2	ubiquitin conjugating enzyme2	11145384	11149540	+	inside
180	9	ELM1, GUN4, DVR1, PHAO1, OY1, LES28, PCR3, CHLH1	Zm00001d045050	GRMZM2G177231	Haloacid dehalogenase-like hydrolase (HAD) superfamily protein		11153344	11157343	-	inside
180	9	ELM1, GUN4, DVR1, PHAO1, OY1, LES28, PCR3, CHLH1	Zm00001d045051	GRMZM2G478553	Zinc finger nuclease2	Zinc finger nuclease2	11174053	11175048	-	outside	17446
181	9	SUM2, GGH2, GTS5, FC3, LES22L3, YCF54, PCR1, LES22	Zm00001d045136	GRMZM2G128515	Major facilitator superfamily protein		13998548	14002065	+	outside	-549
181	9	SUM2, GGH2, GTS5, FC3, LES22L3, YCF54, PCR1, LES22	Zm00001d045137	GRMZM2G428020			14002713	14003228	-	inside
181	9	SUM2, GGH2, GTS5, FC3, LES22L3, YCF54, PCR1, LES22	Zm00001d045138	GRMZM5G858599	Heparanase-like protein 3		14005765	14008651	+	inside
181	9	SUM2, GGH2, GTS5, FC3, LES22L3, YCF54, PCR1, LES22	Zm00001d045139	GRMZM2G014240	vacuolar proton pump homolog1	vacuolar proton pump6	14008964	14014626	-	inside
181	9	SUM2, GGH2, GTS5, FC3, LES22L3, YCF54, PCR1, LES22	Zm00001d045140				14043028	14043866	+	outside	15922
182	9	DVR1, CHLH1, HO6, CHPH2, NEC4, SGRL1, NYC1, HO2, FC3	Zm00001d045301	GRMZM5G808748	Agamous-like MADS-box protein AGL62		18427991	18428728	-	outside	-99382
182	9	DVR1, CHLH1, HO6, CHPH2, NEC4, SGRL1, NYC1, HO2, FC3	Zm00001d045302	GRMZM2G052562	Zea nodulation homolog1	Zea nodulation homolog1	18529345	18531201	-	inside
182	9	DVR1, CHLH1, HO6, CHPH2, NEC4, SGRL1, NYC1, HO2, FC3	Zm00001d045304	GRMZM2G352601	HXXXD-type acyl-transferase family protein		18541171	18542857	+	inside
182	9	DVR1, CHLH1, HO6, CHPH2, NEC4, SGRL1, NYC1, HO2, FC3	Zm00001d045305		IQ-domain 10		18542864	18546468	-	inside
182	9	DVR1, CHLH1, HO6, CHPH2, NEC4, SGRL1, NYC1, HO2, FC3	Zm00001d045306				18548170	18548924	-	inside
182	9	DVR1, CHLH1, HO6, CHPH2, NEC4, SGRL1, NYC1, HO2, FC3	Zm00001d045308	GRMZM2G107926	Putative RING zinc finger domain superfamily protein		18663033	18663596	+	outside	105274
183	9	LES22L1, LES22, GGH1, CHLH1, CHLG1, ALAD1, MPMT1, PRPO1	Zm00001d045352	GRMZM2G140051	Nucleosome assembly protein 1%3B2	nucleosome/chromatin asssembly factor A	19291300	19295423	-	outside	-12757
183	9	LES22L1, LES22, GGH1, CHLH1, CHLG1, ALAD1, MPMT1, PRPO1	Zm00001d045353	GRMZM2G056365			19416880	19434986	+	outside	79287
184	9	PCR3, MPMT1, NYC1L1, LES22L1, SUM2, FC2, GTS3, PHAO1	Zm00001d045554	GRMZM2G136838	kinesin-related protein2	kinesin-related protein2	26632900	26639701	+	outside	-3614
184	9	PCR3, MPMT1, NYC1L1, LES22L1, SUM2, FC2, GTS3, PHAO1	Zm00001d045555	GRMZM5G847530	false DAD1	false DAD1	26647373	26649610	-	inside
184	9	PCR3, MPMT1, NYC1L1, LES22L1, SUM2, FC2, GTS3, PHAO1	Zm00001d045556	GRMZM5G817759	membrane protein		26649859	26653942	-	inside
184	9	PCR3, MPMT1, NYC1L1, LES22L1, SUM2, FC2, GTS3, PHAO1	Zm00001d045557	GRMZM5G870176	Putative cellulose synthase-like family protein		26655928	26661244	-	inside
184	9	PCR3, MPMT1, NYC1L1, LES22L1, SUM2, FC2, GTS3, PHAO1	Zm00001d045558	GRMZM2G051949	Phosphorylase superfamily protein		26665481	26667528	-	inside
184	9	PCR3, MPMT1, NYC1L1, LES22L1, SUM2, FC2, GTS3, PHAO1	Zm00001d045559	GRMZM2G051890	Binding partner of ACD11 1		26672469	26675973	+	outside	716
185	9	CHPH2, PRPO1, MES1, LES22L3, LLS1, MPMT1, GTR1, LES22L2	Zm00001d047340	GRMZM2G415793	Allene oxide cyclase 3 chloroplastic		126972983	126974226	-	outside	-5759
185	9	CHPH2, PRPO1, MES1, LES22L3, LLS1, MPMT1, GTR1, LES22L2	Zm00001d047342	GRMZM2G438121			127001575	127002543	+	inside
185	9	CHPH2, PRPO1, MES1, LES22L3, LLS1, MPMT1, GTR1, LES22L2	Zm00001d047345	GRMZM2G137816	Expressed protein%3B protein		127012123	127014219	-	inside
185	9	CHPH2, PRPO1, MES1, LES22L3, LLS1, MPMT1, GTR1, LES22L2	Zm00001d047346	GRMZM2G137869	Transcription repressor OFP6	OVATE-transcription factor 37	127019320	127020147	+	outside	3406
186	9	LLS1, GGH1, LLS1L5, DVR1, PCR3, GTR1, LES22L1, HO6, ELM1	Zm00001d047995	GRMZM2G105834	Putative homeobox DNA-binding and leucine zipper domain family protein	Homeobox-transcription factor 62	147605077	147607285	+	outside	-3660
186	9	LLS1, GGH1, LLS1L5, DVR1, PCR3, GTR1, LES22L1, HO6, ELM1	Zm00001d047998	GRMZM2G105787	Squalene monooxygenase		147612453	147617340	-	inside
186	9	LLS1, GGH1, LLS1L5, DVR1, PCR3, GTR1, LES22L1, HO6, ELM1	Zm00001d047999	GRMZM2G407119	Putative HLH DNA-binding domain superfamily protein	bHLH-transcription factor 9	147624186	147626585	-	inside
186	9	LLS1, GGH1, LLS1L5, DVR1, PCR3, GTR1, LES22L1, HO6, ELM1	Zm00001d048000	GRMZM2G429301			147665793	147667341	+	outside	19827
187	9	GTR1, CHPH2, CF1L1, MPMT1, ALAD1, CHLG1, MPEC1, GSA1	Zm00001d048296	GRMZM2G376255	Putative AP2/EREBP transcription factor superfamily protein	AP2-EREBP-transcription factor 48	154056208	154057131	-	outside	-24428
187	9	GTR1, CHPH2, CF1L1, MPMT1, ALAD1, CHLG1, MPEC1, GSA1	Zm00001d048297	GRMZM2G399098	Putative AP2/EREBP transcription factor superfamily protein	AP2-EREBP-transcription factor 124	154094049	154095017	-	inside
187	9	GTR1, CHPH2, CF1L1, MPMT1, ALAD1, CHLG1, MPEC1, GSA1	Zm00001d048298	GRMZM2G074514	exostosin family protein		154124096	154129188	-	outside	29567
188	10	CHLD1, ALAD1, PCR1, YCF54, CPX2, GGH2, LES22L1, ELM1, LLS1L1, NYE1, DVR1, FC2, PRPO2, GTS2, GSA1, PHAO1, GTR3, RCCR1, LES22, CF1, HO2, SUM2	Zm00001d023246	GRMZM2G022606	Regulatory protein NPR5	TNF receptor-associated factor 7	1445596	1448353	-	outside	-4069
188	10	CHLD1, ALAD1, PCR1, YCF54, CPX2, GGH2, LES22L1, ELM1, LLS1L1, NYE1, DVR1, FC2, PRPO2, GTS2, GSA1, PHAO1, GTR3, RCCR1, LES22, CF1, HO2, SUM2	Zm00001d023247	GRMZM2G317287	Scarecrow-like protein 3	GRAS-transcription factor 86	1452722	1454992	+	inside
188	10	CHLD1, ALAD1, PCR1, YCF54, CPX2, GGH2, LES22L1, ELM1, LLS1L1, NYE1, DVR1, FC2, PRPO2, GTS2, GSA1, PHAO1, GTR3, RCCR1, LES22, CF1, HO2, SUM2	Zm00001d023248	AC198366.3_FG004	Scarecrow-like protein 3		1456929	1458449	+	inside
188	10	CHLD1, ALAD1, PCR1, YCF54, CPX2, GGH2, LES22L1, ELM1, LLS1L1, NYE1, DVR1, FC2, PRPO2, GTS2, GSA1, PHAO1, GTR3, RCCR1, LES22, CF1, HO2, SUM2	Zm00001d023249	GRMZM2G104620			1461166	1464360	-	inside
188	10	CHLD1, ALAD1, PCR1, YCF54, CPX2, GGH2, LES22L1, ELM1, LLS1L1, NYE1, DVR1, FC2, PRPO2, GTS2, GSA1, PHAO1, GTR3, RCCR1, LES22, CF1, HO2, SUM2	Zm00001d023252	GRMZM2G104638			1469476	1469964	-	inside
188	10	CHLD1, ALAD1, PCR1, YCF54, CPX2, GGH2, LES22L1, ELM1, LLS1L1, NYE1, DVR1, FC2, PRPO2, GTS2, GSA1, PHAO1, GTR3, RCCR1, LES22, CF1, HO2, SUM2	Zm00001d023253	GRMZM2G104655	L-type lectin-domain containing receptor kinase IX.1		1474578	1476845	+	inside
188	10	CHLD1, ALAD1, PCR1, YCF54, CPX2, GGH2, LES22L1, ELM1, LLS1L1, NYE1, DVR1, FC2, PRPO2, GTS2, GSA1, PHAO1, GTR3, RCCR1, LES22, CF1, HO2, SUM2	Zm00001d023254	GRMZM2G104710	OSJNBb0026E15.9 protein%3B protein		1478285	1479779	-	inside
188	10	CHLD1, ALAD1, PCR1, YCF54, CPX2, GGH2, LES22L1, ELM1, LLS1L1, NYE1, DVR1, FC2, PRPO2, GTS2, GSA1, PHAO1, GTR3, RCCR1, LES22, CF1, HO2, SUM2	Zm00001d023256		Glucose-1-phosphate adenylyltransferase small subunit chloroplastic		1485867	1486172	-	inside
188	10	CHLD1, ALAD1, PCR1, YCF54, CPX2, GGH2, LES22L1, ELM1, LLS1L1, NYE1, DVR1, FC2, PRPO2, GTS2, GSA1, PHAO1, GTR3, RCCR1, LES22, CF1, HO2, SUM2	Zm00001d023257		OSJNBb0026E15.9 protein%3B protein		1491777	1493140	-	inside
188	10	CHLD1, ALAD1, PCR1, YCF54, CPX2, GGH2, LES22L1, ELM1, LLS1L1, NYE1, DVR1, FC2, PRPO2, GTS2, GSA1, PHAO1, GTR3, RCCR1, LES22, CF1, HO2, SUM2	Zm00001d023258	GRMZM2G104730	Calcium-transporting ATPase 4 plasma membrane-type		1497523	1503954	-	inside
188	10	CHLD1, ALAD1, PCR1, YCF54, CPX2, GGH2, LES22L1, ELM1, LLS1L1, NYE1, DVR1, FC2, PRPO2, GTS2, GSA1, PHAO1, GTR3, RCCR1, LES22, CF1, HO2, SUM2	Zm00001d023259	GRMZM2G043119	Glycoprotein		1504630	1506354	+	inside
188	10	CHLD1, ALAD1, PCR1, YCF54, CPX2, GGH2, LES22L1, ELM1, LLS1L1, NYE1, DVR1, FC2, PRPO2, GTS2, GSA1, PHAO1, GTR3, RCCR1, LES22, CF1, HO2, SUM2	Zm00001d023260	GRMZM2G043150	RNA-binding (RRM/RBD/RNP motifs) family protein		1506335	1515689	-	inside
188	10	CHLD1, ALAD1, PCR1, YCF54, CPX2, GGH2, LES22L1, ELM1, LLS1L1, NYE1, DVR1, FC2, PRPO2, GTS2, GSA1, PHAO1, GTR3, RCCR1, LES22, CF1, HO2, SUM2	Zm00001d023261	GRMZM2G178734	Probable sugar phosphate/phosphate translocator		1562714	1563865	+	inside
188	10	CHLD1, ALAD1, PCR1, YCF54, CPX2, GGH2, LES22L1, ELM1, LLS1L1, NYE1, DVR1, FC2, PRPO2, GTS2, GSA1, PHAO1, GTR3, RCCR1, LES22, CF1, HO2, SUM2	Zm00001d023262	GRMZM2G180150	brick3	brick3	1565392	1599381	-	inside
188	10	CHLD1, ALAD1, PCR1, YCF54, CPX2, GGH2, LES22L1, ELM1, LLS1L1, NYE1, DVR1, FC2, PRPO2, GTS2, GSA1, PHAO1, GTR3, RCCR1, LES22, CF1, HO2, SUM2	Zm00001d023263	GRMZM2G180155	glutamine-fructose-6-phosphate transaminase (isomerizing)s%3Bsugar binding%3Btransaminases		1592479	1594283	+	inside
188	10	CHLD1, ALAD1, PCR1, YCF54, CPX2, GGH2, LES22L1, ELM1, LLS1L1, NYE1, DVR1, FC2, PRPO2, GTS2, GSA1, PHAO1, GTR3, RCCR1, LES22, CF1, HO2, SUM2	Zm00001d023264	GRMZM2G180205	Aladin	aladin1	1600459	1605134	+	inside
188	10	CHLD1, ALAD1, PCR1, YCF54, CPX2, GGH2, LES22L1, ELM1, LLS1L1, NYE1, DVR1, FC2, PRPO2, GTS2, GSA1, PHAO1, GTR3, RCCR1, LES22, CF1, HO2, SUM2	Zm00001d023265	GRMZM2G180244		nucleotide-binding site42	1606001	1612705	-	inside
188	10	CHLD1, ALAD1, PCR1, YCF54, CPX2, GGH2, LES22L1, ELM1, LLS1L1, NYE1, DVR1, FC2, PRPO2, GTS2, GSA1, PHAO1, GTR3, RCCR1, LES22, CF1, HO2, SUM2	Zm00001d023266	GRMZM2G180249	Aladin	aladin ortholog2	1670707	1671857	+	outside	31263
189	10	YCF54, CF1, CHAO2, GSA1, MPMT1, PRPO1, ELM1, CPX2	Zm00001d023303	GRMZM5G819919			2432325	2439208	+	outside	-111981
189	10	YCF54, CF1, CHAO2, GSA1, MPMT1, PRPO1, ELM1, CPX2	Zm00001d023304	GRMZM2G004412			2558908	2563889	+	inside
189	10	YCF54, CF1, CHAO2, GSA1, MPMT1, PRPO1, ELM1, CPX2	Zm00001d023305	GRMZM2G088320	Protein LURP-one-related 2		2593317	2594522	+	outside	31833
190	10	GGH2, YCF54, NYC1L1, OY1, FC2, PRPO3, LLS1L5, GGH1	Zm00001d023468	GRMZM2G163998	NDR1/HIN1-like 1		6631686	6632327	-	inside
190	10	GGH2, YCF54, NYC1L1, OY1, FC2, PRPO3, LLS1L5, GGH1	Zm00001d023469		Exocyst complex component EXO70A1		6635096	6641682	-	inside
190	10	GGH2, YCF54, NYC1L1, OY1, FC2, PRPO3, LLS1L5, GGH1	Zm00001d023470	GRMZM5G839644	Putative leucine-rich repeat receptor-like protein kinase family protein		6708639	6712611	+	outside	71865
191	10	FC1, COX10b, PRPO2, MPEC1, HCAR1, CPX2, DVR1, PRPO1	Zm00001d023577	GRMZM2G402493			10635893	10636069	-	outside	-454
191	10	FC1, COX10b, PRPO2, MPEC1, HCAR1, CPX2, DVR1, PRPO1	Zm00001d023578	GRMZM2G103740	Replication factor C subunit 4		10639056	10642976	+	inside
191	10	FC1, COX10b, PRPO2, MPEC1, HCAR1, CPX2, DVR1, PRPO1	Zm00001d023579	GRMZM2G103662	Aspartyl protease APCB1		10649401	10652209	+	inside
191	10	FC1, COX10b, PRPO2, MPEC1, HCAR1, CPX2, DVR1, PRPO1	Zm00001d023580	GRMZM2G103546	Aldehyde dehydrogenase	aldehyde dehydrogenase25	10653743	10657726	+	inside
191	10	FC1, COX10b, PRPO2, MPEC1, HCAR1, CPX2, DVR1, PRPO1	Zm00001d023581	GRMZM2G319435	Transducin/WD40 repeat-like superfamily protein		10703459	10706996	+	outside	49046
192	10	GTS3, YCF54, CF1, CHLD1, DVR1, PCR3, MPEC1, MPMT1, ALAD1, OY1, GUN4	Zm00001d023588	GRMZM2G418432	Protein kinase protein with adenine nucleotide alpha hydrolases-like domain		10863111	10865708	-	outside	-48340
192	10	GTS3, YCF54, CF1, CHLD1, DVR1, PCR3, MPEC1, MPMT1, ALAD1, OY1, GUN4	Zm00001d023590	GRMZM5G813470	Putative zinc transporter		10919905	10924168	-	inside
193	10	DVR1, NYC1L1, CPX2, GTR2, SHFC1, YCF54, CF1L1, GTR3, ELM2	Zm00001d023699	GRMZM2G399183	glycine cleavage system protein H1	glycine cleavage system protein H1	16081385	16082904	+	outside	-34974
193	10	DVR1, NYC1L1, CPX2, GTR2, SHFC1, YCF54, CF1L1, GTR3, ELM2	Zm00001d023700	GRMZM5G831224	Expressed protein%3B protein		16132921	16135404	-	inside
193	10	DVR1, NYC1L1, CPX2, GTR2, SHFC1, YCF54, CF1L1, GTR3, ELM2	Zm00001d023701				16193537	16195234	-	outside	42112
194	10	CHPH2, YCF54, NYC1L1, ALAD1, OY1, GUN4, CF1, MPMT1	Zm00001d024439				70825279	70826738	+	outside	-10660
194	10	CHPH2, YCF54, NYC1L1, ALAD1, OY1, GUN4, CF1, MPMT1	Zm00001d024440				70866179	70866636	+	outside	24970
195	10	HO6, OY1, GGH2, ELM2, HO2, NYE1, CHLH1, PHAO1, GGH1	Zm00001d025305	GRMZM2G022180	calnexin homolog2	calnexin homolog2	113480669	113484076	-	outside	-9314
195	10	HO6, OY1, GGH2, ELM2, HO2, NYE1, CHLH1, PHAO1, GGH1	Zm00001d025306				113520374	113523864	+	inside
195	10	HO6, OY1, GGH2, ELM2, HO2, NYE1, CHLH1, PHAO1, GGH1	Zm00001d025307	GRMZM2G178906	Cysteine proteinases superfamily protein		113605145	113609868	-	outside	74499
196	10	HO7, CHLG1, DVR1, LLS1, GTR2, CHLD1, MPEC1, YCF54, GTS5	Zm00001d025757	GRMZM2G105004	Protein NLP8	NLP-transcription factor 9	128605358	128610245	+	outside	-22067
196	10	HO7, CHLG1, DVR1, LLS1, GTR2, CHLD1, MPEC1, YCF54, GTS5	Zm00001d025759	GRMZM2G070448			128639325	128640544	+	inside
196	10	HO7, CHLG1, DVR1, LLS1, GTR2, CHLD1, MPEC1, YCF54, GTS5	Zm00001d025760				128641747	128642490	-	inside
196	10	HO7, CHLG1, DVR1, LLS1, GTR2, CHLD1, MPEC1, YCF54, GTS5	Zm00001d025761	GRMZM2G070279	NAD(P)-binding Rossmann-fold superfamily protein		128644589	128648111	-	inside
196	10	HO7, CHLG1, DVR1, LLS1, GTR2, CHLD1, MPEC1, YCF54, GTS5	Zm00001d025762	GRMZM2G070255			128649921	128650496	-	outside	1187
197	10	YCF54, GSA1, MPEC1, OY1, DVR1, SGRL1, HO2, GTS4, FC1, LLS1L1, CHAO2, GGH1, LES28	Zm00001d025948	GRMZM2G123719	Putative translation elongation factor family protein		134519364	134523011	-	outside	-25824
197	10	YCF54, GSA1, MPEC1, OY1, DVR1, SGRL1, HO2, GTS4, FC1, LLS1L1, CHAO2, GGH1, LES28	Zm00001d025949	GRMZM2G001035	Vacuolar iron transporter homolog 1		134548390	134549163	-	inside
197	10	YCF54, GSA1, MPEC1, OY1, DVR1, SGRL1, HO2, GTS4, FC1, LLS1L1, CHAO2, GGH1, LES28	Zm00001d025950	GRMZM2G000973	Autophagy-related protein 13a	autophagy13d	134553869	134559580	-	inside
197	10	YCF54, GSA1, MPEC1, OY1, DVR1, SGRL1, HO2, GTS4, FC1, LLS1L1, CHAO2, GGH1, LES28	Zm00001d025951	GRMZM2G054418	kinesin-related protein15	kinesin-related protein15	134563080	134575911	-	inside
197	10	YCF54, GSA1, MPEC1, OY1, DVR1, SGRL1, HO2, GTS4, FC1, LLS1L1, CHAO2, GGH1, LES28	Zm00001d025952	GRMZM2G054591	NAD(P)H-quinone oxidoreductase subunit M chloroplastic		134584596	134585561	+	inside
197	10	YCF54, GSA1, MPEC1, OY1, DVR1, SGRL1, HO2, GTS4, FC1, LLS1L1, CHAO2, GGH1, LES28	Zm00001d025953	GRMZM2G054615	Putative GATA transcription factor family protein	C2C2-GATA-transcription factor 6	134612927	134615457	+	outside	25447
198	10	LLS1L5, FC1, OY1, PRPO1, HCAR1, DVR1, FC3, PCR3, FC2, CF1	Zm00001d026129	GRMZM2G061287	Cyclin-B2-4	cyclin23	139294768	139298735	+	outside	-4113
198	10	LLS1L5, FC1, OY1, PRPO1, HCAR1, DVR1, FC3, PCR3, FC2, CF1	Zm00001d026130	GRMZM2G061398	BZIP transcription factor		139299512	139303908	-	inside
198	10	LLS1L5, FC1, OY1, PRPO1, HCAR1, DVR1, FC3, PCR3, FC2, CF1	Zm00001d026131	GRMZM2G360519	Lysine histidine transporter-like 7	amino acid/auxin permease71	139320952	139323275	+	inside
198	10	LLS1L5, FC1, OY1, PRPO1, HCAR1, DVR1, FC3, PCR3, FC2, CF1	Zm00001d026132	GRMZM2G360529	SKU5 similar 5	skewed root growth similar8	139324321	139327689	+	inside
198	10	LLS1L5, FC1, OY1, PRPO1, HCAR1, DVR1, FC3, PCR3, FC2, CF1	Zm00001d026133	GRMZM2G117667	GDSL esterase/lipase		139348686	139352143	+	outside	20315
199	10	ELM1, GTR1, GTS5, CHLD1, GTS4, SUM1, PRPO1, PHAO1, DVR1, MPEC1	Zm00001d026318	GRMZM2G042867	OSJNBa0058K23.8 protein%3B protein		143503776	143504957	-	outside	-42359
199	10	ELM1, GTR1, GTS5, CHLD1, GTS4, SUM1, PRPO1, PHAO1, DVR1, MPEC1	Zm00001d026319	GRMZM2G028902			143558820	143563786	-	inside
199	10	ELM1, GTR1, GTS5, CHLD1, GTS4, SUM1, PRPO1, PHAO1, DVR1, MPEC1	Zm00001d026321	GRMZM2G029039	F-box/kelch-repeat protein		143570399	143571745	+	inside
199	10	ELM1, GTR1, GTS5, CHLD1, GTS4, SUM1, PRPO1, PHAO1, DVR1, MPEC1	Zm00001d026322	GRMZM2G029242	Protein kinase superfamily protein		143572991	143576712	-	inside
199	10	ELM1, GTR1, GTS5, CHLD1, GTS4, SUM1, PRPO1, PHAO1, DVR1, MPEC1	Zm00001d026323		DNA-directed RNA polymerase 3 chloroplastic		143580870	143586028	+	inside
199	10	ELM1, GTR1, GTS5, CHLD1, GTS4, SUM1, PRPO1, PHAO1, DVR1, MPEC1	Zm00001d026325		Homeobox-leucine zipper protein ATHB-14		143588470	143589138	+	inside
199	10	ELM1, GTR1, GTS5, CHLD1, GTS4, SUM1, PRPO1, PHAO1, DVR1, MPEC1	Zm00001d026326	GRMZM2G029478	F-box domain containing protein%253B F-box domain containing protein isoform 1%253B F-box domain containing protein isoform 2%253B F-box domain containing protein isoform 3%253B F-box domain containing protein isoform 4		143599140	143600834	-	outside	8026
200	10	HCAR1, NYE2, SUM2, MPEC2, GTS4, LLS1, CHPH2, ELM2, SHFC1	Zm00001d026351	GRMZM2G122897	Homeodomain leucine zipper family IV protein%253B Putative homeobox/lipid-binding domain family protein	Homeobox-transcription factor 91	144099075	144105329	-	outside	-19082
200	10	HCAR1, NYE2, SUM2, MPEC2, GTS4, LLS1, CHPH2, ELM2, SHFC1	Zm00001d026352	GRMZM2G148492	Cytochrome c biogenesis ATP-binding export protein ccmA-like%253B Cytochrome c biogenesis ATP-binding export protein ccmA-like protein		144132680	144133357	-	inside
200	10	HCAR1, NYE2, SUM2, MPEC2, GTS4, LLS1, CHPH2, ELM2, SHFC1	Zm00001d026353				144152298	144156481	-	outside	1354
201	10	NYC1L1, MPEC1, OY1, ALAD1, YCF54, SGRL1, PRPO4, LES22L1, PCR1, GUN4, PCR2, FC1, ELM1	Zm00001d026544		Serine--tRNA ligase cytoplasmic		147964647	147967404	-	outside	-6978
201	10	NYC1L1, MPEC1, OY1, ALAD1, YCF54, SGRL1, PRPO4, LES22L1, PCR1, GUN4, PCR2, FC1, ELM1	Zm00001d026546	GRMZM2G423975	Disease resistance response protein-like%3B protein		147981376	147981964	-	inside
201	10	NYC1L1, MPEC1, OY1, ALAD1, YCF54, SGRL1, PRPO4, LES22L1, PCR1, GUN4, PCR2, FC1, ELM1	Zm00001d026547	GRMZM2G125149	Transport protein particle (TRAPP) component		147985161	147988097	-	inside
201	10	NYC1L1, MPEC1, OY1, ALAD1, YCF54, SGRL1, PRPO4, LES22L1, PCR1, GUN4, PCR2, FC1, ELM1	Zm00001d026548	GRMZM2G423861	Kinesin-like calmodulin-binding protein		147989288	148003202	-	inside
201	10	NYC1L1, MPEC1, OY1, ALAD1, YCF54, SGRL1, PRPO4, LES22L1, PCR1, GUN4, PCR2, FC1, ELM1	Zm00001d026549	GRMZM2G125083	N-acylphosphatidylethanolamine synthase		148006440	148015145	-	inside
201	10	NYC1L1, MPEC1, OY1, ALAD1, YCF54, SGRL1, PRPO4, LES22L1, PCR1, GUN4, PCR2, FC1, ELM1	Zm00001d026551		Ubiquitin carboxyl-terminal hydrolase 3		148015757	148021551	-	inside
201	10	NYC1L1, MPEC1, OY1, ALAD1, YCF54, SGRL1, PRPO4, LES22L1, PCR1, GUN4, PCR2, FC1, ELM1	Zm00001d026552	GRMZM2G033388	Ribosomal protein L7Ae/L30e/S12e/Gadd45 family protein		148021486	148023414	+	inside
201	10	NYC1L1, MPEC1, OY1, ALAD1, YCF54, SGRL1, PRPO4, LES22L1, PCR1, GUN4, PCR2, FC1, ELM1	Zm00001d026553	GRMZM2G033375	Ubiquitin carboxyl-terminal hydrolase 3		148036664	148039343	-	inside
201	10	NYC1L1, MPEC1, OY1, ALAD1, YCF54, SGRL1, PRPO4, LES22L1, PCR1, GUN4, PCR2, FC1, ELM1	Zm00001d026554	GRMZM2G405662	Heavy metal transport/detoxification superfamily protein		148042045	148043345	+	outside	4567

## Sheet: LMAN
Table S13. C) Candidate genes for trans eQTL hotspots in LMAN
Hotspot	CHR	Transcripts_associated_with_hotspot	Candidate Genes	v3 Gene ID	Gramene Annotation	MaizeGDB annotation	Transcript_start	Transcript_end	Strand	Within_Hotspot	Distance from Hotspot
1	1	HCAR1, SUM1, ELM2, HO7, MES1, PCR2, GTR3, LES22, HO6	Zm00001d027313	GRMZM2G388684	Probable xyloglucan endotransglucosylase/hydrolase protein 32		2781142	2782403	-	outside	-11184
1	1	HCAR1, SUM1, ELM2, HO7, MES1, PCR2, GTR3, LES22, HO6	Zm00001d027314	GRMZM2G042552	Vacuolar protein sorting-associated protein 24 homolog 1		2809751	2811917	+	inside
1	1	HCAR1, SUM1, ELM2, HO7, MES1, PCR2, GTR3, LES22, HO6	Zm00001d027315	GRMZM2G042539			2812496	2813750	-	inside
1	1	HCAR1, SUM1, ELM2, HO7, MES1, PCR2, GTR3, LES22, HO6	Zm00001d027317	GRMZM2G042250	rolled leaf2	rolled leaf2	2818955	2826611	+	inside
1	1	HCAR1, SUM1, ELM2, HO7, MES1, PCR2, GTR3, LES22, HO6	Zm00001d027318	GRMZM2G041881	BTF3 homolog	BTF3 homolog	2827035	2829836	-	inside
1	1	HCAR1, SUM1, ELM2, HO7, MES1, PCR2, GTR3, LES22, HO6	Zm00001d027319	GRMZM2G085827	4'-phosphopantetheinyl transferase superfamily		2869707	2878262	+	outside	39606
2	1	PRPO4, NYC1L1, NYC1, CHLD1, DVR1, CHLG1, GTR1, LES28, CHPH2	Zm00001d027417				4846995	4847327	-	outside	-40665
2	1	PRPO4, NYC1L1, NYC1, CHLD1, DVR1, CHLG1, GTR1, LES28, CHPH2	Zm00001d027419	GRMZM2G475289	Transcription factor bHLH57	bHLH-transcription factor 140	4891941	4894990	+	inside
2	1	PRPO4, NYC1L1, NYC1, CHLD1, DVR1, CHLG1, GTR1, LES28, CHPH2	Zm00001d027421	GRMZM2G176820	50S ribosomal protein L11 chloroplastic		4900834	4903371	-	inside
2	1	PRPO4, NYC1L1, NYC1, CHLD1, DVR1, CHLG1, GTR1, LES28, CHPH2	Zm00001d027422	GRMZM2G176840	PsbP-like protein 1 chloroplastic		4907157	4909468	-	inside
2	1	PRPO4, NYC1L1, NYC1, CHLD1, DVR1, CHLG1, GTR1, LES28, CHPH2	Zm00001d027423	GRMZM2G475380	flavone synthase typeI2	flavone synthase typeI2	4909652	4914685	-	inside
2	1	PRPO4, NYC1L1, NYC1, CHLD1, DVR1, CHLG1, GTR1, LES28, CHPH2	Zm00001d027424				4949860	4952016	+	outside	26069
3	1	CPX2, HO7, HO3, GTS2, GSA1, SHFC1, PRPO3, GGH1	Zm00001d027490	GRMZM2G008122	ATPase 2 plasma membrane-type	membrane H(+)-ATPase6	6427092	6431383	-	outside	-97053
3	1	CPX2, HO7, HO3, GTS2, GSA1, SHFC1, PRPO3, GGH1	Zm00001d027492	GRMZM5G887276	Putative Myb family transcription factor	G2-like-transcription factor 48	6524381	6529577	-	inside
3	1	CPX2, HO7, HO3, GTS2, GSA1, SHFC1, PRPO3, GGH1	Zm00001d027493	GRMZM2G137312	NADH-ubiquinone oxidoreductase B18 subunit4	NADH-ubiquinone oxidoreductase B18 subunit4	6542791	6543117	-	inside
3	1	CPX2, HO7, HO3, GTS2, GSA1, SHFC1, PRPO3, GGH1	Zm00001d027494		D8Ertd354e protein		6551336	6554451	+	outside	1047
4	1	CHLH1, GTR2, DVR1, LES22L3, CHPH3/CHAO1, NYC1, LES22L1, CHPH1	Zm00001d027546	GRMZM2G173372	Transcription factor bHLH93	bHLH-transcription factor 35	8017653	8019823	-	outside	-11590
4	1	CHLH1, GTR2, DVR1, LES22L3, CHPH3/CHAO1, NYC1, LES22L1, CHPH1	Zm00001d027548	GRMZM2G075701	sterol methyl transferase2	sterol methyl transferase2	8046302	8047417	+	inside
4	1	CHLH1, GTR2, DVR1, LES22L3, CHPH3/CHAO1, NYC1, LES22L1, CHPH1	Zm00001d027549	GRMZM2G075870	phosphate transporter protein10	phosphate transporter protein10	8053530	8055161	-	inside
4	1	CHLH1, GTR2, DVR1, LES22L3, CHPH3/CHAO1, NYC1, LES22L1, CHPH1	Zm00001d027550	GRMZM2G075901			8055744	8056160	+	inside
4	1	CHLH1, GTR2, DVR1, LES22L3, CHPH3/CHAO1, NYC1, LES22L1, CHPH1	Zm00001d027551	GRMZM2G399311	Histone-lysine N-methyltransferase ASHR1		8058918	8065189	-	inside
4	1	CHLH1, GTR2, DVR1, LES22L3, CHPH3/CHAO1, NYC1, LES22L1, CHPH1	Zm00001d027554	GRMZM2G475168	LYR family of Fe/S cluster biogenesis protein		8114840	8115307	+	outside	54499
5	1	OY1, COX10b, HO6, CHLD1, CHAO2, LES28, GTS2, CHPH3/CHAO1	Zm00001d027598	GRMZM2G474258	CCT motif family protein	CO CO-LIKE TIMING OF CAB1 protein domain101	8677635	8679500	-	outside	-18010
5	1	OY1, COX10b, HO6, CHLD1, CHAO2, LES28, GTS2, CHPH3/CHAO1	Zm00001d027599	GRMZM2G323830	cytochrome P450 family 96 subfamily A polypeptide 1		8701300	8702856	+	inside
5	1	OY1, COX10b, HO6, CHLD1, CHAO2, LES28, GTS2, CHPH3/CHAO1	Zm00001d027601	GRMZM2G062946	cytochrome P450 family 96 subfamily A polypeptide 1		8774248	8775855	-	outside	46374
6	1	SHFC1, PCR2, OY1, FC3, LES22L2, MPEC1, MES1, GGH2, CHLH1, CHPH1, CF1L1, HCAR1, HO6, PRPO4, GTR2, GGH1, GTR1, SGRL1	Zm00001d027627	GRMZM2G107686	Subtilisin-like protease SBT1.2		9451166	9453547	+	outside	-569
6	1	SHFC1, PCR2, OY1, FC3, LES22L2, MPEC1, MES1, GGH2, CHLH1, CHPH1, CF1L1, HCAR1, HO6, PRPO4, GTR2, GGH1, GTR1, SGRL1	Zm00001d027628	GRMZM2G107679			9479223	9480967	-	inside
6	1	SHFC1, PCR2, OY1, FC3, LES22L2, MPEC1, MES1, GGH2, CHLH1, CHPH1, CF1L1, HCAR1, HO6, PRPO4, GTR2, GGH1, GTR1, SGRL1	Zm00001d027630	GRMZM2G107532	Phosphatidylinositol N-acetyglucosaminlytransferase subunit P-related		9488000	9492140	+	inside
6	1	SHFC1, PCR2, OY1, FC3, LES22L2, MPEC1, MES1, GGH2, CHLH1, CHPH1, CF1L1, HCAR1, HO6, PRPO4, GTR2, GGH1, GTR1, SGRL1	Zm00001d027631				9497951	9498772	-	inside
6	1	SHFC1, PCR2, OY1, FC3, LES22L2, MPEC1, MES1, GGH2, CHLH1, CHPH1, CF1L1, HCAR1, HO6, PRPO4, GTR2, GGH1, GTR1, SGRL1	Zm00001d027633	GRMZM2G103599	Protein PIR		9547625	9612900	+	inside
6	1	SHFC1, PCR2, OY1, FC3, LES22L2, MPEC1, MES1, GGH2, CHLH1, CHPH1, CF1L1, HCAR1, HO6, PRPO4, GTR2, GGH1, GTR1, SGRL1	Zm00001d027636	GRMZM2G415390	Dirigent protein 16		9637254	9638102	+	inside
6	1	SHFC1, PCR2, OY1, FC3, LES22L2, MPEC1, MES1, GGH2, CHLH1, CHPH1, CF1L1, HCAR1, HO6, PRPO4, GTR2, GGH1, GTR1, SGRL1	Zm00001d027637	GRMZM2G415343			9638241	9644168	-	inside
6	1	SHFC1, PCR2, OY1, FC3, LES22L2, MPEC1, MES1, GGH2, CHLH1, CHPH1, CF1L1, HCAR1, HO6, PRPO4, GTR2, GGH1, GTR1, SGRL1	Zm00001d027638	GRMZM2G406662	Xyloglucan galactosyltransferase MUR3		9730995	9732407	+	inside
6	1	SHFC1, PCR2, OY1, FC3, LES22L2, MPEC1, MES1, GGH2, CHLH1, CHPH1, CF1L1, HCAR1, HO6, PRPO4, GTR2, GGH1, GTR1, SGRL1	Zm00001d027639	GRMZM2G142214	Xyloglucan galactosyltransferase MUR3		9746407	9748213	-	inside
6	1	SHFC1, PCR2, OY1, FC3, LES22L2, MPEC1, MES1, GGH2, CHLH1, CHPH1, CF1L1, HCAR1, HO6, PRPO4, GTR2, GGH1, GTR1, SGRL1	Zm00001d027642	GRMZM2G315692	Xyloglucan galactosyltransferase MUR3		9775794	9777248	+	outside	23609
7	1	GTR1, GSA1, CHPH3/CHAO1, SHFC1, CHLH1, LES22L3, ELM2, ALAD1, LES22L2	Zm00001d027682	GRMZM2G139834	WAT1-related protein		11066056	11069126	-	outside	-59686
7	1	GTR1, GSA1, CHPH3/CHAO1, SHFC1, CHLH1, LES22L3, ELM2, ALAD1, LES22L2	Zm00001d027683	GRMZM2G358279	Tetratricopeptide repeat (TPR)-like superfamily protein		11126731	11130713	+	inside
7	1	GTR1, GSA1, CHPH3/CHAO1, SHFC1, CHLH1, LES22L3, ELM2, ALAD1, LES22L2	Zm00001d027684	GRMZM2G056786	RING-H2 finger protein ATL16		11137397	11138338	-	inside
7	1	GTR1, GSA1, CHPH3/CHAO1, SHFC1, CHLH1, LES22L3, ELM2, ALAD1, LES22L2	Zm00001d027685	GRMZM2G056804	RING-H2 finger protein ATL16		11144189	11145097	-	inside
7	1	GTR1, GSA1, CHPH3/CHAO1, SHFC1, CHLH1, LES22L3, ELM2, ALAD1, LES22L2	Zm00001d027686		Ethylene-responsive transcription factor ERF098		11155767	11156159	+	inside
7	1	GTR1, GSA1, CHPH3/CHAO1, SHFC1, CHLH1, LES22L3, ELM2, ALAD1, LES22L2	Zm00001d027687	AC198979.4_FG009		AP2-EREBP-transcription factor 95	11155935	11156159	+	inside
7	1	GTR1, GSA1, CHPH3/CHAO1, SHFC1, CHLH1, LES22L3, ELM2, ALAD1, LES22L2	Zm00001d027688	GRMZM2G056870	Proteasome subunit alpha type		11158115	11165247	-	inside
7	1	GTR1, GSA1, CHPH3/CHAO1, SHFC1, CHLH1, LES22L3, ELM2, ALAD1, LES22L2	Zm00001d027690		9-cis-epoxycarotenoid dioxygenase NCED3 chloroplastic		11168984	11169217	+	outside	4674
8	1	CPX2, GGH1, PRPO2, PCR2, GSA1, CHLG1, GTR1, ALAD1, PCR3	Zm00001d028073	GRMZM2G114190	Protein SNOWY COTYLEDON 3	reducing plant height1	21990180	22006881	+	outside	-5164
8	1	CPX2, GGH1, PRPO2, PCR2, GSA1, CHLG1, GTR1, ALAD1, PCR3	Zm00001d028074	GRMZM2G114184	HLS1	GNAT-transcription factor 2	22016444	22018586	+	outside	2591
9	1	PRPO4, MPEC1, GTR2, CHLG1, YCF54, CF1, CHLD1, GSA1, GTR1, OY1, GGH1, ALAD1, LLS1L1, LLS1, HCAR1	Zm00001d028093	GRMZM2G006977	Calcium-transporting ATPase 2 plasma membrane-type		22735266	22740921	-	outside	-81697
9	1	PRPO4, MPEC1, GTR2, CHLG1, YCF54, CF1, CHLD1, GSA1, GTR1, OY1, GGH1, ALAD1, LLS1L1, LLS1, HCAR1	Zm00001d028094	GRMZM2G077127	Sigma factor sigB regulation protein rsbQ		22841793	22844037	-	inside
9	1	PRPO4, MPEC1, GTR2, CHLG1, YCF54, CF1, CHLD1, GSA1, GTR1, OY1, GGH1, ALAD1, LLS1L1, LLS1, HCAR1	Zm00001d028096	GRMZM2G457178		unhealthy ribosome biogenesis2	22880022	22891698	-	outside	27234
10	1	CHPH2, COX10b, LES22, COX10a, HCAR1, CHPH3/CHAO1, NYE1, LES22L2	Zm00001d028228	GRMZM2G163154	multidrug and toxic compound extrusion3	multidrug and toxic compound extrusion3	27284568	27293763	-	outside	-12535
10	1	CHPH2, COX10b, LES22, COX10a, HCAR1, CHPH3/CHAO1, NYE1, LES22L2	Zm00001d028229	AC208897.3_FG003	myosin-related		27301799	27306634	+	inside
10	1	CHPH2, COX10b, LES22, COX10a, HCAR1, CHPH3/CHAO1, NYE1, LES22L2	Zm00001d028230	AC208897.3_FG004	Sugar transport protein 13	sugar transport2	27307350	27313346	-	inside
10	1	CHPH2, COX10b, LES22, COX10a, HCAR1, CHPH3/CHAO1, NYE1, LES22L2	Zm00001d028231	GRMZM5G879116	Sec14p-like phosphatidylinositol transfer family protein		27407335	27410561	+	outside	83606
11	1	PRPO2, CHLH1, MPMT1, OY1, GSA1, GTR3, GTS2, HO3	Zm00001d028360	GRMZM2G060952	NAD(P)-linked oxidoreductase superfamily protein	deoxymugineic acid synthase 1	32049647	32052463	+	outside	-2132
11	1	PRPO2, CHLH1, MPMT1, OY1, GSA1, GTR3, GTS2, HO3	Zm00001d028361	GRMZM2G465595	Protein SHOOT GRAVITROPISM 5	Cys2His2 Zinc Finger25	32068552	32072460	-	inside
11	1	PRPO2, CHLH1, MPMT1, OY1, GSA1, GTR3, GTS2, HO3	Zm00001d028362	GRMZM2G100629			32137771	32138313	+	outside	62447
12	1	LLS1, RCCR1, NYC1L1, NYE2, PRPO3, HO3, YCF54, CHLD1, CHPH2	Zm00001d028398	GRMZM2G108032	Glycosyl hydrolase family 10 protein	xylanase5	33451482	33454805	+	outside	-76143
12	1	LLS1, RCCR1, NYC1L1, NYE2, PRPO3, HO3, YCF54, CHLD1, CHPH2	Zm00001d028399	GRMZM2G346861	Thaumatin-like protein 1		33544073	33546571	-	inside
12	1	LLS1, RCCR1, NYC1L1, NYE2, PRPO3, HO3, YCF54, CHLD1, CHPH2	Zm00001d028400	GRMZM2G159110	Pathogenesis-related thaumatin superfamily protein		33597142	33600523	+	outside	31253
13	1	NYE2, GTR3, PRPO3, LES22L1, HO2, SUM2, NYC1L1, LES28	Zm00001d028445	GRMZM2G097788	RAD-like 3		35204318	35205343	-	outside	-51984
13	1	NYE2, GTR3, PRPO3, LES22L1, HO2, SUM2, NYC1L1, LES28	Zm00001d028447	GRMZM2G019567	Serine/threonine-protein kinase WAG2		35263025	35264614	+	inside
13	1	NYE2, GTR3, PRPO3, LES22L1, HO2, SUM2, NYC1L1, LES28	Zm00001d028450	GRMZM2G138103	Ubiquitin-fold modifier-conjugating enzyme 1		35276821	35278948	-	outside	9866
14	1	CF1L1, ALAD1, RCCR1, CHAO2, GTR2, MPEC1, HCAR1, CHLG1, GTR3	Zm00001d028586	GRMZM2G001918	Protein TOC75-3 chloroplastic		40092188	40097279	+	outside	-3783
14	1	CF1L1, ALAD1, RCCR1, CHAO2, GTR2, MPEC1, HCAR1, CHLG1, GTR3	Zm00001d028587	GRMZM5G836424	Pentatricopeptide repeat-containing protein		40098704	40100074	+	inside
14	1	CF1L1, ALAD1, RCCR1, CHAO2, GTR2, MPEC1, HCAR1, CHLG1, GTR3	Zm00001d028588	GRMZM5G804658	Fes1B		40100220	40103763	-	inside
14	1	CF1L1, ALAD1, RCCR1, CHAO2, GTR2, MPEC1, HCAR1, CHLG1, GTR3	Zm00001d028590	GRMZM5G828820	Probable E3 ubiquitin-protein ligase RHC2A		40108125	40108961	+	inside
14	1	CF1L1, ALAD1, RCCR1, CHAO2, GTR2, MPEC1, HCAR1, CHLG1, GTR3	Zm00001d028591	GRMZM2G026911	PCS1		40117200	40118564	+	inside
14	1	CF1L1, ALAD1, RCCR1, CHAO2, GTR2, MPEC1, HCAR1, CHLG1, GTR3	Zm00001d028592				40123313	40123759	+	inside
14	1	CF1L1, ALAD1, RCCR1, CHAO2, GTR2, MPEC1, HCAR1, CHLG1, GTR3	Zm00001d028593	GRMZM2G337425	E3 ubiquitin-protein ligase SDIR1		40162847	40168804	+	outside	36921
15	1	ELM1, GTS5, RCCR1, FC3, CHAO2, FC2, GTR3, NYE2	Zm00001d028615	GRMZM2G112925	Probable protein phosphatase 2C 4	protein phosphatase homolog48	40886065	40889048	+	outside	-28675
15	1	ELM1, GTS5, RCCR1, FC3, CHAO2, FC2, GTR3, NYE2	Zm00001d028616	GRMZM2G113002	Putative E3 ubiquitin-protein ligase XBAT31		40942152	40945320	-	inside
15	1	ELM1, GTS5, RCCR1, FC3, CHAO2, FC2, GTR3, NYE2	Zm00001d028617				40994501	40995457	+	outside	48597
16	1	CHAO2, GTS2, PRPO5, PCR3, MPMT1, GTR1, CHLH1, GUN4, LES22L1	Zm00001d028624		Probable protein phosphatase 2C 33		41195076	41195404	+	outside	-40418
16	1	CHAO2, GTS2, PRPO5, PCR3, MPMT1, GTR1, CHLH1, GUN4, LES22L1	Zm00001d028625	AC233935.1_FG005	DOF30 transcription factor	C2C2-Dof-transcription factor 30	41269098	41270850	-	inside
16	1	CHAO2, GTS2, PRPO5, PCR3, MPMT1, GTR1, CHLH1, GUN4, LES22L1	Zm00001d028627	GRMZM5G894709	Retrotransposon-like protein		41306017	41327056	+	outside	31982
17	1	LLS1L5, COX10a, LES28, ELM2, GTR3, RCCR1, NYC1L1, FC3, PCR1	Zm00001d028994	GRMZM2G042615	U11/U12 small nuclear ribonucleoprotein 65 kDa protein		53953064	53959267	-	outside	-64193
17	1	LLS1L5, COX10a, LES28, ELM2, GTR3, RCCR1, NYC1L1, FC3, PCR1	Zm00001d028995	GRMZM2G031001	Arabidopsis NAC domain containing protein 87	NAC-transcription factor 11	54034211	54036320	-	inside
17	1	LLS1L5, COX10a, LES28, ELM2, GTR3, RCCR1, NYC1L1, FC3, PCR1	Zm00001d028996		Transducin/WD40 repeat-like superfamily protein		54038696	54044869	+	inside
18	1	GTS5, LES28, LES22, NYE2, CHAO2, CHPH3/CHAO1, ELM1, GTS2, DVR1	Zm00001d029050	GRMZM2G056355	Serine/threonine-protein kinase AtPK1/AtPK6		56107554	56110129	-	outside	-15923
18	1	GTS5, LES28, LES22, NYE2, CHAO2, CHPH3/CHAO1, ELM1, GTS2, DVR1	Zm00001d029051	GRMZM2G075262	Expressed protein%3B protein	sympathy for the ligule1	56143995	56146719	+	inside
18	1	GTS5, LES28, LES22, NYE2, CHAO2, CHPH3/CHAO1, ELM1, GTS2, DVR1	Zm00001d029052	GRMZM2G075245			56147717	56148196	-	inside
18	1	GTS5, LES28, LES22, NYE2, CHAO2, CHPH3/CHAO1, ELM1, GTS2, DVR1	Zm00001d029053	GRMZM2G072892	Lung seven transmembrane receptor family protein		56214309	56220473	-	outside	65657
19	1	ELM2, SHFC1, PCR3, GTS5, PRPO1, LES22L3, CHLH1, CHLH2	Zm00001d029274	GRMZM2G040638	guaiacol peroxidase2	guaiacol peroxidase2	64514340	64515829	+	outside	-24959
19	1	ELM2, SHFC1, PCR3, GTS5, PRPO1, LES22L3, CHLH1, CHLH2	Zm00001d029275	GRMZM2G004984			64547788	64549191	+	inside
19	1	ELM2, SHFC1, PCR3, GTS5, PRPO1, LES22L3, CHLH1, CHLH2	Zm00001d029279	GRMZM2G168073	Peroxidase 64		64616235	64617629	+	outside	42861
20	1	CF1, GSA1, PCR1, LLS1L1, HCAR1, DVR1, CF1L1, SGRL1	Zm00001d029594	GRMZM2G077316	allene oxide cyclase1	allene oxide cyclase1	78239819	78241044	-	outside	-42913
20	1	CF1, GSA1, PCR1, LLS1L1, HCAR1, DVR1, CF1L1, SGRL1	Zm00001d029595	GRMZM2G084063	zinc-binding protein		78348953	78351415	+	outside	32302
21	1	HO3, PRPO1, FC2, ALAD1, SGRL1, MES1, RCCR1, LES22L3	Zm00001d029606		Big map kinase/bmk		78909786	78911160	+	outside	-7091
21	1	HO3, PRPO1, FC2, ALAD1, SGRL1, MES1, RCCR1, LES22L3	Zm00001d029607	GRMZM2G132794	Protein SHORT-ROOT	GRAS-transcription factor 58	79004272	79006164	+	outside	60776
22	1	COX15, HCAR1, PCR2, GSA1, PRPO1, LES22L1, CHLD1, MPEC1, SUM2	Zm00001d031369				187492856	187495345	+	outside	-56708
22	1	COX15, HCAR1, PCR2, GSA1, PRPO1, LES22L1, CHLD1, MPEC1, SUM2	Zm00001d031370	GRMZM2G333033	Heme-binding-like protein chloroplastic		187563113	187564209	+	inside
22	1	COX15, HCAR1, PCR2, GSA1, PRPO1, LES22L1, CHLD1, MPEC1, SUM2	Zm00001d031372	GRMZM2G134205	Protein kinase superfamily protein		187621387	187624780	-	outside	22213
23	1	CHLG1, PRPO4, CHPH1, LES22L1, NYC1L1, LLS1, HO7, HCAR1	Zm00001d031392		embryo sac development arrest 7		188711968	188717046	+	outside	-95821
23	1	CHLG1, PRPO4, CHPH1, LES22L1, NYC1L1, LLS1, HO7, HCAR1	Zm00001d031395	GRMZM2G362303	Protein kinase superfamily protein		188816032	188820327	-	inside
23	1	CHLG1, PRPO4, CHPH1, LES22L1, NYC1L1, LLS1, HO7, HCAR1	Zm00001d031396		Calcium-binding EF hand family protein		188823649	188824232	+	inside
23	1	CHLG1, PRPO4, CHPH1, LES22L1, NYC1L1, LLS1, HO7, HCAR1	Zm00001d031398	GRMZM2G391288	receptor-like protein kinase 4		188861239	188863578	-	outside	33813
24	1	COX10b, CF1L1, LLS1L1, RCCR1, GTS5, GGH1, NYC1, LES22L3	Zm00001d031871	GRMZM2G315375	brachytic2	brachytic2	204748411	204755635	-	outside	-8003
25	1	FC1, PCR3, PRPO4, MPMT1, CHLD1, MPEC1, CHPH3/CHAO1, CHLG1, ELM1, COX10a	Zm00001d031893	GRMZM2G179703	hydroxycinnamoyltransferase12	hydroxycinnamoyltransferase12	205617823	205620362	+	outside	-58973
25	1	FC1, PCR3, PRPO4, MPMT1, CHLD1, MPEC1, CHPH3/CHAO1, CHLG1, ELM1, COX10a	Zm00001d031894	GRMZM2G109977	Ubiquitin carboxyl-terminal hydrolase		205693708	205696793	+	inside
25	1	FC1, PCR3, PRPO4, MPMT1, CHLD1, MPEC1, CHPH3/CHAO1, CHLG1, ELM1, COX10a	Zm00001d031895		C2H2 and C2HC zinc fingers superfamily protein		205808285	205809544	+	outside	106743
26	1	RCCR1, CHPH1, ELM1, LES22L1, GTR3, MPMT1, LLS1L1, NYC1, PRPO5, FC3, PCR1, LES22L2, GUN4	Zm00001d032533	GRMZM2G171559			229829797	229830137	-	outside	-948
26	1	RCCR1, CHPH1, ELM1, LES22L1, GTR3, MPMT1, LLS1L1, NYC1, PRPO5, FC3, PCR1, LES22L2, GUN4	Zm00001d032534				229831273	229832169	-	inside
26	1	RCCR1, CHPH1, ELM1, LES22L1, GTR3, MPMT1, LLS1L1, NYC1, PRPO5, FC3, PCR1, LES22L2, GUN4	Zm00001d032535	GRMZM2G124207	Tetratricopeptide repeat (TPR)-like superfamily protein		229847655	229849510	-	inside
26	1	RCCR1, CHPH1, ELM1, LES22L1, GTR3, MPMT1, LLS1L1, NYC1, PRPO5, FC3, PCR1, LES22L2, GUN4	Zm00001d032536	GRMZM2G425863	Calcium uniporter protein 4 mitochondrial		229864724	229868112	-	inside
26	1	RCCR1, CHPH1, ELM1, LES22L1, GTR3, MPMT1, LLS1L1, NYC1, PRPO5, FC3, PCR1, LES22L2, GUN4	Zm00001d032537		Sec1 family domain-containing protein MIP3		229885861	229900303	-	outside	3422
27	1	CF1L1, CF1, CHLD1, DVR1, GGH1, OY1, GUN4, YCF54, LLS1L1	Zm00001d032653	GRMZM2G459290			233142186	233143332	+	outside	-86849
27	1	CF1L1, CF1, CHLD1, DVR1, GGH1, OY1, GUN4, YCF54, LLS1L1	Zm00001d032654	AC199893.4_FG002			233231716	233237464	+	inside
27	1	CF1L1, CF1, CHLD1, DVR1, GGH1, OY1, GUN4, YCF54, LLS1L1	Zm00001d032655	GRMZM2G413853	dicer-like 102	dicer-like 102	233262795	233282063	-	outside	11308
28	1	PRPO2, CF1, MPMT1, YCF54, GSA1, HCAR1, PCR1, GGH1	Zm00001d032960				244814311	244818194	+	outside	-8933
28	1	PRPO2, CF1, MPMT1, YCF54, GSA1, HCAR1, PCR1, GGH1	Zm00001d032961	GRMZM2G081554	anther ear1	anther ear1	244858795	244867417	+	outside	2648
29	1	SUM1, HO7, RCCR1, COX10a, LLS1, CHLG1, DVR1, MPEC1, GGH1	Zm00001d033280	GRMZM2G039187	IQ calmodulin-binding motif family protein	IQ-domain 5	257335467	257337638	-	outside	-13712
29	1	SUM1, HO7, RCCR1, COX10a, LLS1, CHLG1, DVR1, MPEC1, GGH1	Zm00001d033283		VAN3-binding protein		257400612	257406810	+	outside	37146
30	1	YCF54, FC3, GTS5, NYC1, HO6, NYC1L1, SUM2, GGH1, LES22	Zm00001d033632	GRMZM2G033619	ARM repeat superfamily protein		269308497	269321829	+	outside	-13644
30	1	YCF54, FC3, GTS5, NYC1, HO6, NYC1L1, SUM2, GGH1, LES22	Zm00001d033633	GRMZM2G033787	Haloacid dehalogenase-like hydrolase (HAD) superfamily protein	vitamin C biosynthesis homolog 4	269322706	269325729	+	inside
30	1	YCF54, FC3, GTS5, NYC1, HO6, NYC1L1, SUM2, GGH1, LES22	Zm00001d033634	GRMZM2G036505	Whole genome shotgun sequence of line PN40024 scaffold_151.assembly12x (Fragment)		269328065	269330035	+	inside
30	1	YCF54, FC3, GTS5, NYC1, HO6, NYC1L1, SUM2, GGH1, LES22	Zm00001d033635	GRMZM2G036640	Cytidine/deoxycytidylate deaminase family protein		269331768	269334791	-	inside
30	1	YCF54, FC3, GTS5, NYC1, HO6, NYC1L1, SUM2, GGH1, LES22	Zm00001d033636		Putative uncharacterized protein [Source:UniProtKB/TrEMBL%3BAcc:B6TAU5]		269338179	269338349	+	inside
30	1	YCF54, FC3, GTS5, NYC1, HO6, NYC1L1, SUM2, GGH1, LES22	Zm00001d033637	GRMZM2G037152	GNS1/SUR4 membrane protein family	elongation defective-like1	269339444	269340280	-	inside
30	1	YCF54, FC3, GTS5, NYC1, HO6, NYC1L1, SUM2, GGH1, LES22	Zm00001d033640	GRMZM2G037164	DUF1764 domain protein		269342903	269343403	-	outside	3219
31	1	PCR1, CHAO2, CHLD1, MPEC1, NYE1, GGH1, OY1, CHPH1, GSA1, LES22L1	Zm00001d033941	GRMZM2G169825	BTB/POZ domain-containing protein		279275948	279278883	+	outside	-4001
31	1	PCR1, CHAO2, CHLD1, MPEC1, NYE1, GGH1, OY1, CHPH1, GSA1, LES22L1	Zm00001d033942	GRMZM2G472278	Disease resistance-responsive (dirigent-like protein) family protein		279283190	279283789	-	inside
31	1	PCR1, CHAO2, CHLD1, MPEC1, NYE1, GGH1, OY1, CHPH1, GSA1, LES22L1	Zm00001d033943	GRMZM2G095798			279336319	279336819	+	outside	32842
32	1	GTR2, CHLG1, NYC1, HO6, PCR2, CHPH2, YCF54, FC2, LLS1, HO7, SGRL1, HO3	Zm00001d034387	GRMZM2G141535	aldehyde oxidase1	aldehyde oxidase1	291605273	291613251	-	outside	-37963
32	1	GTR2, CHLG1, NYC1, HO6, PCR2, CHPH2, YCF54, FC2, LLS1, HO7, SGRL1, HO3	Zm00001d034388	GRMZM2G141473	aldehyde oxidase4	aldehyde oxidase4	291662839	291670088	-	inside
32	1	GTR2, CHLG1, NYC1, HO6, PCR2, CHPH2, YCF54, FC2, LLS1, HO7, SGRL1, HO3	Zm00001d034389	GRMZM2G141460	Zinc finger A20 and AN1 domain-containing stress-associated protein 5		291685815	291686300	+	outside	3196
33	1	SUM2, PHAO1, HCAR1, LES22L2, LES22, RCCR1, CF1, GTR3, SUM1, LLS1L1, PRPO2, GGH1, MPMT1, GTR1, YCF54, CHLG1, OY1, GUN4	Zm00001d034431	GRMZM2G074356	Bax inhibitor-1 family protein		292890874	292892178	-	outside	-1823
33	1	SUM2, PHAO1, HCAR1, LES22L2, LES22, RCCR1, CF1, GTR3, SUM1, LLS1L1, PRPO2, GGH1, MPMT1, GTR1, YCF54, CHLG1, OY1, GUN4	Zm00001d034432	GRMZM2G074404	Bax inhibitor-1 family protein		292893097	292904934	-	inside
33	1	SUM2, PHAO1, HCAR1, LES22L2, LES22, RCCR1, CF1, GTR3, SUM1, LLS1L1, PRPO2, GGH1, MPMT1, GTR1, YCF54, CHLG1, OY1, GUN4	Zm00001d034433	GRMZM2G132971	Heat stress transcription factor A-6b	HSF-transcription factor 11	292905093	292912832	+	inside
33	1	SUM2, PHAO1, HCAR1, LES22L2, LES22, RCCR1, CF1, GTR3, SUM1, LLS1L1, PRPO2, GGH1, MPMT1, GTR1, YCF54, CHLG1, OY1, GUN4	Zm00001d034434	GRMZM2G448927	Histone acetyltransferase type B catalytic subunit		292938720	292946329	-	inside
33	1	SUM2, PHAO1, HCAR1, LES22L2, LES22, RCCR1, CF1, GTR3, SUM1, LLS1L1, PRPO2, GGH1, MPMT1, GTR1, YCF54, CHLG1, OY1, GUN4	Zm00001d034435	GRMZM2G448925	WW domain-binding protein 11		292948271	292948985	-	inside
33	1	SUM2, PHAO1, HCAR1, LES22L2, LES22, RCCR1, CF1, GTR3, SUM1, LLS1L1, PRPO2, GGH1, MPMT1, GTR1, YCF54, CHLG1, OY1, GUN4	Zm00001d034437		ENTH/VHS/GAT family protein		292988829	292989142	+	outside	28566
34	1	ALAD1, LES22, HCAR1, LES28, GTS5, CHLD1, GTR3, RCCR1, CF1, GUN4, GGH1, GTR2, GSA1	Zm00001d034731	GRMZM2G156739	Short-chain dehydrogenase reductase 3b		300940580	300942400	-	outside	-1167
34	1	ALAD1, LES22, HCAR1, LES28, GTS5, CHLD1, GTR3, RCCR1, CF1, GUN4, GGH1, GTR2, GSA1	Zm00001d034732	GRMZM2G156729	Glycerol-3-phosphate acyltransferase 1	glycerol-3-phosphate acyltransferase3	300946909	300949101	-	inside
34	1	ALAD1, LES22, HCAR1, LES28, GTS5, CHLD1, GTR3, RCCR1, CF1, GUN4, GGH1, GTR2, GSA1	Zm00001d034733	GRMZM2G458549	Galactokinase		300954125	300961062	-	inside
34	1	ALAD1, LES22, HCAR1, LES28, GTS5, CHLD1, GTR3, RCCR1, CF1, GUN4, GGH1, GTR2, GSA1	Zm00001d034734	GRMZM2G458533	Nucleic acid-binding proteins superfamily		300963200	300969299	-	inside
34	1	ALAD1, LES22, HCAR1, LES28, GTS5, CHLD1, GTR3, RCCR1, CF1, GUN4, GGH1, GTR2, GSA1	Zm00001d034735	GRMZM2G156656	Zinc finger CCCH domain-containing protein 46		300973286	300979402	+	outside	1124
35	2	ALAD1, PRPO4, CHLG1, HCAR1, MPEC1, PCR1, GTS5, LES22L1	Zm00001d001927	GRMZM2G175343	Flavonol synthase/flavanone 3-hydroxylase		3061215	3062758	-	outside	-5107
35	2	ALAD1, PRPO4, CHLG1, HCAR1, MPEC1, PCR1, GTS5, LES22L1	Zm00001d001928	GRMZM2G070273	Kinesin-like calmodulin binding protein	kinesin-like calmodulin binding protein1	3067705	3079031	+	inside
35	2	ALAD1, PRPO4, CHLG1, HCAR1, MPEC1, PCR1, GTS5, LES22L1	Zm00001d001929	GRMZM2G070287	Transport protein particle (TRAPP) component		3079742	3089142	+	inside
35	2	ALAD1, PRPO4, CHLG1, HCAR1, MPEC1, PCR1, GTS5, LES22L1	Zm00001d001930				3081064	3081408	-	inside
35	2	ALAD1, PRPO4, CHLG1, HCAR1, MPEC1, PCR1, GTS5, LES22L1	Zm00001d001931	AC206638.3_FG007	VQ motif family protein	VQ motif-transcription factor12	3092327	3092746	+	inside
35	2	ALAD1, PRPO4, CHLG1, HCAR1, MPEC1, PCR1, GTS5, LES22L1	Zm00001d001932	GRMZM2G371944	Probable plastid-lipid-associated protein 13 chloroplastic		3093088	3096658	-	inside
35	2	ALAD1, PRPO4, CHLG1, HCAR1, MPEC1, PCR1, GTS5, LES22L1	Zm00001d001933	GRMZM2G071034	Zinc finger CCCH domain-containing protein 52	C3H-transcription factor 316	3097287	3101632	-	inside
35	2	ALAD1, PRPO4, CHLG1, HCAR1, MPEC1, PCR1, GTS5, LES22L1	Zm00001d001934	GRMZM2G071330			3102593	3103210	-	outside	5104
36	2	SUM1, CF1, PRPO1, ALAD1, CPX2, LES22L1, HO2, CHLH2	Zm00001d002266	GRMZM2G000052	Lysine-specific histone demethylase 1	polyamine oxidase2	9167395	9172599	+	outside	-5042
36	2	SUM1, CF1, PRPO1, ALAD1, CPX2, LES22L1, HO2, CHLH2	Zm00001d002267	GRMZM2G300500	Transcription factor GTE7		9174693	9176754	+	inside
36	2	SUM1, CF1, PRPO1, ALAD1, CPX2, LES22L1, HO2, CHLH2	Zm00001d002268	GRMZM2G300497			9178166	9178449	-	inside
36	2	SUM1, CF1, PRPO1, ALAD1, CPX2, LES22L1, HO2, CHLH2	Zm00001d002269	GRMZM2G000047	Potassium transporter 17		9179578	9183463	-	inside
36	2	SUM1, CF1, PRPO1, ALAD1, CPX2, LES22L1, HO2, CHLH2	Zm00001d002271	GRMZM2G000044	Nitrate-induced NOI protein		9188022	9190971	+	inside
36	2	SUM1, CF1, PRPO1, ALAD1, CPX2, LES22L1, HO2, CHLH2	Zm00001d002272	GRMZM2G000039	SIT4 phosphatase-associated family protein		9189239	9198503	-	inside
36	2	SUM1, CF1, PRPO1, ALAD1, CPX2, LES22L1, HO2, CHLH2	Zm00001d002274	GRMZM2G084046	Remorin family protein		9274911	9278376	-	outside	67792
37	2	CHPH3/CHAO1, CF1L1, LES22L1, NYC1, ALAD1, GGH2, MPMT1, GSA1	Zm00001d002475	GRMZM2G035719	Binding partner of ACD11 1		13572658	13576059	+	outside	-10652
37	2	CHPH3/CHAO1, CF1L1, LES22L1, NYC1, ALAD1, GGH2, MPMT1, GSA1	Zm00001d002476	GRMZM2G038722	myb domain protein 58	MYB-transcription factor 13	13590866	13592608	+	inside
37	2	CHPH3/CHAO1, CF1L1, LES22L1, NYC1, ALAD1, GGH2, MPMT1, GSA1	Zm00001d002477	GRMZM2G038714			13594542	13595337	+	inside
37	2	CHPH3/CHAO1, CF1L1, LES22L1, NYC1, ALAD1, GGH2, MPMT1, GSA1	Zm00001d002478	GRMZM2G342039	NDR1/HIN1-like 8		13595708	13602314	-	inside
37	2	CHPH3/CHAO1, CF1L1, LES22L1, NYC1, ALAD1, GGH2, MPMT1, GSA1	Zm00001d002479	GRMZM2G342033	S-norcoclaurine synthase		13604789	13605838	-	outside	253
38	2	CF1, CHPH2, HO2, NEC4, PRPO4, FC1, FC2, LLS1	Zm00001d002515	GRMZM2G169553	Probable purine permease 11		14518250	14522047	-	outside	-55197
38	2	CF1, CHPH2, HO2, NEC4, PRPO4, FC1, FC2, LLS1	Zm00001d002517	GRMZM2G162447	OSJNBa0013K16.21 protein%3B OSJNBb0016D16.4 protein%3B protein	invertase inhibitor1	14574049	14574579	-	inside
38	2	CF1, CHPH2, HO2, NEC4, PRPO4, FC1, FC2, LLS1	Zm00001d002519	GRMZM2G024312	RING-H2 finger protein ATL3J		14661462	14662655	-	outside	62853
39	2	LLS1, CPX2, CF1, LES22L3, PRPO4, MPEC1, SUM1, PHAO1	Zm00001d002590	GRMZM2G164340	Nitrilase-associated protein		16293696	16294615	-	outside	-1255
39	2	LLS1, CPX2, CF1, LES22L3, PRPO4, MPEC1, SUM1, PHAO1	Zm00001d002591	GRMZM2G164378	Nuclear transport factor 2 (NTF2) family protein		16303560	16305135	-	inside
39	2	LLS1, CPX2, CF1, LES22L3, PRPO4, MPEC1, SUM1, PHAO1	Zm00001d002592	GRMZM2G164405	1-aminocyclopropane-1-carboxylate synthase2	1-aminocyclopropane-1-carboxylate synthase2	16311191	16314804	+	inside
39	2	LLS1, CPX2, CF1, LES22L3, PRPO4, MPEC1, SUM1, PHAO1	Zm00001d002593	GRMZM2G164413	Protein kinase		16317432	16320079	+	inside
39	2	LLS1, CPX2, CF1, LES22L3, PRPO4, MPEC1, SUM1, PHAO1	Zm00001d002594	GRMZM2G164428	Transcription repressor OFP6	OVATE-transcription factor 7	16330379	16331572	-	outside	101
40	2	CHLH1, SUM2, HO3, CF1L1, GGH1, PRPO4, MPEC2, GTS2	Zm00001d002830	GRMZM2G394450	Beta-fructofuranosidase 1	invertase1	24145621	24150188	-	outside	-94283
40	2	CHLH1, SUM2, HO3, CF1L1, GGH1, PRPO4, MPEC2, GTS2	Zm00001d002833	GRMZM2G003784	Pepsin A		24243407	24244918	+	inside
40	2	CHLH1, SUM2, HO3, CF1L1, GGH1, PRPO4, MPEC2, GTS2	Zm00001d002834	GRMZM2G003769	Peroxisomal biogenesis factor 11 family protein		24246750	24247433	-	inside
40	2	CHLH1, SUM2, HO3, CF1L1, GGH1, PRPO4, MPEC2, GTS2	Zm00001d002835	GRMZM2G304745	Probable LRR receptor-like serine/threonine-protein kinase		24248332	24253472	-	inside
40	2	CHLH1, SUM2, HO3, CF1L1, GGH1, PRPO4, MPEC2, GTS2	Zm00001d002836	GRMZM2G505380	downstream target of AGL15 2		24258448	24264660	-	inside
40	2	CHLH1, SUM2, HO3, CF1L1, GGH1, PRPO4, MPEC2, GTS2	Zm00001d002837	GRMZM2G034668	Transmembrane ascorbate ferrireductase 1		24267675	24271324	-	outside	1335
41	2	GTS2, ALAD1, PRPO3, CHLD1, SHFC1, CF1L1, GGH1, MPEC1	Zm00001d003329	GRMZM2G124096	RNA binding (RRM/RBD/RNP motifs) family protein		40262906	40272959	-	outside	-72734
41	2	GTS2, ALAD1, PRPO3, CHLD1, SHFC1, CF1L1, GGH1, MPEC1	Zm00001d003331	GRMZM5G816457	Probable WRKY transcription factor 34	WRKY-transcription factor 72	40361661	40367040	+	outside	2027
42	2	CF1L1, PRPO1, LLS1L5, RCCR1, PRPO4, CHLH1, FC2, PRPO3, DVR1	Zm00001d003493	GRMZM2G145758	ribosomal protein L32 homolog32	anther pollen histone1	46024387	46026629	-	outside	-19756
42	2	CF1L1, PRPO1, LLS1L5, RCCR1, PRPO4, CHLH1, FC2, PRPO3, DVR1	Zm00001d003494				46044776	46046493	-	inside
42	2	CF1L1, PRPO1, LLS1L5, RCCR1, PRPO4, CHLH1, FC2, PRPO3, DVR1	Zm00001d003495	GRMZM2G171254			46044805	46059398	-	inside
42	2	CF1L1, PRPO1, LLS1L5, RCCR1, PRPO4, CHLH1, FC2, PRPO3, DVR1	Zm00001d003496	GRMZM2G471039		MYB-related-transcription factor 105	46050675	46052185	+	inside
42	2	CF1L1, PRPO1, LLS1L5, RCCR1, PRPO4, CHLH1, FC2, PRPO3, DVR1	Zm00001d003497	GRMZM2G171277	RING-H2 finger protein ATL54		46058114	46059373	+	inside
42	2	CF1L1, PRPO1, LLS1L5, RCCR1, PRPO4, CHLH1, FC2, PRPO3, DVR1	Zm00001d003499	GRMZM2G160966	E3 ubiquitin-protein ligase ATL6		46118394	46119560	-	outside	46398
43	2	YCF54, CF1, NYC1L1, MPMT1, CHLG1, PRPO2, ALAD1, GUN4, CHPH1, OY1	Zm00001d004566	GRMZM2G467348			118214916	118215269	-	outside	-48022
43	2	YCF54, CF1, NYC1L1, MPMT1, CHLG1, PRPO2, ALAD1, GUN4, CHPH1, OY1	Zm00001d004568	GRMZM2G008649	60 kDa jasmonate-induced protein		118363111	118363707	-	outside	79213
44	2	PRPO3, LES22L2, COX10b, PCR1, FC2, GTR2, LLS1, SHFC1	Zm00001d004924	GRMZM2G051738	AT-hook motif nuclear-localized protein 1		149026476	149029096	-	outside	21028
45	2	NYC1, GGH1, ELM2, PRPO3, GTS4, PCR1, LES22L2, LES22L3	Zm00001d005007	GRMZM2G147443		VQ motif-transcription factor15	153449367	153449951	-	outside	-6456
45	2	NYC1, GGH1, ELM2, PRPO3, GTS4, PCR1, LES22L2, LES22L3	Zm00001d005008	GRMZM2G147420	Ulp1 protease family C-terminal catalytic domain containing protein expressed		153457401	153461174	+	inside
45	2	NYC1, GGH1, ELM2, PRPO3, GTS4, PCR1, LES22L2, LES22L3	Zm00001d005009				153475411	153476533	+	inside
45	2	NYC1, GGH1, ELM2, PRPO3, GTS4, PCR1, LES22L2, LES22L3	Zm00001d005010	GRMZM2G039969	Late embryogenesis abundant (LEA) hydroxyproline-rich glycoprotein family		153499579	153500433	+	outside	18710
46	2	SGRL1, CHLH1, ELM1, GTR3, GTR1, CPX2, PRPO1, HO2	Zm00001d005781	GRMZM2G036832	Protein GAMETE EXPRESSED 2	gamete expressed2	188128573	188134758	-	outside	-1994
46	2	SGRL1, CHLH1, ELM1, GTR3, GTR1, CPX2, PRPO1, HO2	Zm00001d005782	GRMZM2G341499	Glutamate receptor 2.7		188139025	188146351	+	inside
46	2	SGRL1, CHLH1, ELM1, GTR3, GTR1, CPX2, PRPO1, HO2	Zm00001d005783		Glutamate receptor 2.7		188163535	188169807	+	inside
46	2	SGRL1, CHLH1, ELM1, GTR3, GTR1, CPX2, PRPO1, HO2	Zm00001d005784	GRMZM2G115859	Transcription factor MYB36	MYB-transcription factor 111	188225506	188227001	-	outside	58982
47	2	CF1, PCR3, GSA1, MPMT1, OY1, LES22L2, HO6, RCCR1	Zm00001d005799	GRMZM2G447569	Late embryogenesis abundant (LEA) hydroxyproline-rich glycoprotein family		189029245	189030181	+	outside	-78029
47	2	CF1, PCR3, GSA1, MPMT1, OY1, LES22L2, HO6, RCCR1	Zm00001d005802	GRMZM2G045243	SAUR-like auxin-responsive protein family	small auxin up RNA22	189128516	189128986	+	inside
47	2	CF1, PCR3, GSA1, MPMT1, OY1, LES22L2, HO6, RCCR1	Zm00001d005803	GRMZM2G309747	SAUR-like auxin-responsive protein family	small auxin up RNA23	189211330	189212136	-	outside	81588
48	2	GTR2, PRPO3, ALAD1, YCF54, GTS4, CHLH1, LES22L1, LES22L3, HO7	Zm00001d005848	GRMZM2G119516	RHOMBOID-like protein 10 chloroplastic		190807532	190810711	-	outside	-3268
48	2	GTR2, PRPO3, ALAD1, YCF54, GTS4, CHLH1, LES22L1, LES22L3, HO7	Zm00001d005849	GRMZM2G176486	Histone H3 K4-specific methyltransferase SET7/9 family protein		190823918	190826106	+	inside
48	2	GTR2, PRPO3, ALAD1, YCF54, GTS4, CHLH1, LES22L1, LES22L3, HO7	Zm00001d005850	GRMZM2G176474			190827213	190830381	+	inside
48	2	GTR2, PRPO3, ALAD1, YCF54, GTS4, CHLH1, LES22L1, LES22L3, HO7	Zm00001d005851	GRMZM2G065665	Prolyl oligopeptidase family protein		190884602	190889693	+	outside	50956
49	2	PCR2, DVR1, CPX2, LLS1L1, LLS1, GUN4, ALAD1, OY1, PRPO3, MES1, PRPO4, FC3, LLS1L5	Zm00001d005871	GRMZM2G110107	Protein SHOOT GRAVITROPISM 5		191279063	191282059	-	outside	-52679
49	2	PCR2, DVR1, CPX2, LLS1L1, LLS1, GUN4, ALAD1, OY1, PRPO3, MES1, PRPO4, FC3, LLS1L5	Zm00001d005873	GRMZM2G501652			191372098	191374009	+	inside
49	2	PCR2, DVR1, CPX2, LLS1L1, LLS1, GUN4, ALAD1, OY1, PRPO3, MES1, PRPO4, FC3, LLS1L5	Zm00001d005874	GRMZM2G063647			191436169	191438639	-	outside	41467
50	2	CHPH2, CHAO2, SGRL1, PRPO3, GTS2, FC2, GTR1, LES22L2, FC1, CHPH3/CHAO1	Zm00001d005884	GRMZM2G002075	ABSCISIC ACID-INSENSITIVE 5-like protein 5	bZIP-transcription factor 123	191754966	191757817	+	outside	-14722
50	2	CHPH2, CHAO2, SGRL1, PRPO3, GTS2, FC2, GTR1, LES22L2, FC1, CHPH3/CHAO1	Zm00001d005885	GRMZM2G002104			191770814	191772016	-	inside
50	2	CHPH2, CHAO2, SGRL1, PRPO3, GTS2, FC2, GTR1, LES22L2, FC1, CHPH3/CHAO1	Zm00001d005888	GRMZM2G002131	Heat stress transcription factor B-3	HSF-transcription factor 1	191778849	191782862	+	inside
50	2	CHPH2, CHAO2, SGRL1, PRPO3, GTS2, FC2, GTR1, LES22L2, FC1, CHPH3/CHAO1	Zm00001d005889	GRMZM2G002142	abscisic acid 8'-hydroxylase5	abscisic acid 8'-hydroxylase5	191792061	191795245	-	inside
50	2	CHPH2, CHAO2, SGRL1, PRPO3, GTS2, FC2, GTR1, LES22L2, FC1, CHPH3/CHAO1	Zm00001d005890	GRMZM2G138468	Alpha-amylase 1	alpha amylase3	191852046	191853897	+	outside	57705
51	2	LES22L2, HO2, COX10a, NYC1, CF1, CHPH2, NYC1L1, DVR1	Zm00001d005917	GRMZM2G066516	protein%3B Ternary complex factor MIP1-like protein		192687906	192692019	+	outside	-949
51	2	LES22L2, HO2, COX10a, NYC1, CF1, CHPH2, NYC1L1, DVR1	Zm00001d005918	GRMZM5G865234	Protein MIZU-KUSSEI 1		192729741	192730310	+	outside	5514
52	2	GGH2, MPEC1, PCR3, GSA1, SGRL1, YCF54, MPMT1, OY1	Zm00001d005962	GRMZM2G137532	basic leucine-zipper 58	bZIP-transcription factor 82	194020190	194020684	-	outside	-36364
52	2	GGH2, MPEC1, PCR3, GSA1, SGRL1, YCF54, MPMT1, OY1	Zm00001d005964	GRMZM2G137541	Transcription factor bHLH76	bHLH-transcription factor 151	194057868	194060798	+	inside
52	2	GGH2, MPEC1, PCR3, GSA1, SGRL1, YCF54, MPMT1, OY1	Zm00001d005965	GRMZM2G137551			194066038	194067158	+	outside	1738
53	2	SHFC1, CHLD1, GGH1, CHLG1, OY1, MPEC1, YCF54, GTR1, FC1, GUN4, NYC1, CHLH1, PCR3	Zm00001d006014	GRMZM2G080390	Whole genome shotgun sequence of line PN40024 scaffold_64.assembly12x (Fragment)		195257402	195259311	+	outside	-12352
53	2	SHFC1, CHLD1, GGH1, CHLG1, OY1, MPEC1, YCF54, GTR1, FC1, GUN4, NYC1, CHLH1, PCR3	Zm00001d006016	GRMZM2G134334	Multiple stress-responsive zinc-finger protein ISAP1	zinc finger protein13	195298613	195299098	+	inside
53	2	SHFC1, CHLD1, GGH1, CHLG1, OY1, MPEC1, YCF54, GTR1, FC1, GUN4, NYC1, CHLH1, PCR3	Zm00001d006017	GRMZM2G134332	Serine/threonine-protein kinase UCNL		195306607	195307923	+	inside
53	2	SHFC1, CHLD1, GGH1, CHLG1, OY1, MPEC1, YCF54, GTR1, FC1, GUN4, NYC1, CHLH1, PCR3	Zm00001d006019	GRMZM2G021598	OTU domain-containing protein		195358970	195361575	+	outside	49611
54	2	CF1, CF1L1, OY1, NYE1, CHPH3/CHAO1, LES22L1, PRPO2, GTS2	Zm00001d006103	GRMZM2G179031	Double-stranded RNA-binding protein 3		198177578	198179576	+	outside	-1779
54	2	CF1, CF1L1, OY1, NYE1, CHPH3/CHAO1, LES22L1, PRPO2, GTS2	Zm00001d006106	GRMZM2G179049	NAC domain-containing protein 18	NAC-transcription factor 35	198198555	198200085	+	outside	1729
55	2	OY1, HO3, DVR1, HCAR1, CF1L1, CHLH2, GTS3, LES22L3, GGH1	Zm00001d006193	GRMZM2G034471	cytochrome P450 family 78 subfamily A polypeptide 8		201255021	201257277	-	inside
55	2	OY1, HO3, DVR1, HCAR1, CF1L1, CHLH2, GTS3, LES22L3, GGH1	Zm00001d006194	GRMZM2G034260	Mediator complex subunit 10 CG5057-PA		201266019	201271833	+	inside
55	2	OY1, HO3, DVR1, HCAR1, CF1L1, CHLH2, GTS3, LES22L3, GGH1	Zm00001d006195	GRMZM2G034113	Homeobox-leucine zipper protein ATHB-12	Homeobox-transcription factor 126	201274832	201276496	-	inside
55	2	OY1, HO3, DVR1, HCAR1, CF1L1, CHLH2, GTS3, LES22L3, GGH1	Zm00001d006196	GRMZM2G034013	30S ribosomal protein S31		201279600	201279866	-	inside
55	2	OY1, HO3, DVR1, HCAR1, CF1L1, CHLH2, GTS3, LES22L3, GGH1	Zm00001d006197	GRMZM2G015395	Kinesin-like protein KIN-7G		201329839	201334835	-	outside	49198
56	2	LES22L3, LES28, MES1, NYE2, HO2, OY1, CHLD1, CF1L1	Zm00001d006491	AC201995.4_FG001			209795527	209796014	+	outside	-196
56	2	LES22L3, LES28, MES1, NYE2, HO2, OY1, CHLD1, CF1L1	Zm00001d006493	GRMZM2G470075	Protein DETOXIFICATION 40		209822231	209825657	+	inside
[truncated: 629 more rows]
