# Supplementary material for: Natural variation in tetrapyrrole biosynthetic enzymes and their regulation modifies the maize chlorophyll mutant Oy1-N1989
Source: Plant Physiol. 2025 Nov 12;199(3):kiaf431. doi: 10.1093/plphys/kiaf431 (PMC12607265; doi:10.1093/plphys/kiaf431)
Supplement: kiaf431_Supplementary_Data [file kiaf431_supplementary_data.zip › Table S17.xlsx]

## Sheet: TableS2A
Table S17. A)DEseq2 output for Oy1-N1989/oy1B73 vs wild type siblings
v4_gene_model	baseMean	log2FoldChange	lfcSE	stat	pvalue	padj
ENSRNA049455608	21.4297	-1.1683	0.597569	-1.95508	0.0505731	0.230402
ENSRNA049457503	9.16973	0.0501195	0.863814	0.0580211	0.953732	0.987301
ENSRNA049457570	39.7909	-0.204845	0.56489	-0.362629	0.716882	0.897372
ENSRNA049458448	31.0428	-0.626262	0.47041	-1.33131	0.183087	0.476983
ENSRNA049458467	12.5185	0.602359	1.05142	0.5729	0.566713	0.818065
ENSRNA049458495	6.41261	0.963829	0.934801	1.03105	0.302516	0.612588
ENSRNA049458582	8.45796	-0.138785	0.795674	-0.174424	0.861532	0.952798
ENSRNA049458722	5.36227	-0.779571	1.15275	-0.676268	0.49887	0.776062
ENSRNA049458758	25.9884	-0.742032	0.464823	-1.59637	0.110405	0.361436
ENSRNA049458826	104.446	-0.260302	0.255166	-1.02013	0.307667	0.616882
ENSRNA049459101	19.6366	-1.01954	0.550816	-1.85097	0.0641737	0.264628
ENSRNA049459132	43.2	-0.248981	0.350984	-0.70938	0.478089	0.760306
ENSRNA049459156	25.6945	0.0885403	0.524921	0.168674	0.866053	0.95495
ENSRNA049459180	12.5933	-0.0897028	0.535201	-0.167606	0.866893	0.955342
ENSRNA049460169	4.38276	-1.33509	1.00753	-1.32511	0.185136	0.479852
ENSRNA049460422	6.214	-1.0093	0.958206	-1.05332	0.292192	0.603326
ENSRNA049461578	4.95165	-0.822139	0.921801	-0.891883	0.372456	0.673007
ENSRNA049461590	5.94777	0.619632	0.996233	0.621975	0.533958	0.7976
ENSRNA049461612	10.7197	-1.00088	0.759536	-1.31776	0.187586	0.482993
ENSRNA049461634	6.57121	-0.698768	0.891545	-0.783772	0.433174	0.724756
ENSRNA049461747	20.4471	-0.34429	0.516767	-0.666239	0.505258	0.78036
ENSRNA049462331	11.6161	-0.522243	0.766419	-0.681406	0.495615	0.773788
ENSRNA049463738	5.25804	-1.57298	1.23972	-1.26882	0.204506	0.506435
ENSRNA049463761	5.97698	0.453767	1.1402	0.397972	0.690651	0.886762
ENSRNA049463774	22.5456	0.531188	0.57381	0.925722	0.354591	0.661394
ENSRNA049463813	32.2737	-0.166392	0.502428	-0.331177	0.740511	0.907106
ENSRNA049463828	35.3003	-1.30895	0.544458	-2.40413	0.016211	0.114333
ENSRNA049463846	29.9299	-0.468822	0.480902	-0.974881	0.329619	0.637818
ENSRNA049463865	54.635	-1.05484	0.415057	-2.54143	0.01104	0.088852
ENSRNA049464595	30.2077	0.790584	0.716858	1.10285	0.270094	0.580958
ENSRNA049464622	22.4806	0.255671	0.567862	0.450234	0.652542	0.868169
ENSRNA049464979	7.20598	-0.00254751	0.684447	-0.00372199	0.99703	0.999005
ENSRNA049465110	80.3323	-0.899009	0.395615	-2.27244	0.0230602	0.142446
ENSRNA049465132	4.38853	-1.3518	1.30924	-1.03251	0.301833	0.612077
ENSRNA049465220	4.95122	1.58098	1.08361	1.459	0.144566	0.42115
ENSRNA049465410	86.8192	-0.427213	0.291345	-1.46635	0.142553	0.417951
ENSRNA049465449	6.63352	-0.882305	0.831804	-1.06071	0.28882	0.600301
ENSRNA049466617	48.4801	-0.274545	0.326091	-0.841925	0.39983	0.698611
ENSRNA049466642	17.5555	-0.626812	0.572716	-1.09445	0.273756	0.585761
ENSRNA049466676	5.6378	-0.476645	1.06914	-0.445822	0.655726	0.869704
ENSRNA049467439	7.98774	-0.744236	0.883885	-0.842006	0.399784	0.698597
ENSRNA049468238	30.5677	-0.548745	0.534548	-1.02656	0.304628	0.614605
ENSRNA049468913	5.51531	0.101326	0.867851	0.116755	0.907054	0.972724
ENSRNA049469775	1020.99	-0.115905	0.149834	-0.773557	0.439193	0.729377
ENSRNA049470333	14.8492	-0.878574	0.629053	-1.39666	0.162516	0.448204
ENSRNA049471996	29.3768	-0.856223	0.542532	-1.5782	0.11452	0.368865
ENSRNA049472005	10.7669	-0.194718	0.694453	-0.280391	0.779177	0.921987
ENSRNA049472415	7.07626	-1.77509	0.984921	-1.80227	0.071503	0.281915
ENSRNA049472638	35.3123	-0.677875	0.494493	-1.37085	0.170422	0.460421
ENSRNA049472786	20.4626	-0.833421	0.461502	-1.80589	0.0709358	0.280608
ENSRNA049473651	4.9542	-1.52012	1.09112	-1.39318	0.163567	0.449722
ENSRNA049473656	8.64555	-1.74412	0.906325	-1.92439	0.0543059	0.239274
ENSRNA049474375	4.751	-0.955757	0.953797	-1.00205	0.316317	0.626182
ENSRNA049474917	85.8954	-0.784796	0.437616	-1.79335	0.0729177	0.28541
ENSRNA049474924	7.84822	0.13974	0.990576	0.14107	0.887815	0.963822
ENSRNA049475223	53.6799	-0.415856	0.356649	-1.16601	0.24361	0.551985
ENSRNA049475307	55.0664	-1.32397	0.361849	-3.65889	0.000253308	0.00633404
ENSRNA049475518	4.69288	0.286334	1.15042	0.248896	0.803441	0.932378
ENSRNA049475525	18.5359	-0.00749976	0.560814	-0.013373	0.98933	0.997704
ENSRNA049475551	8.03201	-0.297685	0.770937	-0.386135	0.699397	0.890567
ENSRNA049475560	7.07371	-0.714999	0.792261	-0.902479	0.366802	0.668607
ENSRNA049475572	4.72963	-0.166827	1.14708	-0.145436	0.884367	0.962479
ENSRNA049475878	5.5611	0.323078	1.01357	0.318753	0.749914	0.911575
ENSRNA049476041	32.8859	-1.10138	0.582496	-1.89079	0.0586524	0.25057
ENSRNA049476045	12.8898	-0.733416	0.539787	-1.35871	0.174237	0.465216
ENSRNA049476127	7.30951	-1.93125	0.962552	-2.00638	0.0448157	0.215314
ENSRNA049476156	8.97018	-1.49069	0.817912	-1.82255	0.0683716	0.274792
ENSRNA049476878	4.51745	0.490262	1.09454	0.447916	0.654214	0.869053
ENSRNA049476908	13.3824	-0.438059	0.880012	-0.497787	0.618634	0.848821
ENSRNA049477082	5.93487	-2.22225	1.04371	-2.12919	0.0332384	0.17935
ENSRNA049477136	36.0707	-1.09943	0.537431	-2.04572	0.0407843	0.202311
ENSRNA049477485	17.7879	-0.916211	0.543203	-1.68668	0.0916643	0.324989
ENSRNA049477719	17.5795	-0.404489	0.700636	-0.577316	0.563726	0.816742
ENSRNA049478017	4.73633	0.759654	1.23469	0.615259	0.538384	0.800841
ENSRNA049478126	5.82044	-0.508851	1.01909	-0.499317	0.617556	0.848507
ENSRNA049478201	5.41803	-1.25936	0.873112	-1.44238	0.149194	0.428164
ENSRNA049478426	12.7452	0.0387273	0.650546	0.0595305	0.95253	0.987158
ENSRNA049479365	7.79461	-0.33454	0.795619	-0.420478	0.674136	0.878108
ENSRNA049479370	87.7639	-0.479108	0.258381	-1.85427	0.0637001	0.263248
ENSRNA049479424	7.44686	-0.235628	0.791672	-0.297634	0.765983	0.917019
ENSRNA049479432	10.7133	-0.394964	0.698497	-0.565449	0.571769	0.821869
ENSRNA049479456	13.9392	-0.0885789	0.640471	-0.138303	0.890001	0.965358
ENSRNA049479467	7.74944	1.4938	0.823614	1.81371	0.0697219	0.278123
ENSRNA049479546	7.99311	-1.70985	0.955375	-1.78972	0.0734991	0.28672
ENSRNA049997360	10.3838	-0.550818	0.762415	-0.722465	0.470009	0.75289
ENSRNA049997555	4.49215	1.53002	1.46747	1.04262	0.297123	0.608376
ZeamMp033	24.045	-1.60093	1.50053	-1.0669	0.286015	0.597893
ZeamMp050	56.8818	-0.641899	0.527083	-1.21783	0.223288	0.528327
ZeamMp051	66.5733	-0.771963	0.601377	-1.28366	0.199261	0.499278
ZeamMp068	5.01921	-2.81574	1.45697	-1.9326	0.0532857	0.236546
ZeamMp069	6.31814	0.0965806	1.04032	0.0928372	0.926033	0.978613
ZeamMp073	19.955	0.161014	0.631147	0.255114	0.798635	0.930412
ZeamMp088	37.1995	-1.40097	0.6911	-2.02716	0.0426458	0.208614
ZeamMp092	66.8152	0.0669884	0.465678	0.143851	0.885618	0.962828
ZeamMp093	22.2946	0.204529	0.589734	0.346816	0.728729	0.902615
ZeamMp094	20.8805	-0.356135	0.686837	-0.518514	0.6041	0.841318
ZeamMp095	115.233	-1.09104	1.04525	-1.0438	0.296577	0.608121
ZeamMp096	14.2895	-1.1129	1.12146	-0.99237	0.321017	0.629695
ZeamMp097	56.1308	-0.679559	0.678874	-1.00101	0.316822	0.626585
ZeamMp134	4.97608	-0.550037	0.869802	-0.63237	0.527145	0.793654
ZeamMp136	130.94	-0.805466	0.718771	-1.12062	0.262451	0.571696
ZeamMp137	16.8362	-0.76147	0.67983	-1.12009	0.262676	0.572085
ZeamMp157	9.57275	-1.2638	0.82759	-1.52708	0.126742	0.391061
ZeamMp179	18.4297	-0.196159	0.824466	-0.237922	0.811941	0.936783
ZeamMp180	7.81382	-2.26257	1.24432	-1.81832	0.0690147	0.276546
ZeamMr004	1242.61	-1.10722	0.327035	-3.38562	0.000710175	0.0137981
ZemaCp003	224.002	0.806922	0.347482	2.3222	0.0202223	0.130287
ZemaCp023	5.77907	-1.50766	0.861781	-1.74947	0.0802098	0.301924
ZemaCt121	106.508	1.0293	0.30702	3.35254	0.00080073	0.0150571
Zm00001d000475	9.01562	1.20926	0.852062	1.41922	0.155836	0.438962
Zm00001d000483	54.106	-0.214603	0.616457	-0.348123	0.727748	0.901843
Zm00001d000485	7.69062	-0.316305	1.10658	-0.285841	0.775	0.920475
Zm00001d000502	212.453	-0.0109711	0.290858	-0.03772	0.969911	0.992925
Zm00001d000508	213.667	-0.175499	0.394607	-0.444744	0.656505	0.870183
Zm00001d000522	2451.12	0.07585	0.216625	0.350145	0.72623	0.901005
Zm00001d000534	69.3987	-2.50294	1.19992	-2.08592	0.0369857	0.191249
Zm00001d000551	31.748	-0.357945	0.539584	-0.663372	0.507092	0.781406
Zm00001d000556	43.2778	-0.27498	0.420005	-0.654707	0.512657	0.783928
Zm00001d000558	17.5089	1.79892	0.569295	3.15991	0.00157818	0.0238754
Zm00001d000571	17.7062	-0.912384	0.647072	-1.41002	0.158534	0.442172
Zm00001d000596	63.0441	-0.348406	0.413123	-0.843346	0.399035	0.697808
Zm00001d000603	14.9359	-0.595924	0.647366	-0.920536	0.357293	0.663368
Zm00001d000612	4.57574	-0.296484	1.06033	-0.279615	0.779773	0.922288
Zm00001d000617	9.14497	-0.243069	0.708891	-0.342887	0.731684	0.904177
Zm00001d000618	25.3775	-0.0419599	0.407778	-0.102899	0.918043	0.97649
Zm00001d000636	1265.65	-0.614629	0.298873	-2.05649	0.0397356	0.200106
Zm00001d000647	32.4182	2.92845	0.609296	4.80628	1.53763e-06	9.59943e-05
Zm00001d000652	13.5913	-0.853081	0.704339	-1.21118	0.225826	0.531169
Zm00001d000659	9.39188	-0.31447	0.671284	-0.46846	0.639455	0.860598
Zm00001d000665	5.32111	0.637788	0.935922	0.681454	0.495584	0.773788
Zm00001d000673	5.56375	0.13593	0.893138	0.152193	0.879034	0.960886
Zm00001d000675	17.4621	0.804105	0.645799	1.24513	0.213083	0.516836
Zm00001d000681	22.3682	0.384617	0.527475	0.729167	0.465899	0.749577
Zm00001d000706	44.1006	-0.151996	0.356689	-0.426131	0.670013	0.87631
Zm00001d000709	744.728	-0.140822	0.294841	-0.477619	0.632921	0.856749
Zm00001d000736	43.8927	-0.094373	0.502932	-0.187646	0.851155	0.949111
Zm00001d000738	41.6656	-0.986817	0.420054	-2.34926	0.0188107	0.124358
Zm00001d000740	28.4169	-1.28713	0.500244	-2.57301	0.0100819	0.0839221
Zm00001d000745	18.9967	0.229698	0.628071	0.365719	0.714575	0.896394
Zm00001d000763	51.1589	1.00813	0.516181	1.95305	0.0508142	0.231064
Zm00001d000791	137.277	0.617869	0.321054	1.9245	0.054292	0.239274
Zm00001d000805	31.6893	1.02604	0.453178	2.26409	0.0235684	0.144275
Zm00001d000808	13.7752	0.53898	0.639892	0.842298	0.399621	0.698476
Zm00001d000824	174.126	0.342299	0.470412	0.727657	0.466824	0.750527
Zm00001d000825	87.0593	0.261462	0.438816	0.595835	0.551286	0.809021
Zm00001d000829	176.655	0.796909	0.287302	2.77377	0.00554114	0.0556081
Zm00001d000840	168.84	0.486514	0.328202	1.48236	0.138243	0.410939
Zm00001d000841	4.86906	-0.220632	1.17837	-0.187235	0.851477	0.949226
Zm00001d000842	15.0557	0.0190576	0.761078	0.0250403	0.980023	0.995001
Zm00001d000847	6.64736	1.13986	0.962556	1.1842	0.236333	0.544707
Zm00001d000853	28.8547	0.77769	0.548027	1.41907	0.155878	0.438965
Zm00001d000874	66.9991	-1.27664	0.321028	-3.97673	6.98709e-05	0.00232849
Zm00001d000876	5.50583	-0.276125	0.980454	-0.28163	0.778227	0.921503
Zm00001d000877	29.3849	1.19255	0.529299	2.25308	0.0242543	0.146772
Zm00001d000887	6.09892	0.340128	1.05255	0.323146	0.746584	0.910574
Zm00001d000894	21.3762	-0.407416	0.598733	-0.680464	0.49621	0.774015
Zm00001d000907	8.69536	-2.29046	0.800299	-2.86201	0.0042097	0.0468693
Zm00001d000909	17.2828	0.324018	0.821074	0.394627	0.693118	0.8878
Zm00001d000919	13.1316	-1.11237	0.695068	-1.60038	0.109514	0.359778
Zm00001d000943	6.49946	-0.0304976	0.878144	-0.0347296	0.972295	0.993714
Zm00001d000970	82.1729	0.280746	0.321394	0.873525	0.382377	0.682598
Zm00001d000978	31.6969	-0.752521	0.415923	-1.80928	0.0704076	0.279576
Zm00001d000981	7.31731	0.132149	1.08508	0.121787	0.903067	0.970704
Zm00001d000986	253.705	-2.85207	0.784712	-3.63455	0.000278469	0.00682651
Zm00001d001006	66.4028	0.101861	0.299253	0.340385	0.733567	0.904356
Zm00001d001019	8.93929	1.93785	0.828686	2.33846	0.0193632	0.127068
Zm00001d001022	9.70317	0.366813	0.793871	0.462057	0.644041	0.863121
Zm00001d001028	24.5671	-0.0564347	0.482469	-0.116971	0.906883	0.972684
Zm00001d001029	4.77815	-0.0121367	1.91353	-0.00634258	0.994939	0.998333
Zm00001d001036	10.1744	3.09141	1.38872	2.22609	0.0260081	0.153249
Zm00001d001063	4.69763	1.40373	1.15552	1.2148	0.224443	0.529686
Zm00001d001078	13.9495	-1.08088	0.790074	-1.36808	0.171287	0.46154
Zm00001d001080	54.7481	-0.435376	0.390342	-1.11537	0.264691	0.574438
Zm00001d001082	26.5898	-0.152891	0.430179	-0.355414	0.72228	0.899416
Zm00001d001083	67.9985	-0.478183	0.266827	-1.79211	0.0731159	0.285782
Zm00001d001129	6.51251	0.95041	0.906026	1.04899	0.294184	0.605535
Zm00001d001165	38.6608	0.0478205	0.380305	0.125742	0.899936	0.969118
Zm00001d001168	7.89699	0.469171	0.796741	0.588862	0.555954	0.811787
Zm00001d001169	4.92405	-0.353581	0.996652	-0.354769	0.722763	0.899623
Zm00001d001172	17.0192	0.522369	0.708712	0.737069	0.46108	0.745153
Zm00001d001188	18.7253	-0.722579	0.5432	-1.33023	0.183444	0.477581
Zm00001d001240	127.106	0.81481	0.420862	1.93605	0.0528615	0.235388
Zm00001d001248	29.1498	0.279965	0.53536	0.522947	0.601011	0.838836
Zm00001d001250	38.9208	0.328148	0.369754	0.887477	0.374822	0.675914
Zm00001d001267	31.9514	0.248765	0.461361	0.5392	0.589749	0.832799
Zm00001d001276	45.5365	-0.700329	0.366215	-1.91234	0.055832	0.243274
Zm00001d001298	15.2019	-0.145166	0.599494	-0.242148	0.808665	0.935318
Zm00001d001304	9.71786	-0.680788	0.745755	-0.912885	0.361303	0.665302
Zm00001d001307	11.8727	-0.145599	0.653814	-0.222692	0.823775	0.940761
Zm00001d001323	60.6256	1.62766	0.406585	4.00325	6.24782e-05	0.00211601
Zm00001d001334	5.69777	0.0031517	1.06394	0.0029623	0.997636	0.999201
Zm00001d001349	4.47495	-0.289841	1.08196	-0.267884	0.788788	0.92616
Zm00001d001352	48.5772	0.673216	0.443587	1.51766	0.129099	0.39476
Zm00001d001393	29.088	-0.43734	0.466225	-0.938044	0.348222	0.653883
Zm00001d001425	103.343	0.388513	0.320085	1.21378	0.224831	0.530002
Zm00001d001432	16.9867	-0.801112	0.517253	-1.54878	0.121434	0.381921
Zm00001d001445	9.11179	-0.932364	0.696479	-1.33868	0.180674	0.473894
Zm00001d001471	137.205	-0.251681	0.207146	-1.21499	0.224369	0.529645
Zm00001d001479	8.72102	-0.438106	0.722231	-0.6066	0.544116	0.804766
Zm00001d001482	100.88	0.590548	0.314382	1.87844	0.0603206	0.254504
Zm00001d001489	10.0268	-0.103269	0.834697	-0.12372	0.901537	0.970117
Zm00001d001490	558.159	0.114498	0.212946	0.537684	0.590795	0.833403
Zm00001d001491	102.068	1.02719	0.313346	3.27814	0.00104494	0.0178728
Zm00001d001508	17.5528	-0.341111	0.490553	-0.695361	0.486829	0.766906
Zm00001d001513	13.1619	0.703383	0.723404	0.972323	0.33089	0.638982
Zm00001d001520	8.37251	-0.0638199	0.798414	-0.0799334	0.93629	0.981999
Zm00001d001549	14.0837	-0.703165	0.630876	-1.11458	0.265028	0.574771
Zm00001d001551	61.3064	0.26601	0.306956	0.866606	0.386158	0.686038
Zm00001d001566	18.6395	-0.809607	0.532093	-1.52155	0.128122	0.393505
Zm00001d001580	14.9948	-0.0385994	0.61451	-0.0628132	0.949915	0.986578
Zm00001d001609	46.2703	-0.105335	0.373807	-0.281791	0.778104	0.921416
Zm00001d001628	50.4314	1.13306	0.344498	3.28902	0.00100537	0.0174799
Zm00001d001649	27.287	0.31896	0.378035	0.843732	0.398819	0.697755
Zm00001d001656	45.2956	0.0668699	0.393073	0.17012	0.864915	0.95436
Zm00001d001666	6.11155	-0.130636	0.799308	-0.163436	0.870175	0.957091
Zm00001d001672	11.7983	1.58912	0.806546	1.97027	0.0488069	0.22607
Zm00001d001673	4.93389	-0.0904659	1.05626	-0.0856472	0.931747	0.98007
Zm00001d001688	16.2377	-0.274778	0.493316	-0.557001	0.577527	0.826016
Zm00001d001700	28.4911	0.896979	0.386879	2.3185	0.020422	0.131309
Zm00001d001709	233.032	0.421622	0.307431	1.37144	0.170239	0.460163
Zm00001d001714	43.2835	-0.0490237	0.341556	-0.14353	0.885871	0.962828
Zm00001d001747	124.476	-0.390573	0.216746	-1.80199	0.0715476	0.281915
Zm00001d001754	17.4802	-1.6588	0.615503	-2.69503	0.00703817	0.0653902
Zm00001d001756	42.9147	-0.323012	0.383011	-0.843348	0.399034	0.697808
Zm00001d001759	34.0974	1.24786	0.634417	1.96693	0.0491908	0.226955
Zm00001d001763	58.4464	-0.144483	0.33301	-0.433871	0.664382	0.874777
Zm00001d001765	392.705	-0.0309764	0.167508	-0.184925	0.853288	0.950338
Zm00001d001766	1745.06	0.29883	0.185489	1.61104	0.10717	0.355129
Zm00001d001771	688.652	-0.479704	0.18365	-2.61205	0.00900005	0.0776151
Zm00001d001773	45.8073	0.685077	0.432114	1.58541	0.112874	0.36638
Zm00001d001774	76.5806	0.630935	0.41199	1.53143	0.125663	0.389402
Zm00001d001780	201.705	-0.197647	0.187095	-1.0564	0.290787	0.60167
Zm00001d001781	735.026	0.231934	0.146622	1.58185	0.113684	0.367545
Zm00001d001784	980.767	-0.1166	0.167501	-0.696113	0.486358	0.766621
Zm00001d001787	372.075	0.185442	0.195787	0.947165	0.343555	0.650308
Zm00001d001790	210.507	0.00708277	0.175885	0.0402694	0.967878	0.991881
Zm00001d001797	37.86	-0.249654	0.383333	-0.651272	0.514871	0.785413
Zm00001d001798	424.799	-0.335424	0.180852	-1.85469	0.0636401	0.263174
Zm00001d001799	61.5266	0.0177391	0.379705	0.0467182	0.962738	0.990705
Zm00001d001800	92.342	-0.0221878	0.262721	-0.0844538	0.932696	0.980264
Zm00001d001802	43.6081	-0.353003	0.333298	-1.05912	0.289545	0.601007
Zm00001d001804	8.70378	0.0780031	0.826582	0.0943682	0.924817	0.978553
Zm00001d001806	1684.45	0.490032	0.171323	2.86028	0.0042327	0.0470191
Zm00001d001807	120.227	-0.404827	0.228097	-1.7748	0.0759307	0.291922
Zm00001d001808	357.938	-0.219926	0.188956	-1.1639	0.244463	0.552804
Zm00001d001812	692.143	0.34496	0.205318	1.68013	0.0929323	0.327106
Zm00001d001813	231.97	-0.324851	0.177727	-1.82781	0.0675784	0.272731
Zm00001d001814	923.047	-0.33037	0.189368	-1.74459	0.0810556	0.303558
Zm00001d001818	6.98907	-0.282703	0.955353	-0.295914	0.767296	0.917554
Zm00001d001819	6.69902	-0.515548	0.892294	-0.577777	0.563414	0.81646
Zm00001d001820	1046.39	-3.77612	0.374333	-10.0876	6.2689e-24	2.34821e-20
Zm00001d001824	103.791	-1.17927	0.409765	-2.87791	0.00400321	0.0452208
Zm00001d001825	12.6716	-0.0992596	0.677259	-0.146561	0.883479	0.961848
Zm00001d001826	100.32	0.859461	0.336219	2.55626	0.0105805	0.0864583
Zm00001d001827	188.017	-0.143327	0.258725	-0.553975	0.579596	0.826993
Zm00001d001828	54.9484	0.398473	0.444554	0.896345	0.370069	0.671382
Zm00001d001830	198.289	-0.599608	0.192875	-3.10879	0.00187857	0.0271133
Zm00001d001831	238.881	-0.506703	0.164743	-3.07571	0.00210001	0.0290696
Zm00001d001837	870.38	0.00477828	0.145878	0.0327553	0.97387	0.994309
Zm00001d001839	35.4549	-0.690031	0.448587	-1.53823	0.123992	0.385883
Zm00001d001841	155.903	0.0217052	0.263727	0.0823018	0.934407	0.980933
Zm00001d001842	32.9041	-0.202214	0.393569	-0.513795	0.607396	0.84241
Zm00001d001843	2552.17	-0.235864	0.237928	-0.991326	0.321526	0.629902
Zm00001d001844	33.9553	-0.946692	0.387247	-2.44467	0.0144984	0.10683
Zm00001d001845	33.8857	-0.2622	0.419415	-0.625157	0.531868	0.796463
Zm00001d001846	446.702	-0.927165	0.180488	-5.13699	2.79179e-07	2.33426e-05
Zm00001d001847	1249.88	0.350595	0.140175	2.50113	0.0123799	0.0960494
Zm00001d001848	1381.08	-0.154952	0.289528	-0.535188	0.59252	0.834634
Zm00001d001849	925.676	0.021518	0.218799	0.0983459	0.921658	0.977356
Zm00001d001850	32.2174	0.695574	0.499449	1.39268	0.163716	0.449924
Zm00001d001855	114.346	0.0153841	0.282198	0.0545151	0.956525	0.987648
Zm00001d001856	107.621	-0.516553	0.220046	-2.34747	0.0189013	0.124869
Zm00001d001857	28815.1	-0.0369961	0.190923	-0.193775	0.846352	0.947809
Zm00001d001858	26.0746	-1.6387	0.554178	-2.957	0.00310652	0.0383029
Zm00001d001859	224.629	-0.483081	0.223618	-2.1603	0.0307496	0.170236
Zm00001d001860	211.84	0.567999	0.207051	2.74328	0.00608294	0.0591831
Zm00001d001865	144.371	-0.0232335	0.285948	-0.0812507	0.935243	0.981297
Zm00001d001866	28.5666	-0.0979954	0.436331	-0.22459	0.822298	0.939881
Zm00001d001868	547.452	-0.145739	0.152857	-0.953429	0.340373	0.647058
Zm00001d001869	150.629	-0.68591	0.220897	-3.10512	0.00190204	0.0272976
Zm00001d001870	271.616	0.102329	0.203267	0.503421	0.614668	0.846834
Zm00001d001877	187.158	0.0346324	0.216859	0.1597	0.873118	0.958311
Zm00001d001879	78.56	-0.216757	0.388557	-0.55785	0.576947	0.825803
Zm00001d001880	145.36	-0.55988	0.25925	-2.15961	0.0308027	0.170379
Zm00001d001881	2831.45	-0.160313	0.170167	-0.942095	0.346144	0.652666
Zm00001d001882	100.743	-0.485336	0.251089	-1.93292	0.0532457	0.236424
Zm00001d001883	4006.56	-0.0272783	0.176668	-0.154404	0.877291	0.959978
Zm00001d001884	620.572	-0.161769	0.193821	-0.834631	0.403925	0.701916
Zm00001d001895	366.836	0.261106	0.156228	1.67131	0.0946596	0.330391
Zm00001d001898	142.187	-0.0461339	0.188499	-0.244743	0.806655	0.934429
Zm00001d001899	53.5991	0.0711093	0.323275	0.219965	0.825898	0.941349
Zm00001d001901	125.968	0.15453	0.258203	0.598483	0.549517	0.807906
Zm00001d001902	13.7622	-0.0350059	0.497152	-0.0704127	0.943865	0.984663
Zm00001d001903	775.682	0.243538	0.177078	1.37532	0.169032	0.458348
Zm00001d001905	71.1782	0.502328	0.373827	1.34374	0.179031	0.471799
Zm00001d001908	331.44	0.385392	0.175621	2.19445	0.0282029	0.161028
Zm00001d001909	610.402	0.333294	0.147975	2.25237	0.0242992	0.146901
Zm00001d001910	54.3871	0.0634422	0.417103	0.152102	0.879106	0.960886
Zm00001d001913	4304.37	-0.4393	0.155628	-2.82275	0.00476136	0.0505816
Zm00001d001915	1010.28	0.155419	0.124893	1.24442	0.213346	0.517249
Zm00001d001916	5.95744	-0.429508	0.892299	-0.481349	0.630268	0.85526
Zm00001d001917	110.822	-0.610927	0.235354	-2.59578	0.00943766	0.0803445
Zm00001d001923	64.0468	-0.325325	0.284161	-1.14486	0.252267	0.561664
Zm00001d001924	202.664	0.345195	0.291052	1.18603	0.235611	0.543846
Zm00001d001928	24.989	0.0815813	0.519952	0.156902	0.875322	0.959422
Zm00001d001929	318.607	-0.0912078	0.256908	-0.355021	0.722574	0.899535
Zm00001d001932	1180.21	0.206756	0.1743	1.18621	0.23554	0.543825
Zm00001d001933	404.134	-0.408902	0.196621	-2.07965	0.0375577	0.19311
Zm00001d001935	550.828	0.414572	0.182741	2.26864	0.0232903	0.143347
Zm00001d001936	72.4049	0.164466	0.313205	0.525105	0.59951	0.838178
Zm00001d001937	380.159	-0.115877	0.171863	-0.674243	0.500157	0.776841
Zm00001d001939	58.7385	0.741306	0.366398	2.02323	0.0430499	0.209639
Zm00001d001940	144.488	-0.472162	0.243327	-1.94044	0.0523258	0.233834
Zm00001d001941	544.991	-0.18077	0.190106	-0.950892	0.341659	0.648387
Zm00001d001943	113.511	1.01035	0.27569	3.66481	0.000247521	0.00621424
Zm00001d001947	536.356	-0.234214	0.158603	-1.47673	0.139748	0.413576
Zm00001d001949	49.8987	0.153196	0.302131	0.50705	0.61212	0.845931
Zm00001d001951	952.108	-0.785615	0.230564	-3.40737	0.00065593	0.0129712
Zm00001d001952	380.556	0.110788	0.172232	0.643252	0.520061	0.789513
Zm00001d001953	35.5987	-0.279775	0.440531	-0.635086	0.525372	0.792589
Zm00001d001960	39.093	0.3568	0.472196	0.755618	0.449878	0.736586
Zm00001d001962	819.966	0.0572301	0.148332	0.385825	0.699626	0.890714
Zm00001d001966	149.694	-0.46622	0.235315	-1.98126	0.0475623	0.222903
Zm00001d001967	126.021	0.332252	0.241399	1.37636	0.168711	0.457816
Zm00001d001972	128.424	-0.241582	0.21543	-1.1214	0.262119	0.571541
Zm00001d001973	99.2352	-0.179996	0.254849	-0.706284	0.480011	0.761796
Zm00001d001974	144.198	-0.0689991	0.240155	-0.287311	0.773875	0.920131
Zm00001d001976	8.68401	-1.91099	1.27116	-1.50334	0.132751	0.401338
Zm00001d001978	804.279	-0.216101	0.273466	-0.790228	0.429394	0.722044
Zm00001d001979	1066.38	-0.658206	0.2334	-2.82008	0.00480114	0.0508313
Zm00001d001980	272.236	-0.299708	0.189382	-1.58256	0.113521	0.367272
Zm00001d001982	507.978	-0.446626	0.196122	-2.27729	0.022769	0.141256
Zm00001d001983	69.0233	0.36504	0.262187	1.39228	0.163836	0.450057
Zm00001d001984	39.4698	0.631052	0.483431	1.30536	0.191769	0.488514
Zm00001d001987	157.121	0.210069	0.298567	0.703593	0.481686	0.763
Zm00001d001988	349.984	-0.204602	0.165315	-1.23765	0.215845	0.519811
Zm00001d001990	10.3456	0.0908001	0.674379	0.134643	0.892894	0.966482
Zm00001d001994	429.071	-0.255559	0.185375	-1.3786	0.168017	0.456761
Zm00001d001995	413.132	0.378735	0.162223	2.33466	0.019561	0.12774
Zm00001d001996	6.6331	0.234686	0.996504	0.235509	0.813814	0.937248
Zm00001d001997	101.565	-0.0980495	0.2367	-0.414235	0.678702	0.879601
Zm00001d001999	500.93	-0.660064	0.239447	-2.75662	0.00584022	0.0575995
Zm00001d002000	23483.9	-0.290019	0.192587	-1.50591	0.132091	0.399988
Zm00001d002001	1868.77	-0.0135946	0.204928	-0.0663385	0.947108	0.985487
Zm00001d002003	1149.57	0.0477723	0.188168	0.253881	0.799588	0.930848
Zm00001d002006	6868.57	-0.351161	0.224021	-1.56754	0.116989	0.373743
Zm00001d002012	360.641	0.037722	0.172227	0.219024	0.826631	0.941685
Zm00001d002014	4.50152	-0.149158	1.23748	-0.120534	0.90406	0.971103
Zm00001d002018	33.1741	0.125151	0.524645	0.238544	0.811459	0.936671
Zm00001d002019	121.967	-0.498433	0.282638	-1.7635	0.077816	0.296283
Zm00001d002020	281.417	-0.0898578	0.238189	-0.377255	0.705984	0.893837
Zm00001d002024	1432.76	-0.193379	0.13961	-1.38514	0.166009	0.453365
Zm00001d002027	434.438	-0.397802	0.176059	-2.25948	0.0238535	0.145144
Zm00001d002028	884.253	0.144147	0.189217	0.761809	0.446174	0.734434
Zm00001d002029	274.15	-0.0183414	0.177633	-0.103254	0.917761	0.976356
Zm00001d002033	170.839	-0.0530715	0.22115	-0.23998	0.810346	0.936247
Zm00001d002034	107.262	-0.461854	0.254282	-1.81631	0.0693234	0.277131
Zm00001d002035	9.29281	1.82903	1.52327	1.20073	0.229857	0.536046
Zm00001d002036	143.784	-0.230187	0.184227	-1.24948	0.21149	0.515495
Zm00001d002038	650.806	-0.0129499	0.162254	-0.0798128	0.936386	0.981999
Zm00001d002039	77.5364	-0.147512	0.248849	-0.592776	0.553331	0.810493
Zm00001d002046	32.7703	0.403673	0.44104	0.915275	0.360047	0.664236
Zm00001d002051	222.552	-0.206063	0.224941	-0.916075	0.359627	0.664116
Zm00001d002052	1125.11	-0.12087	0.334141	-0.361733	0.717552	0.897727
Zm00001d002053	307.018	0.440186	0.164343	2.67845	0.00739635	0.0675573
Zm00001d002054	75.7189	1.51903	0.317986	4.77702	1.77911e-06	0.000108185
Zm00001d002055	9.38928	1.1458	0.853728	1.34212	0.179558	0.472431
Zm00001d002058	376.795	0.468438	0.144978	3.2311	0.00123313	0.0199097
Zm00001d002063	882.738	0.33779	0.198683	1.70015	0.0891031	0.320002
Zm00001d002064	129.693	-0.0937629	0.255874	-0.366442	0.714035	0.896394
Zm00001d002066	580.415	0.274034	0.264126	1.03752	0.299496	0.610266
Zm00001d002075	100.237	-0.194177	0.262988	-0.738351	0.460301	0.744471
Zm00001d002079	233.157	-0.00881623	0.28896	-0.0305102	0.97566	0.994451
Zm00001d002080	911.473	-0.0995419	0.168652	-0.590221	0.555043	0.811253
Zm00001d002084	231.956	0.0281716	0.21963	0.128268	0.897937	0.968084
Zm00001d002085	550.759	0.219773	0.153279	1.43381	0.151626	0.431976
Zm00001d002086	119.746	-0.250232	0.245185	-1.02058	0.307452	0.616716
Zm00001d002087	110.539	0.176162	0.232001	0.759318	0.447662	0.735762
Zm00001d002089	4370.2	0.735557	0.203052	3.62251	0.00029176	0.00705167
Zm00001d002090	85.3535	-0.00522054	0.304887	-0.0171229	0.986339	0.997083
Zm00001d002091	289.412	-0.242238	0.1893	-1.27965	0.200667	0.501307
Zm00001d002095	203.125	0.130218	0.179232	0.726537	0.46751	0.750878
Zm00001d002099	743.733	-0.124025	0.127418	-0.973367	0.330371	0.638833
Zm00001d002100	5.25791	-0.646868	0.941282	-0.68722	0.491944	0.770831
Zm00001d002103	294.59	-0.019896	0.151307	-0.131494	0.895385	0.967229
Zm00001d002104	2500.36	0.54478	0.132921	4.09853	4.15777e-05	0.00151206
Zm00001d002105	3241.81	-0.29818	0.221938	-1.34353	0.179101	0.471916
Zm00001d002113	37.0139	-0.499418	0.554905	-0.900007	0.368117	0.66969
Zm00001d002122	1548.14	0.334477	0.147745	2.26388	0.0235815	0.144286
Zm00001d002124	6.96648	-0.109653	1.07009	-0.102471	0.918382	0.976629
Zm00001d002125	418.44	-0.351374	0.222743	-1.57749	0.114684	0.369057
Zm00001d002126	1046.92	-0.243181	0.157327	-1.5457	0.122176	0.383181
Zm00001d002128	18.3977	0.692327	0.647409	1.06938	0.284899	0.596986
Zm00001d002129	1022.96	0.137216	0.295614	0.464173	0.642523	0.862145
Zm00001d002130	1692.39	-0.0228393	0.177567	-0.128623	0.897656	0.968084
Zm00001d002131	246.778	0.530621	0.223335	2.3759	0.0175062	0.119314
Zm00001d002134	13.4187	-0.103333	0.696286	-0.148406	0.882023	0.961604
Zm00001d002139	276.48	-0.614267	0.215006	-2.85698	0.00427693	0.0472861
Zm00001d002140	211.516	-0.0906736	0.188326	-0.481473	0.630181	0.85526
Zm00001d002141	3151.79	-0.223849	0.133364	-1.67848	0.0932531	0.327953
Zm00001d002143	54.5753	-0.996792	0.432821	-2.30301	0.0212782	0.135091
Zm00001d002144	5.64639	-1.10068	1.12861	-0.975252	0.329435	0.637659
Zm00001d002145	90.0054	-0.0671288	0.261408	-0.256797	0.797335	0.930017
Zm00001d002146	89.4896	-0.365244	0.34225	-1.06718	0.285889	0.597858
Zm00001d002147	94.3965	1.28828	0.309357	4.16438	3.12204e-05	0.00121061
Zm00001d002148	281.007	-0.181767	0.209791	-0.866419	0.386261	0.686038
Zm00001d002153	190.233	0.380369	0.19299	1.97093	0.0487324	0.22607
Zm00001d002155	83.6424	-0.364274	0.285662	-1.27519	0.202242	0.503579
Zm00001d002156	1175.51	-0.408604	0.20841	-1.96058	0.0499277	0.228518
Zm00001d002157	86.9365	0.39696	0.317543	1.2501	0.211263	0.515201
Zm00001d002158	69.6073	-2.43132	0.45738	-5.31576	1.06213e-07	1.03607e-05
Zm00001d002159	310.059	-1.40287	0.279304	-5.02273	5.09419e-07	3.89424e-05
Zm00001d002166	608.866	-0.252548	0.187698	-1.3455	0.178463	0.471022
Zm00001d002167	51.599	0.283196	0.308841	0.916965	0.359161	0.663963
Zm00001d002168	739.331	0.0713931	0.121346	0.588343	0.556302	0.811915
Zm00001d002169	713.281	-0.20769	0.133124	-1.56013	0.11873	0.37677
Zm00001d002172	97.1736	0.496575	0.258503	1.92096	0.0547367	0.240423
Zm00001d002174	128.523	0.171287	0.254259	0.673672	0.50052	0.776978
Zm00001d002175	2310.61	-0.0752256	0.130881	-0.574765	0.56545	0.817722
Zm00001d002178	4.90465	-0.201942	1.01672	-0.198621	0.84256	0.946231
Zm00001d002181	384.172	0.377178	0.214509	1.75834	0.0786903	0.298338
Zm00001d002182	58.8475	0.682945	0.343227	1.98978	0.0466152	0.220413
Zm00001d002184	21.0482	-0.194008	0.51153	-0.379271	0.704487	0.893292
Zm00001d002185	63.7115	0.207869	0.32731	0.635084	0.525374	0.792589
Zm00001d002190	415.213	-0.208686	0.179155	-1.16483	0.244086	0.552513
Zm00001d002191	241.074	-0.384586	0.360107	-1.06798	0.285531	0.597377
Zm00001d002200	123.047	0.148935	0.281033	0.529954	0.596144	0.836547
Zm00001d002216	46.1085	0.442986	0.422127	1.04941	0.293988	0.605367
Zm00001d002234	305.79	-0.111064	0.145345	-0.764141	0.444783	0.733176
Zm00001d002240	1017.54	0.398573	0.202752	1.96582	0.0493194	0.227233
Zm00001d002241	442.835	-0.27514	0.227796	-1.20784	0.227111	0.532526
Zm00001d002243	80.4316	-0.115292	0.248055	-0.464782	0.642088	0.861993
Zm00001d002244	692.408	-0.28144	0.179478	-1.5681	0.116857	0.373739
Zm00001d002246	392.099	-0.462584	0.188613	-2.45255	0.0141847	0.105297
Zm00001d002250	479.101	-0.265802	0.291087	-0.913133	0.361172	0.665302
Zm00001d002252	28.9089	0.0197001	0.503075	0.0391594	0.968763	0.992178
Zm00001d002253	823.542	-0.858042	0.288533	-2.97381	0.00294132	0.0369966
Zm00001d002257	322.301	0.280228	0.166019	1.68793	0.0914256	0.324614
Zm00001d002258	5771.07	-0.233492	0.167618	-1.393	0.16362	0.449727
Zm00001d002259	178.151	-0.288856	0.214167	-1.34874	0.17742	0.469636
Zm00001d002260	36.2165	0.239477	0.356011	0.672665	0.50116	0.777392
Zm00001d002261	51.0954	0.0394856	0.416018	0.0949132	0.924384	0.978493
Zm00001d002266	769.025	-0.214001	0.188834	-1.13327	0.2571	0.566334
Zm00001d002267	936.183	-0.167047	0.127933	-1.30574	0.191641	0.488514
Zm00001d002272	218.304	0.256164	0.351013	0.729784	0.465522	0.749292
Zm00001d002274	14.5538	2.02488	0.696342	2.90788	0.00363887	0.0421735
Zm00001d002275	4397.72	0.11703	0.220834	0.529945	0.59615	0.836547
Zm00001d002277	64.318	-0.292704	0.32268	-0.907104	0.364352	0.667116
Zm00001d002282	96.1581	0.685011	0.309182	2.21556	0.0267219	0.155572
Zm00001d002283	112.146	0.234472	0.231689	1.01201	0.311534	0.620939
Zm00001d002284	7.46636	-1.71511	0.860759	-1.99255	0.0463105	0.219415
Zm00001d002287	45.0057	0.830339	0.692416	1.19919	0.230454	0.536905
Zm00001d002288	43.614	0.231255	0.427158	0.54138	0.588246	0.831993
Zm00001d002292	333.402	-0.274512	0.203405	-1.34958	0.17715	0.469483
Zm00001d002296	236.654	0.174272	0.201284	0.8658	0.3866	0.686102
Zm00001d002301	656.032	-0.269557	0.165781	-1.62599	0.103953	0.3486
Zm00001d002302	128.503	0.648174	0.303348	2.13674	0.0326194	0.177029
Zm00001d002309	14.5922	-0.474827	0.562674	-0.843877	0.398738	0.697755
Zm00001d002312	189.983	0.175865	0.292807	0.600617	0.548095	0.806702
Zm00001d002314	91.0405	0.188416	0.302327	0.623218	0.533141	0.797285
Zm00001d002315	228.558	-0.193802	0.193088	-1.00369	0.315526	0.625144
Zm00001d002316	309.875	0.590182	0.268923	2.19461	0.0281916	0.161028
Zm00001d002317	972.003	1.36819	0.300429	4.55414	5.26012e-06	0.000272146
Zm00001d002323	1121.97	0.324373	0.174289	1.86112	0.0627267	0.260895
Zm00001d002325	7156.62	-0.449872	0.169949	-2.64709	0.00811874	0.0720383
Zm00001d002326	666.088	-0.315693	0.196909	-1.60324	0.108881	0.358229
Zm00001d002332	924.49	-0.113581	0.244292	-0.464942	0.641973	0.861993
Zm00001d002334	883.997	-0.478571	0.144036	-3.32257	0.000891922	0.016234
Zm00001d002338	41.6264	-0.917494	0.46616	-1.9682	0.0490455	0.226752
Zm00001d002339	210.056	-0.676696	0.281378	-2.40494	0.0161752	0.114246
Zm00001d002340	325.919	0.179826	0.159907	1.12456	0.260774	0.570321
Zm00001d002341	2448.23	-0.140212	0.136371	-1.02816	0.303874	0.614063
Zm00001d002343	24.3149	-0.571421	0.446766	-1.27902	0.200891	0.501532
Zm00001d002344	343.636	0.0298618	0.197229	0.151406	0.879655	0.961205
Zm00001d002345	231.863	-0.279655	0.183998	-1.51988	0.128541	0.394089
Zm00001d002347	9844.09	-0.0271971	0.200137	-0.135893	0.891906	0.966249
Zm00001d002349	61.9441	-0.310235	0.384636	-0.806567	0.419916	0.714964
Zm00001d002350	1405.53	0.106455	0.216836	0.490948	0.623463	0.851392
Zm00001d002352	115.008	-0.0234297	0.29695	-0.078901	0.937111	0.982103
Zm00001d002353	2480.2	-0.299917	0.183553	-1.63395	0.102269	0.345394
Zm00001d002356	161.803	-0.270859	0.218915	-1.23728	0.215983	0.51986
Zm00001d002357	81.0494	0.00657201	0.261842	0.0250992	0.979976	0.995001
Zm00001d002358	1519.89	0.941146	0.182898	5.14575	2.66459e-07	2.2379e-05
Zm00001d002359	258.344	0.0959165	0.281692	0.340501	0.733479	0.904309
Zm00001d002362	415.379	0.367318	0.162363	2.26233	0.0236768	0.144491
Zm00001d002365	24.5707	0.356441	0.848887	0.419893	0.674564	0.878269
Zm00001d002366	1009.79	-0.168415	0.135692	-1.24116	0.214548	0.51862
Zm00001d002369	157.932	-0.298809	0.224684	-1.32991	0.183548	0.47772
Zm00001d002371	987.374	0.15897	0.132892	1.19623	0.231606	0.538429
Zm00001d002372	169.699	-0.248267	0.258144	-0.96174	0.33618	0.643796
Zm00001d002373	592.931	0.0211204	0.158572	0.133191	0.894042	0.966885
Zm00001d002374	10.6671	-0.697091	1.0119	-0.688896	0.490888	0.770585
Zm00001d002377	74.0006	0.356408	0.333327	1.06924	0.28496	0.596991
Zm00001d002382	109.668	-0.128639	0.23741	-0.541842	0.587927	0.831993
Zm00001d002383	6.06775	-2.52635	1.17565	-2.1489	0.0316425	0.173538
Zm00001d002384	1509.59	-0.143579	0.1241	-1.15697	0.247287	0.555925
Zm00001d002386	319.845	-0.137745	0.17111	-0.805012	0.420813	0.715711
Zm00001d002387	137.217	0.0284886	0.213305	0.133558	0.893752	0.96685
Zm00001d002388	536.816	-0.28917	0.155884	-1.85504	0.0635908	0.263028
Zm00001d002390	555.194	0.333805	0.208811	1.5986	0.10991	0.360485
Zm00001d002391	431.211	0.419212	0.23031	1.82021	0.0687272	0.275807
Zm00001d002395	625.865	-0.45951	0.192993	-2.38097	0.0172673	0.118202
Zm00001d002402	126.756	-0.0330051	0.278427	-0.118541	0.905639	0.972241
Zm00001d002403	226.227	0.196988	0.245272	0.80314	0.421894	0.716768
Zm00001d002406	166.462	-0.265113	0.250467	-1.05848	0.289838	0.601206
Zm00001d002410	68.4699	3.20184	0.576896	5.55012	2.85471e-08	3.26011e-06
Zm00001d002415	70.6783	0.185166	0.319927	0.578774	0.562742	0.816137
Zm00001d002416	1326.13	0.421553	0.141482	2.97956	0.00288664	0.0364916
Zm00001d002419	212.026	-0.329484	0.186356	-1.76804	0.077054	0.29482
Zm00001d002420	73.2785	0.289229	0.321276	0.900251	0.367987	0.669583
Zm00001d002421	405.817	1.06942	0.255156	4.19123	2.77445e-05	0.00109346
Zm00001d002424	23.7605	0.407686	0.613398	0.664636	0.506284	0.780877
Zm00001d002426	3691.47	0.234238	0.138531	1.69087	0.0908608	0.323715
Zm00001d002428	202.306	-1.22852	0.284336	-4.32068	1.55553e-05	0.000679101
Zm00001d002429	59.594	-0.00207908	0.313695	-0.0066277	0.994712	0.998333
Zm00001d002433	273.298	-0.639717	0.171811	-3.72338	0.000196577	0.00520012
Zm00001d002436	2122.9	-0.60429	0.209652	-2.88235	0.00394717	0.0447768
Zm00001d002439	225.254	-0.635122	0.310338	-2.04655	0.0407022	0.202097
Zm00001d002440	642.396	0.0363655	0.13549	0.268399	0.788392	0.926144
Zm00001d002441	14.7142	-0.68275	0.612345	-1.11498	0.264861	0.574473
Zm00001d002444	81.7089	0.227424	0.386609	0.588253	0.556362	0.811915
Zm00001d002446	1166.19	-0.246808	0.216339	-1.14084	0.253937	0.563565
Zm00001d002451	719.128	-0.399136	0.230653	-1.73046	0.0835477	0.308693
Zm00001d002454	1246.55	0.087677	0.171165	0.512236	0.608486	0.843441
Zm00001d002455	77.6601	0.226528	0.27094	0.836079	0.403111	0.701345
Zm00001d002456	203.598	0.156326	0.184666	0.846532	0.397256	0.696599
Zm00001d002457	72.4225	0.0948795	0.254781	0.372396	0.709598	0.894706
Zm00001d002462	273.225	-0.0562431	0.353548	-0.159082	0.873604	0.958508
Zm00001d002476	37.882	0.343754	0.397781	0.864177	0.387491	0.687115
Zm00001d002478	291.83	-0.0177094	0.179951	-0.0984124	0.921605	0.977356
Zm00001d002483	36.4746	-0.730933	0.379241	-1.92736	0.053935	0.238243
Zm00001d002485	482.029	-0.263896	0.165558	-1.59398	0.110941	0.362683
Zm00001d002489	631.194	0.0513558	0.197957	0.259429	0.795304	0.928586
Zm00001d002490	3680.37	0.455486	0.150847	3.01953	0.00253167	0.0332509
Zm00001d002491	127.908	0.104748	0.23621	0.443453	0.657438	0.870864
Zm00001d002499	245.302	-0.0302597	0.209537	-0.144412	0.885175	0.9628
Zm00001d002501	906.335	-0.264128	0.199243	-1.32566	0.184953	0.47961
Zm00001d002503	1705.07	-0.0260605	0.277617	-0.0938723	0.925211	0.978553
Zm00001d002504	150.327	0.220049	0.204457	1.07626	0.28181	0.594466
Zm00001d002511	324.548	0.540347	0.204438	2.64309	0.00821529	0.0727146
Zm00001d002512	76.0895	0.359099	0.359865	0.997871	0.318342	0.627982
Zm00001d002514	293.82	0.183344	0.172951	1.06009	0.289103	0.600581
Zm00001d002520	481.058	1.33642	0.222715	6.0006	1.96591e-09	3.01799e-07
Zm00001d002521	15.0834	-0.874283	0.741761	-1.17866	0.238534	0.548026
Zm00001d002523	131.971	-0.325959	0.293447	-1.11079	0.266658	0.576223
Zm00001d002530	12.6916	-0.639843	0.596308	-1.07301	0.283267	0.595291
Zm00001d002532	2793.56	-0.11034	0.135903	-0.811898	0.41685	0.712274
Zm00001d002534	8.13068	1.58731	0.83002	1.91238	0.0558272	0.243274
Zm00001d002537	290.301	0.521937	0.161314	3.23554	0.00121414	0.0197736
Zm00001d002538	421.274	-0.487303	0.17718	-2.75033	0.0059535	0.0582593
Zm00001d002539	82.1557	-0.0189119	0.300958	-0.0628388	0.949895	0.986578
Zm00001d002540	307.241	0.441024	0.188369	2.34127	0.019218	0.126381
Zm00001d002542	213.664	-0.56495	0.224577	-2.51561	0.0118825	0.0931553
Zm00001d002544	12.4619	1.31855	0.659125	2.00045	0.0454518	0.216828
Zm00001d002548	118.77	-0.113216	0.252081	-0.449126	0.65334	0.868632
Zm00001d002549	208.839	0.810352	0.278481	2.9099	0.00361544	0.0420843
Zm00001d002550	12015.1	0.329763	0.162603	2.02802	0.042558	0.20833
Zm00001d002553	58.56	-0.809673	0.375374	-2.15698	0.0310074	0.171169
Zm00001d002562	101.147	-0.114933	0.244528	-0.470017	0.638343	0.859676
Zm00001d002564	165.416	-0.000426545	0.709011	-0.000601605	0.99952	0.99968
Zm00001d002565	2170.89	-0.588233	0.24877	-2.36456	0.0180515	0.121404
Zm00001d002573	679.355	0.0860307	0.182874	0.470438	0.638042	0.859457
Zm00001d002576	243.55	-0.0618332	0.207865	-0.297468	0.76611	0.917019
Zm00001d002579	55.2342	-0.292963	0.412708	-0.709855	0.477794	0.76016
Zm00001d002580	408.531	0.202718	0.212727	0.952949	0.340616	0.64726
Zm00001d002585	553.907	0.282805	0.120425	2.34839	0.0188547	0.124605
Zm00001d002590	7.31265	-3.73275	1.33017	-2.80622	0.00501262	0.0524499
Zm00001d002591	3447.33	-0.230633	0.172985	-1.33325	0.18245	0.476251
Zm00001d002593	10.6183	-0.378319	0.750542	-0.504061	0.614218	0.846794
Zm00001d002594	25.4373	-0.889968	0.51768	-1.71915	0.0855875	0.313447
Zm00001d002597	148.72	0.0599682	0.211285	0.283826	0.776544	0.920822
Zm00001d002598	461.907	-0.235417	0.153902	-1.52965	0.126102	0.390053
Zm00001d002600	194.573	0.386699	0.385208	1.00387	0.315441	0.625093
Zm00001d002602	363.129	-0.174829	0.144886	-1.20666	0.227562	0.532684
Zm00001d002603	1233.28	-0.211873	0.139733	-1.51627	0.129451	0.395318
Zm00001d002610	78.1203	-0.0388994	0.377363	-0.103082	0.917898	0.976434
Zm00001d002613	5.30826	-0.378628	1.34949	-0.280571	0.779039	0.921987
Zm00001d002615	195.88	0.205509	0.214249	0.959207	0.337455	0.645082
Zm00001d002616	14.006	0.997135	0.572596	1.74143	0.0816085	0.304592
Zm00001d002617	407.401	-0.0962685	0.235522	-0.408746	0.682726	0.881604
Zm00001d002618	13.8551	0.844729	0.805506	1.04869	0.294319	0.605747
Zm00001d002620	14.2531	-1.25171	1.00512	-1.24532	0.213013	0.516836
Zm00001d002621	260.44	0.070002	0.258087	0.271234	0.786211	0.925166
Zm00001d002624	155.26	1.04797	0.248839	4.21143	2.53761e-05	0.00101553
Zm00001d002625	1145.16	-0.104965	0.131923	-0.795652	0.426234	0.720158
Zm00001d002626	30.6869	-0.90216	0.535964	-1.68325	0.0923273	0.325673
Zm00001d002630	45.7713	-0.178307	0.433136	-0.411666	0.680584	0.880423
Zm00001d002631	105.894	0.631929	0.321873	1.96329	0.0496128	0.227709
Zm00001d002632	371.43	-0.289083	0.25459	-1.13549	0.256171	0.565582
Zm00001d002639	295.639	0.0859534	0.216781	0.396498	0.691738	0.887098
Zm00001d002640	56.9618	0.0469856	0.345601	0.135953	0.891858	0.966249
Zm00001d002641	239.949	0.564358	0.289609	1.94869	0.0513329	0.231798
Zm00001d002650	654.43	0.16809	0.155909	1.07813	0.280974	0.593577
Zm00001d002654	906.323	-0.194651	0.156626	-1.24278	0.21395	0.51791
Zm00001d002656	211.195	-0.0559812	0.184759	-0.302996	0.761893	0.915357
Zm00001d002658	171.763	-0.194151	0.30324	-0.640256	0.522006	0.790288
Zm00001d002659	279.231	-0.0888938	0.165622	-0.536725	0.591457	0.834071
Zm00001d002661	95.2165	0.543274	0.272492	1.99373	0.0461817	0.218999
Zm00001d002663	318.716	-0.06949	0.209099	-0.332331	0.73964	0.906936
Zm00001d002668	53.2785	-0.0705279	0.379904	-0.185647	0.852722	0.950013
Zm00001d002673	99.396	0.473629	0.242147	1.95596	0.05047	0.230156
Zm00001d002674	23.5502	-0.0446425	0.581655	-0.0767509	0.938822	0.98285
Zm00001d002676	78.2598	-0.181431	0.28494	-0.636734	0.524298	0.791993
Zm00001d002677	281.989	0.396489	0.231229	1.7147	0.0863997	0.314637
Zm00001d002679	94.495	-0.40675	0.290929	-1.39811	0.162081	0.44776
Zm00001d002682	285.726	-0.0725874	0.173735	-0.417804	0.676091	0.878557
Zm00001d002684	287.149	0.0538757	0.166178	0.324204	0.745783	0.910357
Zm00001d002685	393.711	0.338885	0.155449	2.18005	0.029254	0.164732
Zm00001d002687	10.0901	-1.27195	0.864299	-1.47165	0.141114	0.415753
Zm00001d002688	171.124	0.263499	0.325575	0.809333	0.418323	0.713481
Zm00001d002693	139.756	-0.067707	0.255506	-0.264992	0.791016	0.926687
Zm00001d002694	102.92	0.290635	0.293531	0.990134	0.322109	0.630371
Zm00001d002700	767.869	-0.748869	0.322024	-2.32551	0.0200447	0.129719
Zm00001d002703	327.841	-0.249622	0.213249	-1.17056	0.241775	0.55048
Zm00001d002704	1724.7	-0.197755	0.207169	-0.954563	0.339799	0.646889
Zm00001d002705	170.944	-0.241643	0.226604	-1.06637	0.286258	0.597971
Zm00001d002708	256.98	0.132536	0.179551	0.738152	0.460422	0.744603
Zm00001d002711	274.798	0.29871	0.173823	1.71847	0.0857106	0.313653
Zm00001d002712	4.79412	2.66808	1.15341	2.31321	0.0207112	0.132342
Zm00001d002713	38.1834	0.52742	0.365031	1.44486	0.148497	0.426986
Zm00001d002715	430.788	0.093419	0.276029	0.33844	0.735032	0.90503
Zm00001d002716	797.52	-0.175366	0.133242	-1.31614	0.188126	0.483787
Zm00001d002718	280.723	-0.310357	0.165839	-1.87144	0.0612845	0.257123
Zm00001d002727	14.9415	-0.00236983	0.565086	-0.00419375	0.996654	0.998947
Zm00001d002730	602.506	0.337625	0.173573	1.94515	0.0517568	0.232697
Zm00001d002733	155.692	-0.416752	0.333714	-1.24883	0.211727	0.5157
Zm00001d002734	980.58	-0.285355	0.229603	-1.24282	0.213933	0.51791
Zm00001d002735	51.6068	0.250193	0.451533	0.554097	0.579513	0.826993
Zm00001d002736	6.67039	-2.02026	1.00822	-2.00378	0.0450933	0.215874
Zm00001d002737	1452.96	-0.454249	0.11398	-3.98535	6.73808e-05	0.00226974
Zm00001d002739	344.339	-1.25206	0.556769	-2.2488	0.0245254	0.147554
Zm00001d002740	23.6757	1.15172	0.46468	2.47853	0.0131924	0.0999919
Zm00001d002742	155.788	-0.180063	0.229428	-0.784832	0.432552	0.724134
Zm00001d002748	37.5344	-0.0715828	0.433571	-0.165101	0.868865	0.956502
Zm00001d002751	57.4458	-0.185957	0.323816	-0.574267	0.565787	0.817893
Zm00001d002755	5.95994	0.0866201	0.818105	0.105879	0.915678	0.975587
Zm00001d002756	499.907	-0.153857	0.158718	-0.969374	0.332359	0.639879
Zm00001d002757	49.1587	-0.24762	0.308591	-0.802423	0.422309	0.717147
Zm00001d002758	217.7	-0.26733	0.163634	-1.63371	0.10232	0.345475
Zm00001d002759	1847.32	-0.162405	0.15301	-1.0614	0.288508	0.600155
Zm00001d002762	335.503	0.194556	0.21104	0.921891	0.356586	0.662746
Zm00001d002770	949.11	0.647238	0.247614	2.6139	0.00895146	0.0773658
Zm00001d002771	21.8288	0.284261	0.508609	0.558899	0.57623	0.825409
Zm00001d002773	17.4297	0.859529	0.726547	1.18303	0.236796	0.545504
Zm00001d002774	12.1492	-0.732325	0.643726	-1.13763	0.255273	0.564397
Zm00001d002775	817.625	-0.0165206	0.159504	-0.103575	0.917507	0.976356
Zm00001d002776	26.4539	2.1001	0.756099	2.77755	0.00547708	0.0554188
Zm00001d002778	203.89	-0.518491	0.207697	-2.49638	0.0125469	0.0967441
Zm00001d002781	1368.65	0.0735793	0.32995	0.223001	0.823534	0.940598
Zm00001d002787	203.711	0.0681485	0.281252	0.242304	0.808544	0.935318
Zm00001d002788	226.793	0.587033	0.221958	2.64479	0.00817414	0.0724531
Zm00001d002789	1323.98	1.39083	0.140813	9.87717	5.22878e-23	1.63216e-19
Zm00001d002791	151.543	0.332413	0.252049	1.31884	0.187222	0.482534
Zm00001d002794	13.3885	-0.215839	0.683539	-0.315767	0.75218	0.912617
Zm00001d002798	688.017	-0.718428	0.252802	-2.84187	0.00448501	0.048611
Zm00001d002799	180.086	-1.00578	0.224308	-4.48394	7.32774e-06	0.000358332
Zm00001d002801	92.036	0.256164	0.2635	0.972159	0.330972	0.638982
Zm00001d002802	128.424	-0.595106	0.273458	-2.17622	0.0295385	0.165885
Zm00001d002806	13.5254	0.106058	0.619984	0.171065	0.864173	0.954264
Zm00001d002810	117.534	-0.0525684	0.209921	-0.250419	0.802263	0.931811
Zm00001d002811	502.795	0.142575	0.200458	0.711248	0.47693	0.759454
Zm00001d002812	178.722	-0.432663	0.224178	-1.92999	0.0536078	0.237557
Zm00001d002817	38.8491	0.124497	0.42177	0.295177	0.767859	0.917931
Zm00001d002819	740.334	0.347775	0.145521	2.38986	0.0168546	0.116579
Zm00001d002820	84.5145	-0.290496	0.34494	-0.842163	0.399697	0.698509
Zm00001d002822	22615.1	0.219998	0.15505	1.41888	0.155933	0.438965
Zm00001d002823	3051.76	-0.429259	0.206827	-2.07545	0.0379448	0.19449
Zm00001d002824	390.866	0.30894	0.183441	1.68414	0.0921549	0.325608
Zm00001d002825	154.958	-0.0967294	0.271873	-0.355789	0.721998	0.899416
Zm00001d002827	136.457	0.00156675	0.198656	0.00788674	0.993707	0.998333
Zm00001d002830	441.033	0.0768037	0.174701	0.439629	0.660206	0.871859
Zm00001d002834	204.245	0.00198918	0.31351	0.00634487	0.994938	0.998333
Zm00001d002836	243.639	0.346556	0.304169	1.13935	0.254555	0.564059
Zm00001d002842	2161.27	-0.0331268	0.20362	-0.162689	0.870763	0.957185
Zm00001d002847	394.779	0.472015	0.297327	1.58753	0.112393	0.36539
Zm00001d002848	640.424	-0.599231	0.190471	-3.14604	0.00165496	0.0247569
Zm00001d002850	30.4427	0.436715	0.426254	1.02454	0.30558	0.615461
Zm00001d002851	112.192	0.549603	0.229787	2.39179	0.0167666	0.116347
Zm00001d002853	683.616	0.114897	0.1316	0.87308	0.38262	0.682601
Zm00001d002854	2883.43	0.108802	0.185989	0.584993	0.558552	0.813009
Zm00001d002856	244.127	-0.238457	0.209022	-1.14082	0.253944	0.563565
Zm00001d002857	174.373	-0.375717	0.214751	-1.74954	0.0801973	0.301924
Zm00001d002859	967.674	-0.146432	0.188846	-0.775404	0.438101	0.728638
Zm00001d002864	544.213	-0.0474005	0.15666	-0.302568	0.762219	0.915459
Zm00001d002865	250.158	-0.591148	0.201742	-2.93022	0.00338719	0.04051
Zm00001d002867	24.2138	-0.169073	0.519005	-0.325764	0.744603	0.90952
Zm00001d002868	257.893	-0.61895	0.244791	-2.52849	0.0114556	0.0911013
Zm00001d002870	24.4473	0.41416	0.522922	0.792013	0.428353	0.721271
Zm00001d002871	3439.48	-0.00180365	0.119724	-0.015065	0.98798	0.997445
Zm00001d002872	14.6442	-0.16734	0.670897	-0.249427	0.803031	0.932026
Zm00001d002873	673.291	-0.126804	0.202463	-0.62631	0.531111	0.795711
Zm00001d002875	231.584	-0.156633	0.357355	-0.438312	0.66116	0.872385
Zm00001d002876	31.1255	0.340509	0.391873	0.868927	0.384887	0.684768
Zm00001d002878	90.3516	-0.320287	0.316869	-1.01079	0.312119	0.621549
Zm00001d002879	19.0682	-0.139904	0.555613	-0.251802	0.801194	0.931502
Zm00001d002880	427.965	0.390844	0.149316	2.61756	0.00885597	0.0769311
Zm00001d002882	302.864	-0.0313348	0.206192	-0.151969	0.879211	0.960945
Zm00001d002893	43.3062	-0.582055	0.360288	-1.61553	0.106197	0.353198
Zm00001d002896	2073.3	-0.179676	0.16819	-1.06829	0.285388	0.597277
Zm00001d002898	10.1527	-0.719642	0.905046	-0.795145	0.426529	0.720181
Zm00001d002899	33.68	0.596221	0.633698	0.94086	0.346777	0.653146
Zm00001d002901	91.5716	0.130082	0.429503	0.302866	0.761992	0.915382
Zm00001d002905	88.0122	0.41297	0.289618	1.42591	0.153893	0.435655
Zm00001d002919	300.103	-0.0477989	0.187521	-0.254899	0.798801	0.930412
Zm00001d002925	120.694	-0.160353	0.221172	-0.725015	0.468443	0.751861
Zm00001d002928	19.5027	-1.24398	0.559409	-2.22375	0.0261656	0.153478
Zm00001d002933	413.263	0.166593	0.218627	0.761997	0.446062	0.734379
Zm00001d002936	207.011	0.0540339	0.228329	0.236649	0.812929	0.937175
Zm00001d002937	906.381	-0.370331	0.123917	-2.98854	0.00280317	0.0358122
Zm00001d002939	2452.66	-0.389352	0.13215	-2.94628	0.00321617	0.0393183
Zm00001d002940	64.74	-0.202462	0.368661	-0.549183	0.58288	0.828597
Zm00001d002941	81.6697	-0.093209	0.249993	-0.372846	0.709263	0.894706
Zm00001d002942	422.509	-0.200085	0.14086	-1.42046	0.155475	0.438593
Zm00001d002943	2656.55	0.786735	0.165476	4.75438	1.99058e-06	0.000117607
Zm00001d002944	606.082	-0.397539	0.157577	-2.52282	0.0116416	0.0918821
Zm00001d002945	689.254	-0.218094	0.175654	-1.24161	0.214379	0.518431
Zm00001d002946	336.105	0.0855159	0.158617	0.539134	0.589794	0.8328
Zm00001d002950	86.7272	-0.0553543	0.253865	-0.218046	0.827393	0.941861
Zm00001d002953	787.563	0.115236	0.117736	0.978766	0.327695	0.636859
Zm00001d002954	55.7261	-0.0973344	0.323961	-0.300451	0.763833	0.916277
Zm00001d002956	256.696	0.314801	0.20226	1.55642	0.119609	0.378607
Zm00001d002961	96.684	0.0843838	0.256246	0.329308	0.741923	0.908023
Zm00001d002962	65.5605	0.195343	0.393321	0.496649	0.619437	0.849175
Zm00001d002964	75.0155	-0.424147	0.372777	-1.1378	0.255203	0.564397
Zm00001d002965	143.42	0.460668	0.385069	1.19632	0.23157	0.538429
Zm00001d002966	4.65242	-0.605102	1.13881	-0.531345	0.595179	0.836117
Zm00001d002969	670.614	-0.527981	0.22935	-2.30208	0.0213309	0.135288
Zm00001d002971	785.656	0.236184	0.171617	1.37623	0.16875	0.457847
Zm00001d002974	109.884	1.3468	0.270457	4.97972	6.36761e-07	4.58688e-05
Zm00001d002978	435.08	0.288634	0.135959	2.12295	0.0337579	0.180695
Zm00001d002980	198.71	-0.450751	0.202356	-2.22752	0.0259128	0.153001
Zm00001d002989	22.9713	-1.17679	0.531504	-2.21408	0.026823	0.155967
Zm00001d002992	528.113	-0.316822	0.332104	-0.953985	0.340091	0.646987
Zm00001d002993	590.86	0.230044	0.202971	1.13338	0.257053	0.566334
Zm00001d002999	269.063	0.707082	0.253548	2.78875	0.00529124	0.0542726
Zm00001d003003	8.44897	0.578663	0.666693	0.86796	0.385416	0.685453
Zm00001d003005	292.177	-0.271799	0.217297	-1.25082	0.211001	0.514828
Zm00001d003006	1949.39	-0.914309	0.166948	-5.47661	4.33543e-08	4.72083e-06
Zm00001d003007	230.905	-0.191487	0.199414	-0.960249	0.33693	0.644374
Zm00001d003009	56.7166	0.0359571	0.513132	0.0700738	0.944135	0.984779
Zm00001d003014	165.027	-0.604805	0.278945	-2.16819	0.0301446	0.168029
Zm00001d003015	602.033	0.0201726	0.21785	0.0925985	0.926223	0.978738
Zm00001d003017	40.9367	0.713863	0.459271	1.55434	0.120104	0.379265
Zm00001d003019	160.7	0.0479435	0.30582	0.15677	0.875426	0.959422
Zm00001d003021	10.4345	0.343657	0.752749	0.456536	0.648005	0.865506
Zm00001d003023	13.9677	-1.06764	0.600295	-1.77852	0.075318	0.290628
Zm00001d003024	24.5644	-0.374406	0.526582	-0.711011	0.477078	0.759601
Zm00001d003031	232.314	-0.237625	0.206653	-1.14987	0.250196	0.558911
Zm00001d003034	151.171	0.156099	0.222289	0.702234	0.482533	0.763743
Zm00001d003035	174.901	-0.535508	0.254625	-2.10313	0.0354546	0.18636
Zm00001d003037	14.621	-0.863627	0.668459	-1.29197	0.196369	0.495658
Zm00001d003040	13.712	-0.341036	0.608608	-0.560355	0.575238	0.82487
Zm00001d003041	204.537	0.34963	0.256269	1.36431	0.17247	0.462663
Zm00001d003047	102.75	-0.0518673	0.243828	-0.212721	0.831545	0.943949
Zm00001d003048	584.664	-0.18561	0.248203	-0.747817	0.45457	0.74051
Zm00001d003049	159.879	0.173822	0.217707	0.79842	0.424627	0.71967
Zm00001d003059	53.3293	1.12911	0.416598	2.71031	0.00672197	0.0634737
Zm00001d003066	396.616	0.400352	0.209165	1.91405	0.0556136	0.242653
Zm00001d003067	16.6906	1.44185	0.576665	2.50032	0.0124081	0.0962284
Zm00001d003068	382.758	-1.96579	0.806444	-2.4376	0.0147853	0.10817
Zm00001d003071	37.1756	-0.0175554	0.405392	-0.0433048	0.965459	0.991318
Zm00001d003072	42.4242	-0.618035	0.360055	-1.7165	0.0860699	0.314224
Zm00001d003076	307.195	-0.516667	0.1472	-3.50996	0.000448171	0.00980584
Zm00001d003081	531.003	-0.593707	0.197052	-3.01295	0.00258724	0.0339094
Zm00001d003083	401.236	0.505875	0.159636	3.16893	0.00153	0.0232781
Zm00001d003084	139.253	-0.00583242	0.235417	-0.0247748	0.980235	0.995004
Zm00001d003086	347.893	-0.560194	0.191089	-2.93159	0.0033723	0.0403835
Zm00001d003087	118.561	0.00489912	0.342908	0.014287	0.988601	0.997499
Zm00001d003088	36.4419	0.987692	0.453483	2.17801	0.0294049	0.165415
Zm00001d003089	122.037	-0.885185	0.232121	-3.81347	0.000137031	0.00397285
Zm00001d003091	104.499	-0.555536	0.394063	-1.40977	0.158609	0.442301
Zm00001d003102	75.0203	-0.518327	0.42236	-1.22721	0.219742	0.523689
Zm00001d003103	370.245	-0.534193	0.218934	-2.43998	0.0146881	0.107792
Zm00001d003104	73.2028	-0.182219	0.32886	-0.554093	0.579515	0.826993
Zm00001d003106	1921.88	-0.401931	0.127617	-3.1495	0.00163549	0.0245245
Zm00001d003108	49.9965	0.00353735	0.407105	0.00868904	0.993067	0.998333
Zm00001d003109	171.295	-0.132503	0.277822	-0.476934	0.633409	0.856906
Zm00001d003110	13.0554	-0.709393	0.750814	-0.944831	0.344745	0.651515
Zm00001d003112	456.782	0.474046	0.221374	2.14138	0.0322432	0.176008
Zm00001d003114	210.141	0.0590665	0.349656	0.168927	0.865854	0.95495
Zm00001d003116	1047.4	-0.535882	0.212707	-2.51934	0.0117573	0.0926391
Zm00001d003119	348.003	-0.36573	0.199348	-1.83463	0.0665601	0.270237
Zm00001d003123	491.368	0.325268	0.151528	2.14659	0.031826	0.174238
Zm00001d003124	27.7774	0.162859	0.387798	0.419958	0.674516	0.878269
Zm00001d003125	67.7779	1.07253	0.299375	3.58257	0.000340236	0.00790605
Zm00001d003127	770.497	-0.386602	0.225049	-1.71786	0.085823	0.313872
Zm00001d003128	46.387	-0.124549	0.318132	-0.3915	0.695427	0.888571
Zm00001d003129	1059.8	-0.685913	0.138737	-4.94398	7.65421e-07	5.32921e-05
Zm00001d003140	106.453	-0.0121448	1.70829	-0.0071093	0.994328	0.998333
Zm00001d003144	97.8219	-0.748484	0.288419	-2.59513	0.00945559	0.0803931
Zm00001d003147	1610.63	-0.0686341	0.115362	-0.594945	0.551881	0.809474
Zm00001d003148	52.8114	0.690007	0.307338	2.24511	0.024761	0.148257
Zm00001d003149	10.7569	2.31483	0.932004	2.48371	0.0130021	0.0990267
Zm00001d003151	9.92241	-0.409547	0.598026	-0.684831	0.49345	0.772212
Zm00001d003155	5.02495	0.774875	0.975177	0.794599	0.426847	0.720213
Zm00001d003157	26620.2	-0.304007	0.0993732	-3.05925	0.00221896	0.0302435
Zm00001d003161	215.85	0.78539	0.235232	3.3388	0.000841423	0.0155261
Zm00001d003162	5391.39	-0.373972	0.212589	-1.75913	0.0785546	0.298145
Zm00001d003164	4.50803	-2.39529	1.53061	-1.56492	0.117601	0.374709
Zm00001d003166	312.907	-0.09751	0.192656	-0.506135	0.612762	0.846156
Zm00001d003167	35.1667	0.293364	0.383431	0.765104	0.44421	0.732682
Zm00001d003179	103.648	-0.0888027	0.23668	-0.375202	0.70751	0.894068
Zm00001d003180	9.70762	2.49377	1.23133	2.02526	0.0428406	0.208948
Zm00001d003181	162.388	0.347422	0.262286	1.32459	0.185306	0.480082
Zm00001d003182	322.56	-0.085342	0.304286	-0.280466	0.77912	0.921987
Zm00001d003183	7.01821	-0.821812	1.79437	-0.457995	0.646956	0.864562
Zm00001d003190	224.65	-0.377373	0.430999	-0.875576	0.38126	0.681748
Zm00001d003193	39.7914	-0.0481013	0.36499	-0.131788	0.895152	0.967229
Zm00001d003195	8125.95	0.0612298	0.211454	0.289566	0.772148	0.919885
Zm00001d003196	423.807	0.155457	0.131538	1.18184	0.237269	0.546056
Zm00001d003197	85.0803	0.544794	0.326317	1.66952	0.0950143	0.331088
Zm00001d003198	170.571	0.208129	0.284962	0.730375	0.465161	0.748923
Zm00001d003199	325.931	0.432647	0.179623	2.40864	0.016012	0.113594
Zm00001d003203	252.339	-0.129661	0.198871	-0.651986	0.51441	0.785049
Zm00001d003207	239.221	-0.0902073	0.168931	-0.53399	0.593348	0.835048
Zm00001d003209	530.238	0.482657	0.226886	2.12731	0.0333943	0.179725
Zm00001d003212	1003.92	-0.0530218	0.116931	-0.453446	0.650228	0.86677
Zm00001d003213	81.4975	-0.190811	0.232801	-0.819632	0.412426	0.709389
Zm00001d003214	188.686	0.723546	0.381771	1.89523	0.0580616	0.249171
Zm00001d003220	79.984	-0.865255	0.266396	-3.248	0.00116217	0.019194
Zm00001d003222	824.845	0.140651	0.26642	0.52793	0.597548	0.837378
Zm00001d003223	286.051	0.0129697	0.189498	0.0684425	0.945433	0.985475
Zm00001d003224	215.699	0.18499	0.215054	0.860201	0.389678	0.689428
Zm00001d003226	101.824	0.182735	0.424544	0.430428	0.666884	0.875662
Zm00001d003227	90.4561	0.308405	0.386254	0.798452	0.424608	0.71967
Zm00001d003228	102.16	-0.225263	0.29758	-0.756981	0.449061	0.736533
Zm00001d003242	341.571	-0.568187	0.240812	-2.35946	0.0183015	0.122417
Zm00001d003245	228.31	-0.193666	0.204646	-0.946347	0.343972	0.650875
Zm00001d003247	31.8077	-1.21981	1.03984	-1.17308	0.240765	0.549642
Zm00001d003248	209.571	-1.11488	0.427015	-2.61088	0.00903103	0.0778022
Zm00001d003249	21.4551	-0.293129	0.478294	-0.612863	0.539967	0.801922
Zm00001d003251	458.593	0.282024	0.168927	1.6695	0.0950183	0.331088
Zm00001d003252	1075	-0.649466	0.13449	-4.8291	1.37149e-06	8.73694e-05
Zm00001d003254	227.417	0.0298259	0.229898	0.129736	0.896776	0.96759
Zm00001d003256	608.918	-0.0595905	0.15324	-0.38887	0.697372	0.890023
Zm00001d003257	172.643	0.0753575	0.209802	0.359184	0.719457	0.898165
Zm00001d003258	89.6806	0.286854	0.227343	1.26176	0.207034	0.509594
Zm00001d003259	121.584	-0.0139954	0.220959	-0.0633394	0.949496	0.986578
Zm00001d003261	295.054	-0.121942	0.19143	-0.637007	0.524121	0.791993
Zm00001d003262	204.917	0.13841	0.203341	0.680678	0.496075	0.773927
Zm00001d003265	2668.03	-0.0729082	0.176413	-0.41328	0.679401	0.880041
Zm00001d003266	14.992	0.0415493	0.566616	0.0733289	0.941544	0.983967
Zm00001d003267	643.252	0.448344	0.274649	1.63243	0.10259	0.346117
Zm00001d003268	98.76	-0.266285	0.23321	-1.14183	0.253526	0.563146
Zm00001d003271	4593.12	-0.427327	0.230632	-1.85285	0.0639034	0.263855
Zm00001d003272	10.2178	-0.789645	0.675695	-1.16864	0.242548	0.551316
Zm00001d003275	89.3892	0.314707	0.240668	1.30764	0.190997	0.487819
Zm00001d003276	3306.13	0.0137426	0.286958	0.0478907	0.961803	0.990406
Zm00001d003277	653.337	0.0110301	0.231087	0.0477312	0.96193	0.990406
Zm00001d003283	19.8174	-0.92861	0.667311	-1.39157	0.164053	0.450387
Zm00001d003284	247.064	-0.355952	0.179535	-1.98263	0.0474084	0.22259
Zm00001d003287	98.4604	-0.857022	0.400825	-2.13815	0.0325048	0.176663
Zm00001d003288	725.908	0.167082	0.144354	1.15745	0.247088	0.555624
Zm00001d003291	475.08	0.0149242	0.157633	0.0946769	0.924571	0.978543
Zm00001d003292	950.778	-0.466053	0.134684	-3.46035	0.000539483	0.0112024
Zm00001d003294	76.3766	-0.10244	0.307906	-0.3327	0.739361	0.906902
Zm00001d003302	408.648	0.181327	0.172741	1.0497	0.293854	0.605345
Zm00001d003304	17.8573	-0.0121416	1.83468	-0.00661785	0.99472	0.998333
Zm00001d003306	880.474	-1.08299	0.222908	-4.85848	1.1829e-06	7.74631e-05
Zm00001d003308	5.42662	-0.988757	0.915776	-1.07969	0.280279	0.593146
Zm00001d003310	41.5411	0.131053	0.380991	0.343978	0.730863	0.903881
Zm00001d003311	2807.4	0.0733655	0.262465	0.279525	0.779842	0.922288
Zm00001d003312	111.2	0.721145	0.275697	2.61571	0.00890418	0.0771567
Zm00001d003313	312.334	0.799659	0.192503	4.15402	3.26691e-05	0.00124869
Zm00001d003317	156.379	-0.461889	0.371992	-1.24166	0.214361	0.518431
Zm00001d003319	30.6606	-0.822475	0.729961	-1.12674	0.259853	0.569524
Zm00001d003328	467.488	-0.500644	0.175661	-2.85006	0.00437111	0.0479031
Zm00001d003329	485.243	-0.165003	0.2075	-0.795197	0.426499	0.720181
Zm00001d003333	657.228	-0.078261	0.190134	-0.41161	0.680626	0.880423
Zm00001d003334	162.502	-1.14041	0.415561	-2.74426	0.0060647	0.0590527
Zm00001d003345	63.8523	-0.575257	0.370689	-1.55186	0.120696	0.380075
Zm00001d003346	101.307	-0.681916	0.304491	-2.23953	0.0251216	0.149651
Zm00001d003347	115.683	-0.461121	0.281758	-1.63658	0.101717	0.344123
Zm00001d003349	7.91957	0.434851	0.889809	0.488702	0.625053	0.852411
Zm00001d003352	149.069	0.452085	0.255428	1.76991	0.0767414	0.294273
Zm00001d003354	25.7036	0.224861	0.390486	0.57585	0.564717	0.817239
Zm00001d003355	6.37397	0.610983	0.843235	0.72457	0.468716	0.752161
Zm00001d003356	107.101	0.574257	0.309297	1.85665	0.0633609	0.262425
Zm00001d003358	37.4953	0.71841	0.403985	1.77831	0.0753533	0.290629
Zm00001d003365	24.4843	1.33963	0.45112	2.96956	0.00298229	0.0373614
Zm00001d003369	406.366	-0.529255	0.145731	-3.63171	0.000281546	0.00688392
Zm00001d003372	56.3585	-0.000622471	0.357583	-0.00174077	0.998611	0.999451
Zm00001d003378	321.621	0.421683	0.191894	2.19748	0.0279861	0.160144
Zm00001d003382	153.856	0.136641	0.282966	0.482888	0.629176	0.854506
Zm00001d003386	20.2344	-0.240732	0.522861	-0.460413	0.64522	0.863721
Zm00001d003392	8.57016	0.462476	1.07647	0.429621	0.667471	0.875662
Zm00001d003393	656.032	-0.170371	0.187642	-0.907962	0.363898	0.666739
Zm00001d003394	1302.91	-0.110202	0.139926	-0.787575	0.430946	0.7228
Zm00001d003395	977.113	-0.309219	0.141795	-2.18076	0.0292015	0.164605
Zm00001d003398	1643.84	0.360705	0.150185	2.40173	0.0163177	0.114564
Zm00001d003399	33.9778	0.122764	0.346472	0.354325	0.723095	0.899835
Zm00001d003400	52.9438	-0.0563742	0.353487	-0.15948	0.87329	0.958332
Zm00001d003401	4034.61	-0.408753	0.192488	-2.12353	0.0337098	0.180541
Zm00001d003404	1179.76	0.478198	0.17608	2.71581	0.00661141	0.0629193
Zm00001d003411	238.258	1.45948	0.275849	5.29085	1.21751e-07	1.15166e-05
Zm00001d003414	41.1011	0.307139	0.523767	0.586404	0.557604	0.812726
Zm00001d003415	217.823	-0.323023	0.184421	-1.75156	0.0798499	0.301271
Zm00001d003422	406.391	0.177589	0.237946	0.74634	0.455462	0.741074
Zm00001d003423	5.09034	1.19917	1.05726	1.13423	0.256697	0.565943
Zm00001d003426	356.345	0.365446	0.168534	2.16838	0.0301296	0.167996
Zm00001d003427	612.508	0.061835	0.148974	0.415072	0.678089	0.879314
Zm00001d003428	108.305	-0.0890798	0.264521	-0.336759	0.736299	0.905816
Zm00001d003429	162190	0.0324944	0.146171	0.222303	0.824078	0.940877
Zm00001d003430	1849.51	0.00551193	0.115685	0.047646	0.961998	0.990406
Zm00001d003431	14.2692	-0.324566	0.682475	-0.475571	0.63438	0.857175
Zm00001d003432	333.022	0.0783458	0.201857	0.388126	0.697923	0.890119
Zm00001d003434	730.864	0.109135	0.182208	0.598956	0.549203	0.807724
Zm00001d003435	23.8278	-0.238012	0.495175	-0.480663	0.630756	0.855402
Zm00001d003438	528.923	0.122969	0.154708	0.794848	0.426702	0.720181
Zm00001d003445	195.081	0.00902515	0.383863	0.0235114	0.981242	0.995327
Zm00001d003446	133.84	0.328762	0.25557	1.28639	0.198308	0.498338
Zm00001d003448	187.299	0.27588	0.202805	1.36032	0.17373	0.464693
Zm00001d003451	13.3765	-0.795069	0.562944	-1.41234	0.157849	0.441056
Zm00001d003457	2761.09	-0.854817	0.257372	-3.32132	0.000895922	0.016291
Zm00001d003459	1100.74	-0.296068	0.218107	-1.35745	0.174639	0.465638
Zm00001d003460	133.693	-0.0984297	0.229162	-0.42952	0.667545	0.875662
Zm00001d003462	863.898	-0.0191965	0.165804	-0.115778	0.907828	0.972925
Zm00001d003463	33.8992	1.32721	0.547136	2.42574	0.0152773	0.110329
Zm00001d003464	44.0713	-1.14821	0.387125	-2.96599	0.00301712	0.0375115
Zm00001d003468	692.903	-0.187521	0.150608	-1.24509	0.213099	0.516836
Zm00001d003469	27.8269	-0.150375	0.476001	-0.315914	0.752068	0.912617
Zm00001d003470	8708.62	-0.0795607	0.101256	-0.785737	0.432021	0.723613
Zm00001d003471	73.0476	-0.14119	0.435091	-0.324506	0.745555	0.910221
Zm00001d003477	1818.63	0.0293638	0.108064	0.271726	0.785832	0.924947
Zm00001d003489	6.41852	0.483154	0.948265	0.509514	0.610392	0.844694
Zm00001d003491	136.053	0.152384	0.369584	0.412313	0.68011	0.880411
Zm00001d003492	55.0626	0.294382	0.273582	1.07603	0.281914	0.594466
Zm00001d003493	245.501	-0.348259	0.226027	-1.54078	0.12337	0.384808
Zm00001d003499	16.2808	0.0770873	0.503646	0.153059	0.878352	0.960456
Zm00001d003500	399.173	-0.241255	0.225422	-1.07024	0.284512	0.5967
Zm00001d003501	4.93853	0.441314	1.70066	0.259496	0.795252	0.928586
Zm00001d003502	72.4042	0.0748944	0.280624	0.266886	0.789557	0.926349
Zm00001d003504	176.004	-0.647523	0.228842	-2.82956	0.00466121	0.049746
Zm00001d003505	231.165	0.0145826	0.353755	0.0412222	0.967119	0.99185
Zm00001d003508	22.553	-0.465637	0.519503	-0.896311	0.370086	0.671382
Zm00001d003510	7.69911	0.76918	0.922124	0.834139	0.404203	0.70217
Zm00001d003511	187.755	0.104972	0.213753	0.491089	0.623363	0.851392
Zm00001d003512	2808.89	-0.313928	0.193939	-1.6187	0.105513	0.351753
Zm00001d003516	14.5016	0.047203	0.595863	0.079218	0.936859	0.9821
Zm00001d003518	598.268	-0.149407	0.201488	-0.741518	0.45838	0.743161
Zm00001d003525	220.169	0.416223	0.205752	2.02294	0.0430793	0.209676
Zm00001d003530	120.039	-0.112066	0.246331	-0.454941	0.649152	0.866137
Zm00001d003533	1269.02	-0.205583	0.176712	-1.16338	0.244677	0.553115
Zm00001d003534	185.001	0.0840098	0.176053	0.477184	0.633231	0.856881
Zm00001d003539	418.148	0.00913403	0.151409	0.0603271	0.951895	0.987156
Zm00001d003540	378.48	-0.43091	0.222909	-1.93312	0.0532219	0.236375
Zm00001d003543	19.3302	0.443378	0.493063	0.899232	0.368529	0.670125
Zm00001d003544	15.2589	-0.200491	0.653906	-0.306604	0.759145	0.914166
Zm00001d003545	7.49855	1.73568	0.957714	1.81231	0.0699382	0.278518
Zm00001d003549	25.2184	-0.628946	0.437926	-1.43619	0.150948	0.431217
Zm00001d003554	466.924	0.182381	2.40596	0.0758038	0.939575	0.983255
Zm00001d003555	5.44247	1.41785	1.06674	1.32914	0.183802	0.477915
Zm00001d003556	890.348	0.328205	0.133371	2.46083	0.0138615	0.103804
Zm00001d003559	7148.29	-0.395803	0.192371	-2.0575	0.0396382	0.20005
Zm00001d003563	6.49634	1.05257	1.05669	0.996097	0.319203	0.628601
Zm00001d003572	347.835	0.370434	0.185274	1.99938	0.0455667	0.216934
Zm00001d003575	9.84808	0.495972	0.870743	0.569596	0.568952	0.81937
Zm00001d003589	695.886	0.227437	0.135143	1.68294	0.0923862	0.325734
Zm00001d003590	90.6686	0.127863	0.261092	0.489724	0.62433	0.852264
Zm00001d003593	275.501	-0.590903	0.322661	-1.83134	0.0670491	0.271458
Zm00001d003598	54.0109	-0.0371499	0.323436	-0.11486	0.908556	0.972925
Zm00001d003601	680.709	-0.00464441	0.203828	-0.0227859	0.981821	0.995493
Zm00001d003602	636.275	-0.112707	0.169273	-0.665826	0.505522	0.780409
Zm00001d003603	111.054	0.0670559	0.338482	0.198108	0.842961	0.946472
Zm00001d003606	12.1302	0.716633	0.693517	1.03333	0.301448	0.612018
Zm00001d003612	628.559	0.465533	0.179484	2.59372	0.00949432	0.0805954
Zm00001d003613	646.156	0.519036	0.176824	2.93533	0.00333188	0.0400378
Zm00001d003614	88.3733	0.650524	0.389995	1.66803	0.0953092	0.331547
Zm00001d003615	3717.14	0.193437	0.150441	1.2858	0.198514	0.498616
Zm00001d003616	2011.97	0.194871	0.134821	1.4454	0.148344	0.426986
Zm00001d003617	130.655	-0.0506177	0.241006	-0.210027	0.833647	0.944288
Zm00001d003618	895.868	1.00197	0.162954	6.14883	7.80569e-10	1.30529e-07
Zm00001d003621	854.856	-0.242333	0.203422	-1.19128	0.233543	0.540761
Zm00001d003630	167.511	-0.51833	0.234017	-2.21492	0.0267654	0.155706
Zm00001d003631	5.15588	-1.16548	1.27894	-0.911283	0.362147	0.66571
Zm00001d003632	863.713	-0.421384	0.131774	-3.19777	0.00138496	0.0216337
Zm00001d003635	29.1413	2.04828	0.607006	3.3744	0.000739761	0.0142102
Zm00001d003640	526.885	-0.296616	0.151876	-1.95302	0.050817	0.231064
Zm00001d003644	24.8321	0.238995	0.39477	0.605403	0.544911	0.804898
Zm00001d003646	138.183	0.34876	0.359936	0.968949	0.332571	0.640024
Zm00001d003648	9.47693	-1.15601	0.797615	-1.44933	0.147245	0.425754
Zm00001d003649	99.2184	0.547995	0.344757	1.58951	0.111945	0.364439
Zm00001d003652	173.524	0.216127	0.333794	0.647486	0.517317	0.787326
Zm00001d003653	1127.21	-0.484895	0.171939	-2.82016	0.00479998	0.0508313
Zm00001d003654	213.32	-0.484898	0.171365	-2.82963	0.00466025	0.049746
Zm00001d003658	115.647	-0.241982	0.226452	-1.06858	0.285259	0.597259
Zm00001d003659	42.0238	-0.318021	0.346829	-0.916939	0.359175	0.663963
Zm00001d003660	209.097	-0.66594	0.252203	-2.64049	0.00827871	0.0730687
Zm00001d003663	1301.49	0.174977	0.187335	0.934032	0.350287	0.656218
Zm00001d003664	588.303	-0.202653	0.14878	-1.3621	0.173167	0.463653
Zm00001d003667	422.911	-0.180107	0.169079	-1.06522	0.286774	0.598533
Zm00001d003668	18.8613	0.653905	0.740672	0.882854	0.377315	0.678836
Zm00001d003671	207.362	0.168548	0.215528	0.782021	0.434202	0.725893
Zm00001d003672	427.407	-0.690583	0.230479	-2.9963	0.00273277	0.0351719
Zm00001d003673	69.0342	0.0119273	0.268055	0.0444957	0.964509	0.991096
Zm00001d003675	10.5717	-1.80464	0.748538	-2.41089	0.0159137	0.113361
Zm00001d003678	93.6516	0.464694	0.352502	1.31827	0.187412	0.482831
Zm00001d003679	221.883	0.635417	0.217686	2.91896	0.003512	0.0413687
Zm00001d003680	190.295	-0.372912	0.232266	-1.60554	0.108376	0.357103
Zm00001d003685	144.117	-0.286851	0.255961	-1.12068	0.262423	0.571696
Zm00001d003709	5.38847	2.49007	1.23521	2.01591	0.0438096	0.212419
Zm00001d003710	249.436	0.138307	0.280654	0.492802	0.622153	0.85103
Zm00001d003712	72692.8	-0.93775	0.268783	-3.48887	0.000485072	0.0103763
Zm00001d003713	241.225	-0.266657	0.201156	-1.32562	0.184966	0.47961
Zm00001d003715	2332.88	0.0595542	0.207017	0.287678	0.773593	0.920026
Zm00001d003719	344.218	-0.135683	0.225836	-0.600803	0.547971	0.806702
Zm00001d003724	25.5525	0.918608	0.456756	2.01116	0.0443089	0.213882
Zm00001d003729	366.312	0.130676	0.193867	0.674049	0.50028	0.776893
Zm00001d003742	144.933	0.30002	0.284008	1.05638	0.290796	0.60167
Zm00001d003756	3823.37	0.127271	0.216177	0.588735	0.556039	0.811822
Zm00001d003757	30.9351	-0.745293	0.605645	-1.23058	0.218481	0.52233
Zm00001d003763	7.52561	0.325364	0.755541	0.430637	0.666732	0.875662
Zm00001d003767	12734	-0.363443	0.223122	-1.62889	0.103336	0.347339
Zm00001d003770	7.22993	0.0894501	0.970168	0.0922006	0.926539	0.978738
Zm00001d003773	954.091	0.162298	0.129872	1.24968	0.211418	0.515495
Zm00001d003774	21.0812	-0.380157	0.526568	-0.721951	0.470325	0.753139
Zm00001d003775	34.6447	-0.817554	0.403715	-2.02508	0.0428593	0.208985
Zm00001d003777	4.81938	0.0601258	1.04876	0.0573303	0.954282	0.987554
Zm00001d003778	158.916	0.483006	0.255243	1.89234	0.0584458	0.250087
Zm00001d003784	4.39301	3.47735	1.64756	2.11061	0.0348061	0.1842
Zm00001d003791	6.94082	-0.705212	0.827709	-0.852004	0.394212	0.693606
Zm00001d003793	4.75432	-0.832194	1.32389	-0.628596	0.529614	0.79493
Zm00001d003800	2752.59	-0.191778	0.135438	-1.41598	0.15678	0.439703
Zm00001d003807	48.7575	0.194091	0.333797	0.581464	0.560928	0.814837
Zm00001d003809	6.4158	1.05527	0.853662	1.23617	0.216397	0.520295
Zm00001d003812	752.04	0.259651	0.146591	1.77127	0.0765165	0.293544
Zm00001d003813	52.2463	-0.391521	0.384505	-1.01825	0.308561	0.617946
Zm00001d003817	676.789	-0.691007	0.223065	-3.09779	0.00194972	0.027727
Zm00001d003822	808.876	-0.270566	0.224029	-1.20773	0.227153	0.532526
Zm00001d003830	558.413	-0.271415	0.23085	-1.17572	0.239708	0.549433
Zm00001d003833	1008.28	-1.10188	0.225882	-4.87814	1.0709e-06	7.21469e-05
Zm00001d003836	160.421	-0.222367	0.225709	-0.985196	0.324528	0.633199
Zm00001d003839	522.145	0.213259	0.149193	1.42942	0.152885	0.43372
Zm00001d003846	436.865	0.637703	0.227767	2.7998	0.00511345	0.0532214
Zm00001d003848	179.703	-0.479168	0.205811	-2.32819	0.0199018	0.129151
Zm00001d003851	402.528	-0.0701156	0.192204	-0.364798	0.715262	0.896559
Zm00001d003852	916.868	-0.0546015	0.176971	-0.308534	0.757676	0.913631
Zm00001d003855	100.136	-0.0333854	0.260281	-0.128267	0.897938	0.968084
Zm00001d003857	4758.11	-0.522511	0.201168	-2.59739	0.00939351	0.0800779
Zm00001d003861	487.559	-0.0330218	0.1836	-0.179857	0.857265	0.951063
Zm00001d003864	116.391	0.0586386	0.280234	0.209249	0.834254	0.944624
Zm00001d003866	8098.15	-0.0278487	0.188868	-0.14745	0.882777	0.961643
Zm00001d003867	443.459	0.306525	0.192542	1.59198	0.111388	0.363131
Zm00001d003872	15.487	1.20304	0.580173	2.07358	0.038118	0.195058
Zm00001d003875	7.757	-0.119528	0.892936	-0.133859	0.893514	0.966703
Zm00001d003878	834.057	-0.0830365	0.182268	-0.455574	0.648696	0.865837
Zm00001d003879	3359.57	-0.178077	0.0990567	-1.79772	0.0722208	0.283688
Zm00001d003888	28.1311	0.718611	0.382226	1.88007	0.0600986	0.25395
Zm00001d003889	114.386	0.480143	0.248841	1.92952	0.0536669	0.237731
Zm00001d003890	222.177	-0.437371	0.217938	-2.00686	0.0447645	0.215138
Zm00001d003894	3373.19	0.700114	0.174787	4.00552	6.18808e-05	0.00210677
Zm00001d003895	5.40912	1.66247	1.0833	1.53464	0.124872	0.387592
Zm00001d003902	149.082	0.0101434	0.326611	0.0310565	0.975225	0.994451
Zm00001d003904	180.087	-0.0293093	0.207037	-0.141565	0.887424	0.963622
Zm00001d003905	122.813	-0.638302	0.236703	-2.69663	0.00700446	0.0652945
Zm00001d003913	158.255	0.413319	0.194421	2.12589	0.0335121	0.180048
Zm00001d003917	209.666	0.111557	0.194576	0.573334	0.566419	0.818065
Zm00001d003922	955.329	0.235777	0.171906	1.37155	0.170204	0.460163
Zm00001d003923	456.098	-0.608148	0.151853	-4.00486	6.20555e-05	0.00210677
Zm00001d003924	1028.06	-1.36791	0.728508	-1.87768	0.0604246	0.254726
Zm00001d003925	428.421	-0.24379	0.167504	-1.45543	0.14555	0.422713
Zm00001d003928	623.404	-0.246062	0.133277	-1.84625	0.064856	0.266253
Zm00001d003929	7.33312	-0.0410625	0.89464	-0.0458983	0.963391	0.990855
Zm00001d003931	741.777	0.137795	0.151455	0.909806	0.362925	0.666108
Zm00001d003935	80.6896	0.117578	0.257495	0.45662	0.647944	0.865506
Zm00001d003937	77.6863	-0.476563	0.323208	-1.47448	0.140352	0.414614
Zm00001d003938	20.9991	1.86624	0.558115	3.34384	0.000826287	0.0153621
Zm00001d003941	1318.74	0.450897	0.108474	4.15671	3.2286e-05	0.00124165
Zm00001d003945	191.807	-0.458704	0.313318	-1.46402	0.143189	0.41896
Zm00001d003947	525.567	-0.391232	0.137353	-2.84836	0.00439445	0.0480185
Zm00001d003948	995.282	-0.345017	0.167802	-2.0561	0.0397733	0.200139
Zm00001d003949	1124.41	-0.0596003	0.184927	-0.32229	0.747233	0.910602
Zm00001d003950	1427.33	0.260034	0.154141	1.68698	0.0916063	0.324881
Zm00001d003954	164.419	-0.417916	0.232267	-1.79929	0.0719727	0.282892
Zm00001d003957	163.799	-0.557227	0.22565	-2.46942	0.0135331	0.101873
Zm00001d003958	710.818	-0.123828	0.202482	-0.61155	0.540836	0.802512
Zm00001d003961	72.8544	-0.503266	0.245806	-2.04742	0.0406173	0.20189
Zm00001d003962	784.409	-0.513342	0.188976	-2.71644	0.00659888	0.062832
Zm00001d003966	387.932	-0.0675826	0.215818	-0.313147	0.754169	0.912915
Zm00001d003974	217.742	-0.632859	0.223661	-2.82954	0.00466144	0.049746
Zm00001d003975	1644.83	0.0893789	0.141694	0.63079	0.528178	0.794048
Zm00001d003983	45.1578	-0.191351	0.349313	-0.547792	0.583835	0.829228
Zm00001d003984	617.936	-0.274003	0.214045	-1.28012	0.200503	0.50103
Zm00001d003986	395.828	0.569776	0.229977	2.47753	0.0132294	0.100151
Zm00001d003999	4.39888	-2.10787	1.49953	-1.40569	0.159816	0.443702
Zm00001d004004	24.8804	0.655835	0.676378	0.969627	0.332232	0.639755
Zm00001d004006	691.647	0.105702	0.176735	0.598081	0.549786	0.808173
Zm00001d004009	177.959	-0.116519	0.212588	-0.548097	0.583625	0.829108
Zm00001d004013	66.6355	-0.361025	0.384209	-0.939658	0.347393	0.653573
Zm00001d004019	79.1998	-0.152429	0.305462	-0.499013	0.617771	0.848617
Zm00001d004021	2806.79	0.625208	0.157838	3.96107	7.46148e-05	0.00243743
Zm00001d004022	403.289	-0.0591594	0.187809	-0.314997	0.752764	0.912617
Zm00001d004023	191.848	0.0453354	0.213682	0.212163	0.83198	0.943949
Zm00001d004025	476.489	-0.0999708	0.164189	-0.608875	0.542607	0.803951
Zm00001d004033	457.354	-0.362459	0.172743	-2.09826	0.0358824	0.187774
Zm00001d004036	15.7808	0.412591	0.556812	0.740987	0.458702	0.743425
Zm00001d004048	13.3893	-0.225618	0.715593	-0.315288	0.752543	0.912617
Zm00001d004051	61.845	-0.756652	0.284436	-2.66018	0.00780979	0.0700525
Zm00001d004052	424.728	-0.497373	0.244817	-2.03161	0.0421936	0.206999
Zm00001d004055	168.426	0.645192	0.217218	2.97026	0.00297552	0.0373265
Zm00001d004070	67.891	-0.641413	0.34117	-1.88004	0.0601029	0.25395
Zm00001d004071	47.1336	0.257249	0.356378	0.721841	0.470392	0.753182
Zm00001d004072	42.4313	0.299595	0.556995	0.537878	0.590661	0.833396
Zm00001d004075	234.885	0.0370834	0.239093	0.1551	0.876742	0.959934
Zm00001d004078	148.411	-0.152819	0.242137	-0.631128	0.527957	0.794048
Zm00001d004079	350.426	-0.089759	0.246128	-0.364684	0.715347	0.896559
Zm00001d004086	139.22	0.464165	0.288342	1.60977	0.107447	0.355545
Zm00001d004088	134.285	0.0630201	0.341479	0.184551	0.853582	0.950338
Zm00001d004090	82.2318	0.373143	0.288224	1.29463	0.195449	0.494136
Zm00001d004091	330.762	0.263392	0.179826	1.46471	0.143001	0.418852
Zm00001d004095	92.8912	-0.421098	0.271247	-1.55245	0.120554	0.379726
Zm00001d004099	425.853	0.545083	0.325265	1.67581	0.0937749	0.328712
Zm00001d004115	158.944	-0.00542117	0.215841	-0.0251165	0.979962	0.995001
Zm00001d004118	234.406	0.348161	0.194022	1.79445	0.0727421	0.284959
Zm00001d004119	744.727	0.0836936	0.151025	0.554169	0.579463	0.826993
Zm00001d004123	726.033	0.0535419	0.167118	0.320384	0.748677	0.910814
Zm00001d004132	38.5111	-0.290802	0.365628	-0.795349	0.42641	0.720181
Zm00001d004137	213.664	-0.048768	0.208373	-0.234042	0.814952	0.937373
Zm00001d004138	63.097	0.331948	0.427769	0.775997	0.437751	0.728607
Zm00001d004139	1050.5	0.0738999	0.268745	0.274982	0.78333	0.923808
Zm00001d004140	504.401	-0.0908122	0.203563	-0.446114	0.655515	0.869548
Zm00001d004143	337.793	0.951576	0.19064	4.99149	5.99161e-07	4.42039e-05
Zm00001d004152	322.936	0.191637	0.211916	0.904306	0.365833	0.668067
Zm00001d004153	27.2264	0.502026	0.416329	1.20584	0.227878	0.532983
Zm00001d004154	56.9037	-0.135073	0.296812	-0.455081	0.649051	0.866125
Zm00001d004159	122.038	-0.130239	0.260859	-0.499269	0.61759	0.848507
Zm00001d004165	70.0429	-0.50865	0.32381	-1.57083	0.116222	0.372345
Zm00001d004167	64.2901	0.0415704	0.442964	0.0938462	0.925231	0.978553
Zm00001d004169	245.532	-0.157521	0.205959	-0.764815	0.444382	0.732837
Zm00001d004172	237.467	-0.23045	0.20904	-1.10242	0.270281	0.581114
Zm00001d004187	8.40443	-0.221402	0.89443	-0.247534	0.804495	0.933156
Zm00001d004190	119.194	-0.317722	0.248332	-1.27942	0.200748	0.501332
Zm00001d004193	971.23	-0.145575	0.129821	-1.12136	0.262136	0.571541
Zm00001d004198	1846.01	0.0632113	0.244602	0.258425	0.796079	0.929131
Zm00001d004200	455.4	-0.13177	0.14333	-0.91935	0.357912	0.663462
Zm00001d004203	54.153	0.887191	0.524222	1.6924	0.0905705	0.322981
Zm00001d004215	559.618	0.015809	0.295877	0.0534312	0.957388	0.987984
Zm00001d004222	76.4005	-0.012928	0.315493	-0.0409771	0.967314	0.991881
Zm00001d004243	90.5948	-1.3968	1.16569	-1.19827	0.230813	0.53754
Zm00001d004248	1991.16	1.15567	0.19226	6.01096	1.84427e-09	2.87845e-07
Zm00001d004249	24.0008	-0.420042	0.492255	-0.853302	0.393492	0.693033
Zm00001d004259	11.4211	0.181987	0.674155	0.269949	0.7872	0.925809
Zm00001d004260	17.2925	0.177498	0.538065	0.329881	0.74149	0.907773
Zm00001d004270	119.403	-0.0654435	0.230134	-0.284371	0.776126	0.920822
Zm00001d004279	981.469	-0.84452	0.169349	-4.98686	6.13693e-07	4.49633e-05
Zm00001d004293	187.663	-0.212402	0.232272	-0.914457	0.360477	0.66457
Zm00001d004298	19.3731	0.372334	0.744501	0.500113	0.616996	0.848188
Zm00001d004300	507.242	-0.148899	0.161635	-0.921202	0.356945	0.663085
Zm00001d004301	846.01	-0.247745	0.138513	-1.78861	0.073678	0.286825
Zm00001d004305	221.883	0.361351	0.211059	1.71208	0.0868814	0.315295
Zm00001d004309	1272.3	-0.609438	0.174569	-3.4911	0.000481031	0.0103435
Zm00001d004310	294.623	-0.288465	0.233416	-1.23584	0.216519	0.520295
Zm00001d004330	464.704	-1.49059	0.268273	-5.55626	2.75615e-08	3.16687e-06
Zm00001d004335	246.321	-0.0175154	0.220234	-0.079531	0.93661	0.982048
Zm00001d004339	17.6914	0.0327308	0.517815	0.0632095	0.9496	0.986578
Zm00001d004340	33.6765	-0.899035	0.412113	-2.18153	0.0291444	0.164362
Zm00001d004342	1106.49	0.213345	0.173651	1.22858	0.219228	0.523263
Zm00001d004348	1716.4	-0.465967	0.268945	-1.73258	0.0831711	0.308247
Zm00001d004354	1023.1	0.387916	0.148224	2.61709	0.00886823	0.0769821
Zm00001d004358	57.0606	0.106065	0.372015	0.285109	0.775561	0.920791
Zm00001d004362	72.0266	0.869893	0.335766	2.59077	0.00957613	0.0810785
Zm00001d004372	242.248	-0.127044	0.164478	-0.772409	0.439872	0.729806
Zm00001d004375	10.5374	0.77175	0.987589	0.781448	0.434539	0.726131
Zm00001d004380	5323.8	-1.26876	0.181812	-6.97841	2.98536e-12	8.87505e-10
Zm00001d004383	111.857	0.513604	0.250398	2.05115	0.0402523	0.201144
Zm00001d004386	262.877	-0.05874	0.207435	-0.283173	0.777044	0.920822
Zm00001d004388	17.5756	0.455681	0.598308	0.761617	0.446289	0.734559
Zm00001d004389	26.6429	-0.60504	0.426726	-1.41787	0.15623	0.439343
Zm00001d004392	943.183	0.48439	0.186412	2.59849	0.00936337	0.0798937
Zm00001d004396	249.417	-0.0556135	0.231651	-0.240074	0.810273	0.936247
Zm00001d004400	247.132	0.492092	0.207683	2.36944	0.0178148	0.120496
Zm00001d004407	200.48	-0.294263	0.264248	-1.11359	0.265456	0.575303
Zm00001d004409	104.841	-0.392135	0.228061	-1.71943	0.0855354	0.313318
Zm00001d004410	272.651	-0.305581	0.267553	-1.14213	0.253399	0.563135
Zm00001d004413	1795	-0.289329	0.165912	-1.74388	0.0811807	0.303644
Zm00001d004428	237.143	-0.524664	0.26231	-2.00017	0.0454817	0.216854
Zm00001d004435	42.3626	0.295972	0.30909	0.957562	0.338284	0.645711
Zm00001d004437	1195.47	0.0424158	0.22456	0.188884	0.850184	0.949037
Zm00001d004438	41.3505	0.735724	0.400344	1.83773	0.066102	0.269311
Zm00001d004439	112.105	0.198355	0.266768	0.743549	0.45715	0.742388
Zm00001d004440	656.821	-0.342519	0.161582	-2.11979	0.0340241	0.181549
Zm00001d004442	84.1105	-0.583637	0.319357	-1.82754	0.0676188	0.272762
Zm00001d004443	1216.35	0.202791	0.200287	1.01251	0.311296	0.620836
Zm00001d004446	12.8101	-0.88005	0.742992	-1.18447	0.236228	0.544599
Zm00001d004448	38.6079	0.353913	0.418577	0.845516	0.397823	0.697055
Zm00001d004451	504.426	-0.416956	0.241568	-1.72604	0.0843407	0.310582
Zm00001d004460	43.192	0.219838	0.325125	0.676166	0.498936	0.776062
Zm00001d004465	138.138	-0.442201	0.271558	-1.62839	0.103443	0.347638
Zm00001d004466	372.824	-0.32221	0.19947	-1.61533	0.10624	0.353235
Zm00001d004468	5.43988	0.331138	0.923179	0.358694	0.719824	0.898165
Zm00001d004469	103.959	0.259192	0.26756	0.968726	0.332682	0.640173
Zm00001d004472	4772.88	-0.0920563	0.129263	-0.712163	0.476364	0.759045
Zm00001d004473	2205.6	0.051647	0.109712	0.470751	0.637818	0.859341
Zm00001d004477	120.715	0.21744	0.270018	0.805278	0.420659	0.715652
Zm00001d004478	1274.53	0.250024	0.150983	1.65597	0.0977283	0.336236
Zm00001d004480	231.892	-0.0596179	0.2038	-0.292531	0.769881	0.919062
Zm00001d004481	88.4541	0.714884	0.440843	1.62163	0.104882	0.350758
Zm00001d004483	41.3578	-0.515901	0.370931	-1.39083	0.164278	0.450873
Zm00001d004489	104.787	0.364652	0.407156	0.895607	0.370463	0.671414
Zm00001d004495	12.4448	0.310415	0.590808	0.525407	0.5993	0.838072
Zm00001d004497	20.0687	-0.58879	0.620561	-0.948803	0.342721	0.649721
Zm00001d004498	320.496	0.0337454	0.207084	0.162955	0.870554	0.957117
Zm00001d004513	2418.05	0.0565344	0.194682	0.290394	0.771515	0.919562
Zm00001d004517	290.293	0.187876	0.233029	0.806232	0.420109	0.715163
Zm00001d004523	41.6919	1.04812	0.353179	2.96768	0.00300053	0.0374161
Zm00001d004524	16.6458	0.0926512	0.872721	0.106164	0.915453	0.975587
Zm00001d004525	29.1599	0.503943	0.453224	1.11191	0.266178	0.576104
Zm00001d004526	59.1518	-0.786867	0.291454	-2.6998	0.00693814	0.0649263
Zm00001d004541	117.09	-0.509533	0.275113	-1.85208	0.0640136	0.264149
Zm00001d004543	154.211	0.133543	0.234252	0.570082	0.568622	0.819364
Zm00001d004545	55.5	0.568464	0.31144	1.82527	0.0679596	0.273783
Zm00001d004546	80.5684	-0.419571	0.306691	-1.36806	0.171294	0.46154
Zm00001d004551	153.821	-0.0530008	0.222498	-0.238208	0.81172	0.936754
Zm00001d004552	336.882	-0.0573778	0.142273	-0.403294	0.686732	0.88386
Zm00001d004553	50.9686	-0.110581	0.316859	-0.348992	0.727095	0.901456
Zm00001d004554	21.8422	0.212554	0.470899	0.451379	0.651717	0.867596
Zm00001d004555	9.9497	-1.02562	0.857282	-1.19636	0.231556	0.538429
Zm00001d004556	34.4913	0.0883381	0.444271	0.198838	0.842389	0.946183
Zm00001d004559	243.927	0.323179	0.250988	1.28763	0.197875	0.497963
Zm00001d004564	555.751	0.185979	0.196349	0.947185	0.343544	0.650308
Zm00001d004568	959.695	-0.0089995	0.167325	-0.0537846	0.957107	0.987911
Zm00001d004573	1095.62	-0.142337	0.195951	-0.726388	0.467601	0.750897
Zm00001d004578	10.5253	-0.1129	0.970617	-0.116318	0.9074	0.972905
Zm00001d004583	282.225	0.195088	0.254164	0.76757	0.442743	0.73167
Zm00001d004591	1439.44	0.127861	0.170451	0.750136	0.453173	0.739649
Zm00001d004611	45.8565	0.49427	0.364174	1.35723	0.174707	0.465644
Zm00001d004616	379.997	0.374926	0.229602	1.63294	0.102482	0.345835
Zm00001d004621	29.2211	-0.166525	0.51682	-0.322212	0.747292	0.910602
Zm00001d004624	47.5673	0.375805	0.400475	0.938399	0.348039	0.653883
Zm00001d004635	576.487	-0.644394	0.616003	-1.04609	0.29552	0.606751
Zm00001d004639	126.436	0.0201458	0.241521	0.0834121	0.933524	0.980538
Zm00001d004644	54.8483	-0.0489088	0.38101	-0.128366	0.897859	0.968084
Zm00001d004651	1115.6	-0.232303	0.152048	-1.52783	0.126555	0.390613
Zm00001d004655	105.898	0.15803	0.254171	0.621748	0.534107	0.797711
Zm00001d004664	513.023	0.166808	0.253521	0.657963	0.510562	0.782748
Zm00001d004667	240.646	-0.239594	0.192747	-1.24305	0.213851	0.51791
Zm00001d004669	208.276	-0.0573647	0.28796	-0.199211	0.842098	0.946117
Zm00001d004672	1152.06	0.149914	0.203616	0.736256	0.461575	0.745566
Zm00001d004676	39.2499	0.20257	0.355595	0.569665	0.568905	0.819365
Zm00001d004677	8.97256	-1.20427	0.815937	-1.47594	0.139961	0.413915
Zm00001d004690	61.1328	-0.57573	0.291205	-1.97706	0.0480351	0.22396
Zm00001d004698	47.7057	-0.107861	0.401779	-0.268458	0.788347	0.926144
Zm00001d004700	27.8668	-0.306633	0.564361	-0.543327	0.586904	0.8311
Zm00001d004702	384.167	-0.185336	0.135252	-1.3703	0.170594	0.460648
Zm00001d004705	962.684	-0.0701435	0.151793	-0.462099	0.64401	0.863121
Zm00001d004706	473.974	0.139991	0.151816	0.922106	0.356473	0.662603
Zm00001d004708	133.076	-0.615094	0.256387	-2.39908	0.0164362	0.115035
Zm00001d004709	72.3515	-0.226959	0.310119	-0.731845	0.464263	0.748166
Zm00001d004716	1040.73	0.354989	0.276334	1.28463	0.19892	0.499085
Zm00001d004731	473.871	-0.077176	0.179375	-0.43025	0.667014	0.875662
Zm00001d004734	181.183	-0.386961	0.203082	-1.90544	0.0567223	0.24563
Zm00001d004737	378.931	0.267485	0.239001	1.11918	0.263063	0.572696
Zm00001d004738	108.566	0.564016	0.368703	1.52973	0.126084	0.390053
Zm00001d004739	413.819	-0.116981	0.209789	-0.557613	0.577109	0.825872
Zm00001d004740	236.15	-0.176879	0.18815	-0.940096	0.347168	0.653282
Zm00001d004744	14.9591	0.301723	0.555276	0.543375	0.586872	0.8311
Zm00001d004751	105.324	0.3797	0.229008	1.65803	0.0973123	0.335215
Zm00001d004753	497.609	-1.23549	0.162042	-7.62448	2.4502e-14	1.04295e-11
Zm00001d004758	61.6088	-0.207291	0.315471	-0.657084	0.511127	0.782995
Zm00001d004762	88.8	-0.0123495	0.317903	-0.0388466	0.969013	0.992325
Zm00001d004768	890.646	0.403669	0.148427	2.71965	0.00653504	0.0624232
Zm00001d004771	74.5116	-0.22222	0.337799	-0.657848	0.510636	0.782748
Zm00001d004773	4.64396	0.828535	1.03444	0.800949	0.423161	0.71814
Zm00001d004775	23.0857	0.168491	0.536618	0.313986	0.753532	0.912629
Zm00001d004779	171.905	0.255735	0.236981	1.07914	0.280527	0.593279
Zm00001d004782	343.419	0.100392	0.159646	0.62884	0.529454	0.794881
Zm00001d004784	88.7133	-0.255964	0.342399	-0.747561	0.454725	0.74054
Zm00001d004785	386.753	-0.0657627	0.199802	-0.329139	0.74205	0.908095
Zm00001d004790	1415.76	-0.401468	0.145432	-2.76051	0.00577103	0.0571277
Zm00001d004807	769.111	-0.303313	0.183413	-1.65372	0.0981843	0.337262
Zm00001d004810	9.29355	-0.764102	0.812183	-0.9408	0.346807	0.653146
Zm00001d004812	324.322	0.328625	0.16847	1.95064	0.0510994	0.231543
Zm00001d004814	93.502	0.179347	0.233714	0.767378	0.442857	0.73167
Zm00001d004821	2225.96	-0.554336	0.142211	-3.89799	9.69947e-05	0.00299963
Zm00001d004837	307.646	0.192679	0.216388	0.890431	0.373234	0.67396
Zm00001d004839	212.886	-0.469699	0.241077	-1.94834	0.0513746	0.231798
Zm00001d004841	337.634	-0.891861	0.261992	-3.40416	0.000663688	0.0130569
Zm00001d004843	9290.24	-0.854125	0.215355	-3.96613	7.30501e-05	0.00241297
Zm00001d004847	5.82463	0.0256302	1.0145	0.0252639	0.979845	0.995001
Zm00001d004848	20.2463	0.672218	0.55722	1.20638	0.227672	0.532815
Zm00001d004851	32.955	-0.0895544	0.394927	-0.226762	0.820609	0.939327
Zm00001d004855	237.755	0.272929	0.176742	1.54422	0.122535	0.383707
Zm00001d004856	225.482	-0.0736039	0.172413	-0.426904	0.66945	0.875934
Zm00001d004857	212.004	0.150445	0.193547	0.777302	0.43698	0.728132
Zm00001d004861	784.347	0.621388	0.167811	3.70289	0.000213155	0.00554468
Zm00001d004868	32.8764	0.437846	0.663976	0.659431	0.509619	0.782748
Zm00001d004875	1136.72	0.352099	0.234538	1.50124	0.133292	0.402326
Zm00001d004877	19.7578	-0.301828	0.590794	-0.510885	0.609432	0.844134
Zm00001d004881	743.768	1.48403	0.263059	5.64142	1.68653e-08	2.09186e-06
Zm00001d004894	55090.2	-0.306441	0.173664	-1.76457	0.0776367	0.295938
Zm00001d004896	447.888	0.0363222	0.148808	0.244087	0.807163	0.93467
Zm00001d004898	266.926	-0.347756	0.175697	-1.9793	0.0477824	0.22345
Zm00001d004899	54.2269	0.549408	0.40045	1.37198	0.170071	0.460163
Zm00001d004910	102.164	-0.514766	0.340156	-1.51332	0.130197	0.396499
Zm00001d004913	79.6556	-0.0665447	0.26479	-0.251311	0.801574	0.931731
Zm00001d004916	17.0595	0.169143	0.718651	0.235362	0.813928	0.937248
Zm00001d004917	318.298	-0.335708	0.223912	-1.49928	0.1338	0.40343
Zm00001d004918	7.93602	-0.375579	0.850786	-0.441449	0.658888	0.871581
Zm00001d004925	647.815	0.0422472	0.261356	0.161646	0.871584	0.957863
Zm00001d004927	275.77	-0.249044	0.235966	-1.05542	0.291232	0.602239
Zm00001d004930	581.523	-0.104396	0.182437	-0.572231	0.567166	0.81837
Zm00001d004931	24.279	-0.673554	0.572301	-1.17692	0.239226	0.548943
Zm00001d004933	141.298	-0.297564	0.261055	-1.13985	0.254348	0.563968
Zm00001d004934	130.995	-0.390394	0.203072	-1.92244	0.0545506	0.239887
Zm00001d004936	4440.4	-0.537604	0.190742	-2.81849	0.00482496	0.0509682
Zm00001d004956	734.34	0.254168	0.122969	2.06692	0.0387413	0.197117
Zm00001d004957	109.748	-0.0977431	0.482248	-0.202682	0.839383	0.945897
Zm00001d004960	540.822	-0.0220391	0.138457	-0.159177	0.87353	0.958483
Zm00001d004972	107.977	0.47563	0.377278	1.26069	0.20742	0.510148
Zm00001d004976	331.532	0.045306	0.165331	0.274032	0.78406	0.924129
Zm00001d004978	312.317	0.509741	0.237513	2.14616	0.0318603	0.174375
Zm00001d004979	713.569	0.0296382	0.221345	0.133901	0.893481	0.966703
Zm00001d004982	74.9081	-0.535552	0.265954	-2.0137	0.044041	0.212918
Zm00001d004983	145.87	0.0659027	0.269584	0.24446	0.806874	0.93459
Zm00001d004986	732.801	0.161981	0.177738	0.911348	0.362112	0.66571
Zm00001d004992	317.846	-0.22056	0.162633	-1.35618	0.175041	0.466108
Zm00001d004993	75.611	0.237046	0.294221	0.805672	0.420432	0.715452
Zm00001d004997	148.429	-0.531747	0.233231	-2.27992	0.0226125	0.140795
Zm00001d004998	23.7749	0.359655	0.441418	0.814772	0.415203	0.711397
Zm00001d004999	131.459	-0.138805	0.24222	-0.573053	0.566609	0.818065
Zm00001d005001	14.0246	-1.35611	0.595297	-2.27804	0.0227242	0.141255
Zm00001d005002	25.6889	0.487616	0.633115	0.770186	0.44119	0.730889
Zm00001d005004	564.911	-0.363165	0.160397	-2.26416	0.0235643	0.144275
Zm00001d005006	129.737	-0.0140939	0.236119	-0.0596901	0.952402	0.987158
Zm00001d005007	4.44345	0.0475169	1.03078	0.0460981	0.963232	0.990855
Zm00001d005008	9.20632	-0.532263	0.834829	-0.637572	0.523752	0.79178
Zm00001d005010	83.3292	-0.31816	0.360919	-0.881528	0.378032	0.679153
Zm00001d005012	30.0312	0.300822	0.511212	0.588449	0.556231	0.811915
Zm00001d005015	23.7388	-0.095704	0.501309	-0.190908	0.848598	0.948772
Zm00001d005018	1055.5	-0.088709	0.152287	-0.582513	0.560221	0.81431
Zm00001d005019	393.367	-0.0718916	0.178265	-0.403284	0.686739	0.88386
Zm00001d005023	1741.72	-0.735625	0.289093	-2.54459	0.0109405	0.0884356
Zm00001d005026	352.719	-0.348632	0.164352	-2.12125	0.0339006	0.181296
Zm00001d005027	568.475	-0.0789791	0.150113	-0.526131	0.598797	0.837619
Zm00001d005029	775.75	0.400061	0.194859	2.05308	0.0400649	0.200742
Zm00001d005032	56.8238	-0.496867	0.342411	-1.45108	0.146756	0.424888
Zm00001d005035	57.9591	-0.648302	0.325527	-1.99155	0.0464207	0.219675
Zm00001d005036	284.675	-0.112822	0.174311	-0.647244	0.517474	0.787436
Zm00001d005037	116.03	-0.443066	0.324688	-1.36459	0.172382	0.462634
Zm00001d005039	419.696	0.362245	0.208878	1.73424	0.0828755	0.307727
Zm00001d005047	126.058	0.0525442	0.243409	0.215868	0.829091	0.942554
Zm00001d005050	6.06524	0.660128	1.01406	0.650976	0.515062	0.785618
Zm00001d005051	1352.68	0.180874	0.179224	1.00921	0.312874	0.622193
Zm00001d005052	477.46	0.171585	0.188798	0.908829	0.36344	0.666574
Zm00001d005059	301.153	0.100844	0.229318	0.439759	0.660112	0.871859
Zm00001d005062	814.004	-0.225188	0.168939	-1.33295	0.182549	0.476264
Zm00001d005063	56.2992	0.00476054	0.434625	0.0109532	0.991261	0.998333
Zm00001d005064	99.0398	0.109579	0.3216	0.34073	0.733307	0.904309
Zm00001d005065	622.864	0.0408197	0.139859	0.291862	0.770392	0.919375
Zm00001d005072	21.2915	1.61456	0.734593	2.1979	0.0279561	0.160021
Zm00001d005073	15.111	0.743415	0.653569	1.13747	0.255342	0.564397
Zm00001d005080	928.149	-0.0542992	0.143509	-0.378368	0.705157	0.893384
Zm00001d005081	68.0855	-0.137285	0.2832	-0.484765	0.627843	0.853623
Zm00001d005082	46.9741	-0.373537	0.304794	-1.22554	0.220372	0.524632
Zm00001d005085	1321.35	-0.129468	0.133314	-0.971154	0.331472	0.639512
Zm00001d005089	55.0493	-0.714476	0.332531	-2.1486	0.0316661	0.173612
Zm00001d005090	478.142	-0.28156	0.206328	-1.36462	0.172372	0.462634
Zm00001d005092	331.339	-0.0744612	0.180731	-0.412001	0.680339	0.880423
Zm00001d005094	1214.81	0.565588	0.136734	4.13641	3.52788e-05	0.00133213
Zm00001d005097	18.0428	0.655284	0.639339	1.02494	0.305392	0.61533
Zm00001d005099	1006.28	0.251148	0.213133	1.17836	0.238651	0.548204
Zm00001d005100	938.099	0.208915	0.306364	0.681919	0.49529	0.773708
Zm00001d005105	434.724	0.751547	0.169373	4.43724	9.11189e-06	0.000425578
Zm00001d005106	226.593	0.258185	0.192093	1.34406	0.178928	0.47166
Zm00001d005107	978.586	-0.27289	0.178596	-1.52797	0.12652	0.390569
Zm00001d005109	46.6218	-0.519283	0.50035	-1.03784	0.299345	0.61019
Zm00001d005110	355.401	0.00576612	0.189951	0.0303559	0.975783	0.994451
Zm00001d005118	722.386	-0.287197	0.197182	-1.4565	0.145254	0.4223
Zm00001d005135	339.828	-0.0793907	0.194623	-0.407921	0.683332	0.881899
Zm00001d005137	660.249	0.304047	0.168719	1.80209	0.0715316	0.281915
Zm00001d005140	43.8412	-0.475847	0.333318	-1.42761	0.153405	0.434795
Zm00001d005146	19.6238	-0.419895	0.68296	-0.614817	0.538676	0.8009
Zm00001d005148	25.6535	0.62473	0.55964	1.11631	0.26429	0.573899
Zm00001d005149	158.373	0.45299	0.295446	1.53324	0.125217	0.38847
Zm00001d005151	365.563	0.175339	0.215931	0.812014	0.416783	0.712274
Zm00001d005156	242.654	0.0248108	0.211701	0.117197	0.906704	0.972603
Zm00001d005157	445.44	-0.0936657	0.215337	-0.434972	0.663583	0.874182
Zm00001d005158	48.0566	-0.763683	0.473623	-1.61243	0.106869	0.354568
Zm00001d005159	761.003	-0.890997	0.202185	-4.40683	1.04893e-05	0.000480327
Zm00001d005160	24.1638	0.421763	0.460696	0.915492	0.359934	0.664157
Zm00001d005161	139.602	0.282553	0.2791	1.01237	0.31136	0.620897
Zm00001d005164	209.941	0.399273	0.2031	1.9659	0.0493107	0.227233
Zm00001d005169	115.106	0.0828876	0.267105	0.310319	0.756319	0.913254
Zm00001d005170	251.725	0.487984	0.210808	2.31483	0.0206222	0.132091
Zm00001d005174	841.212	-0.129051	0.195479	-0.660181	0.509138	0.782714
Zm00001d005177	313.016	0.0981924	0.290234	0.338321	0.735121	0.90508
Zm00001d005178	67.0672	0.95604	0.316048	3.02499	0.00248645	0.0328643
Zm00001d005179	252.727	-0.341071	0.175294	-1.94571	0.0516896	0.232697
Zm00001d005182	65.6039	-0.344954	0.304676	-1.1322	0.257551	0.566937
Zm00001d005185	133.632	-0.0759853	0.210441	-0.361077	0.718042	0.897727
Zm00001d005188	375.501	-0.460874	0.180198	-2.5576	0.0105398	0.0863853
Zm00001d005190	151.707	0.549476	0.236372	2.32462	0.0200921	0.129801
Zm00001d005193	2882.33	-0.462349	0.262929	-1.75846	0.0786695	0.298337
Zm00001d005195	218.102	0.717416	0.329071	2.18013	0.0292482	0.164732
Zm00001d005196	17.47	1.25515	0.531464	2.36169	0.0181921	0.121919
Zm00001d005199	144.398	-0.11222	0.212339	-0.528494	0.597157	0.837258
Zm00001d005200	245.516	-0.643094	0.289806	-2.21905	0.0264835	0.154713
Zm00001d005203	753.095	-0.339173	0.225153	-1.50641	0.131961	0.399661
Zm00001d005205	113.356	0.231949	0.225494	1.02863	0.303655	0.614063
Zm00001d005208	150.304	0.284491	0.230696	1.23318	0.217507	0.521399
Zm00001d005228	146.624	-0.411592	0.219024	-1.87921	0.0602158	0.254291
Zm00001d005229	70.1086	0.220277	0.363434	0.606098	0.54445	0.804885
Zm00001d005231	367.98	-0.647317	0.214957	-3.01138	0.00260063	0.0340202
Zm00001d005238	513.131	-0.247166	0.160429	-1.54066	0.1234	0.384808
Zm00001d005240	81.9437	0.0184641	0.333543	0.0553575	0.955854	0.987648
Zm00001d005241	204.01	-0.0977841	0.227288	-0.430222	0.667034	0.875662
Zm00001d005244	51.222	-0.451699	0.348856	-1.2948	0.195388	0.494136
Zm00001d005250	711.38	0.00984276	0.221007	0.044536	0.964477	0.991096
Zm00001d005253	408.32	-0.23565	0.141204	-1.66887	0.0951441	0.331144
Zm00001d005256	231.829	0.116641	0.209468	0.556845	0.577633	0.826016
Zm00001d005257	71.9677	0.0229571	0.380509	0.0603326	0.951891	0.987156
Zm00001d005264	862.633	0.0149415	0.148553	0.10058	0.919884	0.976844
Zm00001d005269	99.7042	-0.271784	0.241964	-1.12324	0.261336	0.570927
Zm00001d005270	239.56	0.052339	0.267794	0.195445	0.845045	0.947198
Zm00001d005271	197.269	-0.557862	0.192411	-2.89932	0.00373971	0.0430492
Zm00001d005275	78.2555	-0.129858	0.252535	-0.514217	0.6071	0.84241
Zm00001d005276	2752.36	-0.209856	0.180311	-1.16386	0.244481	0.552804
Zm00001d005279	121.66	-1.91038	0.366673	-5.21004	1.88797e-07	1.66049e-05
Zm00001d005281	379.602	-0.0196159	0.154025	-0.127355	0.898659	0.968498
Zm00001d005282	7.00682	0.138256	0.77499	0.178397	0.858411	0.951594
Zm00001d005295	515.629	-0.614897	0.236341	-2.60174	0.00927525	0.0794967
Zm00001d005297	52.5138	0.538142	0.367619	1.46386	0.143233	0.41896
Zm00001d005300	97.4733	-0.132366	0.333168	-0.397294	0.69115	0.886951
Zm00001d005301	10.7599	0.721726	0.642209	1.12382	0.26109	0.570623
Zm00001d005302	581.801	0.0771996	0.191289	0.403575	0.686526	0.883803
Zm00001d005303	328.617	-0.34328	0.181746	-1.88879	0.05892	0.25149
Zm00001d005306	177.111	0.467116	0.212178	2.20153	0.0276987	0.159058
Zm00001d005308	57.6266	-0.491537	0.266729	-1.84283	0.0653537	0.267615
Zm00001d005312	107.604	-0.564257	0.292569	-1.92863	0.0537771	0.237879
Zm00001d005313	76.5138	0.54893	0.324716	1.69049	0.0909337	0.323844
Zm00001d005323	215.966	-0.555212	0.189797	-2.92529	0.0034413	0.040922
Zm00001d005324	177.124	-0.370065	0.298566	-1.23948	0.215169	0.519117
Zm00001d005328	555.827	0.188692	0.205088	0.920054	0.357545	0.663368
Zm00001d005329	4670.7	0.366067	0.111307	3.28881	0.0010061	0.0174799
Zm00001d005338	1531.61	0.267525	0.17007	1.57303	0.115711	0.37147
Zm00001d005343	204.807	-0.0823297	0.282859	-0.291063	0.771003	0.919562
Zm00001d005344	401.919	-0.431649	0.176944	-2.43947	0.014709	0.107792
Zm00001d005347	5088.07	-0.239622	0.170144	-1.40835	0.159029	0.442831
Zm00001d005348	318.827	0.385864	0.267607	1.44191	0.149329	0.428296
Zm00001d005349	39.1086	0.570439	0.389529	1.46443	0.143076	0.418852
Zm00001d005350	617.632	-0.133088	0.18046	-0.737491	0.460824	0.744995
Zm00001d005351	719.177	0.379213	0.227948	1.66359	0.0961936	0.333513
Zm00001d005358	133.782	0.255663	0.202247	1.26412	0.206189	0.508797
Zm00001d005359	6579.71	-0.0927768	0.138833	-0.668264	0.503965	0.779419
Zm00001d005368	528.885	0.0123716	0.176715	0.0700084	0.944187	0.984779
Zm00001d005370	51.1417	-0.210234	0.43121	-0.487544	0.625873	0.852411
Zm00001d005372	466.035	0.613469	0.232838	2.63474	0.00842013	0.0740379
Zm00001d005373	675.059	0.327605	0.138518	2.36508	0.0180263	0.121401
Zm00001d005375	182.685	0.190796	0.21177	0.900956	0.367612	0.669124
Zm00001d005381	126.911	0.145517	0.215662	0.674749	0.499835	0.776733
Zm00001d005391	1528.66	0.0290244	0.180981	0.160373	0.872587	0.958
Zm00001d005392	234.668	-0.305395	0.285314	-1.07038	0.284448	0.596643
Zm00001d005395	434.641	0.266996	0.163382	1.63418	0.10222	0.345325
Zm00001d005396	554.207	0.056623	0.217321	0.26055	0.794439	0.928417
Zm00001d005402	163.008	0.233979	0.20201	1.15826	0.246758	0.555276
Zm00001d005403	77.8615	0.30994	0.294376	1.05287	0.292402	0.603326
Zm00001d005406	153.772	0.199613	0.207203	0.963373	0.33536	0.643146
Zm00001d005421	1332.58	-0.355325	0.2043	-1.73923	0.0819939	0.305527
Zm00001d005424	366.246	0.0821861	0.237422	0.346161	0.729222	0.902902
Zm00001d005425	15.9456	0.278123	0.665166	0.418126	0.675855	0.878557
Zm00001d005431	447.101	0.362692	0.243975	1.48659	0.137122	0.4094
Zm00001d005439	85.8187	-0.0269676	0.316154	-0.0852988	0.932024	0.98007
Zm00001d005441	15.9326	0.0427202	0.777753	0.0549277	0.956196	0.987648
Zm00001d005442	310.513	0.415591	0.162678	2.55468	0.0106285	0.0866994
Zm00001d005445	509.52	0.126663	0.263392	0.48089	0.630595	0.855393
Zm00001d005450	803.375	-0.284175	0.16254	-1.74834	0.080406	0.302112
Zm00001d005451	634.573	0.598384	0.292826	2.04348	0.041005	0.203224
Zm00001d005453	193.521	0.414673	0.188032	2.20533	0.0274309	0.158127
Zm00001d005456	156.344	-0.755143	0.337182	-2.23957	0.0251187	0.149651
Zm00001d005457	8764.24	-0.338847	0.193418	-1.75189	0.0797932	0.301118
Zm00001d005459	143.065	0.386876	0.278392	1.38968	0.164626	0.451307
Zm00001d005460	137.252	-0.127518	0.264896	-0.481387	0.630241	0.85526
Zm00001d005461	475.115	-0.247375	0.177833	-1.39105	0.16421	0.450754
Zm00001d005462	234.213	0.00448071	0.218445	0.0205118	0.983635	0.996134
Zm00001d005466	110.538	0.464495	0.26458	1.75559	0.0791576	0.299685
Zm00001d005468	73.4218	0.532787	0.347098	1.53498	0.12479	0.38753
Zm00001d005470	136.11	0.481931	0.245339	1.96435	0.0494896	0.227582
Zm00001d005473	248.792	0.265972	0.179306	1.48333	0.137985	0.410515
Zm00001d005478	108.021	0.317383	0.266397	1.19139	0.233501	0.540761
Zm00001d005479	19.2754	-0.40981	0.558136	-0.734247	0.462798	0.746834
Zm00001d005480	156.076	-0.490234	0.225901	-2.17013	0.0299974	0.167558
Zm00001d005481	25.9561	-0.694018	0.473013	-1.46723	0.142314	0.417513
Zm00001d005482	424.354	0.0276792	0.169314	0.163479	0.870141	0.957091
Zm00001d005484	313.734	0.104735	0.309638	0.338251	0.735174	0.905086
Zm00001d005485	679.896	-0.458809	0.20925	-2.19263	0.0283339	0.161444
Zm00001d005489	138.383	-0.045908	0.261599	-0.17549	0.860695	0.952579
Zm00001d005495	609.394	-0.321892	0.218159	-1.4755	0.140079	0.414178
Zm00001d005497	74.0541	0.0284864	0.290697	0.0979935	0.921937	0.977444
Zm00001d005498	140.499	-0.282858	0.246428	-1.14783	0.251039	0.559934
Zm00001d005501	164.115	0.165561	0.21064	0.785989	0.431874	0.723525
Zm00001d005502	1369.23	0.153494	0.217919	0.70436	0.481209	0.762695
Zm00001d005503	113.16	0.338649	0.261426	1.29539	0.195185	0.494055
Zm00001d005504	62.9105	-0.533561	0.329729	-1.61818	0.105624	0.352
Zm00001d005506	27.8769	0.188463	0.457728	0.411737	0.680532	0.880423
Zm00001d005516	135.057	0.165923	0.274958	0.603447	0.546211	0.80566
Zm00001d005520	338.42	0.639066	0.211341	3.02386	0.0024957	0.0329578
Zm00001d005532	128.511	0.205947	0.251944	0.81743	0.413683	0.710031
Zm00001d005538	51.7416	-0.221959	0.346537	-0.640505	0.521844	0.790288
Zm00001d005539	360.098	-0.164636	0.160387	-1.02649	0.304661	0.614605
Zm00001d005542	39.6603	0.517888	0.375093	1.38069	0.167373	0.45563
Zm00001d005544	157.921	0.884841	0.3035	2.91545	0.00355171	0.0416531
Zm00001d005547	447.628	-0.107422	0.153608	-0.699325	0.484349	0.765194
Zm00001d005550	451.321	-0.758399	0.295059	-2.57033	0.0101603	0.0843493
Zm00001d005554	202.574	-0.0262316	0.196817	-0.133279	0.893973	0.966885
Zm00001d005558	569.936	0.21019	0.14275	1.47243	0.140904	0.41549
Zm00001d005563	89.6616	-0.832069	0.289872	-2.87047	0.00409864	0.0459936
Zm00001d005573	869.573	-0.00276989	0.120854	-0.0229194	0.981715	0.995493
Zm00001d005577	85.6769	-1.38763	0.535706	-2.59028	0.00958968	0.0810785
Zm00001d005578	1192.01	-0.0663026	0.209249	-0.31686	0.75135	0.912507
Zm00001d005579	989.011	0.0244142	0.228155	0.107007	0.914783	0.975426
Zm00001d005583	486.23	0.627711	0.257558	2.43716	0.0148032	0.108216
Zm00001d005584	226.108	0.150777	0.196551	0.767116	0.443013	0.73167
Zm00001d005586	182.204	0.300379	0.191846	1.56573	0.117411	0.374424
Zm00001d005591	59.0411	1.02798	0.377732	2.72146	0.00649948	0.06217
Zm00001d005593	7.05778	0.603542	0.803626	0.751023	0.452639	0.739164
Zm00001d005594	164.251	0.497314	0.304973	1.63068	0.102957	0.346627
Zm00001d005607	4.84905	0.720699	0.872726	0.825802	0.408916	0.706447
Zm00001d005612	68.0538	0.701424	0.282304	2.48464	0.0129681	0.0990267
Zm00001d005614	637.835	0.0391941	0.138195	0.283615	0.776706	0.920822
Zm00001d005616	87.4741	0.147557	0.257121	0.573882	0.566047	0.81797
Zm00001d005621	25.9328	0.0341732	0.42318	0.0807532	0.935638	0.981548
Zm00001d005622	202.046	0.0654177	0.216976	0.301498	0.763035	0.915965
Zm00001d005624	308.944	-0.182139	0.226946	-0.802564	0.422227	0.717122
Zm00001d005630	160.318	-0.877203	0.261057	-3.36019	0.000778881	0.0147354
Zm00001d005631	87.3242	-0.270249	0.227983	-1.18539	0.235863	0.544211
Zm00001d005632	41.6061	-0.039849	0.376621	-0.105807	0.915736	0.975587
Zm00001d005636	1086.16	-0.28968	0.154856	-1.87064	0.0613952	0.257454
Zm00001d005638	800.844	0.183473	0.124738	1.47087	0.141327	0.415981
Zm00001d005641	210.551	-0.193284	0.20198	-0.956945	0.338595	0.645985
Zm00001d005642	179.932	-0.370672	0.298117	-1.24338	0.213729	0.517776
Zm00001d005645	1697.81	0.0199657	0.115219	0.173285	0.862427	0.953219
Zm00001d005647	227.996	0.0169485	0.23038	0.0735676	0.941354	0.983962
Zm00001d005649	897	-0.399877	0.165598	-2.41474	0.0157464	0.112398
Zm00001d005650	448.336	-0.116667	0.209694	-0.55637	0.577958	0.826114
Zm00001d005653	639.687	-0.196276	0.17	-1.15457	0.248268	0.556731
Zm00001d005657	1617.51	-0.42364	0.178733	-2.37023	0.0177768	0.120338
Zm00001d005658	120.121	-0.142943	0.22401	-0.638112	0.523401	0.791376
Zm00001d005662	67.9889	0.17646	0.29674	0.594662	0.55207	0.809567
Zm00001d005664	62.3677	0.0154078	0.356228	0.0432526	0.9655	0.991318
Zm00001d005672	51.4355	0.224765	0.351659	0.639155	0.522722	0.790911
Zm00001d005675	679.633	-0.0319272	0.140847	-0.226679	0.820673	0.939327
Zm00001d005678	17.8965	-0.627395	0.553828	-1.13283	0.257284	0.566502
Zm00001d005682	71.402	0.0735278	0.290624	0.252999	0.800269	0.931079
Zm00001d005684	527.889	-0.0649203	0.206542	-0.314321	0.753277	0.912623
Zm00001d005685	15.922	0.237	0.554355	0.427524	0.668998	0.875662
Zm00001d005687	1112.64	0.449733	0.158073	2.8451	0.00443973	0.0482879
Zm00001d005688	31.0051	2.01987	0.822562	2.45559	0.0140655	0.104769
Zm00001d005692	659.808	0.0726306	0.143495	0.506155	0.612748	0.846156
Zm00001d005694	1547.81	-0.192007	0.229372	-0.837102	0.402535	0.701114
Zm00001d005695	571.715	-0.327425	0.159752	-2.04958	0.0404053	0.201371
Zm00001d005698	449.444	-0.240559	0.246011	-0.977841	0.328153	0.636988
Zm00001d005705	24.1624	-0.11149	0.465766	-0.239369	0.81082	0.936473
Zm00001d005708	291.442	0.4125	0.161305	2.55727	0.0105497	0.0863853
Zm00001d005711	86.6865	-0.0940951	0.257412	-0.365543	0.714706	0.896394
Zm00001d005713	370.471	-0.109221	0.158145	-0.690636	0.489794	0.769513
Zm00001d005716	180.867	-0.670729	0.277717	-2.41516	0.0157284	0.112348
Zm00001d005717	15.9544	-0.549481	0.735591	-0.746992	0.455068	0.740806
Zm00001d005726	933.558	0.0859747	0.154843	0.555237	0.578732	0.826781
Zm00001d005727	188.361	0.0303574	0.207008	0.146649	0.883409	0.961828
Zm00001d005732	116.588	0.107155	0.251786	0.425577	0.670416	0.876505
Zm00001d005733	67.5966	-0.257969	0.27189	-0.948799	0.342723	0.649721
Zm00001d005735	65.4924	-0.242648	0.324161	-0.748543	0.454133	0.740339
Zm00001d005736	1367.75	0.157335	0.298545	0.527006	0.59819	0.837435
Zm00001d005742	2980.79	-1.92698	0.827556	-2.32852	0.0198846	0.129092
Zm00001d005743	183.499	0.284541	0.435105	0.653959	0.513138	0.784216
Zm00001d005748	537.946	-1.30101	0.171369	-7.59188	3.15298e-14	1.31227e-11
Zm00001d005749	5.9264	-0.353783	1.08509	-0.326041	0.744393	0.909432
Zm00001d005751	666.669	-0.389258	0.172797	-2.25269	0.0242787	0.146872
Zm00001d005752	50.1347	0.266454	0.350695	0.759789	0.447381	0.735734
Zm00001d005754	71.1433	0.394687	0.268739	1.46866	0.141924	0.416899
Zm00001d005756	49.3159	0.445588	0.329012	1.35432	0.175634	0.466919
Zm00001d005757	126.492	0.755039	0.296391	2.54744	0.0108517	0.0879451
Zm00001d005760	25.681	0.0840701	0.465087	0.180762	0.856554	0.950894
Zm00001d005762	7392.27	0.067086	0.137513	0.487852	0.625655	0.852411
Zm00001d005764	166.422	-0.190619	0.204578	-0.931767	0.351457	0.65758
Zm00001d005765	139.15	-0.00912501	0.188786	-0.0483352	0.961449	0.990265
Zm00001d005769	351.211	-0.227574	0.194109	-1.1724	0.241035	0.549925
Zm00001d005772	70.2256	0.552804	0.363487	1.52084	0.128301	0.393668
Zm00001d005775	45.7981	0.111097	0.398289	0.278936	0.780294	0.922407
Zm00001d005779	601.505	0.115698	0.341061	0.33923	0.734436	0.904855
Zm00001d005782	66.4797	0.301382	0.327703	0.919681	0.35774	0.663368
Zm00001d005783	658.901	0.0991064	0.193115	0.513199	0.607812	0.842801
Zm00001d005785	916.816	0.892588	0.21863	4.08265	4.45259e-05	0.00159361
Zm00001d005786	5.37551	-0.18447	1.22359	-0.150762	0.880164	0.961253
Zm00001d005787	6.21312	-0.237482	0.896406	-0.264927	0.791066	0.926687
Zm00001d005790	592.24	0.0651797	0.239155	0.272542	0.785206	0.924564
Zm00001d005791	1049.77	-0.183979	0.237842	-0.773532	0.439207	0.729377
Zm00001d005794	490.106	0.252827	0.216406	1.1683	0.242686	0.551464
Zm00001d005795	14.1401	-0.0121374	1.73146	-0.00700995	0.994407	0.998333
Zm00001d005798	76.1037	-0.298676	0.428995	-0.696222	0.48629	0.766579
Zm00001d005804	435.183	-0.0486452	0.222177	-0.218948	0.826691	0.941685
Zm00001d005807	143.687	1.29794	0.443326	2.92772	0.00341453	0.0407582
Zm00001d005808	364.32	-0.515066	0.257097	-2.00339	0.0451357	0.215874
Zm00001d005812	4356.53	0.483343	0.16358	2.95479	0.00312886	0.038477
Zm00001d005813	869.395	-0.035493	0.153241	-0.231616	0.816836	0.938083
Zm00001d005814	2574.57	0.449536	0.193546	2.32264	0.0201987	0.130224
Zm00001d005816	163.255	-0.367373	0.224966	-1.63302	0.102465	0.345835
Zm00001d005818	241.772	-0.0273856	0.243686	-0.112381	0.910521	0.973916
Zm00001d005819	529.644	-0.284821	0.231286	-1.23147	0.218149	0.522002
Zm00001d005822	8.39238	1.41252	0.871351	1.62107	0.105003	0.350803
Zm00001d005824	9.94186	-0.25221	0.750371	-0.336113	0.736785	0.906236
Zm00001d005826	158.835	-0.0780301	0.201995	-0.386297	0.699277	0.89055
Zm00001d005828	26.3269	0.261786	0.507005	0.516339	0.605618	0.842271
Zm00001d005831	590.728	0.23426	0.1308	1.79098	0.0732961	0.286291
Zm00001d005834	211.034	0.408174	0.222824	1.83182	0.0669777	0.271403
Zm00001d005837	42.4969	-0.427944	0.336065	-1.2734	0.202878	0.504398
Zm00001d005846	28.0976	-0.142851	0.613304	-0.232921	0.815823	0.937741
Zm00001d005847	186.129	-0.130517	0.222349	-0.586989	0.557211	0.812551
Zm00001d005849	39.417	-0.779886	0.389224	-2.00369	0.0451029	0.215874
Zm00001d005851	26.763	0.0956695	0.49457	0.19344	0.846614	0.947833
Zm00001d005852	26.4952	-0.45272	0.560416	-0.807829	0.419189	0.714246
Zm00001d005856	173.985	-0.054891	0.198679	-0.27628	0.782333	0.923124
Zm00001d005858	208.432	-0.085639	0.201839	-0.424294	0.671352	0.8768
Zm00001d005859	59.1208	0.122813	0.368692	0.333106	0.739054	0.906883
Zm00001d005863	9.46471	0.376571	0.73372	0.513236	0.607786	0.842801
Zm00001d005864	267.858	-0.275412	0.207945	-1.32445	0.185354	0.480082
Zm00001d005865	299.085	-0.0743473	0.236316	-0.31461	0.753058	0.912623
Zm00001d005866	85.96	0.289121	0.280726	1.0299	0.303055	0.613215
Zm00001d005881	1238.57	-0.619985	0.28974	-2.1398	0.0323711	0.176278
Zm00001d005884	532.786	-0.26327	0.138186	-1.90519	0.0567556	0.245718
Zm00001d005885	74.4136	-0.931702	0.36379	-2.5611	0.0104342	0.085862
Zm00001d005888	148.042	0.0520095	0.244472	0.212742	0.831528	0.943949
Zm00001d005889	186.824	-0.609723	0.218085	-2.79581	0.005177	0.0535987
Zm00001d005894	734.668	0.0701799	0.17618	0.398341	0.690379	0.886656
Zm00001d005895	5460.18	-0.543055	0.181366	-2.99424	0.00275127	0.0352694
Zm00001d005899	209.623	0.416122	0.209848	1.98297	0.0473706	0.22255
Zm00001d005902	189.451	0.0835102	0.193699	0.431135	0.66637	0.875662
Zm00001d005908	18.1957	-0.435247	0.516009	-0.843487	0.398956	0.6978
Zm00001d005909	348.768	0.237198	0.261664	0.906497	0.364673	0.66742
Zm00001d005910	447.603	0.0518374	0.272909	0.189944	0.849353	0.948915
Zm00001d005912	95.5541	0.556097	0.244102	2.27813	0.0227189	0.141255
Zm00001d005920	2042.05	-0.798052	0.207577	-3.84461	0.000120746	0.00358959
Zm00001d005923	5.70892	-0.581105	1.12034	-0.518685	0.60398	0.841287
Zm00001d005924	111.929	-0.14222	0.233466	-0.609165	0.542415	0.803902
Zm00001d005925	1995.29	0.181089	0.170045	1.06494	0.286901	0.598533
Zm00001d005928	4.96616	0.60823	0.931054	0.65327	0.513582	0.784575
Zm00001d005931	112.551	0.088265	0.311037	0.283776	0.776582	0.920822
Zm00001d005932	602.984	-0.66998	0.203834	-3.28689	0.00101301	0.0175526
Zm00001d005933	31.0989	-0.258315	0.422347	-0.611616	0.540792	0.802511
Zm00001d005934	614.238	0.111771	0.195175	0.572672	0.566867	0.818065
Zm00001d005935	481.239	0.241214	0.233585	1.03266	0.301763	0.612077
Zm00001d005940	229.861	0.087625	0.224127	0.390961	0.695826	0.888776
Zm00001d005944	90.1419	0.526209	0.277429	1.89673	0.0578633	0.248674
Zm00001d005950	3187.8	-0.259813	0.194256	-1.33748	0.181066	0.474293
Zm00001d005951	3353.33	-0.901726	0.209139	-4.31161	1.62067e-05	0.000705572
Zm00001d005952	35.036	-0.37292	0.378614	-0.984961	0.324643	0.633227
Zm00001d005958	491.238	-0.185156	0.220077	-0.841322	0.400167	0.69894
Zm00001d005959	84.3172	-0.212136	0.337159	-0.629187	0.529227	0.794731
Zm00001d005961	53.2064	0.251353	0.343982	0.730717	0.464952	0.748864
Zm00001d005966	662.443	-0.664018	0.201623	-3.29336	0.00098997	0.0173401
Zm00001d005969	136.56	0.192229	0.246728	0.779114	0.435913	0.727181
Zm00001d005970	27.9796	0.670536	0.390835	1.71565	0.0862264	0.314434
Zm00001d005972	374.405	0.789139	0.243769	3.23724	0.00120691	0.0196729
Zm00001d005973	394.015	-0.628674	0.23465	-2.6792	0.00737979	0.0674884
Zm00001d005975	255.288	-0.342601	0.240878	-1.42231	0.154938	0.437879
Zm00001d005976	140.164	-0.372247	0.241323	-1.54253	0.122945	0.384415
Zm00001d005977	17.7046	0.682268	0.532253	1.28185	0.199895	0.500045
Zm00001d005978	295.516	0.0999636	0.242644	0.411977	0.680357	0.880423
Zm00001d005980	106.522	-0.337364	0.268826	-1.25496	0.209495	0.513362
Zm00001d005981	190.526	0.00679472	0.262663	0.0258686	0.979362	0.995001
Zm00001d005983	25.4476	0.673771	0.499214	1.34966	0.177124	0.46948
Zm00001d005993	13.1643	-0.0527899	0.616542	-0.0856225	0.931767	0.98007
Zm00001d005995	48.4664	1.46824	0.454193	3.23263	0.00122655	0.0198685
Zm00001d005996	12094.2	-0.554863	0.261286	-2.12359	0.0337047	0.180541
Zm00001d005997	404.183	-0.412275	0.222354	-1.85414	0.0637196	0.26327
Zm00001d005998	103.846	-0.126293	0.24957	-0.506041	0.612828	0.846185
Zm00001d006001	274.017	0.216803	0.185111	1.17121	0.241516	0.550285
Zm00001d006002	1232.28	0.941578	0.194184	4.84891	1.24145e-06	8.07329e-05
Zm00001d006008	7524.93	-0.349778	0.232938	-1.50159	0.133202	0.402184
Zm00001d006011	528.216	-0.0718057	0.160752	-0.446686	0.655102	0.86943
Zm00001d006016	1096.59	0.736911	0.236264	3.11901	0.0018146	0.0264274
Zm00001d006017	89.7731	-0.78011	0.933711	-0.835495	0.403439	0.70145
Zm00001d006019	345.487	0.446621	0.194095	2.30105	0.0213888	0.135519
Zm00001d006022	156.82	-0.498019	0.213172	-2.33623	0.0194791	0.127472
Zm00001d006029	17.9942	0.943032	0.629323	1.49849	0.134007	0.403791
Zm00001d006030	256.465	0.399166	0.22308	1.78934	0.0735597	0.28672
Zm00001d006031	298.51	-0.34475	0.180785	-1.90696	0.0565254	0.245175
Zm00001d006034	173.936	0.782417	0.250974	3.11752	0.00182381	0.0265203
Zm00001d006036	4400.91	0.000169391	0.134123	0.00126295	0.998992	0.999526
Zm00001d006037	346.532	0.19456	0.190818	1.01961	0.307914	0.617311
Zm00001d006040	96.2323	-0.32292	0.26133	-1.23568	0.216578	0.520372
Zm00001d006041	863.105	-0.287212	0.188122	-1.52673	0.126829	0.391137
Zm00001d006043	42.9438	-0.624245	0.400279	-1.55952	0.118873	0.377077
Zm00001d006044	25.2272	-0.597698	0.447072	-1.33692	0.18125	0.474441
Zm00001d006046	836.706	-0.00231872	0.139211	-0.0166561	0.986711	0.997083
Zm00001d006049	311.104	-0.650232	0.172381	-3.77208	0.000161895	0.00448541
Zm00001d006051	85.7992	0.0524528	0.269963	0.194296	0.845944	0.947543
Zm00001d006054	13.7561	0.219136	0.87125	0.25152	0.801412	0.93164
Zm00001d006055	94.721	0.135276	0.245614	0.550767	0.581793	0.827869
Zm00001d006057	45.504	0.226848	0.332589	0.682067	0.495196	0.773708
Zm00001d006059	584.98	0.321338	0.226101	1.42122	0.155254	0.438509
Zm00001d006060	53.6981	-0.28072	0.346211	-0.810834	0.417461	0.712858
Zm00001d006061	255.873	-0.0346176	0.205815	-0.168198	0.866428	0.955074
Zm00001d006064	285.944	-0.827051	0.253976	-3.25642	0.00112828	0.0188507
Zm00001d006065	50.1247	-0.128583	0.318948	-0.403147	0.68684	0.88393
Zm00001d006069	164.209	0.453306	0.247848	1.82897	0.0674044	0.272318
Zm00001d006070	305.239	-0.168122	0.16531	-1.01701	0.30915	0.618738
Zm00001d006071	320.036	-0.0532551	0.178743	-0.297943	0.765747	0.917019
Zm00001d006078	32.7733	-0.111147	0.47828	-0.232388	0.816236	0.937837
Zm00001d006079	431.151	-0.263961	0.162781	-1.62157	0.104896	0.350758
Zm00001d006080	44.824	-0.538601	0.330919	-1.62759	0.103612	0.348014
Zm00001d006084	570.12	0.0542674	0.188164	0.288405	0.773037	0.919885
Zm00001d006085	107.081	0.0911815	0.214976	0.424147	0.671459	0.8768
Zm00001d006090	232.305	0.386862	0.216352	1.78812	0.0737574	0.286955
Zm00001d006091	5.01417	0.872394	1.10177	0.791808	0.428473	0.721271
Zm00001d006096	302.168	-0.383192	0.196009	-1.95497	0.0505862	0.230406
Zm00001d006097	28.866	-0.312053	0.448956	-0.695064	0.487015	0.767031
Zm00001d006098	257.195	0.89559	0.209987	4.26498	1.99916e-05	0.00082837
Zm00001d006099	44.2076	0.17174	0.383682	0.447612	0.654433	0.869283
Zm00001d006100	389.427	-0.354135	0.215873	-1.64048	0.100906	0.34249
Zm00001d006102	289.193	0.156732	0.199117	0.787135	0.431203	0.722814
Zm00001d006103	144.985	-0.11778	0.218636	-0.538702	0.590093	0.833095
Zm00001d006107	154.927	0.18531	0.232772	0.796098	0.425975	0.720031
Zm00001d006108	297.881	0.0173493	0.169918	0.102104	0.918674	0.976828
Zm00001d006109	62.7712	-0.581408	0.403392	-1.4413	0.149501	0.428726
Zm00001d006111	24.1462	-0.583108	0.737554	-0.790597	0.429179	0.721812
Zm00001d006112	560.883	-0.198534	0.210378	-0.943701	0.345322	0.65197
Zm00001d006113	201.766	0.16898	0.196723	0.858978	0.390353	0.689969
Zm00001d006116	13.3387	0.719546	0.714198	1.00749	0.3137	0.623175
Zm00001d006117	9.97791	0.85427	0.713619	1.1971	0.231269	0.537934
Zm00001d006118	208.907	-0.331009	0.207807	-1.59286	0.111191	0.362745
Zm00001d006119	1228.9	-0.538983	0.217778	-2.47492	0.0133267	0.100644
Zm00001d006124	936.861	0.0633778	0.13002	0.487446	0.625942	0.852411
Zm00001d006125	383.225	-0.241294	0.26351	-0.915689	0.35983	0.664148
Zm00001d006126	91.8048	0.969587	0.317032	3.05833	0.00222576	0.0302702
Zm00001d006127	347.171	0.294299	0.220492	1.33474	0.181962	0.47531
Zm00001d006128	205.403	-0.123809	0.224244	-0.552119	0.580867	0.827409
Zm00001d006130	181.819	0.224752	0.206956	1.08599	0.277482	0.590161
Zm00001d006131	94.7738	-0.0160388	0.289733	-0.0553573	0.955854	0.987648
Zm00001d006133	741.539	-0.285092	0.221417	-1.28758	0.197893	0.497963
Zm00001d006137	225.45	0.183234	0.234376	0.781796	0.434335	0.725984
Zm00001d006140	17.8486	0.494916	0.528275	0.936853	0.348834	0.654568
Zm00001d006153	316.115	-0.264531	0.181391	-1.45834	0.144746	0.421348
Zm00001d006154	85.7051	-0.0396471	0.295362	-0.134232	0.893219	0.966608
Zm00001d006158	120.848	0.781081	0.286162	2.7295	0.00634296	0.0611168
Zm00001d006159	573.224	0.241907	0.179636	1.34665	0.178092	0.470641
Zm00001d006160	281.116	-0.454379	0.197806	-2.2971	0.0216131	0.136372
Zm00001d006161	46.0872	-0.48582	0.385771	-1.25935	0.207905	0.510803
Zm00001d006162	28.0705	0.521021	0.440455	1.18292	0.236843	0.545545
Zm00001d006166	189.129	0.0541209	0.1835	0.294936	0.768043	0.917975
Zm00001d006167	270.878	-0.0443845	0.167844	-0.264439	0.791442	0.926837
Zm00001d006168	77.9423	0.066916	0.283378	0.236137	0.813326	0.937239
Zm00001d006175	38.3164	-0.546767	0.405957	-1.34686	0.178026	0.470641
Zm00001d006176	231.442	0.318563	0.184001	1.73131	0.0833961	0.308498
Zm00001d006177	43.4596	0.488981	0.370208	1.32083	0.186559	0.48174
Zm00001d006179	9.70899	-0.578411	0.701319	-0.824747	0.409515	0.706922
Zm00001d006181	4.69648	-0.620604	1.02	-0.608434	0.5429	0.803951
Zm00001d006182	345.924	-0.115539	0.19974	-0.578448	0.562961	0.816189
Zm00001d006183	164.147	-0.430023	0.22681	-1.89596	0.0579654	0.248998
Zm00001d006184	112.037	0.48678	0.343739	1.41614	0.156736	0.439703
Zm00001d006185	1960.03	-0.720103	0.213042	-3.3801	0.0007246	0.0140342
Zm00001d006192	339.796	-0.44392	0.153441	-2.89309	0.00381471	0.0435645
Zm00001d006193	24344.4	-0.505813	0.165248	-3.06094	0.00220641	0.0301844
Zm00001d006194	80.9146	-0.0303023	0.23404	-0.129475	0.896982	0.967648
Zm00001d006195	8.02557	0.612002	0.93869	0.651975	0.514417	0.785049
Zm00001d006196	293.453	-0.309407	0.295488	-1.04711	0.295051	0.606321
Zm00001d006198	816.145	-0.154729	0.151257	-1.02295	0.306329	0.615937
Zm00001d006199	5674.17	-0.848979	0.214192	-3.96364	7.38166e-05	0.00242972
Zm00001d006203	1080.47	-0.000484668	0.185953	-0.00260639	0.99792	0.999201
Zm00001d006204	122.93	-0.311252	0.227631	-1.36735	0.171515	0.461605
Zm00001d006205	10.6626	0.754038	0.952472	0.791664	0.428557	0.72129
Zm00001d006210	8.33345	0.499953	0.844248	0.592188	0.553725	0.810529
Zm00001d006211	115.149	0.317689	0.362925	0.875357	0.38138	0.681831
Zm00001d006212	1211.5	0.00782039	0.181755	0.0430271	0.96568	0.991406
Zm00001d006213	2400.75	-0.0925301	0.245906	-0.376283	0.706707	0.894068
Zm00001d006214	256.561	-0.0907273	0.17866	-0.507821	0.611579	0.845676
Zm00001d006217	103.989	0.0820687	0.267566	0.306724	0.759054	0.914166
Zm00001d006219	211.461	0.3971	0.175761	2.25932	0.0238634	0.145157
Zm00001d006220	294.9	0.0404225	0.190144	0.212589	0.831648	0.943949
Zm00001d006221	426.272	0.0449132	0.173515	0.258843	0.795756	0.928837
Zm00001d006226	114.055	-0.175458	0.212838	-0.824376	0.409726	0.706922
Zm00001d006227	90.5459	-0.183371	0.244521	-0.749919	0.453304	0.739798
Zm00001d006232	39.156	-0.817702	0.341969	-2.39116	0.0167952	0.116417
Zm00001d006233	4.67855	2.78758	1.39134	2.00353	0.0451209	0.215874
Zm00001d006235	1312.53	-0.441969	0.195876	-2.25637	0.0240472	0.145943
Zm00001d006236	135.934	0.525923	0.202201	2.601	0.00929538	0.0795747
Zm00001d006238	816.587	-0.119174	0.134186	-0.88813	0.374471	0.675475
Zm00001d006242	127.761	0.235035	0.232767	1.00974	0.312618	0.62208
Zm00001d006243	13.4758	-0.439358	0.687751	-0.638833	0.522931	0.791049
Zm00001d006244	564.838	-0.192476	0.219297	-0.877697	0.380108	0.680988
Zm00001d006246	210.302	-0.190832	0.185694	-1.02767	0.304105	0.614193
Zm00001d006247	29.5309	-1.16489	0.532577	-2.18727	0.0287225	0.162914
Zm00001d006249	148.275	-0.134498	0.205102	-0.655762	0.511977	0.783301
Zm00001d006250	58.3201	-0.0392648	0.333784	-0.117635	0.906357	0.972546
Zm00001d006251	1482.85	-0.451739	0.17823	-2.53458	0.0112581	0.0900696
Zm00001d006255	78.9554	0.0180018	0.332356	0.0541643	0.956804	0.98778
Zm00001d006256	197.783	-0.533	0.310124	-1.71867	0.0856754	0.313585
Zm00001d006257	66.8357	0.927595	0.38822	2.38936	0.016878	0.116652
Zm00001d006267	273.74	0.339535	0.204304	1.66191	0.0965309	0.333936
Zm00001d006269	54.1447	0.0805159	0.287528	0.280028	0.779456	0.922242
Zm00001d006270	256.827	0.332204	0.193606	1.71588	0.0861841	0.314379
Zm00001d006274	213.27	0.204348	0.205381	0.994973	0.31975	0.629119
Zm00001d006286	564.778	-0.177878	0.214393	-0.829679	0.40672	0.704323
Zm00001d006287	141.576	-0.859092	0.288565	-2.97712	0.00290969	0.0366974
Zm00001d006291	12.6765	1.81161	0.587282	3.08473	0.00203738	0.0284831
Zm00001d006293	366.742	0.352888	0.222808	1.58382	0.113234	0.366724
Zm00001d006295	105.689	-0.538067	0.220394	-2.44139	0.0146308	0.107518
Zm00001d006296	984.768	0.0495953	0.127324	0.389521	0.696891	0.88959
Zm00001d006307	51.0749	0.547108	0.323567	1.69086	0.0908629	0.323715
Zm00001d006308	427.015	-0.224195	0.165636	-1.35355	0.175881	0.467379
Zm00001d006309	221.027	-0.357766	0.211841	-1.68884	0.0912496	0.324414
Zm00001d006310	186.475	-0.0890879	0.209624	-0.424989	0.670845	0.876779
Zm00001d006311	324.801	0.617568	0.290618	2.12502	0.0335853	0.180235
Zm00001d006315	306.276	-0.104163	0.195421	-0.53302	0.594019	0.835679
Zm00001d006316	154.676	0.045313	0.231316	0.195892	0.844695	0.946926
Zm00001d006317	865	-0.0703083	0.158421	-0.443807	0.657182	0.870587
Zm00001d006320	328.403	-0.0986999	0.205678	-0.479876	0.631315	0.855801
Zm00001d006322	463.383	0.578634	0.164945	3.50804	0.000451421	0.00986542
Zm00001d006323	104.562	1.04341	0.254274	4.10348	4.06985e-05	0.00149167
Zm00001d006324	164.422	0.0925847	0.183541	0.504435	0.613955	0.846794
Zm00001d006327	50.4471	0.727233	0.493921	1.47237	0.140921	0.41549
Zm00001d006328	344.361	-0.341102	0.176865	-1.9286	0.0537802	0.237879
Zm00001d006329	167.35	-0.61223	0.31746	-1.92853	0.0537893	0.237879
Zm00001d006330	352.885	0.130424	0.173415	0.752092	0.451996	0.738622
Zm00001d006331	163.969	-0.0832642	0.214848	-0.38755	0.698349	0.890215
Zm00001d006333	147.849	-0.277934	0.237406	-1.17071	0.241714	0.55048
Zm00001d006336	277.613	-0.663086	0.282962	-2.34337	0.0191103	0.1259
Zm00001d006337	221.973	-0.381338	0.222996	-1.71007	0.0872532	0.315964
Zm00001d006340	788.918	0.124149	0.135518	0.916112	0.359608	0.664116
Zm00001d006342	500.623	0.409873	0.22977	1.78384	0.0744502	0.288558
Zm00001d006344	1317.53	-0.0375002	0.187493	-0.200009	0.841474	0.946088
Zm00001d006345	39.1677	-0.447791	0.381441	-1.17394	0.240417	0.549516
Zm00001d006347	650.151	0.0957454	0.153029	0.625668	0.531533	0.796151
Zm00001d006348	406.7	0.203448	0.164792	1.23458	0.216987	0.520685
Zm00001d006350	447.172	0.0819315	0.21906	0.374014	0.708394	0.894363
Zm00001d006351	31.3121	0.528266	0.399898	1.321	0.186501	0.481658
Zm00001d006353	57.9505	-0.721419	0.345251	-2.08955	0.0366581	0.190397
Zm00001d006354	111.492	-0.0145548	0.31131	-0.0467533	0.96271	0.990705
Zm00001d006355	194.881	-0.277899	0.218268	-1.2732	0.202947	0.504398
Zm00001d006357	92.5706	-0.0148902	0.277214	-0.0537138	0.957163	0.987915
Zm00001d006358	8.99338	-0.238796	0.771202	-0.309642	0.756833	0.913262
Zm00001d006360	189.252	-0.387509	0.234633	-1.65155	0.0986255	0.337936
Zm00001d006361	451.014	-0.412393	0.189575	-2.17536	0.0296032	0.166099
Zm00001d006368	211.671	-0.125138	0.209266	-0.597988	0.549848	0.808202
Zm00001d006369	50.5385	0.278756	0.365418	0.762843	0.445557	0.733894
Zm00001d006370	117.606	-0.134684	0.20529	-0.656065	0.511783	0.783301
Zm00001d006373	165.105	-0.325172	0.235831	-1.37884	0.167945	0.456761
Zm00001d006374	221.304	0.0101412	0.218053	0.0465081	0.962905	0.990705
Zm00001d006377	115.659	0.760377	0.228771	3.32375	0.000888167	0.0162129
Zm00001d006382	247.127	0.115349	0.223466	0.516182	0.605728	0.842271
Zm00001d006384	39.3898	-0.273119	0.35282	-0.774103	0.43887	0.729289
Zm00001d006387	13.8448	-0.302126	0.706453	-0.427666	0.668894	0.875662
Zm00001d006388	564.01	-0.643778	0.249233	-2.58304	0.00979351	0.0821802
Zm00001d006389	259.975	-0.0998182	0.176485	-0.56559	0.571673	0.821869
Zm00001d006397	177.51	-0.710441	0.360676	-1.96975	0.0488672	0.226164
Zm00001d006401	234.452	0.317883	0.256102	1.24124	0.214519	0.518617
Zm00001d006402	110.228	0.218878	0.30654	0.714028	0.47521	0.758303
Zm00001d006408	6.69635	0.466677	0.956845	0.487725	0.625745	0.852411
Zm00001d006409	117.553	0.0896116	0.240404	0.372754	0.709332	0.894706
Zm00001d006410	198.895	-0.240066	0.190888	-1.25763	0.208525	0.511689
Zm00001d006417	276.068	0.768469	0.265666	2.89261	0.00382056	0.0436047
Zm00001d006419	19.5766	0.288618	0.473535	0.609496	0.542196	0.803718
Zm00001d006421	304.791	-0.205558	0.207488	-0.990702	0.321831	0.630235
Zm00001d006422	233.799	-0.0875271	0.249002	-0.351512	0.725205	0.900509
Zm00001d006428	1259.19	-0.176973	0.196213	-0.90194	0.367089	0.668859
Zm00001d006430	138.238	-0.153797	0.258091	-0.595903	0.55124	0.809021
Zm00001d006433	395.758	-0.187884	0.157539	-1.19262	0.233017	0.540134
Zm00001d006439	1516.7	-0.0779669	0.198445	-0.392888	0.694402	0.888108
Zm00001d006440	539.064	-0.213301	0.14144	-1.50807	0.131537	0.398924
Zm00001d006451	16.1105	0.126287	0.525321	0.240399	0.810021	0.936127
Zm00001d006453	144.987	0.325488	0.362882	0.896954	0.369744	0.671085
Zm00001d006454	223.514	-0.35035	0.166554	-2.10352	0.0354205	0.186293
Zm00001d006455	222.752	-0.225119	0.207406	-1.0854	0.277744	0.590517
Zm00001d006457	598.775	0.0471554	0.158657	0.297215	0.766302	0.917182
Zm00001d006458	269.762	0.091736	0.188446	0.486802	0.626399	0.852712
Zm00001d006459	881.253	-0.0382733	0.134337	-0.284906	0.775717	0.920819
Zm00001d006460	63.8233	-0.801171	0.336807	-2.37873	0.0173726	0.118748
Zm00001d006461	102.421	0.141141	0.253606	0.556535	0.577845	0.826016
Zm00001d006463	77.4642	-0.142332	0.329179	-0.432385	0.665462	0.875303
Zm00001d006464	53.5414	-0.088417	0.451129	-0.19599	0.844618	0.946896
Zm00001d006466	1338.84	0.567833	0.180801	3.14065	0.00168572	0.0250254
Zm00001d006467	957.223	-1.67256	0.266008	-6.28764	3.22329e-10	5.80471e-08
Zm00001d006470	1180	0.704595	0.17303	4.07209	4.6593e-05	0.00165901
Zm00001d006471	184.313	0.229503	0.26338	0.871377	0.383548	0.683295
Zm00001d006472	869.344	-0.176302	0.164791	-1.06985	0.284685	0.596807
Zm00001d006474	438.949	-0.285159	0.205911	-1.38487	0.166093	0.453463
Zm00001d006479	384.154	-0.192493	0.167748	-1.14751	0.251172	0.55997
Zm00001d006480	1856.16	-0.216761	0.134564	-1.61083	0.107216	0.355156
Zm00001d006481	34.8498	1.46368	0.44614	3.28075	0.00103531	0.0177404
Zm00001d006488	112.097	0.0973855	0.254832	0.382155	0.702346	0.892357
Zm00001d006489	114.896	-0.418595	0.411055	-1.01834	0.308515	0.617933
Zm00001d006494	15.4924	-0.527681	0.640075	-0.824405	0.409709	0.706922
Zm00001d006496	217.007	-0.289397	0.192706	-1.50175	0.133162	0.402184
Zm00001d006497	473.053	-0.414841	0.137103	-3.02577	0.00248003	0.0328258
Zm00001d006499	56.8146	-0.685332	0.324074	-2.11474	0.0344519	0.182842
Zm00001d006502	34.0179	-0.15474	0.413312	-0.374389	0.708115	0.894237
Zm00001d006503	12.7619	-0.247218	1.0953	-0.225708	0.821429	0.939634
Zm00001d006504	332.169	-0.0541348	0.17343	-0.312142	0.754932	0.912961
Zm00001d006505	42.6389	-0.241961	0.526279	-0.459758	0.64569	0.864103
Zm00001d006507	151.891	-0.183297	0.282903	-0.647913	0.517041	0.787033
Zm00001d006508	91.7272	0.0338355	0.293131	0.115428	0.908106	0.972925
Zm00001d006510	175.701	-0.587485	0.330478	-1.77768	0.0754563	0.290836
Zm00001d006511	6021.6	-1.08671	0.142337	-7.63482	2.26136e-14	1.00924e-11
Zm00001d006512	142.939	-0.306977	0.220457	-1.39246	0.163783	0.449977
Zm00001d006517	102.765	0.110653	0.264892	0.417729	0.676146	0.878557
Zm00001d006520	37134.1	0.0591309	0.123457	0.478958	0.631968	0.856016
Zm00001d006521	342.899	0.307779	0.187094	1.64505	0.0999589	0.34073
Zm00001d006526	26.2392	1.21692	0.61481	1.97934	0.0477777	0.22345
Zm00001d006527	100.128	0.44145	0.245622	1.79727	0.0722921	0.283789
Zm00001d006533	139.397	0.0264084	0.276859	0.0953857	0.924008	0.978445
Zm00001d006534	388.437	-0.160007	0.279131	-0.573231	0.566488	0.818065
Zm00001d006538	132.358	0.413053	0.321155	1.28615	0.198391	0.498481
Zm00001d006539	488.079	-0.612451	0.142482	-4.29844	1.72007e-05	0.000736793
Zm00001d006541	182.785	0.242471	0.182364	1.3296	0.183649	0.477863
Zm00001d006548	1044.8	0.238509	0.193149	1.23485	0.216888	0.520685
Zm00001d006549	12.164	0.323181	0.713072	0.453223	0.650388	0.866922
Zm00001d006551	713.611	0.00634191	0.116361	0.054502	0.956535	0.987648
Zm00001d006552	488.058	-0.018048	0.20531	-0.0879062	0.929951	0.979721
Zm00001d006555	117.1	-0.311878	0.296331	-1.05246	0.292586	0.603574
Zm00001d006561	382.515	-0.701933	0.145551	-4.82258	1.41714e-06	8.96677e-05
Zm00001d006562	418.145	-0.209735	0.169107	-1.24025	0.214881	0.518965
Zm00001d006565	212.669	-0.0377331	0.183494	-0.205637	0.837074	0.945068
Zm00001d006567	169.434	-0.02012	0.192161	-0.104704	0.916611	0.975973
Zm00001d006573	2616.37	-0.0347956	0.172508	-0.201704	0.840148	0.946075
Zm00001d006574	278.031	-0.183425	0.169443	-1.08252	0.279023	0.592028
Zm00001d006578	337.823	-0.116923	0.173952	-0.672155	0.501485	0.777617
Zm00001d006580	655.473	0.00556886	0.147766	0.0376871	0.969937	0.992925
Zm00001d006587	107130	-0.346982	0.198835	-1.74508	0.0809717	0.303486
Zm00001d006588	2517.09	0.105886	0.168914	0.626866	0.530747	0.79542
Zm00001d006590	67.2475	-0.260159	0.339177	-0.76703	0.443064	0.73167
Zm00001d006591	8.1459	0.980015	0.982704	0.997263	0.318637	0.628184
Zm00001d006594	94.2195	0.0151995	0.268842	0.0565369	0.954914	0.987648
Zm00001d006595	91.4516	-0.321666	0.274502	-1.17182	0.241271	0.550013
Zm00001d006596	961.677	-0.184561	0.2114	-0.873044	0.382639	0.682601
Zm00001d006597	260.495	0.34883	0.184378	1.89193	0.0585007	0.250211
Zm00001d006601	130.737	0.434393	0.221197	1.96383	0.0495494	0.227582
Zm00001d006602	374.906	-0.664443	0.159133	-4.17539	2.97472e-05	0.00115588
Zm00001d006604	80.6981	-0.260563	0.35811	-0.727605	0.466856	0.750527
Zm00001d006606	214.227	0.0796866	0.232301	0.343032	0.731574	0.904161
Zm00001d006607	366.577	-0.288722	0.215695	-1.33857	0.180712	0.473894
Zm00001d006608	12.2237	1.02873	0.780868	1.31742	0.187699	0.483087
Zm00001d006610	1513.68	0.527235	0.184851	2.85221	0.00434165	0.0476796
Zm00001d006613	666.28	-0.230356	0.132892	-1.73341	0.0830228	0.307847
Zm00001d006614	56.2525	0.563346	0.329509	1.70965	0.0873305	0.316183
Zm00001d006619	469.997	0.0432275	0.191525	0.225702	0.821433	0.939634
Zm00001d006620	657.531	0.49594	0.141179	3.51284	0.000443341	0.00973427
Zm00001d006621	35.6665	-0.03507	0.417849	-0.0839299	0.933112	0.980264
Zm00001d006624	794.351	0.944596	0.204023	4.62984	3.65946e-06	0.000199239
Zm00001d006625	560.654	-0.0169302	0.228314	-0.0741531	0.940889	0.983749
Zm00001d006626	140.959	1.08023	0.316787	3.40996	0.00064972	0.0128889
Zm00001d006628	1986.72	0.348792	0.216608	1.61025	0.107344	0.35539
Zm00001d006629	628.161	0.293776	0.158718	1.85094	0.0641786	0.264628
Zm00001d006630	122.712	0.539027	0.324122	1.66304	0.0963047	0.333513
Zm00001d006631	90.4977	0.266801	0.244505	1.09119	0.275189	0.587419
Zm00001d006638	44.9943	-0.0271343	0.335725	-0.080823	0.935583	0.981544
Zm00001d006639	140.798	0.263796	0.292172	0.902878	0.366591	0.668503
Zm00001d006640	280.586	0.143039	0.175675	0.814225	0.415516	0.711418
Zm00001d006644	649.141	-0.461598	0.1589	-2.90496	0.00367299	0.0424638
Zm00001d006645	335.189	0.225036	0.296845	0.758093	0.448396	0.736086
Zm00001d006647	33.9815	-0.132058	0.492894	-0.267925	0.788757	0.92616
Zm00001d006651	231.287	-0.350991	0.245456	-1.42995	0.15273	0.433604
Zm00001d006657	1410.84	0.333714	0.225257	1.48148	0.138478	0.411392
Zm00001d006658	30.5214	-0.380153	0.476311	-0.798118	0.424802	0.719685
Zm00001d006659	92.7714	-0.0882824	0.258663	-0.341303	0.732876	0.904309
Zm00001d006663	59404.5	-0.175547	0.181851	-0.965338	0.334375	0.64215
Zm00001d006667	523.816	0.0880824	0.183796	0.479239	0.631768	0.855993
Zm00001d006670	246.421	-0.451042	0.204854	-2.20177	0.0276813	0.159031
Zm00001d006673	158.612	0.73136	0.304117	2.40486	0.0161787	0.114246
Zm00001d006676	76.7617	0.0330641	0.30271	0.109227	0.913023	0.975137
Zm00001d006677	16.4812	0.563516	0.511608	1.10146	0.270696	0.581474
Zm00001d006678	3939.83	0.995933	0.190444	5.22954	1.69928e-07	1.51552e-05
Zm00001d006679	238.846	-0.19545	0.223185	-0.87573	0.381177	0.681728
Zm00001d006680	520.165	-0.17787	0.223489	-0.795877	0.426104	0.720066
Zm00001d006681	131.614	0.304817	0.263728	1.1558	0.247763	0.556369
Zm00001d006682	353.717	-0.547731	0.15504	-3.53284	0.000411121	0.00912309
Zm00001d006683	1035.44	-0.138117	0.213068	-0.648231	0.516835	0.786912
Zm00001d006684	796.266	-0.409301	0.201023	-2.03609	0.0417417	0.205624
Zm00001d006685	53.6456	0.476109	0.343429	1.38634	0.165643	0.452895
Zm00001d006688	940.644	-0.46312	0.175333	-2.64137	0.00825705	0.0729277
Zm00001d006697	643.635	-0.170428	0.15656	-1.08858	0.27634	0.58886
Zm00001d006700	723.861	0.275731	0.185801	1.48401	0.137806	0.410132
Zm00001d006701	1145.54	0.0488959	0.137553	0.35547	0.722237	0.899416
Zm00001d006702	577.682	-0.495292	0.196071	-2.52608	0.0115343	0.0913046
Zm00001d006704	714.654	0.0569864	0.145199	0.39247	0.694711	0.888261
Zm00001d006705	142.071	-0.170375	0.239542	-0.711253	0.476928	0.759454
Zm00001d006708	772.612	-0.302063	0.144906	-2.08455	0.0371101	0.191575
Zm00001d006710	159.007	-0.0329086	0.214293	-0.153569	0.87795	0.960224
Zm00001d006714	289.373	-0.125152	0.194524	-0.643378	0.519979	0.789452
Zm00001d006715	18.4367	-0.586356	0.629462	-0.931519	0.351585	0.65758
Zm00001d006717	347.091	0.270581	0.189337	1.4291	0.152975	0.433839
Zm00001d006720	11.1203	-1.32205	0.808405	-1.63538	0.10197	0.344851
Zm00001d006722	237.75	-0.65497	0.19047	-3.4387	0.000584517	0.0119383
Zm00001d006725	2967.88	-0.447768	0.138765	-3.22682	0.00125175	0.0200497
Zm00001d006726	102.095	-0.00724698	0.240897	-0.0300833	0.976001	0.994451
Zm00001d006731	132.357	0.134956	0.241137	0.559668	0.575706	0.825254
Zm00001d006737	692.769	0.0694836	0.204528	0.339727	0.734062	0.904782
Zm00001d006738	367.866	0.709015	0.219399	3.23162	0.00123091	0.0198911
Zm00001d006739	16.6389	-3.09711	0.677787	-4.56945	4.89014e-06	0.000255118
Zm00001d006746	7.4517	0.891645	0.844788	1.05547	0.291212	0.602239
Zm00001d006749	10.6842	-0.740074	0.753492	-0.982191	0.326006	0.634826
Zm00001d006751	296.541	0.334392	0.224967	1.48641	0.137172	0.409417
Zm00001d006752	165.386	-0.130475	0.219625	-0.594081	0.552458	0.809664
Zm00001d006753	130.706	2.34297	0.882749	2.65417	0.00795038	0.0708386
Zm00001d006757	8.57941	1.0455	0.747909	1.3979	0.162142	0.44776
Zm00001d006758	314.598	0.299607	0.409002	0.732533	0.463843	0.747811
Zm00001d006759	181.247	-0.0811603	0.244017	-0.332601	0.739435	0.906934
Zm00001d006760	4141.46	-0.336642	0.196283	-1.71508	0.0863301	0.314506
Zm00001d006761	391.382	-0.639301	0.155534	-4.11036	3.95037e-05	0.00145356
[truncated: 16,731 more rows]

## Sheet: TableS2B
Table S17. B) DEseq2 output for Oy1-N1989/oy1Mo17 vs wild type siblings
v4_gene_model	baseMean	log2FoldChange	lfcSE	stat	pvalue	padj
ENSRNA049453841	1.94717	-1.40702	1.55733	-0.903483	0.36627	0.542115
ENSRNA049455202	0.9758	-0.748874	2.03465	-0.36806	0.712829	0.825052
ENSRNA049455608	21.4297	-0.457773	0.573366	-0.798397	0.42464	0.59748
ENSRNA049456300	1.47602	-0.812059	1.95508	-0.415358	0.67788	0.801028
ENSRNA049456320	2.10201	-0.0825827	1.70943	-0.04831	0.961469	0.97962
ENSRNA049456719	0.99743	0.49003	2.33533	0.209833	0.833798	0.90635
ENSRNA049457503	9.16973	-0.212814	0.823223	-0.258513	0.796011	0.881509
ENSRNA049457570	39.7909	0.431474	0.55547	0.776774	0.437292	0.609446
ENSRNA049458208	1.06012	1.94418	2.1744	0.894124	0.371255	0.546852
ENSRNA049458426	3.5476	1.81799	1.19241	1.52464	0.127349	0.256127
ENSRNA049458448	31.0428	0.89403	0.466932	1.91469	0.0555322	0.135172
ENSRNA049458467	12.5185	0.287085	1.0329	0.277942	0.781057	0.872405
ENSRNA049458495	6.41261	-0.448555	0.885771	-0.5064	0.612576	0.754007
ENSRNA049458582	8.45796	-0.497988	0.860549	-0.578686	0.562801	0.715175
ENSRNA049458722	5.36227	-0.644361	1.17848	-0.546773	0.584535	0.732268
ENSRNA049458758	25.9884	-0.16324	0.432599	-0.377347	0.705916	0.82039
ENSRNA049458795	2.03171	2.85587	1.75698	1.62545	0.104068	0.219899
ENSRNA049458826	104.446	0.568292	0.238275	2.38503	0.0170779	0.0523831
ENSRNA049458846	2.59353	-1.74213	1.54444	-1.128	0.259319	0.427699
ENSRNA049458986	4.30255	0.0540911	0.895232	0.0604213	0.95182	0.975242
ENSRNA049459101	19.6366	-0.14168	0.51342	-0.275954	0.782584	0.873542
ENSRNA049459132	43.2	0.581038	0.337479	1.7217	0.0851235	0.188837
ENSRNA049459156	25.6945	-0.0839227	0.500263	-0.167757	0.866774	0.927421
ENSRNA049459180	12.5933	-0.673966	0.543376	-1.24033	0.214853	0.374581
ENSRNA049459300	1.63729	-0.287688	1.51872	-0.189428	0.849758	0.916637
ENSRNA049459870	1.08725	-1.19223	2.85992	-0.416877	0.676768	0.800403
ENSRNA049459930	1.75632	-4.02953	2.08926	-1.92869	0.0537699	0.131598
ENSRNA049460066	2.79034	-1.24786	1.58206	-0.788752	0.430257	0.602781
ENSRNA049460169	4.38276	-2.96613	1.20346	-2.46468	0.0137137	0.0437581
ENSRNA049460422	6.214	-0.0298345	0.981802	-0.0303875	0.975758	0.987163
ENSRNA049460686	1.42385	1.16177	1.82434	0.636817	0.524244	0.684114
ENSRNA049460705	1.12721	-0.939701	1.77253	-0.530146	0.596011	0.740699
ENSRNA049461556	3.09913	0.189185	1.55513	0.121652	0.903175	0.948142
ENSRNA049461578	4.95165	0.0552391	0.821792	0.0672178	0.946408	0.972551
ENSRNA049461590	5.94777	-0.539328	0.866571	-0.62237	0.533699	0.692305
ENSRNA049461612	10.7197	-0.699017	0.731448	-0.955662	0.339243	0.514156
ENSRNA049461634	6.57121	0.306359	0.84605	0.362105	0.717274	0.828107
ENSRNA049461747	20.4471	0.331341	0.462645	0.716189	0.473875	0.641551
ENSRNA049462071	2.16675	-1.24182	1.34399	-0.923982	0.355496	0.531059
ENSRNA049462250	0.978982	2.65944	2.06872	1.28555	0.198601	0.353816
ENSRNA049462331	11.6161	0.752474	0.67526	1.11435	0.26513	0.434848
ENSRNA049463024	3.83619	1.16023	1.07811	1.07617	0.28185	0.453745
ENSRNA049463047	1.04316	4.3186	3.0183	1.43081	0.152485	0.293022
ENSRNA049463085	1.54513	1.97323	1.89618	1.04063	0.298046	0.471382
ENSRNA049463630	2.75352	-0.582612	1.33017	-0.437997	0.661388	0.79033
ENSRNA049463738	5.25804	-1.59963	1.09839	-1.45634	0.145299	0.283067
ENSRNA049463761	5.97698	-0.97963	1.10999	-0.882561	0.377473	0.552858
ENSRNA049463774	22.5456	0.734933	0.519174	1.41558	0.156899	0.299214
ENSRNA049463813	32.2737	0.438222	0.483369	0.906599	0.364619	0.54037
ENSRNA049463828	35.3003	-1.85054	0.535859	-3.45341	0.000553553	0.00272869
ENSRNA049463846	29.9299	-0.67642	0.446514	-1.51489	0.1298	0.259827
ENSRNA049463865	54.635	-1.18741	0.405627	-2.92734	0.00341878	0.013346
ENSRNA049464595	30.2077	-0.461925	0.712111	-0.64867	0.516552	0.677707
ENSRNA049464622	22.4806	-0.267931	0.58167	-0.460624	0.645069	0.778192
ENSRNA049464979	7.20598	1.05563	0.747183	1.41281	0.157711	0.300346
ENSRNA049465110	80.3323	-0.163383	0.390415	-0.418487	0.675591	0.79938
ENSRNA049465132	4.38853	-1.4961	1.2425	-1.2041	0.228549	0.391527
ENSRNA049465220	4.95122	-0.425357	1.04566	-0.406783	0.684168	0.805868
ENSRNA049465281	1.45062	0.594049	2.24189	0.264977	0.791027	0.878729
ENSRNA049465355	2.72062	-0.597136	1.37213	-0.435188	0.663426	0.791383
ENSRNA049465399	4.02726	-1.27691	1.11155	-1.14877	0.250653	0.418127
ENSRNA049465410	86.8192	-0.199167	0.264682	-0.752477	0.451764	0.622082
ENSRNA049465449	6.63352	-0.990686	0.799655	-1.23889	0.215386	0.375247
ENSRNA049466300	0.916376	0.967474	2.0226	0.478331	0.632414	0.768734
ENSRNA049466569	2.08173	0.210614	1.61415	0.13048	0.896186	0.944708
ENSRNA049466617	48.4801	0.0337682	0.311095	0.108547	0.913562	0.954557
ENSRNA049466632	2.5136	-0.423631	1.17407	-0.360823	0.718232	0.828373
ENSRNA049466642	17.5555	-1.12849	0.554835	-2.03392	0.0419595	0.108289
ENSRNA049466676	5.6378	-0.945483	1.04471	-0.905018	0.365456	0.5413
ENSRNA049466709	3.2352	-1.35394	1.59867	-0.846912	0.397044	0.571486
ENSRNA049467439	7.98774	-0.24097	0.785832	-0.306643	0.759115	0.857516
ENSRNA049468238	30.5677	-0.0811713	0.527657	-0.153834	0.877741	0.933381
ENSRNA049468913	5.51531	-0.095418	0.882706	-0.108097	0.913919	0.954557
ENSRNA049469775	1020.99	0.259259	0.14857	1.74503	0.08098	0.181641
ENSRNA049470257	1.11478	0.503049	2.1559	0.233336	0.815501	0.894484
ENSRNA049470333	14.8492	-2.03231	0.658544	-3.08607	0.00202824	0.00850431
ENSRNA049470807	1.45263	-3.21489	2.18175	-1.47353	0.140607	0.276411
ENSRNA049470937	2.64183	-0.655197	1.53526	-0.426767	0.669549	0.795657
ENSRNA049471008	2.89152	-0.959493	1.47115	-0.652207	0.514267	0.675848
ENSRNA049471617	3.58354	-2.36832	1.30193	-1.81908	0.0688992	0.159966
ENSRNA049471996	29.3768	0.599813	0.490369	1.22319	0.22126	0.382699
ENSRNA049472005	10.7669	-1.29713	0.70242	-1.84666	0.0647965	0.152098
ENSRNA049472105	1.99449	-0.492399	1.35736	-0.362763	0.716782	0.827889
ENSRNA049472180	3.46978	0.43702	1.3242	0.330027	0.74138	0.84567
ENSRNA049472415	7.07626	0.581237	0.883755	0.657691	0.510737	0.673011
ENSRNA049472638	35.3123	-1.48462	0.456809	-3.24998	0.00115412	0.00519556
ENSRNA049472786	20.4626	-0.459342	0.437526	-1.04986	0.293782	0.466599
ENSRNA049473644	2.30524	-0.786153	1.21238	-0.648439	0.516701	0.677791
ENSRNA049473651	4.9542	-0.116375	0.947462	-0.122829	0.902243	0.947502
ENSRNA049473656	8.64555	-0.689503	0.832476	-0.828256	0.407525	0.581574
ENSRNA049473738	1.251	1.04258	2.17302	0.479781	0.631383	0.767823
ENSRNA049474375	4.751	-0.518334	0.925992	-0.55976	0.575643	0.725009
ENSRNA049474470	3.41927	1.21083	1.4	0.864876	0.387107	0.561736
ENSRNA049474580	2.35894	1.32773	1.45355	0.913441	0.36101	0.536877
ENSRNA049474585	1.37938	2.25543	1.86091	1.21201	0.22551	0.387967
ENSRNA049474907	2.78932	0.948631	1.22121	0.776796	0.437279	0.609446
ENSRNA049474917	85.8954	-0.601978	0.428328	-1.40542	0.159898	0.302998
ENSRNA049474924	7.84822	0.720658	0.837979	0.859995	0.389792	0.564241
ENSRNA049475115	1.73461	0.4755	1.64527	0.28901	0.772574	0.865982
ENSRNA049475128	1.10192	0.718151	2.79463	0.256975	0.797198	0.882302
ENSRNA049475223	53.6799	-0.00327931	0.315342	-0.0103992	0.991703	0.99588
ENSRNA049475307	55.0664	-0.274763	0.333187	-0.824651	0.40957	0.583602
ENSRNA049475518	4.69288	-1.94955	1.12833	-1.72781	0.0840216	0.187044
ENSRNA049475525	18.5359	-0.540723	0.515817	-1.04829	0.294507	0.4674
ENSRNA049475551	8.03201	-1.49655	0.711235	-2.10415	0.0353651	0.0946254
ENSRNA049475560	7.07371	-1.94997	0.795078	-2.45255	0.0141847	0.044934
ENSRNA049475572	4.72963	-0.833426	0.9688	-0.860267	0.389642	0.564197
ENSRNA049475579	1.237	-1.62308	1.79912	-0.902149	0.366977	0.542613
ENSRNA049475586	1.1266	-2.76041	2.73958	-1.0076	0.313645	0.487372
ENSRNA049475622	1.24924	-0.444445	1.63676	-0.27154	0.785976	0.875621
ENSRNA049475878	5.5611	-1.39349	0.86664	-1.60792	0.107852	0.226109
ENSRNA049475996	1.69045	-2.80258	2.21385	-1.26593	0.205538	0.362694
ENSRNA049476008	1.7837	3.52536	2.18727	1.61176	0.107014	0.224719
ENSRNA049476010	1.20766	-0.482227	2.35626	-0.204658	0.83784	0.908777
ENSRNA049476041	32.8859	-0.494008	0.549806	-0.898514	0.368912	0.544773
ENSRNA049476045	12.8898	-0.263325	0.524379	-0.502166	0.615551	0.756313
ENSRNA049476127	7.30951	-1.10711	0.809492	-1.36766	0.171417	0.318355
ENSRNA049476156	8.97018	-0.047696	0.80676	-0.0591205	0.952856	0.975518
ENSRNA049476173	1.80257	-3.85941	2.28464	-1.68928	0.0911649	0.199084
ENSRNA049476252	1.30029	-0.230442	2.45829	-0.0937405	0.925315	0.960886
ENSRNA049476283	3.13373	3.44712	1.55741	2.21336	0.0268725	0.0757595
ENSRNA049476774	0.972092	-0.975745	2.16848	-0.449968	0.652733	0.784224
ENSRNA049476796	4.06737	-0.207369	1.09319	-0.189691	0.849551	0.916558
ENSRNA049476801	3.29839	1.94739	1.56919	1.24102	0.2146	0.374228
ENSRNA049476878	4.51745	0.239806	0.913444	0.262529	0.792914	0.879942
ENSRNA049476908	13.3824	-0.0684571	0.836243	-0.0818627	0.934756	0.966083
ENSRNA049476973	1.83357	2.59321	1.90157	1.36372	0.172657	0.319734
ENSRNA049477082	5.93487	-1.53946	0.794503	-1.93764	0.0526669	0.129375
ENSRNA049477136	36.0707	-0.209667	0.513814	-0.408059	0.68323	0.805149
ENSRNA049477424	1.12885	-3.69638	2.27365	-1.62575	0.104003	0.219853
ENSRNA049477485	17.7879	-1.17249	0.520173	-2.25404	0.0241934	0.0696846
ENSRNA049477554	2.43399	0.598099	1.41002	0.424177	0.671437	0.796483
ENSRNA049477719	17.5795	0.32133	0.682247	0.470988	0.637649	0.772983
ENSRNA049477899	1.23086	-2.79993	2.02619	-1.38187	0.167012	0.312598
ENSRNA049478017	4.73633	0.195658	1.07805	0.181493	0.855981	0.920602
ENSRNA049478044	2.06277	-2.44936	1.57431	-1.55583	0.119749	0.244554
ENSRNA049478109	1.40328	-3.40438	1.88473	-1.80629	0.0708724	0.163363
ENSRNA049478126	5.82044	-0.553681	0.983831	-0.56278	0.573584	0.723611
ENSRNA049478138	1.86375	-1.2528	1.39113	-0.900561	0.367822	0.543436
ENSRNA049478140	1.53603	-1.15802	1.43939	-0.804526	0.421094	0.594482
ENSRNA049478153	3.1773	-0.336114	1.12432	-0.29895	0.764978	0.861292
ENSRNA049478156	3.09209	0.674239	1.16573	0.578385	0.563005	0.715301
ENSRNA049478201	5.41803	-1.76875	0.864216	-2.04665	0.0406923	0.105708
ENSRNA049478420	1.8831	1.97102	1.95212	1.00968	0.312647	0.48674
ENSRNA049478426	12.7452	-1.00148	0.609724	-1.64252	0.100482	0.214301
ENSRNA049479365	7.79461	0.317274	0.754201	0.420676	0.673992	0.798357
ENSRNA049479370	87.7639	0.182011	0.238065	0.764546	0.444542	0.615883
ENSRNA049479381	1.20849	-0.179937	1.7304	-0.103986	0.91718	0.956307
ENSRNA049479424	7.44686	-0.526352	0.659323	-0.798323	0.424683	0.59748
ENSRNA049479432	10.7133	-1.65215	0.682796	-2.41968	0.0155342	0.0484414
ENSRNA049479449	1.52394	0.711509	1.41605	0.50246	0.615344	0.75624
ENSRNA049479456	13.9392	-0.551023	0.603626	-0.912855	0.361319	0.537064
ENSRNA049479461	2.73487	3.86173	2.02111	1.91069	0.0560439	0.135984
ENSRNA049479467	7.74944	-1.36769	0.714442	-1.91435	0.0555754	0.135246
ENSRNA049479518	3.20856	-0.472898	1.01008	-0.468179	0.639657	0.77443
ENSRNA049479546	7.99311	-0.839694	0.837887	-1.00216	0.316268	0.489969
ENSRNA049997084	3.47388	-1.42578	1.31218	-1.08658	0.277223	0.448786
ENSRNA049997133	3.26727	-5.58318	1.88723	-2.95839	0.00309249	0.0122439
ENSRNA049997360	10.3838	-0.370148	0.770556	-0.480365	0.630968	0.767571
ENSRNA049997555	4.49215	-0.604828	1.21713	-0.49693	0.619239	0.759191
ZeamMp003	2.99042	1.52764	1.49268	1.02343	0.306106	0.479408
ZeamMp005	3.88508	0.632818	1.4733	0.429526	0.667541	0.794169
ZeamMp033	24.045	-0.0124657	1.4725	-0.00846566	0.993245	0.997021
ZeamMp044	3.82511	1.28343	1.31078	0.97914	0.327511	0.501988
ZeamMp050	56.8818	-0.532699	0.509766	-1.04499	0.296029	0.469038
ZeamMp051	66.5733	0.0367935	0.586169	0.0627693	0.94995	0.974114
ZeamMp067	1.37153	-4.10709	2.38201	-1.72421	0.0846694	0.188114
ZeamMp068	5.01921	1.21526	1.28372	0.946666	0.343809	0.519128
ZeamMp069	6.31814	-0.052046	0.969219	-0.0536989	0.957175	0.977875
ZeamMp070	1.3048	0.561951	2.60349	0.215845	0.829108	0.903206
ZeamMp073	19.955	0.421426	0.600479	0.701815	0.482794	0.649443
ZeamMp088	37.1995	0.601395	0.654723	0.918548	0.358332	0.534151
ZeamMp090	3.19988	-0.892154	1.44155	-0.618883	0.535993	0.694002
ZeamMp092	66.8152	0.297005	0.453829	0.654442	0.512827	0.674385
ZeamMp093	22.2946	0.599589	0.55443	1.08145	0.279497	0.451261
ZeamMp094	20.8805	0.210819	0.669571	0.314857	0.75287	0.853595
ZeamMp095	115.233	-0.0353934	1.03926	-0.0340565	0.972832	0.98551
ZeamMp096	14.2895	0.75937	1.10622	0.686452	0.492428	0.658019
ZeamMp097	56.1308	0.238187	0.659377	0.36123	0.717927	0.828309
ZeamMp134	4.97608	1.11896	0.80649	1.38745	0.165305	0.310248
ZeamMp136	130.94	0.0169078	0.710852	0.0237853	0.981024	0.990302
ZeamMp137	16.8362	-0.54402	0.638113	-0.852544	0.393912	0.568447
ZeamMp157	9.57275	-0.297218	0.775688	-0.383167	0.701596	0.817528
ZeamMp169	3.52235	0.733661	1.37592	0.533216	0.593884	0.739036
ZeamMp179	18.4297	0.358455	0.775813	0.462038	0.644054	0.777494
ZeamMp180	7.81382	0.888976	1.11478	0.797446	0.425192	0.597962
ZeamMr003	2.27196	-0.677888	1.22892	-0.551611	0.581215	0.729662
ZeamMr004	1242.61	-0.595138	0.325928	-1.82598	0.0678537	0.157996
ZeamMt022	0.920484	1.33889	2.32392	0.576133	0.564525	0.716706
ZemaCp003	224.002	3.06116	0.345116	8.86992	7.32e-19	3.63e-17
ZemaCp023	5.77907	-1.57759	0.90533	-1.74255	0.0814118	0.182351
ZemaCt121	106.508	1.54869	0.277042	5.59009	2.27e-08	2.88e-07
Zm00001d000475	9.01562	-0.559447	0.795719	-0.703071	0.482012	0.648771
Zm00001d000483	54.106	0.725023	0.618624	1.17199	0.2412	0.407138
Zm00001d000485	7.69062	-1.38811	1.17928	-1.17708	0.239164	0.404764
Zm00001d000502	212.453	2.1858	0.268017	8.15548	3.48e-16	1.28e-14
Zm00001d000507	1.43368	0.471673	1.9947	0.236463	0.813074	0.892607
Zm00001d000508	213.667	0.416536	0.386543	1.07759	0.281215	0.453077
Zm00001d000522	2451.12	0.217315	0.216355	1.00444	0.315167	0.488839
Zm00001d000531	2.52998	-1.98557	1.61706	-1.22789	0.219488	0.380402
Zm00001d000534	69.3987	-4.09036	1.20379	-3.39791	0.000679032	0.00326747
Zm00001d000544	1.44046	0.0349048	1.80777	0.0193082	0.984595	0.992011
Zm00001d000548	4.08537	1.4545	1.25035	1.16327	0.24472	0.411641
Zm00001d000550	2.41844	2.39956	1.42076	1.68893	0.0912324	0.199172
Zm00001d000551	31.748	-0.0881946	0.50411	-0.174951	0.861118	0.92399
Zm00001d000552	3.00723	0.766661	1.2642	0.606441	0.544222	0.700882
Zm00001d000556	43.2778	1.439	0.39635	3.63062	0.000282737	0.00150617
Zm00001d000558	17.5089	4.62697	0.793352	5.83218	5.47e-09	7.71e-08
Zm00001d000565	0.941652	-0.20781	2.29181	-0.090675	0.927751	0.962264
Zm00001d000568	2.5879	-0.653303	1.72603	-0.378501	0.705059	0.819943
Zm00001d000571	17.7062	-0.245799	0.616586	-0.398645	0.690155	0.810097
Zm00001d000574	3.17491	1.64982	1.20092	1.37379	0.169506	0.315859
Zm00001d000590	4.3671	2.18295	1.0376	2.10385	0.0353917	0.0946598
Zm00001d000596	63.0441	0.181904	0.394044	0.461633	0.644344	0.777637
Zm00001d000603	14.9359	0.532487	0.614336	0.866768	0.386069	0.560941
Zm00001d000612	4.57574	1.99158	1.20673	1.65039	0.0988634	0.211968
Zm00001d000617	9.14497	-0.532696	0.673309	-0.791161	0.42885	0.601423
Zm00001d000618	25.3775	-0.646304	0.442624	-1.46017	0.144244	0.281679
Zm00001d000633	1.99455	0.724574	1.44709	0.500712	0.616574	0.757074
Zm00001d000636	1265.65	-3.62707	0.305956	-11.8549	2.03e-32	3.1e-30
Zm00001d000647	32.4182	2.19891	0.543021	4.0494	5.13e-05	0.000333063
Zm00001d000652	13.5913	0.174075	0.650707	0.267517	0.789071	0.877409
Zm00001d000659	9.39188	0.751227	0.666411	1.12727	0.259627	0.42814
Zm00001d000660	1.57622	-0.54769	1.84833	-0.296316	0.766989	0.862491
Zm00001d000665	5.32111	-1.41318	0.905928	-1.55993	0.118777	0.243027
Zm00001d000673	5.56375	1.42818	0.793249	1.80042	0.0717948	0.164862
Zm00001d000674	2.23054	3.41301	1.64688	2.07241	0.038227	0.100778
Zm00001d000675	17.4621	-1.74054	0.588311	-2.95854	0.00309103	0.0122406
Zm00001d000681	22.3682	0.0371897	0.514194	0.0723262	0.942342	0.970467
Zm00001d000692	1.55383	-1.973	1.75386	-1.12495	0.260611	0.429325
Zm00001d000706	44.1006	0.695432	0.344351	2.01954	0.0434306	0.111444
Zm00001d000709	744.728	-1.55619	0.295106	-5.27332	1.34e-07	1.5e-06
Zm00001d000716	2.34467	1.51663	1.6826	0.901359	0.367398	0.543082
Zm00001d000721	1.27523	1.20595	2.0748	0.581236	0.561082	0.713861
Zm00001d000726	1.7805	0.355559	1.32089	0.269181	0.78779	0.876599
Zm00001d000727	0.960216	-1.41852	2.63792	-0.537741	0.590756	0.737088
Zm00001d000736	43.8927	-0.564083	0.495037	-1.13948	0.254504	0.422567
Zm00001d000738	41.6656	0.10479	0.379273	0.276292	0.782324	0.8733
Zm00001d000740	28.4169	-1.00413	0.492853	-2.03738	0.0416124	0.107596
Zm00001d000745	18.9967	0.428468	0.596201	0.718663	0.472349	0.640252
Zm00001d000748	1.87686	-4.65313	2.28448	-2.03685	0.0416652	0.107714
Zm00001d000750	2.01751	-0.762895	1.60438	-0.475507	0.634425	0.770307
Zm00001d000753	2.43832	3.20865	1.74677	1.8369	0.066224	0.154954
Zm00001d000763	51.1589	1.49583	0.51414	2.90937	0.00362152	0.014039
Zm00001d000764	1.40543	0.223289	2.33679	0.0955539	0.923875	0.960224
Zm00001d000791	137.277	1.28641	0.306424	4.19812	2.69e-05	0.000186177
Zm00001d000798	1.61733	-0.866038	1.99739	-0.433585	0.66459	0.792323
Zm00001d000805	31.6893	2.02103	0.454261	4.44905	8.63e-06	6.68e-05
Zm00001d000808	13.7752	0.336346	0.590704	0.569398	0.569086	0.720398
Zm00001d000809	1.90648	1.73306	1.64399	1.05418	0.291802	0.464594
Zm00001d000823	3.92619	-0.986568	0.997859	-0.988684	0.322818	0.497107
Zm00001d000824	174.126	0.704949	0.456017	1.54588	0.122133	0.248071
Zm00001d000825	87.0593	1.14356	0.411166	2.78126	0.00541489	0.0198341
Zm00001d000827	2.76344	-2.02911	1.70171	-1.19239	0.233107	0.397353
Zm00001d000829	176.655	0.874001	0.270761	3.22794	0.00124685	0.00555593
Zm00001d000840	168.84	-0.06001	0.329176	-0.182303	0.855345	0.920062
Zm00001d000841	4.86906	0.887609	1.03142	0.860569	0.389476	0.56412
Zm00001d000842	15.0557	0.888064	0.694641	1.27845	0.201091	0.35711
Zm00001d000844	1.0455	-0.48688	2.11056	-0.230687	0.817558	0.895385
Zm00001d000847	6.64736	0.898332	0.661097	1.35885	0.174194	0.321916
Zm00001d000853	28.8547	0.469566	0.531458	0.883544	0.376943	0.552316
Zm00001d000874	66.9991	-4.25836	0.435284	-9.78295	1.33e-22	9.43e-21
Zm00001d000876	5.50583	4.45665	1.25577	3.54894	0.000386789	0.00199395
Zm00001d000877	29.3849	-0.282572	0.500774	-0.56427	0.57257	0.722863
Zm00001d000880	2.37541	0.331048	1.5765	0.209989	0.833676	0.906265
Zm00001d000887	6.09892	-0.102903	1.03587	-0.0993401	0.920868	0.958043
Zm00001d000888	1.05275	-1.16047	1.71222	-0.677755	0.497927	0.662313
Zm00001d000892	4.23113	0.43968	0.932004	0.471758	0.6371	0.77256
Zm00001d000894	21.3762	-2.13758	0.627213	-3.40806	0.000654275	0.00315794
Zm00001d000896	1.05559	2.04711	2.29696	0.891226	0.372808	0.548443
Zm00001d000906	3.75905	-1.32542	1.22347	-1.08333	0.278663	0.450232
Zm00001d000907	8.69536	-0.997547	0.645674	-1.54497	0.122354	0.248422
Zm00001d000909	17.2828	2.20662	0.784281	2.81356	0.00489956	0.0182222
Zm00001d000914	1.22685	1.82659	2.12273	0.860494	0.389517	0.56412
Zm00001d000919	13.1316	-0.901698	0.685021	-1.31631	0.188071	0.340146
Zm00001d000920	3.11777	-2.70599	1.61419	-1.67637	0.0936653	0.20347
Zm00001d000943	6.49946	1.74056	0.884704	1.9674	0.0491377	0.122919
Zm00001d000970	82.1729	0.0041317	0.306543	0.0134784	0.989246	0.994508
Zm00001d000976	4.1903	-0.228695	1.18015	-0.193785	0.846345	0.914823
Zm00001d000978	31.6969	0.335439	0.38491	0.871472	0.383497	0.558424
Zm00001d000981	7.31731	-0.905654	1.03913	-0.871551	0.383454	0.558424
Zm00001d000986	253.705	-3.18319	0.781225	-4.07462	4.61e-05	0.000302374
Zm00001d000993	4.02055	-1.91473	1.46144	-1.31017	0.190138	0.342712
Zm00001d001006	66.4028	0.371853	0.28998	1.28234	0.199724	0.355249
Zm00001d001013	2.25306	0.0507849	1.438	0.0353163	0.971828	0.985181
Zm00001d001019	8.93929	1.15148	0.667529	1.72498	0.0845305	0.187845
Zm00001d001022	9.70317	-0.0389061	0.800267	-0.0486164	0.961225	0.979483
Zm00001d001027	1.05302	-2.77447	3.13857	-0.883991	0.376701	0.552159
Zm00001d001028	24.5671	0.542446	0.561968	0.965263	0.334413	0.508991
Zm00001d001029	4.77815	1.30796	1.01966	1.28274	0.199582	0.355042
Zm00001d001030	2.11124	5.00787	2.01881	2.4806	0.013116	0.042237
Zm00001d001032	1.59521	-1.66477	2.04312	-0.814815	0.415178	0.589248
Zm00001d001036	10.1744	1.45736	0.63285	2.30286	0.0212867	0.0628952
Zm00001d001043	1.2126	-0.592799	1.57177	-0.377153	0.70606	0.82039
Zm00001d001044	1.1184	-3.94981	2.19784	-1.79713	0.0723144	0.165796
Zm00001d001058	1.67085	-1.58702	2.00476	-0.791626	0.428579	0.601166
Zm00001d001063	4.69763	0.403543	1.41541	0.285106	0.775563	0.868104
Zm00001d001078	13.9495	-0.288854	0.798551	-0.361723	0.717559	0.828107
Zm00001d001080	54.7481	0.296052	0.377472	0.784303	0.432862	0.605278
Zm00001d001082	26.5898	-1.59657	0.443476	-3.60013	0.00031806	0.00167357
Zm00001d001083	67.9985	0.106741	0.24807	0.430285	0.666989	0.793999
Zm00001d001110	1.28176	0.904293	1.77356	0.509873	0.61014	0.752331
Zm00001d001113	3.3772	-0.228923	1.23149	-0.185891	0.85253	0.918024
Zm00001d001117	2.61046	2.6995	1.3433	2.0096	0.0444732	0.113624
Zm00001d001129	6.51251	1.84097	0.760014	2.42228	0.0154234	0.0482053
Zm00001d001134	1.62889	-0.105985	1.89983	-0.0557865	0.955512	0.977014
Zm00001d001150	1.27119	3.41988	2.06938	1.65261	0.0984108	0.211283
Zm00001d001156	3.07611	-0.344173	1.52533	-0.225638	0.821483	0.898272
Zm00001d001158	1.06523	0.730113	2.29314	0.318391	0.750188	0.851125
Zm00001d001165	38.6608	1.31558	0.356326	3.69208	0.000222426	0.00121829
Zm00001d001168	7.89699	-0.545592	0.758828	-0.718994	0.472145	0.640133
Zm00001d001169	4.92405	-0.398387	0.978734	-0.407044	0.683976	0.805736
Zm00001d001172	17.0192	0.541463	0.705185	0.767831	0.442588	0.614084
Zm00001d001180	2.32662	0.81845	1.49254	0.548362	0.583444	0.731301
Zm00001d001183	1.54817	3.73532	2.26059	1.65237	0.09846	0.211345
Zm00001d001188	18.7253	-0.101164	0.515128	-0.196385	0.844309	0.913341
Zm00001d001193	1.24818	0.641733	1.60428	0.400012	0.689147	0.809329
Zm00001d001217	1.67976	-3.45017	1.83539	-1.87981	0.0601345	0.143709
Zm00001d001230	3.32458	-1.44418	1.05423	-1.36989	0.170722	0.317465
Zm00001d001240	127.106	0.772463	0.416157	1.85618	0.0634279	0.149586
Zm00001d001248	29.1498	2.08981	0.535606	3.90178	9.55e-05	0.000571604
Zm00001d001250	38.9208	1.28915	0.359852	3.58244	0.000340404	0.00178068
Zm00001d001267	31.9514	-0.200346	0.460409	-0.435148	0.663455	0.791383
Zm00001d001272	3.27541	-4.59015	1.73937	-2.63897	0.00831584	0.0286657
Zm00001d001276	45.5365	-1.3347	0.364781	-3.6589	0.000253298	0.00136595
Zm00001d001282	1.36329	3.15607	1.9857	1.5894	0.111971	0.23252
Zm00001d001298	15.2019	-0.210074	0.578312	-0.363253	0.716416	0.827709
Zm00001d001304	9.71786	0.0259057	0.699526	0.0370332	0.970459	0.984656
Zm00001d001307	11.8727	1.88208	0.653385	2.88051	0.00397033	0.0151883
Zm00001d001314	1.15932	2.04676	2.08497	0.981673	0.326261	0.500789
Zm00001d001323	60.6256	1.67804	0.389002	4.31371	1.61e-05	0.000117441
Zm00001d001334	5.69777	1.32779	0.823043	1.61326	0.106687	0.22424
Zm00001d001338	2.91265	-0.581746	1.20269	-0.483702	0.628597	0.766083
Zm00001d001344	1.08744	2.56031	2.22002	1.15328	0.248796	0.416209
Zm00001d001349	4.47495	-0.329841	1.02858	-0.320674	0.748457	0.850528
Zm00001d001352	48.5772	0.463179	0.423113	1.09469	0.273651	0.444652
Zm00001d001360	0.932365	2.61078	2.54997	1.02385	0.305908	0.47929
Zm00001d001362	1.77104	1.42686	1.76626	0.807845	0.41918	0.592908
Zm00001d001374	1.9903	4.34892	1.71746	2.53218	0.0113355	0.0373856
Zm00001d001375	3.92351	1.36147	1.01687	1.33888	0.18061	0.330307
Zm00001d001393	29.088	0.705317	0.411131	1.71555	0.0862436	0.190931
Zm00001d001394	1.19741	0.0571267	2.38682	0.0239342	0.980905	0.990274
Zm00001d001406	1.58168	3.56309	2.05496	1.7339	0.0829364	0.185182
Zm00001d001416	2.81421	-0.43497	1.19053	-0.36536	0.714843	0.826514
Zm00001d001425	103.343	0.268801	0.31084	0.864756	0.387173	0.561792
Zm00001d001432	16.9867	-1.03918	0.446889	-2.32536	0.0200525	0.0598842
Zm00001d001439	1.75898	2.24509	2.45834	0.913254	0.361109	0.536907
Zm00001d001440	1.26162	-0.0298616	1.92679	-0.0154981	0.987635	0.99371
Zm00001d001445	9.11179	1.44783	0.689789	2.09894	0.0358221	0.0956245
Zm00001d001452	0.97295	-1.642	2.37574	-0.691152	0.48947	0.655256
Zm00001d001471	137.205	0.100988	0.200031	0.504863	0.613655	0.75502
Zm00001d001475	4.23873	0.434834	1.22932	0.35372	0.723549	0.832086
Zm00001d001479	8.72102	-1.99641	0.668501	-2.9864	0.00282282	0.011324
Zm00001d001482	100.88	0.665221	0.313279	2.12341	0.0337193	0.0910974
Zm00001d001489	10.0268	0.103302	0.831183	0.124283	0.901091	0.94703
Zm00001d001490	558.159	0.226752	0.211445	1.07239	0.283546	0.4553
Zm00001d001491	102.068	2.07762	0.320453	6.48341	8.97e-11	1.61e-09
Zm00001d001505	1.84864	3.26934	1.85153	1.76575	0.0774382	0.174877
Zm00001d001508	17.5528	-0.138058	0.537056	-0.257064	0.797129	0.882273
Zm00001d001513	13.1619	0.00833564	0.665082	0.0125333	0.99	0.995173
Zm00001d001520	8.37251	-0.490884	0.759349	-0.646453	0.517986	0.678829
Zm00001d001527	2.52112	0.080966	1.49921	0.0540059	0.95693	0.977875
Zm00001d001548	1.07026	1.56844	2.06438	0.759763	0.447396	0.618451
Zm00001d001549	14.0837	-0.830056	0.573618	-1.44705	0.147882	0.286852
Zm00001d001551	61.3064	0.602567	0.292459	2.06035	0.0393655	0.103158
Zm00001d001555	1.79056	3.13921	1.8112	1.73322	0.0830558	0.185409
Zm00001d001566	18.6395	0.0814972	0.50425	0.16162	0.871605	0.930025
Zm00001d001568	1.05609	0.46539	2.30507	0.201899	0.839996	0.910301
Zm00001d001579	3.61029	0.953769	1.08644	0.877884	0.380007	0.555108
Zm00001d001580	14.9948	-0.254238	0.604487	-0.420585	0.674058	0.79839
Zm00001d001600	3.99478	-1.29955	1.05461	-1.23226	0.217853	0.378373
Zm00001d001606	2.0546	0.534861	1.49254	0.358357	0.720076	0.82944
Zm00001d001609	46.2703	0.869607	0.358912	2.4229	0.0153974	0.048146
Zm00001d001610	2.50064	-3.54166	1.7851	-1.98401	0.0472545	0.119105
Zm00001d001628	50.4314	1.33848	0.339936	3.93745	8.24e-05	0.00050445
Zm00001d001649	27.287	0.829978	0.366524	2.26446	0.0235461	0.0682701
Zm00001d001656	45.2956	0.0651281	0.374764	0.173784	0.862035	0.924506
Zm00001d001663	2.66072	0.0402657	1.11484	0.0361179	0.971188	0.984998
Zm00001d001666	6.11155	-0.287167	0.755555	-0.380075	0.70389	0.819078
Zm00001d001672	11.7983	1.61359	0.757615	2.12983	0.0331858	0.0898919
Zm00001d001673	4.93389	1.93862	1.31808	1.47078	0.14135	0.277473
Zm00001d001688	16.2377	0.391581	0.44931	0.871516	0.383473	0.558424
Zm00001d001691	1.32162	-2.49227	2.01428	-1.2373	0.215975	0.37599
Zm00001d001694	1.26187	-1.22498	1.88556	-0.649662	0.51591	0.677272
Zm00001d001700	28.4911	0.344732	0.366014	0.941854	0.346267	0.521731
Zm00001d001709	233.032	0.222404	0.305178	0.728766	0.466145	0.634378
Zm00001d001714	43.2835	0.293732	0.331284	0.886646	0.375269	0.550766
Zm00001d001723	1.01789	-1.56041	2.35485	-0.662637	0.507563	0.670501
Zm00001d001738	2.9537	3.86627	1.57338	2.4573	0.0139984	0.0444599
Zm00001d001747	124.476	-0.0303862	0.206597	-0.147079	0.88307	0.936092
Zm00001d001754	17.4802	-2.51047	0.64232	-3.90844	9.29e-05	0.00055922
Zm00001d001756	42.9147	-0.362293	0.35633	-1.01673	0.309281	0.483141
Zm00001d001759	34.0974	1.82967	0.519497	3.522	0.000428297	0.00217853
Zm00001d001763	58.4464	-0.659733	0.322636	-2.04482	0.0408727	0.106109
Zm00001d001765	392.705	-0.176794	0.162836	-1.08572	0.277603	0.449118
Zm00001d001766	1745.06	0.727763	0.183994	3.95537	7.64e-05	0.000471875
Zm00001d001769	2.60337	-0.488282	1.16446	-0.419321	0.674982	0.798795
Zm00001d001771	688.652	-0.82587	0.181335	-4.55438	5.25e-06	4.24e-05
Zm00001d001773	45.8073	-0.41088	0.423315	-0.970627	0.331734	0.506202
Zm00001d001774	76.5806	-0.592915	0.391728	-1.51359	0.130131	0.260363
Zm00001d001780	201.705	-0.208705	0.181892	-1.14741	0.251212	0.418789
Zm00001d001781	735.026	-0.386712	0.144939	-2.66809	0.00762831	0.0266224
Zm00001d001784	980.767	-0.168352	0.16668	-1.01003	0.31248	0.486603
Zm00001d001787	372.075	0.320029	0.191941	1.66733	0.0954481	0.206234
Zm00001d001790	210.507	-0.17656	0.170914	-1.03303	0.301588	0.474726
Zm00001d001797	37.86	0.719309	0.359179	2.00265	0.0452151	0.115162
Zm00001d001798	424.799	-0.553753	0.177768	-3.11503	0.00183927	0.00781536
Zm00001d001799	61.5266	0.311942	0.36344	0.858305	0.390724	0.565344
Zm00001d001800	92.342	-0.101263	0.245683	-0.41217	0.680215	0.802945
Zm00001d001802	43.6081	-0.0607522	0.315435	-0.192598	0.847274	0.915299
Zm00001d001804	8.70378	-0.721524	0.7893	-0.914132	0.360647	0.536453
Zm00001d001806	1684.45	1.35889	0.170927	7.95013	1.86e-15	6.26e-14
Zm00001d001807	120.227	0.00143035	0.215265	0.00664461	0.994698	0.997484
Zm00001d001808	357.938	-0.00135201	0.185139	-0.00730264	0.994173	0.997466
Zm00001d001810	3.39405	0.280371	1.00684	0.278465	0.780655	0.872098
Zm00001d001812	692.143	-0.214404	0.203081	-1.05576	0.29108	0.463927
Zm00001d001813	231.97	-0.993346	0.174907	-5.67928	1.35e-08	1.78e-07
Zm00001d001814	923.047	-0.520175	0.187724	-2.77095	0.00558926	0.0203858
Zm00001d001818	6.98907	-0.575581	0.897231	-0.641508	0.521193	0.681514
Zm00001d001819	6.69902	-1.25291	0.783814	-1.59848	0.109937	0.22929
Zm00001d001820	1046.39	-5.69066	0.377862	-15.0602	2.96e-51	1.52e-48
Zm00001d001824	103.791	-0.941797	0.40135	-2.34658	0.0189468	0.0572293
Zm00001d001825	12.6716	-1.79526	0.67029	-2.67833	0.00739903	0.0259571
Zm00001d001826	100.32	1.71766	0.311458	5.5149	3.49e-08	4.31e-07
Zm00001d001827	188.017	0.110244	0.254744	0.432765	0.665186	0.792575
Zm00001d001828	54.9484	0.283584	0.429126	0.66084	0.508715	0.671377
Zm00001d001830	198.289	-0.153868	0.185767	-0.82828	0.407512	0.581574
Zm00001d001831	238.881	-0.692014	0.161028	-4.29748	1.73e-05	0.000125172
Zm00001d001837	870.38	-0.463484	0.144832	-3.20016	0.00137351	0.00603935
Zm00001d001839	35.4549	-1.48438	0.442375	-3.35549	0.00079224	0.00374917
Zm00001d001841	155.903	0.586969	0.256404	2.28924	0.0220654	0.064695
Zm00001d001842	32.9041	0.0307584	0.385902	0.0797052	0.936472	0.967032
Zm00001d001843	2552.17	-0.994484	0.237587	-4.18577	2.84e-05	0.000195479
Zm00001d001844	33.9553	-0.63387	0.378094	-1.67649	0.0936421	0.203454
Zm00001d001845	33.8857	-0.324618	0.398964	-0.813653	0.415844	0.589849
Zm00001d001846	446.702	-0.282311	0.176281	-1.60148	0.109271	0.228432
Zm00001d001847	1249.88	1.0207	0.13865	7.36174	1.82e-13	4.8e-12
Zm00001d001848	1381.08	0.364822	0.289354	1.26081	0.207377	0.365083
Zm00001d001849	925.676	0.0628931	0.217053	0.289759	0.772	0.865716
Zm00001d001850	32.2174	-0.473634	0.490186	-0.966232	0.333928	0.508397
Zm00001d001852	1.29112	1.87438	1.6372	1.14487	0.252262	0.419995
Zm00001d001855	114.346	-0.519717	0.277497	-1.87287	0.0610857	0.145442
Zm00001d001856	107.621	-0.372789	0.208608	-1.78703	0.0739325	0.168717
Zm00001d001857	28815.1	-1.55502	0.190948	-8.14367	3.83e-16	1.4e-14
Zm00001d001858	26.0746	-2.1731	0.534945	-4.06229	4.86e-05	0.000317188
Zm00001d001859	224.629	-0.159152	0.219868	-0.723852	0.469156	0.637172
Zm00001d001860	211.84	0.261624	0.203805	1.2837	0.199248	0.3546
Zm00001d001865	144.371	-0.716107	0.281268	-2.546	0.0108966	0.0361175
Zm00001d001866	28.5666	-0.250694	0.427378	-0.586587	0.557481	0.711201
Zm00001d001868	547.452	0.529732	0.14804	3.57831	0.000345823	0.00180485
Zm00001d001869	150.629	-0.328288	0.208783	-1.57239	0.11586	0.238552
Zm00001d001870	271.616	0.348454	0.197288	1.76622	0.0773584	0.174716
Zm00001d001877	187.158	0.816115	0.206649	3.94928	7.84e-05	0.000482882
Zm00001d001879	78.56	-1.22496	0.392764	-3.11881	0.00181585	0.00773004
Zm00001d001880	145.36	-0.217128	0.249955	-0.868669	0.385028	0.559982
Zm00001d001881	2831.45	-0.134769	0.169757	-0.793895	0.427256	0.599854
Zm00001d001882	100.743	-0.361242	0.243986	-1.48058	0.138718	0.273427
Zm00001d001883	4006.56	-0.868853	0.176555	-4.92115	8.6e-07	8.22e-06
Zm00001d001884	620.572	-0.426539	0.192444	-2.21643	0.0266619	0.075248
Zm00001d001895	366.836	0.456732	0.149831	3.04831	0.0023013	0.00947336
Zm00001d001898	142.187	0.0588446	0.180488	0.32603	0.744402	0.847737
Zm00001d001899	53.5991	0.880469	0.297083	2.96371	0.00303953	0.0120691
Zm00001d001901	125.968	-0.0669301	0.25309	-0.264452	0.791432	0.878895
Zm00001d001902	13.7622	0.8633	0.507083	1.70248	0.0886649	0.194942
Zm00001d001903	775.682	0.546383	0.175057	3.12117	0.00180137	0.0076749
Zm00001d001905	71.1782	0.0763771	0.362987	0.210413	0.833346	0.906097
Zm00001d001906	1.66973	0.0104878	1.59499	0.00657549	0.994754	0.997484
Zm00001d001908	331.44	0.726054	0.171078	4.24399	2.2e-05	0.000155332
Zm00001d001909	610.402	-0.42612	0.146638	-2.90594	0.00366151	0.0141621
Zm00001d001910	54.3871	0.381796	0.413807	0.922642	0.356194	0.53171
Zm00001d001913	4304.37	-0.866259	0.155451	-5.57256	2.51e-08	3.17e-07
Zm00001d001915	1010.28	0.133464	0.122554	1.08902	0.276144	0.447742
Zm00001d001916	5.95744	-1.49778	0.93004	-1.61044	0.107301	0.22523
Zm00001d001917	110.822	-0.321261	0.232601	-1.38117	0.167227	0.312857
Zm00001d001923	64.0468	-0.199425	0.274569	-0.726321	0.467642	0.635743
Zm00001d001924	202.664	0.53835	0.28694	1.87617	0.0606313	0.144611
Zm00001d001928	24.989	0.105696	0.480359	0.220036	0.825843	0.901604
Zm00001d001929	318.607	0.17606	0.253112	0.695581	0.486691	0.652596
Zm00001d001932	1180.21	-0.0862852	0.172989	-0.49879	0.617928	0.758238
Zm00001d001933	404.134	0.523396	0.192029	2.72561	0.00641823	0.022966
Zm00001d001935	550.828	0.656837	0.179696	3.65527	0.000256916	0.00138365
Zm00001d001936	72.4049	0.0371583	0.317675	0.11697	0.906884	0.950341
Zm00001d001937	380.159	0.124038	0.168189	0.73749	0.460824	0.630024
Zm00001d001939	58.7385	1.43199	0.335655	4.26624	1.99e-05	0.000141994
Zm00001d001940	144.488	-0.309992	0.235746	-1.31494	0.188531	0.340783
Zm00001d001941	544.991	-0.76543	0.189454	-4.04019	5.34e-05	0.000345541
Zm00001d001943	113.511	0.342206	0.258486	1.32388	0.185541	0.336872
Zm00001d001947	536.356	0.22882	0.155006	1.4762	0.13989	0.275211
Zm00001d001949	49.8987	-0.40511	0.291073	-1.39178	0.163989	0.308453
Zm00001d001951	952.108	0.474649	0.227752	2.08406	0.037155	0.0984681
Zm00001d001952	380.556	0.251098	0.168176	1.49307	0.135419	0.268493
Zm00001d001953	35.5987	0.121731	0.404178	0.301182	0.763276	0.86013
Zm00001d001957	1.11678	3.71256	2.44825	1.51642	0.129414	0.259206
Zm00001d001960	39.093	-0.985669	0.446163	-2.20921	0.0271601	0.0764311
Zm00001d001962	819.966	0.301461	0.146424	2.05882	0.0395116	0.103439
Zm00001d001964	1.08507	-1.42445	2.2074	-0.645303	0.518731	0.679502
Zm00001d001966	149.694	-0.321294	0.222676	-1.44288	0.149055	0.288341
Zm00001d001967	126.021	0.419436	0.233522	1.79613	0.0724734	0.166087
Zm00001d001970	3.32781	-0.424435	1.21993	-0.347917	0.727903	0.835411
Zm00001d001972	128.424	-0.415589	0.204462	-2.0326	0.0420926	0.108551
Zm00001d001973	99.2352	-0.281072	0.244143	-1.15126	0.249626	0.417191
Zm00001d001974	144.198	0.251668	0.230771	1.09055	0.27547	0.446896
Zm00001d001976	8.68401	-7.5479	1.55311	-4.85985	1.17e-06	1.09e-05
Zm00001d001978	804.279	-0.0876341	0.272164	-0.32199	0.74746	0.849856
Zm00001d001979	1066.38	-0.641542	0.231947	-2.76589	0.00567669	0.0206644
Zm00001d001980	272.236	0.115029	0.182264	0.631112	0.527967	0.687275
Zm00001d001982	507.978	-1.12536	0.193733	-5.80882	6.29e-09	8.77e-08
Zm00001d001983	69.0233	0.395054	0.236612	1.66962	0.0949939	0.205621
Zm00001d001984	39.4698	1.33055	0.446112	2.98254	0.00285863	0.011442
Zm00001d001987	157.121	-0.733956	0.299724	-2.44878	0.0143343	0.0453236
Zm00001d001988	349.984	-0.091202	0.159497	-0.57181	0.567451	0.719088
Zm00001d001989	3.61898	-1.84552	1.05328	-1.75216	0.0797458	0.179302
Zm00001d001990	10.3456	0.568434	0.605007	0.939549	0.347449	0.522915
Zm00001d001993	3.46856	1.35672	1.09536	1.23861	0.215488	0.375333
Zm00001d001994	429.071	-0.139098	0.182245	-0.763249	0.445315	0.616491
Zm00001d001995	413.132	0.509099	0.158766	3.20661	0.0013431	0.00592712
Zm00001d001996	6.6331	0.67898	0.916908	0.740511	0.45899	0.62847
Zm00001d001997	101.565	-0.0969318	0.228746	-0.423754	0.671746	0.796704
Zm00001d001999	500.93	-0.535206	0.23696	-2.25863	0.0239063	0.0690991
Zm00001d002000	23483.9	-2.20702	0.192668	-11.455	2.22e-30	2.86e-28
Zm00001d002001	1868.77	0.634751	0.203784	3.11483	0.00184051	0.00781904
Zm00001d002003	1149.57	-0.16428	0.187565	-0.875859	0.381107	0.555848
Zm00001d002006	6868.57	-1.37023	0.224062	-6.11543	9.63e-10	1.5e-08
Zm00001d002008	1.26683	0.268635	1.55216	0.173072	0.862595	0.924811
Zm00001d002011	2.60405	-2.685	1.50484	-1.78425	0.0743831	0.169426
Zm00001d002012	360.641	0.0356134	0.169411	0.210218	0.833497	0.906167
Zm00001d002014	4.50152	0.225075	1.02599	0.219373	0.826359	0.901661
Zm00001d002016	0.974123	0.896397	1.80768	0.495881	0.619978	0.759677
Zm00001d002018	33.1741	0.711506	0.487829	1.45851	0.144699	0.282273
Zm00001d002019	121.967	-0.807955	0.277301	-2.91363	0.00357249	0.0138855
Zm00001d002020	281.417	-0.598065	0.233742	-2.55866	0.0105076	0.0349688
Zm00001d002024	1432.76	-0.358482	0.138233	-2.59331	0.00950561	0.0320694
Zm00001d002027	434.438	-0.393628	0.172362	-2.28373	0.0223873	0.0654524
Zm00001d002028	884.253	-0.0419931	0.186669	-0.22496	0.82201	0.898456
Zm00001d002029	274.15	0.0942191	0.172516	0.546146	0.584965	0.732585
Zm00001d002033	170.839	0.0684156	0.212976	0.321237	0.748031	0.850223
Zm00001d002034	107.262	-0.387493	0.24139	-1.60525	0.108438	0.227037
Zm00001d002035	9.29281	1.51422	1.02631	1.4754	0.140104	0.27558
Zm00001d002036	143.784	0.25194	0.175662	1.43423	0.151506	0.291767
Zm00001d002038	650.806	0.558981	0.159926	3.49524	0.000473629	0.0023789
Zm00001d002039	77.5364	-0.0433452	0.256182	-0.169197	0.865642	0.926734
Zm00001d002046	32.7703	1.24633	0.42345	2.94328	0.00324758	0.0127624
Zm00001d002051	222.552	-0.344191	0.218734	-1.57356	0.11559	0.238115
Zm00001d002052	1125.11	-2.3583	0.335812	-7.02269	2.18e-12	4.91e-11
Zm00001d002053	307.018	0.619284	0.159079	3.89293	9.9e-05	0.000590335
Zm00001d002054	75.7189	1.57713	0.301694	5.22757	1.72e-07	1.88e-06
Zm00001d002055	9.38928	1.61912	0.729973	2.21806	0.0265508	0.0750166
Zm00001d002058	376.795	0.883835	0.139194	6.34966	2.16e-10	3.71e-09
Zm00001d002063	882.738	0.506958	0.196734	2.57687	0.00996998	0.0333791
Zm00001d002064	129.693	-0.720403	0.247292	-2.91316	0.00357788	0.0138911
Zm00001d002066	580.415	0.871712	0.259884	3.35423	0.000795863	0.00376286
Zm00001d002067	1.74228	0.0952499	1.80475	0.0527773	0.957909	0.978268
Zm00001d002072	3.91054	1.25862	0.985092	1.27767	0.201366	0.357505
Zm00001d002075	100.237	-0.454988	0.255846	-1.77837	0.0753437	0.17115
Zm00001d002079	233.157	0.534023	0.28148	1.8972	0.057802	0.139429
Zm00001d002080	911.473	0.0654265	0.167292	0.391091	0.69573	0.813732
Zm00001d002084	231.956	0.222582	0.218165	1.02024	0.307614	0.481073
Zm00001d002085	550.759	0.551307	0.148567	3.71084	0.000206576	0.00114272
Zm00001d002086	119.746	-0.843569	0.239743	-3.51864	0.000433767	0.00220197
Zm00001d002087	110.539	0.282452	0.223751	1.26235	0.206824	0.364495
Zm00001d002089	4370.2	1.0499	0.2029	5.1745	2.29e-07	2.44e-06
Zm00001d002090	85.3535	0.937648	0.28492	3.29092	0.00099862	0.0045888
Zm00001d002091	289.412	-1.27191	0.190248	-6.68557	2.3e-11	4.49e-10
Zm00001d002095	203.125	0.0334818	0.172491	0.194108	0.846091	0.914645
Zm00001d002099	743.733	-0.433684	0.125135	-3.46572	0.000528808	0.00261988
Zm00001d002100	5.25791	-1.42661	0.854112	-1.67029	0.0948628	0.205425
Zm00001d002103	294.59	-0.416391	0.149694	-2.78162	0.00540891	0.0198192
Zm00001d002104	2500.36	0.750632	0.132215	5.67738	1.37e-08	1.8e-07
Zm00001d002105	3241.81	-0.121623	0.221467	-0.54917	0.582889	0.730974
Zm00001d002113	37.0139	-0.05104	0.553969	-0.0921351	0.926591	0.961697
Zm00001d002115	2.1776	-0.326382	1.72726	-0.18896	0.850124	0.91684
Zm00001d002121	3.65318	-3.40855	1.54545	-2.20554	0.0274161	0.0770388
Zm00001d002122	1548.14	0.740345	0.146382	5.05761	4.25e-07	4.33e-06
Zm00001d002124	6.96648	-3.15841	1.33552	-2.36493	0.0180333	0.0548805
Zm00001d002125	418.44	-0.248589	0.221838	-1.12058	0.262465	0.43154
Zm00001d002126	1046.92	-0.542708	0.15553	-3.48942	0.000484064	0.00242267
Zm00001d002128	18.3977	-0.114893	0.546421	-0.210264	0.833461	0.906167
Zm00001d002129	1022.96	0.832058	0.294748	2.82295	0.00475843	0.0177811
Zm00001d002130	1692.39	1.04142	0.175804	5.92376	3.15e-09	4.58e-08
Zm00001d002131	246.778	0.766849	0.215172	3.56389	0.000365406	0.00189558
Zm00001d002134	13.4187	-0.767837	0.696077	-1.10309	0.269987	0.440265
Zm00001d002139	276.48	-2.66367	0.223356	-11.9257	8.7e-33	1.39e-30
Zm00001d002140	211.516	0.123367	0.17881	0.689935	0.490235	0.655982
Zm00001d002141	3151.79	-0.734414	0.133039	-5.5203	3.38e-08	4.19e-07
Zm00001d002143	54.5753	-1.02567	0.427667	-2.39829	0.0164718	0.0509488
Zm00001d002144	5.64639	-4.58839	1.41958	-3.23223	0.00122828	0.00548508
Zm00001d002145	90.0054	1.16924	0.25032	4.67099	3e-06	2.56e-05
Zm00001d002146	89.4896	0.367049	0.326033	1.1258	0.260249	0.428899
Zm00001d002147	94.3965	1.06623	0.301774	3.53321	0.000410545	0.00210222
Zm00001d002148	281.007	-0.281726	0.20506	-1.37387	0.169482	0.315855
Zm00001d002153	190.233	0.681246	0.184481	3.69277	0.000221822	0.00121562
Zm00001d002155	83.6424	-0.407413	0.274071	-1.48652	0.137141	0.27115
Zm00001d002156	1175.51	-0.118678	0.207031	-0.57324	0.566482	0.718084
Zm00001d002157	86.9365	-0.36687	0.31734	-1.15608	0.247649	0.414796
Zm00001d002158	69.6073	-6.632	0.717072	-9.24871	2.27e-20	1.29e-18
Zm00001d002159	310.059	-3.59586	0.29113	-12.3514	4.79e-35	8.58e-33
Zm00001d002166	608.866	0.100633	0.185214	0.543334	0.5869	0.734249
Zm00001d002167	51.599	0.269831	0.293611	0.919007	0.358092	0.533885
Zm00001d002168	739.331	-0.138835	0.118158	-1.175	0.239996	0.405639
Zm00001d002169	713.281	0.103994	0.129562	0.802661	0.422171	0.595217
Zm00001d002172	97.1736	0.93654	0.249112	3.75951	0.000170244	0.000959515
Zm00001d002174	128.523	-0.201036	0.253886	-0.791835	0.428457	0.601036
Zm00001d002175	2310.61	-0.600696	0.130466	-4.60421	4.14e-06	3.41e-05
Zm00001d002178	4.90465	2.40849	1.03554	2.32584	0.0200272	0.0598349
Zm00001d002181	384.172	0.387189	0.212873	1.81888	0.0689304	0.160014
Zm00001d002182	58.8475	0.784097	0.337268	2.32485	0.0200802	0.0599495
Zm00001d002184	21.0482	-1.09469	0.489165	-2.23788	0.0252291	0.0720068
Zm00001d002185	63.7115	-0.00772554	0.313179	-0.0246681	0.98032	0.989868
Zm00001d002190	415.213	0.224174	0.176184	1.27239	0.203236	0.359888
Zm00001d002191	241.074	0.405757	0.351615	1.15398	0.248508	0.415895
Zm00001d002192	2.77038	-0.259468	1.52485	-0.170159	0.864885	0.926252
Zm00001d002200	123.047	-0.116808	0.275598	-0.423836	0.671685	0.796679
Zm00001d002216	46.1085	0.496105	0.427302	1.16102	0.245635	0.412539
Zm00001d002217	1.86162	3.95924	1.93634	2.0447	0.0408842	0.106126
Zm00001d002234	305.79	-0.707483	0.143198	-4.9406	7.79e-07	7.51e-06
Zm00001d002238	4.01985	-0.881462	0.986272	-0.893731	0.371466	0.54703
Zm00001d002240	1017.54	-0.528117	0.202177	-2.61215	0.00899739	0.0306814
Zm00001d002241	442.835	-0.36013	0.226128	-1.59259	0.111252	0.231504
Zm00001d002243	80.4316	-0.140194	0.234015	-0.599081	0.549119	0.704305
Zm00001d002244	692.408	0.131529	0.176518	0.745132	0.456192	0.626185
Zm00001d002246	392.099	-0.563777	0.184218	-3.06039	0.00221052	0.00914943
Zm00001d002247	1.50155	5.00035	2.0716	2.41376	0.0157889	0.0491019
Zm00001d002250	479.101	-0.0915429	0.290285	-0.315355	0.752492	0.853363
Zm00001d002252	28.9089	-1.89723	0.501095	-3.78617	0.000152987	0.000873487
Zm00001d002253	823.542	0.194806	0.286151	0.68078	0.496011	0.661176
Zm00001d002257	322.301	-0.356372	0.163515	-2.17944	0.0292987	0.0811663
Zm00001d002258	5771.07	-0.742159	0.167543	-4.42967	9.44e-06	7.25e-05
Zm00001d002259	178.151	0.219661	0.20123	1.09159	0.275012	0.446399
Zm00001d002260	36.2165	-2.46324	0.437285	-5.63304	1.77e-08	2.29e-07
Zm00001d002261	51.0954	-0.211659	0.396755	-0.533475	0.593705	0.739036
Zm00001d002266	769.025	-0.25881	0.186791	-1.38556	0.165881	0.311017
Zm00001d002267	936.183	-0.808164	0.127845	-6.32142	2.59e-10	4.39e-09
Zm00001d002272	218.304	0.332164	0.352315	0.942806	0.34578	0.521188
Zm00001d002274	14.5538	0.747795	0.586341	1.27536	0.202182	0.358523
Zm00001d002275	4397.72	-0.5972	0.220867	-2.7039	0.00685317	0.024295
Zm00001d002277	64.318	-0.562224	0.305782	-1.83864	0.0659681	0.154496
Zm00001d002282	96.1581	0.134206	0.297002	0.451869	0.651363	0.783263
Zm00001d002283	112.146	0.244034	0.214847	1.13585	0.256021	0.424196
Zm00001d002284	7.46636	0.502693	0.771567	0.651522	0.514709	0.676126
Zm00001d002287	45.0057	0.845461	0.603777	1.40029	0.161428	0.305027
Zm00001d002288	43.614	0.71815	0.413947	1.73488	0.0827617	0.184852
Zm00001d002292	333.402	-0.248809	0.198104	-1.25595	0.209134	0.367121
Zm00001d002296	236.654	0.668609	0.19721	3.39034	0.000698056	0.00334856
Zm00001d002301	656.032	-0.275281	0.162686	-1.6921	0.0906267	0.198102
Zm00001d002302	128.503	0.361082	0.299188	1.20687	0.227481	0.390152
Zm00001d002304	1.53883	2.07848	1.58954	1.3076	0.19101	0.343621
Zm00001d002309	14.5922	0.292341	0.55625	0.525556	0.599196	0.743536
Zm00001d002311	1.01361	-0.0180063	2.45927	-0.0073218	0.994158	0.997466
Zm00001d002312	189.983	-0.173103	0.290264	-0.596366	0.550931	0.705719
Zm00001d002314	91.0405	0.367838	0.285751	1.28727	0.198001	0.353013
Zm00001d002315	228.558	-0.435817	0.189872	-2.29532	0.0217146	0.0639212
Zm00001d002316	309.875	1.69137	0.260778	6.48585	8.82e-11	1.59e-09
Zm00001d002317	972.003	1.62264	0.299809	5.41226	6.22e-08	7.38e-07
Zm00001d002323	1121.97	1.24438	0.172708	7.20511	5.8e-13	1.44e-11
Zm00001d002325	7156.62	0.42694	0.169677	2.5162	0.0118629	0.038787
Zm00001d002326	666.088	-1.02737	0.19603	-5.24088	1.6e-07	1.76e-06
Zm00001d002332	924.49	-0.168714	0.243416	-0.69311	0.488241	0.653993
Zm00001d002334	883.997	-0.97404	0.143075	-6.80791	9.9e-12	2.05e-10
Zm00001d002338	41.6264	0.113823	0.447831	0.254164	0.799369	0.883707
Zm00001d002339	210.056	0.460544	0.273722	1.68253	0.092467	0.201393
Zm00001d002340	325.919	0.130658	0.157467	0.829752	0.406679	0.580889
Zm00001d002341	2448.23	0.00289685	0.135619	0.0213603	0.982958	0.991477
Zm00001d002343	24.3149	-0.681631	0.460926	-1.47883	0.139186	0.274061
Zm00001d002344	343.636	0.0108985	0.192365	0.0566554	0.95482	0.976676
Zm00001d002345	231.863	-0.817884	0.182938	-4.47082	7.79e-06	6.08e-05
Zm00001d002347	9844.09	-2.37929	0.200193	-11.885	1.42e-32	2.21e-30
Zm00001d002348	1.12268	-2.59515	2.1561	-1.20363	0.228732	0.391775
Zm00001d002349	61.9441	-0.924087	0.382206	-2.41777	0.0156159	0.0486742
Zm00001d002350	1405.53	-0.0195962	0.21557	-0.090904	0.927569	0.962179
Zm00001d002352	115.008	0.619312	0.285299	2.17075	0.0299502	0.082682
Zm00001d002353	2480.2	-0.60476	0.182897	-3.30656	0.000944505	0.00437231
Zm00001d002356	161.803	0.318056	0.209638	1.51717	0.129225	0.258902
Zm00001d002357	81.0494	-0.172175	0.252997	-0.680542	0.496161	0.661206
Zm00001d002358	1519.89	0.61203	0.181437	3.37324	0.000742881	0.0035408
Zm00001d002359	258.344	0.0205353	0.280036	0.0733309	0.941543	0.970039
Zm00001d002362	415.379	1.09723	0.15795	6.9467	3.74e-12	8.17e-11
Zm00001d002365	24.5707	4.23818	0.558	7.59531	3.07e-14	9.02e-13
Zm00001d002366	1009.79	0.155324	0.133453	1.16388	0.244471	0.411379
Zm00001d002369	157.932	-0.108205	0.217219	-0.498138	0.618387	0.758531
Zm00001d002371	987.374	0.169886	0.130973	1.29711	0.194594	0.348728
Zm00001d002372	169.699	2.59715	0.233853	11.1059	1.17e-28	1.37e-26
Zm00001d002373	592.931	0.615513	0.154908	3.97341	7.08e-05	0.000442542
Zm00001d002374	10.6671	-0.0158827	0.946852	-0.0167742	0.986617	0.993202
Zm00001d002377	74.0006	0.335055	0.322895	1.03766	0.299428	0.472697
Zm00001d002382	109.668	0.0664964	0.228717	0.290737	0.771253	0.86516
Zm00001d002383	6.06775	-0.288591	1.12616	-0.256261	0.797749	0.882627
Zm00001d002384	1509.59	-0.415111	0.122814	-3.38	0.000724862	0.00346293
Zm00001d002386	319.845	-0.101635	0.166434	-0.61066	0.541425	0.698569
Zm00001d002387	137.217	0.529266	0.202417	2.61473	0.00892985	0.0304813
Zm00001d002388	536.816	-0.271005	0.151542	-1.78832	0.0737248	0.168392
Zm00001d002390	555.194	0.39686	0.206796	1.91908	0.0549737	0.133971
Zm00001d002391	431.211	-0.211704	0.229177	-0.923756	0.355613	0.53119
Zm00001d002393	1.25108	1.33972	1.81259	0.73912	0.459834	0.629282
Zm00001d002395	625.865	0.17808	0.189902	0.937747	0.348374	0.523891
Zm00001d002402	126.756	-0.0237963	0.265087	-0.0897677	0.928472	0.962728
Zm00001d002403	226.227	-0.204565	0.240008	-0.852326	0.394033	0.568515
Zm00001d002406	166.462	-0.213582	0.239404	-0.892143	0.372316	0.547915
Zm00001d002410	68.4699	-0.595312	0.457324	-1.30173	0.193009	0.346521
Zm00001d002412	1.02468	1.72199	2.27775	0.756005	0.449646	0.620084
Zm00001d002415	70.6783	-0.381034	0.309546	-1.23094	0.218344	0.379035
Zm00001d002416	1326.13	1.21176	0.139543	8.68378	3.83e-18	1.75e-16
Zm00001d002419	212.026	-0.124276	0.175973	-0.706221	0.48005	0.646921
Zm00001d002420	73.2785	1.13214	0.309896	3.6533	0.000258892	0.00139211
Zm00001d002421	405.817	1.3306	0.253075	5.25776	1.46e-07	1.61e-06
Zm00001d002424	23.7605	0.808073	0.586747	1.37721	0.168448	0.314541
Zm00001d002426	3691.47	0.0232501	0.138019	0.168456	0.866224	0.927021
Zm00001d002428	202.306	0.0453076	0.26937	0.168199	0.866427	0.92719
Zm00001d002429	59.594	-0.0534617	0.307994	-0.17358	0.862195	0.924556
Zm00001d002432	0.965378	-2.02943	2.38224	-0.851898	0.394271	0.568758
Zm00001d002433	273.298	-0.699509	0.166488	-4.20155	2.65e-05	0.000183619
Zm00001d002436	2122.9	4.11993	0.197613	20.8484	1.57e-96	5.41e-93
Zm00001d002437	1.65349	-0.879512	1.45326	-0.605199	0.545047	0.701528
Zm00001d002439	225.254	-1.54889	0.308362	-5.02297	5.09e-07	5.1e-06
Zm00001d002440	642.396	-0.486784	0.133126	-3.65658	0.000255603	0.00137766
Zm00001d002441	14.7142	0.283056	0.60262	0.469708	0.638564	0.773653
Zm00001d002444	81.7089	0.233042	0.387708	0.601076	0.547789	0.703279
Zm00001d002446	1166.19	-1.0144	0.216358	-4.68851	2.75e-06	2.37e-05
Zm00001d002451	719.128	-1.19868	0.229433	-5.22453	1.75e-07	1.91e-06
Zm00001d002454	1246.55	0.302299	0.170113	1.77705	0.0755608	0.171559
Zm00001d002455	77.6601	0.983352	0.261985	3.75347	0.000174401	0.000979196
Zm00001d002456	203.598	0.871245	0.175261	4.97114	6.66e-07	6.53e-06
Zm00001d002457	72.4225	0.896638	0.236393	3.79299	0.000148845	0.000852198
Zm00001d002462	273.225	-0.0718329	0.353233	-0.203358	0.838855	0.909461
Zm00001d002476	37.882	-1.18358	0.386551	-3.0619	0.00219935	0.00911602
Zm00001d002477	1.83099	0.799588	1.45836	0.548277	0.583502	0.73133
Zm00001d002478	291.83	0.460506	0.170482	2.7012	0.00690892	0.0244795
Zm00001d002479	3.42275	0.45028	1.01446	0.443863	0.657141	0.787278
Zm00001d002483	36.4746	0.244142	0.362619	0.673275	0.500772	0.664491
Zm00001d002485	482.029	-0.458007	0.163185	-2.80667	0.0050056	0.0185493
Zm00001d002489	631.194	0.209043	0.196038	1.06634	0.28627	0.458709
Zm00001d002490	3680.37	0.557512	0.150183	3.71223	0.000205445	0.00113707
Zm00001d002491	127.908	-0.293741	0.23113	-1.27089	0.203769	0.360374
Zm00001d002498	2.04361	0.0983525	1.59993	0.0614731	0.950982	0.974833
Zm00001d002499	245.302	-0.137283	0.206198	-0.665781	0.505551	0.668444
Zm00001d002501	906.335	-0.0985391	0.197271	-0.499512	0.617419	0.757818
Zm00001d002503	1705.07	0.0742809	0.277072	0.268093	0.788628	0.87701
Zm00001d002504	150.327	0.418588	0.1965	2.13022	0.0331534	0.0898278
Zm00001d002511	324.548	0.461286	0.200482	2.30088	0.0213985	0.0631622
Zm00001d002512	76.0895	-0.938131	0.354874	-2.64356	0.00820387	0.0283414
Zm00001d002514	293.82	-0.651653	0.170793	-3.81545	0.000135937	0.000786161
Zm00001d002520	481.058	2.57466	0.214539	12.0009	3.51e-33	5.75e-31
Zm00001d002521	15.0834	-0.874193	0.665388	-1.31381	0.188911	0.341086
Zm00001d002523	131.971	-1.09373	0.291305	-3.7546	0.000173617	0.000975531
Zm00001d002530	12.6916	-3.14195	0.762116	-4.12267	3.75e-05	0.000251135
Zm00001d002532	2793.56	-0.447327	0.135421	-3.30322	0.000955809	0.00441769
Zm00001d002534	8.13068	0.317852	0.796527	0.399047	0.689859	0.809795
Zm00001d002537	290.301	1.22589	0.153227	8.0005	1.24e-15	4.26e-14
Zm00001d002538	421.274	0.322174	0.171303	1.88073	0.0600092	0.143476
Zm00001d002539	82.1557	0.226754	0.292609	0.774938	0.438376	0.610503
Zm00001d002540	307.241	0.117965	0.179736	0.656325	0.511615	0.673625
Zm00001d002542	213.664	-1.02967	0.223319	-4.61076	4.01e-06	3.31e-05
Zm00001d002544	12.4619	1.27183	0.588678	2.16049	0.0307347	0.0844282
Zm00001d002546	4.06691	-2.4206	1.08948	-2.2218	0.0262969	0.0744523
Zm00001d002548	118.77	-0.852523	0.245396	-3.47407	0.000512632	0.00254718
Zm00001d002549	208.839	2.84922	0.263843	10.7989	3.48e-27	3.57e-25
Zm00001d002550	12015.1	0.761372	0.162525	4.68464	2.8e-06	2.41e-05
Zm00001d002553	58.56	-1.07997	0.364986	-2.95893	0.00308713	0.0122307
Zm00001d002558	1.45402	0.372849	1.86969	0.199417	0.841936	0.911541
Zm00001d002562	101.147	-0.113257	0.23304	-0.485998	0.626968	0.7651
Zm00001d002564	165.416	-0.902065	0.699109	-1.29031	0.196944	0.351716
Zm00001d002565	2170.89	-1.81148	0.249182	-7.26968	3.6e-13	9.19e-12
Zm00001d002570	4.16549	3.30163	1.26777	2.60429	0.00920656	0.031255
Zm00001d002572	3.3211	2.26531	1.24526	1.81915	0.0688887	0.159966
Zm00001d002573	679.355	-0.518637	0.181145	-2.86311	0.00419504	0.0159264
Zm00001d002576	243.55	-0.986471	0.201977	-4.88408	1.04e-06	9.75e-06
Zm00001d002579	55.2342	-0.294174	0.401715	-0.732294	0.463989	0.632824
Zm00001d002580	408.531	0.272632	0.210562	1.29478	0.195396	0.349648
Zm00001d002585	553.907	0.733585	0.117343	6.25163	4.06e-10	6.68e-09
Zm00001d002590	7.31265	-6.51079	1.55664	-4.18258	2.88e-05	0.000198041
Zm00001d002591	3447.33	-0.717703	0.172764	-4.15424	3.26e-05	0.000222104
Zm00001d002593	10.6183	-0.229243	0.728078	-0.31486	0.752868	0.853595
Zm00001d002594	25.4373	-1.58641	0.519192	-3.05554	0.00224653	0.00927985
Zm00001d002597	148.72	0.0651372	0.203761	0.319674	0.749215	0.850719
Zm00001d002598	461.907	-0.124333	0.15117	-0.822474	0.410807	0.584732
Zm00001d002600	194.573	0.948012	0.384908	2.46296	0.0137796	0.0439277
Zm00001d002602	363.129	-0.25292	0.13985	-1.80852	0.0705262	0.162747
Zm00001d002603	1233.28	-0.487749	0.139316	-3.50103	0.000463463	0.00233374
Zm00001d002609	2.2862	1.25181	1.38949	0.900917	0.367633	0.543235
Zm00001d002610	78.1203	-0.199556	0.361136	-0.552577	0.580553	0.729276
Zm00001d002613	5.30826	-2.00907	1.19458	-1.68182	0.0926028	0.201587
Zm00001d002615	195.88	0.0557471	0.208557	0.2673	0.789239	0.8775
Zm00001d002616	14.006	0.0279986	0.500292	0.0559646	0.95537	0.977014
Zm00001d002617	407.401	0.0872783	0.234591	0.372044	0.70986	0.822771
Zm00001d002618	13.8551	-2.91183	0.745714	-3.90475	9.43e-05	0.000566484
Zm00001d002620	14.2531	-2.72899	0.883721	-3.08806	0.00201466	0.00845253
Zm00001d002621	260.44	-0.0228979	0.257124	-0.0890539	0.929039	0.963158
Zm00001d002624	155.26	1.6116	0.236345	6.81885	9.18e-12	1.92e-10
Zm00001d002625	1145.16	-0.0119446	0.129525	-0.0922187	0.926524	0.961677
Zm00001d002626	30.6869	-1.06393	0.501911	-2.11976	0.0340259	0.0917453
Zm00001d002630	45.7713	-1.70663	0.436821	-3.90693	9.35e-05	0.000562066
Zm00001d002631	105.894	1.05216	0.316057	3.32902	0.000871525	0.00408682
Zm00001d002632	371.43	-0.791847	0.251027	-3.15443	0.00160813	0.00694349
Zm00001d002639	295.639	-0.393486	0.212162	-1.85465	0.0636462	0.150013
Zm00001d002640	56.9618	-0.401953	0.342428	-1.17383	0.240462	0.406292
Zm00001d002641	239.949	1.01365	0.286282	3.54073	0.000399022	0.00204984
Zm00001d002650	654.43	0.0897647	0.154295	0.581773	0.560719	0.71363
Zm00001d002654	906.323	-0.608099	0.155854	-3.90173	9.55e-05	0.000571604
Zm00001d002656	211.195	0.20146	0.179454	1.12263	0.261595	0.430385
Zm00001d002658	171.763	0.45073	0.29697	1.51776	0.129075	0.258803
Zm00001d002659	279.231	-0.237355	0.159623	-1.48697	0.137023	0.270968
Zm00001d002661	95.2165	0.468998	0.240946	1.94649	0.0515961	0.127477
Zm00001d002663	318.716	-0.341417	0.206526	-1.65314	0.0983023	0.211116
Zm00001d002668	53.2785	-0.258176	0.363225	-0.710789	0.477215	0.644706
Zm00001d002669	1.67179	-1.75215	1.50288	-1.16586	0.243669	0.410466
Zm00001d002673	99.396	-0.0947715	0.226689	-0.418069	0.675897	0.799648
Zm00001d002674	23.5502	0.19663	0.55781	0.352504	0.724461	0.832713
Zm00001d002676	78.2598	0.102874	0.277481	0.370744	0.710828	0.823557
Zm00001d002677	281.989	0.248476	0.222401	1.11724	0.26389	0.433262
Zm00001d002679	94.495	-0.505703	0.290227	-1.74244	0.0814319	0.182376
Zm00001d002682	285.726	0.0123697	0.16814	0.0735677	0.941354	0.970032
Zm00001d002684	287.149	0.286366	0.160655	1.78249	0.0746695	0.170004
Zm00001d002685	393.711	0.981161	0.148311	6.61557	3.7e-11	6.98e-10
Zm00001d002687	10.0901	0.950902	0.673912	1.41102	0.158239	0.300845
Zm00001d002688	171.124	0.675536	0.323006	2.0914	0.0364922	0.0969862
Zm00001d002693	139.756	-0.0296603	0.251141	-0.118102	0.905987	0.949884
Zm00001d002694	102.92	0.413497	0.285997	1.44581	0.14823	0.287257
Zm00001d002700	767.869	-3.06308	0.323936	-9.45584	3.2e-21	2.03e-19
Zm00001d002703	327.841	-0.148715	0.210274	-0.707244	0.479415	0.646501
Zm00001d002704	1724.7	0.295639	0.20613	1.43424	0.151504	0.291767
Zm00001d002705	170.944	0.468385	0.224205	2.0891	0.0366989	0.0974475
Zm00001d002708	256.98	0.276866	0.173785	1.59315	0.111128	0.231305
Zm00001d002711	274.798	0.145305	0.16894	0.860101	0.389734	0.564236
Zm00001d002712	4.79412	-0.229364	0.866297	-0.264764	0.791191	0.878768
Zm00001d002713	38.1834	0.174518	0.323084	0.540163	0.589085	0.735801
Zm00001d002715	430.788	0.43034	0.274045	1.57033	0.116339	0.239323
Zm00001d002716	797.52	0.439985	0.130416	3.37372	0.000741604	0.00353624
Zm00001d002718	280.723	-0.693498	0.163983	-4.22908	2.35e-05	0.000164587
Zm00001d002721	1.83175	-3.27389	2.17429	-1.50573	0.132136	0.263326
Zm00001d002727	14.9415	0.622388	0.520883	1.19487	0.232137	0.39606
Zm00001d002730	602.506	0.0893898	0.17161	0.520888	0.602445	0.745712
Zm00001d002733	155.692	-0.364927	0.325681	-1.1205	0.262499	0.431563
Zm00001d002734	980.58	-0.0151494	0.228048	-0.0664306	0.947035	0.972722
Zm00001d002735	51.6068	-0.0769939	0.45085	-0.170775	0.864401	0.925839
Zm00001d002736	6.67039	-2.15448	1.08317	-1.98905	0.0466955	0.118013
Zm00001d002737	1452.96	0.0963002	0.111946	0.860238	0.389658	0.564197
Zm00001d002739	344.339	-2.19264	0.555677	-3.9459	7.95e-05	0.000489318
Zm00001d002740	23.6757	0.958434	0.405859	2.36149	0.0182015	0.0553025
Zm00001d002742	155.788	-0.29437	0.221897	-1.32661	0.184639	0.335618
Zm00001d002748	37.5344	-3.12688	0.460844	-6.78512	1.16e-11	2.38e-10
Zm00001d002751	57.4458	0.0137399	0.311403	0.0441225	0.964807	0.981622
Zm00001d002755	5.95994	-0.199591	0.819029	-0.243692	0.807469	0.888945
Zm00001d002756	499.907	-0.484266	0.158054	-3.06392	0.00218459	0.00906579
Zm00001d002757	49.1587	-0.553241	0.305109	-1.81326	0.0697924	0.161524
Zm00001d002758	217.7	-1.36564	0.169353	-8.06391	7.39e-16	2.63e-14
Zm00001d002759	1847.32	-0.698299	0.152668	-4.57398	4.79e-06	3.9e-05
Zm00001d002762	335.503	0.166028	0.207306	0.800885	0.423198	0.596136
Zm00001d002770	949.11	1.10226	0.246264	4.47595	7.61e-06	5.96e-05
Zm00001d002771	21.8288	0.0990069	0.50295	0.196852	0.843943	0.9131
Zm00001d002773	17.4297	1.01771	0.591663	1.72009	0.0854167	0.189447
Zm00001d002774	12.1492	-3.71492	0.873523	-4.2528	2.11e-05	0.000150015
Zm00001d002775	817.625	0.309142	0.156756	1.97212	0.0485962	0.121816
Zm00001d002776	26.4539	2.78765	0.591609	4.71197	2.45e-06	2.13e-05
Zm00001d002778	203.89	-0.667528	0.202118	-3.30267	0.000957694	0.00442442
Zm00001d002781	1368.65	0.352511	0.329711	1.06915	0.285002	0.457174
Zm00001d002783	3.12477	4.55485	1.72787	2.63611	0.00838613	0.0288722
Zm00001d002787	203.711	0.795516	0.281261	2.82839	0.00467827	0.017535
Zm00001d002788	226.793	1.08666	0.217386	4.99877	5.77e-07	5.72e-06
Zm00001d002789	1323.98	2.01715	0.138146	14.6016	2.74e-48	1.2e-45
Zm00001d002791	151.543	-0.191453	0.249599	-0.767043	0.443056	0.614568
Zm00001d002794	13.3885	-0.88761	0.689166	-1.28795	0.197764	0.352691
Zm00001d002798	688.017	-2.27615	0.255327	-8.91463	4.89e-19	2.47e-17
Zm00001d002799	180.086	-1.8632	0.223115	-8.35085	6.78e-17	2.66e-15
Zm00001d002801	92.036	1.02685	0.244571	4.19856	2.69e-05	0.000185877
Zm00001d002802	128.424	-2.75747	0.286542	-9.62328	6.38e-22	4.34e-20
Zm00001d002803	1.48782	-0.177282	1.54114	-0.115032	0.908419	0.951409
Zm00001d002806	13.5254	-0.509691	0.580519	-0.877992	0.379948	0.555062
Zm00001d002810	117.534	0.365779	0.196183	1.86448	0.062255	0.14761
Zm00001d002811	502.795	-1.14894	0.199934	-5.74661	9.11e-09	1.23e-07
Zm00001d002812	178.722	-0.979939	0.222356	-4.40707	1.05e-05	7.97e-05
Zm00001d002816	3.79831	6.5182	4.25128	1.53323	0.125219	0.252843
Zm00001d002817	38.8491	-0.475712	0.414278	-1.14829	0.250848	0.418384
Zm00001d002819	740.334	0.603006	0.142995	4.21698	2.48e-05	0.00017249
Zm00001d002820	84.5145	-1.9068	0.356843	-5.34353	9.12e-08	1.05e-06
Zm00001d002822	22615.1	2.18912	0.154827	14.1392	2.18e-45	8.01e-43
Zm00001d002823	3051.76	1.13338	0.205984	5.50227	3.75e-08	4.6e-07
Zm00001d002824	390.866	0.638167	0.180281	3.53985	0.000400356	0.00205567
Zm00001d002825	154.958	-1.0034	0.27354	-3.66823	0.00024424	0.00132369
Zm00001d002827	136.457	0.333738	0.190906	1.74818	0.0804333	0.18067
Zm00001d002830	441.033	-0.534965	0.170903	-3.13023	0.00174672	0.00747299
Zm00001d002834	204.245	0.912443	0.304327	2.99824	0.00271548	0.0109491
Zm00001d002836	243.639	0.138354	0.301196	0.459348	0.645984	0.778887
Zm00001d002842	2161.27	0.082188	0.202566	0.405734	0.684938	0.806258
Zm00001d002847	394.779	0.269857	0.289242	0.932979	0.350831	0.526437
Zm00001d002848	640.424	-1.0676	0.189385	-5.63721	1.73e-08	2.23e-07
Zm00001d002850	30.4427	-0.575164	0.397753	-1.44604	0.148167	0.2872
Zm00001d002851	112.192	-1.013	0.219319	-4.61886	3.86e-06	3.2e-05
Zm00001d002853	683.616	0.511402	0.1279	3.99847	6.38e-05	0.000403226
Zm00001d002854	2883.43	0.317314	0.185401	1.7115	0.0869892	0.192149
Zm00001d002856	244.127	0.733709	0.200195	3.66496	0.000247372	0.00133855
Zm00001d002857	174.373	0.123048	0.206924	0.594651	0.552077	0.706516
Zm00001d002859	967.674	-1.0364	0.188639	-5.4941	3.93e-08	4.8e-07
Zm00001d002860	4.27943	-3.38171	1.45191	-2.32914	0.0198516	0.0594208
Zm00001d002864	544.213	0.295353	0.152711	1.93407	0.0531044	0.130201
Zm00001d002865	250.158	-1.15488	0.199017	-5.80293	6.52e-09	9.06e-08
Zm00001d002867	24.2138	-1.19398	0.498573	-2.3948	0.0166292	0.0513433
Zm00001d002868	257.893	-0.568192	0.241495	-2.35281	0.0186324	0.0564285
Zm00001d002869	4.02719	1.21801	1.09525	1.11209	0.266101	0.435863
Zm00001d002870	24.4473	1.80743	0.463158	3.90241	9.52e-05	0.00057033
Zm00001d002871	3439.48	-0.626868	0.119106	-5.26312	1.42e-07	1.57e-06
Zm00001d002872	14.6442	0.649576	0.567553	1.14452	0.252408	0.420102
Zm00001d002873	673.291	0.226134	0.200439	1.12819	0.259238	0.427634
Zm00001d002875	231.584	0.108722	0.354675	0.306541	0.759193	0.857516
Zm00001d002876	31.1255	0.764771	0.374974	2.03953	0.0413973	0.107147
Zm00001d002878	90.3516	-0.353269	0.308909	-1.1436	0.252789	0.420464
Zm00001d002879	19.0682	0.134607	0.515946	0.260894	0.794174	0.880753
Zm00001d002880	427.965	0.548178	0.14166	3.86968	0.000108977	0.000643244
Zm00001d002882	302.864	0.0949179	0.199933	0.474748	0.634966	0.770645
Zm00001d002893	43.3062	-1.41186	0.35987	-3.92325	8.74e-05	0.000529947
Zm00001d002896	2073.3	-1.0709	0.16847	-6.35662	2.06e-10	3.56e-09
Zm00001d002897	0.943977	4.50806	3.50791	1.28511	0.198753	0.353971
Zm00001d002898	10.1527	1.49626	0.752099	1.98945	0.0466516	0.11796
Zm00001d002899	33.68	1.90947	0.620682	3.07641	0.0020951	0.00873666
Zm00001d002901	91.5716	2.77778	0.392238	7.08189	1.42e-12	3.33e-11
Zm00001d002905	88.0122	-2.08579	0.300618	-6.93834	3.97e-12	8.64e-11
Zm00001d002919	300.103	-0.248338	0.184514	-1.3459	0.178333	0.327353
Zm00001d002925	120.694	-0.762634	0.21488	-3.54912	0.000386516	0.00199324
Zm00001d002928	19.5027	-1.61813	0.539903	-2.99707	0.0027259	0.0109818
Zm00001d002929	2.80455	-0.929725	1.4675	-0.633544	0.526379	0.686047
Zm00001d002933	413.263	0.256652	0.218159	1.17644	0.239417	0.405026
Zm00001d002936	207.011	0.59875	0.223997	2.67303	0.00751702	0.026286
Zm00001d002937	906.381	-0.0952639	0.121936	-0.781262	0.434648	0.606993
Zm00001d002939	2452.66	-1.66693	0.132363	-12.5936	2.29e-36	4.63e-34
Zm00001d002940	64.74	-0.501925	0.361662	-1.38783	0.165189	0.310115
Zm00001d002941	81.6697	-0.782533	0.256022	-3.05651	0.00223932	0.0092556
Zm00001d002942	422.509	-0.029863	0.137125	-0.217779	0.827601	0.902519
Zm00001d002943	2656.55	0.637724	0.164681	3.87248	0.000107733	0.000636813
Zm00001d002944	606.082	-0.216291	0.154813	-1.39712	0.162379	0.306178
Zm00001d002945	689.254	-0.197793	0.173896	-1.13743	0.255361	0.423572
Zm00001d002946	336.105	0.404465	0.155395	2.60282	0.00924612	0.0313479
Zm00001d002950	86.7272	-0.155063	0.252811	-0.613354	0.539643	0.696749
Zm00001d002953	787.563	0.630726	0.11413	5.52637	3.27e-08	4.06e-07
Zm00001d002954	55.7261	-0.0822439	0.289502	-0.284087	0.776344	0.86879
Zm00001d002956	256.696	0.370846	0.19613	1.89082	0.0586483	0.140991
Zm00001d002961	96.684	0.0157043	0.248865	0.063104	0.949684	0.974035
Zm00001d002962	65.5605	-0.963404	0.392282	-2.4559	0.0140533	0.044593
Zm00001d002964	75.0155	-0.862493	0.380792	-2.265	0.0235127	0.0682008
Zm00001d002965	143.42	0.279162	0.367409	0.759814	0.447366	0.618451
Zm00001d002966	4.65242	1.3516	0.994706	1.35879	0.174213	0.321923
Zm00001d002969	670.614	-0.396002	0.227073	-1.74394	0.0811694	0.181907
Zm00001d002971	785.656	0.461523	0.170117	2.71298	0.00666816	0.0237367
Zm00001d002974	109.884	1.76531	0.248696	7.09825	1.26e-12	2.97e-11
Zm00001d002978	435.08	0.357925	0.132201	2.70743	0.00678058	0.0240662
Zm00001d002979	2.69511	3.09295	1.54489	2.00205	0.045279	0.115246
Zm00001d002980	198.71	-0.05983	0.19448	-0.307641	0.758356	0.857282
Zm00001d002984	2.80328	-0.169692	1.38559	-0.122469	0.902527	0.947656
Zm00001d002989	22.9713	-3.32034	0.612728	-5.41894	6e-08	7.13e-07
Zm00001d002992	528.113	-1.62907	0.334739	-4.86668	1.13e-06	1.05e-05
Zm00001d002993	590.86	1.49177	0.199319	7.48434	7.19e-14	2e-12
Zm00001d002999	269.063	0.249793	0.243873	1.02428	0.305705	0.479227
Zm00001d003003	8.44897	-0.187598	0.6555	-0.286191	0.774732	0.867551
Zm00001d003005	292.177	-1.08267	0.218139	-4.96319	6.93e-07	6.77e-06
Zm00001d003006	1949.39	-1.46731	0.166881	-8.79254	1.46e-18	6.99e-17
Zm00001d003007	230.905	0.0987999	0.193831	0.509721	0.610247	0.752374
Zm00001d003009	56.7166	2.24609	0.473311	4.74549	2.08e-06	1.84e-05
Zm00001d003013	2.41934	-4.17371	1.80688	-2.30989	0.0208941	0.0619129
Zm00001d003014	165.027	-0.327704	0.268828	-1.21901	0.22284	0.384722
Zm00001d003015	602.033	-0.426681	0.213856	-1.99518	0.046023	0.116674
Zm00001d003017	40.9367	0.0466293	0.442494	0.105378	0.916076	0.95584
Zm00001d003019	160.7	-0.374108	0.301041	-1.24271	0.213973	0.373452
Zm00001d003021	10.4345	-1.13831	0.680168	-1.67356	0.0942162	0.204429
Zm00001d003022	2.10924	-2.91368	1.64261	-1.77381	0.0760939	0.172408
Zm00001d003023	13.9677	-0.283891	0.575873	-0.492975	0.62203	0.761313
Zm00001d003024	24.5644	0.308468	0.528214	0.583982	0.559232	0.712398
Zm00001d003031	232.314	-0.185887	0.204098	-0.91077	0.362417	0.537973
Zm00001d003034	151.171	-0.0246361	0.218505	-0.112748	0.91023	0.952588
Zm00001d003035	174.901	-0.918898	0.2507	-3.66533	0.000247018	0.00133699
Zm00001d003037	14.621	0.214028	0.638389	0.335264	0.737426	0.84282
Zm00001d003039	4.02966	-0.163094	1.17373	-0.138954	0.889487	0.940917
Zm00001d003040	13.712	-0.659519	0.572464	-1.15207	0.249292	0.416768
Zm00001d003041	204.537	0.687468	0.247882	2.77336	0.00554801	0.0202604
Zm00001d003047	102.75	-0.551663	0.24447	-2.25656	0.0240355	0.0693363
Zm00001d003048	584.664	-0.436123	0.245365	-1.77744	0.0754952	0.171429
Zm00001d003049	159.879	-0.0547386	0.209338	-0.261484	0.793719	0.880588
Zm00001d003051	2.59969	2.8924	1.71521	1.68633	0.0917326	0.200094
Zm00001d003059	53.3293	2.24268	0.373909	5.99794	2e-09	2.98e-08
Zm00001d003062	3.33634	-1.5686	1.01954	-1.53853	0.123918	0.250881
Zm00001d003066	396.616	1.02493	0.203821	5.02861	4.94e-07	4.97e-06
Zm00001d003067	16.6906	0.6832	0.507813	1.34538	0.178503	0.327532
Zm00001d003068	382.758	-2.56195	0.803301	-3.18928	0.00142627	0.00623144
Zm00001d003069	1.56986	0.848004	2.00834	0.422241	0.672849	0.797508
Zm00001d003071	37.1756	-0.703609	0.393395	-1.78856	0.0736863	0.16836
Zm00001d003072	42.4242	-0.740894	0.348838	-2.12389	0.0336794	0.0910135
Zm00001d003076	307.195	0.0857451	0.141034	0.607975	0.543204	0.700163
Zm00001d003081	531.003	-1.07838	0.195362	-5.51992	3.39e-08	4.19e-07
Zm00001d003083	401.236	0.620429	0.156449	3.96569	7.32e-05	0.000454502
Zm00001d003084	139.253	0.197045	0.222871	0.88412	0.376632	0.552124
Zm00001d003086	347.893	-2.30035	0.186681	-12.3223	6.87e-35	1.2e-32
Zm00001d003087	118.561	-0.414094	0.337559	-1.22673	0.219923	0.380996
Zm00001d003088	36.4419	0.521753	0.457188	1.14122	0.253777	0.421631
Zm00001d003089	122.037	-0.719345	0.232759	-3.09051	0.00199814	0.00839179
Zm00001d003091	104.499	-0.982634	0.387321	-2.537	0.0111807	0.0369463
Zm00001d003102	75.0203	-0.562218	0.412873	-1.36172	0.173286	0.320612
Zm00001d003103	370.245	-0.593158	0.2162	-2.74356	0.00607773	0.0219113
Zm00001d003104	73.2028	-0.825052	0.336001	-2.45551	0.0140686	0.0446346
Zm00001d003106	1921.88	-0.04472	0.126195	-0.354373	0.72306	0.831799
Zm00001d003108	49.9965	-0.897358	0.398722	-2.25059	0.0244118	0.0702057
Zm00001d003109	171.295	-0.326809	0.276652	-1.1813	0.237485	0.402649
Zm00001d003110	13.0554	0.349145	0.697549	0.500531	0.616701	0.757168
Zm00001d003112	456.782	1.2642	0.217189	5.82072	5.86e-09	8.21e-08
Zm00001d003114	210.141	-7.34e-05	0.345677	-0.000212318	0.999831	0.999831
Zm00001d003116	1047.4	-0.322794	0.21152	-1.52607	0.126993	0.255624
Zm00001d003119	348.003	0.0699855	0.196947	0.355352	0.722326	0.831326
Zm00001d003123	491.368	0.229408	0.148064	1.54938	0.12129	0.247016
Zm00001d003124	27.7774	-0.343693	0.329781	-1.04219	0.297326	0.470495
Zm00001d003125	67.7779	2.13783	0.299381	7.14081	9.28e-13	2.21e-11
Zm00001d003127	770.497	0.333848	0.22298	1.49721	0.134338	0.266759
Zm00001d003128	46.387	-0.178029	0.339541	-0.524324	0.600053	0.744195
Zm00001d003129	1059.8	-0.366348	0.137602	-2.66238	0.00775899	0.0270129
Zm00001d003140	106.453	1.58014	0.38831	4.06927	4.72e-05	0.000308909
Zm00001d003144	97.8219	-1.40018	0.298657	-4.68827	2.76e-06	2.37e-05
Zm00001d003147	1610.63	0.563653	0.11404	4.94258	7.71e-07	7.45e-06
Zm00001d003148	52.8114	0.0749346	0.311135	0.240843	0.809677	0.890321
Zm00001d003149	10.7569	0.374086	0.568198	0.658373	0.510299	0.672606
Zm00001d003151	9.92241	1.78104	0.730256	2.43892	0.0147312	0.0463444
Zm00001d003153	1.37417	2.86704	2.31737	1.2372	0.216014	0.376025
Zm00001d003155	5.02495	0.242872	0.978788	0.248135	0.80403	0.887033
Zm00001d003157	26620.2	-0.24333	0.0992267	-2.45226	0.0141961	0.0449422
Zm00001d003161	215.85	0.965773	0.222956	4.33167	1.48e-05	0.000109148
Zm00001d003162	5391.39	-0.680437	0.212441	-3.20294	0.00136031	0.00599026
Zm00001d003164	4.50803	-2.39012	1.21722	-1.96359	0.0495772	0.123778
Zm00001d003166	312.907	-0.451037	0.192051	-2.34853	0.0188476	0.056969
Zm00001d003167	35.1667	0.180743	0.326498	0.553579	0.579867	0.728547
Zm00001d003175	1.30617	-1.28988	2.14693	-0.6008	0.547973	0.703317
Zm00001d003179	103.648	-0.0177505	0.224977	-0.0788993	0.937113	0.967403
Zm00001d003180	9.70762	-0.401593	0.606316	-0.662349	0.507748	0.670624
Zm00001d003181	162.388	-0.452409	0.249057	-1.81648	0.0692962	0.160701
Zm00001d003182	322.56	-0.505211	0.301802	-1.67398	0.0941341	0.204316
Zm00001d003183	7.01821	-1.61974	0.948378	-1.7079	0.0876548	0.193391
Zm00001d003184	2.17272	-4.77556	2.0572	-2.3214	0.0202655	0.0604503
Zm00001d003188	1.59289	-0.0920746	1.52649	-0.060318	0.951902	0.975242
Zm00001d003190	224.65	0.0257306	0.414618	0.0620586	0.950516	0.9745
Zm00001d003193	39.7914	-0.246501	0.358092	-0.688375	0.491217	0.656864
Zm00001d003195	8125.95	-0.591345	0.211343	-2.79803	0.00514156	0.0189882
Zm00001d003196	423.807	0.514453	0.130273	3.94905	7.85e-05	0.000483206
Zm00001d003197	85.0803	0.207261	0.297381	0.696956	0.48583	0.651993
Zm00001d003198	170.571	0.668702	0.277925	2.40606	0.0161257	0.0500135
Zm00001d003199	325.931	0.341466	0.178567	1.91226	0.0558428	0.13572
Zm00001d003203	252.339	0.156143	0.194714	0.801909	0.422606	0.595679
Zm00001d003207	239.221	0.0271047	0.164776	0.164495	0.869342	0.928818
Zm00001d003209	530.238	0.12656	0.224717	0.563196	0.573301	0.723475
Zm00001d003212	1003.92	-0.112698	0.116636	-0.966239	0.333925	0.508397
Zm00001d003213	81.4975	-0.689642	0.251871	-2.73808	0.0061799	0.0222136
Zm00001d003214	188.686	0.920361	0.378423	2.43209	0.0150119	0.0470407
Zm00001d003220	79.984	-0.00442536	0.242995	-0.0182117	0.98547	0.992504
Zm00001d003222	824.845	0.0352748	0.265882	0.132671	0.894453	0.943845
Zm00001d003223	286.051	0.369069	0.1853	1.99174	0.0463998	0.117497
Zm00001d003224	215.699	0.922234	0.211912	4.35197	1.35e-05	0.000100444
Zm00001d003226	101.824	0.399544	0.421914	0.946978	0.34365	0.519003
Zm00001d003227	90.4561	-0.20208	0.382741	-0.52798	0.597513	0.742118
Zm00001d003228	102.16	-0.852836	0.299079	-2.85154	0.00435074	0.0164571
Zm00001d003229	1.54734	-0.674437	1.54596	-0.436258	0.662649	0.791012
Zm00001d003242	341.571	0.0980869	0.236369	0.414974	0.678161	0.801145
Zm00001d003245	228.31	-0.133726	0.202528	-0.660282	0.509073	0.671634
Zm00001d003247	31.8077	4.73911	0.78454	6.04063	1.54e-09	2.33e-08
Zm00001d003248	209.571	-1.7623	0.426259	-4.13434	3.56e-05	0.000239643
Zm00001d003249	21.4551	-0.254908	0.421491	-0.604777	0.545327	0.701845
Zm00001d003251	458.593	-0.122859	0.165398	-0.742808	0.457598	0.62727
Zm00001d003252	1075	-2.5281	0.142399	-17.7537	1.61e-70	2.77e-67
Zm00001d003254	227.417	-0.284396	0.233648	-1.2172	0.223529	0.385435
Zm00001d003256	608.918	-0.036428	0.152128	-0.239456	0.810752	0.891031
Zm00001d003257	172.643	1.24049	0.199073	6.23134	4.62e-10	7.54e-09
Zm00001d003258	89.6806	0.392778	0.210363	1.86715	0.0618807	0.146877
Zm00001d003259	121.584	0.0149666	0.221907	0.0674453	0.946227	0.972475
Zm00001d003261	295.054	0.354674	0.193747	1.8306	0.0671597	0.156627
Zm00001d003262	204.917	-0.324261	0.19824	-1.6357	0.101902	0.216567
Zm00001d003265	2668.03	1.20142	0.174948	6.8673	6.54e-12	1.39e-10
Zm00001d003266	14.992	1.2196	0.602083	2.02563	0.042803	0.110094
Zm00001d003267	643.252	0.166561	0.275026	0.60562	0.544767	0.7013
Zm00001d003268	98.76	0.417518	0.214856	1.94325	0.0519861	0.128069
Zm00001d003271	4593.12	-0.929464	0.230547	-4.03155	5.54e-05	0.000357031
Zm00001d003272	10.2178	-0.906443	0.646485	-1.40211	0.160882	0.304193
Zm00001d003274	1.13961	-1.84232	2.67583	-0.688502	0.491137	0.656804
Zm00001d003275	89.3892	-0.213695	0.228592	-0.93483	0.349876	0.525428
Zm00001d003276	3306.13	-0.130627	0.286637	-0.455724	0.648588	0.781083
Zm00001d003277	653.337	0.909655	0.229012	3.97208	7.12e-05	0.000444758
Zm00001d003283	19.8174	0.222463	0.565311	0.393523	0.693933	0.812541
Zm00001d003284	247.064	0.43869	0.173956	2.52185	0.011674	0.0382754
Zm00001d003287	98.4604	-0.140097	0.338137	-0.414321	0.678639	0.801529
Zm00001d003288	725.908	0.607192	0.140058	4.33528	1.46e-05	0.000107561
Zm00001d003291	475.08	0.575155	0.151891	3.78662	0.00015271	0.000872143
Zm00001d003292	950.778	-0.564619	0.134295	-4.20431	2.62e-05	0.000181698
Zm00001d003294	76.3766	-0.442214	0.302969	-1.4596	0.144399	0.281875
Zm00001d003302	408.648	0.26687	0.171423	1.55679	0.11952	0.244184
Zm00001d003304	17.8573	-0.0530139	0.789771	-0.0671257	0.946482	0.972551
Zm00001d003306	880.474	-1.8005	0.226227	-7.95879	1.74e-15	5.86e-14
Zm00001d003308	5.42662	-0.273842	0.844809	-0.324147	0.745827	0.848654
Zm00001d003310	41.5411	0.670277	0.356406	1.88066	0.0600188	0.143482
Zm00001d003311	2807.4	0.677713	0.261638	2.59027	0.00959005	0.0322681
Zm00001d003312	111.2	0.392781	0.292466	1.343	0.179273	0.328678
Zm00001d003313	312.334	1.11876	0.185561	6.02907	1.65e-09	2.48e-08
Zm00001d003317	156.379	0.309519	0.368728	0.839425	0.401231	0.575502
Zm00001d003319	30.6606	-2.65616	0.675765	-3.9306	8.47e-05	0.00051628
Zm00001d003328	467.488	-0.0538867	0.171595	-0.314035	0.753495	0.85401
Zm00001d003329	485.243	0.374781	0.205415	1.8245	0.0680758	0.158405
Zm00001d003333	657.228	0.0644126	0.188462	0.341781	0.732516	0.838603
Zm00001d003334	162.502	-0.416593	0.413224	-1.00815	0.313381	0.487175
Zm00001d003336	4.20296	-2.44507	1.09765	-2.22755	0.0259106	0.0736507
Zm00001d003343	2.82221	-0.544298	1.48955	-0.365411	0.714805	0.826514
Zm00001d003345	63.8523	-0.436936	0.358397	-1.21914	0.222792	0.384703
Zm00001d003346	101.307	-0.39612	0.291847	-1.35729	0.17469	0.322632
Zm00001d003347	115.683	-0.138915	0.27875	-0.498351	0.618237	0.758437
Zm00001d003349	7.91957	-1.03517	0.777711	-1.33104	0.183174	0.333663
Zm00001d003352	149.069	0.599364	0.247451	2.42216	0.0154287	0.0482148
Zm00001d003353	1.99326	0.263386	1.37696	0.191281	0.848306	0.915653
Zm00001d003354	25.7036	-0.295444	0.404303	-0.730749	0.464933	0.633755
Zm00001d003355	6.37397	-0.941699	0.814305	-1.15645	0.247499	0.414631
Zm00001d003356	107.101	0.66089	0.292946	2.25602	0.0240697	0.0694058
Zm00001d003358	37.4953	1.07598	0.389678	2.7612	0.00575901	0.0209086
Zm00001d003365	24.4843	0.293419	0.367561	0.798287	0.424704	0.59748
Zm00001d003369	406.366	-0.343893	0.14086	-2.44138	0.0146311	0.0460715
Zm00001d003372	56.3585	0.139517	0.341919	0.408041	0.683243	0.805149
Zm00001d003378	321.621	0.391832	0.190084	2.06136	0.0392686	0.102957
Zm00001d003382	153.856	0.331537	0.276635	1.19846	0.230738	0.394292
Zm00001d003386	20.2344	-0.445127	0.438057	-1.01614	0.309562	0.483397
Zm00001d003390	4.01025	-5.06394	1.68243	-3.0099	0.00261331	0.0105806
Zm00001d003392	8.57016	-1.21202	0.777317	-1.55924	0.11894	0.243271
Zm00001d003393	656.032	-0.0016626	0.184842	-0.00899469	0.992823	0.996743
Zm00001d003394	1302.91	0.268455	0.138174	1.94288	0.0520304	0.12814
Zm00001d003395	977.113	-1.57087	0.143297	-10.9624	5.79e-28	6.25e-26
Zm00001d003397	0.921073	0.264209	1.94982	0.135504	0.892213	0.942737
Zm00001d003398	1643.84	-0.0451511	0.148948	-0.303134	0.761788	0.859356
Zm00001d003399	33.9778	-0.471742	0.344249	-1.37035	0.170578	0.31724
Zm00001d003400	52.9438	-0.748156	0.339983	-2.20057	0.0277666	0.077906
Zm00001d003401	4034.61	-0.255915	0.192357	-1.33042	0.183381	0.333951
Zm00001d003404	1179.76	0.134328	0.174535	0.769633	0.441518	0.613012
Zm00001d003408	1.90401	1.38599	1.76087	0.787103	0.431222	0.60364
Zm00001d003409	1.13543	2.68637	2.30958	1.16314	0.244772	0.411684
Zm00001d003411	238.258	1.81545	0.193419	9.3861	6.23e-21	3.78e-19
Zm00001d003414	41.1011	-0.0931893	0.500687	-0.186123	0.852348	0.917955
Zm00001d003415	217.823	0.00617043	0.176523	0.0349555	0.972115	0.985181
Zm00001d003422	406.391	1.51381	0.229117	6.60714	3.92e-11	7.36e-10
Zm00001d003423	5.09034	0.455122	0.871306	0.522345	0.60143	0.745112
Zm00001d003425	2.55809	-1.87668	1.56413	-1.19983	0.230207	0.393712
Zm00001d003426	356.345	0.0374875	0.167635	0.223626	0.823048	0.899363
Zm00001d003427	612.508	0.472742	0.146712	3.22224	0.00127191	0.00564808
Zm00001d003428	108.305	-0.200684	0.262948	-0.763208	0.44534	0.616491
Zm00001d003429	162190	-0.7257	0.146168	-4.96482	6.88e-07	6.72e-06
Zm00001d003430	1849.51	0.451766	0.114115	3.95887	7.53e-05	0.000465856
Zm00001d003431	14.2692	1.2699	0.639081	1.98706	0.0469153	0.118467
Zm00001d003432	333.022	0.0922509	0.197313	0.467535	0.640117	0.774798
Zm00001d003434	730.864	0.544315	0.179277	3.03617	0.00239604	0.00980698
Zm00001d003435	23.8278	-0.20132	0.530563	-0.379447	0.704356	0.819415
Zm00001d003438	528.923	0.0817093	0.150625	0.54247	0.587495	0.73465
Zm00001d003445	195.081	0.443132	0.393474	1.12621	0.260078	0.428712
Zm00001d003446	133.84	0.848795	0.243036	3.49247	0.000478578	0.00239929
Zm00001d003447	1.89735	1.07955	1.63863	0.658816	0.510014	0.672488
Zm00001d003448	187.299	0.185787	0.196633	0.944842	0.344739	0.520114
Zm00001d003451	13.3765	-0.712789	0.565305	-1.26089	0.207347	0.365083
Zm00001d003457	2761.09	-1.96508	0.257119	-7.64268	2.13e-14	6.38e-13
Zm00001d003459	1100.74	0.895755	0.214992	4.16646	3.09e-05	0.000211658
Zm00001d003460	133.693	-0.0146539	0.2211	-0.0662773	0.947157	0.972799
Zm00001d003462	863.898	0.384057	0.16497	2.32804	0.0199099	0.0595448
Zm00001d003463	33.8992	-0.0819841	0.5112	-0.160376	0.872585	0.930781
Zm00001d003464	44.0713	-1.63562	0.375567	-4.35507	1.33e-05	9.91e-05
Zm00001d003468	692.903	-0.149057	0.147619	-1.00975	0.312616	0.486728
Zm00001d003469	27.8269	-1.59253	0.478267	-3.3298	0.000869072	0.00407717
Zm00001d003470	8708.62	-0.254786	0.100863	-2.52605	0.0115354	0.0379174
Zm00001d003471	73.0476	-0.75583	0.420452	-1.79766	0.0722306	0.165659
Zm00001d003477	1818.63	-0.104156	0.107692	-0.967164	0.333462	0.508086
Zm00001d003485	3.63897	-1.91525	1.29622	-1.47756	0.139526	0.274574
Zm00001d003489	6.41852	0.978652	0.725467	1.349	0.177338	0.325826
Zm00001d003491	136.053	-0.0673596	0.366819	-0.183632	0.854302	0.919277
Zm00001d003492	55.0626	-0.609292	0.252067	-2.41718	0.0156414	0.0487314
Zm00001d003493	245.501	0.356968	0.21939	1.6271	0.103717	0.219473
Zm00001d003499	16.2808	-0.319271	0.485404	-0.657742	0.510704	0.673011
Zm00001d003500	399.173	0.19612	0.222875	0.879955	0.378884	0.554078
Zm00001d003501	4.93853	0.185259	1.49155	0.124205	0.901153	0.94703
Zm00001d003502	72.4042	0.391443	0.287639	1.36088	0.17355	0.321043
Zm00001d003504	176.004	-0.417892	0.220669	-1.89375	0.0582584	0.140236
Zm00001d003505	231.165	0.717027	0.345453	2.07561	0.03793	0.100187
Zm00001d003508	22.553	0.980626	0.471432	2.0801	0.0375163	0.0992086
Zm00001d003510	7.69911	1.81602	0.816998	2.2228	0.0262294	0.0743226
Zm00001d003511	187.755	0.531083	0.199211	2.66593	0.00767747	0.0267607
Zm00001d003512	2808.89	-0.294452	0.193491	-1.52178	0.128064	0.257226
Zm00001d003515	2.17302	0.549425	1.56499	0.351072	0.725534	0.833762
Zm00001d003516	14.5016	0.896274	0.578178	1.55017	0.121101	0.246705
Zm00001d003518	598.268	0.0612934	0.199455	0.307304	0.758612	0.857371
Zm00001d003521	4.12474	3.14171	1.19443	2.6303	0.00853092	0.029309
Zm00001d003525	220.169	0.467453	0.20378	2.29391	0.0217959	0.0640964
Zm00001d003530	120.039	-2.21768	0.262851	-8.43704	3.25e-17	1.33e-15
Zm00001d003533	1269.02	-0.914541	0.175554	-5.20945	1.89e-07	2.05e-06
Zm00001d003534	185.001	0.848551	0.164442	5.16019	2.47e-07	2.62e-06
Zm00001d003539	418.148	0.620947	0.144501	4.29718	1.73e-05	0.000125298
Zm00001d003540	378.48	-0.0196695	0.218451	-0.0900408	0.928255	0.9626
Zm00001d003543	19.3302	-0.200818	0.502401	-0.399718	0.689364	0.809491
Zm00001d003544	15.2589	0.845599	0.624717	1.35357	0.175873	0.324031
Zm00001d003545	7.49855	0.260499	0.800702	0.325338	0.744925	0.84805
Zm00001d003549	25.2184	-1.17945	0.406106	-2.90428	0.00368094	0.0142172
Zm00001d003552	3.46687	0.238336	1.01716	0.234315	0.81474	0.893793
Zm00001d003553	1.96743	1.06055	1.30937	0.809971	0.417957	0.591584
Zm00001d003554	466.924	4.55444	2.07589	2.19397	0.0282373	0.0788194
Zm00001d003555	5.44247	1.42793	0.989359	1.44329	0.148939	0.288149
Zm00001d003556	890.348	1.12623	0.131344	8.57464	9.94e-18	4.3e-16
Zm00001d003559	7148.29	-1.36982	0.192498	-7.11603	1.11e-12	2.63e-11
Zm00001d003563	6.49634	-0.154755	1.00751	-0.153601	0.877924	0.93348
Zm00001d003571	2.14909	-3.44518	1.76155	-1.95576	0.0504929	0.125501
Zm00001d003572	347.835	-0.22565	0.180286	-1.25162	0.210707	0.369284
Zm00001d003575	9.84808	-3.34149	0.919692	-3.63327	0.000279853	0.00149197
Zm00001d003589	695.886	-0.257119	0.133598	-1.92457	0.0542826	0.132569
Zm00001d003590	90.6686	0.075641	0.249981	0.302587	0.762204	0.859551
Zm00001d003593	275.501	-0.00520448	0.316676	-0.0164347	0.986888	0.99331
Zm00001d003598	54.0109	-1.94428	0.326892	-5.94776	2.72e-09	4.01e-08
Zm00001d003601	680.709	-0.873316	0.203353	-4.29459	1.75e-05	0.00012659
Zm00001d003602	636.275	-0.0678124	0.167116	-0.40578	0.684904	0.806258
Zm00001d003603	111.054	2.10375	0.30889	6.81068	9.71e-12	2.02e-10
Zm00001d003606	12.1302	0.765251	0.577125	1.32597	0.18485	0.335942
Zm00001d003612	628.559	0.807499	0.177613	4.54641	5.46e-06	4.39e-05
Zm00001d003613	646.156	0.803909	0.174591	4.60453	4.13e-06	3.4e-05
Zm00001d003614	88.3733	0.502011	0.375801	1.33584	0.181601	0.33153
Zm00001d003615	3717.14	-0.350113	0.150286	-2.32965	0.0198247	0.0593676
Zm00001d003616	2011.97	-0.00194831	0.134194	-0.0145186	0.988416	0.994147
Zm00001d003617	130.655	0.0310422	0.228857	0.13564	0.892106	0.942711
Zm00001d003618	895.868	1.76604	0.159272	11.0882	1.43e-28	1.66e-26
Zm00001d003621	854.856	-0.374598	0.202065	-1.85384	0.0637614	0.15025
Zm00001d003626	1.59542	3.97226	2.01862	1.96781	0.04909	0.122844
Zm00001d003630	167.511	-0.702732	0.229149	-3.06671	0.00216428	0.0089877
Zm00001d003631	5.15588	-2.44668	1.34854	-1.81431	0.0696298	0.161292
Zm00001d003632	863.713	-0.606021	0.130514	-4.64335	3.43e-06	2.89e-05
Zm00001d003635	29.1413	2.35393	0.591596	3.97895	6.92e-05	0.000434208
Zm00001d003640	526.885	0.260889	0.148731	1.7541	0.0794141	0.178615
Zm00001d003644	24.8321	0.517067	0.375695	1.3763	0.16873	0.314812
Zm00001d003646	138.183	-0.219658	0.35738	-0.614634	0.538796	0.696099
Zm00001d003648	9.47693	1.09301	0.706414	1.54726	0.121799	0.24765
Zm00001d003649	99.2184	0.825848	0.333768	2.47431	0.0133493	0.0428741
Zm00001d003650	2.09105	0.626952	2.24587	0.279157	0.780124	0.871742
Zm00001d003652	173.524	0.30524	0.330999	0.922177	0.356436	0.531956
Zm00001d003653	1127.21	-0.473801	0.170669	-2.77614	0.00550092	0.0201063
Zm00001d003654	213.32	-0.816182	0.171571	-4.75711	1.96e-06	1.75e-05
Zm00001d003658	115.647	-0.277842	0.216151	-1.28541	0.19865	0.353874
Zm00001d003659	42.0238	-1.03315	0.350563	-2.94711	0.00320755	0.0126315
Zm00001d003660	209.097	-0.462881	0.246644	-1.87672	0.0605571	0.144501
Zm00001d003663	1301.49	0.898755	0.185332	4.84945	1.24e-06	1.14e-05
Zm00001d003664	588.303	-0.373702	0.146961	-2.54287	0.0109947	0.0364133
Zm00001d003667	422.911	0.295044	0.163841	1.80079	0.0717359	0.164781
Zm00001d003668	18.8613	1.00259	0.662204	1.51402	0.130021	0.260193
Zm00001d003671	207.362	-0.0545439	0.210313	-0.259346	0.795368	0.881223
Zm00001d003672	427.407	-0.203717	0.226827	-0.898114	0.369125	0.544795
Zm00001d003673	69.0342	-1.35808	0.276816	-4.90609	9.29e-07	8.8e-06
Zm00001d003675	10.5717	-1.27329	0.714515	-1.78203	0.0747436	0.170116
Zm00001d003678	93.6516	1.21762	0.34601	3.51902	0.000433137	0.00219986
Zm00001d003679	221.883	0.466106	0.212435	2.19411	0.0282276	0.0788112
Zm00001d003680	190.295	-0.0126691	0.22261	-0.0569117	0.954615	0.976516
Zm00001d003685	144.117	-0.0703307	0.24605	-0.285839	0.775001	0.867712
Zm00001d003709	5.38847	3.60025	1.45071	2.48171	0.0130754	0.0421326
Zm00001d003710	249.436	0.168174	0.278472	0.603917	0.545899	0.702051
Zm00001d003712	72692.8	-1.95864	0.268788	-7.28693	3.17e-13	8.17e-12
Zm00001d003713	241.225	-0.595621	0.199412	-2.98689	0.00281833	0.0113106
Zm00001d003715	2332.88	0.427525	0.206235	2.073	0.0381719	0.100671
Zm00001d003719	344.218	-1.00989	0.227007	-4.44872	8.64e-06	6.69e-05
Zm00001d003724	25.5525	1.96632	0.433794	4.53283	5.82e-06	4.65e-05
Zm00001d003729	366.312	-0.243757	0.190686	-1.27831	0.201139	0.357165
Zm00001d003742	144.933	0.739728	0.267559	2.76473	0.00569705	0.0207202
Zm00001d003745	1.46179	-0.94372	1.95026	-0.483894	0.628461	0.766076
Zm00001d003751	3.97485	-5.74442	1.44203	-3.98356	6.79e-05	0.000426905
Zm00001d003754	1.77369	-0.144442	1.53649	-0.0940076	0.925103	0.960886
Zm00001d003756	3823.37	0.715683	0.21567	3.31842	0.000905291	0.00422305
Zm00001d003757	30.9351	-0.70171	0.573863	-1.22278	0.221412	0.382898
Zm00001d003761	1.52058	-0.0389795	1.58287	-0.0246258	0.980353	0.989868
Zm00001d003763	7.52561	-1.14047	0.751676	-1.51723	0.129208	0.258894
Zm00001d003767	12734	-1.52061	0.223137	-6.81469	9.45e-12	1.97e-10
Zm00001d003770	7.22993	-0.263049	0.968554	-0.27159	0.785937	0.875621
Zm00001d003773	954.091	0.24044	0.127899	1.87992	0.0601192	0.143689
Zm00001d003774	21.0812	-1.10003	0.531242	-2.07069	0.0383882	0.101099
Zm00001d003775	34.6447	-0.0923846	0.374754	-0.246521	0.805279	0.887833
Zm00001d003777	4.81938	2.05422	1.03726	1.98044	0.0476546	0.119864
Zm00001d003778	158.916	0.379294	0.249896	1.5178	0.129064	0.258803
Zm00001d003784	4.39301	-0.889473	1.16381	-0.764279	0.444701	0.615979
Zm00001d003790	1.22578	-0.277081	2.0619	-0.134381	0.893101	0.943261
Zm00001d003791	6.94082	-0.119867	0.792117	-0.151324	0.87972	0.934287
Zm00001d003793	4.75432	0.562425	1.29774	0.433388	0.664733	0.792376
Zm00001d003800	2752.59	-0.25092	0.134863	-1.86055	0.0628075	0.148614
Zm00001d003807	48.7575	0.426066	0.301965	1.41098	0.15825	0.300845
Zm00001d003809	6.4158	0.186729	0.681664	0.273931	0.784138	0.874438
Zm00001d003812	752.04	0.484636	0.144065	3.36401	0.000768191	0.00364541
Zm00001d003813	52.2463	0.535607	0.365164	1.46676	0.142442	0.279112
Zm00001d003817	676.789	-2.13614	0.225668	-9.46585	2.91e-21	1.86e-19
Zm00001d003822	808.876	0.0468304	0.221915	0.211029	0.832865	0.905945
Zm00001d003830	558.413	-0.890522	0.228148	-3.90326	9.49e-05	0.000568826
Zm00001d003833	1008.28	-2.0369	0.226001	-9.01277	2.01e-19	1.05e-17
Zm00001d003836	160.421	-0.163959	0.216828	-0.756171	0.449547	0.620072
Zm00001d003839	522.145	0.141338	0.146714	0.963361	0.335366	0.510003
Zm00001d003846	436.865	1.26796	0.225484	5.62327	1.87e-08	2.41e-07
Zm00001d003848	179.703	-0.98243	0.204548	-4.80294	1.56e-06	1.42e-05
Zm00001d003851	402.528	0.0594864	0.189478	0.313948	0.75356	0.85401
Zm00001d003852	916.868	-0.341488	0.175879	-1.9416	0.0521852	0.128406
Zm00001d003855	100.136	0.104223	0.250581	0.415924	0.677466	0.800788
Zm00001d003857	4758.11	0.431456	0.200664	2.15014	0.0315441	0.0863533
Zm00001d003861	487.559	-1.30785	0.183099	-7.14287	9.14e-13	2.19e-11
Zm00001d003864	116.391	0.178235	0.273522	0.65163	0.51464	0.676079
Zm00001d003866	8098.15	0.181767	0.188649	0.963518	0.335287	0.509958
Zm00001d003867	443.459	1.41596	0.183464	7.71796	1.18e-14	3.65e-13
Zm00001d003872	15.487	0.574302	0.553612	1.03737	0.299562	0.472745
Zm00001d003875	7.757	0.0617685	0.824356	0.0749294	0.940271	0.969448
Zm00001d003878	834.057	0.0653311	0.181004	0.360937	0.718146	0.828349
Zm00001d003879	3359.57	-0.51661	0.098587	-5.24015	1.6e-07	1.76e-06
Zm00001d003888	28.1311	0.588019	0.364744	1.61214	0.106931	0.224591
Zm00001d003889	114.386	0.117892	0.236394	0.498711	0.617983	0.758261
Zm00001d003890	222.177	0.236599	0.207964	1.13769	0.255248	0.423461
Zm00001d003894	3373.19	1.01623	0.174305	5.8302	5.54e-09	7.8e-08
Zm00001d003895	5.40912	-1.30636	1.0399	-1.25624	0.209028	0.366997
Zm00001d003902	149.082	-0.379173	0.322068	-1.17731	0.239072	0.404657
Zm00001d003903	2.51739	-1.28774	1.34837	-0.955034	0.339561	0.514486
Zm00001d003904	180.087	0.171754	0.198969	0.863221	0.388016	0.56267
Zm00001d003905	122.813	0.0499127	0.220592	0.226267	0.820994	0.897928
Zm00001d003913	158.255	1.0599	0.183736	5.7686	7.99e-09	1.09e-07
Zm00001d003917	209.666	0.262931	0.188659	1.39368	0.163413	0.30765
Zm00001d003922	955.329	0.656115	0.170593	3.84609	0.000120016	0.000701372
Zm00001d003923	456.098	-0.641622	0.147616	-4.34655	1.38e-05	0.000102699
Zm00001d003924	1028.06	-2.54762	0.728322	-3.49794	0.000468874	0.00235811
Zm00001d003925	428.421	-1.17897	0.164908	-7.14923	8.73e-13	2.11e-11
Zm00001d003928	623.404	0.0679233	0.129523	0.524413	0.599991	0.744195
Zm00001d003929	7.33312	1.44832	0.757093	1.913	0.0557483	0.135554
Zm00001d003931	741.777	0.582779	0.148432	3.92625	8.63e-05	0.000524774
Zm00001d003935	80.6896	-0.239099	0.236967	-1.009	0.312975	0.486936
Zm00001d003937	77.6863	-0.065423	0.318564	-0.205368	0.837284	0.908506
Zm00001d003938	20.9991	-1.40185	0.534825	-2.62114	0.00876368	0.0299687
Zm00001d003941	1318.74	0.157263	0.107383	1.46451	0.143055	0.279994
Zm00001d003945	191.807	-0.0538213	0.306569	-0.17556	0.86064	0.923721
Zm00001d003947	525.567	-0.870492	0.135488	-6.42485	1.32e-10	2.32e-09
Zm00001d003948	995.282	0.275261	0.165427	1.66394	0.0961251	0.207361
Zm00001d003949	1124.41	-1.15985	0.184965	-6.27066	3.6e-10	5.95e-09
Zm00001d003950	1427.33	0.742404	0.152453	4.86971	1.12e-06	1.04e-05
Zm00001d003954	164.419	-0.234749	0.220251	-1.06582	0.286503	0.45889
Zm00001d003957	163.799	0.226265	0.216913	1.04312	0.296894	0.470028
Zm00001d003958	710.818	-0.226373	0.201303	-1.12454	0.260784	0.429494
Zm00001d003961	72.8544	-1.49089	0.272156	-5.47809	4.3e-08	5.23e-07
Zm00001d003962	784.409	-1.61449	0.189458	-8.52161	1.57e-17	6.63e-16
Zm00001d003966	387.932	0.695627	0.213477	3.25856	0.00111979	0.00505984
Zm00001d003974	217.742	-1.09875	0.22192	-4.9511	7.38e-07	7.15e-06
Zm00001d003975	1644.83	-0.236169	0.140617	-1.67952	0.0930502	0.202347
Zm00001d003983	45.1578	-0.539404	0.340372	-1.58475	0.113023	0.234021
Zm00001d003984	617.936	0.148611	0.212955	0.69785	0.485271	0.651498
Zm00001d003986	395.828	-0.123	0.229163	-0.536739	0.591448	0.737498
Zm00001d003999	4.39888	-0.100659	1.07172	-0.0939232	0.92517	0.960886
Zm00001d004004	24.8804	0.776124	0.659784	1.17633	0.239463	0.40507
Zm00001d004006	691.647	0.315286	0.174229	1.80961	0.0703567	0.16252
Zm00001d004008	3.25496	1.93761	1.48817	1.30201	0.192914	0.346412
Zm00001d004009	177.959	0.199527	0.20105	0.992427	0.320989	0.495112
Zm00001d004013	66.6355	-0.736539	0.377656	-1.95029	0.0511412	0.126761
Zm00001d004019	79.1998	-0.703004	0.297366	-2.3641	0.0180738	0.0549875
Zm00001d004021	2806.79	0.521762	0.157241	3.31822	0.000905916	0.00422405
Zm00001d004022	403.289	-0.150457	0.183194	-0.821299	0.411476	0.585468
Zm00001d004023	191.848	0.498928	0.202621	2.46237	0.0138021	0.0439517
Zm00001d004025	476.489	0.527042	0.159369	3.30705	0.000942826	0.00436553
Zm00001d004033	457.354	0.0310079	0.168659	0.183849	0.854132	0.919236
Zm00001d004036	15.7808	0.334864	0.539617	0.620559	0.53489	0.693241
Zm00001d004042	0.916319	2.04158	2.2256	0.917317	0.358977	0.53474
Zm00001d004048	13.3893	-3.11593	0.751849	-4.14436	3.41e-05	0.000230424
Zm00001d004051	61.845	0.385677	0.257351	1.49864	0.133966	0.266124
Zm00001d004052	424.728	0.192719	0.240854	0.800148	0.423625	0.596492
Zm00001d004055	168.426	1.50392	0.205204	7.32893	2.32e-13	6.04e-12
Zm00001d004070	67.891	-0.736038	0.320766	-2.29463	0.0217545	0.0639965
Zm00001d004071	47.1336	-0.155991	0.354396	-0.440161	0.659821	0.789149
Zm00001d004072	42.4313	0.519173	0.527317	0.984556	0.324842	0.499191
Zm00001d004075	234.885	-0.055863	0.229208	-0.243722	0.807446	0.888945
Zm00001d004078	148.411	0.217889	0.230932	0.943521	0.345414	0.520865
Zm00001d004079	350.426	0.327517	0.240063	1.36429	0.172476	0.319514
Zm00001d004086	139.22	0.781242	0.269968	2.89383	0.00380571	0.0146401
Zm00001d004088	134.285	0.00072814	0.337601	0.0021568	0.998279	0.998907
Zm00001d004090	82.2318	0.0449571	0.277782	0.161843	0.871429	0.929934
Zm00001d004091	330.762	0.40113	0.176332	2.27485	0.0229149	0.0667475
Zm00001d004095	92.8912	-0.28801	0.26737	-1.0772	0.281392	0.453255
Zm00001d004099	425.853	0.446361	0.324167	1.37695	0.168528	0.314664
Zm00001d004115	158.944	-0.283695	0.211689	-1.34015	0.180196	0.329929
Zm00001d004118	234.406	0.192887	0.190771	1.01109	0.311972	0.48635
Zm00001d004119	744.727	0.0180827	0.14836	0.121884	0.902991	0.948046
Zm00001d004123	726.033	0.25347	0.164151	1.54412	0.122559	0.24874
Zm00001d004132	38.5111	-0.654528	0.362717	-1.80451	0.0711506	0.163894
Zm00001d004133	3.19079	-0.352717	1.63271	-0.216032	0.828963	0.903206
Zm00001d004137	213.664	0.317086	0.204717	1.5489	0.121405	0.247153
Zm00001d004138	63.097	-0.943713	0.395346	-2.38705	0.016984	0.0521962
Zm00001d004139	1050.5	0.208128	0.268785	0.774331	0.438735	0.610766
Zm00001d004140	504.401	0.0247736	0.200965	0.123273	0.901891	0.947354
Zm00001d004143	337.793	1.23086	0.183722	6.69957	2.09e-11	4.11e-10
Zm00001d004152	322.936	-0.0134725	0.207817	-0.0648288	0.94831	0.973594
Zm00001d004153	27.2264	-0.412938	0.376023	-1.09817	0.27213	0.442907
Zm00001d004154	56.9037	0.0510002	0.283195	0.180088	0.857083	0.921114
Zm00001d004159	122.038	-0.278046	0.254215	-1.09374	0.274068	0.445112
Zm00001d004165	70.0429	-0.211895	0.314495	-0.673763	0.500462	0.664315
Zm00001d004167	64.2901	2.67936	0.384609	6.96644	3.25e-12	7.16e-11
Zm00001d004169	245.532	-0.326944	0.202221	-1.61676	0.105929	0.223079
Zm00001d004172	237.467	0.214723	0.204245	1.0513	0.29312	0.465952
Zm00001d004187	8.40443	-1.52412	0.935357	-1.62946	0.103217	0.218527
Zm00001d004190	119.194	-0.199837	0.246938	-0.80926	0.418365	0.592007
Zm00001d004193	971.23	0.160655	0.128083	1.2543	0.209732	0.367893
Zm00001d004197	1.24623	-1.76131	1.90957	-0.922359	0.356341	0.531852
Zm00001d004198	1846.01	-0.249467	0.243728	-1.02355	0.306049	0.479408
Zm00001d004200	455.4	-0.655331	0.142933	-4.58489	4.54e-06	3.72e-05
Zm00001d004203	54.153	1.0732	0.494077	2.17213	0.0298461	0.08245
Zm00001d004208	3.96633	-1.67885	1.30329	-1.28817	0.197687	0.352616
Zm00001d004209	4.00973	-3.40109	1.63973	-2.07418	0.0380629	0.100461
Zm00001d004215	559.618	0.0309044	0.295373	0.104628	0.916671	0.956121
Zm00001d004222	76.4005	0.309226	0.313881	0.985169	0.324541	0.498828
Zm00001d004238	1.24793	-0.688477	1.91628	-0.359277	0.719388	0.829101
Zm00001d004243	90.5948	3.33149	1.07556	3.09746	0.00195189	0.0082242
Zm00001d004248	1991.16	1.56848	0.191383	8.19548	2.5e-16	9.3e-15
Zm00001d004249	24.0008	-0.290149	0.455184	-0.637432	0.523843	0.683765
Zm00001d004259	11.4211	1.26546	0.657353	1.92509	0.054218	0.132474
Zm00001d004260	17.2925	0.198277	0.515985	0.384269	0.700779	0.817199
Zm00001d004270	119.403	-0.257454	0.218245	-1.17965	0.238138	0.403591
Zm00001d004279	981.469	-2.42891	0.172964	-14.0429	8.52e-45	2.92e-42
Zm00001d004293	187.663	-0.213317	0.225715	-0.94507	0.344623	0.520015
Zm00001d004298	19.3731	0.768864	0.724466	1.06128	0.288561	0.460964
Zm00001d004300	507.242	0.248622	0.158823	1.5654	0.117489	0.241086
Zm00001d004301	846.01	-0.559212	0.137603	-4.06395	4.83e-05	0.00031534
Zm00001d004305	221.883	-0.861302	0.211259	-4.07699	4.56e-05	0.000299596
Zm00001d004309	1272.3	-1.01	0.174676	-5.78217	7.37e-09	1.01e-07
Zm00001d004310	294.623	-0.370296	0.229315	-1.61479	0.106356	0.223725
Zm00001d004330	464.704	-1.50808	0.264609	-5.69929	1.2e-08	1.6e-07
Zm00001d004335	246.321	-0.149363	0.214377	-0.69673	0.485972	0.652019
Zm00001d004339	17.6914	-0.291119	0.489452	-0.594786	0.551987	0.706516
Zm00001d004340	33.6765	0.168256	0.391191	0.430111	0.667115	0.794001
Zm00001d004342	1106.49	-0.951335	0.172252	-5.52292	3.33e-08	4.13e-07
Zm00001d004348	1716.4	-1.07798	0.268393	-4.01642	5.91e-05	0.000378263
Zm00001d004354	1023.1	0.988651	0.146113	6.76637	1.32e-11	2.67e-10
Zm00001d004357	0.958771	-2.11048	2.53567	-0.832315	0.405231	0.579464
Zm00001d004358	57.0606	0.553364	0.353581	1.56503	0.117576	0.241243
Zm00001d004362	72.0266	0.440623	0.325791	1.35247	0.176224	0.32433
Zm00001d004372	242.248	0.0249489	0.155984	0.159945	0.872924	0.931047
Zm00001d004375	10.5374	1.55624	0.717187	2.16992	0.0300131	0.0828077
Zm00001d004380	5323.8	-2.4002	0.182028	-13.1859	1.06e-39	2.76e-37
Zm00001d004383	111.857	0.409367	0.238897	1.71357	0.0866075	0.191511
Zm00001d004386	262.877	0.502659	0.201254	2.49763	0.0125025	0.040553
Zm00001d004388	17.5756	-1.35715	0.642492	-2.11232	0.0346594	0.093112
Zm00001d004389	26.6429	-3.66541	0.533623	-6.8689	6.47e-12	1.38e-10
Zm00001d004392	943.183	0.456396	0.184104	2.47902	0.0131745	0.0423987
Zm00001d004396	249.417	-0.150923	0.230135	-0.655802	0.511952	0.673965
Zm00001d004400	247.132	0.778125	0.201502	3.86162	0.000112637	0.000663328
Zm00001d004407	200.48	0.0942292	0.262351	0.359172	0.719466	0.829101
Zm00001d004409	104.841	0.46037	0.210756	2.18437	0.0289351	0.080386
Zm00001d004410	272.651	0.250223	0.262812	0.952097	0.341048	0.516169
Zm00001d004413	1795	-0.450139	0.165407	-2.7214	0.00650064	0.0232206
Zm00001d004414	2.43511	2.20738	1.5477	1.42624	0.1538	0.294855
Zm00001d004415	2.30732	-2.23281	1.62791	-1.37158	0.170196	0.316715
Zm00001d004416	2.76875	0.784716	1.2129	0.646976	0.517647	0.678472
Zm00001d004426	1.02443	-1.19223	2.9336	-0.406406	0.684444	0.806057
Zm00001d004428	237.143	-0.369572	0.2569	-1.43859	0.150268	0.290114
Zm00001d004435	42.3626	-0.111144	0.297691	-0.373353	0.708885	0.82228
Zm00001d004437	1195.47	-2.12997	0.226178	-9.41725	4.63e-21	2.87e-19
Zm00001d004438	41.3505	0.73343	0.371524	1.97411	0.0483688	0.121349
Zm00001d004439	112.105	0.668956	0.252624	2.64803	0.0080963	0.0280262
Zm00001d004440	656.821	-1.0063	0.15997	-6.29052	3.16e-10	5.29e-09
Zm00001d004442	84.1105	-1.04677	0.327846	-3.19286	0.0014087	0.00616911
Zm00001d004443	1216.35	-0.662574	0.199225	-3.32577	0.000881761	0.00412824
Zm00001d004446	12.8101	-3.91938	0.841727	-4.65635	3.22e-06	2.73e-05
Zm00001d004448	38.6079	-3.2942	0.515144	-6.39472	1.61e-10	2.81e-09
Zm00001d004451	504.426	-1.28675	0.240503	-5.35024	8.78e-08	1.01e-06
Zm00001d004460	43.192	0.989414	0.304596	3.24829	0.00116102	0.00522321
Zm00001d004465	138.138	-0.61314	0.263024	-2.33112	0.0197469	0.0591946
Zm00001d004466	372.824	-0.449999	0.197288	-2.28092	0.0225529	0.0658619
Zm00001d004468	5.43988	0.371048	0.780951	0.475124	0.634699	0.770465
Zm00001d004469	103.959	0.335849	0.254631	1.31897	0.18718	0.338862
Zm00001d004472	4772.88	-0.450655	0.129104	-3.49064	0.000481859	0.00241281
Zm00001d004473	2205.6	0.0531628	0.10843	0.490297	0.623924	0.763006
Zm00001d004477	120.715	0.546057	0.266414	2.04966	0.0403979	0.105182
Zm00001d004478	1274.53	0.461632	0.149847	3.08068	0.0020653	0.00863336
Zm00001d004480	231.892	0.389115	0.198092	1.96432	0.0494935	0.123614
Zm00001d004481	88.4541	1.56092	0.440632	3.54247	0.000396403	0.00203842
Zm00001d004483	41.3578	0.350168	0.354856	0.98679	0.323745	0.497884
Zm00001d004489	104.787	0.756928	0.403464	1.87608	0.0606449	0.144627
Zm00001d004495	12.4448	-2.68123	0.659115	-4.06792	4.74e-05	0.000310406
Zm00001d004497	20.0687	-1.02015	0.61902	-1.648	0.0993526	0.212663
Zm00001d004498	320.496	0.322862	0.203212	1.58879	0.112107	0.232709
Zm00001d004513	2418.05	-0.43875	0.194305	-2.25805	0.0239427	0.0691667
Zm00001d004517	290.293	0.232283	0.230954	1.00576	0.314533	0.488347
Zm00001d004523	41.6919	0.147946	0.337482	0.438382	0.66111	0.790232
Zm00001d004524	16.6458	2.3618	0.649671	3.63538	0.000277567	0.00148166
Zm00001d004525	29.1599	0.532867	0.417696	1.27573	0.202051	0.358388
Zm00001d004526	59.1518	-0.766723	0.281373	-2.72493	0.00643142	0.0230092
Zm00001d004534	1.79573	-1.21051	1.98635	-0.609412	0.542252	0.699373
Zm00001d004539	2.69985	-4.56181	1.81649	-2.51133	0.0120276	0.0392538
Zm00001d004541	117.09	-0.0853337	0.267679	-0.318791	0.749885	0.850981
Zm00001d004543	154.211	-0.0162944	0.22481	-0.0724806	0.942219	0.970389
Zm00001d004545	55.5	0.626532	0.283626	2.20901	0.027174	0.0764419
Zm00001d004546	80.5684	0.150838	0.292683	0.515364	0.606298	0.749055
Zm00001d004551	153.821	0.290412	0.215546	1.34733	0.177873	0.326635
Zm00001d004552	336.882	0.093451	0.137789	0.67822	0.497632	0.662195
Zm00001d004553	50.9686	-0.399508	0.301404	-1.32549	0.185008	0.336171
Zm00001d004554	21.8422	-0.0518445	0.438784	-0.118155	0.905945	0.949884
Zm00001d004555	9.9497	-0.438016	0.753141	-0.581585	0.560846	0.713748
Zm00001d004556	34.4913	0.0963095	0.449356	0.214328	0.830291	0.903922
Zm00001d004559	243.927	-0.566021	0.246675	-2.29461	0.0217557	0.0639965
Zm00001d004564	555.751	-0.0213616	0.194829	-0.109643	0.912693	0.954196
Zm00001d004568	959.695	0.813903	0.164387	4.95113	7.38e-07	7.15e-06
Zm00001d004573	1095.62	0.226775	0.194683	1.16484	0.244083	0.410959
Zm00001d004578	10.5253	-2.73703	1.08734	-2.51718	0.0118298	0.0387063
Zm00001d004583	282.225	-1.18404	0.259451	-4.56364	5.03e-06	4.08e-05
Zm00001d004591	1439.44	0.74156	0.168869	4.39133	1.13e-05	8.52e-05
Zm00001d004611	45.8565	-0.111604	0.339468	-0.328761	0.742336	0.846318
Zm00001d004616	379.997	0.112903	0.227238	0.49685	0.619295	0.759193
Zm00001d004621	29.2211	-0.650845	0.508374	-1.28025	0.200458	0.356301
Zm00001d004624	47.5673	-0.983097	0.401844	-2.44647	0.0144264	0.0455326
Zm00001d004635	576.487	-1.40737	0.614722	-2.28945	0.0220534	0.0646691
Zm00001d004639	126.436	-0.00809998	0.240843	-0.0336318	0.973171	0.985591
Zm00001d004644	54.8483	0.949353	0.365735	2.59574	0.00943875	0.0318908
Zm00001d004651	1115.6	-0.193594	0.150712	-1.28453	0.198956	0.354231
Zm00001d004655	105.898	0.219272	0.238699	0.918614	0.358298	0.534151
Zm00001d004664	513.023	-1.82881	0.252157	-7.25268	4.09e-13	1.03e-11
Zm00001d004667	240.646	-0.412399	0.188651	-2.18604	0.0288125	0.0801212
Zm00001d004669	208.276	0.256779	0.288241	0.890846	0.373012	0.548664
Zm00001d004672	1152.06	0.496157	0.202325	2.45227	0.0141958	0.0449422
Zm00001d004676	39.2499	-0.269621	0.345561	-0.780242	0.435249	0.607613
Zm00001d004677	8.97256	-2.06636	0.805538	-2.56519	0.010312	0.0343844
Zm00001d004681	1.99214	-1.16762	1.4303	-0.816342	0.414305	0.588323
Zm00001d004690	61.1328	-0.962026	0.292115	-3.29331	0.000990153	0.00455497
Zm00001d004698	47.7057	0.423172	0.369667	1.14474	0.252318	0.420054
Zm00001d004700	27.8668	-2.27996	0.557962	-4.08623	4.38e-05	0.000289258
Zm00001d004702	384.167	-0.44268	0.131533	-3.36555	0.000763903	0.00362924
Zm00001d004703	2.95736	1.511	1.7673	0.854976	0.392564	0.567256
Zm00001d004705	962.684	-0.287817	0.14958	-1.92416	0.0543341	0.132648
Zm00001d004706	473.974	0.061206	0.147228	0.415723	0.677613	0.800851
Zm00001d004708	133.076	-0.390028	0.248499	-1.56953	0.116524	0.239559
Zm00001d004709	72.3515	0.334446	0.314015	1.06507	0.286847	0.459204
Zm00001d004716	1040.73	0.738413	0.275778	2.67757	0.00741593	0.0260047
Zm00001d004731	473.871	0.0849374	0.174555	0.486593	0.626547	0.764896
Zm00001d004734	181.183	-0.130923	0.192437	-0.680343	0.496288	0.661331
Zm00001d004737	378.931	0.122222	0.238468	0.512527	0.608282	0.750696
Zm00001d004738	108.566	0.512273	0.366181	1.39896	0.161824	0.305469
Zm00001d004739	413.819	0.217528	0.206478	1.05352	0.292103	0.464905
Zm00001d004740	236.15	0.0222106	0.179079	0.124027	0.901294	0.947037
Zm00001d004744	14.9591	-0.482222	0.490353	-0.983418	0.325402	0.499871
Zm00001d004751	105.324	-0.24041	0.217685	-1.10439	0.269422	0.439684
Zm00001d004753	497.609	-3.01865	0.169149	-17.8461	3.1e-71	5.81e-68
Zm00001d004758	61.6088	-1.65523	0.321151	-5.15406	2.55e-07	2.69e-06
Zm00001d004762	88.8	-0.692672	0.31949	-2.16805	0.0301545	0.083146
Zm00001d004768	890.646	0.233702	0.146078	1.59984	0.109633	0.228842
Zm00001d004771	74.5116	0.323014	0.329223	0.98114	0.326524	0.50096
Zm00001d004773	4.64396	0.658864	1.13797	0.578982	0.562602	0.714966
Zm00001d004775	23.0857	2.15423	0.538572	3.99989	6.34e-05	0.000401193
Zm00001d004779	171.905	0.740408	0.230912	3.20645	0.00134385	0.00592788
Zm00001d004782	343.419	0.366322	0.153677	2.38372	0.0171387	0.052546
Zm00001d004784	88.7133	-0.313149	0.343362	-0.912008	0.361764	0.537493
Zm00001d004785	386.753	-0.668026	0.197627	-3.38023	0.000724239	0.00346076
Zm00001d004790	1415.76	0.00836815	0.143945	0.0581346	0.953641	0.975945
Zm00001d004807	769.111	0.220925	0.181384	1.218	0.223224	0.385127
Zm00001d004810	9.29355	0.910474	0.682795	1.33345	0.182384	0.332546
Zm00001d004812	324.322	0.68129	0.16342	4.16895	3.06e-05	0.000209705
Zm00001d004814	93.502	0.313556	0.224898	1.39421	0.163254	0.307378
Zm00001d004818	4.01769	-0.129447	1.24881	-0.103656	0.917442	0.956443
Zm00001d004821	2225.96	-0.737444	0.141373	-5.21631	1.83e-07	1.98e-06
Zm00001d004837	307.646	1.15675	0.20937	5.5249	3.3e-08	4.09e-07
Zm00001d004839	212.886	0.465375	0.231384	2.01126	0.0442978	0.113232
Zm00001d004841	337.634	0.343981	0.256261	1.34231	0.179496	0.328998
Zm00001d004843	9290.24	-1.17942	0.215335	-5.47717	4.32e-08	5.25e-07
Zm00001d004846	2.13046	5.6131	1.92426	2.91702	0.0035339	0.0137485
Zm00001d004847	5.82463	-0.287542	0.780185	-0.368556	0.712459	0.824902
Zm00001d004848	20.2463	-0.106126	0.465941	-0.227767	0.819827	0.897125
Zm00001d004851	32.955	0.113552	0.38126	0.297835	0.765829	0.861704
Zm00001d004855	237.755	0.67815	0.168822	4.01694	5.9e-05	0.000377771
Zm00001d004856	225.482	-0.117577	0.168296	-0.69863	0.484783	0.651055
Zm00001d004857	212.004	-0.154237	0.186042	-0.829042	0.407081	0.58117
Zm00001d004861	784.347	1.20238	0.166101	7.23883	4.53e-13	1.14e-11
Zm00001d004862	2.3315	-4.00011	1.76632	-2.26466	0.0235335	0.0682513
Zm00001d004865	0.935091	-3.71083	2.87087	-1.29258	0.196156	0.350705
Zm00001d004868	32.8764	-0.354048	0.653623	-0.54167	0.588046	0.735057
Zm00001d004874	1.10041	0.300722	2.03655	0.147662	0.882609	0.935868
Zm00001d004875	1136.72	-0.40636	0.234504	-1.73285	0.083123	0.185498
Zm00001d004877	19.7578	-0.260007	0.571397	-0.455037	0.649082	0.7814
Zm00001d004881	743.768	3.16921	0.25603	12.3783	3.43e-35	6.3e-33
Zm00001d004891	4.07489	1.4975	1.18627	1.26237	0.206817	0.364495
Zm00001d004894	55090.2	-0.787936	0.173642	-4.5377	5.69e-06	4.56e-05
Zm00001d004895	4.02244	0.130845	1.02667	0.127445	0.898588	0.945447
Zm00001d004896	447.888	0.0102542	0.144661	0.0708846	0.94349	0.971115
Zm00001d004898	266.926	0.00324418	0.172775	0.0187769	0.985019	0.992294
Zm00001d004899	54.2269	0.8268	0.376649	2.19514	0.0281532	0.0786395
Zm00001d004905	2.44757	-0.217143	1.53066	-0.141863	0.887189	0.938836
Zm00001d004906	2.1883	0.456371	1.39994	0.325994	0.744429	0.847737
Zm00001d004909	1.87768	-0.627997	2.40312	-0.261326	0.793841	0.880588
Zm00001d004910	102.164	-0.902529	0.334805	-2.69569	0.00702437	0.0248075
Zm00001d004913	79.6556	-0.273755	0.256768	-1.06616	0.286352	0.458769
Zm00001d004916	17.0595	0.841832	0.690424	1.2193	0.222731	0.384631
Zm00001d004917	318.298	-0.331163	0.219169	-1.51099	0.13079	0.261327
Zm00001d004918	7.93602	-0.164499	0.801196	-0.205317	0.837325	0.908506
Zm00001d004924	2.6968	1.5197	1.20674	1.25935	0.207905	0.365498
Zm00001d004925	647.815	0.0699737	0.26066	0.268448	0.788355	0.876931
Zm00001d004927	275.77	-0.500244	0.230782	-2.1676	0.0301889	0.0832147
Zm00001d004930	581.523	0.237218	0.179351	1.32264	0.185954	0.337325
Zm00001d004931	24.279	-5.14835	0.835695	-6.16056	7.25e-10	1.16e-08
Zm00001d004933	141.298	-0.102719	0.250483	-0.410085	0.681743	0.80398
Zm00001d004934	130.995	-0.193309	0.19142	-1.00987	0.31256	0.486676
Zm00001d004936	4440.4	-0.228015	0.190316	-1.19809	0.230883	0.394508
Zm00001d004951	2.91963	-1.54059	1.39502	-1.10435	0.269443	0.439684
Zm00001d004956	734.34	0.126027	0.120799	1.04328	0.296818	0.469945
Zm00001d004957	109.748	-2.12058	0.48525	-4.37009	1.24e-05	9.31e-05
Zm00001d004960	540.822	-0.0906166	0.135958	-0.666507	0.505087	0.668045
Zm00001d004972	107.977	0.648874	0.362833	1.78836	0.0737186	0.168392
Zm00001d004976	331.532	0.274059	0.159347	1.71989	0.0854525	0.189465
Zm00001d004978	312.317	0.567911	0.234187	2.42503	0.015307	0.0478997
Zm00001d004979	713.569	0.246209	0.220427	1.11696	0.264011	0.433408
Zm00001d004982	74.9081	0.2856	0.249662	1.14395	0.252646	0.420373
Zm00001d004983	145.87	0.0433134	0.263564	0.164338	0.869465	0.928838
Zm00001d004986	732.801	0.398509	0.175794	2.26691	0.0233957	0.0679378
Zm00001d004992	317.846	-0.0554181	0.156599	-0.353885	0.723425	0.832086
Zm00001d004993	75.611	0.337667	0.28431	1.18767	0.234963	0.399524
Zm00001d004997	148.429	-0.159208	0.218369	-0.729076	0.465955	0.634291
Zm00001d004998	23.7749	0.223456	0.404868	0.551922	0.581002	0.729514
Zm00001d004999	131.459	0.234513	0.235068	0.997642	0.318453	0.492466
Zm00001d005001	14.0246	-1.04683	0.572141	-1.82968	0.0672985	0.15688
Zm00001d005002	25.6889	-0.549658	0.627428	-0.876048	0.381004	0.555766
Zm00001d005003	3.64998	-4.48025	1.47921	-3.0288	0.00245524	0.0100174
Zm00001d005004	564.911	-0.0662327	0.157196	-0.421339	0.673508	0.798013
Zm00001d005006	129.737	-0.168789	0.229373	-0.735869	0.46181	0.630938
Zm00001d005007	4.44345	-1.55389	0.952713	-1.63102	0.102887	0.218172
Zm00001d005008	9.20632	-1.08436	0.794014	-1.36567	0.172042	0.319113
Zm00001d005010	83.3292	-0.880396	0.349027	-2.52243	0.0116548	0.0382325
Zm00001d005011	2.66281	0.415662	1.71654	0.242151	0.808663	0.889699
Zm00001d005012	30.0312	1.09978	0.502366	2.1892	0.0285827	0.0795787
Zm00001d005015	23.7388	0.90905	0.461479	1.96986	0.0488539	0.122358
Zm00001d005016	2.26497	1.89185	1.50763	1.25485	0.209532	0.367632
Zm00001d005018	1055.5	0.045443	0.150015	0.302923	0.761949	0.859356
Zm00001d005019	393.367	-0.561359	0.176626	-3.17824	0.00148172	0.00644905
Zm00001d005023	1741.72	-0.176088	0.288329	-0.610719	0.541385	0.698562
Zm00001d005026	352.719	-0.694224	0.161857	-4.28913	1.79e-05	0.000129517
Zm00001d005027	568.475	-0.614896	0.147777	-4.16098	3.17e-05	0.000216515
Zm00001d005029	775.75	-0.485632	0.192715	-2.51995	0.0117372	0.0384522
Zm00001d005032	56.8238	-0.00708233	0.326141	-0.0217156	0.982675	0.991386
Zm00001d005035	57.9591	-0.442295	0.314891	-1.4046	0.160142	0.303237
Zm00001d005036	284.675	-0.887582	0.173095	-5.1277	2.93e-07	3.08e-06
Zm00001d005037	116.03	-0.957733	0.317474	-3.01673	0.0025552	0.0103759
Zm00001d005039	419.696	-0.012922	0.202494	-0.0638145	0.949118	0.973648
Zm00001d005047	126.058	0.177558	0.236346	0.751262	0.452495	0.622759
Zm00001d005050	6.06524	0.0760698	0.942929	0.080674	0.935701	0.966453
Zm00001d005051	1352.68	0.44852	0.177555	2.52609	0.0115341	0.0379174
Zm00001d005052	477.46	0.726009	0.185396	3.91599	9e-05	0.000544222
Zm00001d005059	301.153	0.1228	0.227665	0.539389	0.589618	0.736174
Zm00001d005062	814.004	-0.368051	0.168076	-2.18979	0.0285392	0.07948
Zm00001d005063	56.2992	0.514937	0.436595	1.17944	0.238223	0.403634
Zm00001d005064	99.0398	0.411047	0.31491	1.30529	0.191796	0.344793
Zm00001d005065	622.864	0.268078	0.136876	1.95855	0.0501658	0.124839
Zm00001d005072	21.2915	2.55495	0.50744	5.03499	4.78e-07	4.82e-06
Zm00001d005073	15.111	1.15081	0.578299	1.99	0.0465914	0.117837
Zm00001d005080	928.149	-0.378329	0.142685	-2.6515	0.00801345	0.0277782
Zm00001d005081	68.0855	-0.0997258	0.249036	-0.400447	0.688827	0.80912
Zm00001d005082	46.9741	-0.647387	0.289729	-2.23446	0.025453	0.0725217
Zm00001d005085	1321.35	0.0215358	0.131967	0.163191	0.870368	0.929523
Zm00001d005089	55.0493	0.0449488	0.314994	0.142697	0.886529	0.938367
Zm00001d005090	478.142	-0.127634	0.204616	-0.623772	0.532777	0.691601
Zm00001d005092	331.339	0.180627	0.177185	1.01943	0.308001	0.481471
Zm00001d005094	1214.81	0.823249	0.1344	6.12536	9.05e-10	1.42e-08
Zm00001d005097	18.0428	0.96225	0.572323	1.68131	0.0927035	0.201678
Zm00001d005099	1006.28	0.635742	0.21211	2.99723	0.00272447	0.0109789
Zm00001d005100	938.099	0.345701	0.306012	1.1297	0.258604	0.426809
Zm00001d005105	434.724	1.14824	0.164184	6.99362	2.68e-12	5.97e-11
Zm00001d005106	226.593	0.38978	0.188146	2.07169	0.0382941	0.10089
Zm00001d005107	978.586	0.164267	0.177181	0.92711	0.353869	0.529344
Zm00001d005109	46.6218	-1.23629	0.493293	-2.5062	0.0122038	0.039734
Zm00001d005110	355.401	0.590348	0.183869	3.2107	0.00132412	0.00584963
Zm00001d005118	722.386	-0.916	0.196753	-4.65559	3.23e-06	2.74e-05
Zm00001d005135	339.828	0.101932	0.19005	0.536343	0.591721	0.737682
Zm00001d005137	660.249	0.194086	0.166572	1.16517	0.243949	0.410802
Zm00001d005140	43.8412	0.0509114	0.315217	0.161512	0.87169	0.930067
Zm00001d005143	2.4905	-0.115802	1.33493	-0.0867478	0.930872	0.963858
Zm00001d005146	19.6238	1.11217	0.622117	1.78772	0.0738211	0.168556
Zm00001d005148	25.6535	1.08291	0.507759	2.13273	0.032947	0.0894213
Zm00001d005149	158.373	0.580134	0.29301	1.97991	0.0477137	0.119968
Zm00001d005151	365.563	0.0416233	0.214327	0.194205	0.846016	0.914645
Zm00001d005154	2.01816	-0.100339	1.83923	-0.0545551	0.956493	0.977643
Zm00001d005156	242.654	-0.0349844	0.209795	-0.166755	0.867563	0.927778
Zm00001d005157	445.44	-0.282481	0.214204	-1.31875	0.187253	0.338964
Zm00001d005158	48.0566	-0.0719007	0.459069	-0.156623	0.875542	0.932439
Zm00001d005159	761.003	-1.6228	0.20196	-8.03525	9.34e-16	3.29e-14
Zm00001d005160	24.1638	0.0808836	0.429392	0.188368	0.850589	0.917178
Zm00001d005161	139.602	0.652793	0.269691	2.42052	0.0154982	0.0483586
Zm00001d005164	209.941	0.777559	0.196839	3.95023	7.81e-05	0.000481121
Zm00001d005169	115.106	0.29221	0.254953	1.14613	0.25174	0.419397
Zm00001d005170	251.725	0.941484	0.204742	4.59838	4.26e-06	3.49e-05
Zm00001d005172	2.16638	0.320552	1.42375	0.225147	0.821865	0.898454
Zm00001d005174	841.212	-0.984848	0.195478	-5.03814	4.7e-07	4.75e-06
Zm00001d005177	313.016	-0.307179	0.285239	-1.07692	0.281517	0.453349
Zm00001d005178	67.0672	0.932715	0.268018	3.48005	0.000501329	0.00249574
Zm00001d005179	252.727	0.503196	0.165614	3.03837	0.00237862	0.00974534
Zm00001d005182	65.6039	-0.567665	0.288902	-1.9649	0.0494253	0.123488
Zm00001d005185	133.632	-0.0440415	0.199539	-0.220716	0.825313	0.901217
Zm00001d005188	375.501	0.0628847	0.174623	0.360116	0.71876	0.828704
Zm00001d005190	151.707	0.231512	0.229484	1.00884	0.313052	0.486939
Zm00001d005193	2882.33	0.0271057	0.262462	0.103275	0.917745	0.95664
Zm00001d005194	2.85413	-0.811791	1.44877	-0.560331	0.575254	0.72473
Zm00001d005195	218.102	0.525145	0.328651	1.59788	0.11007	0.229451
Zm00001d005196	17.47	0.182429	0.511074	0.356952	0.721128	0.83029
Zm00001d005199	144.398	-0.24933	0.203503	-1.22519	0.220503	0.381775
Zm00001d005200	245.516	0.0128965	0.281949	0.0457406	0.963517	0.980994
Zm00001d005203	753.095	-0.863905	0.224561	-3.84708	0.000119532	0.00069894
Zm00001d005205	113.356	0.451441	0.216823	2.08208	0.0373354	0.0988319
Zm00001d005208	150.304	1.3871	0.215764	6.42877	1.29e-10	2.27e-09
Zm00001d005228	146.624	-0.409997	0.211429	-1.93917	0.0524808	0.129026
Zm00001d005229	70.1086	-0.478742	0.355697	-1.34593	0.178326	0.327353
Zm00001d005231	367.98	-1.18509	0.214068	-5.53606	3.09e-08	3.87e-07
Zm00001d005238	513.131	-0.170168	0.158418	-1.07417	0.282747	0.454554
Zm00001d005240	81.9437	-0.137715	0.329751	-0.417633	0.676216	0.799893
Zm00001d005241	204.01	-0.896362	0.227353	-3.9426	8.06e-05	0.000495202
Zm00001d005244	51.222	-0.0157633	0.330267	-0.047729	0.961932	0.979881
Zm00001d005250	711.38	-2.11722	0.222281	-9.52495	1.65e-21	1.09e-19
Zm00001d005251	1.60783	-0.0717002	2.1654	-0.0331117	0.973586	0.98574
Zm00001d005253	408.32	-0.262237	0.135089	-1.94121	0.0522324	0.128491
Zm00001d005256	231.829	-0.280295	0.205497	-1.36398	0.172573	0.319638
Zm00001d005257	71.9677	-0.00135177	0.372168	-0.00363214	0.997102	0.998377
Zm00001d005264	862.633	0.386608	0.146753	2.63442	0.0084282	0.0289948
Zm00001d005269	99.7042	-0.188329	0.231769	-0.812572	0.416463	0.590322
Zm00001d005270	239.56	0.825473	0.262485	3.14484	0.00166179	0.0071527
Zm00001d005271	197.269	-0.655684	0.184814	-3.5478	0.000388467	0.00200161
Zm00001d005275	78.2555	-0.508328	0.248958	-2.04182	0.0411694	0.106705
Zm00001d005276	2752.36	0.323777	0.179647	1.8023	0.0714986	0.164383
Zm00001d005279	121.66	-1.16299	0.357764	-3.25072	0.00115112	0.00518338
Zm00001d005281	379.602	0.343116	0.149993	2.28754	0.0221641	0.0649192
Zm00001d005282	7.00682	2.11635	0.718719	2.94461	0.00323364	0.0127246
Zm00001d005293	1.90303	-1.77615	1.63487	-1.08641	0.277297	0.448835
Zm00001d005295	515.629	-1.0681	0.235631	-4.53293	5.82e-06	4.65e-05
Zm00001d005297	52.5138	0.323643	0.344168	0.940364	0.347031	0.522652
Zm00001d005300	97.4733	-0.543013	0.327333	-1.6589	0.0971363	0.209004
Zm00001d005301	10.7599	1.14318	0.696794	1.64062	0.100876	0.214886
Zm00001d005302	581.801	0.598259	0.188452	3.1746	0.00150043	0.0065236
Zm00001d005303	328.617	0.252133	0.175913	1.43328	0.151777	0.292151
Zm00001d005306	177.111	0.531231	0.205189	2.58898	0.00962596	0.0323694
Zm00001d005308	57.6266	-0.0194493	0.25347	-0.0767323	0.938837	0.96864
Zm00001d005312	107.604	0.736521	0.279624	2.63397	0.00843928	0.0290281
Zm00001d005313	76.5138	0.328966	0.312631	1.05225	0.292685	0.465511
Zm00001d005323	215.966	-0.821225	0.182951	-4.48878	7.16e-06	5.63e-05
Zm00001d005324	177.124	-1.77106	0.304618	-5.81405	6.1e-09	8.51e-08
Zm00001d005328	555.827	-0.690883	0.204562	-3.37739	0.000731782	0.00349437
Zm00001d005329	4670.7	0.24652	0.110905	2.2228	0.0262294	0.0743226
Zm00001d005338	1531.61	0.534588	0.16924	3.15875	0.00158445	0.00685563
Zm00001d005343	204.807	0.563074	0.275939	2.04058	0.0412931	0.106958
Zm00001d005344	401.919	0.120051	0.173572	0.691648	0.489158	0.654924
Zm00001d005347	5088.07	-0.222214	0.169752	-1.30906	0.190516	0.343211
Zm00001d005348	318.827	0.363673	0.266493	1.36466	0.172359	0.319413
Zm00001d005349	39.1086	0.530777	0.37774	1.40514	0.15998	0.303072
Zm00001d005350	617.632	-0.0420331	0.179092	-0.2347	0.814441	0.893608
Zm00001d005351	719.177	0.520667	0.225584	2.30808	0.0209945	0.0621657
Zm00001d005358	133.782	0.545054	0.188293	2.89471	0.00379515	0.0146049
Zm00001d005359	6579.71	-0.653379	0.138691	-4.71104	2.46e-06	2.14e-05
Zm00001d005368	528.885	0.032726	0.174516	0.187524	0.85125	0.917479
Zm00001d005370	51.1417	-0.775692	0.430691	-1.80104	0.0716962	0.164709
Zm00001d005372	466.035	0.527322	0.230501	2.28772	0.0221536	0.0648983
Zm00001d005373	675.059	0.361222	0.135159	2.67258	0.00752711	0.0263168
Zm00001d005375	182.685	-0.0215832	0.204438	-0.105574	0.915921	0.955727
Zm00001d005381	126.911	0.771913	0.209131	3.69106	0.000223325	0.00122289
Zm00001d005391	1528.66	0.243487	0.179624	1.35554	0.175246	0.323338
Zm00001d005392	234.668	1.58242	0.272549	5.806	6.4e-09	8.91e-08
Zm00001d005395	434.641	0.120698	0.159386	0.757268	0.44889	0.619531
Zm00001d005396	554.207	0.0563774	0.215952	0.261064	0.794043	0.880655
Zm00001d005402	163.008	0.356851	0.193866	1.84071	0.0656642	0.153959
Zm00001d005403	77.8615	0.548502	0.289249	1.89629	0.0579213	0.139651
Zm00001d005406	153.772	0.761759	0.201338	3.78348	0.00015465	0.000882003
Zm00001d005421	1332.58	-0.515375	0.203703	-2.53004	0.011405	0.0375669
Zm00001d005424	366.246	0.205844	0.235616	0.873641	0.382314	0.557214
Zm00001d005425	15.9456	0.616124	0.488429	1.26144	0.20715	0.364882
Zm00001d005431	447.101	0.203283	0.242221	0.839245	0.401332	0.575566
Zm00001d005439	85.8187	0.959918	0.301706	3.18163	0.00146449	0.00638081
Zm00001d005441	15.9326	-0.134805	0.764054	-0.176434	0.859953	0.923283
Zm00001d005442	310.513	0.109182	0.158476	0.688948	0.490856	0.656535
Zm00001d005445	509.52	-0.077331	0.263156	-0.293859	0.768865	0.863727
Zm00001d005450	803.375	-0.545246	0.161505	-3.37603	0.000735409	0.00350892
Zm00001d005451	634.573	-1.16644	0.29301	-3.98087	6.87e-05	0.000431242
Zm00001d005453	193.521	0.357331	0.183646	1.94576	0.0516833	0.127582
Zm00001d005454	2.12681	-3.80124	1.88251	-2.01924	0.0434618	0.111496
Zm00001d005456	156.344	-1.11033	0.334042	-3.32392	0.000887605	0.004149
Zm00001d005457	8764.24	-0.419547	0.19328	-2.17067	0.0299558	0.0826865
Zm00001d005459	143.065	0.224173	0.263077	0.852119	0.394148	0.568629
Zm00001d005460	137.252	0.833042	0.2461	3.38497	0.000711856	0.00340633
Zm00001d005461	475.115	0.11654	0.17377	0.670656	0.50244	0.665933
Zm00001d005462	234.213	-0.0370732	0.215541	-0.172	0.863437	0.925288
Zm00001d005466	110.538	0.690998	0.248727	2.77814	0.00546717	0.0199971
Zm00001d005468	73.4218	0.0566459	0.33299	0.170113	0.864921	0.926252
Zm00001d005470	136.11	0.152658	0.223485	0.683082	0.494555	0.659901
Zm00001d005473	248.792	0.139889	0.173811	0.804834	0.420915	0.594424
Zm00001d005478	108.021	-1.60511	0.271742	-5.90675	3.49e-09	5.03e-08
Zm00001d005479	19.2754	-0.375216	0.544063	-0.689656	0.490411	0.656132
Zm00001d005480	156.076	-0.60477	0.219317	-2.75752	0.00582424	0.0211271
Zm00001d005481	25.9561	0.164194	0.492971	0.33307	0.739081	0.844047
Zm00001d005482	424.354	-0.378893	0.166844	-2.27094	0.0231503	0.0673584
Zm00001d005484	313.734	0.506648	0.307261	1.64892	0.0991647	0.212437
Zm00001d005485	679.896	0.253881	0.205994	1.23247	0.217775	0.378373
Zm00001d005489	138.383	0.62018	0.258962	2.39487	0.0166263	0.0513418
Zm00001d005490	1.85799	0.429808	1.58041	0.271961	0.785652	0.875467
Zm00001d005495	609.394	0.50706	0.214738	2.3613	0.0182112	0.0553155
Zm00001d005497	74.0541	1.09502	0.277697	3.94323	8.04e-05	0.000494201
Zm00001d005498	140.499	-0.76657	0.244199	-3.13912	0.00169457	0.00727554
Zm00001d005501	164.115	0.188635	0.203849	0.925365	0.354776	0.530362
Zm00001d005502	1369.23	0.48781	0.217309	2.24478	0.0247826	0.071065
Zm00001d005503	113.16	0.286306	0.248053	1.15421	0.248413	0.415796
Zm00001d005504	62.9105	-0.39373	0.313289	-1.25676	0.20884	0.366823
Zm00001d005506	27.8769	0.219951	0.415826	0.528949	0.596841	0.741462
Zm00001d005516	135.057	0.181095	0.268498	0.674473	0.500011	0.663931
Zm00001d005520	338.42	0.771366	0.206387	3.73747	0.000185884	0.00103773
Zm00001d005528	3.13973	0.983555	1.58153	0.6219	0.534008	0.692425
Zm00001d005532	128.511	-0.23124	0.244317	-0.946474	0.343907	0.519238
Zm00001d005535	3.47968	-1.40186	1.08581	-1.29107	0.19668	0.351356
Zm00001d005538	51.7416	0.350784	0.336443	1.04262	0.297122	0.470282
Zm00001d005539	360.098	0.180693	0.156248	1.15645	0.247496	0.414631
Zm00001d005542	39.6603	-0.39945	0.337531	-1.18345	0.236632	0.401742
Zm00001d005544	157.921	1.45885	0.299622	4.86896	1.12e-06	1.04e-05
Zm00001d005547	447.628	-0.351747	0.152041	-2.3135	0.0206949	0.0614465
Zm00001d005550	451.321	-1.6047	0.295447	-5.43142	5.59e-08	6.68e-07
Zm00001d005554	202.574	0.375441	0.189252	1.98382	0.0472764	0.119145
Zm00001d005558	569.936	0.160942	0.139249	1.15579	0.247767	0.41496
Zm00001d005563	89.6616	-1.74203	0.303352	-5.74259	9.32e-09	1.26e-07
Zm00001d005573	869.573	0.510076	0.119159	4.28063	1.86e-05	0.000133998
Zm00001d005577	85.6769	-3.26937	0.561689	-5.8206	5.86e-09	8.21e-08
Zm00001d005578	1192.01	-0.574118	0.20846	-2.75409	0.00588548	0.0213227
Zm00001d005579	989.011	-0.53988	0.228453	-2.3632	0.0181177	0.0550886
Zm00001d005583	486.23	1.34205	0.254445	5.27444	1.33e-07	1.49e-06
Zm00001d005584	226.108	0.361594	0.190817	1.89497	0.0580958	0.139974
Zm00001d005586	182.204	0.378286	0.182607	2.07159	0.0383041	0.100891
Zm00001d005591	59.0411	2.04364	0.310195	6.58826	4.45e-11	8.31e-10
Zm00001d005593	7.05778	0.326461	0.698839	0.467148	0.640394	0.774822
Zm00001d005594	164.251	0.193574	0.296837	0.652121	0.514323	0.675877
Zm00001d005600	1.67962	0.387808	2.02598	0.191417	0.848199	0.915626
Zm00001d005602	1.33763	-2.35397	1.93878	-1.21415	0.224692	0.386953
Zm00001d005607	4.84905	-3.23982	1.11028	-2.91802	0.00352257	0.0137096
Zm00001d005612	68.0538	0.731247	0.259613	2.81668	0.00485231	0.0180755
Zm00001d005614	637.835	0.1163	0.135059	0.861103	0.389181	0.563793
Zm00001d005616	87.4741	0.798003	0.238202	3.35011	0.000807781	0.00381483
Zm00001d005621	25.9328	0.308407	0.409649	0.752856	0.451536	0.62184
Zm00001d005622	202.046	-0.915222	0.211122	-4.33505	1.46e-05	0.000107637
Zm00001d005624	308.944	-0.472272	0.224794	-2.10091	0.0356493	0.0952373
Zm00001d005630	160.318	-1.33915	0.256883	-5.21307	1.86e-07	2.01e-06
Zm00001d005631	87.3242	-0.589979	0.215707	-2.73509	0.0062363	0.0223772
Zm00001d005632	41.6061	0.219435	0.34026	0.644902	0.518991	0.6798
Zm00001d005636	1086.16	-0.134793	0.152793	-0.882196	0.377671	0.553069
Zm00001d005638	800.844	0.498935	0.12137	4.11085	3.94e-05	0.000262806
Zm00001d005641	210.551	0.309862	0.196758	1.57483	0.115295	0.23765
Zm00001d005642	179.932	0.132127	0.290405	0.454974	0.649128	0.7814
Zm00001d005645	1697.81	-0.307169	0.114456	-2.68374	0.00728046	0.0255803
Zm00001d005647	227.996	-0.214431	0.225864	-0.94938	0.342427	0.517801
Zm00001d005649	897	-0.544917	0.164161	-3.31942	0.000902058	0.00421178
Zm00001d005650	448.336	0.447461	0.207637	2.15502	0.0311603	0.0854275
Zm00001d005653	639.687	-0.763409	0.169447	-4.50529	6.63e-06	5.25e-05
Zm00001d005657	1617.51	-1.6712	0.179109	-9.33064	1.05e-20	6.23e-19
Zm00001d005658	120.121	-0.227883	0.209679	-1.08682	0.277117	0.448665
Zm00001d005661	1.54281	0.424273	1.42579	0.29757	0.766031	0.861837
Zm00001d005662	67.9889	1.96049	0.272854	7.18513	6.71e-13	1.65e-11
Zm00001d005664	62.3677	-0.99778	0.346059	-2.88326	0.00393577	0.0150728
Zm00001d005666	2.06029	1.19088	1.3919	0.855578	0.392231	0.566856
Zm00001d005672	51.4355	0.0970593	0.349027	0.278085	0.780947	0.87233
Zm00001d005675	679.633	-0.0863258	0.13858	-0.622931	0.53333	0.692026
Zm00001d005678	17.8965	-0.505592	0.500448	-1.01028	0.312362	0.486589
Zm00001d005682	71.402	-1.27162	0.295241	-4.30704	1.65e-05	0.00012053
Zm00001d005684	527.889	0.0332072	0.203092	0.163508	0.870118	0.929305
Zm00001d005685	15.922	-0.763541	0.512141	-1.49088	0.135993	0.2695
Zm00001d005687	1112.64	2.07185	0.15593	13.2871	2.75e-40	7.46e-38
Zm00001d005688	31.0051	4.35072	0.614372	7.08157	1.43e-12	3.34e-11
Zm00001d005692	659.808	0.152436	0.141056	1.08067	0.279842	0.451669
Zm00001d005694	1547.81	0.331753	0.228358	1.45278	0.146286	0.284318
Zm00001d005695	571.715	-0.444537	0.157665	-2.8195	0.00480991	0.017937
Zm00001d005698	449.444	1.31672	0.237931	5.53405	3.13e-08	3.9e-07
Zm00001d005705	24.1624	-0.0499257	0.442444	-0.112841	0.910157	0.952559
Zm00001d005708	291.442	0.538426	0.154357	3.48819	0.000486307	0.00243212
Zm00001d005711	86.6865	0.0768965	0.251878	0.305293	0.760143	0.858213
Zm00001d005713	370.471	0.128553	0.152686	0.841945	0.399819	0.574276
Zm00001d005716	180.867	-0.684951	0.271479	-2.52303	0.0116348	0.0381772
Zm00001d005717	15.9544	-1.15555	0.732043	-1.57853	0.114444	0.236369
Zm00001d005719	1.74688	-0.233629	1.48959	-0.156841	0.87537	0.932407
Zm00001d005726	933.558	-0.200541	0.151853	-1.32062	0.186627	0.338252
Zm00001d005727	188.361	-0.0957006	0.198914	-0.481117	0.630434	0.767323
Zm00001d005732	116.588	0.525451	0.241772	2.17333	0.0297553	0.0822433
Zm00001d005733	67.5966	-0.465363	0.269469	-1.72697	0.0841739	0.187255
Zm00001d005735	65.4924	0.335961	0.312919	1.07363	0.282986	0.454756
Zm00001d005736	1367.75	0.302533	0.298313	1.01415	0.310513	0.484442
Zm00001d005742	2980.79	-2.9313	0.827594	-3.54195	0.000397177	0.00204189
Zm00001d005743	183.499	1.38559	0.432715	3.20208	0.00136438	0.00600562
Zm00001d005748	537.946	-2.57967	0.176153	-14.6445	1.46e-48	6.54e-46
Zm00001d005749	5.9264	-2.84065	1.24213	-2.28692	0.0222004	0.06499
Zm00001d005751	666.669	-0.0827985	0.170334	-0.486094	0.6269	0.7651
Zm00001d005752	50.1347	-1.69579	0.318628	-5.32217	1.03e-07	1.17e-06
Zm00001d005754	71.1433	0.504388	0.258921	1.94804	0.0514105	0.127188
Zm00001d005756	49.3159	-0.100544	0.310656	-0.323651	0.746202	0.848932
Zm00001d005757	126.492	0.797351	0.290049	2.74902	0.00597733	0.0215989
Zm00001d005760	25.681	-0.953033	0.419879	-2.26978	0.0232209	0.0675067
Zm00001d005762	7392.27	0.0478128	0.137236	0.348399	0.727541	0.8353
Zm00001d005764	166.422	-1.17653	0.203942	-5.76892	7.98e-09	1.09e-07
Zm00001d005765	139.15	-0.0773937	0.178191	-0.43433	0.664049	0.791908
Zm00001d005769	351.211	-1.39019	0.194575	-7.14476	9.02e-13	2.16e-11
Zm00001d005772	70.2256	0.563695	0.349262	1.61396	0.106536	0.224058
Zm00001d005775	45.7981	-2.75437	0.439233	-6.27087	3.59e-10	5.95e-09
Zm00001d005779	601.505	0.0107849	0.341235	0.0316055	0.974787	0.986471
Zm00001d005782	66.4797	0.986085	0.309107	3.19011	0.00142219	0.00621754
Zm00001d005783	658.901	0.493763	0.190548	2.59128	0.00956198	0.0322121
Zm00001d005785	916.816	1.33485	0.217254	6.1442	8.04e-10	1.27e-08
Zm00001d005786	5.37551	0.599874	1.18998	0.504105	0.614188	0.755359
Zm00001d005787	6.21312	2.60809	0.911188	2.86229	0.00420587	0.015956
Zm00001d005790	592.24	-0.474073	0.237081	-1.99963	0.0455405	0.115776
Zm00001d005791	1049.77	-0.534632	0.236882	-2.25695	0.0240112	0.0692976
Zm00001d005794	490.106	0.312204	0.2148	1.45346	0.146095	0.284135
Zm00001d005795	14.1401	0.603291	0.516374	1.16832	0.242677	0.409129
Zm00001d005798	76.1037	-0.915475	0.417047	-2.19514	0.0281537	0.0786395
Zm00001d005803	1.83574	3.84815	1.81559	2.1195	0.0340483	0.0917796
Zm00001d005804	435.183	0.0458354	0.220124	0.208225	0.835053	0.907068
Zm00001d005807	143.687	2.02054	0.426558	4.73684	2.17e-06	1.91e-05
Zm00001d005808	364.32	-1.5054	0.258692	-5.81928	5.91e-09	8.27e-08
Zm00001d005812	4356.53	1.59341	0.162724	9.79206	1.22e-22	8.65e-21
Zm00001d005813	869.395	-0.926466	0.151918	-6.09848	1.07e-09	1.66e-08
Zm00001d005814	2574.57	0.103799	0.193083	0.537588	0.590862	0.737146
Zm00001d005816	163.255	-0.554373	0.219615	-2.5243	0.011593	0.0380706
Zm00001d005818	241.772	0.760529	0.236128	3.22083	0.0012782	0.00566866
Zm00001d005819	529.644	-0.383435	0.229067	-1.6739	0.0941502	0.204328
Zm00001d005822	8.39238	-0.354366	0.725884	-0.488185	0.625418	0.76407
Zm00001d005824	9.94186	-0.428196	0.732439	-0.584617	0.558806	0.712101
Zm00001d005826	158.835	0.354842	0.191476	1.8532	0.0638543	0.1504
Zm00001d005828	26.3269	0.174076	0.499814	0.348281	0.727629	0.83533
Zm00001d005831	590.728	0.269775	0.127285	2.11946	0.034052	0.0917796
Zm00001d005834	211.034	0.802035	0.217331	3.69038	0.000223922	0.0012255
Zm00001d005837	42.4969	-0.69463	0.339274	-2.0474	0.0406188	0.105583
Zm00001d005846	28.0976	-0.029118	0.610323	-0.0477091	0.961948	0.979881
Zm00001d005847	186.129	-0.0588049	0.215719	-0.272599	0.785161	0.875234
Zm00001d005849	39.417	-1.52512	0.381939	-3.99311	6.52e-05	0.000411574
Zm00001d005851	26.763	0.068238	0.492761	0.138481	0.88986	0.941216
Zm00001d005852	26.4952	-0.193131	0.551235	-0.350361	0.726068	0.83426
Zm00001d005856	173.985	0.304106	0.190269	1.5983	0.109977	0.229332
Zm00001d005858	208.432	0.293267	0.19468	1.50641	0.131963	0.263058
Zm00001d005859	59.1208	-2.05017	0.391088	-5.24222	1.59e-07	1.75e-06
Zm00001d005863	9.46471	0.910361	0.668114	1.36258	0.173014	0.320195
Zm00001d005864	267.858	0.145934	0.202928	0.719142	0.472053	0.640051
Zm00001d005865	299.085	-0.533673	0.233867	-2.28195	0.0224921	0.0657029
Zm00001d005866	85.96	0.647863	0.264572	2.44872	0.0143363	0.0453236
Zm00001d005875	1.13416	-3.94653	2.06405	-1.91204	0.0558715	0.135737
Zm00001d005881	1238.57	-1.63998	0.289474	-5.66539	1.47e-08	1.92e-07
Zm00001d005884	532.786	-0.627171	0.135959	-4.61293	3.97e-06	3.29e-05
Zm00001d005885	74.4136	-1.03182	0.357519	-2.88606	0.00390096	0.0149618
Zm00001d005888	148.042	0.294278	0.222857	1.32048	0.186675	0.338266
Zm00001d005889	186.824	0.393062	0.20661	1.90243	0.0571144	0.138089
Zm00001d005894	734.668	0.428673	0.173525	2.47039	0.0134967	0.0432521
Zm00001d005895	5460.18	-1.1738	0.181232	-6.47676	9.37e-11	1.68e-09
Zm00001d005899	209.623	0.264153	0.203841	1.29588	0.195018	0.349124
Zm00001d005902	189.451	0.567705	0.187057	3.03492	0.00240597	0.0098398
Zm00001d005908	18.1957	-0.896459	0.494487	-1.81291	0.069846	0.161593
Zm00001d005909	348.768	0.549536	0.258001	2.12998	0.0331732	0.0898695
Zm00001d005910	447.603	0.68836	0.270079	2.54874	0.0108114	0.0358639
Zm00001d005912	95.5541	0.261243	0.228383	1.14388	0.252673	0.420373
Zm00001d005920	2042.05	0.832748	0.206069	4.04111	5.32e-05	0.000344298
Zm00001d005923	5.70892	1.94575	1.04233	1.86673	0.0619394	0.146999
Zm00001d005924	111.929	-0.112115	0.216242	-0.518471	0.60413	0.747138
Zm00001d005925	1995.29	-0.470932	0.169832	-2.77293	0.00555539	0.0202802
Zm00001d005928	4.96616	1.36445	0.775293	1.75991	0.0784224	0.176809
Zm00001d005931	112.551	-0.665383	0.300192	-2.21652	0.0266556	0.0752406
Zm00001d005932	602.984	-0.596075	0.2015	-2.95819	0.00309452	0.0122496
Zm00001d005933	31.0989	-2.24991	0.481702	-4.67075	3e-06	2.56e-05
Zm00001d005934	614.238	0.166208	0.193453	0.859166	0.390249	0.564823
Zm00001d005935	481.239	0.128959	0.2312	0.557781	0.576994	0.726134
Zm00001d005937	3.38383	1.71473	1.32309	1.29601	0.194972	0.349082
Zm00001d005940	229.861	-0.160388	0.215898	-0.742889	0.457549	0.62727
Zm00001d005944	90.1419	0.317944	0.259282	1.22625	0.220105	0.381214
Zm00001d005948	2.22295	1.50172	1.44581	1.03868	0.298955	0.472276
Zm00001d005949	1.30111	0.870954	2.73315	0.318663	0.749982	0.850985
Zm00001d005950	3187.8	-1.39944	0.194372	-7.19983	6.03e-13	1.49e-11
Zm00001d005951	3353.33	-3.3496	0.210617	-15.9037	5.97e-57	5.59e-54
Zm00001d005952	35.036	-0.271405	0.353966	-0.766753	0.443228	0.614724
Zm00001d005958	491.238	-0.082287	0.218138	-0.377224	0.706007	0.82039
Zm00001d005959	84.3172	-0.919646	0.332214	-2.76823	0.00563617	0.0205295
Zm00001d005961	53.2064	1.17655	0.325611	3.61337	0.000302247	0.00159812
Zm00001d005966	662.443	-0.921582	0.200215	-4.60297	4.17e-06	3.42e-05
Zm00001d005969	136.56	-0.448319	0.239326	-1.87326	0.0610327	0.145358
Zm00001d005970	27.9796	-1.31967	0.351871	-3.75044	0.000176527	0.000990053
Zm00001d005972	374.405	0.681154	0.241853	2.81639	0.0048566	0.0180856
Zm00001d005973	394.015	-0.0907561	0.231502	-0.392032	0.695035	0.813344
Zm00001d005975	255.288	-0.177471	0.235474	-0.753676	0.451043	0.621346
Zm00001d005976	140.164	-0.921147	0.232363	-3.96427	7.36e-05	0.000456676
Zm00001d005977	17.7046	0.306563	0.494609	0.619808	0.535384	0.693642
Zm00001d005978	295.516	-0.930218	0.238474	-3.9007	9.59e-05	0.000573637
Zm00001d005980	106.522	0.37401	0.25245	1.48152	0.138468	0.273014
Zm00001d005981	190.526	0.0453624	0.258453	0.175515	0.860675	0.923721
Zm00001d005983	25.4476	-0.67686	0.471894	-1.43435	0.151473	0.291767
Zm00001d005993	13.1643	-1.53708	0.630108	-2.4394	0.0147118	0.0462976
Zm00001d005995	48.4664	2.25346	0.459951	4.89935	9.62e-07	9.08e-06
Zm00001d005996	12094.2	-1.52723	0.261278	-5.84524	5.06e-09	7.16e-08
Zm00001d005997	404.183	0.147636	0.218541	0.675552	0.499325	0.663277
Zm00001d005998	103.846	-0.14822	0.240204	-0.61706	0.537195	0.695019
Zm00001d006001	274.017	0.281179	0.180168	1.56065	0.118606	0.242799
Zm00001d006002	1232.28	1.3269	0.192803	6.88215	5.9e-12	1.26e-10
Zm00001d006008	7524.93	1.10013	0.232588	4.72992	2.25e-06	1.97e-05
Zm00001d006011	528.216	-0.43669	0.159332	-2.74076	0.00612971	0.0220611
Zm00001d006013	2.88896	1.69932	1.31394	1.2933	0.195906	0.350409
Zm00001d006016	1096.59	1.11113	0.23214	4.78649	1.7e-06	1.53e-05
Zm00001d006017	89.7731	-2.56632	0.934555	-2.74603	0.00603211	0.0217735
Zm00001d006019	345.487	0.383127	0.190333	2.01293	0.0441216	0.112865
Zm00001d006020	1.3047	0.129699	1.53635	0.0844207	0.932722	0.964756
Zm00001d006022	156.82	-0.864278	0.21787	-3.96694	7.28e-05	0.000452672
Zm00001d006026	3.1003	0.966999	1.45605	0.664126	0.50661	0.669543
Zm00001d006029	17.9942	1.34841	0.5437	2.48007	0.0131358	0.0422874
Zm00001d006030	256.465	0.46496	0.217529	2.13747	0.0325602	0.0885699
Zm00001d006031	298.51	0.0759462	0.17654	0.430192	0.667056	0.794001
Zm00001d006034	173.936	1.51663	0.238607	6.35616	2.07e-10	3.56e-09
Zm00001d006036	4400.91	1.91001	0.132815	14.381	6.81e-47	2.81e-44
Zm00001d006037	346.532	0.535534	0.18568	2.88418	0.00392434	0.0150403
Zm00001d006040	96.2323	-0.471624	0.244493	-1.92899	0.0537326	0.131522
Zm00001d006041	863.105	-0.226903	0.186222	-1.21846	0.223051	0.384914
Zm00001d006043	42.9438	-0.097095	0.389278	-0.249423	0.803033	0.886622
Zm00001d006044	25.2272	-0.336128	0.4251	-0.790704	0.429117	0.601682
Zm00001d006046	836.706	0.693175	0.136913	5.0629	4.13e-07	4.22e-06
Zm00001d006049	311.104	-0.661163	0.167843	-3.93917	8.18e-05	0.000501582
Zm00001d006050	3.56026	-1.08682	1.17349	-0.926143	0.354372	0.529911
Zm00001d006051	85.7992	0.53072	0.258266	2.05494	0.039885	0.104189
Zm00001d006053	1.06494	-1.85392	2.17816	-0.851138	0.394693	0.569056
Zm00001d006054	13.7561	1.9456	0.865376	2.24827	0.024559	0.0705403
Zm00001d006055	94.721	0.497821	0.24275	2.05076	0.0402903	0.104994
Zm00001d006057	45.504	-1.08355	0.319601	-3.3903	0.00069816	0.00334856
Zm00001d006059	584.98	1.87459	0.22295	8.40812	4.17e-17	1.68e-15
Zm00001d006060	53.6981	-0.268643	0.334404	-0.80335	0.421773	0.594982
Zm00001d006061	255.873	0.359335	0.203145	1.76886	0.0769175	0.173892
[truncated: 18,602 more rows]
