# Supplementary material for: Natural variation in tetrapyrrole biosynthetic enzymes and their regulation modifies the maize chlorophyll mutant Oy1-N1989
Source: Plant Physiol. 2025 Nov 12;199(3):kiaf431. doi: 10.1093/plphys/kiaf431 (PMC12607265; doi:10.1093/plphys/kiaf431)
Supplement: kiaf431_Supplementary_Data [file kiaf431_supplementary_data.zip › Table S3.xlsx]

## Sheet: Oy1-N1989|oy1(B73)_FDR0.05
Table S3. A) Significant GO terms enriched in DEGs in Oy1-N1989/oy1B73 vs wild type
ID	Category	Term	Query Item	Query Total	Bg Item	Bg Total	Pvalue	Pvalue_adj	Genes
GO:0006629	P	lipid metabolic process	80	483	4009	39324	1.3e-05	0.0042	Zm00001d053746,Zm00001d049178,Zm00001d052101,Zm00001d011486,Zm00001d041082,Zm00001d047418,Zm00001d025859,Zm00001d031212,Zm00001d012322,Zm00001d047274,Zm00001d043049,Zm00001d053782,Zm00001d027535,Zm00001d050470,Zm00001d003464,Zm00001d001820,Zm00001d016996,Zm00001d024477,Zm00001d030343,Zm00001d051812,Zm00001d033187,Zm00001d011357,Zm00001d017762,Zm00001d038387,Zm00001d014745,Zm00001d034638,Zm00001d0…
GO:0019748	P	secondary metabolic process	41	483	1706	39324	5.1e-05	0.0083	Zm00001d003833,Zm00001d041082,Zm00001d051637,Zm00001d042974,Zm00001d028303,Zm00001d052493,Zm00001d029696,Zm00001d020970,Zm00001d001820,Zm00001d017531,Zm00001d017666,Zm00001d051812,Zm00001d004753,Zm00001d053960,Zm00001d019312,Zm00001d029619,Zm00001d050977,Zm00001d043752,Zm00001d006467,Zm00001d048150,Zm00001d004380,Zm00001d053569,Zm00001d026619,Zm00001d011746,Zm00001d041341,Zm00001d042453,Zm00001d0…
GO:0009628	P	response to abiotic stimulus	99	483	5674	39324	0.0002	0.016	Zm00001d053236,Zm00001d029274,Zm00001d052206,Zm00001d038717,Zm00001d044156,Zm00001d051812,Zm00001d045544,Zm00001d024594,Zm00001d040979,Zm00001d025062,Zm00001d032481,Zm00001d011746,Zm00001d042453,Zm00001d021653,Zm00001d030864,Zm00001d044231,Zm00001d029460,Zm00001d009700,Zm00001d025468,Zm00001d015366,Zm00001d039963,Zm00001d045398,Zm00001d032719,Zm00001d005748,Zm00001d002317,Zm00001d012382,Zm00001d0…
GO:0009790	P	embryo development	38	483	1630	39324	0.00017	0.016	Zm00001d003833,Zm00001d052240,Zm00001d011486,Zm00001d043383,Zm00001d021054,Zm00001d041067,Zm00001d037278,Zm00001d011357,Zm00001d025669,Zm00001d042847,Zm00001d051812,Zm00001d048531,Zm00001d034417,Zm00001d053718,Zm00001d047274,Zm00001d020638,Zm00001d006626,Zm00001d008497,Zm00001d040233,Zm00001d053377,Zm00001d049145,Zm00001d021653,Zm00001d042935,Zm00001d030864,Zm00001d037830,Zm00001d041752,Zm00001d0…
GO:0015979	P	photosynthesis	18	483	585	39324	0.00049	0.026	Zm00001d015366,Zm00001d037278,Zm00001d034541,Zm00001d016036,Zm00001d019898,Zm00001d053377,Zm00001d022599,Zm00001d002317,Zm00001d024830,Zm00001d053718,Zm00001d002054,Zm00001d012702,Zm00001d006511,Zm00001d030638,Zm00001d013013,Zm00001d001820,Zm00001d021653,Zm00001d018940
GO:0009605	P	response to external stimulus	77	483	4265	39324	0.00045	0.026	Zm00001d053746,Zm00001d037278,Zm00001d032992,Zm00001d031158,Zm00001d009772,Zm00001d038049,Zm00001d049694,Zm00001d012322,Zm00001d034417,Zm00001d038717,Zm00001d013596,Zm00001d020673,Zm00001d039963,Zm00001d047736,Zm00001d019400,Zm00001d025652,Zm00001d051812,Zm00001d032120,Zm00001d017666,Zm00001d017762,Zm00001d035937,Zm00001d048531,Zm00001d045544,Zm00001d009097,Zm00001d043198,Zm00001d051637,Zm00001d0…
GO:0009536	C	plastid	138	483	5796	39324	7.9e-15	1.5e-12	Zm00001d030638,Zm00001d041082,Zm00001d043529,Zm00001d013013,Zm00001d052525,Zm00001d042847,Zm00001d028409,Zm00001d033543,Zm00001d048531,Zm00001d045544,Zm00001d022599,Zm00001d022518,Zm00001d017250,Zm00001d040979,Zm00001d032399,Zm00001d026016,Zm00001d008497,Zm00001d042453,Zm00001d021653,Zm00001d013651,Zm00001d002421,Zm00001d002054,Zm00001d012702,Zm00001d053236,Zm00001d017617,Zm00001d015366,Zm00001d0…
GO:0009579	C	thylakoid	31	483	1020	39324	6.5e-06	0.00045	Zm00001d052101,Zm00001d018940,Zm00001d021645,Zm00001d029325,Zm00001d013013,Zm00001d001820,Zm00001d027542,Zm00001d012646,Zm00001d003411,Zm00001d011073,Zm00001d043101,Zm00001d019926,Zm00001d021422,Zm00001d040155,Zm00001d011081,Zm00001d047634,Zm00001d013651,Zm00001d024830,Zm00001d036135,Zm00001d030638,Zm00001d011518,Zm00001d053236,Zm00001d012378,Zm00001d032790,Zm00001d034541,Zm00001d016036,Zm00001d0…
GO:0044444	C	cytoplasmic part	251	483	16509	39324	7.1e-06	0.00045	Zm00001d053236,Zm00001d049133,Zm00001d020732,Zm00001d017916,Zm00001d044231,Zm00001d041082,Zm00001d052206,Zm00001d028968,Zm00001d043529,Zm00001d013013,Zm00001d053569,Zm00001d044156,Zm00001d029061,Zm00001d042847,Zm00001d033464,Zm00001d019400,Zm00001d020673,Zm00001d003125,Zm00001d028409,Zm00001d033543,Zm00001d012978,Zm00001d048531,Zm00001d045544,Zm00001d022599,Zm00001d022518,Zm00001d024594,Zm00001d0…
GO:0005737	C	cytoplasm	284	483	19628	39324	6e-05	0.0029	Zm00001d053236,Zm00001d049133,Zm00001d020732,Zm00001d017916,Zm00001d044231,Zm00001d041082,Zm00001d052206,Zm00001d028968,Zm00001d043529,Zm00001d041752,Zm00001d013013,Zm00001d053569,Zm00001d038049,Zm00001d029061,Zm00001d042847,Zm00001d033464,Zm00001d019400,Zm00001d020673,Zm00001d034551,Zm00001d028409,Zm00001d033543,Zm00001d012978,Zm00001d048531,Zm00001d034978,Zm00001d022599,Zm00001d022518,Zm00001d0…

## Sheet: Oy1-N1989|oy1(Mo17)_FDR0.05
Table S3. B)Significant GO terms enriched in DEGs in Oy1-N1989/oy1Mo17 vs wild type
ID	Category	Term	Query Item	Query Total	Bg Item	Bg Total	Pvalue	Pvalue_adj	Genes
GO:0009628	P	response to abiotic stimulus	728	3167	5674	39324	9.8e-35	3.6e-32	Zm00001d002899,Zm00001d053091,Zm00001d039039,Zm00001d024518,Zm00001d039131,Zm00001d017685,Zm00001d028325,Zm00001d048925,Zm00001d007857,Zm00001d032420,Zm00001d018032,Zm00001d029763,Zm00001d004048,Zm00001d007202,Zm00001d006813,Zm00001d047743,Zm00001d044925,Zm00001d016901,Zm00001d032481,Zm00001d032480,Zm00001d021891,Zm00001d026204,Zm00001d052066,Zm00001d029506,Zm00001d003709,Zm00001d020804,Zm00001d0…
GO:0009605	P	response to external stimulus	531	3167	4265	39324	5.6e-22	1e-19	Zm00001d010662,Zm00001d039039,Zm00001d040144,Zm00001d040148,Zm00001d002896,Zm00001d045304,Zm00001d019400,Zm00001d011217,Zm00001d048531,Zm00001d018032,Zm00001d002802,Zm00001d022516,Zm00001d016301,Zm00001d016901,Zm00001d032481,Zm00001d011746,Zm00001d052066,Zm00001d052064,Zm00001d016719,Zm00001d029506,Zm00001d027722,Zm00001d029460,Zm00001d047340,Zm00001d048329,Zm00001d045398,Zm00001d001976,Zm00001d0…
GO:0050896	P	response to stimulus	2081	3167	22704	39324	5.7e-19	7e-17	Zm00001d022342,Zm00001d017729,Zm00001d017726,Zm00001d051267,Zm00001d019400,Zm00001d018134,Zm00001d002801,Zm00001d002802,Zm00001d006813,Zm00001d002159,Zm00001d052060,Zm00001d026204,Zm00001d052066,Zm00001d052064,Zm00001d028992,Zm00001d028999,Zm00001d029461,Zm00001d029460,Zm00001d003319,Zm00001d017615,Zm00001d047340,Zm00001d049946,Zm00001d051865,Zm00001d026334,Zm00001d021828,Zm00001d012484,Zm00001d0…
GO:0009719	P	response to endogenous stimulus	530	3167	4462	39324	3.7e-18	3.4e-16	Zm00001d039039,Zm00001d037607,Zm00001d002893,Zm00001d014113,Zm00001d042845,Zm00001d028325,Zm00001d048531,Zm00001d018032,Zm00001d026018,Zm00001d025771,Zm00001d002801,Zm00001d002802,Zm00001d029763,Zm00001d016901,Zm00001d032480,Zm00001d026204,Zm00001d052066,Zm00001d016719,Zm00001d029506,Zm00001d003257,Zm00001d047340,Zm00001d045398,Zm00001d038922,Zm00001d005748,Zm00001d012147,Zm00001d026334,Zm00001d0…
GO:0006950	P	response to stress	1201	3167	12007	39324	1.1e-17	7.9e-16	Zm00001d022468,Zm00001d002899,Zm00001d022342,Zm00001d020497,Zm00001d040144,Zm00001d034005,Zm00001d040148,Zm00001d033528,Zm00001d039039,Zm00001d045304,Zm00001d054067,Zm00001d039133,Zm00001d024518,Zm00001d017685,Zm00001d014113,Zm00001d007688,Zm00001d032311,Zm00001d019400,Zm00001d042453,Zm00001d039175,Zm00001d008872,Zm00001d011217,Zm00001d048531,Zm00001d032420,Zm00001d018032,Zm00001d025771,Zm00001d0…
GO:0019748	P	secondary metabolic process	249	3167	1706	39324	3.5e-17	2.2e-15	Zm00001d046204,Zm00001d030363,Zm00001d052479,Zm00001d045304,Zm00001d054067,Zm00001d043205,Zm00001d053569,Zm00001d027499,Zm00001d052673,Zm00001d048925,Zm00001d031602,Zm00001d003530,Zm00001d048688,Zm00001d002326,Zm00001d002317,Zm00001d018883,Zm00001d030028,Zm00001d050977,Zm00001d033316,Zm00001d018631,Zm00001d004048,Zm00001d031961,Zm00001d037384,Zm00001d047504,Zm00001d031345,Zm00001d008491,Zm00001d0…
GO:0009607	P	response to biotic stimulus	391	3167	3201	39324	5.7e-15	3e-13	Zm00001d040144,Zm00001d040148,Zm00001d002896,Zm00001d045304,Zm00001d019400,Zm00001d011217,Zm00001d048531,Zm00001d018032,Zm00001d002802,Zm00001d022516,Zm00001d016901,Zm00001d052066,Zm00001d052064,Zm00001d016719,Zm00001d010617,Zm00001d029506,Zm00001d026321,Zm00001d047340,Zm00001d048329,Zm00001d005748,Zm00001d012147,Zm00001d025977,Zm00001d021828,Zm00001d013542,Zm00001d013231,Zm00001d012480,Zm00001d0…
GO:0015979	P	photosynthesis	111	3167	585	39324	2.4e-14	1.1e-12	Zm00001d037513,Zm00001d013013,Zm00001d009928,Zm00001d013918,Zm00001d007857,Zm00001d022599,Zm00001d052682,Zm00001d044399,Zm00001d039163,Zm00001d006587,Zm00001d044396,Zm00001d021715,Zm00001d044925,Zm00001d021653,Zm00001d027729,Zm00001d012702,Zm00001d048856,Zm00001d015366,Zm00001d044785,Zm00001d002317,Zm00001d048998,Zm00001d034401,Zm00001d006868,Zm00001d021784,Zm00001d048441,Zm00001d007921,Zm00001d0…
GO:0006091	P	generation of precursor metabolites and energy	185	3167	1278	39324	9.3e-13	3.8e-11	Zm00001d052079,Zm00001d049239,Zm00001d037513,Zm00001d039131,Zm00001d018230,Zm00001d031136,Zm00001d037684,Zm00001d028325,Zm00001d051001,Zm00001d007857,Zm00001d022599,Zm00001d052682,Zm00001d044399,Zm00001d053453,Zm00001d043845,Zm00001d042282,Zm00001d006587,Zm00001d044396,Zm00001d025062,Zm00001d021715,Zm00001d008491,Zm00001d047054,Zm00001d031168,Zm00001d027729,Zm00001d012702,Zm00001d028556,Zm00001d0…
GO:0051704	P	multi-organism process	517	3167	4833	39324	1.2e-10	4.3e-09	Zm00001d040144,Zm00001d040148,Zm00001d002896,Zm00001d045304,Zm00001d019400,Zm00001d011217,Zm00001d048531,Zm00001d018032,Zm00001d002802,Zm00001d022516,Zm00001d016901,Zm00001d052066,Zm00001d052064,Zm00001d016719,Zm00001d010617,Zm00001d029506,Zm00001d026634,Zm00001d026321,Zm00001d047340,Zm00001d005743,Zm00001d048329,Zm00001d051865,Zm00001d017755,Zm00001d005748,Zm00001d038921,Zm00001d012147,Zm00001d0…
GO:0005975	P	carbohydrate metabolic process	441	3167	4161	39324	1e-08	3.5e-07	Zm00001d029164,Zm00001d052361,Zm00001d045304,Zm00001d017729,Zm00001d039131,Zm00001d006402,Zm00001d038049,Zm00001d042845,Zm00001d022192,Zm00001d042847,Zm00001d032311,Zm00001d036101,Zm00001d004677,Zm00001d043286,Zm00001d043283,Zm00001d018032,Zm00001d029763,Zm00001d022510,Zm00001d041794,Zm00001d044925,Zm00001d052060,Zm00001d025590,Zm00001d027729,Zm00001d003252,Zm00001d027725,Zm00001d045396,Zm00001d0…
GO:0009991	P	response to extracellular stimulus	110	3167	740	39324	1.1e-08	3.5e-07	Zm00001d037192,Zm00001d034480,Zm00001d039039,Zm00001d010662,Zm00001d051307,Zm00001d027809,Zm00001d042215,Zm00001d041489,Zm00001d012261,Zm00001d048925,Zm00001d038558,Zm00001d033316,Zm00001d022209,Zm00001d016301,Zm00001d009010,Zm00001d016901,Zm00001d032481,Zm00001d035447,Zm00001d020257,Zm00001d012702,Zm00001d044541,Zm00001d029460,Zm00001d028164,Zm00001d012147,Zm00001d039542,Zm00001d054014,Zm00001d0…
GO:0006629	P	lipid metabolic process	419	3167	4009	39324	1.1e-07	3.1e-06	Zm00001d010662,Zm00001d045304,Zm00001d024518,Zm00001d017728,Zm00001d027499,Zm00001d008569,Zm00001d043734,Zm00001d048841,Zm00001d028325,Zm00001d006503,Zm00001d048531,Zm00001d052682,Zm00001d004048,Zm00001d016301,Zm00001d020727,Zm00001d047743,Zm00001d035447,Zm00001d002798,Zm00001d003257,Zm00001d027722,Zm00001d029461,Zm00001d029460,Zm00001d024424,Zm00001d005742,Zm00001d050340,Zm00001d038922,Zm00001d0…
GO:0016049	P	cell growth	170	3167	1386	39324	3.3e-07	8.6e-06	Zm00001d034480,Zm00001d049239,Zm00001d043634,Zm00001d041752,Zm00001d044153,Zm00001d044156,Zm00001d044157,Zm00001d028325,Zm00001d046444,Zm00001d004442,Zm00001d028074,Zm00001d004440,Zm00001d022614,Zm00001d047694,Zm00001d030121,Zm00001d031749,Zm00001d052733,Zm00001d029934,Zm00001d019725,Zm00001d047276,Zm00001d014612,Zm00001d030218,Zm00001d048053,Zm00001d015804,Zm00001d048054,Zm00001d032480,Zm00001d0…
GO:0009056	P	catabolic process	619	3167	6365	39324	8.6e-07	2.1e-05	Zm00001d029164,Zm00001d002899,Zm00001d026706,Zm00001d040144,Zm00001d022199,Zm00001d027499,Zm00001d005630,Zm00001d048841,Zm00001d014883,Zm00001d036103,Zm00001d048925,Zm00001d004677,Zm00001d013489,Zm00001d048531,Zm00001d031100,Zm00001d029763,Zm00001d022510,Zm00001d041794,Zm00001d044921,Zm00001d020727,Zm00001d044925,Zm00001d016901,Zm00001d030772,Zm00001d052066,Zm00001d021421,Zm00001d039723,Zm00001d0…
GO:0009791	P	post-embryonic development	431	3167	4254	39324	1.5e-06	3.3e-05	Zm00001d026706,Zm00001d053091,Zm00001d042847,Zm00001d028325,Zm00001d048531,Zm00001d053718,Zm00001d018032,Zm00001d002801,Zm00001d044921,Zm00001d007838,Zm00001d032480,Zm00001d011746,Zm00001d035443,Zm00001d012544,Zm00001d003257,Zm00001d027722,Zm00001d028999,Zm00001d048693,Zm00001d051865,Zm00001d045398,Zm00001d034892,Zm00001d028391,Zm00001d025977,Zm00001d007921,Zm00001d021828,Zm00001d020437,Zm00001d0…
GO:0048856	P	anatomical structure development	1253	3167	13917	39324	1.5e-06	3.3e-05	Zm00001d010845,Zm00001d022342,Zm00001d027790,Zm00001d020497,Zm00001d009066,Zm00001d041725,Zm00001d020793,Zm00001d002822,Zm00001d003833,Zm00001d003925,Zm00001d021682,Zm00001d014444,Zm00001d041752,Zm00001d039427,Zm00001d042847,Zm00001d043047,Zm00001d020607,Zm00001d038812,Zm00001d046354,Zm00001d053091,Zm00001d006503,Zm00001d014944,Zm00001d048531,Zm00001d053718,Zm00001d018032,Zm00001d052682,Zm00001d0…
GO:0040007	P	growth	229	3167	2046	39324	1.8e-06	3.6e-05	Zm00001d034480,Zm00001d011618,Zm00001d043634,Zm00001d015182,Zm00001d022017,Zm00001d041752,Zm00001d044153,Zm00001d044156,Zm00001d044157,Zm00001d041489,Zm00001d016703,Zm00001d033605,Zm00001d028325,Zm00001d046444,Zm00001d004442,Zm00001d028074,Zm00001d004440,Zm00001d049239,Zm00001d002326,Zm00001d047694,Zm00001d030121,Zm00001d031749,Zm00001d052733,Zm00001d029934,Zm00001d019725,Zm00001d002801,Zm00001d0…
GO:0048608	P	reproductive structure development	330	3167	3139	39324	1.8e-06	3.6e-05	Zm00001d043589,Zm00001d023220,Zm00001d049239,Zm00001d043634,Zm00001d053091,Zm00001d025703,Zm00001d051001,Zm00001d016361,Zm00001d035443,Zm00001d011117,Zm00001d012571,Zm00001d006008,Zm00001d042217,Zm00001d021024,Zm00001d024691,Zm00001d028526,Zm00001d042847,Zm00001d016199,Zm00001d052079,Zm00001d006017,Zm00001d025669,Zm00001d030864,Zm00001d004442,Zm00001d004440,Zm00001d048693,Zm00001d048531,Zm00001d0…
GO:0007275	P	multicellular organism development	1125	3167	12465	39324	5.8e-06	0.00011	Zm00001d010845,Zm00001d022342,Zm00001d027790,Zm00001d020497,Zm00001d043525,Zm00001d041725,Zm00001d020793,Zm00001d002822,Zm00001d003833,Zm00001d003925,Zm00001d014444,Zm00001d039427,Zm00001d042847,Zm00001d028325,Zm00001d020607,Zm00001d038812,Zm00001d046354,Zm00001d053091,Zm00001d006503,Zm00001d014944,Zm00001d048531,Zm00001d053718,Zm00001d018032,Zm00001d052682,Zm00001d025771,Zm00001d002801,Zm00001d0…
GO:0003006	P	developmental process involved in reproduction	400	3167	3998	39324	1.1e-05	0.0002	Zm00001d053091,Zm00001d042847,Zm00001d048531,Zm00001d053718,Zm00001d018032,Zm00001d002801,Zm00001d007838,Zm00001d005682,Zm00001d011746,Zm00001d035443,Zm00001d029506,Zm00001d028999,Zm00001d048693,Zm00001d051865,Zm00001d045398,Zm00001d017755,Zm00001d034892,Zm00001d028391,Zm00001d038921,Zm00001d025977,Zm00001d020437,Zm00001d013542,Zm00001d043812,Zm00001d021318,Zm00001d024903,Zm00001d002570,Zm00001d0…
GO:0009653	P	anatomical structure morphogenesis	466	3167	4749	39324	1.2e-05	0.0002	Zm00001d026706,Zm00001d043047,Zm00001d048531,Zm00001d052682,Zm00001d025771,Zm00001d002801,Zm00001d029763,Zm00001d018917,Zm00001d044921,Zm00001d016901,Zm00001d032481,Zm00001d032480,Zm00001d049510,Zm00001d025590,Zm00001d027729,Zm00001d029506,Zm00001d002799,Zm00001d003257,Zm00001d033473,Zm00001d048281,Zm00001d051865,Zm00001d045398,Zm00001d017755,Zm00001d034892,Zm00001d038921,Zm00001d007921,Zm00001d0…
GO:0008361	P	regulation of cell size	32	3167	163	39324	2.1e-05	0.00033	Zm00001d045203,Zm00001d034049,Zm00001d035479,Zm00001d027530,Zm00001d020974,Zm00001d042809,Zm00001d004442,Zm00001d021690,Zm00001d005250,Zm00001d009029,Zm00001d021695,Zm00001d011985,Zm00001d047276,Zm00001d022432,Zm00001d013162,Zm00001d013256,Zm00001d037540,Zm00001d043512,Zm00001d020556,Zm00001d002446,Zm00001d021655,Zm00001d025590,Zm00001d028317,Zm00001d022081,Zm00001d044083,Zm00001d039967,Zm00001d0…
GO:0032502	P	developmental process	1434	3167	16379	39324	3.9e-05	0.0006	Zm00001d022342,Zm00001d027790,Zm00001d043047,Zm00001d051267,Zm00001d018133,Zm00001d052682,Zm00001d002801,Zm00001d002802,Zm00001d018917,Zm00001d007838,Zm00001d047749,Zm00001d026204,Zm00001d052066,Zm00001d002798,Zm00001d002799,Zm00001d033473,Zm00001d028999,Zm00001d051865,Zm00001d028840,Zm00001d021828,Zm00001d038101,Zm00001d021318,Zm00001d012480,Zm00001d012710,Zm00001d002570,Zm00001d026448,Zm00001d0…
GO:0030154	P	cell differentiation	326	3167	3301	39324	0.00019	0.0027	Zm00001d031217,Zm00001d034480,Zm00001d025842,Zm00001d052118,Zm00001d011618,Zm00001d043634,Zm00001d049234,Zm00001d020738,Zm00001d013245,Zm00001d029572,Zm00001d041752,Zm00001d003257,Zm00001d041489,Zm00001d014641,Zm00001d046358,Zm00001d004524,Zm00001d020607,Zm00001d020170,Zm00001d045661,Zm00001d046354,Zm00001d028073,Zm00001d004442,Zm00001d027353,Zm00001d004440,Zm00001d029656,Zm00001d049239,Zm00001d0…
GO:0019725	P	cellular homeostasis	114	3167	982	39324	0.0002	0.0029	Zm00001d039039,Zm00001d050277,Zm00001d037513,Zm00001d021334,Zm00001d013918,Zm00001d012973,Zm00001d021933,Zm00001d038018,Zm00001d037779,Zm00001d022518,Zm00001d033316,Zm00001d017014,Zm00001d043782,Zm00001d035447,Zm00001d020257,Zm00001d044841,Zm00001d028992,Zm00001d019589,Zm00001d008799,Zm00001d042619,Zm00001d028164,Zm00001d034526,Zm00001d011581,Zm00001d003817,Zm00001d043932,Zm00001d012484,Zm00001d0…
GO:0008219	P	cell death	154	3167	1410	39324	0.00025	0.0033	Zm00001d039542,Zm00001d039039,Zm00001d027524,Zm00001d043634,Zm00001d042767,Zm00001d053569,Zm00001d002641,Zm00001d012261,Zm00001d022594,Zm00001d028409,Zm00001d029461,Zm00001d007857,Zm00001d045544,Zm00001d042215,Zm00001d033316,Zm00001d018631,Zm00001d031961,Zm00001d019641,Zm00001d043782,Zm00001d017857,Zm00001d032368,Zm00001d042341,Zm00001d042619,Zm00001d047340,Zm00001d015033,Zm00001d018530,Zm00001d0…
GO:0022414	P	reproductive process	467	3167	4935	39324	0.00025	0.0033	Zm00001d053091,Zm00001d039133,Zm00001d003635,Zm00001d042847,Zm00001d048531,Zm00001d053718,Zm00001d018032,Zm00001d002801,Zm00001d007838,Zm00001d005682,Zm00001d011746,Zm00001d052066,Zm00001d029506,Zm00001d026634,Zm00001d028999,Zm00001d048693,Zm00001d051865,Zm00001d045398,Zm00001d017755,Zm00001d034892,Zm00001d028391,Zm00001d038921,Zm00001d025977,Zm00001d021828,Zm00001d020437,Zm00001d013542,Zm00001d0…
GO:0000003	P	reproduction	493	3167	5342	39324	0.0012	0.014	Zm00001d053091,Zm00001d039133,Zm00001d003635,Zm00001d042847,Zm00001d048531,Zm00001d053718,Zm00001d018032,Zm00001d002801,Zm00001d044921,Zm00001d007838,Zm00001d005682,Zm00001d011746,Zm00001d052066,Zm00001d029506,Zm00001d026634,Zm00001d028999,Zm00001d048693,Zm00001d051865,Zm00001d045398,Zm00001d017755,Zm00001d034892,Zm00001d028391,Zm00001d038921,Zm00001d025977,Zm00001d021828,Zm00001d020437,Zm00001d0…
GO:0048869	P	cellular developmental process	437	3167	4685	39324	0.0011	0.014	Zm00001d010845,Zm00001d009066,Zm00001d014444,Zm00001d028325,Zm00001d004677,Zm00001d044921,Zm00001d016901,Zm00001d032480,Zm00001d047749,Zm00001d049510,Zm00001d025590,Zm00001d027729,Zm00001d012544,Zm00001d002799,Zm00001d003257,Zm00001d021422,Zm00001d048281,Zm00001d047269,Zm00001d051865,Zm00001d045398,Zm00001d017755,Zm00001d038921,Zm00001d025971,Zm00001d013542,Zm00001d043812,Zm00001d004957,Zm00001d0…
GO:0007154	P	cell communication	712	3167	7931	39324	0.0011	0.014	Zm00001d010662,Zm00001d039039,Zm00001d009066,Zm00001d002893,Zm00001d017729,Zm00001d014113,Zm00001d039427,Zm00001d028325,Zm00001d019400,Zm00001d018133,Zm00001d011217,Zm00001d007857,Zm00001d018032,Zm00001d026018,Zm00001d035624,Zm00001d025771,Zm00001d002802,Zm00001d016301,Zm00001d044921,Zm00001d016901,Zm00001d032481,Zm00001d011746,Zm00001d052066,Zm00001d052064,Zm00001d016719,Zm00001d029506,Zm00001d0…
GO:0051234	P	establishment of localization	897	3167	10218	39324	0.0022	0.026	Zm00001d022468,Zm00001d010845,Zm00001d026706,Zm00001d002893,Zm00001d040148,Zm00001d002896,Zm00001d024518,Zm00001d017728,Zm00001d041752,Zm00001d008569,Zm00001d031883,Zm00001d045269,Zm00001d031527,Zm00001d036100,Zm00001d036101,Zm00001d019400,Zm00001d018133,Zm00001d007857,Zm00001d032420,Zm00001d018032,Zm00001d026018,Zm00001d026283,Zm00001d002801,Zm00001d029763,Zm00001d026012,Zm00001d002091,Zm00001d0…
GO:0009790	P	embryo development	165	3167	1630	39324	0.003	0.034	Zm00001d023220,Zm00001d049239,Zm00001d051302,Zm00001d042192,Zm00001d041489,Zm00001d016703,Zm00001d011357,Zm00001d006017,Zm00001d025669,Zm00001d030864,Zm00001d004442,Zm00001d004440,Zm00001d048531,Zm00001d034417,Zm00001d034796,Zm00001d013245,Zm00001d024674,Zm00001d047274,Zm00001d013702,Zm00001d032399,Zm00001d021716,Zm00001d008497,Zm00001d042454,Zm00001d021653,Zm00001d026634,Zm00001d021024,Zm00001d0…
GO:0032501	P	multicellular organismal process	1417	3167	16632	39324	0.0039	0.043	Zm00001d022342,Zm00001d027790,Zm00001d018133,Zm00001d018134,Zm00001d052682,Zm00001d002801,Zm00001d002802,Zm00001d018917,Zm00001d007838,Zm00001d047749,Zm00001d052066,Zm00001d052064,Zm00001d002799,Zm00001d033473,Zm00001d028999,Zm00001d051865,Zm00001d028840,Zm00001d021828,Zm00001d012484,Zm00001d021318,Zm00001d012480,Zm00001d047901,Zm00001d002570,Zm00001d026448,Zm00001d003556,Zm00001d006078,Zm00001d0…
GO:0009536	C	plastid	711	3167	5796	39324	1.7e-28	3.8e-26	Zm00001d039039,Zm00001d002896,Zm00001d047799,Zm00001d054067,Zm00001d039131,Zm00001d051976,Zm00001d018962,Zm00001d042847,Zm00001d048531,Zm00001d032420,Zm00001d018134,Zm00001d052682,Zm00001d022518,Zm00001d004048,Zm00001d007202,Zm00001d022510,Zm00001d047067,Zm00001d026016,Zm00001d047743,Zm00001d044925,Zm00001d007838,Zm00001d032480,Zm00001d052066,Zm00001d028992,Zm00001d027729,Zm00001d010202,Zm00001d0…
GO:0009579	C	thylakoid	163	3167	1020	39324	1.8e-14	2e-12	Zm00001d029672,Zm00001d043528,Zm00001d039039,Zm00001d013013,Zm00001d023833,Zm00001d027394,Zm00001d044228,Zm00001d013918,Zm00001d045538,Zm00001d018134,Zm00001d012178,Zm00001d044399,Zm00001d031969,Zm00001d032420,Zm00001d006587,Zm00001d044396,Zm00001d042026,Zm00001d031484,Zm00001d008491,Zm00001d008228,Zm00001d013651,Zm00001d046748,Zm00001d013146,Zm00001d022181,Zm00001d007560,Zm00001d001939,Zm00001d0…
GO:0005576	C	extracellular region	321	3167	2695	39324	3.1e-11	2.3e-09	Zm00001d052243,Zm00001d002899,Zm00001d030363,Zm00001d049239,Zm00001d002893,Zm00001d009772,Zm00001d043443,Zm00001d049233,Zm00001d042767,Zm00001d053090,Zm00001d011117,Zm00001d016708,Zm00001d029365,Zm00001d029478,Zm00001d043407,Zm00001d043047,Zm00001d003306,Zm00001d019400,Zm00001d011056,Zm00001d028073,Zm00001d028409,Zm00001d044399,Zm00001d046357,Zm00001d038558,Zm00001d045544,Zm00001d004448,Zm00001d0…
GO:0005886	C	plasma membrane	694	3167	6798	39324	8.8e-11	5e-09	Zm00001d026706,Zm00001d052361,Zm00001d026703,Zm00001d002893,Zm00001d041725,Zm00001d002896,Zm00001d024518,Zm00001d017728,Zm00001d041752,Zm00001d039427,Zm00001d031883,Zm00001d042847,Zm00001d036103,Zm00001d036100,Zm00001d018133,Zm00001d043286,Zm00001d043283,Zm00001d026018,Zm00001d048599,Zm00001d016901,Zm00001d032480,Zm00001d021891,Zm00001d019317,Zm00001d052066,Zm00001d043838,Zm00001d003257,Zm00001d0…
GO:0031975	C	envelope	271	3167	2224	39324	1.6e-10	6.1e-09	Zm00001d012539,Zm00001d029672,Zm00001d048356,Zm00001d023220,Zm00001d052040,Zm00001d007716,Zm00001d047067,Zm00001d015182,Zm00001d039039,Zm00001d039131,Zm00001d047965,Zm00001d044228,Zm00001d028526,Zm00001d016664,Zm00001d033910,Zm00001d033543,Zm00001d044650,Zm00001d018332,Zm00001d007857,Zm00001d034795,Zm00001d024674,Zm00001d031969,Zm00001d032789,Zm00001d022203,Zm00001d006587,Zm00001d044396,Zm00001d0…
GO:0031967	C	organelle envelope	266	3167	2171	39324	1.5e-10	6.1e-09	Zm00001d012539,Zm00001d029672,Zm00001d048356,Zm00001d023220,Zm00001d052040,Zm00001d007716,Zm00001d047067,Zm00001d015182,Zm00001d039039,Zm00001d039131,Zm00001d047965,Zm00001d044228,Zm00001d028526,Zm00001d016664,Zm00001d033910,Zm00001d033543,Zm00001d044650,Zm00001d007857,Zm00001d034795,Zm00001d024674,Zm00001d031969,Zm00001d032789,Zm00001d022203,Zm00001d006587,Zm00001d044396,Zm00001d042026,Zm00001d0…
GO:0044444	C	cytoplasmic part	1504	3167	16509	39324	1e-09	3.3e-08	Zm00001d008569,Zm00001d043045,Zm00001d019400,Zm00001d015377,Zm00001d018133,Zm00001d018134,Zm00001d052682,Zm00001d047743,Zm00001d007838,Zm00001d052060,Zm00001d052066,Zm00001d052064,Zm00001d028992,Zm00001d003313,Zm00001d033473,Zm00001d029461,Zm00001d029460,Zm00001d047340,Zm00001d028840,Zm00001d026334,Zm00001d021828,Zm00001d038101,Zm00001d027535,Zm00001d012480,Zm00001d021645,Zm00001d047901,Zm00001d0…
GO:0005737	C	cytoplasm	1748	3167	19628	39324	5.8e-09	1.6e-07	Zm00001d017729,Zm00001d008569,Zm00001d014883,Zm00001d043045,Zm00001d019400,Zm00001d015377,Zm00001d018133,Zm00001d018134,Zm00001d052682,Zm00001d047743,Zm00001d007838,Zm00001d052060,Zm00001d052066,Zm00001d052064,Zm00001d028992,Zm00001d003313,Zm00001d033473,Zm00001d029461,Zm00001d029460,Zm00001d047340,Zm00001d028840,Zm00001d026334,Zm00001d021828,Zm00001d012484,Zm00001d027535,Zm00001d012480,Zm00001d0…
GO:0005739	C	mitochondrion	360	3167	3430	39324	6.8e-07	1.7e-05	Zm00001d039039,Zm00001d043045,Zm00001d015377,Zm00001d007202,Zm00001d047067,Zm00001d020727,Zm00001d032480,Zm00001d052060,Zm00001d035443,Zm00001d031619,Zm00001d033473,Zm00001d041036,Zm00001d038929,Zm00001d017755,Zm00001d043031,Zm00001d012147,Zm00001d028840,Zm00001d043812,Zm00001d004957,Zm00001d024903,Zm00001d020549,Zm00001d047901,Zm00001d045139,Zm00001d031799,Zm00001d016995,Zm00001d024633,Zm00001d0…
GO:0044464	C	cell part	2552	3167	30318	39324	2.6e-06	5.9e-05	Zm00001d029164,Zm00001d027790,Zm00001d017729,Zm00001d017728,Zm00001d008569,Zm00001d043734,Zm00001d014883,Zm00001d017726,Zm00001d043045,Zm00001d019400,Zm00001d015377,Zm00001d018133,Zm00001d043286,Zm00001d043283,Zm00001d018134,Zm00001d052682,Zm00001d002801,Zm00001d038599,Zm00001d006813,Zm00001d002159,Zm00001d007838,Zm00001d052060,Zm00001d026204,Zm00001d052066,Zm00001d052064,Zm00001d028992,Zm00001d0…
									Zm00001d017706,Zm00001d015394,Zm00001d032721,Zm00001d025037,Zm00001d022438"
GO:0005623	C	cell	2556	3167	30411	39324	4.9e-06	9.9e-05	Zm00001d029164,Zm00001d027790,Zm00001d017729,Zm00001d017728,Zm00001d008569,Zm00001d043734,Zm00001d014883,Zm00001d017726,Zm00001d043045,Zm00001d019400,Zm00001d015377,Zm00001d018133,Zm00001d043286,Zm00001d043283,Zm00001d018134,Zm00001d052682,Zm00001d002801,Zm00001d038599,Zm00001d006813,Zm00001d002159,Zm00001d007838,Zm00001d052060,Zm00001d026204,Zm00001d052066,Zm00001d052064,Zm00001d028992,Zm00001d0…
									Zm00001d043655,Zm00001d017707,Zm00001d017706,Zm00001d015394"
GO:0043227	C	membrane-bounded organelle	1936	3167	22556	39324	1.8e-05	0.00034	Zm00001d027790,Zm00001d017729,Zm00001d008569,Zm00001d043734,Zm00001d014883,Zm00001d017726,Zm00001d043045,Zm00001d019400,Zm00001d015377,Zm00001d018134,Zm00001d052682,Zm00001d002801,Zm00001d006813,Zm00001d002159,Zm00001d007838,Zm00001d052060,Zm00001d026204,Zm00001d052066,Zm00001d052064,Zm00001d028992,Zm00001d003313,Zm00001d002799,Zm00001d033473,Zm00001d028999,Zm00001d029461,Zm00001d029460,Zm00001d0…
GO:0043231	C	intracellular membrane-bounded organelle	1929	3167	22488	39324	2.3e-05	0.0004	Zm00001d027790,Zm00001d017729,Zm00001d008569,Zm00001d043734,Zm00001d014883,Zm00001d017726,Zm00001d043045,Zm00001d019400,Zm00001d015377,Zm00001d018134,Zm00001d052682,Zm00001d002801,Zm00001d006813,Zm00001d002159,Zm00001d007838,Zm00001d052060,Zm00001d026204,Zm00001d052066,Zm00001d052064,Zm00001d028992,Zm00001d003313,Zm00001d002799,Zm00001d033473,Zm00001d028999,Zm00001d029461,Zm00001d029460,Zm00001d0…
GO:0030312	C	external encapsulating structure	212	3167	1960	39324	3.1e-05	0.00049	Zm00001d029672,Zm00001d029274,Zm00001d024594,Zm00001d037513,Zm00001d042767,Zm00001d052776,Zm00001d016708,Zm00001d038049,Zm00001d016545,Zm00001d023715,Zm00001d043047,Zm00001d018332,Zm00001d034795,Zm00001d004837,Zm00001d037779,Zm00001d049539,Zm00001d047276,Zm00001d024047,Zm00001d018631,Zm00001d044826,Zm00001d012175,Zm00001d014617,Zm00001d026068,Zm00001d048053,Zm00001d008491,Zm00001d048054,Zm00001d0…
GO:0005618	C	cell wall	206	3167	1901	39324	3.6e-05	0.00054	Zm00001d029672,Zm00001d029274,Zm00001d024594,Zm00001d037513,Zm00001d042767,Zm00001d052776,Zm00001d016708,Zm00001d038049,Zm00001d016545,Zm00001d023715,Zm00001d043047,Zm00001d003530,Zm00001d034795,Zm00001d004837,Zm00001d037779,Zm00001d049539,Zm00001d047276,Zm00001d024047,Zm00001d018631,Zm00001d044826,Zm00001d012175,Zm00001d014617,Zm00001d026068,Zm00001d048053,Zm00001d008491,Zm00001d048054,Zm00001d0…
GO:0016020	C	membrane	2078	3167	24684	39324	0.00073	0.01	Zm00001d022342,Zm00001d027790,Zm00001d017728,Zm00001d008569,Zm00001d043047,Zm00001d043045,Zm00001d019400,Zm00001d015377,Zm00001d018133,Zm00001d043286,Zm00001d043283,Zm00001d018134,Zm00001d052682,Zm00001d002802,Zm00001d052684,Zm00001d006815,Zm00001d018917,Zm00001d002158,Zm00001d002159,Zm00001d047749,Zm00001d052066,Zm00001d052064,Zm00001d002798,Zm00001d029461,Zm00001d003319,Zm00001d017615,Zm00001d0…
GO:0005773	C	vacuole	299	3167	3129	39324	0.0021	0.028	Zm00001d037725,Zm00001d002899,Zm00001d027415,Zm00001d052361,Zm00001d049239,Zm00001d030368,Zm00001d053293,Zm00001d037515,Zm00001d051307,Zm00001d012677,Zm00001d043838,Zm00001d014842,Zm00001d016708,Zm00001d027394,Zm00001d038049,Zm00001d028811,Zm00001d031136,Zm00001d002006,Zm00001d045269,Zm00001d036103,Zm00001d032906,Zm00001d022594,Zm00001d032520,Zm00001d006820,Zm00001d018332,Zm00001d038558,Zm00001d0…
GO:0043226	C	organelle	1998	3167	23816	39324	0.0026	0.033	Zm00001d027790,Zm00001d017729,Zm00001d008569,Zm00001d043734,Zm00001d014883,Zm00001d017726,Zm00001d043045,Zm00001d019400,Zm00001d015377,Zm00001d018133,Zm00001d018134,Zm00001d052682,Zm00001d002801,Zm00001d006813,Zm00001d002159,Zm00001d007838,Zm00001d052060,Zm00001d026204,Zm00001d052066,Zm00001d052064,Zm00001d028992,Zm00001d003313,Zm00001d002799,Zm00001d033473,Zm00001d028999,Zm00001d029461,Zm00001d0…
GO:0043229	C	intracellular organelle	1989	3167	23739	39324	0.0036	0.043	Zm00001d027790,Zm00001d017729,Zm00001d008569,Zm00001d043734,Zm00001d014883,Zm00001d017726,Zm00001d043045,Zm00001d019400,Zm00001d015377,Zm00001d018133,Zm00001d018134,Zm00001d052682,Zm00001d002801,Zm00001d006813,Zm00001d002159,Zm00001d007838,Zm00001d052060,Zm00001d026204,Zm00001d052066,Zm00001d052064,Zm00001d028992,Zm00001d003313,Zm00001d002799,Zm00001d033473,Zm00001d028999,Zm00001d029461,Zm00001d0…
