# Supplementary material for: Natural variation in tetrapyrrole biosynthetic enzymes and their regulation modifies the maize chlorophyll mutant Oy1-N1989
Source: Plant Physiol. 2025 Nov 12;199(3):kiaf431. doi: 10.1093/plphys/kiaf431 (PMC12607265; doi:10.1093/plphys/kiaf431)
Supplement: kiaf431_Supplementary_Data [file kiaf431_supplementary_data.zip › Table S4.xlsx]

## Sheet: Oy1-N1989|oy1(B73)
Tabel S4. A) Log2 fold change of genes associated with significant GO terms in Oy1-N1989/oy1B73 as compared to their wild type siblings
Category	ID	Term	Adj_Pvalue	Count	Genes	Log2FC	Zscore
P	GO:0006629	lipid metabolic process	0.0042	80	ZM00001D053746	2.32217	1.78885
P	GO:0006629	lipid metabolic process	0.0042	80	ZM00001D049178	-2.55885	1.78885
P	GO:0006629	lipid metabolic process	0.0042	80	ZM00001D052101	1.00412	1.78885
P	GO:0006629	lipid metabolic process	0.0042	80	ZM00001D011486	1.15616	1.78885
P	GO:0006629	lipid metabolic process	0.0042	80	ZM00001D041082	1.12368	1.78885
P	GO:0006629	lipid metabolic process	0.0042	80	ZM00001D047418	1.00747	1.78885
P	GO:0006629	lipid metabolic process	0.0042	80	ZM00001D025859	-1.37154	1.78885
P	GO:0006629	lipid metabolic process	0.0042	80	ZM00001D031212	-1.28167	1.78885
P	GO:0006629	lipid metabolic process	0.0042	80	ZM00001D012322	1.16789	1.78885
P	GO:0006629	lipid metabolic process	0.0042	80	ZM00001D047274	-2.22826	1.78885
P	GO:0006629	lipid metabolic process	0.0042	80	ZM00001D043049	-1.85085	1.78885
P	GO:0006629	lipid metabolic process	0.0042	80	ZM00001D053782	1.04397	1.78885
P	GO:0006629	lipid metabolic process	0.0042	80	ZM00001D027535	1.0119	1.78885
P	GO:0006629	lipid metabolic process	0.0042	80	ZM00001D050470	2.01088	1.78885
P	GO:0006629	lipid metabolic process	0.0042	80	ZM00001D003464	-1.14821	1.78885
P	GO:0006629	lipid metabolic process	0.0042	80	ZM00001D001820	-3.77612	1.78885
P	GO:0006629	lipid metabolic process	0.0042	80	ZM00001D016996	1.37026	1.78885
P	GO:0006629	lipid metabolic process	0.0042	80	ZM00001D024477	-4.27955	1.78885
P	GO:0006629	lipid metabolic process	0.0042	80	ZM00001D030343	1.12898	1.78885
P	GO:0006629	lipid metabolic process	0.0042	80	ZM00001D051812	2.47465	1.78885
P	GO:0006629	lipid metabolic process	0.0042	80	ZM00001D033187	-1.12178	1.78885
P	GO:0006629	lipid metabolic process	0.0042	80	ZM00001D011357	1.24548	1.78885
P	GO:0006629	lipid metabolic process	0.0042	80	ZM00001D017762	1.77874	1.78885
P	GO:0006629	lipid metabolic process	0.0042	80	ZM00001D038387	-5.20688	1.78885
P	GO:0006629	lipid metabolic process	0.0042	80	ZM00001D014745	1.10837	1.78885
P	GO:0006629	lipid metabolic process	0.0042	80	ZM00001D034638	-1.15381	1.78885
P	GO:0006629	lipid metabolic process	0.0042	80	ZM00001D003411	1.45948	1.78885
P	GO:0006629	lipid metabolic process	0.0042	80	ZM00001D048531	1.2026	1.78885
P	GO:0006629	lipid metabolic process	0.0042	80	ZM00001D045544	1.12574	1.78885
P	GO:0006629	lipid metabolic process	0.0042	80	ZM00001D018838	1.22244	1.78885
P	GO:0006629	lipid metabolic process	0.0042	80	ZM00001D021645	1.72318	1.78885
P	GO:0006629	lipid metabolic process	0.0042	80	ZM00001D033745	1.25736	1.78885
P	GO:0006629	lipid metabolic process	0.0042	80	ZM00001D020238	-1.634	1.78885
P	GO:0006629	lipid metabolic process	0.0042	80	ZM00001D050977	2.05219	1.78885
P	GO:0006629	lipid metabolic process	0.0042	80	ZM00001D034453	-1.14615	1.78885
P	GO:0006629	lipid metabolic process	0.0042	80	ZM00001D017250	1.39252	1.78885
P	GO:0006629	lipid metabolic process	0.0042	80	ZM00001D048709	-2.41395	1.78885
P	GO:0006629	lipid metabolic process	0.0042	80	ZM00001D019926	1.15309	1.78885
P	GO:0006629	lipid metabolic process	0.0042	80	ZM00001D040979	-2.77055	1.78885
P	GO:0006629	lipid metabolic process	0.0042	80	ZM00001D019218	1.27442	1.78885
P	GO:0006629	lipid metabolic process	0.0042	80	ZM00001D053569	-1.12452	1.78885
P	GO:0006629	lipid metabolic process	0.0042	80	ZM00001D041341	1.81825	1.78885
P	GO:0006629	lipid metabolic process	0.0042	80	ZM00001D011081	-1.23475	1.78885
P	GO:0006629	lipid metabolic process	0.0042	80	ZM00001D044120	-2.30059	1.78885
P	GO:0006629	lipid metabolic process	0.0042	80	ZM00001D044156	1.15171	1.78885
P	GO:0006629	lipid metabolic process	0.0042	80	ZM00001D006739	-3.09711	1.78885
P	GO:0006629	lipid metabolic process	0.0042	80	ZM00001D035300	-4.65973	1.78885
P	GO:0006629	lipid metabolic process	0.0042	80	ZM00001D029619	-1.48909	1.78885
P	GO:0006629	lipid metabolic process	0.0042	80	ZM00001D024830	1.10518	1.78885
P	GO:0006629	lipid metabolic process	0.0042	80	ZM00001D034718	-1.18713	1.78885
P	GO:0006629	lipid metabolic process	0.0042	80	ZM00001D015366	1.19205	1.78885
P	GO:0006629	lipid metabolic process	0.0042	80	ZM00001D042611	-1.5621	1.78885
P	GO:0006629	lipid metabolic process	0.0042	80	ZM00001D052864	1.75458	1.78885
P	GO:0006629	lipid metabolic process	0.0042	80	ZM00001D043986	-1.21355	1.78885
P	GO:0006629	lipid metabolic process	0.0042	80	ZM00001D027542	1.85448	1.78885
P	GO:0006629	lipid metabolic process	0.0042	80	ZM00001D037278	-1.03289	1.78885
P	GO:0006629	lipid metabolic process	0.0042	80	ZM00001D029460	-2.13723	1.78885
P	GO:0006629	lipid metabolic process	0.0042	80	ZM00001D034978	-1.17554	1.78885
P	GO:0006629	lipid metabolic process	0.0042	80	ZM00001D013081	1.41576	1.78885
P	GO:0006629	lipid metabolic process	0.0042	80	ZM00001D017208	1.92194	1.78885
P	GO:0006629	lipid metabolic process	0.0042	80	ZM00001D034541	3.05761	1.78885
P	GO:0006629	lipid metabolic process	0.0042	80	ZM00001D035937	1.45067	1.78885
P	GO:0006629	lipid metabolic process	0.0042	80	ZM00001D018660	1.00584	1.78885
P	GO:0006629	lipid metabolic process	0.0042	80	ZM00001D042974	1.31474	1.78885
P	GO:0006629	lipid metabolic process	0.0042	80	ZM00001D002789	1.39083	1.78885
P	GO:0006629	lipid metabolic process	0.0042	80	ZM00001D017270	-2.28941	1.78885
P	GO:0006629	lipid metabolic process	0.0042	80	ZM00001D020673	-1.03664	1.78885
P	GO:0006629	lipid metabolic process	0.0042	80	ZM00001D043366	1.14456	1.78885
P	GO:0006629	lipid metabolic process	0.0042	80	ZM00001D013013	1.10579	1.78885
P	GO:0006629	lipid metabolic process	0.0042	80	ZM00001D023815	-1.34692	1.78885
P	GO:0006629	lipid metabolic process	0.0042	80	ZM00001D052556	1.7896	1.78885
P	GO:0006629	lipid metabolic process	0.0042	80	ZM00001D034082	1.43401	1.78885
P	GO:0006629	lipid metabolic process	0.0042	80	ZM00001D049694	1.12999	1.78885
P	GO:0006629	lipid metabolic process	0.0042	80	ZM00001D048634	-1.03435	1.78885
P	GO:0006629	lipid metabolic process	0.0042	80	ZM00001D040659	-1.16625	1.78885
P	GO:0006629	lipid metabolic process	0.0042	80	ZM00001D019898	1.04219	1.78885
P	GO:0006629	lipid metabolic process	0.0042	80	ZM00001D019956	1.19791	1.78885
P	GO:0006629	lipid metabolic process	0.0042	80	ZM00001D028409	1.06126	1.78885
P	GO:0006629	lipid metabolic process	0.0042	80	ZM00001D020437	1.12542	1.78885
P	GO:0006629	lipid metabolic process	0.0042	80	ZM00001D003938	1.86624	1.78885
P	GO:0019748	secondary metabolic process	0.0083	41	ZM00001D003833	-1.10188	-0.156174
P	GO:0019748	secondary metabolic process	0.0083	41	ZM00001D041082	1.12368	-0.156174
P	GO:0019748	secondary metabolic process	0.0083	41	ZM00001D051637	1.09179	-0.156174
P	GO:0019748	secondary metabolic process	0.0083	41	ZM00001D042974	1.31474	-0.156174
P	GO:0019748	secondary metabolic process	0.0083	41	ZM00001D028303	1.27765	-0.156174
P	GO:0019748	secondary metabolic process	0.0083	41	ZM00001D052493	1.01708	-0.156174
P	GO:0019748	secondary metabolic process	0.0083	41	ZM00001D029696	-1.46078	-0.156174
P	GO:0019748	secondary metabolic process	0.0083	41	ZM00001D020970	1.38327	-0.156174
P	GO:0019748	secondary metabolic process	0.0083	41	ZM00001D001820	-3.77612	-0.156174
P	GO:0019748	secondary metabolic process	0.0083	41	ZM00001D017531	1.7304	-0.156174
P	GO:0019748	secondary metabolic process	0.0083	41	ZM00001D017666	-1.2897	-0.156174
P	GO:0019748	secondary metabolic process	0.0083	41	ZM00001D051812	2.47465	-0.156174
P	GO:0019748	secondary metabolic process	0.0083	41	ZM00001D004753	-1.23549	-0.156174
P	GO:0019748	secondary metabolic process	0.0083	41	ZM00001D053960	-2.70668	-0.156174
P	GO:0019748	secondary metabolic process	0.0083	41	ZM00001D019312	-1.0608	-0.156174
P	GO:0019748	secondary metabolic process	0.0083	41	ZM00001D029619	-1.48909	-0.156174
P	GO:0019748	secondary metabolic process	0.0083	41	ZM00001D050977	2.05219	-0.156174
P	GO:0019748	secondary metabolic process	0.0083	41	ZM00001D043752	-1.38123	-0.156174
P	GO:0019748	secondary metabolic process	0.0083	41	ZM00001D006467	-1.67256	-0.156174
P	GO:0019748	secondary metabolic process	0.0083	41	ZM00001D048150	1.23449	-0.156174
P	GO:0019748	secondary metabolic process	0.0083	41	ZM00001D004380	-1.26876	-0.156174
P	GO:0019748	secondary metabolic process	0.0083	41	ZM00001D053569	-1.12452	-0.156174
P	GO:0019748	secondary metabolic process	0.0083	41	ZM00001D026619	-1.07616	-0.156174
P	GO:0019748	secondary metabolic process	0.0083	41	ZM00001D011746	1.21977	-0.156174
P	GO:0019748	secondary metabolic process	0.0083	41	ZM00001D041341	1.81825	-0.156174
P	GO:0019748	secondary metabolic process	0.0083	41	ZM00001D042453	-1.1196	-0.156174
P	GO:0019748	secondary metabolic process	0.0083	41	ZM00001D039513	-1.43131	-0.156174
P	GO:0019748	secondary metabolic process	0.0083	41	ZM00001D042611	-1.5621	-0.156174
P	GO:0019748	secondary metabolic process	0.0083	41	ZM00001D026586	-1.116	-0.156174
P	GO:0019748	secondary metabolic process	0.0083	41	ZM00001D042905	2.63168	-0.156174
P	GO:0019748	secondary metabolic process	0.0083	41	ZM00001D027542	1.85448	-0.156174
P	GO:0019748	secondary metabolic process	0.0083	41	ZM00001D048690	-1.22798	-0.156174
P	GO:0019748	secondary metabolic process	0.0083	41	ZM00001D017208	1.92194	-0.156174
P	GO:0019748	secondary metabolic process	0.0083	41	ZM00001D016036	1.12359	-0.156174
P	GO:0019748	secondary metabolic process	0.0083	41	ZM00001D020163	-1.66604	-0.156174
P	GO:0019748	secondary metabolic process	0.0083	41	ZM00001D002317	1.36819	-0.156174
P	GO:0019748	secondary metabolic process	0.0083	41	ZM00001D020673	-1.03664	-0.156174
P	GO:0019748	secondary metabolic process	0.0083	41	ZM00001D039337	1.81035	-0.156174
P	GO:0019748	secondary metabolic process	0.0083	41	ZM00001D048634	-1.03435	-0.156174
P	GO:0019748	secondary metabolic process	0.0083	41	ZM00001D015605	1.35033	-0.156174
P	GO:0019748	secondary metabolic process	0.0083	41	ZM00001D019956	1.19791	-0.156174
P	GO:0009628	response to abiotic stimulus	0.016	99	ZM00001D053236	3.8615	1.10554
P	GO:0009628	response to abiotic stimulus	0.016	99	ZM00001D029274	1.7265	1.10554
P	GO:0009628	response to abiotic stimulus	0.016	99	ZM00001D052206	2.01495	1.10554
P	GO:0009628	response to abiotic stimulus	0.016	99	ZM00001D038717	-1.54448	1.10554
P	GO:0009628	response to abiotic stimulus	0.016	99	ZM00001D044156	1.15171	1.10554
P	GO:0009628	response to abiotic stimulus	0.016	99	ZM00001D051812	2.47465	1.10554
P	GO:0009628	response to abiotic stimulus	0.016	99	ZM00001D045544	1.12574	1.10554
P	GO:0009628	response to abiotic stimulus	0.016	99	ZM00001D024594	1.38362	1.10554
P	GO:0009628	response to abiotic stimulus	0.016	99	ZM00001D040979	-2.77055	1.10554
P	GO:0009628	response to abiotic stimulus	0.016	99	ZM00001D025062	-1.11546	1.10554
P	GO:0009628	response to abiotic stimulus	0.016	99	ZM00001D032481	-1.03278	1.10554
P	GO:0009628	response to abiotic stimulus	0.016	99	ZM00001D011746	1.21977	1.10554
P	GO:0009628	response to abiotic stimulus	0.016	99	ZM00001D042453	-1.1196	1.10554
P	GO:0009628	response to abiotic stimulus	0.016	99	ZM00001D021653	-1.01514	1.10554
P	GO:0009628	response to abiotic stimulus	0.016	99	ZM00001D030864	1.60675	1.10554
P	GO:0009628	response to abiotic stimulus	0.016	99	ZM00001D044231	-1.19182	1.10554
P	GO:0009628	response to abiotic stimulus	0.016	99	ZM00001D029460	-2.13723	1.10554
P	GO:0009628	response to abiotic stimulus	0.016	99	ZM00001D009700	-1.01069	1.10554
P	GO:0009628	response to abiotic stimulus	0.016	99	ZM00001D025468	1.19159	1.10554
P	GO:0009628	response to abiotic stimulus	0.016	99	ZM00001D015366	1.19205	1.10554
P	GO:0009628	response to abiotic stimulus	0.016	99	ZM00001D039963	1.02269	1.10554
P	GO:0009628	response to abiotic stimulus	0.016	99	ZM00001D045398	-1.10203	1.10554
P	GO:0009628	response to abiotic stimulus	0.016	99	ZM00001D032719	1.3171	1.10554
P	GO:0009628	response to abiotic stimulus	0.016	99	ZM00001D005748	-1.30101	1.10554
P	GO:0009628	response to abiotic stimulus	0.016	99	ZM00001D002317	1.36819	1.10554
P	GO:0009628	response to abiotic stimulus	0.016	99	ZM00001D012382	-1.25545	1.10554
P	GO:0009628	response to abiotic stimulus	0.016	99	ZM00001D053612	1.0373	1.10554
P	GO:0009628	response to abiotic stimulus	0.016	99	ZM00001D031303	1.51456	1.10554
P	GO:0009628	response to abiotic stimulus	0.016	99	ZM00001D043383	-3.24028	1.10554
P	GO:0009628	response to abiotic stimulus	0.016	99	ZM00001D021645	1.72318	1.10554
P	GO:0009628	response to abiotic stimulus	0.016	99	ZM00001D012322	1.16789	1.10554
P	GO:0009628	response to abiotic stimulus	0.016	99	ZM00001D029696	-1.46078	1.10554
P	GO:0009628	response to abiotic stimulus	0.016	99	ZM00001D017531	1.7304	1.10554
P	GO:0009628	response to abiotic stimulus	0.016	99	ZM00001D020673	-1.03664	1.10554
P	GO:0009628	response to abiotic stimulus	0.016	99	ZM00001D042905	2.63168	1.10554
P	GO:0009628	response to abiotic stimulus	0.016	99	ZM00001D035937	1.45067	1.10554
P	GO:0009628	response to abiotic stimulus	0.016	99	ZM00001D015519	1.03253	1.10554
P	GO:0009628	response to abiotic stimulus	0.016	99	ZM00001D019926	1.15309	1.10554
P	GO:0009628	response to abiotic stimulus	0.016	99	ZM00001D021422	1.1127	1.10554
P	GO:0009628	response to abiotic stimulus	0.016	99	ZM00001D031706	1.13489	1.10554
P	GO:0009628	response to abiotic stimulus	0.016	99	ZM00001D013809	1.38431	1.10554
P	GO:0009628	response to abiotic stimulus	0.016	99	ZM00001D051194	-2.13495	1.10554
P	GO:0009628	response to abiotic stimulus	0.016	99	ZM00001D028409	1.06126	1.10554
P	GO:0009628	response to abiotic stimulus	0.016	99	ZM00001D001858	-1.6387	1.10554
P	GO:0009628	response to abiotic stimulus	0.016	99	ZM00001D012922	1.10922	1.10554
P	GO:0009628	response to abiotic stimulus	0.016	99	ZM00001D024037	-1.45881	1.10554
P	GO:0009628	response to abiotic stimulus	0.016	99	ZM00001D029619	-1.48909	1.10554
P	GO:0009628	response to abiotic stimulus	0.016	99	ZM00001D019898	1.04219	1.10554
P	GO:0009628	response to abiotic stimulus	0.016	99	ZM00001D019956	1.19791	1.10554
P	GO:0009628	response to abiotic stimulus	0.016	99	ZM00001D053706	-2.46857	1.10554
P	GO:0009628	response to abiotic stimulus	0.016	99	ZM00001D006820	-2.18175	1.10554
P	GO:0009628	response to abiotic stimulus	0.016	99	ZM00001D038049	1.79931	1.10554
P	GO:0009628	response to abiotic stimulus	0.016	99	ZM00001D029325	1.05245	1.10554
P	GO:0009628	response to abiotic stimulus	0.016	99	ZM00001D041214	1.17368	1.10554
P	GO:0009628	response to abiotic stimulus	0.016	99	ZM00001D044194	-1.63413	1.10554
P	GO:0009628	response to abiotic stimulus	0.016	99	ZM00001D012517	4.25661	1.10554
P	GO:0009628	response to abiotic stimulus	0.016	99	ZM00001D039936	-1.64369	1.10554
P	GO:0009628	response to abiotic stimulus	0.016	99	ZM00001D030343	1.12898	1.10554
P	GO:0009628	response to abiotic stimulus	0.016	99	ZM00001D017762	1.77874	1.10554
P	GO:0009628	response to abiotic stimulus	0.016	99	ZM00001D025737	-3.16667	1.10554
P	GO:0009628	response to abiotic stimulus	0.016	99	ZM00001D053960	-2.70668	1.10554
P	GO:0009628	response to abiotic stimulus	0.016	99	ZM00001D034453	-1.14615	1.10554
P	GO:0009628	response to abiotic stimulus	0.016	99	ZM00001D005279	-1.91038	1.10554
P	GO:0009628	response to abiotic stimulus	0.016	99	ZM00001D049145	1.54133	1.10554
P	GO:0009628	response to abiotic stimulus	0.016	99	ZM00001D036643	5.3348	1.10554
P	GO:0009628	response to abiotic stimulus	0.016	99	ZM00001D031158	-1.04373	1.10554
P	GO:0009628	response to abiotic stimulus	0.016	99	ZM00001D010159	-1.01512	1.10554
P	GO:0009628	response to abiotic stimulus	0.016	99	ZM00001D007202	1.0311	1.10554
P	GO:0009628	response to abiotic stimulus	0.016	99	ZM00001D052434	1.02667	1.10554
P	GO:0009628	response to abiotic stimulus	0.016	99	ZM00001D026586	-1.116	1.10554
P	GO:0009628	response to abiotic stimulus	0.016	99	ZM00001D047736	-3.76221	1.10554
P	GO:0009628	response to abiotic stimulus	0.016	99	ZM00001D053746	2.32217	1.10554
P	GO:0009628	response to abiotic stimulus	0.016	99	ZM00001D031349	1.16614	1.10554
P	GO:0009628	response to abiotic stimulus	0.016	99	ZM00001D052101	1.00412	1.10554
P	GO:0009628	response to abiotic stimulus	0.016	99	ZM00001D047418	1.00747	1.10554
P	GO:0009628	response to abiotic stimulus	0.016	99	ZM00001D041067	-1.18946	1.10554
P	GO:0009628	response to abiotic stimulus	0.016	99	ZM00001D016950	2.25301	1.10554
P	GO:0009628	response to abiotic stimulus	0.016	99	ZM00001D036003	1.62728	1.10554
P	GO:0009628	response to abiotic stimulus	0.016	99	ZM00001D001943	1.01035	1.10554
P	GO:0009628	response to abiotic stimulus	0.016	99	ZM00001D042863	1.21006	1.10554
P	GO:0009628	response to abiotic stimulus	0.016	99	ZM00001D001820	-3.77612	1.10554
P	GO:0009628	response to abiotic stimulus	0.016	99	ZM00001D048709	-2.41395	1.10554
P	GO:0009628	response to abiotic stimulus	0.016	99	ZM00001D037653	2.64338	1.10554
P	GO:0009628	response to abiotic stimulus	0.016	99	ZM00001D017270	-2.28941	1.10554
P	GO:0009628	response to abiotic stimulus	0.016	99	ZM00001D040627	-1.20181	1.10554
P	GO:0009628	response to abiotic stimulus	0.016	99	ZM00001D034718	-1.18713	1.10554
P	GO:0009628	response to abiotic stimulus	0.016	99	ZM00001D053377	1.25699	1.10554
P	GO:0009628	response to abiotic stimulus	0.016	99	ZM00001D042777	1.99876	1.10554
P	GO:0009628	response to abiotic stimulus	0.016	99	ZM00001D041853	-2.21345	1.10554
P	GO:0009628	response to abiotic stimulus	0.016	99	ZM00001D027542	1.85448	1.10554
P	GO:0009628	response to abiotic stimulus	0.016	99	ZM00001D049485	-1.46509	1.10554
P	GO:0009628	response to abiotic stimulus	0.016	99	ZM00001D012378	1.03586	1.10554
P	GO:0009628	response to abiotic stimulus	0.016	99	ZM00001D025564	-3.04185	1.10554
P	GO:0009628	response to abiotic stimulus	0.016	99	ZM00001D034978	-1.17554	1.10554
P	GO:0009628	response to abiotic stimulus	0.016	99	ZM00001D006511	-1.08671	1.10554
P	GO:0009628	response to abiotic stimulus	0.016	99	ZM00001D044640	4.42405	1.10554
P	GO:0009628	response to abiotic stimulus	0.016	99	ZM00001D030584	1.27113	1.10554
P	GO:0009628	response to abiotic stimulus	0.016	99	ZM00001D048634	-1.03435	1.10554
P	GO:0009628	response to abiotic stimulus	0.016	99	ZM00001D040659	-1.16625	1.10554
P	GO:0009790	embryo development	0.016	38	ZM00001D003833	-1.10188	2.59554
P	GO:0009790	embryo development	0.016	38	ZM00001D052240	1.09339	2.59554
P	GO:0009790	embryo development	0.016	38	ZM00001D011486	1.15616	2.59554
P	GO:0009790	embryo development	0.016	38	ZM00001D043383	-3.24028	2.59554
P	GO:0009790	embryo development	0.016	38	ZM00001D021054	1.08974	2.59554
P	GO:0009790	embryo development	0.016	38	ZM00001D041067	-1.18946	2.59554
P	GO:0009790	embryo development	0.016	38	ZM00001D037278	-1.03289	2.59554
P	GO:0009790	embryo development	0.016	38	ZM00001D011357	1.24548	2.59554
P	GO:0009790	embryo development	0.016	38	ZM00001D025669	1.41616	2.59554
P	GO:0009790	embryo development	0.016	38	ZM00001D042847	1.33578	2.59554
P	GO:0009790	embryo development	0.016	38	ZM00001D051812	2.47465	2.59554
P	GO:0009790	embryo development	0.016	38	ZM00001D048531	1.2026	2.59554
P	GO:0009790	embryo development	0.016	38	ZM00001D034417	1.12384	2.59554
P	GO:0009790	embryo development	0.016	38	ZM00001D053718	1.25866	2.59554
P	GO:0009790	embryo development	0.016	38	ZM00001D047274	-2.22826	2.59554
P	GO:0009790	embryo development	0.016	38	ZM00001D020638	1.43683	2.59554
P	GO:0009790	embryo development	0.016	38	ZM00001D006626	1.08023	2.59554
P	GO:0009790	embryo development	0.016	38	ZM00001D008497	1.05736	2.59554
P	GO:0009790	embryo development	0.016	38	ZM00001D040233	1.03349	2.59554
P	GO:0009790	embryo development	0.016	38	ZM00001D053377	1.25699	2.59554
P	GO:0009790	embryo development	0.016	38	ZM00001D049145	1.54133	2.59554
P	GO:0009790	embryo development	0.016	38	ZM00001D021653	-1.01514	2.59554
P	GO:0009790	embryo development	0.016	38	ZM00001D042935	-2.92864	2.59554
P	GO:0009790	embryo development	0.016	38	ZM00001D030864	1.60675	2.59554
P	GO:0009790	embryo development	0.016	38	ZM00001D037830	1.03329	2.59554
P	GO:0009790	embryo development	0.016	38	ZM00001D041752	1.88489	2.59554
P	GO:0009790	embryo development	0.016	38	ZM00001D025564	-3.04185	2.59554
P	GO:0009790	embryo development	0.016	38	ZM00001D049190	1.1057	2.59554
P	GO:0009790	embryo development	0.016	38	ZM00001D006511	-1.08671	2.59554
P	GO:0009790	embryo development	0.016	38	ZM00001D011063	-1.19337	2.59554
P	GO:0009790	embryo development	0.016	38	ZM00001D037036	1.04846	2.59554
P	GO:0009790	embryo development	0.016	38	ZM00001D032399	1.19341	2.59554
P	GO:0009790	embryo development	0.016	38	ZM00001D034082	1.43401	2.59554
P	GO:0009790	embryo development	0.016	38	ZM00001D049694	1.12999	2.59554
P	GO:0009790	embryo development	0.016	38	ZM00001D040659	-1.16625	2.59554
P	GO:0009790	embryo development	0.016	38	ZM00001D015605	1.35033	2.59554
P	GO:0009790	embryo development	0.016	38	ZM00001D015603	1.26973	2.59554
P	GO:0009790	embryo development	0.016	38	ZM00001D020437	1.12542	2.59554
P	GO:0015979	photosynthesis	0.026	18	ZM00001D015366	1.19205	1.88562
P	GO:0015979	photosynthesis	0.026	18	ZM00001D037278	-1.03289	1.88562
P	GO:0015979	photosynthesis	0.026	18	ZM00001D034541	3.05761	1.88562
P	GO:0015979	photosynthesis	0.026	18	ZM00001D016036	1.12359	1.88562
P	GO:0015979	photosynthesis	0.026	18	ZM00001D019898	1.04219	1.88562
P	GO:0015979	photosynthesis	0.026	18	ZM00001D053377	1.25699	1.88562
P	GO:0015979	photosynthesis	0.026	18	ZM00001D022599	1.01891	1.88562
P	GO:0015979	photosynthesis	0.026	18	ZM00001D002317	1.36819	1.88562
P	GO:0015979	photosynthesis	0.026	18	ZM00001D024830	1.10518	1.88562
P	GO:0015979	photosynthesis	0.026	18	ZM00001D053718	1.25866	1.88562
P	GO:0015979	photosynthesis	0.026	18	ZM00001D002054	1.51903	1.88562
P	GO:0015979	photosynthesis	0.026	18	ZM00001D012702	-2.02186	1.88562
P	GO:0015979	photosynthesis	0.026	18	ZM00001D006511	-1.08671	1.88562
P	GO:0015979	photosynthesis	0.026	18	ZM00001D030638	1.08379	1.88562
P	GO:0015979	photosynthesis	0.026	18	ZM00001D013013	1.10579	1.88562
P	GO:0015979	photosynthesis	0.026	18	ZM00001D001820	-3.77612	1.88562
P	GO:0015979	photosynthesis	0.026	18	ZM00001D021653	-1.01514	1.88562
P	GO:0015979	photosynthesis	0.026	18	ZM00001D018940	1.33365	1.88562
P	GO:0009605	response to external stimulus	0.026	77	ZM00001D053746	2.32217	0.569803
P	GO:0009605	response to external stimulus	0.026	77	ZM00001D037278	-1.03289	0.569803
P	GO:0009605	response to external stimulus	0.026	77	ZM00001D032992	-1.84611	0.569803
P	GO:0009605	response to external stimulus	0.026	77	ZM00001D031158	-1.04373	0.569803
P	GO:0009605	response to external stimulus	0.026	77	ZM00001D009772	-1.7153	0.569803
P	GO:0009605	response to external stimulus	0.026	77	ZM00001D038049	1.79931	0.569803
P	GO:0009605	response to external stimulus	0.026	77	ZM00001D049694	1.12999	0.569803
P	GO:0009605	response to external stimulus	0.026	77	ZM00001D012322	1.16789	0.569803
P	GO:0009605	response to external stimulus	0.026	77	ZM00001D034417	1.12384	0.569803
P	GO:0009605	response to external stimulus	0.026	77	ZM00001D038717	-1.54448	0.569803
P	GO:0009605	response to external stimulus	0.026	77	ZM00001D013596	1.00202	0.569803
P	GO:0009605	response to external stimulus	0.026	77	ZM00001D020673	-1.03664	0.569803
P	GO:0009605	response to external stimulus	0.026	77	ZM00001D039963	1.02269	0.569803
P	GO:0009605	response to external stimulus	0.026	77	ZM00001D047736	-3.76221	0.569803
P	GO:0009605	response to external stimulus	0.026	77	ZM00001D019400	-1.19877	0.569803
P	GO:0009605	response to external stimulus	0.026	77	ZM00001D025652	1.08632	0.569803
P	GO:0009605	response to external stimulus	0.026	77	ZM00001D051812	2.47465	0.569803
P	GO:0009605	response to external stimulus	0.026	77	ZM00001D032120	3.39768	0.569803
P	GO:0009605	response to external stimulus	0.026	77	ZM00001D017666	-1.2897	0.569803
P	GO:0009605	response to external stimulus	0.026	77	ZM00001D017762	1.77874	0.569803
P	GO:0009605	response to external stimulus	0.026	77	ZM00001D035937	1.45067	0.569803
P	GO:0009605	response to external stimulus	0.026	77	ZM00001D048531	1.2026	0.569803
P	GO:0009605	response to external stimulus	0.026	77	ZM00001D045544	1.12574	0.569803
P	GO:0009605	response to external stimulus	0.026	77	ZM00001D009097	2.23274	0.569803
P	GO:0009605	response to external stimulus	0.026	77	ZM00001D043198	1.46179	0.569803
P	GO:0009605	response to external stimulus	0.026	77	ZM00001D051637	1.09179	0.569803
P	GO:0009605	response to external stimulus	0.026	77	ZM00001D033745	1.25736	0.569803
P	GO:0009605	response to external stimulus	0.026	77	ZM00001D034453	-1.14615	0.569803
P	GO:0009605	response to external stimulus	0.026	77	ZM00001D024594	1.38362	0.569803
P	GO:0009605	response to external stimulus	0.026	77	ZM00001D031599	3.9691	0.569803
P	GO:0009605	response to external stimulus	0.026	77	ZM00001D048709	-2.41395	0.569803
P	GO:0009605	response to external stimulus	0.026	77	ZM00001D012013	1.6018	0.569803
P	GO:0009605	response to external stimulus	0.026	77	ZM00001D037653	2.64338	0.569803
P	GO:0009605	response to external stimulus	0.026	77	ZM00001D048150	1.23449	0.569803
P	GO:0009605	response to external stimulus	0.026	77	ZM00001D052893	2.22564	0.569803
P	GO:0009605	response to external stimulus	0.026	77	ZM00001D025062	-1.11546	0.569803
P	GO:0009605	response to external stimulus	0.026	77	ZM00001D011081	-1.23475	0.569803
P	GO:0009605	response to external stimulus	0.026	77	ZM00001D032481	-1.03278	0.569803
P	GO:0009605	response to external stimulus	0.026	77	ZM00001D011746	1.21977	0.569803
P	GO:0009605	response to external stimulus	0.026	77	ZM00001D053377	1.25699	0.569803
P	GO:0009605	response to external stimulus	0.026	77	ZM00001D042777	1.99876	0.569803
P	GO:0009605	response to external stimulus	0.026	77	ZM00001D036643	5.3348	0.569803
P	GO:0009605	response to external stimulus	0.026	77	ZM00001D014659	1.62736	0.569803
P	GO:0009605	response to external stimulus	0.026	77	ZM00001D017270	-2.28941	0.569803
P	GO:0009605	response to external stimulus	0.026	77	ZM00001D034718	-1.18713	0.569803
P	GO:0009605	response to external stimulus	0.026	77	ZM00001D039513	-1.43131	0.569803
P	GO:0009605	response to external stimulus	0.026	77	ZM00001D043191	1.2507	0.569803
P	GO:0009605	response to external stimulus	0.026	77	ZM00001D027524	-1.53211	0.569803
P	GO:0009605	response to external stimulus	0.026	77	ZM00001D027525	-1.33016	0.569803
P	GO:0009605	response to external stimulus	0.026	77	ZM00001D027542	1.85448	0.569803
P	GO:0009605	response to external stimulus	0.026	77	ZM00001D030864	1.60675	0.569803
P	GO:0009605	response to external stimulus	0.026	77	ZM00001D044231	-1.19182	0.569803
P	GO:0009605	response to external stimulus	0.026	77	ZM00001D029460	-2.13723	0.569803
P	GO:0009605	response to external stimulus	0.026	77	ZM00001D009700	-1.01069	0.569803
P	GO:0009605	response to external stimulus	0.026	77	ZM00001D034978	-1.17554	0.569803
P	GO:0009605	response to external stimulus	0.026	77	ZM00001D015366	1.19205	0.569803
P	GO:0009605	response to external stimulus	0.026	77	ZM00001D033719	-1.05712	0.569803
P	GO:0009605	response to external stimulus	0.026	77	ZM00001D016036	1.12359	0.569803
P	GO:0009605	response to external stimulus	0.026	77	ZM00001D006511	-1.08671	0.569803
P	GO:0009605	response to external stimulus	0.026	77	ZM00001D044640	4.42405	0.569803
P	GO:0009605	response to external stimulus	0.026	77	ZM00001D045398	-1.10203	0.569803
P	GO:0009605	response to external stimulus	0.026	77	ZM00001D020163	-1.66604	0.569803
P	GO:0009605	response to external stimulus	0.026	77	ZM00001D045948	-1.14245	0.569803
P	GO:0009605	response to external stimulus	0.026	77	ZM00001D005748	-1.30101	0.569803
P	GO:0009605	response to external stimulus	0.026	77	ZM00001D019218	1.27442	0.569803
P	GO:0009605	response to external stimulus	0.026	77	ZM00001D052434	1.02667	0.569803
P	GO:0009605	response to external stimulus	0.026	77	ZM00001D031875	-2.065	0.569803
P	GO:0009605	response to external stimulus	0.026	77	ZM00001D029619	-1.48909	0.569803
P	GO:0009605	response to external stimulus	0.026	77	ZM00001D052556	1.7896	0.569803
P	GO:0009605	response to external stimulus	0.026	77	ZM00001D020008	-1.60303	0.569803
P	GO:0009605	response to external stimulus	0.026	77	ZM00001D012702	-2.02186	0.569803
P	GO:0009605	response to external stimulus	0.026	77	ZM00001D040659	-1.16625	0.569803
P	GO:0009605	response to external stimulus	0.026	77	ZM00001D053588	1.47814	0.569803
P	GO:0009605	response to external stimulus	0.026	77	ZM00001D053612	1.0373	0.569803
P	GO:0009605	response to external stimulus	0.026	77	ZM00001D028409	1.06126	0.569803
P	GO:0009605	response to external stimulus	0.026	77	ZM00001D021653	-1.01514	0.569803
P	GO:0009605	response to external stimulus	0.026	77	ZM00001D053706	-2.46857	0.569803
C	GO:0009536	plastid	1.5e-12	138	ZM00001D030638	1.08379	6.46955
C	GO:0009536	plastid	1.5e-12	138	ZM00001D041082	1.12368	6.46955
C	GO:0009536	plastid	1.5e-12	138	ZM00001D043529	1.16384	6.46955
C	GO:0009536	plastid	1.5e-12	138	ZM00001D013013	1.10579	6.46955
C	GO:0009536	plastid	1.5e-12	138	ZM00001D052525	1.61093	6.46955
C	GO:0009536	plastid	1.5e-12	138	ZM00001D042847	1.33578	6.46955
C	GO:0009536	plastid	1.5e-12	138	ZM00001D028409	1.06126	6.46955
C	GO:0009536	plastid	1.5e-12	138	ZM00001D033543	-1.18053	6.46955
C	GO:0009536	plastid	1.5e-12	138	ZM00001D048531	1.2026	6.46955
C	GO:0009536	plastid	1.5e-12	138	ZM00001D045544	1.12574	6.46955
C	GO:0009536	plastid	1.5e-12	138	ZM00001D022599	1.01891	6.46955
C	GO:0009536	plastid	1.5e-12	138	ZM00001D022518	1.02076	6.46955
C	GO:0009536	plastid	1.5e-12	138	ZM00001D017250	1.39252	6.46955
C	GO:0009536	plastid	1.5e-12	138	ZM00001D040979	-2.77055	6.46955
C	GO:0009536	plastid	1.5e-12	138	ZM00001D032399	1.19341	6.46955
C	GO:0009536	plastid	1.5e-12	138	ZM00001D026016	2.04417	6.46955
C	GO:0009536	plastid	1.5e-12	138	ZM00001D008497	1.05736	6.46955
C	GO:0009536	plastid	1.5e-12	138	ZM00001D042453	-1.1196	6.46955
C	GO:0009536	plastid	1.5e-12	138	ZM00001D021653	-1.01514	6.46955
C	GO:0009536	plastid	1.5e-12	138	ZM00001D013651	1.2401	6.46955
C	GO:0009536	plastid	1.5e-12	138	ZM00001D002421	1.06942	6.46955
C	GO:0009536	plastid	1.5e-12	138	ZM00001D002054	1.51903	6.46955
C	GO:0009536	plastid	1.5e-12	138	ZM00001D012702	-2.02186	6.46955
C	GO:0009536	plastid	1.5e-12	138	ZM00001D053236	3.8615	6.46955
C	GO:0009536	plastid	1.5e-12	138	ZM00001D017617	-1.13275	6.46955
C	GO:0009536	plastid	1.5e-12	138	ZM00001D015366	1.19205	6.46955
C	GO:0009536	plastid	1.5e-12	138	ZM00001D015037	1.04271	6.46955
C	GO:0009536	plastid	1.5e-12	138	ZM00001D015030	1.20686	6.46955
C	GO:0009536	plastid	1.5e-12	138	ZM00001D002317	1.36819	6.46955
C	GO:0009536	plastid	1.5e-12	138	ZM00001D018926	1.65765	6.46955
C	GO:0009536	plastid	1.5e-12	138	ZM00001D012141	1.34227	6.46955
C	GO:0009536	plastid	1.5e-12	138	ZM00001D028968	1.30098	6.46955
C	GO:0009536	plastid	1.5e-12	138	ZM00001D020008	-1.60303	6.46955
C	GO:0009536	plastid	1.5e-12	138	ZM00001D015605	1.35033	6.46955
C	GO:0009536	plastid	1.5e-12	138	ZM00001D015603	1.26973	6.46955
C	GO:0009536	plastid	1.5e-12	138	ZM00001D020437	1.12542	6.46955
C	GO:0009536	plastid	1.5e-12	138	ZM00001D031303	1.51456	6.46955
C	GO:0009536	plastid	1.5e-12	138	ZM00001D018940	1.33365	6.46955
C	GO:0009536	plastid	1.5e-12	138	ZM00001D018838	1.22244	6.46955
C	GO:0009536	plastid	1.5e-12	138	ZM00001D021645	1.72318	6.46955
C	GO:0009536	plastid	1.5e-12	138	ZM00001D028303	1.27765	6.46955
C	GO:0009536	plastid	1.5e-12	138	ZM00001D002789	1.39083	6.46955
C	GO:0009536	plastid	1.5e-12	138	ZM00001D053782	1.04397	6.46955
C	GO:0009536	plastid	1.5e-12	138	ZM00001D029696	-1.46078	6.46955
C	GO:0009536	plastid	1.5e-12	138	ZM00001D013425	1.26263	6.46955
C	GO:0009536	plastid	1.5e-12	138	ZM00001D017531	1.7304	6.46955
C	GO:0009536	plastid	1.5e-12	138	ZM00001D016996	1.37026	6.46955
C	GO:0009536	plastid	1.5e-12	138	ZM00001D012646	1.34608	6.46955
C	GO:0009536	plastid	1.5e-12	138	ZM00001D003411	1.45948	6.46955
C	GO:0009536	plastid	1.5e-12	138	ZM00001D020638	1.43683	6.46955
C	GO:0009536	plastid	1.5e-12	138	ZM00001D009097	2.23274	6.46955
C	GO:0009536	plastid	1.5e-12	138	ZM00001D015519	1.03253	6.46955
C	GO:0009536	plastid	1.5e-12	138	ZM00001D053718	1.25866	6.46955
C	GO:0009536	plastid	1.5e-12	138	ZM00001D019926	1.15309	6.46955
C	GO:0009536	plastid	1.5e-12	138	ZM00001D021422	1.1127	6.46955
C	GO:0009536	plastid	1.5e-12	138	ZM00001D032070	1.11754	6.46955
C	GO:0009536	plastid	1.5e-12	138	ZM00001D023583	1.73033	6.46955
C	GO:0009536	plastid	1.5e-12	138	ZM00001D011081	-1.23475	6.46955
C	GO:0009536	plastid	1.5e-12	138	ZM00001D053632	-1.31023	6.46955
C	GO:0009536	plastid	1.5e-12	138	ZM00001D034082	1.43401	6.46955
C	GO:0009536	plastid	1.5e-12	138	ZM00001D047634	1.04575	6.46955
C	GO:0009536	plastid	1.5e-12	138	ZM00001D014659	1.62736	6.46955
C	GO:0009536	plastid	1.5e-12	138	ZM00001D024830	1.10518	6.46955
C	GO:0009536	plastid	1.5e-12	138	ZM00001D036135	1.89735	6.46955
C	GO:0009536	plastid	1.5e-12	138	ZM00001D037830	1.03329	6.46955
C	GO:0009536	plastid	1.5e-12	138	ZM00001D018066	1.3202	6.46955
C	GO:0009536	plastid	1.5e-12	138	ZM00001D017208	1.92194	6.46955
C	GO:0009536	plastid	1.5e-12	138	ZM00001D032114	-1.31928	6.46955
C	GO:0009536	plastid	1.5e-12	138	ZM00001D016036	1.12359	6.46955
C	GO:0009536	plastid	1.5e-12	138	ZM00001D012922	1.10922	6.46955
C	GO:0009536	plastid	1.5e-12	138	ZM00001D024037	-1.45881	6.46955
C	GO:0009536	plastid	1.5e-12	138	ZM00001D037036	1.04846	6.46955
C	GO:0009536	plastid	1.5e-12	138	ZM00001D039190	1.13516	6.46955
C	GO:0009536	plastid	1.5e-12	138	ZM00001D052556	1.7896	6.46955
C	GO:0009536	plastid	1.5e-12	138	ZM00001D030153	1.07532	6.46955
C	GO:0009536	plastid	1.5e-12	138	ZM00001D018161	-1.16319	6.46955
C	GO:0009536	plastid	1.5e-12	138	ZM00001D019898	1.04219	6.46955
C	GO:0009536	plastid	1.5e-12	138	ZM00001D019956	1.19791	6.46955
C	GO:0009536	plastid	1.5e-12	138	ZM00001D052240	1.09339	6.46955
C	GO:0009536	plastid	1.5e-12	138	ZM00001D029325	1.05245	6.46955
C	GO:0009536	plastid	1.5e-12	138	ZM00001D040264	1.12473	6.46955
C	GO:0009536	plastid	1.5e-12	138	ZM00001D029061	1.10638	6.46955
C	GO:0009536	plastid	1.5e-12	138	ZM00001D027542	1.85448	6.46955
C	GO:0009536	plastid	1.5e-12	138	ZM00001D049152	1.13225	6.46955
C	GO:0009536	plastid	1.5e-12	138	ZM00001D033181	1.51092	6.46955
C	GO:0009536	plastid	1.5e-12	138	ZM00001D043366	1.14456	6.46955
C	GO:0009536	plastid	1.5e-12	138	ZM00001D043383	-3.24028	6.46955
C	GO:0009536	plastid	1.5e-12	138	ZM00001D051691	-3.18831	6.46955
C	GO:0009536	plastid	1.5e-12	138	ZM00001D053960	-2.70668	6.46955
C	GO:0009536	plastid	1.5e-12	138	ZM00001D038291	-1.03818	6.46955
C	GO:0009536	plastid	1.5e-12	138	ZM00001D006467	-1.67256	6.46955
C	GO:0009536	plastid	1.5e-12	138	ZM00001D028414	1.33938	6.46955
C	GO:0009536	plastid	1.5e-12	138	ZM00001D039264	-1.21616	6.46955
C	GO:0009536	plastid	1.5e-12	138	ZM00001D034453	-1.14615	6.46955
C	GO:0009536	plastid	1.5e-12	138	ZM00001D023863	1.7949	6.46955
C	GO:0009536	plastid	1.5e-12	138	ZM00001D046923	1.08048	6.46955
C	GO:0009536	plastid	1.5e-12	138	ZM00001D022337	1.15838	6.46955
C	GO:0009536	plastid	1.5e-12	138	ZM00001D002428	-1.22852	6.46955
C	GO:0009536	plastid	1.5e-12	138	ZM00001D043986	-1.21355	6.46955
C	GO:0009536	plastid	1.5e-12	138	ZM00001D010159	-1.01512	6.46955
C	GO:0009536	plastid	1.5e-12	138	ZM00001D007202	1.0311	6.46955
C	GO:0009536	plastid	1.5e-12	138	ZM00001D013081	1.41576	6.46955
C	GO:0009536	plastid	1.5e-12	138	ZM00001D025652	1.08632	6.46955
C	GO:0009536	plastid	1.5e-12	138	ZM00001D034609	-1.30435	6.46955
C	GO:0009536	plastid	1.5e-12	138	ZM00001D018065	2.07199	6.46955
C	GO:0009536	plastid	1.5e-12	138	ZM00001D027451	1.45712	6.46955
C	GO:0009536	plastid	1.5e-12	138	ZM00001D031349	1.16614	6.46955
C	GO:0009536	plastid	1.5e-12	138	ZM00001D052101	1.00412	6.46955
C	GO:0009536	plastid	1.5e-12	138	ZM00001D031599	3.9691	6.46955
C	GO:0009536	plastid	1.5e-12	138	ZM00001D051634	-1.03229	6.46955
C	GO:0009536	plastid	1.5e-12	138	ZM00001D037860	1.32025	6.46955
C	GO:0009536	plastid	1.5e-12	138	ZM00001D039918	1.05558	6.46955
C	GO:0009536	plastid	1.5e-12	138	ZM00001D001820	-3.77612	6.46955
C	GO:0009536	plastid	1.5e-12	138	ZM00001D025249	1.44312	6.46955
C	GO:0009536	plastid	1.5e-12	138	ZM00001D011073	1.32833	6.46955
C	GO:0009536	plastid	1.5e-12	138	ZM00001D043101	1.05131	6.46955
C	GO:0009536	plastid	1.5e-12	138	ZM00001D048158	-1.73915	6.46955
C	GO:0009536	plastid	1.5e-12	138	ZM00001D048709	-2.41395	6.46955
C	GO:0009536	plastid	1.5e-12	138	ZM00001D048150	1.23449	6.46955
C	GO:0009536	plastid	1.5e-12	138	ZM00001D019218	1.27442	6.46955
C	GO:0009536	plastid	1.5e-12	138	ZM00001D040155	1.00352	6.46955
C	GO:0009536	plastid	1.5e-12	138	ZM00001D032790	1.42133	6.46955
C	GO:0009536	plastid	1.5e-12	138	ZM00001D047077	1.49479	6.46955
C	GO:0009536	plastid	1.5e-12	138	ZM00001D053377	1.25699	6.46955
C	GO:0009536	plastid	1.5e-12	138	ZM00001D049694	1.12999	6.46955
C	GO:0009536	plastid	1.5e-12	138	ZM00001D028338	1.51783	6.46955
C	GO:0009536	plastid	1.5e-12	138	ZM00001D043191	1.2507	6.46955
C	GO:0009536	plastid	1.5e-12	138	ZM00001D011518	1.40504	6.46955
C	GO:0009536	plastid	1.5e-12	138	ZM00001D012378	1.03586	6.46955
C	GO:0009536	plastid	1.5e-12	138	ZM00001D034541	3.05761	6.46955
C	GO:0009536	plastid	1.5e-12	138	ZM00001D050368	1.33643	6.46955
C	GO:0009536	plastid	1.5e-12	138	ZM00001D006511	-1.08671	6.46955
C	GO:0009536	plastid	1.5e-12	138	ZM00001D042974	1.31474	6.46955
C	GO:0009536	plastid	1.5e-12	138	ZM00001D014745	1.10837	6.46955
C	GO:0009536	plastid	1.5e-12	138	ZM00001D016276	-1.22317	6.46955
C	GO:0009536	plastid	1.5e-12	138	ZM00001D035937	1.45067	6.46955
C	GO:0009536	plastid	1.5e-12	138	ZM00001D040659	-1.16625	6.46955
C	GO:0009536	plastid	1.5e-12	138	ZM00001D033650	1.27594	6.46955
C	GO:0009579	thylakoid	0.00045	31	ZM00001D052101	1.00412	4.84934
C	GO:0009579	thylakoid	0.00045	31	ZM00001D018940	1.33365	4.84934
C	GO:0009579	thylakoid	0.00045	31	ZM00001D021645	1.72318	4.84934
C	GO:0009579	thylakoid	0.00045	31	ZM00001D029325	1.05245	4.84934
C	GO:0009579	thylakoid	0.00045	31	ZM00001D013013	1.10579	4.84934
C	GO:0009579	thylakoid	0.00045	31	ZM00001D001820	-3.77612	4.84934
C	GO:0009579	thylakoid	0.00045	31	ZM00001D027542	1.85448	4.84934
C	GO:0009579	thylakoid	0.00045	31	ZM00001D012646	1.34608	4.84934
C	GO:0009579	thylakoid	0.00045	31	ZM00001D003411	1.45948	4.84934
C	GO:0009579	thylakoid	0.00045	31	ZM00001D011073	1.32833	4.84934
C	GO:0009579	thylakoid	0.00045	31	ZM00001D043101	1.05131	4.84934
C	GO:0009579	thylakoid	0.00045	31	ZM00001D019926	1.15309	4.84934
C	GO:0009579	thylakoid	0.00045	31	ZM00001D021422	1.1127	4.84934
C	GO:0009579	thylakoid	0.00045	31	ZM00001D040155	1.00352	4.84934
C	GO:0009579	thylakoid	0.00045	31	ZM00001D011081	-1.23475	4.84934
C	GO:0009579	thylakoid	0.00045	31	ZM00001D047634	1.04575	4.84934
C	GO:0009579	thylakoid	0.00045	31	ZM00001D013651	1.2401	4.84934
C	GO:0009579	thylakoid	0.00045	31	ZM00001D024830	1.10518	4.84934
C	GO:0009579	thylakoid	0.00045	31	ZM00001D036135	1.89735	4.84934
C	GO:0009579	thylakoid	0.00045	31	ZM00001D030638	1.08379	4.84934
C	GO:0009579	thylakoid	0.00045	31	ZM00001D011518	1.40504	4.84934
C	GO:0009579	thylakoid	0.00045	31	ZM00001D053236	3.8615	4.84934
C	GO:0009579	thylakoid	0.00045	31	ZM00001D012378	1.03586	4.84934
C	GO:0009579	thylakoid	0.00045	31	ZM00001D032790	1.42133	4.84934
C	GO:0009579	thylakoid	0.00045	31	ZM00001D034541	3.05761	4.84934
C	GO:0009579	thylakoid	0.00045	31	ZM00001D016036	1.12359	4.84934
C	GO:0009579	thylakoid	0.00045	31	ZM00001D028414	1.33938	4.84934
C	GO:0009579	thylakoid	0.00045	31	ZM00001D025652	1.08632	4.84934
C	GO:0009579	thylakoid	0.00045	31	ZM00001D049694	1.12999	4.84934
C	GO:0009579	thylakoid	0.00045	31	ZM00001D019898	1.04219	4.84934
C	GO:0009579	thylakoid	0.00045	31	ZM00001D019956	1.19791	4.84934
C	GO:0044444	cytoplasmic part	0.00045	251	ZM00001D053236	3.8615	5.99635
C	GO:0044444	cytoplasmic part	0.00045	251	ZM00001D049133	1.19567	5.99635
C	GO:0044444	cytoplasmic part	0.00045	251	ZM00001D020732	1.17523	5.99635
C	GO:0044444	cytoplasmic part	0.00045	251	ZM00001D017916	3.70222	5.99635
C	GO:0044444	cytoplasmic part	0.00045	251	ZM00001D044231	-1.19182	5.99635
C	GO:0044444	cytoplasmic part	0.00045	251	ZM00001D041082	1.12368	5.99635
C	GO:0044444	cytoplasmic part	0.00045	251	ZM00001D052206	2.01495	5.99635
C	GO:0044444	cytoplasmic part	0.00045	251	ZM00001D028968	1.30098	5.99635
C	GO:0044444	cytoplasmic part	0.00045	251	ZM00001D043529	1.16384	5.99635
C	GO:0044444	cytoplasmic part	0.00045	251	ZM00001D013013	1.10579	5.99635
C	GO:0044444	cytoplasmic part	0.00045	251	ZM00001D053569	-1.12452	5.99635
C	GO:0044444	cytoplasmic part	0.00045	251	ZM00001D044156	1.15171	5.99635
C	GO:0044444	cytoplasmic part	0.00045	251	ZM00001D029061	1.10638	5.99635
C	GO:0044444	cytoplasmic part	0.00045	251	ZM00001D042847	1.33578	5.99635
C	GO:0044444	cytoplasmic part	0.00045	251	ZM00001D033464	-2.20467	5.99635
C	GO:0044444	cytoplasmic part	0.00045	251	ZM00001D019400	-1.19877	5.99635
C	GO:0044444	cytoplasmic part	0.00045	251	ZM00001D020673	-1.03664	5.99635
C	GO:0044444	cytoplasmic part	0.00045	251	ZM00001D003125	1.07253	5.99635
C	GO:0044444	cytoplasmic part	0.00045	251	ZM00001D028409	1.06126	5.99635
C	GO:0044444	cytoplasmic part	0.00045	251	ZM00001D033543	-1.18053	5.99635
C	GO:0044444	cytoplasmic part	0.00045	251	ZM00001D012978	-1.09127	5.99635
C	GO:0044444	cytoplasmic part	0.00045	251	ZM00001D048531	1.2026	5.99635
C	GO:0044444	cytoplasmic part	0.00045	251	ZM00001D045544	1.12574	5.99635
C	GO:0044444	cytoplasmic part	0.00045	251	ZM00001D022599	1.01891	5.99635
C	GO:0044444	cytoplasmic part	0.00045	251	ZM00001D022518	1.02076	5.99635
C	GO:0044444	cytoplasmic part	0.00045	251	ZM00001D024594	1.38362	5.99635
C	GO:0044444	cytoplasmic part	0.00045	251	ZM00001D017250	1.39252	5.99635
C	GO:0044444	cytoplasmic part	0.00045	251	ZM00001D048158	-1.73915	5.99635
C	GO:0044444	cytoplasmic part	0.00045	251	ZM00001D013081	1.41576	5.99635
C	GO:0044444	cytoplasmic part	0.00045	251	ZM00001D032399	1.19341	5.99635
C	GO:0044444	cytoplasmic part	0.00045	251	ZM00001D026016	2.04417	5.99635
C	GO:0044444	cytoplasmic part	0.00045	251	ZM00001D008497	1.05736	5.99635
C	GO:0044444	cytoplasmic part	0.00045	251	ZM00001D040233	1.03349	5.99635
C	GO:0044444	cytoplasmic part	0.00045	251	ZM00001D042453	-1.1196	5.99635
C	GO:0044444	cytoplasmic part	0.00045	251	ZM00001D051812	2.47465	5.99635
C	GO:0044444	cytoplasmic part	0.00045	251	ZM00001D013651	1.2401	5.99635
C	GO:0044444	cytoplasmic part	0.00045	251	ZM00001D022478	-1.2844	5.99635
C	GO:0044444	cytoplasmic part	0.00045	251	ZM00001D002421	1.06942	5.99635
C	GO:0044444	cytoplasmic part	0.00045	251	ZM00001D002054	1.51903	5.99635
C	GO:0044444	cytoplasmic part	0.00045	251	ZM00001D039723	1.33307	5.99635
C	GO:0044444	cytoplasmic part	0.00045	251	ZM00001D034453	-1.14615	5.99635
C	GO:0044444	cytoplasmic part	0.00045	251	ZM00001D027524	-1.53211	5.99635
C	GO:0044444	cytoplasmic part	0.00045	251	ZM00001D027525	-1.33016	5.99635
C	GO:0044444	cytoplasmic part	0.00045	251	ZM00001D030864	1.60675	5.99635
C	GO:0044444	cytoplasmic part	0.00045	251	ZM00001D019413	-1.03663	5.99635
C	GO:0044444	cytoplasmic part	0.00045	251	ZM00001D029460	-2.13723	5.99635
C	GO:0044444	cytoplasmic part	0.00045	251	ZM00001D009700	-1.01069	5.99635
C	GO:0044444	cytoplasmic part	0.00045	251	ZM00001D048690	-1.22798	5.99635
C	GO:0044444	cytoplasmic part	0.00045	251	ZM00001D017617	-1.13275	5.99635
C	GO:0044444	cytoplasmic part	0.00045	251	ZM00001D025468	1.19159	5.99635
C	GO:0044444	cytoplasmic part	0.00045	251	ZM00001D015366	1.19205	5.99635
C	GO:0044444	cytoplasmic part	0.00045	251	ZM00001D032719	1.3171	5.99635
C	GO:0044444	cytoplasmic part	0.00045	251	ZM00001D015030	1.20686	5.99635
C	GO:0044444	cytoplasmic part	0.00045	251	ZM00001D005748	-1.30101	5.99635
C	GO:0044444	cytoplasmic part	0.00045	251	ZM00001D002317	1.36819	5.99635
C	GO:0044444	cytoplasmic part	0.00045	251	ZM00001D022058	-1.31814	5.99635
C	GO:0044444	cytoplasmic part	0.00045	251	ZM00001D018926	1.65765	5.99635
C	GO:0044444	cytoplasmic part	0.00045	251	ZM00001D039337	1.81035	5.99635
C	GO:0044444	cytoplasmic part	0.00045	251	ZM00001D012141	1.34227	5.99635
C	GO:0044444	cytoplasmic part	0.00045	251	ZM00001D020638	1.43683	5.99635
C	GO:0044444	cytoplasmic part	0.00045	251	ZM00001D020008	-1.60303	5.99635
C	GO:0044444	cytoplasmic part	0.00045	251	ZM00001D052525	1.61093	5.99635
C	GO:0044444	cytoplasmic part	0.00045	251	ZM00001D032790	1.42133	5.99635
C	GO:0044444	cytoplasmic part	0.00045	251	ZM00001D015037	1.04271	5.99635
C	GO:0044444	cytoplasmic part	0.00045	251	ZM00001D020437	1.12542	5.99635
C	GO:0044444	cytoplasmic part	0.00045	251	ZM00001D021638	1.41289	5.99635
C	GO:0044444	cytoplasmic part	0.00045	251	ZM00001D031303	1.51456	5.99635
C	GO:0044444	cytoplasmic part	0.00045	251	ZM00001D007167	-1.35242	5.99635
C	GO:0044444	cytoplasmic part	0.00045	251	ZM00001D011486	1.15616	5.99635
C	GO:0044444	cytoplasmic part	0.00045	251	ZM00001D018838	1.22244	5.99635
C	GO:0044444	cytoplasmic part	0.00045	251	ZM00001D021645	1.72318	5.99635
C	GO:0044444	cytoplasmic part	0.00045	251	ZM00001D025859	-1.37154	5.99635
C	GO:0044444	cytoplasmic part	0.00045	251	ZM00001D025062	-1.11546	5.99635
C	GO:0044444	cytoplasmic part	0.00045	251	ZM00001D026619	-1.07616	5.99635
C	GO:0044444	cytoplasmic part	0.00045	251	ZM00001D012322	1.16789	5.99635
C	GO:0044444	cytoplasmic part	0.00045	251	ZM00001D028303	1.27765	5.99635
C	GO:0044444	cytoplasmic part	0.00045	251	ZM00001D052493	1.01708	5.99635
C	GO:0044444	cytoplasmic part	0.00045	251	ZM00001D002789	1.39083	5.99635
C	GO:0044444	cytoplasmic part	0.00045	251	ZM00001D053782	1.04397	5.99635
C	GO:0044444	cytoplasmic part	0.00045	251	ZM00001D027535	1.0119	5.99635
C	GO:0044444	cytoplasmic part	0.00045	251	ZM00001D013425	1.26263	5.99635
C	GO:0044444	cytoplasmic part	0.00045	251	ZM00001D017531	1.7304	5.99635
C	GO:0044444	cytoplasmic part	0.00045	251	ZM00001D016996	1.37026	5.99635
C	GO:0044444	cytoplasmic part	0.00045	251	ZM00001D012646	1.34608	5.99635
C	GO:0044444	cytoplasmic part	0.00045	251	ZM00001D052434	1.02667	5.99635
C	GO:0044444	cytoplasmic part	0.00045	251	ZM00001D011357	1.24548	5.99635
C	GO:0044444	cytoplasmic part	0.00045	251	ZM00001D045948	-1.14245	5.99635
C	GO:0044444	cytoplasmic part	0.00045	251	ZM00001D003411	1.45948	5.99635
C	GO:0044444	cytoplasmic part	0.00045	251	ZM00001D033160	2.34327	5.99635
C	GO:0044444	cytoplasmic part	0.00045	251	ZM00001D009097	2.23274	5.99635
C	GO:0044444	cytoplasmic part	0.00045	251	ZM00001D015519	1.03253	5.99635
C	GO:0044444	cytoplasmic part	0.00045	251	ZM00001D053718	1.25866	5.99635
C	GO:0044444	cytoplasmic part	0.00045	251	ZM00001D049109	1.71883	5.99635
C	GO:0044444	cytoplasmic part	0.00045	251	ZM00001D034718	-1.18713	5.99635
C	GO:0044444	cytoplasmic part	0.00045	251	ZM00001D019926	1.15309	5.99635
C	GO:0044444	cytoplasmic part	0.00045	251	ZM00001D023353	2.06034	5.99635
C	GO:0044444	cytoplasmic part	0.00045	251	ZM00001D021422	1.1127	5.99635
C	GO:0044444	cytoplasmic part	0.00045	251	ZM00001D032070	1.11754	5.99635
C	GO:0044444	cytoplasmic part	0.00045	251	ZM00001D013067	1.20578	5.99635
C	GO:0044444	cytoplasmic part	0.00045	251	ZM00001D053377	1.25699	5.99635
C	GO:0044444	cytoplasmic part	0.00045	251	ZM00001D011081	-1.23475	5.99635
C	GO:0044444	cytoplasmic part	0.00045	251	ZM00001D031706	1.13489	5.99635
C	GO:0044444	cytoplasmic part	0.00045	251	ZM00001D053632	-1.31023	5.99635
C	GO:0044444	cytoplasmic part	0.00045	251	ZM00001D044120	-2.30059	5.99635
C	GO:0044444	cytoplasmic part	0.00045	251	ZM00001D017878	1.24406	5.99635
C	GO:0044444	cytoplasmic part	0.00045	251	ZM00001D047634	1.04575	5.99635
C	GO:0044444	cytoplasmic part	0.00045	251	ZM00001D014659	1.62736	5.99635
C	GO:0044444	cytoplasmic part	0.00045	251	ZM00001D024830	1.10518	5.99635
C	GO:0044444	cytoplasmic part	0.00045	251	ZM00001D036135	1.89735	5.99635
C	GO:0044444	cytoplasmic part	0.00045	251	ZM00001D026586	-1.116	5.99635
C	GO:0044444	cytoplasmic part	0.00045	251	ZM00001D004881	1.48403	5.99635
C	GO:0044444	cytoplasmic part	0.00045	251	ZM00001D037830	1.03329	5.99635
C	GO:0044444	cytoplasmic part	0.00045	251	ZM00001D041752	1.88489	5.99635
C	GO:0044444	cytoplasmic part	0.00045	251	ZM00001D027451	1.45712	5.99635
C	GO:0044444	cytoplasmic part	0.00045	251	ZM00001D017208	1.92194	5.99635
C	GO:0044444	cytoplasmic part	0.00045	251	ZM00001D032114	-1.31928	5.99635
C	GO:0044444	cytoplasmic part	0.00045	251	ZM00001D016036	1.12359	5.99635
C	GO:0044444	cytoplasmic part	0.00045	251	ZM00001D012922	1.10922	5.99635
C	GO:0044444	cytoplasmic part	0.00045	251	ZM00001D048181	1.43335	5.99635
C	GO:0044444	cytoplasmic part	0.00045	251	ZM00001D015603	1.26973	5.99635
C	GO:0044444	cytoplasmic part	0.00045	251	ZM00001D043366	1.14456	5.99635
C	GO:0044444	cytoplasmic part	0.00045	251	ZM00001D037036	1.04846	5.99635
C	GO:0044444	cytoplasmic part	0.00045	251	ZM00001D039190	1.13516	5.99635
C	GO:0044444	cytoplasmic part	0.00045	251	ZM00001D053977	-1.11508	5.99635
C	GO:0044444	cytoplasmic part	0.00045	251	ZM00001D039193	1.6459	5.99635
C	GO:0044444	cytoplasmic part	0.00045	251	ZM00001D030153	1.07532	5.99635
C	GO:0044444	cytoplasmic part	0.00045	251	ZM00001D018161	-1.16319	5.99635
C	GO:0044444	cytoplasmic part	0.00045	251	ZM00001D029776	-3.25044	5.99635
C	GO:0044444	cytoplasmic part	0.00045	251	ZM00001D019956	1.19791	5.99635
C	GO:0044444	cytoplasmic part	0.00045	251	ZM00001D021653	-1.01514	5.99635
C	GO:0044444	cytoplasmic part	0.00045	251	ZM00001D052240	1.09339	5.99635
C	GO:0044444	cytoplasmic part	0.00045	251	ZM00001D011710	1.13199	5.99635
C	GO:0044444	cytoplasmic part	0.00045	251	ZM00001D006820	-2.18175	5.99635
C	GO:0044444	cytoplasmic part	0.00045	251	ZM00001D038049	1.79931	5.99635
C	GO:0044444	cytoplasmic part	0.00045	251	ZM00001D029325	1.05245	5.99635
C	GO:0044444	cytoplasmic part	0.00045	251	ZM00001D040264	1.12473	5.99635
C	GO:0044444	cytoplasmic part	0.00045	251	ZM00001D034638	-1.15381	5.99635
C	GO:0044444	cytoplasmic part	0.00045	251	ZM00001D020970	1.38327	5.99635
C	GO:0044444	cytoplasmic part	0.00045	251	ZM00001D012517	4.25661	5.99635
C	GO:0044444	cytoplasmic part	0.00045	251	ZM00001D015330	-1.43696	5.99635
C	GO:0044444	cytoplasmic part	0.00045	251	ZM00001D018940	1.33365	5.99635
C	GO:0044444	cytoplasmic part	0.00045	251	ZM00001D027542	1.85448	5.99635
C	GO:0044444	cytoplasmic part	0.00045	251	ZM00001D049152	1.13225	5.99635
C	GO:0044444	cytoplasmic part	0.00045	251	ZM00001D033187	-1.12178	5.99635
C	GO:0044444	cytoplasmic part	0.00045	251	ZM00001D033181	1.51092	5.99635
C	GO:0044444	cytoplasmic part	0.00045	251	ZM00001D017762	1.77874	5.99635
C	GO:0044444	cytoplasmic part	0.00045	251	ZM00001D035662	-1.24814	5.99635
C	GO:0044444	cytoplasmic part	0.00045	251	ZM00001D043383	-3.24028	5.99635
C	GO:0044444	cytoplasmic part	0.00045	251	ZM00001D051691	-3.18831	5.99635
C	GO:0044444	cytoplasmic part	0.00045	251	ZM00001D025737	-3.16667	5.99635
C	GO:0044444	cytoplasmic part	0.00045	251	ZM00001D021249	1.51685	5.99635
C	GO:0044444	cytoplasmic part	0.00045	251	ZM00001D053960	-2.70668	5.99635
C	GO:0044444	cytoplasmic part	0.00045	251	ZM00001D033745	1.25736	5.99635
C	GO:0044444	cytoplasmic part	0.00045	251	ZM00001D038291	-1.03818	5.99635
C	GO:0044444	cytoplasmic part	0.00045	251	ZM00001D021459	1.92192	5.99635
C	GO:0044444	cytoplasmic part	0.00045	251	ZM00001D050977	2.05219	5.99635
C	GO:0044444	cytoplasmic part	0.00045	251	ZM00001D028414	1.33938	5.99635
C	GO:0044444	cytoplasmic part	0.00045	251	ZM00001D039264	-1.21616	5.99635
C	GO:0044444	cytoplasmic part	0.00045	251	ZM00001D044290	-1.08018	5.99635
C	GO:0044444	cytoplasmic part	0.00045	251	ZM00001D023863	1.7949	5.99635
C	GO:0044444	cytoplasmic part	0.00045	251	ZM00001D031212	-1.28167	5.99635
C	GO:0044444	cytoplasmic part	0.00045	251	ZM00001D034082	1.43401	5.99635
C	GO:0044444	cytoplasmic part	0.00045	251	ZM00001D046923	1.08048	5.99635
C	GO:0044444	cytoplasmic part	0.00045	251	ZM00001D049145	1.54133	5.99635
C	GO:0044444	cytoplasmic part	0.00045	251	ZM00001D036643	5.3348	5.99635
C	GO:0044444	cytoplasmic part	0.00045	251	ZM00001D022337	1.15838	5.99635
C	GO:0044444	cytoplasmic part	0.00045	251	ZM00001D015605	1.35033	5.99635
C	GO:0044444	cytoplasmic part	0.00045	251	ZM00001D013821	1.05372	5.99635
C	GO:0044444	cytoplasmic part	0.00045	251	ZM00001D002428	-1.22852	5.99635
C	GO:0044444	cytoplasmic part	0.00045	251	ZM00001D006467	-1.67256	5.99635
C	GO:0044444	cytoplasmic part	0.00045	251	ZM00001D043986	-1.21355	5.99635
C	GO:0044444	cytoplasmic part	0.00045	251	ZM00001D031158	-1.04373	5.99635
C	GO:0044444	cytoplasmic part	0.00045	251	ZM00001D010159	-1.01512	5.99635
C	GO:0044444	cytoplasmic part	0.00045	251	ZM00001D007202	1.0311	5.99635
C	GO:0044444	cytoplasmic part	0.00045	251	ZM00001D040979	-2.77055	5.99635
C	GO:0044444	cytoplasmic part	0.00045	251	ZM00001D032322	2.84138	5.99635
C	GO:0044444	cytoplasmic part	0.00045	251	ZM00001D018660	1.00584	5.99635
C	GO:0044444	cytoplasmic part	0.00045	251	ZM00001D011063	-1.19337	5.99635
C	GO:0044444	cytoplasmic part	0.00045	251	ZM00001D019040	1.11202	5.99635
C	GO:0044444	cytoplasmic part	0.00045	251	ZM00001D034609	-1.30435	5.99635
C	GO:0044444	cytoplasmic part	0.00045	251	ZM00001D006775	1.03534	5.99635
C	GO:0044444	cytoplasmic part	0.00045	251	ZM00001D018065	2.07199	5.99635
C	GO:0044444	cytoplasmic part	0.00045	251	ZM00001D029696	-1.46078	5.99635
C	GO:0044444	cytoplasmic part	0.00045	251	ZM00001D018066	1.3202	5.99635
C	GO:0044444	cytoplasmic part	0.00045	251	ZM00001D047736	-3.76221	5.99635
C	GO:0044444	cytoplasmic part	0.00045	251	ZM00001D043752	-1.38123	5.99635
C	GO:0044444	cytoplasmic part	0.00045	251	ZM00001D031349	1.16614	5.99635
C	GO:0044444	cytoplasmic part	0.00045	251	ZM00001D052101	1.00412	5.99635
C	GO:0044444	cytoplasmic part	0.00045	251	ZM00001D049303	-1.9771	5.99635
C	GO:0044444	cytoplasmic part	0.00045	251	ZM00001D047418	1.00747	5.99635
C	GO:0044444	cytoplasmic part	0.00045	251	ZM00001D031599	3.9691	5.99635
C	GO:0044444	cytoplasmic part	0.00045	251	ZM00001D051634	-1.03229	5.99635
C	GO:0044444	cytoplasmic part	0.00045	251	ZM00001D035312	-1.17621	5.99635
C	GO:0044444	cytoplasmic part	0.00045	251	ZM00001D049694	1.12999	5.99635
C	GO:0044444	cytoplasmic part	0.00045	251	ZM00001D008376	1.23466	5.99635
C	GO:0044444	cytoplasmic part	0.00045	251	ZM00001D037278	-1.03289	5.99635
C	GO:0044444	cytoplasmic part	0.00045	251	ZM00001D037860	1.32025	5.99635
C	GO:0044444	cytoplasmic part	0.00045	251	ZM00001D030638	1.08379	5.99635
C	GO:0044444	cytoplasmic part	0.00045	251	ZM00001D024037	-1.45881	5.99635
C	GO:0044444	cytoplasmic part	0.00045	251	ZM00001D029023	1.25095	5.99635
C	GO:0044444	cytoplasmic part	0.00045	251	ZM00001D049190	1.1057	5.99635
C	GO:0044444	cytoplasmic part	0.00045	251	ZM00001D031510	-4.33444	5.99635
C	GO:0044444	cytoplasmic part	0.00045	251	ZM00001D033559	-1.2947	5.99635
C	GO:0044444	cytoplasmic part	0.00045	251	ZM00001D039918	1.05558	5.99635
C	GO:0044444	cytoplasmic part	0.00045	251	ZM00001D003618	1.00197	5.99635
C	GO:0044444	cytoplasmic part	0.00045	251	ZM00001D001943	1.01035	5.99635
C	GO:0044444	cytoplasmic part	0.00045	251	ZM00001D025652	1.08632	5.99635
C	GO:0044444	cytoplasmic part	0.00045	251	ZM00001D001820	-3.77612	5.99635
C	GO:0044444	cytoplasmic part	0.00045	251	ZM00001D017570	-4.20983	5.99635
C	GO:0044444	cytoplasmic part	0.00045	251	ZM00001D025249	1.44312	5.99635
C	GO:0044444	cytoplasmic part	0.00045	251	ZM00001D049556	1.00143	5.99635
C	GO:0044444	cytoplasmic part	0.00045	251	ZM00001D011073	1.32833	5.99635
C	GO:0044444	cytoplasmic part	0.00045	251	ZM00001D043101	1.05131	5.99635
C	GO:0044444	cytoplasmic part	0.00045	251	ZM00001D009580	1.24152	5.99635
C	GO:0044444	cytoplasmic part	0.00045	251	ZM00001D019990	1.54436	5.99635
C	GO:0044444	cytoplasmic part	0.00045	251	ZM00001D014383	1.55897	5.99635
C	GO:0044444	cytoplasmic part	0.00045	251	ZM00001D048709	-2.41395	5.99635
C	GO:0044444	cytoplasmic part	0.00045	251	ZM00001D037653	2.64338	5.99635
C	GO:0044444	cytoplasmic part	0.00045	251	ZM00001D048150	1.23449	5.99635
C	GO:0044444	cytoplasmic part	0.00045	251	ZM00001D019218	1.27442	5.99635
C	GO:0044444	cytoplasmic part	0.00045	251	ZM00001D052556	1.7896	5.99635
C	GO:0044444	cytoplasmic part	0.00045	251	ZM00001D040155	1.00352	5.99635
C	GO:0044444	cytoplasmic part	0.00045	251	ZM00001D008610	1.3034	5.99635
C	GO:0044444	cytoplasmic part	0.00045	251	ZM00001D020395	-1.20307	5.99635
C	GO:0044444	cytoplasmic part	0.00045	251	ZM00001D047077	1.49479	5.99635
C	GO:0044444	cytoplasmic part	0.00045	251	ZM00001D023583	1.73033	5.99635
C	GO:0044444	cytoplasmic part	0.00045	251	ZM00001D024596	1.41383	5.99635
C	GO:0044444	cytoplasmic part	0.00045	251	ZM00001D011513	1.43754	5.99635
C	GO:0044444	cytoplasmic part	0.00045	251	ZM00001D028338	1.51783	5.99635
C	GO:0044444	cytoplasmic part	0.00045	251	ZM00001D017984	1.10355	5.99635
C	GO:0044444	cytoplasmic part	0.00045	251	ZM00001D043191	1.2507	5.99635
C	GO:0044444	cytoplasmic part	0.00045	251	ZM00001D011518	1.40504	5.99635
C	GO:0044444	cytoplasmic part	0.00045	251	ZM00001D020560	1.514	5.99635
C	GO:0044444	cytoplasmic part	0.00045	251	ZM00001D034270	1.15759	5.99635
C	GO:0044444	cytoplasmic part	0.00045	251	ZM00001D012378	1.03586	5.99635
C	GO:0044444	cytoplasmic part	0.00045	251	ZM00001D019898	1.04219	5.99635
C	GO:0044444	cytoplasmic part	0.00045	251	ZM00001D034541	3.05761	5.99635
C	GO:0044444	cytoplasmic part	0.00045	251	ZM00001D050368	1.33643	5.99635
C	GO:0044444	cytoplasmic part	0.00045	251	ZM00001D006511	-1.08671	5.99635
C	GO:0044444	cytoplasmic part	0.00045	251	ZM00001D044640	4.42405	5.99635
C	GO:0044444	cytoplasmic part	0.00045	251	ZM00001D048544	-1.14802	5.99635
C	GO:0044444	cytoplasmic part	0.00045	251	ZM00001D042974	1.31474	5.99635
C	GO:0044444	cytoplasmic part	0.00045	251	ZM00001D051807	1.19742	5.99635
C	GO:0044444	cytoplasmic part	0.00045	251	ZM00001D014745	1.10837	5.99635
C	GO:0044444	cytoplasmic part	0.00045	251	ZM00001D031875	-2.065	5.99635
C	GO:0044444	cytoplasmic part	0.00045	251	ZM00001D016276	-1.22317	5.99635
C	GO:0044444	cytoplasmic part	0.00045	251	ZM00001D035937	1.45067	5.99635
C	GO:0044444	cytoplasmic part	0.00045	251	ZM00001D012702	-2.02186	5.99635
C	GO:0044444	cytoplasmic part	0.00045	251	ZM00001D040659	-1.16625	5.99635
C	GO:0044444	cytoplasmic part	0.00045	251	ZM00001D030222	-1.11291	5.99635
C	GO:0044444	cytoplasmic part	0.00045	251	ZM00001D033650	1.27594	5.99635
C	GO:0005737	cytoplasm	0.0029	284	ZM00001D053236	3.8615	5.4592
C	GO:0005737	cytoplasm	0.0029	284	ZM00001D049133	1.19567	5.4592
C	GO:0005737	cytoplasm	0.0029	284	ZM00001D020732	1.17523	5.4592
C	GO:0005737	cytoplasm	0.0029	284	ZM00001D017916	3.70222	5.4592
C	GO:0005737	cytoplasm	0.0029	284	ZM00001D044231	-1.19182	5.4592
C	GO:0005737	cytoplasm	0.0029	284	ZM00001D041082	1.12368	5.4592
C	GO:0005737	cytoplasm	0.0029	284	ZM00001D052206	2.01495	5.4592
C	GO:0005737	cytoplasm	0.0029	284	ZM00001D028968	1.30098	5.4592
C	GO:0005737	cytoplasm	0.0029	284	ZM00001D043529	1.16384	5.4592
C	GO:0005737	cytoplasm	0.0029	284	ZM00001D041752	1.88489	5.4592
C	GO:0005737	cytoplasm	0.0029	284	ZM00001D013013	1.10579	5.4592
C	GO:0005737	cytoplasm	0.0029	284	ZM00001D053569	-1.12452	5.4592
C	GO:0005737	cytoplasm	0.0029	284	ZM00001D038049	1.79931	5.4592
C	GO:0005737	cytoplasm	0.0029	284	ZM00001D029061	1.10638	5.4592
C	GO:0005737	cytoplasm	0.0029	284	ZM00001D042847	1.33578	5.4592
C	GO:0005737	cytoplasm	0.0029	284	ZM00001D033464	-2.20467	5.4592
C	GO:0005737	cytoplasm	0.0029	284	ZM00001D019400	-1.19877	5.4592
C	GO:0005737	cytoplasm	0.0029	284	ZM00001D020673	-1.03664	5.4592
C	GO:0005737	cytoplasm	0.0029	284	ZM00001D034551	1.44352	5.4592
C	GO:0005737	cytoplasm	0.0029	284	ZM00001D028409	1.06126	5.4592
C	GO:0005737	cytoplasm	0.0029	284	ZM00001D033543	-1.18053	5.4592
C	GO:0005737	cytoplasm	0.0029	284	ZM00001D012978	-1.09127	5.4592
C	GO:0005737	cytoplasm	0.0029	284	ZM00001D048531	1.2026	5.4592
C	GO:0005737	cytoplasm	0.0029	284	ZM00001D034978	-1.17554	5.4592
C	GO:0005737	cytoplasm	0.0029	284	ZM00001D022599	1.01891	5.4592
C	GO:0005737	cytoplasm	0.0029	284	ZM00001D022518	1.02076	5.4592
C	GO:0005737	cytoplasm	0.0029	284	ZM00001D024594	1.38362	5.4592
C	GO:0005737	cytoplasm	0.0029	284	ZM00001D017250	1.39252	5.4592
C	GO:0005737	cytoplasm	0.0029	284	ZM00001D048158	-1.73915	5.4592
C	GO:0005737	cytoplasm	0.0029	284	ZM00001D013081	1.41576	5.4592
C	GO:0005737	cytoplasm	0.0029	284	ZM00001D032399	1.19341	5.4592
C	GO:0005737	cytoplasm	0.0029	284	ZM00001D026016	2.04417	5.4592
C	GO:0005737	cytoplasm	0.0029	284	ZM00001D042611	-1.5621	5.4592
C	GO:0005737	cytoplasm	0.0029	284	ZM00001D011228	1.12661	5.4592
C	GO:0005737	cytoplasm	0.0029	284	ZM00001D008497	1.05736	5.4592
C	GO:0005737	cytoplasm	0.0029	284	ZM00001D019990	1.54436	5.4592
C	GO:0005737	cytoplasm	0.0029	284	ZM00001D011746	1.21977	5.4592
C	GO:0005737	cytoplasm	0.0029	284	ZM00001D040233	1.03349	5.4592
C	GO:0005737	cytoplasm	0.0029	284	ZM00001D042453	-1.1196	5.4592
C	GO:0005737	cytoplasm	0.0029	284	ZM00001D051812	2.47465	5.4592
C	GO:0005737	cytoplasm	0.0029	284	ZM00001D013651	1.2401	5.4592
C	GO:0005737	cytoplasm	0.0029	284	ZM00001D022478	-1.2844	5.4592
C	GO:0005737	cytoplasm	0.0029	284	ZM00001D002421	1.06942	5.4592
C	GO:0005737	cytoplasm	0.0029	284	ZM00001D002054	1.51903	5.4592
C	GO:0005737	cytoplasm	0.0029	284	ZM00001D039723	1.33307	5.4592
C	GO:0005737	cytoplasm	0.0029	284	ZM00001D034453	-1.14615	5.4592
C	GO:0005737	cytoplasm	0.0029	284	ZM00001D027524	-1.53211	5.4592
C	GO:0005737	cytoplasm	0.0029	284	ZM00001D027525	-1.33016	5.4592
C	GO:0005737	cytoplasm	0.0029	284	ZM00001D030864	1.60675	5.4592
C	GO:0005737	cytoplasm	0.0029	284	ZM00001D019413	-1.03663	5.4592
C	GO:0005737	cytoplasm	0.0029	284	ZM00001D029460	-2.13723	5.4592
C	GO:0005737	cytoplasm	0.0029	284	ZM00001D009700	-1.01069	5.4592
C	GO:0005737	cytoplasm	0.0029	284	ZM00001D048690	-1.22798	5.4592
C	GO:0005737	cytoplasm	0.0029	284	ZM00001D017617	-1.13275	5.4592
C	GO:0005737	cytoplasm	0.0029	284	ZM00001D025468	1.19159	5.4592
C	GO:0005737	cytoplasm	0.0029	284	ZM00001D015366	1.19205	5.4592
C	GO:0005737	cytoplasm	0.0029	284	ZM00001D032719	1.3171	5.4592
C	GO:0005737	cytoplasm	0.0029	284	ZM00001D015030	1.20686	5.4592
C	GO:0005737	cytoplasm	0.0029	284	ZM00001D005748	-1.30101	5.4592
C	GO:0005737	cytoplasm	0.0029	284	ZM00001D017270	-2.28941	5.4592
C	GO:0005737	cytoplasm	0.0029	284	ZM00001D049190	1.1057	5.4592
C	GO:0005737	cytoplasm	0.0029	284	ZM00001D022058	-1.31814	5.4592
C	GO:0005737	cytoplasm	0.0029	284	ZM00001D018926	1.65765	5.4592
C	GO:0005737	cytoplasm	0.0029	284	ZM00001D039337	1.81035	5.4592
C	GO:0005737	cytoplasm	0.0029	284	ZM00001D012141	1.34227	5.4592
C	GO:0005737	cytoplasm	0.0029	284	ZM00001D020638	1.43683	5.4592
C	GO:0005737	cytoplasm	0.0029	284	ZM00001D020008	-1.60303	5.4592
C	GO:0005737	cytoplasm	0.0029	284	ZM00001D052525	1.61093	5.4592
C	GO:0005737	cytoplasm	0.0029	284	ZM00001D032790	1.42133	5.4592
C	GO:0005737	cytoplasm	0.0029	284	ZM00001D015037	1.04271	5.4592
C	GO:0005737	cytoplasm	0.0029	284	ZM00001D020437	1.12542	5.4592
C	GO:0005737	cytoplasm	0.0029	284	ZM00001D021638	1.41289	5.4592
C	GO:0005737	cytoplasm	0.0029	284	ZM00001D031303	1.51456	5.4592
C	GO:0005737	cytoplasm	0.0029	284	ZM00001D007167	-1.35242	5.4592
C	GO:0005737	cytoplasm	0.0029	284	ZM00001D044156	1.15171	5.4592
C	GO:0005737	cytoplasm	0.0029	284	ZM00001D011486	1.15616	5.4592
C	GO:0005737	cytoplasm	0.0029	284	ZM00001D018838	1.22244	5.4592
C	GO:0005737	cytoplasm	0.0029	284	ZM00001D021645	1.72318	5.4592
C	GO:0005737	cytoplasm	0.0029	284	ZM00001D025859	-1.37154	5.4592
C	GO:0005737	cytoplasm	0.0029	284	ZM00001D025062	-1.11546	5.4592
C	GO:0005737	cytoplasm	0.0029	284	ZM00001D026619	-1.07616	5.4592
C	GO:0005737	cytoplasm	0.0029	284	ZM00001D012322	1.16789	5.4592
C	GO:0005737	cytoplasm	0.0029	284	ZM00001D028303	1.27765	5.4592
C	GO:0005737	cytoplasm	0.0029	284	ZM00001D052493	1.01708	5.4592
C	GO:0005737	cytoplasm	0.0029	284	ZM00001D002789	1.39083	5.4592
C	GO:0005737	cytoplasm	0.0029	284	ZM00001D053782	1.04397	5.4592
C	GO:0005737	cytoplasm	0.0029	284	ZM00001D027535	1.0119	5.4592
C	GO:0005737	cytoplasm	0.0029	284	ZM00001D013425	1.26263	5.4592
C	GO:0005737	cytoplasm	0.0029	284	ZM00001D003365	1.33963	5.4592
C	GO:0005737	cytoplasm	0.0029	284	ZM00001D017531	1.7304	5.4592
C	GO:0005737	cytoplasm	0.0029	284	ZM00001D016996	1.37026	5.4592
C	GO:0005737	cytoplasm	0.0029	284	ZM00001D012646	1.34608	5.4592
C	GO:0005737	cytoplasm	0.0029	284	ZM00001D019040	1.11202	5.4592
C	GO:0005737	cytoplasm	0.0029	284	ZM00001D011357	1.24548	5.4592
C	GO:0005737	cytoplasm	0.0029	284	ZM00001D045948	-1.14245	5.4592
C	GO:0005737	cytoplasm	0.0029	284	ZM00001D003411	1.45948	5.4592
C	GO:0005737	cytoplasm	0.0029	284	ZM00001D003125	1.07253	5.4592
C	GO:0005737	cytoplasm	0.0029	284	ZM00001D033160	2.34327	5.4592
C	GO:0005737	cytoplasm	0.0029	284	ZM00001D009097	2.23274	5.4592
C	GO:0005737	cytoplasm	0.0029	284	ZM00001D015519	1.03253	5.4592
C	GO:0005737	cytoplasm	0.0029	284	ZM00001D053718	1.25866	5.4592
C	GO:0005737	cytoplasm	0.0029	284	ZM00001D037757	-1.15323	5.4592
C	GO:0005737	cytoplasm	0.0029	284	ZM00001D049109	1.71883	5.4592
C	GO:0005737	cytoplasm	0.0029	284	ZM00001D034718	-1.18713	5.4592
C	GO:0005737	cytoplasm	0.0029	284	ZM00001D019926	1.15309	5.4592
C	GO:0005737	cytoplasm	0.0029	284	ZM00001D023353	2.06034	5.4592
C	GO:0005737	cytoplasm	0.0029	284	ZM00001D021422	1.1127	5.4592
C	GO:0005737	cytoplasm	0.0029	284	ZM00001D032070	1.11754	5.4592
C	GO:0005737	cytoplasm	0.0029	284	ZM00001D013067	1.20578	5.4592
C	GO:0005737	cytoplasm	0.0029	284	ZM00001D010039	-1.0459	5.4592
C	GO:0005737	cytoplasm	0.0029	284	ZM00001D005279	-1.91038	5.4592
C	GO:0005737	cytoplasm	0.0029	284	ZM00001D011081	-1.23475	5.4592
C	GO:0005737	cytoplasm	0.0029	284	ZM00001D031706	1.13489	5.4592
C	GO:0005737	cytoplasm	0.0029	284	ZM00001D053632	-1.31023	5.4592
C	GO:0005737	cytoplasm	0.0029	284	ZM00001D044120	-2.30059	5.4592
C	GO:0005737	cytoplasm	0.0029	284	ZM00001D017878	1.24406	5.4592
C	GO:0005737	cytoplasm	0.0029	284	ZM00001D047634	1.04575	5.4592
C	GO:0005737	cytoplasm	0.0029	284	ZM00001D014659	1.62736	5.4592
C	GO:0005737	cytoplasm	0.0029	284	ZM00001D024830	1.10518	5.4592
C	GO:0005737	cytoplasm	0.0029	284	ZM00001D036135	1.89735	5.4592
C	GO:0005737	cytoplasm	0.0029	284	ZM00001D026586	-1.116	5.4592
C	GO:0005737	cytoplasm	0.0029	284	ZM00001D004881	1.48403	5.4592
C	GO:0005737	cytoplasm	0.0029	284	ZM00001D037830	1.03329	5.4592
C	GO:0005737	cytoplasm	0.0029	284	ZM00001D002274	2.02488	5.4592
C	GO:0005737	cytoplasm	0.0029	284	ZM00001D027451	1.45712	5.4592
C	GO:0005737	cytoplasm	0.0029	284	ZM00001D017208	1.92194	5.4592
C	GO:0005737	cytoplasm	0.0029	284	ZM00001D032114	-1.31928	5.4592
C	GO:0005737	cytoplasm	0.0029	284	ZM00001D016036	1.12359	5.4592
C	GO:0005737	cytoplasm	0.0029	284	ZM00001D012922	1.10922	5.4592
C	GO:0005737	cytoplasm	0.0029	284	ZM00001D038829	1.01535	5.4592
C	GO:0005737	cytoplasm	0.0029	284	ZM00001D048181	1.43335	5.4592
C	GO:0005737	cytoplasm	0.0029	284	ZM00001D015603	1.26973	5.4592
C	GO:0005737	cytoplasm	0.0029	284	ZM00001D043366	1.14456	5.4592
C	GO:0005737	cytoplasm	0.0029	284	ZM00001D037036	1.04846	5.4592
C	GO:0005737	cytoplasm	0.0029	284	ZM00001D039190	1.13516	5.4592
C	GO:0005737	cytoplasm	0.0029	284	ZM00001D053977	-1.11508	5.4592
C	GO:0005737	cytoplasm	0.0029	284	ZM00001D039193	1.6459	5.4592
C	GO:0005737	cytoplasm	0.0029	284	ZM00001D030153	1.07532	5.4592
C	GO:0005737	cytoplasm	0.0029	284	ZM00001D018161	-1.16319	5.4592
C	GO:0005737	cytoplasm	0.0029	284	ZM00001D029776	-3.25044	5.4592
C	GO:0005737	cytoplasm	0.0029	284	ZM00001D019956	1.19791	5.4592
C	GO:0005737	cytoplasm	0.0029	284	ZM00001D021653	-1.01514	5.4592
C	GO:0005737	cytoplasm	0.0029	284	ZM00001D052240	1.09339	5.4592
C	GO:0005737	cytoplasm	0.0029	284	ZM00001D011710	1.13199	5.4592
C	GO:0005737	cytoplasm	0.0029	284	ZM00001D006820	-2.18175	5.4592
C	GO:0005737	cytoplasm	0.0029	284	ZM00001D017961	1.19223	5.4592
C	GO:0005737	cytoplasm	0.0029	284	ZM00001D048007	1.1208	5.4592
C	GO:0005737	cytoplasm	0.0029	284	ZM00001D024800	-1.18636	5.4592
C	GO:0005737	cytoplasm	0.0029	284	ZM00001D029325	1.05245	5.4592
C	GO:0005737	cytoplasm	0.0029	284	ZM00001D040264	1.12473	5.4592
C	GO:0005737	cytoplasm	0.0029	284	ZM00001D034638	-1.15381	5.4592
C	GO:0005737	cytoplasm	0.0029	284	ZM00001D020970	1.38327	5.4592
C	GO:0005737	cytoplasm	0.0029	284	ZM00001D012517	4.25661	5.4592
C	GO:0005737	cytoplasm	0.0029	284	ZM00001D015330	-1.43696	5.4592
C	GO:0005737	cytoplasm	0.0029	284	ZM00001D039936	-1.64369	5.4592
C	GO:0005737	cytoplasm	0.0029	284	ZM00001D027542	1.85448	5.4592
C	GO:0005737	cytoplasm	0.0029	284	ZM00001D053377	1.25699	5.4592
C	GO:0005737	cytoplasm	0.0029	284	ZM00001D049152	1.13225	5.4592
C	GO:0005737	cytoplasm	0.0029	284	ZM00001D033187	-1.12178	5.4592
C	GO:0005737	cytoplasm	0.0029	284	ZM00001D033181	1.51092	5.4592
C	GO:0005737	cytoplasm	0.0029	284	ZM00001D017762	1.77874	5.4592
C	GO:0005737	cytoplasm	0.0029	284	ZM00001D035662	-1.24814	5.4592
C	GO:0005737	cytoplasm	0.0029	284	ZM00001D043383	-3.24028	5.4592
C	GO:0005737	cytoplasm	0.0029	284	ZM00001D051691	-3.18831	5.4592
C	GO:0005737	cytoplasm	0.0029	284	ZM00001D025737	-3.16667	5.4592
C	GO:0005737	cytoplasm	0.0029	284	ZM00001D021249	1.51685	5.4592
C	GO:0005737	cytoplasm	0.0029	284	ZM00001D053960	-2.70668	5.4592
C	GO:0005737	cytoplasm	0.0029	284	ZM00001D033745	1.25736	5.4592
C	GO:0005737	cytoplasm	0.0029	284	ZM00001D038291	-1.03818	5.4592
C	GO:0005737	cytoplasm	0.0029	284	ZM00001D021459	1.92192	5.4592
C	GO:0005737	cytoplasm	0.0029	284	ZM00001D050977	2.05219	5.4592
C	GO:0005737	cytoplasm	0.0029	284	ZM00001D046234	1.25094	5.4592
C	GO:0005737	cytoplasm	0.0029	284	ZM00001D039264	-1.21616	5.4592
C	GO:0005737	cytoplasm	0.0029	284	ZM00001D044290	-1.08018	5.4592
C	GO:0005737	cytoplasm	0.0029	284	ZM00001D023863	1.7949	5.4592
C	GO:0005737	cytoplasm	0.0029	284	ZM00001D051908	-1.19917	5.4592
C	GO:0005737	cytoplasm	0.0029	284	ZM00001D048019	1.03692	5.4592
C	GO:0005737	cytoplasm	0.0029	284	ZM00001D017984	1.10355	5.4592
C	GO:0005737	cytoplasm	0.0029	284	ZM00001D040173	-1.10895	5.4592
C	GO:0005737	cytoplasm	0.0029	284	ZM00001D034082	1.43401	5.4592
C	GO:0005737	cytoplasm	0.0029	284	ZM00001D046923	1.08048	5.4592
C	GO:0005737	cytoplasm	0.0029	284	ZM00001D049145	1.54133	5.4592
C	GO:0005737	cytoplasm	0.0029	284	ZM00001D036643	5.3348	5.4592
C	GO:0005737	cytoplasm	0.0029	284	ZM00001D022337	1.15838	5.4592
C	GO:0005737	cytoplasm	0.0029	284	ZM00001D015605	1.35033	5.4592
C	GO:0005737	cytoplasm	0.0029	284	ZM00001D002147	1.28828	5.4592
C	GO:0005737	cytoplasm	0.0029	284	ZM00001D002428	-1.22852	5.4592
C	GO:0005737	cytoplasm	0.0029	284	ZM00001D006467	-1.67256	5.4592
C	GO:0005737	cytoplasm	0.0029	284	ZM00001D043986	-1.21355	5.4592
C	GO:0005737	cytoplasm	0.0029	284	ZM00001D031158	-1.04373	5.4592
C	GO:0005737	cytoplasm	0.0029	284	ZM00001D010159	-1.01512	5.4592
C	GO:0005737	cytoplasm	0.0029	284	ZM00001D007202	1.0311	5.4592
C	GO:0005737	cytoplasm	0.0029	284	ZM00001D040979	-2.77055	5.4592
C	GO:0005737	cytoplasm	0.0029	284	ZM00001D032322	2.84138	5.4592
C	GO:0005737	cytoplasm	0.0029	284	ZM00001D003464	-1.14821	5.4592
C	GO:0005737	cytoplasm	0.0029	284	ZM00001D024596	1.41383	5.4592
C	GO:0005737	cytoplasm	0.0029	284	ZM00001D028414	1.33938	5.4592
C	GO:0005737	cytoplasm	0.0029	284	ZM00001D018660	1.00584	5.4592
C	GO:0005737	cytoplasm	0.0029	284	ZM00001D020163	-1.66604	5.4592
C	GO:0005737	cytoplasm	0.0029	284	ZM00001D011063	-1.19337	5.4592
C	GO:0005737	cytoplasm	0.0029	284	ZM00001D033024	-1.00343	5.4592
C	GO:0005737	cytoplasm	0.0029	284	ZM00001D052434	1.02667	5.4592
C	GO:0005737	cytoplasm	0.0029	284	ZM00001D034609	-1.30435	5.4592
C	GO:0005737	cytoplasm	0.0029	284	ZM00001D052433	2.94486	5.4592
C	GO:0005737	cytoplasm	0.0029	284	ZM00001D018065	2.07199	5.4592
C	GO:0005737	cytoplasm	0.0029	284	ZM00001D029696	-1.46078	5.4592
C	GO:0005737	cytoplasm	0.0029	284	ZM00001D018066	1.3202	5.4592
C	GO:0005737	cytoplasm	0.0029	284	ZM00001D047736	-3.76221	5.4592
C	GO:0005737	cytoplasm	0.0029	284	ZM00001D043752	-1.38123	5.4592
C	GO:0005737	cytoplasm	0.0029	284	ZM00001D048544	-1.14802	5.4592
C	GO:0005737	cytoplasm	0.0029	284	ZM00001D031349	1.16614	5.4592
C	GO:0005737	cytoplasm	0.0029	284	ZM00001D052101	1.00412	5.4592
C	GO:0005737	cytoplasm	0.0029	284	ZM00001D049303	-1.9771	5.4592
C	GO:0005737	cytoplasm	0.0029	284	ZM00001D047418	1.00747	5.4592
C	GO:0005737	cytoplasm	0.0029	284	ZM00001D031599	3.9691	5.4592
C	GO:0005737	cytoplasm	0.0029	284	ZM00001D051634	-1.03229	5.4592
C	GO:0005737	cytoplasm	0.0029	284	ZM00001D035312	-1.17621	5.4592
C	GO:0005737	cytoplasm	0.0029	284	ZM00001D049694	1.12999	5.4592
C	GO:0005737	cytoplasm	0.0029	284	ZM00001D008376	1.23466	5.4592
C	GO:0005737	cytoplasm	0.0029	284	ZM00001D037278	-1.03289	5.4592
C	GO:0005737	cytoplasm	0.0029	284	ZM00001D037860	1.32025	5.4592
C	GO:0005737	cytoplasm	0.0029	284	ZM00001D030638	1.08379	5.4592
C	GO:0005737	cytoplasm	0.0029	284	ZM00001D024037	-1.45881	5.4592
C	GO:0005737	cytoplasm	0.0029	284	ZM00001D029023	1.25095	5.4592
C	GO:0005737	cytoplasm	0.0029	284	ZM00001D018940	1.33365	5.4592
C	GO:0005737	cytoplasm	0.0029	284	ZM00001D031510	-4.33444	5.4592
C	GO:0005737	cytoplasm	0.0029	284	ZM00001D033559	-1.2947	5.4592
C	GO:0005737	cytoplasm	0.0029	284	ZM00001D039918	1.05558	5.4592
C	GO:0005737	cytoplasm	0.0029	284	ZM00001D003618	1.00197	5.4592
C	GO:0005737	cytoplasm	0.0029	284	ZM00001D031212	-1.28167	5.4592
C	GO:0005737	cytoplasm	0.0029	284	ZM00001D025652	1.08632	5.4592
C	GO:0005737	cytoplasm	0.0029	284	ZM00001D001820	-3.77612	5.4592
C	GO:0005737	cytoplasm	0.0029	284	ZM00001D017570	-4.20983	5.4592
C	GO:0005737	cytoplasm	0.0029	284	ZM00001D025249	1.44312	5.4592
C	GO:0005737	cytoplasm	0.0029	284	ZM00001D049556	1.00143	5.4592
C	GO:0005737	cytoplasm	0.0029	284	ZM00001D011073	1.32833	5.4592
C	GO:0005737	cytoplasm	0.0029	284	ZM00001D043101	1.05131	5.4592
C	GO:0005737	cytoplasm	0.0029	284	ZM00001D009580	1.24152	5.4592
C	GO:0005737	cytoplasm	0.0029	284	ZM00001D024477	-4.27955	5.4592
C	GO:0005737	cytoplasm	0.0029	284	ZM00001D014383	1.55897	5.4592
C	GO:0005737	cytoplasm	0.0029	284	ZM00001D048709	-2.41395	5.4592
C	GO:0005737	cytoplasm	0.0029	284	ZM00001D037653	2.64338	5.4592
C	GO:0005737	cytoplasm	0.0029	284	ZM00001D001943	1.01035	5.4592
C	GO:0005737	cytoplasm	0.0029	284	ZM00001D048150	1.23449	5.4592
C	GO:0005737	cytoplasm	0.0029	284	ZM00001D019218	1.27442	5.4592
C	GO:0005737	cytoplasm	0.0029	284	ZM00001D052556	1.7896	5.4592
C	GO:0005737	cytoplasm	0.0029	284	ZM00001D040155	1.00352	5.4592
C	GO:0005737	cytoplasm	0.0029	284	ZM00001D008610	1.3034	5.4592
C	GO:0005737	cytoplasm	0.0029	284	ZM00001D020395	-1.20307	5.4592
C	GO:0005737	cytoplasm	0.0029	284	ZM00001D047077	1.49479	5.4592
C	GO:0005737	cytoplasm	0.0029	284	ZM00001D023583	1.73033	5.4592
C	GO:0005737	cytoplasm	0.0029	284	ZM00001D040253	4.16976	5.4592
C	GO:0005737	cytoplasm	0.0029	284	ZM00001D045544	1.12574	5.4592
C	GO:0005737	cytoplasm	0.0029	284	ZM00001D012702	-2.02186	5.4592
C	GO:0005737	cytoplasm	0.0029	284	ZM00001D011513	1.43754	5.4592
C	GO:0005737	cytoplasm	0.0029	284	ZM00001D028338	1.51783	5.4592
C	GO:0005737	cytoplasm	0.0029	284	ZM00001D052042	-6.05752	5.4592
C	GO:0005737	cytoplasm	0.0029	284	ZM00001D043191	1.2507	5.4592
C	GO:0005737	cytoplasm	0.0029	284	ZM00001D006775	1.03534	5.4592
C	GO:0005737	cytoplasm	0.0029	284	ZM00001D011518	1.40504	5.4592
C	GO:0005737	cytoplasm	0.0029	284	ZM00001D020560	1.514	5.4592
C	GO:0005737	cytoplasm	0.0029	284	ZM00001D049485	-1.46509	5.4592
C	GO:0005737	cytoplasm	0.0029	284	ZM00001D034270	1.15759	5.4592
C	GO:0005737	cytoplasm	0.0029	284	ZM00001D012378	1.03586	5.4592
C	GO:0005737	cytoplasm	0.0029	284	ZM00001D019898	1.04219	5.4592
C	GO:0005737	cytoplasm	0.0029	284	ZM00001D034541	3.05761	5.4592
C	GO:0005737	cytoplasm	0.0029	284	ZM00001D050368	1.33643	5.4592
C	GO:0005737	cytoplasm	0.0029	284	ZM00001D006511	-1.08671	5.4592
C	GO:0005737	cytoplasm	0.0029	284	ZM00001D044640	4.42405	5.4592
C	GO:0005737	cytoplasm	0.0029	284	ZM00001D002317	1.36819	5.4592
C	GO:0005737	cytoplasm	0.0029	284	ZM00001D042974	1.31474	5.4592
C	GO:0005737	cytoplasm	0.0029	284	ZM00001D029371	1.36157	5.4592
C	GO:0005737	cytoplasm	0.0029	284	ZM00001D051807	1.19742	5.4592
C	GO:0005737	cytoplasm	0.0029	284	ZM00001D030584	1.27113	5.4592
C	GO:0005737	cytoplasm	0.0029	284	ZM00001D014745	1.10837	5.4592
C	GO:0005737	cytoplasm	0.0029	284	ZM00001D031875	-2.065	5.4592
C	GO:0005737	cytoplasm	0.0029	284	ZM00001D016276	-1.22317	5.4592
C	GO:0005737	cytoplasm	0.0029	284	ZM00001D035937	1.45067	5.4592
C	GO:0005737	cytoplasm	0.0029	284	ZM00001D039091	-1.10124	5.4592
C	GO:0005737	cytoplasm	0.0029	284	ZM00001D048634	-1.03435	5.4592
C	GO:0005737	cytoplasm	0.0029	284	ZM00001D040659	-1.16625	5.4592
C	GO:0005737	cytoplasm	0.0029	284	ZM00001D030222	-1.11291	5.4592
C	GO:0005737	cytoplasm	0.0029	284	ZM00001D033650	1.27594	5.4592
C	GO:0005737	cytoplasm	0.0029	284	ZM00001D013821	1.05372	5.4592

## Sheet: Oy1-N1989|oy1(Mo17)
Table S4. B) Log2 fold change of genes associated with significant GO terms in Oy1-N1989/oy1Mo17 mutants as compared to their respective wild type siblings.
Category	ID	Term	Adj_Pvalue	Count	Genes	Log2FC in Oy1-N1989/oy1Mo17	Zscore	Maizegdb	Gramene	Log2fc in Oy1-N1989/oy1B73	Padj_Oy1-N1989/oy1B73
P	GO:0009628	response to abiotic stimulus	3.6e-32	728	ZM00001D002899	1.90947	-4.07687	peroxidase18	Peroxidase 12	0.596221	0.653146
P	GO:0009628	response to abiotic stimulus	3.6e-32	728	ZM00001D053091	-2.96914	-4.07687	flavin-binding kelch repeat f-box2	Adagio protein 3	-0.340689	0.491995
P	GO:0009628	response to abiotic stimulus	3.6e-32	728	ZM00001D039039	-2.37412	-4.07687	0	Cold-regulated 413 inner membrane protein 2 chloroplastic	0.763228	0.671575
P	GO:0009628	response to abiotic stimulus	3.6e-32	728	ZM00001D024518	-1.14198	-4.07687	Acyl-CoA-binding protein1	Acyl-CoA-binding protein1	-0.870568	0.000147732
P	GO:0009628	response to abiotic stimulus	3.6e-32	728	ZM00001D039131	-1.55877	-4.07687	ADP glucose pyrophosphorylase2	ADP glucose pyrophosphorylase2	-0.46726	0.245502
P	GO:0009628	response to abiotic stimulus	3.6e-32	728	ZM00001D017685	1.11129	-4.07687	#N/A	Chaperone DnaJ-domain superfamily protein	0.510435	0.307452
P	GO:0009628	response to abiotic stimulus	3.6e-32	728	ZM00001D028325	-1.37785	-4.07687	brassinosteroid synthesis1	brassinosteroid synthesis1	-0.0382716	0.941162
P	GO:0009628	response to abiotic stimulus	3.6e-32	728	ZM00001D048925	-2.23952	-4.07687	0	Hydroquinone glucosyltransferase	-0.993364	0.0180429
P	GO:0009628	response to abiotic stimulus	3.6e-32	728	ZM00001D007857	-1.0143	-4.07687	photosystem II oxygen evolving polypeptide1	Oxygen-evolving enhancer protein 2-1 chloroplastic	-0.129591	0.821176
P	GO:0009628	response to abiotic stimulus	3.6e-32	728	ZM00001D032420	1.03643	-4.07687	0	30S ribosomal protein S5 chloroplastic	0.860104	7.6116e-12
P	GO:0009628	response to abiotic stimulus	3.6e-32	728	ZM00001D018032	-3.50368	-4.07687	#N/A	Probable mannan synthase 7	-1.75803	0.456514
P	GO:0009628	response to abiotic stimulus	3.6e-32	728	ZM00001D029763	-1.55303	-4.07687	#N/A	RING-H2 finger protein ATL80	-0.258128	0.736551
P	GO:0009628	response to abiotic stimulus	3.6e-32	728	ZM00001D004048	-3.11593	-4.07687	#N/A	Xanthoxin dehydrogenase	-0.225618	0.912617
P	GO:0009628	response to abiotic stimulus	3.6e-32	728	ZM00001D007202	2.93138	-4.07687	0	Lon protease homolog 2 peroxisomal	1.0311	0.0449026
P	GO:0009628	response to abiotic stimulus	3.6e-32	728	ZM00001D006813	-2.14025	-4.07687	CCAAT-DR1-transcription factor 6	Nuclear transcription factor Y subunit B-2	-0.123108	0.874753
P	GO:0009628	response to abiotic stimulus	3.6e-32	728	ZM00001D047743	-1.28568	-4.07687	fatty acid desaturase7	fatty acid desaturase7	-0.488666	0.0305721
P	GO:0009628	response to abiotic stimulus	3.6e-32	728	ZM00001D044925	-1.09495	-4.07687	0	CP12-1	0.0415723	0.967306
P	GO:0009628	response to abiotic stimulus	3.6e-32	728	ZM00001D016901	-1.49395	-4.07687	#N/A	E3 ubiquitin-protein ligase ATL6	-0.657218	0.362745
P	GO:0009628	response to abiotic stimulus	3.6e-32	728	ZM00001D032481	-3.40126	-4.07687	#N/A	0	-1.03278	0.013323
P	GO:0009628	response to abiotic stimulus	3.6e-32	728	ZM00001D032480	-1.09884	-4.07687	#N/A	Actin-7	-0.259996	0.563491
P	GO:0009628	response to abiotic stimulus	3.6e-32	728	ZM00001D021891	-1.00461	-4.07687	alpha tubulin6	Tubulin alpha-6 chain	-0.108185	0.878557
P	GO:0009628	response to abiotic stimulus	3.6e-32	728	ZM00001D026204	-6.10849	-4.07687	MYB-transcription factor 65	Putative MYB DNA-binding domain superfamily protein	0.398808	0.910602
P	GO:0009628	response to abiotic stimulus	3.6e-32	728	ZM00001D052066	-1.40092	-4.07687	#N/A	Mitogen-activated protein kinase kinase 5	-0.687902	0.084249
P	GO:0009628	response to abiotic stimulus	3.6e-32	728	ZM00001D029506	-4.56148	-4.07687	LBD-transcription factor 5	LOB domain-containing protein 42	-3.96374	0.0887846
P	GO:0009628	response to abiotic stimulus	3.6e-32	728	ZM00001D003709	3.60025	-4.07687	invertase inhibitor4	Cell wall / vacuolar inhibitor of fructosidase 2	2.49007	0.212419
P	GO:0009628	response to abiotic stimulus	3.6e-32	728	ZM00001D020804	-1.47574	-4.07687	Homeobox-transcription factor 120	Homeobox-leucine zipper protein ATHB-6	-0.535619	0.00348771
P	GO:0009628	response to abiotic stimulus	3.6e-32	728	ZM00001D003257	1.24049	-4.07687	0	26S proteasome non-ATPase regulatory subunit 6 homolog	0.0753575	0.898165
P	GO:0009628	response to abiotic stimulus	3.6e-32	728	ZM00001D027722	-1.54607	-4.07687	narrow odd dwarf1	Cell number regulator 13	-0.488849	0.439308
P	GO:0009628	response to abiotic stimulus	3.6e-32	728	ZM00001D028999	2.96679	-4.07687	NAC-transcription factor 44	NAC domain containing protein 47	0.768314	0.18917
P	GO:0009628	response to abiotic stimulus	3.6e-32	728	ZM00001D029460	-3.57477	-4.07687	SPX domain-containing membrane protein7	Ids4-like protein	-2.13723	0.0421258
P	GO:0009628	response to abiotic stimulus	3.6e-32	728	ZM00001D012158	-2.94855	-4.07687	#N/A	Formin-like protein 1	0.299064	0.856906
P	GO:0009628	response to abiotic stimulus	3.6e-32	728	ZM00001D047340	-1.19248	-4.07687	0	Allene oxide cyclase 3 chloroplastic	0.0455169	0.925287
P	GO:0009628	response to abiotic stimulus	3.6e-32	728	ZM00001D047269	-2.54013	-4.07687	0	Protein EARLY FLOWERING 4	-0.352807	0.533769
P	GO:0009628	response to abiotic stimulus	3.6e-32	728	ZM00001D051865	1.39032	-4.07687	#N/A	C2H2-type zinc finger family protein	0.240938	0.620177
P	GO:0009628	response to abiotic stimulus	3.6e-32	728	ZM00001D045398	-2.24939	-4.07687	Homeobox-transcription factor 77	Putative homeobox DNA-binding and leucine zipper domain family protein	-1.10203	0.00730294
P	GO:0009628	response to abiotic stimulus	3.6e-32	728	ZM00001D006029	1.34841	-4.07687	0	0	0.943032	0.403791
P	GO:0009628	response to abiotic stimulus	3.6e-32	728	ZM00001D005748	-2.57967	-4.07687	calcineurin B-like-interacting protein kinase16	CIPK-like protein 1	-1.30101	1.31227e-11
P	GO:0009628	response to abiotic stimulus	3.6e-32	728	ZM00001D043031	-1.47932	-4.07687	#N/A	Nodulin-like protein	-0.46644	0.261571
P	GO:0009628	response to abiotic stimulus	3.6e-32	728	ZM00001D048998	-1.39194	-4.07687	light harvesting chlorophyll a/b binding protein11	Chlorophyll a-b binding protein CP26 chloroplastic	-0.272015	0.50103
P	GO:0009628	response to abiotic stimulus	3.6e-32	728	ZM00001D012147	-3.18073	-4.07687	#N/A	Galactolipase DONGLE chloroplastic	-0.776925	0.439703
P	GO:0009628	response to abiotic stimulus	3.6e-32	728	ZM00001D026334	1.03095	-4.07687	polyamine oxidase3	0	0.15184	0.836547
P	GO:0009628	response to abiotic stimulus	3.6e-32	728	ZM00001D025508	2.17679	-4.07687	heat shock protein20	Class IV heat shock protein	-0.118548	0.961373
P	GO:0009628	response to abiotic stimulus	3.6e-32	728	ZM00001D021763	-1.24751	-4.07687	photosystem II subunit29	photosystem II subunit29	-0.378085	0.172775
P	GO:0009628	response to abiotic stimulus	3.6e-32	728	ZM00001D021318	-1.24279	-4.07687	#N/A	DNA-(apurinic or apyrimidinic site) lyase 2	-0.605168	0.00898041
P	GO:0009628	response to abiotic stimulus	3.6e-32	728	ZM00001D013231	2.63482	-4.07687	#N/A	cytochrome P450 family 81 subfamily D polypeptide 8	-0.012137	0.998333
P	GO:0009628	response to abiotic stimulus	3.6e-32	728	ZM00001D012480	1.92367	-4.07687	0	0	0.735669	0.116579
P	GO:0009628	response to abiotic stimulus	3.6e-32	728	ZM00001D024903	2.63689	-4.07687	heat shock protein, 90 kDa	heat shock protein 90 kDa	-0.0445047	0.972388
P	GO:0009628	response to abiotic stimulus	3.6e-32	728	ZM00001D021645	2.17012	-4.07687	#N/A	Protein LHCP TRANSLOCATION DEFECT	1.72318	9.44424e-14
P	GO:0009628	response to abiotic stimulus	3.6e-32	728	ZM00001D011183	-2.56509	-4.07687	thiamine biosynthesis1	thiamine biosynthesis1	-0.251557	0.509351
P	GO:0009628	response to abiotic stimulus	3.6e-32	728	ZM00001D012322	4.18418	-4.07687	cytochrome P-450 26	cytochrome P450 family 81 subfamily D polypeptide 8	1.16789	0.0024919
P	GO:0009628	response to abiotic stimulus	3.6e-32	728	ZM00001D049913	1.09085	-4.07687	NAC-transcription factor 12	NAC domain containing protein 71	0.370537	0.0477158
P	GO:0009628	response to abiotic stimulus	3.6e-32	728	ZM00001D001984	1.33055	-4.07687	amino acid/auxin permease6	Probable amino acid permease 7	0.631052	0.488514
P	GO:0009628	response to abiotic stimulus	3.6e-32	728	ZM00001D012710	1.98139	-4.07687	0	SGS domain-containing protein	-0.801663	0.201438
P	GO:0009628	response to abiotic stimulus	3.6e-32	728	ZM00001D052018	1.15547	-4.07687	DBP-transcription factor 1	Probable protein phosphatase 2C 22	0.693611	0.0483444
P	GO:0009628	response to abiotic stimulus	3.6e-32	728	ZM00001D045640	3.15345	-4.07687	#N/A	HVA22-like protein a	1.49924	0.442821
P	GO:0009628	response to abiotic stimulus	3.6e-32	728	ZM00001D015126	-1.69296	-4.07687	#N/A	response to low sulfur 3	-0.716921	0.10075
P	GO:0009628	response to abiotic stimulus	3.6e-32	728	ZM00001D028456	1.97661	-4.07687	#N/A	Regulator of Vps4 activity in the MVB pathway protein	0.816115	0.0753819
P	GO:0009628	response to abiotic stimulus	3.6e-32	728	ZM00001D003559	-1.36982	-4.07687	ferric-chelate reductase2	Ferric reduction oxidase 7 chloroplastic	-0.395803	0.200049
P	GO:0009628	response to abiotic stimulus	3.6e-32	728	ZM00001D009029	-1.06497	-4.07687	#N/A	Putative leucine-rich repeat receptor-like protein kinase family protein	-0.346759	0.168995
P	GO:0009628	response to abiotic stimulus	3.6e-32	728	ZM00001D042108	-1.01402	-4.07687	#N/A	Probable calcium-binding protein CML36	-0.182393	0.770712
P	GO:0009628	response to abiotic stimulus	3.6e-32	728	ZM00001D048219	2.47594	-4.07687	#N/A	RmlC-like cupins superfamily protein	0.00584219	0.998333
P	GO:0009628	response to abiotic stimulus	3.6e-32	728	ZM00001D009028	-1.88544	-4.07687	#N/A	Triose phosphate/phosphate translocator%252C chloroplastic	-0.292361	0.4094
P	GO:0009628	response to abiotic stimulus	3.6e-32	728	ZM00001D024734	-2.58711	-4.07687	0	Peroxidase 2	0.0263597	0.976102
P	GO:0009628	response to abiotic stimulus	3.6e-32	728	ZM00001D053727	-1.26986	-4.07687	#N/A	Pyrophosphate-energized vacuolar membrane proton pump 1	-0.553611	0.0524499
P	GO:0009628	response to abiotic stimulus	3.6e-32	728	ZM00001D021221	-1.59757	-4.07687	#N/A	Protein binding protein	0.642699	0.0280816
P	GO:0009628	response to abiotic stimulus	3.6e-32	728	ZM00001D046334	-1.72086	-4.07687	cytochrome P450 9	cytochrome P450 9	-0.142914	0.596938
P	GO:0009628	response to abiotic stimulus	3.6e-32	728	ZM00001D021168	2.6757	-4.07687	#N/A	UDP-glycosyltransferase 74B1	0.364892	0.804831
P	GO:0009628	response to abiotic stimulus	3.6e-32	728	ZM00001D003006	-1.46731	-4.07687	plasma membrane intrinsic protein2	Aquaporin PIP2-5	-0.914309	4.72083e-06
P	GO:0009628	response to abiotic stimulus	3.6e-32	728	ZM00001D046330	-1.48094	-4.07687	skewed root growth similar18	Plant L-ascorbate oxidase	-0.79334	0.125075
P	GO:0009628	response to abiotic stimulus	3.6e-32	728	ZM00001D043399	5.97598	-4.07687	#N/A	0	-0.012133	0.998333
P	GO:0009628	response to abiotic stimulus	3.6e-32	728	ZM00001D028599	-2.99876	-4.07687	laccase11	Laccase-17	0.673158	0.629695
P	GO:0009628	response to abiotic stimulus	3.6e-32	728	ZM00001D009646	4.77852	-4.07687	scarecrow-like1	scarecrow-like1	-2.0018	0.571008
P	GO:0009628	response to abiotic stimulus	3.6e-32	728	ZM00001D031428	-3.36816	-4.07687	0	Monogalactosyldiacylglycerol synthase 2 chloroplastic	-1.94172	0.132342
P	GO:0009628	response to abiotic stimulus	3.6e-32	728	ZM00001D018081	-1.00778	-4.07687	AP2-EREBP-transcription factor 18	AP2 domain-containing protein	-0.0697446	0.844694
P	GO:0009628	response to abiotic stimulus	3.6e-32	728	ZM00001D038192	-1.40758	-4.07687	glutathione transferase41	glutathione transferase41	-0.67604	0.446735
P	GO:0009628	response to abiotic stimulus	3.6e-32	728	ZM00001D051194	-7.58893	-4.07687	arginine decarboxylase2	Arginine decarboxylase	-2.13495	0.0400121
P	GO:0009628	response to abiotic stimulus	3.6e-32	728	ZM00001D004442	-1.04677	-4.07687	#N/A	ABC transporter B family member 19	-0.583637	0.272762
P	GO:0009628	response to abiotic stimulus	3.6e-32	728	ZM00001D042082	-4.54891	-4.07687	#N/A	Germin-like protein subfamily 2 member 1	0.0217566	0.985008
P	GO:0009628	response to abiotic stimulus	3.6e-32	728	ZM00001D043490	1.27921	-4.07687	#N/A	3-hydroxyisobutyryl-CoA hydrolase-like protein 5	-0.0385412	0.973486
P	GO:0009628	response to abiotic stimulus	3.6e-32	728	ZM00001D039942	3.38183	-4.07687	#N/A	17.4 kDa class I heat shock protein	-1.23808	0.578938
P	GO:0009628	response to abiotic stimulus	3.6e-32	728	ZM00001D014025	-1.99237	-4.07687	#N/A	Cyclase family protein	0.288132	0.855955
P	GO:0009628	response to abiotic stimulus	3.6e-32	728	ZM00001D049965	1.32638	-4.07687	#N/A	Ribonucleoprotein	0.858293	5.91977e-08
P	GO:0009628	response to abiotic stimulus	3.6e-32	728	ZM00001D001858	-2.1731	-4.07687	#N/A	BTB/POZ domain-containing protein	-1.6387	0.0383029
P	GO:0009628	response to abiotic stimulus	3.6e-32	728	ZM00001D035925	-1.22087	-4.07687	6-phosphogluconate dehydrogenase1	6-phosphogluconate dehydrogenase1	-0.760459	0.00463498
P	GO:0009628	response to abiotic stimulus	3.6e-32	728	ZM00001D001857	-1.55502	-4.07687	#N/A	light harvesting complex photosystem II subunit 6	-0.0369961	0.947809
P	GO:0009628	response to abiotic stimulus	3.6e-32	728	ZM00001D037988	6.63527	-4.07687	embryo specific protein1	embryo specific protein1	3.84742	0.0771637
P	GO:0009628	response to abiotic stimulus	3.6e-32	728	ZM00001D013809	1.09101	-4.07687	#N/A	Protein DETOXIFICATION 40	1.38431	4.33261e-09
P	GO:0009628	response to abiotic stimulus	3.6e-32	728	ZM00001D020898	1.24666	-4.07687	heat shock protein4	Heat shock protein 90-2	-0.30218	0.360485
P	GO:0009628	response to abiotic stimulus	3.6e-32	728	ZM00001D030888	-1.15779	-4.07687	0	Probable disease resistance protein	-0.350176	0.325597
P	GO:0009628	response to abiotic stimulus	3.6e-32	728	ZM00001D036716	-2.84056	-4.07687	GNAT-transcription factor 27	Probable N-acetyltransferase HLS1	0.0885959	0.979721
P	GO:0009628	response to abiotic stimulus	3.6e-32	728	ZM00001D005208	1.3871	-4.07687	NAC-transcription factor 5	NAC domain-containing protein 2	0.284491	0.521399
P	GO:0009628	response to abiotic stimulus	3.6e-32	728	ZM00001D034768	-1.06251	-4.07687	0	Glycine-rich RNA-binding protein RZ1A	-0.434398	0.0356806
P	GO:0009628	response to abiotic stimulus	3.6e-32	728	ZM00001D003913	1.0599	-4.07687	high chlorophyll fluorescence106	Sec-independent protein translocase protein TATB%252C chloroplastic	0.413319	0.180048
P	GO:0009628	response to abiotic stimulus	3.6e-32	728	ZM00001D023377	1.04707	-4.07687	#N/A	Cation/calcium exchanger 5	0.157422	0.746196
P	GO:0009628	response to abiotic stimulus	3.6e-32	728	ZM00001D029047	-1.01663	-4.07687	#N/A	Receptor-like protein kinase FERONIA	-0.117767	0.713287
P	GO:0009628	response to abiotic stimulus	3.6e-32	728	ZM00001D006820	-4.71445	-4.07687	#N/A	UDP-arabinopyranose mutase 3	-2.18175	0.0289323
P	GO:0009628	response to abiotic stimulus	3.6e-32	728	ZM00001D008210	-2.49253	-4.07687	0	Germin-like protein subfamily 2 member 1	-0.546077	0.398102
P	GO:0009628	response to abiotic stimulus	3.6e-32	728	ZM00001D018883	-1.95424	-4.07687	0	Probable inactive leucine-rich repeat receptor-like protein kinase	0.421568	0.329661
P	GO:0009628	response to abiotic stimulus	3.6e-32	728	ZM00001D043086	-1.69945	-4.07687	#N/A	23-bisphosphoglycerate-independent phosphoglycerate mutase 1	-0.880653	1.01316e-06
P	GO:0009628	response to abiotic stimulus	3.6e-32	728	ZM00001D029325	1.26181	-4.07687	#N/A	RNA-binding protein CP29B chloroplastic	1.05245	1.05155e-07
P	GO:0009628	response to abiotic stimulus	3.6e-32	728	ZM00001D009826	-1.81712	-4.07687	#N/A	0	-0.581618	0.193104
P	GO:0009628	response to abiotic stimulus	3.6e-32	728	ZM00001D039660	-1.83075	-4.07687	cellulose synthase3	Cellulose synthase-3	-0.953518	8.7936e-05
P	GO:0009628	response to abiotic stimulus	3.6e-32	728	ZM00001D042922	2.27088	-4.07687	heat shock protein6	Probable mediator of RNA polymerase II transcription subunit 37c	-0.580308	0.277745
P	GO:0009628	response to abiotic stimulus	3.6e-32	728	ZM00001D033990	2.57413	-4.07687	#N/A	Bax inhibitor-1 family protein	-0.631837	0.670065
P	GO:0009628	response to abiotic stimulus	3.6e-32	728	ZM00001D052101	1.32893	-4.07687	0	chaperonin10	1.00412	0.00172539
P	GO:0009628	response to abiotic stimulus	3.6e-32	728	ZM00001D007892	1.05407	-4.07687	0	2-oxoisovalerate dehydrogenase subunit beta 1 mitochondrial	0.371451	0.362745
P	GO:0009628	response to abiotic stimulus	3.6e-32	728	ZM00001D026139	-1.66764	-4.07687	calcium dependent protein kinase30	Putative calcium-dependent protein kinase family protein	-0.376335	0.412636
P	GO:0009628	response to abiotic stimulus	3.6e-32	728	ZM00001D018406	-1.47551	-4.07687	0	MGD2	-0.497017	0.30798
P	GO:0009628	response to abiotic stimulus	3.6e-32	728	ZM00001D025737	-1.71751	-4.07687	phosphatidylethanolamine-binding protein	ZCN19	-3.16667	0.0167754
P	GO:0009628	response to abiotic stimulus	3.6e-32	728	ZM00001D016957	-1.09231	-4.07687	MADS-transcription factor 19	Agamous-like MADS-box protein AGL16	-0.372844	0.682531
P	GO:0009628	response to abiotic stimulus	3.6e-32	728	ZM00001D028307	1.05691	-4.07687	similar to RCD one1	Probable inactive poly [ADP-ribose] polymerase SRO1	-0.164142	0.85131
P	GO:0009628	response to abiotic stimulus	3.6e-32	728	ZM00001D044399	-7.3034	-4.07687	light harvesting chlorophyll a/b binding protein1	photosystem II light harvesting complex gene B1B2	-0.503399	0.696426
P	GO:0009628	response to abiotic stimulus	3.6e-32	728	ZM00001D039260	-1.49075	-4.07687	golden plant2	golden plant2	-0.3976	0.395782
P	GO:0009628	response to abiotic stimulus	3.6e-32	728	ZM00001D004243	3.33149	-4.07687	#N/A	Peptidyl-prolyl cis-trans isomerase FKBP65	-1.3968	0.53754
P	GO:0009628	response to abiotic stimulus	3.6e-32	728	ZM00001D014499	1.34931	-4.07687	#N/A	Synaptotagmin-3	-0.00748448	0.997083
P	GO:0009628	response to abiotic stimulus	3.6e-32	728	ZM00001D002618	-2.91183	-4.07687	AP2-EREBP-transcription factor 105	Dehydration-responsive element-binding protein 1D	0.844729	0.605747
P	GO:0009628	response to abiotic stimulus	3.6e-32	728	ZM00001D045458	-3.49599	-4.07687	#N/A	Protein EXORDIUM-like 3	-1.08366	0.337262
P	GO:0009628	response to abiotic stimulus	3.6e-32	728	ZM00001D033316	-2.0457	-4.07687	calcineurin B-like-interacting protein kinase4	CBL-interacting serine/threonine-protein kinase 4	-0.579005	0.0155261
P	GO:0009628	response to abiotic stimulus	3.6e-32	728	ZM00001D010652	-1.60474	-4.07687	#N/A	EID1-like F-box protein 3	-0.193897	0.910602
P	GO:0009628	response to abiotic stimulus	3.6e-32	728	ZM00001D049145	2.08669	-4.07687	#N/A	Putative CRINKLY4-like receptor protein kinase family protein	1.54133	0.0106237
P	GO:0009628	response to abiotic stimulus	3.6e-32	728	ZM00001D032155	-2.32478	-4.07687	calcineurin B-like-interacting protein kinase6	CBL-interacting serine/threonine-protein kinase 15	-0.672548	0.0645904
P	GO:0009628	response to abiotic stimulus	3.6e-32	728	ZM00001D014074	6.81865	-4.07687	CO CO-LIKE TIMING OF CAB1 protein domain27	CCT motif family protein	2.3712	0.382985
P	GO:0009628	response to abiotic stimulus	3.6e-32	728	ZM00001D010159	-1.52325	-4.07687	actin1	Actin-1	-1.01512	4.9923e-06
P	GO:0009628	response to abiotic stimulus	3.6e-32	728	ZM00001D039163	-1.09792	-4.07687	protein phosphatase homolog14	protein phosphatase homolog14	-0.403324	0.0843808
P	GO:0009628	response to abiotic stimulus	3.6e-32	728	ZM00001D015520	1.30838	-4.07687	0	Chaperone protein ClpB4 mitochondrial	-0.0580571	0.899835
P	GO:0009628	response to abiotic stimulus	3.6e-32	728	ZM00001D048402	1.42521	-4.07687	#N/A	HR-like lesion-inducing protein-related	-0.162127	0.891083
P	GO:0009628	response to abiotic stimulus	3.6e-32	728	ZM00001D038840	1.37316	-4.07687	voltage-dependent anion channel protein2	voltage-dependent anion channel protein2	0.139896	0.768619
P	GO:0009628	response to abiotic stimulus	3.6e-32	728	ZM00001D045539	1.36064	-4.07687	Acyl-CoA-binding protein2	Acyl-CoA-binding protein	-0.124343	0.888177
P	GO:0009628	response to abiotic stimulus	3.6e-32	728	ZM00001D048561	-1.22308	-4.07687	#N/A	p-protein	-0.645883	0.0851868
P	GO:0009628	response to abiotic stimulus	3.6e-32	728	ZM00001D035063	-3.04872	-4.07687	#N/A	GDSL esterase/lipase	-1.30581	0.522062
P	GO:0009628	response to abiotic stimulus	3.6e-32	728	ZM00001D040670	2.23006	-4.07687	dark response gene11	Lipoamide acyltransferase component of branched-chain alpha-keto acid dehydrogenase complex mitochondrial	0.31847	0.557613
P	GO:0009628	response to abiotic stimulus	3.6e-32	728	ZM00001D043158	-1.82782	-4.07687	beta tubulin6b	beta tubulin6b	0.0151719	0.98782
P	GO:0009628	response to abiotic stimulus	3.6e-32	728	ZM00001D031136	-1.27928	-4.07687	cysteine synthase2	cysteine synthase2	-0.560943	0.0488252
P	GO:0009628	response to abiotic stimulus	3.6e-32	728	ZM00001D038268	1.21003	-4.07687	#N/A	Probable anion transporter 3 chloroplastic	0.351107	0.666006
P	GO:0009628	response to abiotic stimulus	3.6e-32	728	ZM00001D020614	-1.70939	-4.07687	ZIM-transcription factor 28	ZIM-transcription factor 28	-0.0794278	0.803047
P	GO:0009628	response to abiotic stimulus	3.6e-32	728	ZM00001D047799	3.37792	-4.07687	heat shock protein5	Heat shock 70 kDa protein 5	-0.19515	0.942078
P	GO:0009628	response to abiotic stimulus	3.6e-32	728	ZM00001D020344	1.18455	-4.07687	0	Protein CHAPERONE-LIKE PROTEIN OF POR1 chloroplastic	0.377693	0.199537
P	GO:0009628	response to abiotic stimulus	3.6e-32	728	ZM00001D044815	1.90675	-4.07687	0	Protein BOBBER 1	0.587593	0.153249
P	GO:0009628	response to abiotic stimulus	3.6e-32	728	ZM00001D031264	1.41121	-4.07687	#N/A	Cupin%252C RmlC-type	-0.588719	0.595252
P	GO:0009628	response to abiotic stimulus	3.6e-32	728	ZM00001D047418	1.95638	-4.07687	#N/A	Cytochrome P450 709B2	1.00747	2.32701e-14
P	GO:0009628	response to abiotic stimulus	3.6e-32	728	ZM00001D044954	-3.07032	-4.07687	#N/A	Probable 2-oxoacid dependent dioxygenase	-1.00574	0.164071
P	GO:0009628	response to abiotic stimulus	3.6e-32	728	ZM00001D043782	1.2603	-4.07687	AP2-EREBP-transcription factor 126	DNA-binding protein RAV1	0.360845	0.39443
P	GO:0009628	response to abiotic stimulus	3.6e-32	728	ZM00001D016950	3.8343	-4.07687	NAC-transcription factor 30	NAC30 NAC type transcription factor	2.25301	6.2651e-06
P	GO:0009628	response to abiotic stimulus	3.6e-32	728	ZM00001D013830	1.33671	-4.07687	#N/A	cytochrome P450 family 76 subfamily C polypeptide 7	0.393114	0.623354
P	GO:0009628	response to abiotic stimulus	3.6e-32	728	ZM00001D053293	1.72533	-4.07687	calcineurin B-like8	calcineurin B-like12	1.1521	0.109532
P	GO:0009628	response to abiotic stimulus	3.6e-32	728	ZM00001D003457	-1.96508	-4.07687	#N/A	PLAT domain-containing protein 3	-0.854817	0.016291
P	GO:0009628	response to abiotic stimulus	3.6e-32	728	ZM00001D003598	-1.94428	-4.07687	0	Two-component response regulator ARR16	-0.0371499	0.972925
P	GO:0009628	response to abiotic stimulus	3.6e-32	728	ZM00001D045077	-2.29148	-4.07687	0	Putative RING zinc finger domain superfamily protein	-1.47015	0.328332
P	GO:0009628	response to abiotic stimulus	3.6e-32	728	ZM00001D051833	-5.03774	-4.07687	#N/A	Putative RING zinc finger domain superfamily protein	-0.973608	0.383062
P	GO:0009628	response to abiotic stimulus	3.6e-32	728	ZM00001D031290	-1.87492	-4.07687	xerico3	Probable E3 ubiquitin-protein ligase XERICO	-0.237282	0.666394
P	GO:0009628	response to abiotic stimulus	3.6e-32	728	ZM00001D047255	-1.27523	-4.07687	0	3-oxoacyl-[acyl-carrier-protein] synthase II chloroplastic	0.0557732	0.894068
P	GO:0009628	response to abiotic stimulus	3.6e-32	728	ZM00001D030958	-2.00195	-4.07687	#N/A	TRAF-like superfamily protein	-0.480957	0.662603
P	GO:0009628	response to abiotic stimulus	3.6e-32	728	ZM00001D021266	3.91145	-4.07687	#N/A	0	#N/A	#N/A
P	GO:0009628	response to abiotic stimulus	3.6e-32	728	ZM00001D014944	-1.62914	-4.07687	lactate dehydrogenase1	lactate dehydrogenase1	-0.430543	0.439663
P	GO:0009628	response to abiotic stimulus	3.6e-32	728	ZM00001D011746	2.0173	-4.07687	#N/A	SPA1-related 3	1.21977	5.55551e-08
P	GO:0009628	response to abiotic stimulus	3.6e-32	728	ZM00001D048709	-7.41249	-4.07687	benzoxazinless1	benzoxazinless1	-2.41395	3.1842e-11
P	GO:0009628	response to abiotic stimulus	3.6e-32	728	ZM00001D053612	1.13182	-4.07687	0	ABC transporter G family member 40	1.0373	0.00150712
P	GO:0009628	response to abiotic stimulus	3.6e-32	728	ZM00001D028811	-1.9444	-4.07687	#N/A	Xyloglucan 6-xylosyltransferase 2	0.173309	0.916661
P	GO:0009628	response to abiotic stimulus	3.6e-32	728	ZM00001D048319	1.64921	-4.07687	#N/A	Probable mannan synthase 7	0.0074575	0.997704
P	GO:0009628	response to abiotic stimulus	3.6e-32	728	ZM00001D050403	-1.11108	-4.07687	#N/A	Chlorophyll a-b binding protein 4	-0.068875	0.867845
P	GO:0009628	response to abiotic stimulus	3.6e-32	728	ZM00001D008173	-7.57862	-4.07687	#N/A	Peroxidase 2	-0.20985	0.852411
P	GO:0009628	response to abiotic stimulus	3.6e-32	728	ZM00001D043512	1.69491	-4.07687	#N/A	Protein kinase family protein with leucine-rich repeat domain	0.746392	0.110744
P	GO:0009628	response to abiotic stimulus	3.6e-32	728	ZM00001D042777	1.3558	-4.07687	liguleless2	Basic leucine zipper protein%253B Liguleless2	1.99876	8.74056e-06
P	GO:0009628	response to abiotic stimulus	3.6e-32	728	ZM00001D025590	1.67377	-4.07687	#N/A	ABC transporter B family member 19	0.213438	0.728288
P	GO:0009628	response to abiotic stimulus	3.6e-32	728	ZM00001D033910	-1.46866	-4.07687	ADP glucose pyrophosphorylase large subunit leaf1AGPL4	ADP glucose pyrophosphorylase large subunit leaf1	-0.484435	0.146363
P	GO:0009628	response to abiotic stimulus	3.6e-32	728	ZM00001D021288	1.57354	-4.07687	non-yellowing1	Senescence-inducible chloroplast stay-green protein 1	0.788687	0.00870886
P	GO:0009628	response to abiotic stimulus	3.6e-32	728	ZM00001D017401	1.06641	-4.07687	0	Hsp70-Hsp90 organizing protein 3	-0.0200883	0.970032
P	GO:0009628	response to abiotic stimulus	3.6e-32	728	ZM00001D042478	1.18017	-4.07687	0	GDP-L-galactose phosphorylase 1	0.501586	0.365087
P	GO:0009628	response to abiotic stimulus	3.6e-32	728	ZM00001D019983	1.65795	-4.07687	bri1-like receptor kinase1	bri1-like receptor kinase1	0.709339	0.460163
P	GO:0009628	response to abiotic stimulus	3.6e-32	728	ZM00001D012378	3.72049	-4.07687	0	SOUL heme-binding family protein	1.03586	0.000964736
P	GO:0009628	response to abiotic stimulus	3.6e-32	728	ZM00001D006008	1.10013	-4.07687	0	Heat shock protein 90-2	-0.349778	0.402184
P	GO:0009628	response to abiotic stimulus	3.6e-32	728	ZM00001D044083	1.46357	-4.07687	PIN-formed protein10	PIN-formed protein10	-1.81224	0.144409
P	GO:0009628	response to abiotic stimulus	3.6e-32	728	ZM00001D033718	1.55616	-4.07687	#N/A	ACD11 homolog protein	0.490187	0.195995
P	GO:0009628	response to abiotic stimulus	3.6e-32	728	ZM00001D034468	1.26664	-4.07687	#N/A	Protein binding protein	0.275639	0.826993
P	GO:0009628	response to abiotic stimulus	3.6e-32	728	ZM00001D031349	1.75365	-4.07687	0	Serine--glyoxylate aminotransferase	1.16614	1.69809e-08
P	GO:0009628	response to abiotic stimulus	3.6e-32	728	ZM00001D030848	4.83351	-4.07687	#N/A	BAG domain containing protein expressed%3B protein	#N/A	#N/A
P	GO:0009628	response to abiotic stimulus	3.6e-32	728	ZM00001D020585	-1.24309	-4.07687	histone H4 family1	Histone H4	-0.67113	0.113753
P	GO:0009628	response to abiotic stimulus	3.6e-32	728	ZM00001D024600	-2.05466	-4.07687	0	ABC transporter B family member 19	-1.72719	0.185365
P	GO:0009628	response to abiotic stimulus	3.6e-32	728	ZM00001D001820	-5.69066	-4.07687	protochlorophyllide reductase1	protochlorophyllide reductase1	-3.77612	2.34821e-20
P	GO:0009628	response to abiotic stimulus	3.6e-32	728	ZM00001D037708	2.66277	-4.07687	#N/A	UDP-glycosyltransferase 75B1	0.165003	0.93769
P	GO:0009628	response to abiotic stimulus	3.6e-32	728	ZM00001D048634	-4.23218	-4.07687	benzoxazinone synthesis6	DIBOA-glucoside dioxygenase BX6	-1.03435	5.13133e-07
P	GO:0009628	response to abiotic stimulus	3.6e-32	728	ZM00001D020220	1.19139	-4.07687	isochorismate synthase like1	Isochorismate synthase 2 chloroplastic	0.919427	0.00297654
P	GO:0009628	response to abiotic stimulus	3.6e-32	728	ZM00001D048146	1.79603	-4.07687	#N/A	Strigolactone esterase D14	0.890614	0.00821372
P	GO:0009628	response to abiotic stimulus	3.6e-32	728	ZM00001D039542	-2.22712	-4.07687	#N/A	Phospholipase A1-Igamma1 chloroplastic	-0.154672	0.637445
P	GO:0009628	response to abiotic stimulus	3.6e-32	728	ZM00001D029672	1.3108	-4.07687	#N/A	Chaperone protein ClpC1 chloroplastic	0.0173062	0.985487
P	GO:0009628	response to abiotic stimulus	3.6e-32	728	ZM00001D043248	-1.05492	-4.07687	#N/A	Transcription factor bHLH112	-0.427551	0.470641
P	GO:0009628	response to abiotic stimulus	3.6e-32	728	ZM00001D043634	-1.46412	-4.07687	#N/A	Protein BRASSINOSTEROID INSENSITIVE 1	-0.0685045	0.94502
P	GO:0009628	response to abiotic stimulus	3.6e-32	728	ZM00001D052479	-1.26212	-4.07687	#N/A	UDP-glycosyltransferase 75B1	-0.669408	0.121404
P	GO:0009628	response to abiotic stimulus	3.6e-32	728	ZM00001D037513	-1.99303	-4.07687	germin-like protein1	germin-like protein1	-0.67916	0.117909
P	GO:0009628	response to abiotic stimulus	3.6e-32	728	ZM00001D038717	-3.27857	-4.07687	LBD-transcription factor 33	Seed specific protein Bn15D17A	-1.54448	4.05205e-07
P	GO:0009628	response to abiotic stimulus	3.6e-32	728	ZM00001D023833	1.12553	-4.07687	#N/A	Nucleoside diphosphate kinase	0.864255	0.000795395
P	GO:0009628	response to abiotic stimulus	3.6e-32	728	ZM00001D013402	1.64551	-4.07687	phytochromeA2	phytochromeA2	0.442962	0.227259
P	GO:0009628	response to abiotic stimulus	3.6e-32	728	ZM00001D027394	-1.51312	-4.07687	histone H4 family6	Histone H4	-0.50317	0.497673
P	GO:0009628	response to abiotic stimulus	3.6e-32	728	ZM00001D044228	-4.01824	-4.07687	thiamine biosynthesis2	thiamine biosynthesis2	-0.771076	0.279056
P	GO:0009628	response to abiotic stimulus	3.6e-32	728	ZM00001D029853	1.29407	-4.07687	0	Proline oxidase	0.887053	0.00787617
P	GO:0009628	response to abiotic stimulus	3.6e-32	728	ZM00001D037681	-1.34377	-4.07687	vegetative storage protein1	Vegetative storage protein 2	-0.0600677	0.948915
P	GO:0009628	response to abiotic stimulus	3.6e-32	728	ZM00001D022594	1.5628	-4.07687	phospholipase D11	phospholipase D11	-0.156789	0.678355
P	GO:0009628	response to abiotic stimulus	3.6e-32	728	ZM00001D002247	5.00035	-4.07687	#N/A	Speckle-type POZ protein-like protein	#N/A	#N/A
P	GO:0009628	response to abiotic stimulus	3.6e-32	728	ZM00001D044231	-1.04773	-4.07687	#N/A	Protein transport protein Sec61 subunit beta	-1.19182	0.000760914
P	GO:0009628	response to abiotic stimulus	3.6e-32	728	ZM00001D022614	-1.21937	-4.07687	nucleosome/chromatin assembly factor 104	nucleosome/chromatin assembly factor 104	0.243151	0.648481
P	GO:0009628	response to abiotic stimulus	3.6e-32	728	ZM00001D022229	-2.28677	-4.07687	#N/A	Malate dehydrogenase chloroplastic	-0.683813	0.0393627
P	GO:0009628	response to abiotic stimulus	3.6e-32	728	ZM00001D014617	-1.10523	-4.07687	xyloglucan endo-transglycosylase/hydrolase4	Xyloglucan endotransglucosylase/hydrolase protein 14	-0.0609858	0.959991
P	GO:0009628	response to abiotic stimulus	3.6e-32	728	ZM00001D008957	-1.58497	-4.07687	auxin amido synthetase10	Indole-3-acetic acid-amido synthetase GH3.6	-0.126788	0.780927
P	GO:0009628	response to abiotic stimulus	3.6e-32	728	ZM00001D008491	-1.49952	-4.07687	#N/A	Fructose-bisphosphate aldolase	-0.0261715	0.978613
P	GO:0009628	response to abiotic stimulus	3.6e-32	728	ZM00001D030062	1.49301	-4.07687	#N/A	Plant intracellular Ras-group-related LRR protein 4	0.954168	0.296513
P	GO:0009628	response to abiotic stimulus	3.6e-32	728	ZM00001D014530	-2.41159	-4.07687	#N/A	Phenolic glucoside malonyltransferase 1	-0.458306	0.123823
P	GO:0009628	response to abiotic stimulus	3.6e-32	728	ZM00001D031168	-1.20999	-4.07687	glycine-rich protein1	Glycine-rich RNA-binding protein 2	-0.361906	0.390053
P	GO:0009628	response to abiotic stimulus	3.6e-32	728	ZM00001D032368	1.96676	-4.07687	0	Protein SAR DEFICIENT 1	0.0805294	0.968084
P	GO:0009628	response to abiotic stimulus	3.6e-32	728	ZM00001D028317	-1.45196	-4.07687	0	Leucine-rich repeat receptor-like serine/threonine-protein kinase BAM3	0.512894	0.135519
P	GO:0009628	response to abiotic stimulus	3.6e-32	728	ZM00001D008651	1.04978	-4.07687	pyruvate decarboxylase2	Pyruvate decarboxylase isozyme 2	-0.534103	0.387591
P	GO:0009628	response to abiotic stimulus	3.6e-32	728	ZM00001D032084	-2.62527	-4.07687	#N/A	Chaperone DnaJ-domain superfamily protein	-0.818771	0.132052
P	GO:0009628	response to abiotic stimulus	3.6e-32	728	ZM00001D019414	1.43596	-4.07687	#N/A	Cytochrome P450 71B10	0.763615	0.0412716
P	GO:0009628	response to abiotic stimulus	3.6e-32	728	ZM00001D009700	-2.2961	-4.07687	0	Probable desiccation-related protein LEA14	-1.01069	0.000157234
P	GO:0009628	response to abiotic stimulus	3.6e-32	728	ZM00001D038801	-1.50404	-4.07687	C2C2-GATA-transcription factor 25	GATA transcription factor 12	-0.287616	0.604774
P	GO:0009628	response to abiotic stimulus	3.6e-32	728	ZM00001D025468	1.61092	-4.07687	#N/A	Putative pentatricopeptide repeat-containing protein	1.19159	0.0168214
P	GO:0009628	response to abiotic stimulus	3.6e-32	728	ZM00001D015366	1.23619	-4.07687	camouflage1	Porphobilinogen deaminase chloroplastic	1.19205	9.68968e-14
P	GO:0009628	response to abiotic stimulus	3.6e-32	728	ZM00001D042917	-3.46213	-4.07687	Trihelix-transcription factor 27	Trihelix transcription factor ASIL2	-1.1094	0.651296
P	GO:0009628	response to abiotic stimulus	3.6e-32	728	ZM00001D038806	1.24903	-4.07687	heat-shock protein 101	Chaperone protein ClpB1	-0.5291	0.291075
P	GO:0009628	response to abiotic stimulus	3.6e-32	728	ZM00001D032719	1.8284	-4.07687	0	Long-chain-alcohol oxidase FAO4B	1.3171	1.94375e-08
P	GO:0009628	response to abiotic stimulus	3.6e-32	728	ZM00001D011392	1.18516	-4.07687	calcium dependent protein kinase17	Calcium-dependent protein kinase%252C isoform 2%253B Putative calcium-dependent protein kinase family protein isoform 1%253B Putative calcium-dependent protein kinase family protein isoform 2	0.775072	0.0413456
P	GO:0009628	response to abiotic stimulus	3.6e-32	728	ZM00001D044426	-2.32627	-4.07687	#N/A	DnaJ-like protein	0.0854249	0.886098
P	GO:0009628	response to abiotic stimulus	3.6e-32	728	ZM00001D007097	-1.42188	-4.07687	0	Protein EARLY RESPONSIVE TO DEHYDRATION 15	-0.276767	0.612018
P	GO:0009628	response to abiotic stimulus	3.6e-32	728	ZM00001D002811	-1.14894	-4.07687	C2C2-GATA-transcription factor 11	GATA zinc finger family protein	0.142575	0.759454
P	GO:0009628	response to abiotic stimulus	3.6e-32	728	ZM00001D018024	-1.48065	-4.07687	PIN-formed protein2	PIN-formed protein2	-0.559539	0.0535987
P	GO:0009628	response to abiotic stimulus	3.6e-32	728	ZM00001D003817	-2.13614	-4.07687	starch branching enzyme4	Starch branching enzyme IIa	-0.691007	0.027727
P	GO:0009628	response to abiotic stimulus	3.6e-32	728	ZM00001D029777	-2.43242	-4.07687	#N/A	Protein EXORDIUM-like 5	0.686736	0.598898
P	GO:0009628	response to abiotic stimulus	3.6e-32	728	ZM00001D053626	-2.35774	-4.07687	SPX domain-containing membrane protein5	SPX domain-containing protein 1	-1.37	0.0636418
P	GO:0009628	response to abiotic stimulus	3.6e-32	728	ZM00001D031300	3.03437	-4.07687	alkaline galactosidase3	Probable galactinol--sucrose galactosyltransferase 1	0.893034	0.0661957
P	GO:0009628	response to abiotic stimulus	3.6e-32	728	ZM00001D031303	3.21649	-4.07687	raffinose synthase2	Probable galactinol--sucrose galactosyltransferase 1	1.51456	4.85801e-06
P	GO:0009628	response to abiotic stimulus	3.6e-32	728	ZM00001D049883	1.0047	-4.07687	#N/A	Protein PROTON GRADIENT REGULATION 5 chloroplastic	0.477115	0.157839
P	GO:0009628	response to abiotic stimulus	3.6e-32	728	ZM00001D028820	-1.43777	-4.07687	#N/A	Chaperone DnaJ-domain superfamily protein	-0.149617	0.638982
P	GO:0009628	response to abiotic stimulus	3.6e-32	728	ZM00001D020497	-2.21072	-4.07687	calcineurin B-like-interacting protein kinase28	CBL-interacting serine/threonine-protein kinase 6	-0.92787	0.00037697
P	GO:0009628	response to abiotic stimulus	3.6e-32	728	ZM00001D010231	-1.98588	-4.07687	amino acid/auxin permease54	Amino acid carrier	-0.391202	0.453105
P	GO:0009628	response to abiotic stimulus	3.6e-32	728	ZM00001D002823	1.13338	-4.07687	#N/A	Hsp70-Hsp90 organizing protein 3	-0.429259	0.19449
P	GO:0009628	response to abiotic stimulus	3.6e-32	728	ZM00001D039058	-1.88442	-4.07687	#N/A	DUF1645 family protein	-0.46616	0.299277
P	GO:0009628	response to abiotic stimulus	3.6e-32	728	ZM00001D052653	-1.02097	-4.07687	respiratory burst oxidase4	respiratory burst oxidase4	-0.31336	0.227166
P	GO:0009628	response to abiotic stimulus	3.6e-32	728	ZM00001D037108	1.16567	-4.07687	#N/A	3-oxoacyl-	0.871039	1.66805e-05
P	GO:0009628	response to abiotic stimulus	3.6e-32	728	ZM00001D005698	1.31672	-4.07687	zinc finger protein9	AN17	-0.240559	0.636988
P	GO:0009628	response to abiotic stimulus	3.6e-32	728	ZM00001D006753	3.31649	-4.07687	auxin amido synthetase2	Indole-3-acetic acid amido synthetase	2.34297	0.0708386
P	GO:0009628	response to abiotic stimulus	3.6e-32	728	ZM00001D019703	1.26991	-4.07687	0	Na+/H+ antiporter%252C probable CP0838	0.7358	0.0200497
P	GO:0009628	response to abiotic stimulus	3.6e-32	728	ZM00001D003949	-1.15985	-4.07687	0	Major facilitator superfamily protein	-0.0596003	0.910602
P	GO:0009628	response to abiotic stimulus	3.6e-32	728	ZM00001D015519	1.56077	-4.07687	#N/A	RNA-binding (RRM/RBD/RNP motifs) family protein	1.03253	6.84575e-08
P	GO:0009628	response to abiotic stimulus	3.6e-32	728	ZM00001D014863	1.799	-4.07687	MYB-related-transcription factor 96	Protein REVEILLE 7	0.596533	0.217554
P	GO:0009628	response to abiotic stimulus	3.6e-32	728	ZM00001D025043	2.47132	-4.07687	#N/A	ABC transporter C family member 4	0.873021	0.0750867
P	GO:0009628	response to abiotic stimulus	3.6e-32	728	ZM00001D025041	4.00464	-4.07687	#N/A	0	0.830674	0.748031
P	GO:0009628	response to abiotic stimulus	3.6e-32	728	ZM00001D049510	-1.88291	-4.07687	Trihelix-transcription factor 44	Putative cellulose synthase-like family protein	-0.176532	0.668503
P	GO:0009628	response to abiotic stimulus	3.6e-32	728	ZM00001D021421	-1.15772	-4.07687	UDP-glucose pyrophosphorylase2	UDP-glucose pyrophosphorylase2	-0.423907	0.0262562
P	GO:0009628	response to abiotic stimulus	3.6e-32	728	ZM00001D021420	1.06988	-4.07687	#N/A	Nudix hydrolase 23 chloroplastic	0.283934	0.462612
P	GO:0009628	response to abiotic stimulus	3.6e-32	728	ZM00001D026321	1.57023	-4.07687	#N/A	F-box/kelch-repeat protein	0.0683601	0.949358
P	GO:0009628	response to abiotic stimulus	3.6e-32	728	ZM00001D021422	1.34791	-4.07687	#N/A	Histone H4	1.1127	8.66347e-05
P	GO:0009628	response to abiotic stimulus	3.6e-32	728	ZM00001D053715	1.13939	-4.07687	0	UDP-glycosyltransferase 84A1	0.679046	0.0243278
P	GO:0009628	response to abiotic stimulus	3.6e-32	728	ZM00001D043414	1.02971	-4.07687	#N/A	0	-0.359115	0.597377
P	GO:0009628	response to abiotic stimulus	3.6e-32	728	ZM00001D044685	-1.01984	-4.07687	0	Non-specific lipid-transfer protein	-0.321925	0.532983
P	GO:0009628	response to abiotic stimulus	3.6e-32	728	ZM00001D037734	1.02844	-4.07687	#N/A	Serine/threonine-protein phosphatase 5	0.0748161	0.912617
P	GO:0009628	response to abiotic stimulus	3.6e-32	728	ZM00001D053377	1.15609	-4.07687	0	50S ribosomal protein L21 chloroplastic	1.25699	3.90381e-08
P	GO:0009628	response to abiotic stimulus	3.6e-32	728	ZM00001D044728	1.95439	-4.07687	heat shock protein27	Class I heat shock protein 3	-0.979702	0.0534539
P	GO:0009628	response to abiotic stimulus	3.6e-32	728	ZM00001D044726	1.1773	-4.07687	#N/A	NF-X1-type zinc finger protein NFXL1	0.202726	0.405315
P	GO:0009628	response to abiotic stimulus	3.6e-32	728	ZM00001D044864	-2.19346	-4.07687	#N/A	Protein EXORDIUM	-0.732314	0.211397
P	GO:0009628	response to abiotic stimulus	3.6e-32	728	ZM00001D046697	-1.22247	-4.07687	0	Dihydroflavonol-4-reductase	-0.813045	0.0480162
P	GO:0009628	response to abiotic stimulus	3.6e-32	728	ZM00001D044142	2.38982	-4.07687	0	0	0.0510567	0.983255
P	GO:0009628	response to abiotic stimulus	3.6e-32	728	ZM00001D040468	1.92414	-4.07687	major facilitator superfamily defense1	major facilitator superfamily defense1	0.414551	0.557977
P	GO:0009628	response to abiotic stimulus	3.6e-32	728	ZM00001D031621	-1.00428	-4.07687	#N/A	5'-methylthioadenosine/S-adenosylhomocysteine nucleosidase 2	-0.529583	0.0144998
P	GO:0009628	response to abiotic stimulus	3.6e-32	728	ZM00001D029208	1.21081	-4.07687	#N/A	Haloacid dehalogenase-like hydrolase (HAD) superfamily protein	0.400699	0.161327
P	GO:0009628	response to abiotic stimulus	3.6e-32	728	ZM00001D045404	-1.81755	-4.07687	#N/A	Acid phosphatase 1	0.0856614	0.940911
P	GO:0009628	response to abiotic stimulus	3.6e-32	728	ZM00001D026512	2.91197	-4.07687	#N/A	Flavonol-3-O-glycoside-7-O-glucosyltransferase 1	3.74125	0.148196
P	GO:0009628	response to abiotic stimulus	3.6e-32	728	ZM00001D028360	-1.37279	-4.07687	deoxymugineic acid synthase 1	NAD(P)-linked oxidoreductase superfamily protein	-0.447856	0.405379
P	GO:0009628	response to abiotic stimulus	3.6e-32	728	ZM00001D034420	-1.81933	-4.07687	glutamic dehydrogenase1	Glutamate dehydrogenase	-0.613837	4.55316e-05
P	GO:0009628	response to abiotic stimulus	3.6e-32	728	ZM00001D048479	1.58398	-4.07687	0	Nascent polypeptide-associated complex alpha subunit-like protein	0.81533	0.0155681
P	GO:0009628	response to abiotic stimulus	3.6e-32	728	ZM00001D015743	1.62441	-4.07687	bZIP-transcription factor 61	Transcription factor HY5	0.583981	0.0292832
P	GO:0009628	response to abiotic stimulus	3.6e-32	728	ZM00001D045538	1.31943	-4.07687	superoxide dismutase11	Superoxide dismutase	0.285932	0.251621
P	GO:0009628	response to abiotic stimulus	3.6e-32	728	ZM00001D006651	-2.01055	-4.07687	alpha tubulin5	Tubulin alpha-5 chain	-0.350991	0.433604
P	GO:0009628	response to abiotic stimulus	3.6e-32	728	ZM00001D033047	-3.65558	-4.07687	SPX domain-containing membrane protein2	SPX domain-containing protein 3	-1.87424	0.109553
P	GO:0009628	response to abiotic stimulus	3.6e-32	728	ZM00001D019898	1.51468	-4.07687	#N/A	Plastid-specific 30S ribosomal protein 2	1.04219	2.61099e-08
P	GO:0009628	response to abiotic stimulus	3.6e-32	728	ZM00001D019956	1.34048	-4.07687	#N/A	Protein FLUORESCENT IN BLUE LIGHT chloroplastic	1.19791	9.63962e-16
P	GO:0009628	response to abiotic stimulus	3.6e-32	728	ZM00001D052961	1.95125	-4.07687	0	Protein ROOT HAIR DEFECTIVE 3 homolog 2	0.625658	0.57604
P	GO:0009628	response to abiotic stimulus	3.6e-32	728	ZM00001D033917	-1.15708	-4.07687	#N/A	Endo-1%252C4-beta-glucanase Cel1	-0.0282265	0.950338
P	GO:0009628	response to abiotic stimulus	3.6e-32	728	ZM00001D051020	1.03907	-4.07687	#N/A	glycine-rich protein	0.476517	0.075132
P	GO:0009628	response to abiotic stimulus	3.6e-32	728	ZM00001D013542	-2.01654	-4.07687	argonaute108	argonaute108	1.26524	0.376579
P	GO:0009628	response to abiotic stimulus	3.6e-32	728	ZM00001D041119	1.14599	-4.07687	#N/A	Heat shock 70 kDa protein 6 chloroplastic	0.723413	8.32953e-07
P	GO:0009628	response to abiotic stimulus	3.6e-32	728	ZM00001D038599	-2.22206	-4.07687	0	Peroxidase 1	0.603114	0.532684
P	GO:0009628	response to abiotic stimulus	3.6e-32	728	ZM00001D004957	-2.12058	-4.07687	#N/A	Cytochrome P450 90A1	-0.0977431	0.945897
P	GO:0009628	response to abiotic stimulus	3.6e-32	728	ZM00001D013689	-1.63775	-4.07687	nine-cis-epoxycarotenoid dioxygenase9	nine-cis-epoxycarotenoid dioxygenase9	-0.24909	0.637297
P	GO:0009628	response to abiotic stimulus	3.6e-32	728	ZM00001D012420	1.83412	-4.07687	heat shock protein1	Heat shock 70 kDa protein	0.0573264	0.947833
P	GO:0009628	response to abiotic stimulus	3.6e-32	728	ZM00001D039933	2.71861	-4.07687	0	16.9 kDa class I heat shock protein 1	-0.5469	0.741737
P	GO:0009628	response to abiotic stimulus	3.6e-32	728	ZM00001D042486	-1.65296	-4.07687	#N/A	Galactolipase DONGLE chloroplastic	0.0606841	0.946088
P	GO:0009628	response to abiotic stimulus	3.6e-32	728	ZM00001D020974	-1.64528	-4.07687	brittle stalk4	Chitinase-like protein 1	-0.453524	0.0192579
P	GO:0009628	response to abiotic stimulus	3.6e-32	728	ZM00001D020170	1.53671	-4.07687	0	Sulfite exporter TauE/SafE family protein	0.0469439	0.935173
P	GO:0009628	response to abiotic stimulus	3.6e-32	728	ZM00001D002365	4.23818	-4.07687	#N/A	UDP-glycosyltransferase 90A1	0.356441	0.878269
P	GO:0009628	response to abiotic stimulus	3.6e-32	728	ZM00001D040581	-4.51719	-4.07687	#N/A	Peroxidase 2	#N/A	#N/A
P	GO:0009628	response to abiotic stimulus	3.6e-32	728	ZM00001D017592	-3.88575	-4.07687	AP2-EREBP-transcription factor 16	Dehydration-responsive element-binding protein 1A	0.574813	0.81081
P	GO:0009628	response to abiotic stimulus	3.6e-32	728	ZM00001D010422	-1.13592	-4.07687	0	Pollen-specific protein-like	-0.707167	0.0803931
P	GO:0009628	response to abiotic stimulus	3.6e-32	728	ZM00001D033746	-1.27085	-4.07687	phosphoglucomutase1	phosphoglucomutase1	-0.319042	0.267615
P	GO:0009628	response to abiotic stimulus	3.6e-32	728	ZM00001D046402	1.511	-4.07687	bZIP-transcription factor 80	Putative bZIP transcription factor superfamily protein	0.684813	0.0125698
P	GO:0009628	response to abiotic stimulus	3.6e-32	728	ZM00001D053965	-1.35853	-4.07687	#N/A	22.0 kDa heat shock protein	-0.504926	0.247384
P	GO:0009628	response to abiotic stimulus	3.6e-32	728	ZM00001D034453	-4.10566	-4.07687	#N/A	Tryptophan synthase alpha chain chloroplastic	-1.14615	0.0172157
P	GO:0009628	response to abiotic stimulus	3.6e-32	728	ZM00001D038118	1.18044	-4.07687	0	PAC	0.864622	2.51167e-06
P	GO:0009628	response to abiotic stimulus	3.6e-32	728	ZM00001D037636	-2.01278	-4.07687	cellulose synthase2	Cellulose synthase-2%253B Cellulose synthase2	0.111934	0.802688
P	GO:0009628	response to abiotic stimulus	3.6e-32	728	ZM00001D005279	-1.16299	-4.07687	#N/A	Peroxidase 73	-1.91038	1.66049e-05
P	GO:0009628	response to abiotic stimulus	3.6e-32	728	ZM00001D051239	-1.42132	-4.07687	AP2-EREBP-transcription factor 170	Putative AP2/EREBP transcription factor superfamily protein	0.222511	0.825254
P	GO:0009628	response to abiotic stimulus	3.6e-32	728	ZM00001D029704	1.66962	-4.07687	glutathione transferase37	glutathione transferase37	0.851332	0.0175526
P	GO:0009628	response to abiotic stimulus	3.6e-32	728	ZM00001D049785	-1.25511	-4.07687	#N/A	Type II inositol polyphosphate 5-phosphatase 15	-0.434625	0.430683
P	GO:0009628	response to abiotic stimulus	3.6e-32	728	ZM00001D008612	1.13537	-4.07687	Homeobox-transcription factor 26	Putative homeobox DNA-binding domain superfamily protein	0.544573	0.237943
P	GO:0009628	response to abiotic stimulus	3.6e-32	728	ZM00001D046925	-1.12689	-4.07687	C2C2-CO-like-transcription factor 13	Zinc finger protein CONSTANS-LIKE 5	-0.363802	0.227912
P	GO:0009628	response to abiotic stimulus	3.6e-32	728	ZM00001D050224	-1.41401	-4.07687	#N/A	4-coumarate--CoA ligase 1	-0.0832073	0.951881
P	GO:0009628	response to abiotic stimulus	3.6e-32	728	ZM00001D046922	-1.44238	-4.07687	#N/A	F-box protein AFR	-0.748325	0.000358083
P	GO:0009628	response to abiotic stimulus	3.6e-32	728	ZM00001D014001	5.20223	-4.07687	#N/A	Flotillin-like protein 2	#N/A	#N/A
P	GO:0009628	response to abiotic stimulus	3.6e-32	728	ZM00001D052136	1.32209	-4.07687	1-aminocyclopropane-1-carboxylate oxidase20	1-aminocyclopropane-1-carboxylate oxidase20	0.470575	0.453105
P	GO:0009628	response to abiotic stimulus	3.6e-32	728	ZM00001D013741	-1.7624	-4.07687	TNF receptor-associated factor 16	BTB/POZ domain-containing protein NPY2	-0.417205	0.108661
P	GO:0009628	response to abiotic stimulus	3.6e-32	728	ZM00001D007445	-1.47621	-4.07687	flavin-binding kelch repeat f-box1	Adagio protein 3	-0.482111	0.146988
P	GO:0009628	response to abiotic stimulus	3.6e-32	728	ZM00001D003066	1.02493	-4.07687	0	Protein root UVB sensitive 2 chloroplastic	0.400352	0.242653
P	GO:0009628	response to abiotic stimulus	3.6e-32	728	ZM00001D018183	-1.72063	-4.07687	mitochondrial phosphate transporter1	mitochondrial phosphate transporter1	-0.784848	1.59942e-05
P	GO:0009628	response to abiotic stimulus	3.6e-32	728	ZM00001D012517	2.67484	-4.07687	#N/A	KH domain-containing protein	4.25661	0.000408216
P	GO:0009628	response to abiotic stimulus	3.6e-32	728	ZM00001D009626	-1.40756	-4.07687	protein phosphatase homolog9	protein phosphatase homolog9	-0.671842	0.351577
P	GO:0009628	response to abiotic stimulus	3.6e-32	728	ZM00001D033981	-3.22936	-4.07687	ATP sulfurylase1	ATP sulfurylase1	-0.57924	0.27992
P	GO:0009628	response to abiotic stimulus	3.6e-32	728	ZM00001D018187	-1.51066	-4.07687	0	Mitochondrial phosphate carrier protein 3 mitochondrial	-0.890464	5.2398e-06
P	GO:0009628	response to abiotic stimulus	3.6e-32	728	ZM00001D025707	2.17929	-4.07687	#N/A	BTB/POZ and TAZ domain-containing protein 2	0.292332	0.741937
P	GO:0009628	response to abiotic stimulus	3.6e-32	728	ZM00001D025703	-4.24149	-4.07687	#N/A	ABC transporter B family member 15	-2.46107	0.190582
P	GO:0009628	response to abiotic stimulus	3.6e-32	728	ZM00001D044662	1.77815	-4.07687	ZF-HD-transcription factor 9	ZHD9 ZF-HD type transcription factor	0.858528	0.556369
P	GO:0009628	response to abiotic stimulus	3.6e-32	728	ZM00001D034807	-1.23477	-4.07687	0	Late embryogenesis abundant protein group 2	-0.677105	0.00719309
P	GO:0009628	response to abiotic stimulus	3.6e-32	728	ZM00001D052434	1.45394	-4.07687	major facilitator superfamily defense2	major facilitator superfamily defense2	1.02667	0.00253416
P	GO:0009628	response to abiotic stimulus	3.6e-32	728	ZM00001D045139	-2.29528	-4.07687	vacuolar proton pump6	vacuolar proton pump homolog1	-0.69333	0.0429542
P	GO:0009628	response to abiotic stimulus	3.6e-32	728	ZM00001D027908	4.90023	-4.07687	#N/A	Probable flavin-containing monooxygenase 1	#N/A	#N/A
P	GO:0009628	response to abiotic stimulus	3.6e-32	728	ZM00001D018779	-1.12419	-4.07687	photosystem II oxygen evolving polypeptide2	Oxygen-evolving enhancer protein 2-1 chloroplastic	-0.15061	0.789252
P	GO:0009628	response to abiotic stimulus	3.6e-32	728	ZM00001D008721	-2.43867	-4.07687	#N/A	Adenine nucleotide alpha hydrolases-like superfamily protein	-0.768164	0.00384335
P	GO:0009628	response to abiotic stimulus	3.6e-32	728	ZM00001D027455	-1.11242	-4.07687	calcineurin B-like-interacting protein kinase9	CBL-interacting serine/threonine-protein kinase 9	-0.489897	0.0570356
P	GO:0009628	response to abiotic stimulus	3.6e-32	728	ZM00001D002620	-2.72899	-4.07687	AP2-EREBP-transcription factor 68	Ap2/EREBP transcription factor	-1.25171	0.516836
P	GO:0009628	response to abiotic stimulus	3.6e-32	728	ZM00001D013879	-2.07507	-4.07687	#N/A	0	-1.11198	0.278448
P	GO:0009628	response to abiotic stimulus	3.6e-32	728	ZM00001D025953	-1.07621	-4.07687	C2C2-GATA-transcription factor 6	Putative GATA transcription factor family protein	-0.201033	0.41027
P	GO:0009628	response to abiotic stimulus	3.6e-32	728	ZM00001D030110	1.06108	-4.07687	similar to RCD one2	Probable inactive poly [ADP-ribose] polymerase SRO1	0.0400348	0.95124
P	GO:0009628	response to abiotic stimulus	3.6e-32	728	ZM00001D041067	-1.17375	-4.07687	sugars will eventually be exported transporter13c	sugars will eventually be exported transporter13c	-1.18946	2.67714e-07
P	GO:0009628	response to abiotic stimulus	3.6e-32	728	ZM00001D041703	1.11055	-4.07687	#N/A	Protein STABILIZED1	0.178479	0.456761
P	GO:0009628	response to abiotic stimulus	3.6e-32	728	ZM00001D028347	-3.68201	-4.07687	#N/A	Peroxidase 53	0.589446	0.67673
P	GO:0009628	response to abiotic stimulus	3.6e-32	728	ZM00001D008266	-5.60646	-4.07687	#N/A	Peroxidase 24	-1.51546	0.419658
P	GO:0009628	response to abiotic stimulus	3.6e-32	728	ZM00001D050310	-1.18771	-4.07687	Homeobox-transcription factor 7	Homeodomain leucine zipper protein CPHB-5%253B Putative homeobox DNA-binding and leucine zipper domain family protein	-0.398254	0.0277766
P	GO:0009628	response to abiotic stimulus	3.6e-32	728	ZM00001D042863	1.26906	-4.07687	#N/A	0	1.21006	0.0233183
P	GO:0009628	response to abiotic stimulus	3.6e-32	728	ZM00001D017531	2.31395	-4.07687	#N/A	Purine-uracil permease NCS1	1.7304	3.10835e-08
P	GO:0009628	response to abiotic stimulus	3.6e-32	728	ZM00001D020057	-1.66362	-4.07687	phosphoenolpyruvate carboxylase4	phosphoenolpyruvate carboxylase3	-0.587661	0.00871242
P	GO:0009628	response to abiotic stimulus	3.6e-32	728	ZM00001D032721	-1.49463	-4.07687	#N/A	Long-chain-alcohol oxidase FAO4B	0.0171809	0.980264
P	GO:0009628	response to abiotic stimulus	3.6e-32	728	ZM00001D025005	-2.05935	-4.07687	Yucca2	Yucca2	0.528968	0.81646
P	GO:0009628	response to abiotic stimulus	3.6e-32	728	ZM00001D031128	-1.47775	-4.07687	methionine synthase1	5-methyltetrahydropteroyltriglutamate--homocysteine methyltransferase 1	-0.534581	0.048151
P	GO:0009628	response to abiotic stimulus	3.6e-32	728	ZM00001D030028	-1.12197	-4.07687	myc transcription factor7	myc transcription factor7	-0.058379	0.859341
P	GO:0009628	response to abiotic stimulus	3.6e-32	728	ZM00001D017176	-1.31949	-4.07687	C2C2-CO-like-transcription factor 3	CONSTANS-like protein CO5	-0.225826	0.666796
P	GO:0009628	response to abiotic stimulus	3.6e-32	728	ZM00001D048559	3.31402	-4.07687	glutathione transferase35	glutathione transferase35	0.429243	0.854711
P	GO:0009628	response to abiotic stimulus	3.6e-32	728	ZM00001D017270	-2.82427	-4.07687	phosphoenolpyruvate carboxylase kinase3	Phosphoenolpyruvate carboxylase kinase 3	-2.28941	0.0016931
P	GO:0009628	response to abiotic stimulus	3.6e-32	728	ZM00001D031275	-1.74655	-4.07687	0	DNA glycosylase superfamily protein	0.448608	0.585753
P	GO:0009628	response to abiotic stimulus	3.6e-32	728	ZM00001D026657	-2.02178	-4.07687	#N/A	Probable CCR4-associated factor 1 homolog 11	2.18399	0.0692383
P	GO:0009628	response to abiotic stimulus	3.6e-32	728	ZM00001D016070	1.05244	-4.07687	phosphate regulatory homolog1	phosphate regulatory homolog1	-0.560735	0.191415
P	GO:0009628	response to abiotic stimulus	3.6e-32	728	ZM00001D029247	1.88375	-4.07687	#N/A	ARM repeat superfamily protein	0.866304	0.177763
P	GO:0009628	response to abiotic stimulus	3.6e-32	728	ZM00001D039575	1.14899	-4.07687	0	1-aminocyclopropane-1-carboxylate oxidase	0.203631	0.761191
P	GO:0009628	response to abiotic stimulus	3.6e-32	728	ZM00001D033799	1.37371	-4.07687	phytochromeA1	phytochromeA1	0.220743	0.606181
P	GO:0009628	response to abiotic stimulus	3.6e-32	728	ZM00001D036879	1.18439	-4.07687	calcineurin B-like-interacting protein kinase24	Putative CBL-interacting protein kinase family protein	0.130769	0.885185
P	GO:0009628	response to abiotic stimulus	3.6e-32	728	ZM00001D034978	-2.1497	-4.07687	0	Farnesylated protein 2	-1.17554	1.85903e-05
P	GO:0009628	response to abiotic stimulus	3.6e-32	728	ZM00001D005003	-4.48025	-4.07687	calmodulin4	Calmodulin	#N/A	#N/A
P	GO:0009628	response to abiotic stimulus	3.6e-32	728	ZM00001D019542	-1.20195	-4.07687	#N/A	COP1-interacting protein-related	-0.177805	0.604069
P	GO:0009628	response to abiotic stimulus	3.6e-32	728	ZM00001D036875	-1.13144	-4.07687	#N/A	Protein NUCLEAR FUSION DEFECTIVE 4	-0.280274	0.0773658
P	GO:0009628	response to abiotic stimulus	3.6e-32	728	ZM00001D024633	-1.39586	-4.07687	monodehydroascorbate reductase3	Monodehydroascorbate reductase 5 mitochondrial	-0.664523	0.0250589
P	GO:0009628	response to abiotic stimulus	3.6e-32	728	ZM00001D021927	-3.73647	-4.07687	brassinosteroid insensitive EMS-suppressor homolog1	BES1/BZR1 protein	0.0384698	0.987301
P	GO:0009628	response to abiotic stimulus	3.6e-32	728	ZM00001D014813	1.52813	-4.07687	ataxia-telangiectasia mutated and RAD3-related1	Serine/threonine-protein kinase ATR	0.122208	0.893269
P	GO:0009628	response to abiotic stimulus	3.6e-32	728	ZM00001D009066	-3.53731	-4.07687	MYB-transcription factor 90	Putative MYB DNA-binding domain superfamily protein	0.00111033	0.999526
P	GO:0009628	response to abiotic stimulus	3.6e-32	728	ZM00001D023220	-1.15024	-4.07687	#N/A	Outer membrane OMP85 family protein	-0.528621	0.119216
P	GO:0009628	response to abiotic stimulus	3.6e-32	728	ZM00001D038558	-1.55313	-4.07687	cystatin3	cystatin3	-0.689356	0.0611168
P	GO:0009628	response to abiotic stimulus	3.6e-32	728	ZM00001D046204	2.6411	-4.07687	HSF-transcription factor 12	Heat shock factor protein HSF30	-0.951872	0.550989
P	GO:0009628	response to abiotic stimulus	3.6e-32	728	ZM00001D011117	-2.59974	-4.07687	#N/A	cytochrome P450 family 722 subfamily A polypeptide 1	-0.881207	0.297372
P	GO:0009628	response to abiotic stimulus	3.6e-32	728	ZM00001D018230	-1.01401	-4.07687	#N/A	Bifunctional D-cysteine desulfhydrase/1-aminocyclopropane-1-carboxylate deaminase mitochondrial	-0.454694	0.236375
P	GO:0009628	response to abiotic stimulus	3.6e-32	728	ZM00001D021334	-1.60989	-4.07687	#N/A	Thioredoxin-like protein CDSP32 chloroplastic	-0.67919	3.02445e-05
P	GO:0009628	response to abiotic stimulus	3.6e-32	728	ZM00001D002006	-1.37023	-4.07687	plasma-membrane H+ATPase2	H(+)-ATPase 5	-0.351161	0.373743
P	GO:0009628	response to abiotic stimulus	3.6e-32	728	ZM00001D012261	-1.82471	-4.07687	ammonium transporter7	Ammonium transporter 2	-0.588639	0.580691
P	GO:0009628	response to abiotic stimulus	3.6e-32	728	ZM00001D046444	-1.53368	-4.07687	fatty acid elongase2	fatty acid elongase2	-0.843189	0.267615
P	GO:0009628	response to abiotic stimulus	3.6e-32	728	ZM00001D006016	1.11113	-4.07687	zinc finger protein13	Multiple stress-responsive zinc-finger protein ISAP1	0.736911	0.0264274
P	GO:0009628	response to abiotic stimulus	3.6e-32	728	ZM00001D023396	-1.81756	-4.07687	#N/A	Putative RING zinc finger domain superfamily protein	-0.361346	0.511444
P	GO:0009628	response to abiotic stimulus	3.6e-32	728	ZM00001D028408	3.59005	-4.07687	heat shock protein26	heat shock protein26	0.450538	0.899416
P	GO:0009628	response to abiotic stimulus	3.6e-32	728	ZM00001D028409	1.00712	-4.07687	#N/A	Chaperonin 60 subunit beta 4 chloroplastic	1.06126	1.6303e-06
P	GO:0009628	response to abiotic stimulus	3.6e-32	728	ZM00001D004440	-1.0063	-4.07687	#N/A	Root phototropism protein 3	-0.342519	0.181549
P	GO:0009628	response to abiotic stimulus	3.6e-32	728	ZM00001D045544	1.87492	-4.07687	0	Chaperonin 60 subunit beta 2 chloroplastic	1.12574	1.22905e-17
P	GO:0009628	response to abiotic stimulus	3.6e-32	728	ZM00001D003068	-2.56195	-4.07687	phosphoenolpyruvate carboxylase kinase4	Phosphoenolpyruvate carboxylase kinase 2	-1.96579	0.10817
P	GO:0009628	response to abiotic stimulus	3.6e-32	728	ZM00001D029934	-1.41697	-4.07687	Homeobox-transcription factor 78	Homeobox-leucine zipper protein HAT4	-0.114126	0.875944
P	GO:0009628	response to abiotic stimulus	3.6e-32	728	ZM00001D043845	1.60172	-4.07687	#N/A	Glutamate synthase 1 [NADH] chloroplastic	0.22681	0.569524
P	GO:0009628	response to abiotic stimulus	3.6e-32	728	ZM00001D021634	-2.00331	-4.07687	#N/A	Hsp20/alpha crystallin family protein	-0.436357	0.165415
P	GO:0009628	response to abiotic stimulus	3.6e-32	728	ZM00001D044396	-4.41395	-4.07687	0	Chlorophyll a-b binding protein 48%252C chloroplastic	-0.353178	0.620177
P	GO:0009628	response to abiotic stimulus	3.6e-32	728	ZM00001D020234	1.06779	-4.07687	#N/A	THO complex subunit 6	0.439056	0.329823
P	GO:0009628	response to abiotic stimulus	3.6e-32	728	ZM00001D022264	-1.98941	-4.07687	proteolipid membrane potential regulator5	proteolipid membrane potential regulator5	-0.227656	0.477863
P	GO:0009628	response to abiotic stimulus	3.6e-32	728	ZM00001D041246	-2.03035	-4.07687	#N/A	Glycine-rich RNA-binding protein 7	-0.738688	0.0023075
P	GO:0009628	response to abiotic stimulus	3.6e-32	728	ZM00001D034635	-1.92834	-4.07687	chalcone flavanone isomerase1	chalcone flavanone isomerase1	-0.967107	0.000571435
P	GO:0009628	response to abiotic stimulus	3.6e-32	728	ZM00001D044874	3.38368	-4.07687	#N/A	23.6 kDa heat shock protein mitochondrial	-1.39241	0.231685
P	GO:0009628	response to abiotic stimulus	3.6e-32	728	ZM00001D042993	-1.17312	-4.07687	0	Protein ESKIMO 1	0.215705	0.636988
P	GO:0009628	response to abiotic stimulus	3.6e-32	728	ZM00001D017857	-1.08311	-4.07687	adenine nucleotide translocator1	adenine nucleotide translocator1	-0.615022	0.000151373
P	GO:0009628	response to abiotic stimulus	3.6e-32	728	ZM00001D050572	-3.60543	-4.07687	#N/A	Putative class III secretory plant peroxidase family protein	-1.087	0.312067
P	GO:0009628	response to abiotic stimulus	3.6e-32	728	ZM00001D042341	-2.62379	-4.07687	0	0	-0.873903	0.00101395
P	GO:0009628	response to abiotic stimulus	3.6e-32	728	ZM00001D051461	-1.08626	-4.07687	GRAS-transcription factor 76	Chitin-inducible gibberellin-responsive protein 2	0.44537	0.241792
P	GO:0009628	response to abiotic stimulus	3.6e-32	728	ZM00001D036296	1.01625	-4.07687	enhancer of zeste1	Histone-lysine N-methyltransferase EZ1	0.142083	0.870266
P	GO:0009628	response to abiotic stimulus	3.6e-32	728	ZM00001D044541	-1.93751	-4.07687	SPX domain-containing membrane protein4	SPX domain-containing protein 3	-0.997158	0.348552
P	GO:0009628	response to abiotic stimulus	3.6e-32	728	ZM00001D042619	-3.31856	-4.07687	amino acid/auxin permease21	Amino acid permease 2	-1.22963	0.277131
P	GO:0009628	response to abiotic stimulus	3.6e-32	728	ZM00001D003894	1.01623	-4.07687	#N/A	Double Clp-N motif-containing P-loop nucleoside triphosphate hydrolases superfamily protein	0.700114	0.00210677
P	GO:0009628	response to abiotic stimulus	3.6e-32	728	ZM00001D001939	1.43199	-4.07687	0	Cell division protein FtsZ homolog 1 chloroplastic	0.741306	0.209639
P	GO:0009628	response to abiotic stimulus	3.6e-32	728	ZM00001D013947	-1.94415	-4.07687	#N/A	NHL25	0.559294	0.718207
P	GO:0009628	response to abiotic stimulus	3.6e-32	728	ZM00001D044785	-1.45636	-4.07687	G2-like1	G2-like1	-0.608974	1.0388e-05
P	GO:0009628	response to abiotic stimulus	3.6e-32	728	ZM00001D015033	5.45486	-4.07687	phospholipase D17	phospholipase D17	#N/A	#N/A
P	GO:0009628	response to abiotic stimulus	3.6e-32	728	ZM00001D002317	1.62264	-4.07687	accumulation of photosystem one1	accumulation of photosystem one1	1.36819	0.000272146
P	GO:0009628	response to abiotic stimulus	3.6e-32	728	ZM00001D032179	-4.60132	-4.07687	MYB-transcription factor 33	Transcription factor MYB30	#N/A	#N/A
P	GO:0009628	response to abiotic stimulus	3.6e-32	728	ZM00001D007716	1.33465	-4.07687	#N/A	Galactolipid galactosyltransferase SFR2 chloroplastic	-0.103387	0.8349
P	GO:0009628	response to abiotic stimulus	3.6e-32	728	ZM00001D009146	-2.00427	-4.07687	S-adenosylmethionine synthetase2	S-adenosylmethionine synthase	-0.535735	0.00476932
P	GO:0009628	response to abiotic stimulus	3.6e-32	728	ZM00001D014606	-1.95573	-4.07687	#N/A	Peroxidase 45	-0.783892	0.0169166
P	GO:0009628	response to abiotic stimulus	3.6e-32	728	ZM00001D052269	2.24803	-4.07687	PIN-formed protein3	Putative auxin efflux carrier	1.03313	0.438593
P	GO:0009628	response to abiotic stimulus	3.6e-32	728	ZM00001D003659	-1.03315	-4.07687	SnRK2 serine threonine protein kinase7	Serine/threonine-protein kinase SRK2A	-0.318021	0.663963
P	GO:0009628	response to abiotic stimulus	3.6e-32	728	ZM00001D029478	1.10083	-4.07687	0	MOB kinase activator-like 2A	1.00733	0.0946333
P	GO:0009628	response to abiotic stimulus	3.6e-32	728	ZM00001D008237	-1.21881	-4.07687	#N/A	RING/U-box superfamily protein	-0.655042	0.0273775
P	GO:0009628	response to abiotic stimulus	3.6e-32	728	ZM00001D044157	1.52029	-4.07687	#N/A	cytochrome P450 family 72 subfamily A polypeptide 8	0.206754	0.809021
P	GO:0009628	response to abiotic stimulus	3.6e-32	728	ZM00001D008230	-1.01222	-4.07687	0	Magnesium-protoporphyrin IX monomethyl ester [oxidative] cyclase chloroplastic	0.00113425	0.998333
P	GO:0009628	response to abiotic stimulus	3.6e-32	728	ZM00001D050214	-1.19986	-4.07687	membrane H(+)-ATPase5	ATPase 2 plasma membrane-type	-0.0117859	0.987648
P	GO:0009628	response to abiotic stimulus	3.6e-32	728	ZM00001D030381	1.07776	-4.07687	#N/A	Deoxyribodipyrimidine photo-lyase	0.311013	0.243325
P	GO:0009628	response to abiotic stimulus	3.6e-32	728	ZM00001D029696	-1.40326	-4.07687	glutathione transferase34	Glutathione S-transferase U16	-1.46078	0.00238205
P	GO:0009628	response to abiotic stimulus	3.6e-32	728	ZM00001D024531	-1.92391	-4.07687	Trihelix-transcription factor 43	Putative cellulose synthase-like family protein	-0.00058305	0.999201
P	GO:0009628	response to abiotic stimulus	3.6e-32	728	ZM00001D048907	2.39539	-4.07687	phosphomannose isomerase2	Mannose-6-phosphate isomerase	-0.169432	0.856824
P	GO:0009628	response to abiotic stimulus	3.6e-32	728	ZM00001D034188	1.03234	-4.07687	#N/A	Cold-regulated 413 plasma membrane protein 2	-0.127732	0.84241
P	GO:0009628	response to abiotic stimulus	3.6e-32	728	ZM00001D029699	4.76336	-4.07687	glutathione transferase42	glutathione transferase42	0.150037	0.870581
P	GO:0009628	response to abiotic stimulus	3.6e-32	728	ZM00001D033872	2.05889	-4.07687	#N/A	Peptidase%252C M50 family	-0.162226	0.862145
P	GO:0009628	response to abiotic stimulus	3.6e-32	728	ZM00001D020673	-1.08905	-4.07687	#N/A	cytochrome P450 family 76 subfamily C polypeptide 7	-1.03664	0.0279062
P	GO:0009628	response to abiotic stimulus	3.6e-32	728	ZM00001D042906	-3.09568	-4.07687	laccase4	Laccase-17	-0.986132	0.158447
P	GO:0009628	response to abiotic stimulus	3.6e-32	728	ZM00001D049379	1.06006	-4.07687	#N/A	tetratricopeptide repeat (TPR)-containing protein	0.56333	0.172775
P	GO:0009628	response to abiotic stimulus	3.6e-32	728	ZM00001D029747	-1.11617	-4.07687	0	Peroxidase 64	-0.801446	0.156334
P	GO:0009628	response to abiotic stimulus	3.6e-32	728	ZM00001D030379	1.00154	-4.07687	#N/A	Deoxyribodipyrimidine photo-lyase	0.444597	0.253332
P	GO:0009628	response to abiotic stimulus	3.6e-32	728	ZM00001D054067	-1.29201	-4.07687	hydroperoxide lyase1	Probable inactive linolenate hydroperoxide lyase	-0.272948	0.218772
P	GO:0009628	response to abiotic stimulus	3.6e-32	728	ZM00001D022101	1.17079	-4.07687	#N/A	Probable carboxylesterase 18	0.625311	0.0888814
P	GO:0009628	response to abiotic stimulus	3.6e-32	728	ZM00001D026599	-1.58508	-4.07687	light harvesting chlorophyll a/b binding protein6	light harvesting chlorophyll a/b binding protein6	0.257828	0.610266
P	GO:0009628	response to abiotic stimulus	3.6e-32	728	ZM00001D053220	4.99544	-4.07687	myb transcription factor 42	myb transcription factor 42	0.772995	0.233669
P	GO:0009628	response to abiotic stimulus	3.6e-32	728	ZM00001D045025	1.51199	-4.07687	#N/A	20 kDa chaperonin chloroplastic	0.612762	0.0302435
P	GO:0009628	response to abiotic stimulus	3.6e-32	728	ZM00001D005950	-1.39944	-4.07687	dicarboxylic acid transporter1	dicarboxylic acid transporter1	-0.259813	0.474293
P	GO:0009628	response to abiotic stimulus	3.6e-32	728	ZM00001D045431	-1.19451	-4.07687	enolase1	Enolase 1	-0.535437	0.0306273
P	GO:0009628	response to abiotic stimulus	3.6e-32	728	ZM00001D033457	-2.05147	-4.07687	beta tubulin3	Tubulin beta-3 chain	-0.38489	0.232742
P	GO:0009628	response to abiotic stimulus	3.6e-32	728	ZM00001D049160	1.14968	-4.07687	sigma factor sig2A	sigma factor sig2A	0.776174	2.21473e-09
P	GO:0009628	response to abiotic stimulus	3.6e-32	728	ZM00001D029885	1.29468	-4.07687	CO CO-LIKE TIMING OF CAB1 protein domain103	Zinc finger protein CONSTANS-LIKE 5	0.51815	0.0851868
P	GO:0009628	response to abiotic stimulus	3.6e-32	728	ZM00001D030121	1.04178	-4.07687	roothairless6	roothairless6	-0.104797	0.908819
P	GO:0009628	response to abiotic stimulus	3.6e-32	728	ZM00001D032187	-1.40426	-4.07687	#N/A	Malate dehydrogenase	-0.543904	0.121919
P	GO:0009628	response to abiotic stimulus	3.6e-32	728	ZM00001D029448	-1.14935	-4.07687	ZIM-transcription factor 24	Protein TIFY 10B	-0.354882	0.208031
P	GO:0009628	response to abiotic stimulus	3.6e-32	728	ZM00001D017671	-1.56366	-4.07687	#N/A	E3 ubiquitin-protein ligase PUB23	-0.676396	0.0608225
P	GO:0009628	response to abiotic stimulus	3.6e-32	728	ZM00001D014990	1.14896	-4.07687	repressor of UV-B photomorphogenesis homolog1	WD repeat-containing protein RUP2	0.649154	0.0141497
P	GO:0009628	response to abiotic stimulus	3.6e-32	728	ZM00001D031833	-3.03218	-4.07687	#N/A	Mitochondrial 2-oxoglutarate/malate carrier protein	-0.833235	0.0221029
P	GO:0009628	response to abiotic stimulus	3.6e-32	728	ZM00001D005769	-1.39019	-4.07687	0	BTB/POZ domain-containing protein NPY1	-0.227574	0.549925
P	GO:0009628	response to abiotic stimulus	3.6e-32	728	ZM00001D021804	6.08648	-4.07687	#N/A	Internal alternative NAD(P)H-ubiquinone oxidoreductase A1 mitochondrial	0.649148	0.723525
P	GO:0009628	response to abiotic stimulus	3.6e-32	728	ZM00001D039596	-1.58828	-4.07687	MutS homolog2	MutS homolog2	-0.473193	0.635038
P	GO:0009628	response to abiotic stimulus	3.6e-32	728	ZM00001D025524	-1.67328	-4.07687	lipoxygenase7	lipoxygenase7	-0.686978	0.139981
P	GO:0009628	response to abiotic stimulus	3.6e-32	728	ZM00001D032049	-1.18547	-4.07687	12-oxo-phytodienoic acid reductase7	12-oxo-phytodienoic acid reductase7	-0.288514	0.42986
P	GO:0009628	response to abiotic stimulus	3.6e-32	728	ZM00001D019060	-3.22868	-4.07687	deoxy xylulose synthase 2	deoxy xylulose synthase 2	-0.882875	0.0474477
P	GO:0009628	response to abiotic stimulus	3.6e-32	728	ZM00001D013937	-1.43089	-4.07687	protochlorophyllide reductase3	Protochlorophyllide reductase C chloroplastic	-0.0199405	0.974191
P	GO:0009628	response to abiotic stimulus	3.6e-32	728	ZM00001D017121	1.55285	-4.07687	glyceraldehyde-3-phosphate dehydrogenase4	glyceraldehyde-3-phosphate dehydrogenase4	-0.371755	0.555035
P	GO:0009628	response to abiotic stimulus	3.6e-32	728	ZM00001D029594	-1.57253	-4.07687	allene oxide cyclase1	allene oxide cyclase1	-0.432349	0.212579
P	GO:0009628	response to abiotic stimulus	3.6e-32	728	ZM00001D053706	-3.91665	-4.07687	0	ABC transporter B family member 15	-2.46857	0.0324708
P	GO:0009628	response to abiotic stimulus	3.6e-32	728	ZM00001D037724	-3.17504	-4.07687	gibberellin 2-oxidase6	Gibberellin 2-beta-dioxygenase	-0.0121394	0.998397
P	GO:0009628	response to abiotic stimulus	3.6e-32	728	ZM00001D002326	-1.02737	-4.07687	adenosylmethionine aminotransferase1	adenosylmethionine aminotransferase1	-0.315693	0.358229
P	GO:0009628	response to abiotic stimulus	3.6e-32	728	ZM00001D044211	-1.20309	-4.07687	#N/A	Phosphoglucomutase chloroplastic	-0.201164	0.750278
P	GO:0009628	response to abiotic stimulus	3.6e-32	728	ZM00001D013465	-1.45698	-4.07687	dwarf plant9	Dwarf plant9	-0.223575	0.439703
P	GO:0009628	response to abiotic stimulus	3.6e-32	728	ZM00001D037480	1.07593	-4.07687	alkaline galactosidase2	Alkaline alpha galactosidase 2	0.0965564	0.89055
P	GO:0009628	response to abiotic stimulus	3.6e-32	728	ZM00001D026505	-1.39812	-4.07687	#N/A	0	-0.952579	0.487819
P	GO:0009628	response to abiotic stimulus	3.6e-32	728	ZM00001D016182	-1.83746	-4.07687	0	Peroxidase 52	0.0711047	0.907649
P	GO:0009628	response to abiotic stimulus	3.6e-32	728	ZM00001D044194	-1.29224	-4.07687	MYB-related-transcription factor 97	Transcription factor CPC	-1.63413	7.63296e-17
P	GO:0009628	response to abiotic stimulus	3.6e-32	728	ZM00001D025062	-1.16105	-4.07687	#N/A	Peptidyl-prolyl cis-trans isomerase 1	-1.11546	0.00616391
P	GO:0009628	response to abiotic stimulus	3.6e-32	728	ZM00001D032694	-2.93293	-4.07687	MYB-transcription factor 121	myb domain protein 15	-1.00678	0.0691634
P	GO:0009628	response to abiotic stimulus	3.6e-32	728	ZM00001D013956	8.6558	-4.07687	tonoplast intrinsic protein3	tonoplast intrinsic protein3	-1.23686	0.834071
P	GO:0009628	response to abiotic stimulus	3.6e-32	728	ZM00001D033055	-1.10413	-4.07687	#N/A	4-coumarate--CoA ligase-like 7	-0.110101	0.806452
P	GO:0009628	response to abiotic stimulus	3.6e-32	728	ZM00001D012042	-1.13885	-4.07687	small ubiquitin-related modifier1a	Small ubiquitin-related modifier 2	-0.772327	0.00297654
P	GO:0009628	response to abiotic stimulus	3.6e-32	728	ZM00001D029975	1.51492	-4.07687	SnRK2 serine threonine protein kinase3	Serine/threonine-protein kinase SRK2C	-0.185325	0.894706
P	GO:0009628	response to abiotic stimulus	3.6e-32	728	ZM00001D006663	-1.06826	-4.07687	light harvesting complex A1	light harvesting complex A1	-0.175547	0.64215
P	GO:0009628	response to abiotic stimulus	3.6e-32	728	ZM00001D032504	6.10707	-4.07687	skewed root growth similar9	Monocopper oxidase-like protein SKU5	1.84051	0.615461
P	GO:0009628	response to abiotic stimulus	3.6e-32	728	ZM00001D032505	1.21728	-4.07687	0	Chaperone protein dnaJ 13	0.226708	0.629789
P	GO:0009628	response to abiotic stimulus	3.6e-32	728	ZM00001D002993	1.49177	-4.07687	#N/A	Oxygen-evolving enhancer protein 3	0.230044	0.566334
P	GO:0009628	response to abiotic stimulus	3.6e-32	728	ZM00001D022081	1.3194	-4.07687	cobra-like6	Protein COBRA	-0.0564368	0.970819
P	GO:0009628	response to abiotic stimulus	3.6e-32	728	ZM00001D009985	-1.15082	-4.07687	#N/A	Polcalcin Jun o 2	0.0874574	0.938585
P	GO:0009628	response to abiotic stimulus	3.6e-32	728	ZM00001D047275	-2.64996	-4.07687	#N/A	PLC-like phosphodiesterases superfamily protein	-1.15621	0.149651
P	GO:0009628	response to abiotic stimulus	3.6e-32	728	ZM00001D037540	-1.2727	-4.07687	rat frizzled homolog1	Fasciclin-like arabinogalactan protein 2	-0.307629	0.168995
P	GO:0009628	response to abiotic stimulus	3.6e-32	728	ZM00001D040364	-2.11372	-4.07687	0	Peroxidase 72	-0.0214513	0.990705
P	GO:0009628	response to abiotic stimulus	3.6e-32	728	ZM00001D054044	-2.15338	-4.07687	catalase3	Catalase isozyme 3	-0.0031211	0.997245
P	GO:0009628	response to abiotic stimulus	3.6e-32	728	ZM00001D024594	1.59962	-4.07687	skewed root growth similar14	Monocopper oxidase	1.38362	0.00129357
P	GO:0009628	response to abiotic stimulus	3.6e-32	728	ZM00001D023313	-2.38438	-4.07687	#N/A	BTB/POZ domain-containing protein	0.36507	0.348907
P	GO:0009628	response to abiotic stimulus	3.6e-32	728	ZM00001D038608	-1.14442	-4.07687	#N/A	21.7 kDa class VI heat shock protein	-0.638354	0.00789622
P	GO:0009628	response to abiotic stimulus	3.6e-32	728	ZM00001D036641	1.76479	-4.07687	math-btb23	Speckle-type POZ protein	0.12014	0.916944
P	GO:0009628	response to abiotic stimulus	3.6e-32	728	ZM00001D017959	-1.07407	-4.07687	0	Ankyrin repeat-containing protein	-0.382234	0.219675
P	GO:0009628	response to abiotic stimulus	3.6e-32	728	ZM00001D036643	6.53662	-4.07687	math-btb24	BTB/POZ and MATH domain-containing protein 2	5.3348	0.00397285
P	GO:0009628	response to abiotic stimulus	3.6e-32	728	ZM00001D011473	-2.10658	-4.07687	potassium channel5	Potassium channel AKT1	1.03304	0.465638
P	GO:0009628	response to abiotic stimulus	3.6e-32	728	ZM00001D012988	-2.36164	-4.07687	#N/A	CASP-like protein 4B1	-0.398398	0.302746
P	GO:0009628	response to abiotic stimulus	3.6e-32	728	ZM00001D035865	-1.49737	-4.07687	#N/A	HXXXD-type acyl-transferase family protein	0.840667	0.44764
P	GO:0009628	response to abiotic stimulus	3.6e-32	728	ZM00001D003395	-1.57087	-4.07687	anthranilate synthase homolog1	anthranilate synthase homolog1	-0.309219	0.164605
P	GO:0009628	response to abiotic stimulus	3.6e-32	728	ZM00001D008902	-1.08508	-4.07687	#N/A	Glutathione gamma-glutamylcysteinyltransferase 2	-0.393943	0.423399
P	GO:0009628	response to abiotic stimulus	3.6e-32	728	ZM00001D028750	4.70277	-4.07687	asparagine synthetase3	asparagine synthetase3	-1.61997	0.321429
P	GO:0009628	response to abiotic stimulus	3.6e-32	728	ZM00001D028751	-3.46087	-4.07687	#N/A	Protein ESKIMO 1	0.312189	0.857605
P	GO:0009628	response to abiotic stimulus	3.6e-32	728	ZM00001D053953	1.82381	-4.07687	#N/A	Lil3 protein	0.810074	0.134003
P	GO:0009628	response to abiotic stimulus	3.6e-32	728	ZM00001D042395	1.37429	-4.07687	0	Mitochondrial import inner membrane translocase subunit TIM16	0.510498	0.157757
P	GO:0009628	response to abiotic stimulus	3.6e-32	728	ZM00001D046554	1.28382	-4.07687	#N/A	Copine-1%253B Copine-1 isoform 1%253B Copine-1 isoform 2	0.99552	0.000342966
P	GO:0009628	response to abiotic stimulus	3.6e-32	728	ZM00001D048085	1.18704	-4.07687	nine complex protein1	Ninja-family protein 1	0.176255	0.711359
P	GO:0009628	response to abiotic stimulus	3.6e-32	728	ZM00001D043974	-1.51059	-4.07687	#N/A	DUF1645 family protein	-0.473419	0.214299
P	GO:0009628	response to abiotic stimulus	3.6e-32	728	ZM00001D042017	1.33333	-4.07687	#N/A	Thioredoxin Y1 chloroplastic	0.985876	1.93772e-05
P	GO:0009628	response to abiotic stimulus	3.6e-32	728	ZM00001D038288	3.87293	-4.07687	MYB-related-transcription factor 13	Putative MYB DNA-binding domain superfamily protein	#N/A	#N/A
P	GO:0009628	response to abiotic stimulus	3.6e-32	728	ZM00001D045203	2.90019	-4.07687	Aux/IAA-transcription factor 41	Auxin-responsive protein IAA29	1.87091	0.564494
P	GO:0009628	response to abiotic stimulus	3.6e-32	728	ZM00001D036216	1.84066	-4.07687	#N/A	F-box protein MAX2	-0.301085	0.770831
P	GO:0009628	response to abiotic stimulus	3.6e-32	728	ZM00001D030345	3.17325	-4.07687	#N/A	0	-0.44978	0.894363
P	GO:0009628	response to abiotic stimulus	3.6e-32	728	ZM00001D030343	1.57275	-4.07687	0	Senescence-associated protein 15	1.12898	0.0167754
P	GO:0009628	response to abiotic stimulus	3.6e-32	728	ZM00001D022529	1.64851	-4.07687	#N/A	alpha/beta-Hydrolases superfamily protein	0.51703	0.16996
P	GO:0009628	response to abiotic stimulus	3.6e-32	728	ZM00001D031484	-1.08853	-4.07687	0	PsbP domain-containing protein 3 chloroplastic	-0.156409	0.711406
P	GO:0009628	response to abiotic stimulus	3.6e-32	728	ZM00001D038465	-1.45185	-4.07687	#N/A	Major facilitator superfamily protein	-0.454867	0.0250589
P	GO:0009628	response to abiotic stimulus	3.6e-32	728	ZM00001D036003	-1.44497	-4.07687	DRE-binding protein4	DRE-binding protein4	1.62728	0.0127248
P	GO:0009628	response to abiotic stimulus	3.6e-32	728	ZM00001D023813	1.89983	-4.07687	polygalacturonase54	Polygalacturonase	0.385998	0.608424
P	GO:0009628	response to abiotic stimulus	3.6e-32	728	ZM00001D039394	-4.79561	-4.07687	gibberellin 2-oxidase13	gibberellin 2-oxidase13	-1.21183	0.16162
P	GO:0009628	response to abiotic stimulus	3.6e-32	728	ZM00001D037343	1.53315	-4.07687	#N/A	ABA-induced protein%253B ABA-induced protein isoform 1%253B ABA-induced protein isoform 2	0.821354	0.124287
P	GO:0009628	response to abiotic stimulus	3.6e-32	728	ZM00001D025360	-1.94204	-4.07687	#N/A	Probable F-box protein At1g60180	0.267	0.703437
P	GO:0009628	response to abiotic stimulus	3.6e-32	728	ZM00001D009617	1.20207	-4.07687	suppressor of phya-105 1	Protein SUPPRESSOR OF PHYA-105 1	0.216367	0.652061
P	GO:0009628	response to abiotic stimulus	3.6e-32	728	ZM00001D028017	-1.71623	-4.07687	AP2-EREBP-transcription factor 101	Ethylene-responsive transcription factor ERF055	-0.856786	0.271235
P	GO:0009628	response to abiotic stimulus	3.6e-32	728	ZM00001D033528	-1.05285	-4.07687	#N/A	Protein NRT1/ PTR FAMILY 2.9	0.114325	0.813651
P	GO:0009628	response to abiotic stimulus	3.6e-32	728	ZM00001D016361	-2.16501	-4.07687	C2C2-GATA-transcription factor 15	Putative GATA transcription factor 22	-0.911982	0.00495404
P	GO:0009628	response to abiotic stimulus	3.6e-32	728	ZM00001D052423	1.50224	-4.07687	#N/A	GTP-binding protein BRASSINAZOLE INSENSITIVE PALE GREEN 2 chloroplastic	0.856831	1.66049e-05
P	GO:0009628	response to abiotic stimulus	3.6e-32	728	ZM00001D022228	-6.12172	-4.07687	#N/A	Ribonuclease 1	#N/A	#N/A
P	GO:0009628	response to abiotic stimulus	3.6e-32	728	ZM00001D022636	1.04255	-4.07687	0	Major facilitator superfamily protein	0.257461	0.792864
P	GO:0009628	response to abiotic stimulus	3.6e-32	728	ZM00001D008974	1.95012	-4.07687	0	Mitochondrial arginine transporter BAC2	0.456398	0.545022
P	GO:0009628	response to abiotic stimulus	3.6e-32	728	ZM00001D037894	3.66339	-4.07687	dehydrin1	Dehydrin DHN1	0.571399	0.699856
P	GO:0009628	response to abiotic stimulus	3.6e-32	728	ZM00001D025037	1.80418	-4.07687	#N/A	UDP-glycosyltransferase 74B1	0.505388	0.509594
P	GO:0009628	response to abiotic stimulus	3.6e-32	728	ZM00001D010675	1.13971	-4.07687	metacaspase10	Metacaspase-6	-0.10599	0.930229
P	GO:0009628	response to abiotic stimulus	3.6e-32	728	ZM00001D054069	-1.78448	-4.07687	#N/A	Tetratricopeptide repeat (TPR)-like superfamily protein	-0.592054	0.0340534
P	GO:0009628	response to abiotic stimulus	3.6e-32	728	ZM00001D043060	-2.21803	-4.07687	WRKY-transcription factor 81	Probable WRKY transcription factor 30	-0.548147	0.808789
P	GO:0009628	response to abiotic stimulus	3.6e-32	728	ZM00001D022453	-2.75228	-4.07687	#N/A	Peroxidase 52	-0.592919	0.667208
P	GO:0009628	response to abiotic stimulus	3.6e-32	728	ZM00001D024037	-2.37878	-4.07687	beta-glucosidase2	Beta-glucosidase2	-1.45881	0.000218199
P	GO:0009628	response to abiotic stimulus	3.6e-32	728	ZM00001D051554	-2.57895	-4.07687	abscisic acid 8'-hydroxylase2	abscisic acid 8'-hydroxylase2	-0.568183	0.0694395
P	GO:0009628	response to abiotic stimulus	3.6e-32	728	ZM00001D041719	1.35539	-4.07687	#N/A	Heat shock protein 90-6 mitochondrial	0.164025	0.670536
P	GO:0009628	response to abiotic stimulus	3.6e-32	728	ZM00001D027542	2.20672	-4.07687	glutathione transferase10	glutathione transferase10	1.85448	5.14505e-26
P	GO:0009628	response to abiotic stimulus	3.6e-32	728	ZM00001D052194	1.98288	-4.07687	heat shock protein22	23.6 kDa heat shock protein mitochondrial	-0.408455	0.474892
P	GO:0009628	response to abiotic stimulus	3.6e-32	728	ZM00001D042874	1.5907	-4.07687	mannose-1-phosphate guanylyltransferase1	Mannose-1-phosphate guanylyltransferase 1	-0.0256275	0.976978
P	GO:0009628	response to abiotic stimulus	3.6e-32	728	ZM00001D006511	-2.01948	-4.07687	#N/A	Glucose-6-phosphate/phosphate translocator 2 chloroplastic	-1.08671	1.00924e-11
P	GO:0009628	response to abiotic stimulus	3.6e-32	728	ZM00001D015383	-1.67878	-4.07687	0	Glyceraldehyde-3-phosphate dehydrogenase%252C cytosolic	-0.649345	0.114913
P	GO:0009628	response to abiotic stimulus	3.6e-32	728	ZM00001D045988	4.23384	-4.07687	0	Oleosin Zm-II	0.513176	0.785049
P	GO:0009628	response to abiotic stimulus	3.6e-32	728	ZM00001D052809	1.161	-4.07687	0	Heat shock protein 90-5 chloroplastic	0.945488	3.33204e-09
P	GO:0009628	response to abiotic stimulus	3.6e-32	728	ZM00001D038783	-2.91202	-4.07687	profilin homolog1	Profilin-1	-1.12126	0.569137
P	GO:0009628	response to abiotic stimulus	3.6e-32	728	ZM00001D015385	-1.19718	-4.07687	#N/A	Chlorophyll a-b binding protein 6 chloroplastic	-0.334749	0.313585
P	GO:0009628	response to abiotic stimulus	3.6e-32	728	ZM00001D030584	1.91539	-4.07687	#N/A	DROUGHT SENSITIVE 1	1.27113	0.000218199
P	GO:0009628	response to abiotic stimulus	3.6e-32	728	ZM00001D009950	1.20645	-4.07687	heat shock protein70-16	Heat shock 70 kDa protein 14	-0.141122	0.612573
P	GO:0009628	response to abiotic stimulus	3.6e-32	728	ZM00001D040659	-1.37907	-4.07687	0	Late embryogenesis abundant protein Lea5	-1.16625	0.00249247
P	GO:0009628	response to abiotic stimulus	3.6e-32	728	ZM00001D037779	-2.06754	-4.07687	tonoplast intrinsic protein4	tonoplast intrinsic protein4	0.0328808	0.944624
P	GO:0009628	response to abiotic stimulus	3.6e-32	728	ZM00001D039096	1.17223	-4.07687	#N/A	Pentatricopeptide repeat-containing protein chloroplastic	0.893188	0.0153264
P	GO:0009628	response to abiotic stimulus	3.6e-32	728	ZM00001D037192	-1.60538	-4.07687	#N/A	Putative RING zinc finger domain superfamily protein	-0.396795	0.626962
P	GO:0009628	response to abiotic stimulus	3.6e-32	728	ZM00001D044930	-1.48062	-4.07687	#N/A	EF hand family protein	-0.156415	0.937239
P	GO:0009628	response to abiotic stimulus	3.6e-32	728	ZM00001D052079	3.04954	-4.07687	lysine-ketoglutarate reductase/saccharopine dehydrogenase1	Lysine-ketoglutarate reductase/saccharopine dehydrogenase1	0.308609	0.659257
P	GO:0009628	response to abiotic stimulus	3.6e-32	728	ZM00001D049239	-1.43032	-4.07687	adenosyl homocysteine hydrolase1	Adenosylhomocysteinase	-0.913135	0.000339421
P	GO:0009628	response to abiotic stimulus	3.6e-32	728	ZM00001D029274	-4.59912	-4.07687	guaiacol peroxidase2	guaiacol peroxidase2	1.7265	0.00689082
P	GO:0009628	response to abiotic stimulus	3.6e-32	728	ZM00001D015182	-1.46676	-4.07687	#N/A	Bifunctional coenzyme A synthase	-0.851649	0.094269
P	GO:0009628	response to abiotic stimulus	3.6e-32	728	ZM00001D022017	2.42977	-4.07687	auxin amido synthetase8	Probable indole-3-acetic acid-amido synthetase GH3.1	1.60332	0.232697
P	GO:0009628	response to abiotic stimulus	3.6e-32	728	ZM00001D016708	-1.38768	-4.07687	cell wall invertase1	Beta-fructofuranosidase%252C cell wall isozyme	-0.172203	0.418618
P	GO:0009628	response to abiotic stimulus	3.6e-32	728	ZM00001D044153	-1.34347	-4.07687	cytochrome P450 10	cytochrome P450 10	-0.474168	0.217442
P	GO:0009628	response to abiotic stimulus	3.6e-32	728	ZM00001D012571	1.36872	-4.07687	#N/A	aleurone9	-0.0388897	0.985487
P	GO:0009628	response to abiotic stimulus	3.6e-32	728	ZM00001D044156	3.65258	-4.07687	#N/A	cytochrome P450 family 72 subfamily A polypeptide 8	1.15171	1.61818e-11
P	GO:0009628	response to abiotic stimulus	3.6e-32	728	ZM00001D002641	1.01365	-4.07687	#N/A	Transducin/WD40 repeat-like superfamily protein	0.564358	0.231798
P	GO:0009628	response to abiotic stimulus	3.6e-32	728	ZM00001D039730	2.10139	-4.07687	#N/A	Shaggy-related protein kinase alpha	1.60305	0.152369
P	GO:0009628	response to abiotic stimulus	3.6e-32	728	ZM00001D028526	-2.60123	-4.07687	GRAS-transcription factor 61	Scarecrow-like protein 26	-1.4	0.222402
P	GO:0009628	response to abiotic stimulus	3.6e-32	728	ZM00001D052673	-1.48492	-4.07687	colorless2	Chalcone synthase C2	-0.445743	0.277275
P	GO:0009628	response to abiotic stimulus	3.6e-32	728	ZM00001D051001	1.57165	-4.07687	glyceraldehyde-3-phosphate dehydrogenase3	Glyceraldehyde-3-phosphate dehydrogenase 3%252C cytosolic	-0.0517822	0.963439
P	GO:0009628	response to abiotic stimulus	3.6e-32	728	ZM00001D016664	1.65101	-4.07687	0	Chaperone protein ClpD chloroplastic	0.625963	0.230217
P	GO:0009628	response to abiotic stimulus	3.6e-32	728	ZM00001D034665	1.01393	-4.07687	#N/A	NAD-dependent epimerase/dehydratase	0.169057	0.671792
P	GO:0009628	response to abiotic stimulus	3.6e-32	728	ZM00001D032925	-1.01886	-4.07687	#N/A	12-dihydroxy-3-keto-5-methylthiopentene dioxygenase 4	-1.05295	0.125929
P	GO:0009628	response to abiotic stimulus	3.6e-32	728	ZM00001D048688	1.13752	-4.07687	0	UDP-glycosyltransferase 75B1	0.456518	0.152696
P	GO:0009628	response to abiotic stimulus	3.6e-32	728	ZM00001D017604	2.0357	-4.07687	0	Rho GTPase-activating protein 3	0.713949	0.137414
P	GO:0009628	response to abiotic stimulus	3.6e-32	728	ZM00001D034049	-1.5724	-4.07687	cobra-like3	Brittle stalk-2-like protein 3	0.142487	0.727181
P	GO:0009628	response to abiotic stimulus	3.6e-32	728	ZM00001D032789	1.78921	-4.07687	chaperonin2	chaperonin2	0.00298593	0.997704
P	GO:0009628	response to abiotic stimulus	3.6e-32	728	ZM00001D047276	-3.43713	-4.07687	brittle stalk2	brittle stalk2	-0.101808	0.872794
P	GO:0009628	response to abiotic stimulus	3.6e-32	728	ZM00001D006587	-1.30049	-4.07687	#N/A	Chlorophyll a-b binding protein CP29.1 chloroplastic	-0.346982	0.303486
P	GO:0009628	response to abiotic stimulus	3.6e-32	728	ZM00001D021442	-1.49209	-4.07687	NLP-transcription factor 13	Protein NLP2	-0.139104	0.726556
P	GO:0009628	response to abiotic stimulus	3.6e-32	728	ZM00001D049244	-2.8544	-4.07687	#N/A	Putative IQ calmodulin-binding and BAG domain containing family protein	0.0568636	0.984248
P	GO:0009628	response to abiotic stimulus	3.6e-32	728	ZM00001D020552	-1.2123	-4.07687	#N/A	Tetraspanin-7	-0.408417	0.0496339
P	GO:0009628	response to abiotic stimulus	3.6e-32	728	ZM00001D009010	-1.23221	-4.07687	developmentally regulated plasma membrane polypeptide2	Plasma membrane-associated cation-binding protein 1	-0.371853	0.653282
P	GO:0009628	response to abiotic stimulus	3.6e-32	728	ZM00001D034727	-2.54761	-4.07687	polygalacturonase101	Pectin lyase-like superfamily protein	-0.852491	0.0154705
P	GO:0009628	response to abiotic stimulus	3.6e-32	728	ZM00001D020556	-2.00659	-4.07687	0	WAT1-related protein	-1.12635	0.0640741
P	GO:0009628	response to abiotic stimulus	3.6e-32	728	ZM00001D038049	6.18916	-4.07687	lichenase2	Lichenase-2%253B Putative O-Glycosyl hydrolase superfamily protein	1.79931	0.0488684
P	GO:0009628	response to abiotic stimulus	3.6e-32	728	ZM00001D021655	-3.44249	-4.07687	#N/A	WAT1-related protein	-0.947872	0.24078
P	GO:0009628	response to abiotic stimulus	3.6e-32	728	ZM00001D042453	-1.37158	-4.07687	aldolase1	aldolase1	-1.1196	8.02898e-06
P	GO:0009628	response to abiotic stimulus	3.6e-32	728	ZM00001D021653	-2.38861	-4.07687	0	Glucose-6-phosphate/phosphate translocator 2	-1.01514	1.9086e-08
P	GO:0009628	response to abiotic stimulus	3.6e-32	728	ZM00001D044702	1.70941	-4.07687	#N/A	Protein SMAX1-LIKE 3	-1.16484	0.351555
P	GO:0009628	response to abiotic stimulus	3.6e-32	728	ZM00001D018229	-1.17405	-4.07687	#N/A	Adenine nucleotide alpha hydrolases-like superfamily protein	-0.0565771	0.966249
P	GO:0009628	response to abiotic stimulus	3.6e-32	728	ZM00001D030864	1.40144	-4.07687	#N/A	BTB/POZ domain-containing protein NPY2	1.60675	0.0492621
P	GO:0009628	response to abiotic stimulus	3.6e-32	728	ZM00001D037298	4.7554	-4.07687	#N/A	UDP-glycosyltransferase 84A1	#N/A	#N/A
P	GO:0009628	response to abiotic stimulus	3.6e-32	728	ZM00001D034401	1.12125	-4.07687	0	Probable zinc metalloprotease EGY1 chloroplastic	0.887169	0.000408261
P	GO:0009628	response to abiotic stimulus	3.6e-32	728	ZM00001D047573	-1.09873	-4.07687	#N/A	F-box protein	-0.18998	0.829103
P	GO:0009628	response to abiotic stimulus	3.6e-32	728	ZM00001D013319	-1.18057	-4.07687	#N/A	Endoglucanase 25	-0.067339	0.891969
P	GO:0009628	response to abiotic stimulus	3.6e-32	728	ZM00001D021784	-1.26021	-4.07687	0	Chlorophyll a-b binding protein of LHCII type III	-0.155933	0.742388
P	GO:0009628	response to abiotic stimulus	3.6e-32	728	ZM00001D013256	-1.16712	-4.07687	cobra-like4	Brittle stalk-2-like protein 4	-0.215895	0.456514
P	GO:0009628	response to abiotic stimulus	3.6e-32	728	ZM00001D024213	-1.93688	-4.07687	b-box34	B-box type zinc finger family protein	-0.107272	0.878192
P	GO:0009628	response to abiotic stimulus	3.6e-32	728	ZM00001D025619	1.79465	-4.07687	prohibitin2	prohibitin2	0.264082	0.580998
P	GO:0009628	response to abiotic stimulus	3.6e-32	728	ZM00001D012382	-1.33976	-4.07687	#N/A	Adenine nucleotide alpha hydrolases-like superfamily protein	-1.25545	0.0496306
P	GO:0009628	response to abiotic stimulus	3.6e-32	728	ZM00001D036918	-1.03987	-4.07687	Aux/IAA-transcription factor 26	Auxin-responsive protein IAA15	-0.252302	0.413829
P	GO:0009628	response to abiotic stimulus	3.6e-32	728	ZM00001D046935	2.20471	-4.07687	#N/A	cryptochrome 3	0.641655	2.21999e-05
P	GO:0009628	response to abiotic stimulus	3.6e-32	728	ZM00001D009795	-1.20077	-4.07687	cellulose synthase1	Cellulose synthase1	0.191389	0.597971
P	GO:0009628	response to abiotic stimulus	3.6e-32	728	ZM00001D027431	-1.59002	-4.07687	knotted related homeobox1	knotted related homeobox1	-0.196411	0.905657
P	GO:0009628	response to abiotic stimulus	3.6e-32	728	ZM00001D039607	-2.79242	-4.07687	#N/A	UDP-glycosyltransferase 75B1	-0.853151	0.147001
P	GO:0009628	response to abiotic stimulus	3.6e-32	728	ZM00001D008700	-2.58614	-4.07687	vanishing tassel2	vanishing tassel2	-0.785116	0.0153704
P	GO:0009628	response to abiotic stimulus	3.6e-32	728	ZM00001D043383	-4.20903	-4.07687	#N/A	Rop guanine nucleotide exchange factor 9	-3.24028	0.0185615
P	GO:0009628	response to abiotic stimulus	3.6e-32	728	ZM00001D012229	5.95093	-4.07687	amino acid/auxin permease55	Amino acid permease 6	#N/A	#N/A
P	GO:0009628	response to abiotic stimulus	3.6e-32	728	ZM00001D013130	-1.09939	-4.07687	bHLH-transcription factor 60	Transcription factor PIF4	-0.480768	0.113361
P	GO:0009628	response to abiotic stimulus	3.6e-32	728	ZM00001D035999	-2.1456	-4.07687	#N/A	BAG family molecular chaperone regulator 1	0.103025	0.883803
P	GO:0009628	response to abiotic stimulus	3.6e-32	728	ZM00001D012407	2.03655	-4.07687	triose phosphate isomerase5	triose phosphate isomerase5	0.128539	0.940776
P	GO:0009628	response to abiotic stimulus	3.6e-32	728	ZM00001D048526	1.11997	-4.07687	#N/A	Basic transcription factor 3	0.289885	0.56472
P	GO:0009628	response to abiotic stimulus	3.6e-32	728	ZM00001D012401	-1.13838	-4.07687	protein phosphatase homolog4	protein phosphatase homolog4	-0.789725	0.116411
P	GO:0009628	response to abiotic stimulus	3.6e-32	728	ZM00001D051478	-1.71205	-4.07687	histone H4 family2	Histone H4	-0.65301	0.116652
P	GO:0009628	response to abiotic stimulus	3.6e-32	728	ZM00001D011036	-1.35623	-4.07687	0	Legumin-like protein%253B Putative rmlC-like cupins superfamily protein	-0.532211	0.138643
P	GO:0009628	response to abiotic stimulus	3.6e-32	728	ZM00001D035937	2.01269	-4.07687	0	Chaperonin 60 subunit beta 2 chloroplastic	1.45067	3.44166e-13
P	GO:0009628	response to abiotic stimulus	3.6e-32	728	ZM00001D012791	-2.38078	-4.07687	BURP domain-containing protein-RD22-like1	BURP domain protein RD22	-0.758152	0.12892
P	GO:0009628	response to abiotic stimulus	3.6e-32	728	ZM00001D015007	1.75143	-4.07687	#N/A	Glutamate receptor 3.3	0.751523	0.629789
P	GO:0009628	response to abiotic stimulus	3.6e-32	728	ZM00001D047694	-1.90749	-4.07687	#N/A	Glycosyltransferase 5	0.900204	0.215874
P	GO:0009628	response to abiotic stimulus	3.6e-32	728	ZM00001D046422	1.85884	-4.07687	brassinosteroid catabolism2	Cytochrome P450 734A1	-0.230325	0.8679
P	GO:0009628	response to abiotic stimulus	3.6e-32	728	ZM00001D033765	3.64903	-4.07687	#N/A	Mitogen-activated protein kinase kinase 9	#N/A	#N/A
P	GO:0009628	response to abiotic stimulus	3.6e-32	728	ZM00001D009156	1.08167	-4.07687	#N/A	Protein ABC transporter 1 mitochondrial	-0.0308691	0.945625
P	GO:0009628	response to abiotic stimulus	3.6e-32	728	ZM00001D052253	1.20759	-4.07687	#N/A	F-box/kelch-repeat protein SKIP11	-0.14	0.875662
P	GO:0009628	response to abiotic stimulus	3.6e-32	728	ZM00001D002848	-1.0676	-4.07687	#N/A	(+)-neomenthol dehydrogenase	-0.599231	0.0247569
P	GO:0009628	response to abiotic stimulus	3.6e-32	728	ZM00001D039453	1.61105	-4.07687	0	3-epi-6-deoxocathasterone 23-monooxygenase	0.895225	0.0393837
P	GO:0009628	response to abiotic stimulus	3.6e-32	728	ZM00001D007267	-1.14502	-4.07687	light harvesting chlorophyll a/b binding protein5	light harvesting chlorophyll a/b binding protein5	-0.141714	0.74095
P	GO:0009628	response to abiotic stimulus	3.6e-32	728	ZM00001D029350	3.11983	-4.07687	#N/A	3-ketoacyl-CoA synthase	-1.57703	0.573899
P	GO:0009628	response to abiotic stimulus	3.6e-32	728	ZM00001D043090	5.79528	-4.07687	skewed root growth similar1	SKU5 similar 13	#N/A	#N/A
P	GO:0009628	response to abiotic stimulus	3.6e-32	728	ZM00001D037835	-1.86453	-4.07687	#N/A	Pollen allergen Phl p 11	-0.646736	0.518929
P	GO:0009628	response to abiotic stimulus	3.6e-32	728	ZM00001D014029	-1.24133	-4.07687	#N/A	myb domain protein 15	0.397332	0.708875
P	GO:0009628	response to abiotic stimulus	3.6e-32	728	ZM00001D006257	1.13034	-4.07687	phospholipase D10	phospholipase D10	0.927595	0.116652
P	GO:0009628	response to abiotic stimulus	3.6e-32	728	ZM00001D049059	-2.15441	-4.07687	alcohol dehydrogenase2	alcohol dehydrogenase2	-0.826596	0.00662124
P	GO:0009628	response to abiotic stimulus	3.6e-32	728	ZM00001D025333	-2.32405	-4.07687	#N/A	Arogenate dehydratase/prephenate dehydratase 6 chloroplastic	0.524648	0.510615
P	GO:0009628	response to abiotic stimulus	3.6e-32	728	ZM00001D012929	1.07415	-4.07687	0	Receptor protein kinase TMK1	0.542031	0.0664915
P	GO:0009628	response to abiotic stimulus	3.6e-32	728	ZM00001D012922	1.62656	-4.07687	RNA helicase3	RNA helicase3	1.10922	4.37327e-19
P	GO:0009628	response to abiotic stimulus	3.6e-32	728	ZM00001D039194	1.02522	-4.07687	Sigma70-like-transcription factor 8	RNA polymerase sigma factor sigE chloroplastic/mitochondrial	0.675166	0.00038022
P	GO:0009628	response to abiotic stimulus	3.6e-32	728	ZM00001D017199	2.35842	-4.07687	temperature-induced lipocalin1	Temperature-induced lipocalin-1	0.509661	0.0581851
P	GO:0009628	response to abiotic stimulus	3.6e-32	728	ZM00001D008841	2.78059	-4.07687	heat shock protein18c	17.8 kDa class II heat shock protein	0.251564	0.890215
P	GO:0009628	response to abiotic stimulus	3.6e-32	728	ZM00001D012539	-1.53305	-4.07687	0	Protein RETICULATA-RELATED 3 chloroplastic	-0.613654	0.0175526
P	GO:0009628	response to abiotic stimulus	3.6e-32	728	ZM00001D052738	-1.40414	-4.07687	HSF-transcription factor 7	Heat stress transcription factor B-2b	-0.264577	0.803718
P	GO:0009628	response to abiotic stimulus	3.6e-32	728	ZM00001D031736	1.49319	-4.07687	HSF-transcription factor 8	Heat shock factor protein 7	-0.352273	0.808958
P	GO:0009628	response to abiotic stimulus	3.6e-32	728	ZM00001D016912	1.13891	-4.07687	#N/A	0	0.674238	0.0562655
P	GO:0009628	response to abiotic stimulus	3.6e-32	728	ZM00001D052733	-3.00326	-4.07687	#N/A	BAG family molecular chaperone regulator 1	0.365957	0.682968
P	GO:0009628	response to abiotic stimulus	3.6e-32	728	ZM00001D052731	-1.50566	-4.07687	#N/A	Pyridoxal phosphate (PLP)-dependent transferases superfamily protein	-0.329624	0.360485
P	GO:0009628	response to abiotic stimulus	3.6e-32	728	ZM00001D030644	3.46644	-4.07687	MYB-transcription factor 100	MYB-transcription factor 100	0.553754	0.727647
P	GO:0009628	response to abiotic stimulus	3.6e-32	728	ZM00001D028562	-1.19137	-4.07687	fructose bisphosphatase2	Fructose-1%252C6-bisphosphatase	-0.648308	0.00600455
P	GO:0009628	response to abiotic stimulus	3.6e-32	728	ZM00001D003265	1.20142	-4.07687	#N/A	Topoisomerase-like protein	-0.0729082	0.880041
P	GO:0009628	response to abiotic stimulus	3.6e-32	728	ZM00001D040265	-1.2135	-4.07687	glycerol-3-phosphate acyltransferase5	Glycerol-3-phosphate acyltransferase 1	0.120754	0.883803
P	GO:0009628	response to abiotic stimulus	3.6e-32	728	ZM00001D027757	-1.80741	-4.07687	HSF-transcription factor 13	Heat stress transcription factor A-6b	-0.0938345	0.955074
P	GO:0009628	response to abiotic stimulus	3.6e-32	728	ZM00001D041853	-2.85367	-4.07687	myb transcription factor8	myb transcription factor8	-2.21345	3.20505e-12
P	GO:0009628	response to abiotic stimulus	3.6e-32	728	ZM00001D017645	-2.02913	-4.07687	#N/A	RING-H2 finger protein ATL80	0.290744	0.782748
P	GO:0009628	response to abiotic stimulus	3.6e-32	728	ZM00001D039175	1.15392	-4.07687	#N/A	alpha/beta-Hydrolases superfamily protein	-0.478309	0.495587
P	GO:0009628	response to abiotic stimulus	3.6e-32	728	ZM00001D023314	-1.49216	-4.07687	0	Putative phototropic-resoponsive NPH3 family protein	-0.155843	0.681675
P	GO:0009628	response to abiotic stimulus	3.6e-32	728	ZM00001D011889	-1.67847	-4.07687	hexokinase9	hexokinase9	-0.553427	0.554912
P	GO:0009628	response to abiotic stimulus	3.6e-32	728	ZM00001D017767	-1.20001	-4.07687	#N/A	Lipid phosphate phosphatase epsilon 2 chloroplastic	-0.425341	0.153681
P	GO:0009628	response to abiotic stimulus	3.6e-32	728	ZM00001D042809	-1.45749	-4.07687	auxin transporter-like1	Auxin transporter-like protein 1	-0.105328	0.823854
P	GO:0009628	response to abiotic stimulus	3.6e-32	728	ZM00001D028366	-1.29476	-4.07687	#N/A	Type IV inositol polyphosphate 5-phosphatase 9	-0.494964	0.46277
P	GO:0009628	response to abiotic stimulus	3.6e-32	728	ZM00001D046834	-3.08083	-4.07687	#N/A	Low temperature and salt responsive protein	-2.17499	0.113594
P	GO:0009628	response to abiotic stimulus	3.6e-32	728	ZM00001D007188	-2.22594	-4.07687	EIL-transcription factor 2	ETHYLENE INSENSITIVE 3-like 2 protein	0.580519	0.334575
P	GO:0009628	response to abiotic stimulus	3.6e-32	728	ZM00001D014090	2.06822	-4.07687	chaperonin 1	chaperonin 1	-0.208503	0.554359
P	GO:0009628	response to abiotic stimulus	3.6e-32	728	ZM00001D047238	1.44296	-4.07687	0	Probable inactive heme oxygenase 2 chloroplastic	0.806161	0.00110234
P	GO:0009628	response to abiotic stimulus	3.6e-32	728	ZM00001D028074	-1.0799	-4.07687	GNAT-transcription factor 2	HLS1	-0.222289	0.662236
P	GO:0009628	response to abiotic stimulus	3.6e-32	728	ZM00001D017880	-1.1989	-4.07687	amino acid/auxin permease36	Probable amino acid permease 7	-0.0389618	0.948915
P	GO:0009628	response to abiotic stimulus	3.6e-32	728	ZM00001D018157	1.03075	-4.07687	light harvesting complex a/b protein4	light harvesting complex a/b protein4	0.42571	0.204044
P	GO:0009628	response to abiotic stimulus	3.6e-32	728	ZM00001D012036	-1.5036	-4.07687	sucrose phosphate synthase1	Sucrose-phosphate synthase	-0.18266	0.625093
P	GO:0009628	response to abiotic stimulus	3.6e-32	728	ZM00001D028931	-1.471	-4.07687	galactinol synthase1	galactinol synthase1	-0.253372	0.325193
P	GO:0009628	response to abiotic stimulus	3.6e-32	728	ZM00001D009608	-1.29999	-4.07687	3-ketoacyl-CoA synthase1	3-ketoacyl-CoA synthase	-0.306563	0.320054
P	GO:0009628	response to abiotic stimulus	3.6e-32	728	ZM00001D002901	2.77778	-4.07687	peroxidase15	Peroxidase 12	0.130082	0.915382
P	GO:0009628	response to abiotic stimulus	3.6e-32	728	ZM00001D053739	1.73598	-4.07687	#N/A	Heptahelical transmembrane protein 2	0.388535	0.406705
P	GO:0009628	response to abiotic stimulus	3.6e-32	728	ZM00001D013610	1.79273	-4.07687	#N/A	Osmotin-like protein OSM34	0.601151	0.386471
P	GO:0009628	response to abiotic stimulus	3.6e-32	728	ZM00001D031213	-1.80694	-4.07687	#N/A	LigA	-0.669436	0.000813569
P	GO:0009628	response to abiotic stimulus	3.6e-32	728	ZM00001D042140	2.45369	-4.07687	glucan endo-1,3-beta-glucosidase homolog2	Beta-1%252C3-glucanase	-0.254065	0.869053
P	GO:0009628	response to abiotic stimulus	3.6e-32	728	ZM00001D013615	-1.2234	-4.07687	#N/A	Expressed protein%3B protein	-0.610827	0.214286
P	GO:0009628	response to abiotic stimulus	3.6e-32	728	ZM00001D021615	-1.35432	-4.07687	cysteine protease4	Cathepsin B-like cysteine proteinase 3	-0.501458	0.0583012
P	GO:0009628	response to abiotic stimulus	3.6e-32	728	ZM00001D037492	-2.42265	-4.07687	vacuolar proton pump homolog1	Pyrophosphate-energized vacuolar membrane proton pump 1	0.127358	0.851392
P	GO:0009628	response to abiotic stimulus	3.6e-32	728	ZM00001D044808	-1.06728	-4.07687	#N/A	RING-H2 finger protein ATL46	-0.858576	0.00540049
P	GO:0009628	response to abiotic stimulus	3.6e-32	728	ZM00001D037495	-1.17304	-4.07687	0	Major facilitator superfamily protein	-0.710662	7.04313e-05
P	GO:0009628	response to abiotic stimulus	3.6e-32	728	ZM00001D011881	-1.26221	-4.07687	GRAS-transcription factor 2	Scarecrow-like protein 3	-0.743146	0.499278
P	GO:0009628	response to abiotic stimulus	3.6e-32	728	ZM00001D032994	1.38229	-4.07687	#N/A	Probable mannan synthase 7	1.0813	0.0540721
P	GO:0009628	response to abiotic stimulus	3.6e-32	728	ZM00001D045513	-1.82137	-4.07687	#N/A	BAG family molecular chaperone regulator 1	-0.104738	0.856985
P	GO:0009628	response to abiotic stimulus	3.6e-32	728	ZM00001D027425	-1.1223	-4.07687	agamous-like6	agamous-like6	-0.415398	0.348627
P	GO:0009628	response to abiotic stimulus	3.6e-32	728	ZM00001D016755	-2.5147	-4.07687	Trihelix-transcription factor 42	0	-0.149024	0.818065
P	GO:0009628	response to abiotic stimulus	3.6e-32	728	ZM00001D024258	1.39145	-4.07687	#N/A	Probable 2-oxoacid dependent dioxygenase	0.31348	0.477083
P	GO:0009628	response to abiotic stimulus	3.6e-32	728	ZM00001D027877	-2.07269	-4.07687	big grain1 homolog1	0	-0.0649827	0.954267
P	GO:0009628	response to abiotic stimulus	3.6e-32	728	ZM00001D023559	-1.51999	-4.07687	0	Fructose-bisphosphate aldolase	-0.558779	0.0143469
P	GO:0009628	response to abiotic stimulus	3.6e-32	728	ZM00001D016697	-1.73495	-4.07687	0	Germin-like protein subfamily 3 member 2	0.0655748	0.934825
P	GO:0009628	response to abiotic stimulus	3.6e-32	728	ZM00001D006677	-1.32903	-4.07687	BZR-transcription factor 7	Protein BRASSINAZOLE-RESISTANT 1	0.563516	0.581474
P	GO:0009628	response to abiotic stimulus	3.6e-32	728	ZM00001D021906	-1.02777	-4.07687	light harvesting complex A2	Chlorophyll a-b binding protein	-0.339725	0.127068
P	GO:0009628	response to abiotic stimulus	3.6e-32	728	ZM00001D019759	1.06117	-4.07687	#N/A	ACT domain-containing protein ACR10	0.422821	0.0548194
P	GO:0009628	response to abiotic stimulus	3.6e-32	728	ZM00001D047302	1.43224	-4.07687	0	Putative chaperone clbp family protein	-0.314599	0.439343
P	GO:0009628	response to abiotic stimulus	3.6e-32	728	ZM00001D020670	-2.17054	-4.07687	Homeobox-transcription factor 11	Homeobox-leucine zipper protein HAT3	-0.860809	0.00340351
P	GO:0009628	response to abiotic stimulus	3.6e-32	728	ZM00001D010399	1.56448	-4.07687	WRKY-transcription factor 92	Putative WRKY DNA-binding domain superfamily protein isoform 1%253B Putative WRKY DNA-binding domain superfamily protein isoform 2	0.957475	1.29801e-06
P	GO:0009628	response to abiotic stimulus	3.6e-32	728	ZM00001D021901	1.02092	-4.07687	stress-induced protein1	stress-induced protein1	0.091661	0.944009
P	GO:0009628	response to abiotic stimulus	3.6e-32	728	ZM00001D026586	-3.54115	-4.07687	polyamine oxidase4	Lysine-specific histone demethylase 1	-1.116	4.88319e-05
P	GO:0009628	response to abiotic stimulus	3.6e-32	728	ZM00001D002590	-6.51079	-4.07687	#N/A	Nitrilase-associated protein	-3.73275	0.0524499
P	GO:0009628	response to abiotic stimulus	3.6e-32	728	ZM00001D031325	2.75829	-4.07687	heat shock protein8	25.3 kDa heat shock protein chloroplastic	0.600491	0.306965
P	GO:0009628	response to abiotic stimulus	3.6e-32	728	ZM00001D047736	-3.88118	-4.07687	asparagine synthetase4	asparagine synthetase4	-3.76221	3.71514e-05
P	GO:0009628	response to abiotic stimulus	3.6e-32	728	ZM00001D051439	1.05269	-4.07687	C2C2-Dof-transcription factor 17	Dof zinc finger protein DOF2.5	0.230039	0.650308
P	GO:0009628	response to abiotic stimulus	3.6e-32	728	ZM00001D033931	-1.22381	-4.07687	alcohol dehydrogenase1	Alcohol dehydrogenase 1	-0.427905	0.515495
P	GO:0009628	response to abiotic stimulus	3.6e-32	728	ZM00001D017941	1.63302	-4.07687	3-ketoacyl-CoA synthase gl4b	3-ketoacyl-CoA synthase 5	0.611896	0.271235
P	GO:0009628	response to abiotic stimulus	3.6e-32	728	ZM00001D007045	-2.60465	-4.07687	0	Glycoprotein membrane precursor GPI-anchored	0.195596	0.721252
P	GO:0009628	response to abiotic stimulus	3.6e-32	728	ZM00001D011919	-1.24651	-4.07687	#N/A	Src2-like protein	-0.421089	0.133101
P	GO:0009628	response to abiotic stimulus	3.6e-32	728	ZM00001D013507	1.64104	-4.07687	heat shock protein70-17	Heat shock 70 kDa protein 6 chloroplastic	-0.430743	0.240001
P	GO:0009628	response to abiotic stimulus	3.6e-32	728	ZM00001D011446	1.18176	-4.07687	#N/A	NAD(P)-binding Rossmann-fold superfamily protein	0.220245	0.882807
P	GO:0009628	response to abiotic stimulus	3.6e-32	728	ZM00001D038574	-1.00626	-4.07687	bZIP-transcription factor 73	Basic leucine zipper 24	-0.157218	0.719742
P	GO:0009628	response to abiotic stimulus	3.6e-32	728	ZM00001D038577	-1.18287	-4.07687	#N/A	Probable glucan endo-13-beta-glucosidase BG1	-0.0590072	0.947401
P	GO:0009628	response to abiotic stimulus	3.6e-32	728	ZM00001D038576	1.61138	-4.07687	#N/A	Calcium-transporting ATPase 4 plasma membrane-type	0.610974	0.0102879
P	GO:0009628	response to abiotic stimulus	3.6e-32	728	ZM00001D019994	-2.43803	-4.07687	#N/A	Fasciclin-like arabinogalactan protein 2	0.417359	0.830299
P	GO:0009628	response to abiotic stimulus	3.6e-32	728	ZM00001D002436	4.11993	-4.07687	alternative oxidase2	alternative oxidase2	-0.60429	0.0447768
P	GO:0009628	response to abiotic stimulus	3.6e-32	728	ZM00001D053307	-4.4005	-4.07687	#N/A	Rop guanine nucleotide exchange factor 9	-1.25318	0.254324
P	GO:0009628	response to abiotic stimulus	3.6e-32	728	ZM00001D043271	1.56561	-4.07687	#N/A	BTB/POZ domain-containing protein	0.536631	0.615937
P	GO:0009628	response to abiotic stimulus	3.6e-32	728	ZM00001D046961	-1.72134	-4.07687	VQ motif-transcription factor53	VQ motif family protein	-0.148895	0.779473
P	GO:0009628	response to abiotic stimulus	3.6e-32	728	ZM00001D046786	-1.00709	-4.07687	0	Photosystem I chlorophyll a/b-binding protein 3-1 chloroplastic	-0.290509	0.372766
P	GO:0009628	response to abiotic stimulus	3.6e-32	728	ZM00001D030851	1.20854	-4.07687	0	Cytochrome P450 CYP81N5	0.0944153	0.946088
P	GO:0009628	response to abiotic stimulus	3.6e-32	728	ZM00001D005812	1.59341	-4.07687	0	sterile alpha motif (SAM) domain-containing protein	0.483343	0.038477
P	GO:0009628	response to abiotic stimulus	3.6e-32	728	ZM00001D006036	1.91001	-4.07687	heat shock protein70-5	Heat shock 70 kDa protein 9 mitochondrial	0.000169391	0.999526
P	GO:0009628	response to abiotic stimulus	3.6e-32	728	ZM00001D005250	-2.11722	-4.07687	cellulose synthase9	Cellulose synthase A catalytic subunit 3 [UDP-forming]	0.00984276	0.991096
P	GO:0009628	response to abiotic stimulus	3.6e-32	728	ZM00001D037659	-1.41643	-4.07687	#N/A	Phosphoenolpyruvate/phosphate translocator 2 chloroplastic	-0.0175802	0.990265
P	GO:0009628	response to abiotic stimulus	3.6e-32	728	ZM00001D028588	3.01824	-4.07687	#N/A	Fes1B	-0.0518427	0.978493
P	GO:0009628	response to abiotic stimulus	3.6e-32	728	ZM00001D024953	1.22751	-4.07687	#N/A	Protein BREAST CANCER SUSCEPTIBILITY 2 homolog B	0.606453	0.361011
P	GO:0009628	response to abiotic stimulus	3.6e-32	728	ZM00001D037653	3.46238	-4.07687	chitinase26	Xylanase inhibitor protein 1	2.64338	4.59262e-08
P	GO:0009628	response to abiotic stimulus	3.6e-32	728	ZM00001D047017	-1.81916	-4.07687	bHLH-transcription factor 91	Putative HLH DNA-binding domain superfamily protein	0.10671	0.894068
P	GO:0009628	response to abiotic stimulus	3.6e-32	728	ZM00001D051138	-1.21264	-4.07687	#N/A	Glycolipid transfer protein 1	-0.152444	0.684323
P	GO:0009628	response to abiotic stimulus	3.6e-32	728	ZM00001D009589	-1.50384	-4.07687	light harvesting chlorophyll a/b binding protein3	Chlorophyll a-b binding protein M9%252C chloroplastic	-0.0615463	0.915875
P	GO:0009628	response to abiotic stimulus	3.6e-32	728	ZM00001D033339	-1.30523	-4.07687	SnRK2 serine threonine protein kinase9	Serine/threonine-protein kinase SRK2E	-0.574839	0.0689153
P	GO:0009628	response to abiotic stimulus	3.6e-32	728	ZM00001D034875	2.82875	-4.07687	phospholipase C9	Non-specific phospholipase C4	2.44707	0.086021
P	GO:0009628	response to abiotic stimulus	3.6e-32	728	ZM00001D034877	-4.90576	-4.07687	#N/A	Protein BREVIS RADIX	#N/A	#N/A
P	GO:0009628	response to abiotic stimulus	3.6e-32	728	ZM00001D026154	1.23078	-4.07687	0	Glutathione peroxidase	-0.146553	0.896559
P	GO:0009628	response to abiotic stimulus	3.6e-32	728	ZM00001D034718	-1.77526	-4.07687	SPX domain-containing membrane protein3	SPX domain-containing protein 4	-1.18713	0.00330032
P	GO:0009628	response to abiotic stimulus	3.6e-32	728	ZM00001D046942	-1.40342	-4.07687	#N/A	Fructose-1%252C6-bisphosphatase	-0.488087	0.110329
P	GO:0009628	response to abiotic stimulus	3.6e-32	728	ZM00001D009762	-1.30874	-4.07687	#N/A	DCD (Development and Cell Death) domain protein	-0.390339	0.168995
P	GO:0009628	response to abiotic stimulus	3.6e-32	728	ZM00001D014341	-1.91021	-4.07687	0	Peroxidase 53	-0.0786297	0.903881
P	GO:0009628	response to abiotic stimulus	3.6e-32	728	ZM00001D041991	1.13021	-4.07687	invertase cell wall8	Beta-fructofuranosidase insoluble isoenzyme CWINV3	0.705937	0.00559245
P	GO:0009628	response to abiotic stimulus	3.6e-32	728	ZM00001D011285	-2.68396	-4.07687	light harvesting chlorophyll a/b binding protein10	photosystem II light harvesting complex gene B1B2	-0.36862	0.395318
P	GO:0009628	response to abiotic stimulus	3.6e-32	728	ZM00001D023802	1.3798	-4.07687	heat shock protein70-22	Heat shock 70 kDa protein 6 chloroplastic	0.650238	0.00159361
P	GO:0009628	response to abiotic stimulus	3.6e-32	728	ZM00001D020827	1.99986	-4.07687	#N/A	Heat shock protein 90-5 chloroplastic	0.827866	0.00152388
P	GO:0009628	response to abiotic stimulus	3.6e-32	728	ZM00001D042209	3.40313	-4.07687	#N/A	methyl esterase 10	-0.393253	0.770831
P	GO:0009628	response to abiotic stimulus	3.6e-32	728	ZM00001D049485	-4.06554	-4.07687	CCAAT-DR1-transcription factor 5	Nuclear transcription factor Y subunit B-3	-1.46509	0.00854088
P	GO:0009628	response to abiotic stimulus	3.6e-32	728	ZM00001D013162	1.25382	-4.07687	#N/A	Leucine-rich repeat receptor-like serine/threonine-protein kinase BAM3	0.795282	0.00904291
P	GO:0009628	response to abiotic stimulus	3.6e-32	728	ZM00001D018326	-1.4157	-4.07687	MAP kinase kinase4	MAP kinase kinase4	-0.200641	0.627956
P	GO:0009628	response to abiotic stimulus	3.6e-32	728	ZM00001D043592	1.11152	-4.07687	#N/A	SPA1-related 3	0.672306	0.0843493
P	GO:0009628	response to abiotic stimulus	3.6e-32	728	ZM00001D043595	1.0237	-4.07687	0	Regulator of chromosome condensation (RCC1) family protein	0.654794	7.74631e-05
P	GO:0009628	response to abiotic stimulus	3.6e-32	728	ZM00001D044640	4.58543	-4.07687	0	Probable peptide/nitrate transporter	4.42405	0.0177404
P	GO:0009628	response to abiotic stimulus	3.6e-32	728	ZM00001D018752	-1.13637	-4.07687	#N/A	Leucine-rich repeat receptor-like serine/threonine-protein kinase BAM1	0.366913	0.594466
P	GO:0009628	response to abiotic stimulus	3.6e-32	728	ZM00001D008749	1.91353	-4.07687	barren inflorescence1	barren inflorescence1	0.83065	0.265397
P	GO:0009628	response to abiotic stimulus	3.6e-32	728	ZM00001D010521	-1.06427	-4.07687	#N/A	Flavonoid 3'-monooxygenase	-0.42239	0.437619
P	GO:0009628	response to abiotic stimulus	3.6e-32	728	ZM00001D022608	-2.35905	-4.07687	#N/A	Aquaporin PIP2-2	-0.796407	0.144275
P	GO:0009605	response to external stimulus	1e-19	531	ZM00001D010662	1.6968	-6.37926	SNF1-related protein kinase regulatory subunit beta1	SNF1-related protein kinase regulatory subunit beta-1	0.492527	0.191199
P	GO:0009605	response to external stimulus	1e-19	531	ZM00001D039039	-2.37412	-6.37926	0	Cold-regulated 413 inner membrane protein 2 chloroplastic	0.763228	0.671575
P	GO:0009605	response to external stimulus	1e-19	531	ZM00001D040144	1.19511	-6.37926	#N/A	HD domain-containing metal-dependent phosphohydrolase family protein	0.566205	0.437086
P	GO:0009605	response to external stimulus	1e-19	531	ZM00001D040148	-2.67482	-6.37926	bHLH-transcription factor 76	basic helix-loop-helix (bHLH) DNA-binding superfamily protein	0.682347	0.597377
P	GO:0009605	response to external stimulus	1e-19	531	ZM00001D002896	-1.0709	-6.37926	TUB-transcription factor 4	TUB-transcription factor 4	-0.179676	0.597277
P	GO:0009605	response to external stimulus	1e-19	531	ZM00001D045304	1.07139	-6.37926	#N/A	HXXXD-type acyl-transferase family protein	0.283076	0.592801
P	GO:0009605	response to external stimulus	1e-19	531	ZM00001D019400	-2.8206	-6.37926	#N/A	PVR3-like protein	-1.19877	0.0275211
P	GO:0009605	response to external stimulus	1e-19	531	ZM00001D011217	-1.6248	-6.37926	#N/A	Late embryogenesis abundant (LEA) hydroxyproline-rich glycoprotein family	-0.714383	0.206115
P	GO:0009605	response to external stimulus	1e-19	531	ZM00001D048531	2.05453	-6.37926	#N/A	DEAD-box ATP-dependent RNA helicase 50	1.2026	2.53323e-13
P	GO:0009605	response to external stimulus	1e-19	531	ZM00001D018032	-3.50368	-6.37926	#N/A	Probable mannan synthase 7	-1.75803	0.456514
P	GO:0009605	response to external stimulus	1e-19	531	ZM00001D002802	-2.75747	-6.37926	#N/A	Leucine-rich repeat receptor protein kinase EXS	-0.595106	0.165885
P	GO:0009605	response to external stimulus	1e-19	531	ZM00001D022516	-1.64904	-6.37926	#N/A	Stress responsive protein	-0.764807	0.000592268
P	GO:0009605	response to external stimulus	1e-19	531	ZM00001D016301	-2.04938	-6.37926	#N/A	Inorganic pyrophosphatase 1	-0.500059	0.339763
P	GO:0009605	response to external stimulus	1e-19	531	ZM00001D016901	-1.49395	-6.37926	#N/A	E3 ubiquitin-protein ligase ATL6	-0.657218	0.362745
P	GO:0009605	response to external stimulus	1e-19	531	ZM00001D032481	-3.40126	-6.37926	#N/A	0	-1.03278	0.013323
P	GO:0009605	response to external stimulus	1e-19	531	ZM00001D011746	2.0173	-6.37926	#N/A	SPA1-related 3	1.21977	5.55551e-08
P	GO:0009605	response to external stimulus	1e-19	531	ZM00001D052066	-1.40092	-6.37926	#N/A	Mitogen-activated protein kinase kinase 5	-0.687902	0.084249
P	GO:0009605	response to external stimulus	1e-19	531	ZM00001D052064	4.42422	-6.37926	#N/A	Glutamate receptor 2.7	#N/A	#N/A
P	GO:0009605	response to external stimulus	1e-19	531	ZM00001D016719	-2.68893	-6.37926	#N/A	U-box domain-containing protein 29	-0.178013	0.853009
P	GO:0009605	response to external stimulus	1e-19	531	ZM00001D029506	-4.56148	-6.37926	LBD-transcription factor 5	LOB domain-containing protein 42	-3.96374	0.0887846
P	GO:0009605	response to external stimulus	1e-19	531	ZM00001D027722	-1.54607	-6.37926	narrow odd dwarf1	Cell number regulator 13	-0.488849	0.439308
P	GO:0009605	response to external stimulus	1e-19	531	ZM00001D029460	-3.57477	-6.37926	SPX domain-containing membrane protein7	Ids4-like protein	-2.13723	0.0421258
P	GO:0009605	response to external stimulus	1e-19	531	ZM00001D047340	-1.19248	-6.37926	0	Allene oxide cyclase 3 chloroplastic	0.0455169	0.925287
P	GO:0009605	response to external stimulus	1e-19	531	ZM00001D048329	1.06642	-6.37926	0	ABC transporter C family member 3	0.341945	0.536149
P	GO:0009605	response to external stimulus	1e-19	531	ZM00001D045398	-2.24939	-6.37926	Homeobox-transcription factor 77	Putative homeobox DNA-binding and leucine zipper domain family protein	-1.10203	0.00730294
P	GO:0009605	response to external stimulus	1e-19	531	ZM00001D001976	-7.5479	-6.37926	#N/A	Protein NRT1/ PTR FAMILY 2.13	-1.91099	0.401338
P	GO:0009605	response to external stimulus	1e-19	531	ZM00001D005748	-2.57967	-6.37926	calcineurin B-like-interacting protein kinase16	CIPK-like protein 1	-1.30101	1.31227e-11
P	GO:0009605	response to external stimulus	1e-19	531	ZM00001D012147	-3.18073	-6.37926	#N/A	Galactolipase DONGLE chloroplastic	-0.776925	0.439703
P	GO:0009605	response to external stimulus	1e-19	531	ZM00001D025977	-1.04447	-6.37926	yellow stripe-like transporter3	Metal-nicotianamine transporter YSL2	-0.320983	0.25395
P	GO:0009605	response to external stimulus	1e-19	531	ZM00001D021828	1.08553	-6.37926	0	Exocyst complex component EXO84C	0.0875006	0.910602
P	GO:0009605	response to external stimulus	1e-19	531	ZM00001D013542	-2.01654	-6.37926	argonaute108	argonaute108	1.26524	0.376579
P	GO:0009605	response to external stimulus	1e-19	531	ZM00001D004957	-2.12058	-6.37926	#N/A	Cytochrome P450 90A1	-0.0977431	0.945897
P	GO:0009605	response to external stimulus	1e-19	531	ZM00001D013231	2.63482	-6.37926	#N/A	cytochrome P450 family 81 subfamily D polypeptide 8	-0.012137	0.998333
P	GO:0009605	response to external stimulus	1e-19	531	ZM00001D024903	2.63689	-6.37926	heat shock protein, 90 kDa	heat shock protein 90 kDa	-0.0445047	0.972388
P	GO:0009605	response to external stimulus	1e-19	531	ZM00001D012322	4.18418	-6.37926	cytochrome P-450 26	cytochrome P450 family 81 subfamily D polypeptide 8	1.16789	0.0024919
P	GO:0009605	response to external stimulus	1e-19	531	ZM00001D031653	-1.45075	-6.37926	glycerophosphodiester phosphodiesterase3	Glycerophosphodiester phosphodiesterase GDPD2	-0.952151	0.0811141
P	GO:0009605	response to external stimulus	1e-19	531	ZM00001D052018	1.15547	-6.37926	DBP-transcription factor 1	Probable protein phosphatase 2C 22	0.693611	0.0483444
P	GO:0009605	response to external stimulus	1e-19	531	ZM00001D002476	-1.18358	-6.37926	MYB-transcription factor 13	myb domain protein 58	0.343754	0.687115
P	GO:0009605	response to external stimulus	1e-19	531	ZM00001D030958	-2.00195	-6.37926	#N/A	TRAF-like superfamily protein	-0.480957	0.662603
P	GO:0009605	response to external stimulus	1e-19	531	ZM00001D015126	-1.69296	-6.37926	#N/A	response to low sulfur 3	-0.716921	0.10075
P	GO:0009605	response to external stimulus	1e-19	531	ZM00001D009295	2.05348	-6.37926	potassium high-affinity transporter3	Potassium transporter 4	-0.0195867	0.987648
P	GO:0009605	response to external stimulus	1e-19	531	ZM00001D003559	-1.36982	-6.37926	ferric-chelate reductase2	Ferric reduction oxidase 7 chloroplastic	-0.395803	0.200049
P	GO:0009605	response to external stimulus	1e-19	531	ZM00001D012261	-1.82471	-6.37926	ammonium transporter7	Ammonium transporter 2	-0.588639	0.580691
P	GO:0009605	response to external stimulus	1e-19	531	ZM00001D010687	-4.83481	-6.37926	#N/A	Protein kinase superfamily protein	#N/A	#N/A
P	GO:0009605	response to external stimulus	1e-19	531	ZM00001D037751	-1.52626	-6.37926	0	Late embryogenesis abundant (LEA) hydroxyproline-rich glycoprotein family	-0.14632	0.782748
P	GO:0009605	response to external stimulus	1e-19	531	ZM00001D033079	-1.26489	-6.37926	#N/A	GDSL esterase/lipase	-0.407473	0.0687555
P	GO:0009605	response to external stimulus	1e-19	531	ZM00001D039453	1.61105	-6.37926	0	3-epi-6-deoxocathasterone 23-monooxygenase	0.895225	0.0393837
P	GO:0009605	response to external stimulus	1e-19	531	ZM00001D032179	-4.60132	-6.37926	MYB-transcription factor 33	Transcription factor MYB30	#N/A	#N/A
P	GO:0009605	response to external stimulus	1e-19	531	ZM00001D048925	-2.23952	-6.37926	0	Hydroquinone glucosyltransferase	-0.993364	0.0180429
P	GO:0009605	response to external stimulus	1e-19	531	ZM00001D046334	-1.72086	-6.37926	cytochrome P450 9	cytochrome P450 9	-0.142914	0.596938
P	GO:0009605	response to external stimulus	1e-19	531	ZM00001D034188	1.03234	-6.37926	#N/A	Cold-regulated 413 plasma membrane protein 2	-0.127732	0.84241
P	GO:0009605	response to external stimulus	1e-19	531	ZM00001D003006	-1.46731	-6.37926	plasma membrane intrinsic protein2	Aquaporin PIP2-5	-0.914309	4.72083e-06
P	GO:0009605	response to external stimulus	1e-19	531	ZM00001D054067	-1.29201	-6.37926	hydroperoxide lyase1	Probable inactive linolenate hydroperoxide lyase	-0.272948	0.218772
P	GO:0009605	response to external stimulus	1e-19	531	ZM00001D014659	1.8158	-6.37926	#N/A	Macrophage migration inhibitory factor	1.62736	9.65972e-13
P	GO:0009605	response to external stimulus	1e-19	531	ZM00001D031428	-3.36816	-6.37926	0	Monogalactosyldiacylglycerol synthase 2 chloroplastic	-1.94172	0.132342
P	GO:0009605	response to external stimulus	1e-19	531	ZM00001D044211	-1.20309	-6.37926	#N/A	Phosphoglucomutase chloroplastic	-0.201164	0.750278
P	GO:0009605	response to external stimulus	1e-19	531	ZM00001D042082	-4.54891	-6.37926	#N/A	Germin-like protein subfamily 2 member 1	0.0217566	0.985008
P	GO:0009605	response to external stimulus	1e-19	531	ZM00001D018247	-1.01641	-6.37926	#N/A	Zinc finger protein	-0.0252332	0.972546
P	GO:0009605	response to external stimulus	1e-19	531	ZM00001D028770	-1.64604	-6.37926	#N/A	Protein kinase superfamily protein	-0.406289	0.178028
P	GO:0009605	response to external stimulus	1e-19	531	ZM00001D020898	1.24666	-6.37926	heat shock protein4	Heat shock protein 90-2	-0.30218	0.360485
P	GO:0009605	response to external stimulus	1e-19	531	ZM00001D030888	-1.15779	-6.37926	0	Probable disease resistance protein	-0.350176	0.325597
P	GO:0009605	response to external stimulus	1e-19	531	ZM00001D046438	-1.27336	-6.37926	argonaute101	argonaute101	0.502833	0.639755
P	GO:0009605	response to external stimulus	1e-19	531	ZM00001D005208	1.3871	-6.37926	NAC-transcription factor 5	NAC domain-containing protein 2	0.284491	0.521399
P	GO:0009605	response to external stimulus	1e-19	531	ZM00001D007857	-1.0143	-6.37926	photosystem II oxygen evolving polypeptide1	Oxygen-evolving enhancer protein 2-1 chloroplastic	-0.129591	0.821176
P	GO:0009605	response to external stimulus	1e-19	531	ZM00001D029047	-1.01663	-6.37926	#N/A	Receptor-like protein kinase FERONIA	-0.117767	0.713287
P	GO:0009605	response to external stimulus	1e-19	531	ZM00001D008210	-2.49253	-6.37926	0	Germin-like protein subfamily 2 member 1	-0.546077	0.398102
P	GO:0009605	response to external stimulus	1e-19	531	ZM00001D034049	-1.5724	-6.37926	cobra-like3	Brittle stalk-2-like protein 3	0.142487	0.727181
P	GO:0009605	response to external stimulus	1e-19	531	ZM00001D008600	-2.15184	-6.37926	#N/A	Sulfoquinovosyl transferase SQD2	-1.29757	0.25622
P	GO:0009605	response to external stimulus	1e-19	531	ZM00001D013858	-1.69414	-6.37926	#N/A	Probable receptor-like protein kinase	-0.0379023	0.950894
P	GO:0009605	response to external stimulus	1e-19	531	ZM00001D033990	2.57413	-6.37926	#N/A	Bax inhibitor-1 family protein	-0.631837	0.670065
P	GO:0009605	response to external stimulus	1e-19	531	ZM00001D007892	1.05407	-6.37926	0	2-oxoisovalerate dehydrogenase subunit beta 1 mitochondrial	0.371451	0.362745
P	GO:0009605	response to external stimulus	1e-19	531	ZM00001D031264	1.41121	-6.37926	#N/A	Cupin%252C RmlC-type	-0.588719	0.595252
P	GO:0009605	response to external stimulus	1e-19	531	ZM00001D016577	1.27354	-6.37926	#N/A	farnesylated protein 3	0.762804	0.0483444
P	GO:0009605	response to external stimulus	1e-19	531	ZM00001D018406	-1.47551	-6.37926	0	MGD2	-0.497017	0.30798
P	GO:0009605	response to external stimulus	1e-19	531	ZM00001D051637	1.8139	-6.37926	nitrate transporter/peptide transporter family11	Protein NRT1/ PTR FAMILY 7.1	1.09179	0.0146531
P	GO:0009605	response to external stimulus	1e-19	531	ZM00001D014493	-4.35057	-6.37926	#N/A	Wound-responsive family protein	-3.04604	0.0577374
P	GO:0009605	response to external stimulus	1e-19	531	ZM00001D034615	-1.29784	-6.37926	#N/A	Protein LURP-one-related 14	-0.195123	0.854954
P	GO:0009605	response to external stimulus	1e-19	531	ZM00001D039260	-1.49075	-6.37926	golden plant2	golden plant2	-0.3976	0.395782
P	GO:0009605	response to external stimulus	1e-19	531	ZM00001D014499	1.34931	-6.37926	#N/A	Synaptotagmin-3	-0.00748448	0.997083
P	GO:0009605	response to external stimulus	1e-19	531	ZM00001D032850	-1.89244	-6.37926	phosphate transporter protein2	phosphate transporter protein2	-0.326866	0.701345
P	GO:0009605	response to external stimulus	1e-19	531	ZM00001D039006	1.10045	-6.37926	ARF-transcription factor 24	Auxin response factor 3	0.996253	0.00330549
P	GO:0009605	response to external stimulus	1e-19	531	ZM00001D045295	2.03007	-6.37926	#N/A	ACS-like protein%253B Putative AMP-dependent synthetase and ligase superfamily protein	-0.516279	0.715877
P	GO:0009605	response to external stimulus	1e-19	531	ZM00001D032457	-1.4184	-6.37926	#N/A	Protein kinase domain containing protein	-0.275078	0.277038
P	GO:0009605	response to external stimulus	1e-19	531	ZM00001D048402	1.42521	-6.37926	#N/A	HR-like lesion-inducing protein-related	-0.162127	0.891083
P	GO:0009605	response to external stimulus	1e-19	531	ZM00001D020163	-2.14584	-6.37926	#N/A	Protein DOWNY MILDEW RESISTANCE 6	-1.66604	0.0224461
P	GO:0009605	response to external stimulus	1e-19	531	ZM00001D038840	1.37316	-6.37926	voltage-dependent anion channel protein2	voltage-dependent anion channel protein2	0.139896	0.768619
P	GO:0009605	response to external stimulus	1e-19	531	ZM00001D040190	-1.43461	-6.37926	0	hydroxyproline-rich glycoprotein family protein	-0.753839	7.36699e-05
P	GO:0009605	response to external stimulus	1e-19	531	ZM00001D035063	-3.04872	-6.37926	#N/A	GDSL esterase/lipase	-1.30581	0.522062
P	GO:0009605	response to external stimulus	1e-19	531	ZM00001D040670	2.23006	-6.37926	dark response gene11	Lipoamide acyltransferase component of branched-chain alpha-keto acid dehydrogenase complex mitochondrial	0.31847	0.557613
P	GO:0009605	response to external stimulus	1e-19	531	ZM00001D022420	-1.58813	-6.37926	#N/A	Stress responsive protein	-0.818974	0.00022464
P	GO:0009605	response to external stimulus	1e-19	531	ZM00001D020614	-1.70939	-6.37926	ZIM-transcription factor 28	ZIM-transcription factor 28	-0.0794278	0.803047
P	GO:0009605	response to external stimulus	1e-19	531	ZM00001D013376	1.09877	-6.37926	#N/A	Probable LRR receptor-like serine/threonine-protein kinase	0.927551	0.232653
P	GO:0009605	response to external stimulus	1e-19	531	ZM00001D016957	-1.09231	-6.37926	MADS-transcription factor 19	Agamous-like MADS-box protein AGL16	-0.372844	0.682531
P	GO:0009605	response to external stimulus	1e-19	531	ZM00001D031599	3.7612	-6.37926	#N/A	Proteasome subunit beta type	3.9691	0.0322782
P	GO:0009605	response to external stimulus	1e-19	531	ZM00001D013830	1.33671	-6.37926	#N/A	cytochrome P450 family 76 subfamily C polypeptide 7	0.393114	0.623354
P	GO:0009605	response to external stimulus	1e-19	531	ZM00001D012591	1.34688	-6.37926	#N/A	Probable nucleoredoxin 1	-0.370447	0.663766
P	GO:0009605	response to external stimulus	1e-19	531	ZM00001D027861	1.3528	-6.37926	#N/A	Alanine--glyoxylate aminotransferase 2 homolog 1 mitochondrial	0.79297	0.00243743
P	GO:0009605	response to external stimulus	1e-19	531	ZM00001D003751	-5.74442	-6.37926	#N/A	NDR1/HIN1-like 1	#N/A	#N/A
P	GO:0009605	response to external stimulus	1e-19	531	ZM00001D023402	-2.30836	-6.37926	G2-like-transcription factor 4	Putative MYB DNA-binding domain superfamily protein	-1.46197	0.0620284
P	GO:0009605	response to external stimulus	1e-19	531	ZM00001D029853	1.29407	-6.37926	0	Proline oxidase	0.887053	0.00787617
P	GO:0009605	response to external stimulus	1e-19	531	ZM00001D021266	3.91145	-6.37926	#N/A	0	#N/A	#N/A
P	GO:0009605	response to external stimulus	1e-19	531	ZM00001D048707	-2.17272	-6.37926	benzoxazinone synthesis8	benzoxazinone synthesis8	-0.35999	0.367912
P	GO:0009605	response to external stimulus	1e-19	531	ZM00001D035447	-1.28303	-6.37926	0	Metal tolerance protein A2	-0.255512	0.251889
P	GO:0009605	response to external stimulus	1e-19	531	ZM00001D048709	-7.41249	-6.37926	benzoxazinless1	benzoxazinless1	-2.41395	3.1842e-11
P	GO:0009605	response to external stimulus	1e-19	531	ZM00001D040659	-1.37907	-6.37926	0	Late embryogenesis abundant protein Lea5	-1.16625	0.00249247
P	GO:0009605	response to external stimulus	1e-19	531	ZM00001D009066	-3.53731	-6.37926	MYB-transcription factor 90	Putative MYB DNA-binding domain superfamily protein	0.00111033	0.999526
P	GO:0009605	response to external stimulus	1e-19	531	ZM00001D028811	-1.9444	-6.37926	#N/A	Xyloglucan 6-xylosyltransferase 2	0.173309	0.916661
P	GO:0009605	response to external stimulus	1e-19	531	ZM00001D048319	1.64921	-6.37926	#N/A	Probable mannan synthase 7	0.0074575	0.997704
P	GO:0009605	response to external stimulus	1e-19	531	ZM00001D013572	-1.10425	-6.37926	#N/A	Cysteine-rich receptor-like protein kinase 10	-0.216743	0.862913
P	GO:0009605	response to external stimulus	1e-19	531	ZM00001D043512	1.69491	-6.37926	#N/A	Protein kinase family protein with leucine-rich repeat domain	0.746392	0.110744
P	GO:0009605	response to external stimulus	1e-19	531	ZM00001D042777	1.3558	-6.37926	liguleless2	Basic leucine zipper protein%253B Liguleless2	1.99876	8.74056e-06
P	GO:0009605	response to external stimulus	1e-19	531	ZM00001D025590	1.67377	-6.37926	#N/A	ABC transporter B family member 19	0.213438	0.728288
P	GO:0009605	response to external stimulus	1e-19	531	ZM00001D049694	1.36843	-6.37926	#N/A	Ribosome-recycling factor chloroplastic	1.12999	7.82949e-06
P	GO:0009605	response to external stimulus	1e-19	531	ZM00001D018203	2.18707	-6.37926	WRKY-transcription factor 130	Probable WRKY transcription factor 9	0.309344	0.875153
P	GO:0009605	response to external stimulus	1e-19	531	ZM00001D042478	1.18017	-6.37926	0	GDP-L-galactose phosphorylase 1	0.501586	0.365087
P	GO:0009605	response to external stimulus	1e-19	531	ZM00001D019983	1.65795	-6.37926	bri1-like receptor kinase1	bri1-like receptor kinase1	0.709339	0.460163
P	GO:0009605	response to external stimulus	1e-19	531	ZM00001D006008	1.10013	-6.37926	0	Heat shock protein 90-2	-0.349778	0.402184
P	GO:0009605	response to external stimulus	1e-19	531	ZM00001D044083	1.46357	-6.37926	PIN-formed protein10	PIN-formed protein10	-1.81224	0.144409
P	GO:0009605	response to external stimulus	1e-19	531	ZM00001D033718	1.55616	-6.37926	#N/A	ACD11 homolog protein	0.490187	0.195995
P	GO:0009605	response to external stimulus	1e-19	531	ZM00001D033719	-2.26666	-6.37926	C2C2-CO-like-transcription factor 2	Zinc finger protein CONSTANS-LIKE 7	-1.05712	6.83065e-09
P	GO:0009605	response to external stimulus	1e-19	531	ZM00001D034543	-1.76977	-6.37926	photosynthetic electron transport7	Photosystem I reaction center subunit II-1 chloroplastic	-0.256874	0.639755
P	GO:0009605	response to external stimulus	1e-19	531	ZM00001D030848	4.83351	-6.37926	#N/A	BAG domain containing protein expressed%3B protein	#N/A	#N/A
P	GO:0009605	response to external stimulus	1e-19	531	ZM00001D024600	-2.05466	-6.37926	0	ABC transporter B family member 19	-1.72719	0.185365
P	GO:0009605	response to external stimulus	1e-19	531	ZM00001D038484	-2.15551	-6.37926	#N/A	protein kinase-related	-0.207965	0.849545
P	GO:0009605	response to external stimulus	1e-19	531	ZM00001D020220	1.19139	-6.37926	isochorismate synthase like1	Isochorismate synthase 2 chloroplastic	0.919427	0.00297654
P	GO:0009605	response to external stimulus	1e-19	531	ZM00001D039542	-2.22712	-6.37926	#N/A	Phospholipase A1-Igamma1 chloroplastic	-0.154672	0.637445
P	GO:0009605	response to external stimulus	1e-19	531	ZM00001D030363	-2.3759	-6.37926	0	Disease resistance response protein 206	-0.142277	0.956242
P	GO:0009605	response to external stimulus	1e-19	531	ZM00001D043248	-1.05492	-6.37926	#N/A	Transcription factor bHLH112	-0.427551	0.470641
P	GO:0009605	response to external stimulus	1e-19	531	ZM00001D043634	-1.46412	-6.37926	#N/A	Protein BRASSINOSTEROID INSENSITIVE 1	-0.0685045	0.94502
P	GO:0009605	response to external stimulus	1e-19	531	ZM00001D009772	-2.49381	-6.37926	0	oxygen evolving complex23	-1.7153	0.000421775
P	GO:0009605	response to external stimulus	1e-19	531	ZM00001D051307	-1.13982	-6.37926	autophagy13a	Autophagy-related protein 13a	-0.0674286	0.912617
P	GO:0009605	response to external stimulus	1e-19	531	ZM00001D037513	-1.99303	-6.37926	germin-like protein1	germin-like protein1	-0.67916	0.117909
P	GO:0009605	response to external stimulus	1e-19	531	ZM00001D043205	-1.65397	-6.37926	AP2-EREBP-transcription factor 147	Ethylene-responsive transcription factor 4	-0.219101	0.663809
P	GO:0009605	response to external stimulus	1e-19	531	ZM00001D038717	-3.27857	-6.37926	LBD-transcription factor 33	Seed specific protein Bn15D17A	-1.54448	4.05205e-07
P	GO:0009605	response to external stimulus	1e-19	531	ZM00001D023833	1.12553	-6.37926	#N/A	Nucleoside diphosphate kinase	0.864255	0.000795395
P	GO:0009605	response to external stimulus	1e-19	531	ZM00001D042215	1.02926	-6.37926	autophagy18b	Autophagy-related protein 18a	0.440497	0.25351
P	GO:0009605	response to external stimulus	1e-19	531	ZM00001D041489	-1.33191	-6.37926	0	Homeobox-leucine zipper protein ATHB-14	0.935549	0.279231
P	GO:0009605	response to external stimulus	1e-19	531	ZM00001D037681	-1.34377	-6.37926	vegetative storage protein1	Vegetative storage protein 2	-0.0600677	0.948915
P	GO:0009605	response to external stimulus	1e-19	531	ZM00001D022593	-4.78313	-6.37926	ornithine decarboxylase 1	Diaminopimelate decarboxylase 2 chloroplastic	#N/A	#N/A
P	GO:0009605	response to external stimulus	1e-19	531	ZM00001D002326	-1.02737	-6.37926	adenosylmethionine aminotransferase1	adenosylmethionine aminotransferase1	-0.315693	0.358229
P	GO:0009605	response to external stimulus	1e-19	531	ZM00001D022209	1.03293	-6.37926	0	Developmentally-regulated GTP-binding protein 1	-0.127233	0.742805
P	GO:0009605	response to external stimulus	1e-19	531	ZM00001D008957	-1.58497	-6.37926	auxin amido synthetase10	Indole-3-acetic acid-amido synthetase GH3.6	-0.126788	0.780927
P	GO:0009605	response to external stimulus	1e-19	531	ZM00001D014944	-1.62914	-6.37926	lactate dehydrogenase1	lactate dehydrogenase1	-0.430543	0.439663
P	GO:0009605	response to external stimulus	1e-19	531	ZM00001D035684	-1.53158	-6.37926	#N/A	Subtilisin-chymotrypsin inhibitor CI-1B%253B Subtilisin-chymotrypsin inhibitor CI-1B isoform 1%253B Subtilisin-chymotrypsin inhibitor CI-1B isoform 2	0.188339	0.910602
P	GO:0009605	response to external stimulus	1e-19	531	ZM00001D032368	1.96676	-6.37926	0	Protein SAR DEFICIENT 1	0.0805294	0.968084
P	GO:0009605	response to external stimulus	1e-19	531	ZM00001D028317	-1.45196	-6.37926	0	Leucine-rich repeat receptor-like serine/threonine-protein kinase BAM3	0.512894	0.135519
P	GO:0009605	response to external stimulus	1e-19	531	ZM00001D028311	-2.52907	-6.37926	dark response gene5	Antiporter/ drug transporter/ transporter	-0.327887	0.443042
P	GO:0009605	response to external stimulus	1e-19	531	ZM00001D008651	1.04978	-6.37926	pyruvate decarboxylase2	Pyruvate decarboxylase isozyme 2	-0.534103	0.387591
P	GO:0009605	response to external stimulus	1e-19	531	ZM00001D027525	-2.77421	-6.37926	chitinase32	Basic endochitinase B	-1.33016	7.6745e-11
P	GO:0009605	response to external stimulus	1e-19	531	ZM00001D019414	1.43596	-6.37926	#N/A	Cytochrome P450 71B10	0.763615	0.0412716
P	GO:0009605	response to external stimulus	1e-19	531	ZM00001D009700	-2.2961	-6.37926	0	Probable desiccation-related protein LEA14	-1.01069	0.000157234
P	GO:0009605	response to external stimulus	1e-19	531	ZM00001D015366	1.23619	-6.37926	camouflage1	Porphobilinogen deaminase chloroplastic	1.19205	9.68968e-14
P	GO:0009605	response to external stimulus	1e-19	531	ZM00001D013493	-1.02969	-6.37926	lipoxygenase5	lipoxygenase5	-0.10546	0.906936
P	GO:0009605	response to external stimulus	1e-19	531	ZM00001D007097	-1.42188	-6.37926	0	Protein EARLY RESPONSIVE TO DEHYDRATION 15	-0.276767	0.612018
P	GO:0009605	response to external stimulus	1e-19	531	ZM00001D004055	1.50392	-6.37926	#N/A	Protein DETOXIFICATION 16	0.645192	0.0373265
P	GO:0009605	response to external stimulus	1e-19	531	ZM00001D040731	2.71882	-6.37926	0	Alpha-L-fucosidase 2	0.728946	0.179531
P	GO:0009605	response to external stimulus	1e-19	531	ZM00001D053626	-2.35774	-6.37926	SPX domain-containing membrane protein5	SPX domain-containing protein 1	-1.37	0.0636418
P	GO:0009605	response to external stimulus	1e-19	531	ZM00001D020492	-1.02234	-6.37926	WRKY-transcription factor 53	Probable WRKY transcription factor 40	-0.824939	0.0776093
P	GO:0009605	response to external stimulus	1e-19	531	ZM00001D049217	2.39058	-6.37926	cysteine protease16	Senescence-specific cysteine protease SAG12	1.79102	0.287932
P	GO:0009605	response to external stimulus	1e-19	531	ZM00001D045404	-1.81755	-6.37926	#N/A	Acid phosphatase 1	0.0856614	0.940911
P	GO:0009605	response to external stimulus	1e-19	531	ZM00001D011183	-2.56509	-6.37926	thiamine biosynthesis1	thiamine biosynthesis1	-0.251557	0.509351
P	GO:0009605	response to external stimulus	1e-19	531	ZM00001D052653	-1.02097	-6.37926	respiratory burst oxidase4	respiratory burst oxidase4	-0.31336	0.227166
P	GO:0009605	response to external stimulus	1e-19	531	ZM00001D017350	-1.6321	-6.37926	TCP-transcription factor 16	Transcription factor TCP21	-0.545257	0.713287
P	GO:0009605	response to external stimulus	1e-19	531	ZM00001D019251	1.07044	-6.37926	#N/A	UDP-glycosyltransferase 76C1	0.758103	0.167585
P	GO:0009605	response to external stimulus	1e-19	531	ZM00001D019250	1.22977	-6.37926	uridinediphosphate-dependent glycosyltransferase9250	Cytokinin-N-glucosyltransferase 1	-0.00139434	0.998753
P	GO:0009605	response to external stimulus	1e-19	531	ZM00001D015291	-3.102	-6.37926	#N/A	Probable LRR receptor-like serine/threonine-protein kinase	-0.198202	0.903881
P	GO:0009605	response to external stimulus	1e-19	531	ZM00001D025043	2.47132	-6.37926	#N/A	ABC transporter C family member 4	0.873021	0.0750867
P	GO:0009605	response to external stimulus	1e-19	531	ZM00001D021421	-1.15772	-6.37926	UDP-glucose pyrophosphorylase2	UDP-glucose pyrophosphorylase2	-0.423907	0.0262562
P	GO:0009605	response to external stimulus	1e-19	531	ZM00001D012013	2.20397	-6.37926	#N/A	0	1.6018	4.89117e-06
P	GO:0009605	response to external stimulus	1e-19	531	ZM00001D026321	1.57023	-6.37926	#N/A	F-box/kelch-repeat protein	0.0683601	0.949358
P	GO:0009605	response to external stimulus	1e-19	531	ZM00001D012158	-2.94855	-6.37926	#N/A	Formin-like protein 1	0.299064	0.856906
P	GO:0009605	response to external stimulus	1e-19	531	ZM00001D053377	1.15609	-6.37926	0	50S ribosomal protein L21 chloroplastic	1.25699	3.90381e-08
P	GO:0009605	response to external stimulus	1e-19	531	ZM00001D037327	-2.92114	-6.37926	C2C2-CO-like-transcription factor 10	Zinc finger protein CONSTANS-LIKE 7	-0.916952	0.000875601
P	GO:0009605	response to external stimulus	1e-19	531	ZM00001D037080	1.33376	-6.37926	#N/A	Putative leucine-rich repeat receptor-like protein kinase family protein	-0.612054	0.432651
P	GO:0009605	response to external stimulus	1e-19	531	ZM00001D044726	1.1773	-6.37926	#N/A	NF-X1-type zinc finger protein NFXL1	0.202726	0.405315
P	GO:0009605	response to external stimulus	1e-19	531	ZM00001D035443	-1.14186	-6.37926	#N/A	Putative acetylornithine/succinylornithine aminotransferase family protein	-0.352785	0.154886
P	GO:0009605	response to external stimulus	1e-19	531	ZM00001D040468	1.92414	-6.37926	major facilitator superfamily defense1	major facilitator superfamily defense1	0.414551	0.557977
P	GO:0009605	response to external stimulus	1e-19	531	ZM00001D020008	-6.36046	-6.37926	indole-3-glycerolphosphate synthase1	Indole-3-glycerol phosphate synthase chloroplastic	-1.60303	1.30754e-06
P	GO:0009605	response to external stimulus	1e-19	531	ZM00001D044045	1.02923	-6.37926	0	GDSL esterase/lipase	0.0963542	0.869654
P	GO:0009605	response to external stimulus	1e-19	531	ZM00001D044040	-2.51487	-6.37926	0	GDSL esterase/lipase	-0.205962	0.586696
P	GO:0009605	response to external stimulus	1e-19	531	ZM00001D026512	2.91197	-6.37926	#N/A	Flavonol-3-O-glycoside-7-O-glucosyltransferase 1	3.74125	0.148196
P	GO:0009605	response to external stimulus	1e-19	531	ZM00001D016036	1.53375	-6.37926	#N/A	Chloroplast processing peptidase	1.12359	1.19504e-13
P	GO:0009605	response to external stimulus	1e-19	531	ZM00001D015743	1.62441	-6.37926	bZIP-transcription factor 61	Transcription factor HY5	0.583981	0.0292832
P	GO:0009605	response to external stimulus	1e-19	531	ZM00001D004578	-2.73703	-6.37926	#N/A	SAUR-like auxin-responsive protein family	-0.1129	0.972905
P	GO:0009605	response to external stimulus	1e-19	531	ZM00001D038020	-1.28291	-6.37926	#N/A	Putative leucine-rich repeat transmembrane protein kinase family protein	-0.036782	0.972925
P	GO:0009605	response to external stimulus	1e-19	531	ZM00001D033047	-3.65558	-6.37926	SPX domain-containing membrane protein2	SPX domain-containing protein 3	-1.87424	0.109553
P	GO:0009605	response to external stimulus	1e-19	531	ZM00001D019218	1.95975	-6.37926	glycerol-3-phosphate dehydrogenase5	Glycerol-3-phosphate dehydrogenase [NAD(+)] 2 chloroplastic	1.27442	6.44835e-09
P	GO:0009605	response to external stimulus	1e-19	531	ZM00001D020653	-1.54822	-6.37926	#N/A	Zinc finger protein 8	-0.607865	0.376441
P	GO:0009605	response to external stimulus	1e-19	531	ZM00001D053675	-1.5774	-6.37926	lipoxygenase10	lipoxygenase10	-0.354602	0.0379451
P	GO:0009605	response to external stimulus	1e-19	531	ZM00001D033917	-1.15708	-6.37926	#N/A	Endo-1%252C4-beta-glucanase Cel1	-0.0282265	0.950338
P	GO:0009605	response to external stimulus	1e-19	531	ZM00001D003603	2.10375	-6.37926	#N/A	Protein NRT1/ PTR FAMILY 4.4	0.0670559	0.946472
P	GO:0009605	response to external stimulus	1e-19	531	ZM00001D051021	1.23387	-6.37926	#N/A	Autophagy-related protein 101	0.674444	0.00257332
P	GO:0009605	response to external stimulus	1e-19	531	ZM00001D051759	-1.16988	-6.37926	#N/A	NHL domain-containing protein	-0.703977	0.0977052
P	GO:0009605	response to external stimulus	1e-19	531	ZM00001D017966	1.29805	-6.37926	0	Dihydropyrimidine dehydrogenase (NADP(+)) chloroplastic	0.286429	0.616426
P	GO:0009605	response to external stimulus	1e-19	531	ZM00001D011392	1.18516	-6.37926	calcium dependent protein kinase17	Calcium-dependent protein kinase%252C isoform 2%253B Putative calcium-dependent protein kinase family protein isoform 1%253B Putative calcium-dependent protein kinase family protein isoform 2	0.775072	0.0413456
P	GO:0009605	response to external stimulus	1e-19	531	ZM00001D020876	-1.00565	-6.37926	#N/A	LORELEI-LIKE-GPI ANCHORED PROTEIN 3	-0.596547	0.318893
P	GO:0009605	response to external stimulus	1e-19	531	ZM00001D042486	-1.65296	-6.37926	#N/A	Galactolipase DONGLE chloroplastic	0.0606841	0.946088
P	GO:0009605	response to external stimulus	1e-19	531	ZM00001D033623	-1.529	-6.37926	lipoxygenase3	Lipoxygenase	0.32159	0.65889
P	GO:0009605	response to external stimulus	1e-19	531	ZM00001D020974	-1.64528	-6.37926	brittle stalk4	Chitinase-like protein 1	-0.453524	0.0192579
P	GO:0009605	response to external stimulus	1e-19	531	ZM00001D002365	4.23818	-6.37926	#N/A	UDP-glycosyltransferase 90A1	0.356441	0.878269
P	GO:0009605	response to external stimulus	1e-19	531	ZM00001D010545	-2.28895	-6.37926	#N/A	Lung seven transmembrane receptor family protein	0.624841	0.692379
P	GO:0009605	response to external stimulus	1e-19	531	ZM00001D033620	1.04938	-6.37926	silencing gene B 102	silencing gene B 102	0.00870597	0.993007
P	GO:0009605	response to external stimulus	1e-19	531	ZM00001D028689	1.04334	-6.37926	#N/A	ATPase%252C coupled to transmembrane movement of substances	0.195275	0.856343
P	GO:0009605	response to external stimulus	1e-19	531	ZM00001D033746	-1.27085	-6.37926	phosphoglucomutase1	phosphoglucomutase1	-0.319042	0.267615
P	GO:0009605	response to external stimulus	1e-19	531	ZM00001D046402	1.511	-6.37926	bZIP-transcription factor 80	Putative bZIP transcription factor superfamily protein	0.684813	0.0125698
P	GO:0009605	response to external stimulus	1e-19	531	ZM00001D034453	-4.10566	-6.37926	#N/A	Tryptophan synthase alpha chain chloroplastic	-1.14615	0.0172157
P	GO:0009605	response to external stimulus	1e-19	531	ZM00001D028769	-1.53959	-6.37926	0	tetratricopeptide repeat (TPR)-containing protein	-0.845284	0.295115
P	GO:0009605	response to external stimulus	1e-19	531	ZM00001D023277	1.09028	-6.37926	0	Protein DETOXIFICATION 21	0.215802	0.171282
P	GO:0009605	response to external stimulus	1e-19	531	ZM00001D041365	-1.49547	-6.37926	0	Bifunctional nuclease 1	-0.00776309	0.993553
P	GO:0009605	response to external stimulus	1e-19	531	ZM00001D018872	-1.57222	-6.37926	0	ankyrin repeat family protein / regulator of chromosome condensation (RCC1) family protein	-0.576259	0.25395
P	GO:0009605	response to external stimulus	1e-19	531	ZM00001D049785	-1.25511	-6.37926	#N/A	Type II inositol polyphosphate 5-phosphatase 15	-0.434625	0.430683
P	GO:0009605	response to external stimulus	1e-19	531	ZM00001D008612	1.13537	-6.37926	Homeobox-transcription factor 26	Putative homeobox DNA-binding domain superfamily protein	0.544573	0.237943
P	GO:0009605	response to external stimulus	1e-19	531	ZM00001D046925	-1.12689	-6.37926	C2C2-CO-like-transcription factor 13	Zinc finger protein CONSTANS-LIKE 5	-0.363802	0.227912
P	GO:0009605	response to external stimulus	1e-19	531	ZM00001D041204	-1.68337	-6.37926	lipoxygenase12	lipoxygenase12	-0.925189	0.404779
P	GO:0009605	response to external stimulus	1e-19	531	ZM00001D046922	-1.44238	-6.37926	#N/A	F-box protein AFR	-0.748325	0.000358083
P	GO:0009605	response to external stimulus	1e-19	531	ZM00001D052136	1.32209	-6.37926	1-aminocyclopropane-1-carboxylate oxidase20	1-aminocyclopropane-1-carboxylate oxidase20	0.470575	0.453105
P	GO:0009605	response to external stimulus	1e-19	531	ZM00001D013741	-1.7624	-6.37926	TNF receptor-associated factor 16	BTB/POZ domain-containing protein NPY2	-0.417205	0.108661
P	GO:0009605	response to external stimulus	1e-19	531	ZM00001D042540	-2.88908	-6.37926	#N/A	Linoleate 9S-lipoxygenase 1	0.978233	0.542351
P	GO:0009605	response to external stimulus	1e-19	531	ZM00001D033981	-3.22936	-6.37926	ATP sulfurylase1	ATP sulfurylase1	-0.57924	0.27992
P	GO:0009605	response to external stimulus	1e-19	531	ZM00001D003068	-2.56195	-6.37926	phosphoenolpyruvate carboxylase kinase4	Phosphoenolpyruvate carboxylase kinase 2	-1.96579	0.10817
P	GO:0009605	response to external stimulus	1e-19	531	ZM00001D025310	-1.78381	-6.37926	#N/A	Putative RING zinc finger domain superfamily protein	-0.34148	0.646061
P	GO:0009605	response to external stimulus	1e-19	531	ZM00001D025703	-4.24149	-6.37926	#N/A	ABC transporter B family member 15	-2.46107	0.190582
P	GO:0009605	response to external stimulus	1e-19	531	ZM00001D013596	3.05923	-6.37926	GNAT-transcription factor 22	Acyl-CoA N-acyltransferases (NAT) superfamily protein	1.00202	0.0221641
P	GO:0009605	response to external stimulus	1e-19	531	ZM00001D052434	1.45394	-6.37926	major facilitator superfamily defense2	major facilitator superfamily defense2	1.02667	0.00253416
P	GO:0009605	response to external stimulus	1e-19	531	ZM00001D053815	1.89823	-6.37926	small auxin up RNA45	Auxin-responsive protein SAUR71	0.641633	0.792179
P	GO:0009605	response to external stimulus	1e-19	531	ZM00001D006900	-1.53818	-6.37926	0	Phospho-2-dehydro-3-deoxyheptonate aldolase 2 chloroplastic	-0.83524	0.00382147
P	GO:0009605	response to external stimulus	1e-19	531	ZM00001D028616	-1.19544	-6.37926	#N/A	Putative E3 ubiquitin-protein ligase XBAT31	-0.481457	0.167638
P	GO:0009605	response to external stimulus	1e-19	531	ZM00001D018779	-1.12419	-6.37926	photosystem II oxygen evolving polypeptide2	Oxygen-evolving enhancer protein 2-1 chloroplastic	-0.15061	0.789252
P	GO:0009605	response to external stimulus	1e-19	531	ZM00001D027455	-1.11242	-6.37926	calcineurin B-like-interacting protein kinase9	CBL-interacting serine/threonine-protein kinase 9	-0.489897	0.0570356
P	GO:0009605	response to external stimulus	1e-19	531	ZM00001D002620	-2.72899	-6.37926	AP2-EREBP-transcription factor 68	Ap2/EREBP transcription factor	-1.25171	0.516836
P	GO:0009605	response to external stimulus	1e-19	531	ZM00001D013879	-2.07507	-6.37926	#N/A	0	-1.11198	0.278448
P	GO:0009605	response to external stimulus	1e-19	531	ZM00001D030110	1.06108	-6.37926	similar to RCD one2	Probable inactive poly [ADP-ribose] polymerase SRO1	0.0400348	0.95124
P	GO:0009605	response to external stimulus	1e-19	531	ZM00001D018595	-1.67078	-6.37926	0	Sulfoquinovosyl transferase SQD2	-0.788089	0.0373265
P	GO:0009605	response to external stimulus	1e-19	531	ZM00001D028347	-3.68201	-6.37926	#N/A	Peroxidase 53	0.589446	0.67673
P	GO:0009605	response to external stimulus	1e-19	531	ZM00001D033528	-1.05285	-6.37926	#N/A	Protein NRT1/ PTR FAMILY 2.9	0.114325	0.813651
P	GO:0009605	response to external stimulus	1e-19	531	ZM00001D043060	-2.21803	-6.37926	WRKY-transcription factor 81	Probable WRKY transcription factor 30	-0.548147	0.808789
P	GO:0009605	response to external stimulus	1e-19	531	ZM00001D020057	-1.66362	-6.37926	phosphoenolpyruvate carboxylase4	phosphoenolpyruvate carboxylase3	-0.587661	0.00871242
P	GO:0009605	response to external stimulus	1e-19	531	ZM00001D027908	4.90023	-6.37926	#N/A	Probable flavin-containing monooxygenase 1	#N/A	#N/A
P	GO:0009605	response to external stimulus	1e-19	531	ZM00001D037666	-4.62996	-6.37926	#N/A	LRR receptor-like serine/threonine-protein kinase GSO1	#N/A	#N/A
P	GO:0009605	response to external stimulus	1e-19	531	ZM00001D048417	1.07658	-6.37926	0	FAD/NAD(P)-binding oxidoreductase family protein	0.202281	0.838757
P	GO:0009605	response to external stimulus	1e-19	531	ZM00001D015844	1.07354	-6.37926	#N/A	alpha/beta hydrolase family protein	0.0673507	0.93104
P	GO:0009605	response to external stimulus	1e-19	531	ZM00001D030028	-1.12197	-6.37926	myc transcription factor7	myc transcription factor7	-0.058379	0.859341
P	GO:0009605	response to external stimulus	1e-19	531	ZM00001D017176	-1.31949	-6.37926	C2C2-CO-like-transcription factor 3	CONSTANS-like protein CO5	-0.225826	0.666796
P	GO:0009605	response to external stimulus	1e-19	531	ZM00001D003924	-2.54762	-6.37926	glycerophosphodiester phosphodiesterase2	Glycerophosphodiester phosphodiesterase GDPD2	-1.36791	0.254726
P	GO:0009605	response to external stimulus	1e-19	531	ZM00001D003925	-1.17897	-6.37926	#N/A	Serine/threonine-protein kinase PBS1	-0.24379	0.422713
P	GO:0009605	response to external stimulus	1e-19	531	ZM00001D017270	-2.82427	-6.37926	phosphoenolpyruvate carboxylase kinase3	Phosphoenolpyruvate carboxylase kinase 3	-2.28941	0.0016931
P	GO:0009605	response to external stimulus	1e-19	531	ZM00001D002825	-1.0034	-6.37926	#N/A	Cysteine-rich repeat secretory protein 15	-0.0967294	0.899416
P	GO:0009605	response to external stimulus	1e-19	531	ZM00001D050224	-1.41401	-6.37926	#N/A	4-coumarate--CoA ligase 1	-0.0832073	0.951881
P	GO:0009605	response to external stimulus	1e-19	531	ZM00001D044765	-1.70091	-6.37926	anthranilate O-methyltransferase2	Benzoate carboxyl methyltransferase	0.469003	0.275135
P	GO:0009605	response to external stimulus	1e-19	531	ZM00001D012600	-1.24499	-6.37926	0	Protein kinase superfamily protein	-0.748637	0.114817
P	GO:0009605	response to external stimulus	1e-19	531	ZM00001D026657	-2.02178	-6.37926	#N/A	Probable CCR4-associated factor 1 homolog 11	2.18399	0.0692383
P	GO:0009605	response to external stimulus	1e-19	531	ZM00001D052040	2.42864	-6.37926	#N/A	Cytochrome c oxidase copper chaperone%253B Cytochrome c oxidase copper chaperone isoform 1%253B Cytochrome c oxidase copper chaperone isoform 2	0.588684	0.193471
P	GO:0009605	response to external stimulus	1e-19	531	ZM00001D016070	1.05244	-6.37926	phosphate regulatory homolog1	phosphate regulatory homolog1	-0.560735	0.191415
P	GO:0009605	response to external stimulus	1e-19	531	ZM00001D026650	1.39136	-6.37926	#N/A	C2 calcium/lipid-binding plant phosphoribosyltransferase family protein	-0.0121403	0.998333
P	GO:0009605	response to external stimulus	1e-19	531	ZM00001D050164	1.26484	-6.37926	#N/A	Wall-associated receptor kinase-like 20	1.11869	0.14509
P	GO:0009605	response to external stimulus	1e-19	531	ZM00001D033799	1.37371	-6.37926	phytochromeA1	phytochromeA1	0.220743	0.606181
P	GO:0009605	response to external stimulus	1e-19	531	ZM00001D036879	1.18439	-6.37926	calcineurin B-like-interacting protein kinase24	Putative CBL-interacting protein kinase family protein	0.130769	0.885185
P	GO:0009605	response to external stimulus	1e-19	531	ZM00001D034978	-2.1497	-6.37926	0	Farnesylated protein 2	-1.17554	1.85903e-05
P	GO:0009605	response to external stimulus	1e-19	531	ZM00001D005003	-4.48025	-6.37926	calmodulin4	Calmodulin	#N/A	#N/A
P	GO:0009605	response to external stimulus	1e-19	531	ZM00001D034977	-1.7818	-6.37926	0	VAMP protein SEC22	-0.351364	0.349804
P	GO:0009605	response to external stimulus	1e-19	531	ZM00001D021682	-3.84442	-6.37926	#N/A	Cysteine-rich receptor-like protein kinase 25	-0.653348	0.696426
P	GO:0009605	response to external stimulus	1e-19	531	ZM00001D024376	-1.4302	-6.37926	WRKY-transcription factor 67	Putative WRKY DNA-binding domain superfamily protein%253B WRKY25-superfamily of TFs having WRKY and zinc finger domains	-0.340238	0.61586
P	GO:0009605	response to external stimulus	1e-19	531	ZM00001D024633	-1.39586	-6.37926	monodehydroascorbate reductase3	Monodehydroascorbate reductase 5 mitochondrial	-0.664523	0.0250589
P	GO:0009605	response to external stimulus	1e-19	531	ZM00001D031875	-2.58946	-6.37926	phosphate transporter protein7	phosphate transporter protein7	-2.065	0.0228303
P	GO:0009605	response to external stimulus	1e-19	531	ZM00001D019223	-1.44221	-6.37926	#N/A	Protein LURP1	-0.702907	0.0521192
P	GO:0009605	response to external stimulus	1e-19	531	ZM00001D052927	1.40805	-6.37926	#N/A	Blight resistance protein RGA1-like protein%3B protein	0.349784	0.638982
P	GO:0009605	response to external stimulus	1e-19	531	ZM00001D032027	1.78594	-6.37926	#N/A	THAUMATIN-LIKE PROTEIN 1	0.96599	0.0216292
P	GO:0009605	response to external stimulus	1e-19	531	ZM00001D053588	1.09598	-6.37926	#N/A	Protein kinase protein with adenine nucleotide alpha hydrolases-like domain	1.47814	0.00303256
P	GO:0009605	response to external stimulus	1e-19	531	ZM00001D034480	-1.29341	-6.37926	0	Protein WVD2-like 3	-0.168243	0.76942
P	GO:0009605	response to external stimulus	1e-19	531	ZM00001D037607	1.19687	-6.37926	WRKY-transcription factor 125	Probable WRKY transcription factor 50	0.420217	0.210734
P	GO:0009605	response to external stimulus	1e-19	531	ZM00001D038558	-1.55313	-6.37926	cystatin3	cystatin3	-0.689356	0.0611168
P	GO:0009605	response to external stimulus	1e-19	531	ZM00001D011117	-2.59974	-6.37926	#N/A	cytochrome P450 family 722 subfamily A polypeptide 1	-0.881207	0.297372
P	GO:0009605	response to external stimulus	1e-19	531	ZM00001D002000	-2.20702	-6.37926	lipoxygenase6	lipoxygenase6	-0.290019	0.399988
P	GO:0009605	response to external stimulus	1e-19	531	ZM00001D047806	-1.72205	-6.37926	0	Putative E3 ubiquitin-protein ligase XBAT31	0.106902	0.826786
P	GO:0009605	response to external stimulus	1e-19	531	ZM00001D045661	-2.22446	-6.37926	C2C2-CO-like-transcription factor 4	Zinc finger protein CONSTANS-LIKE 16	-0.950793	0.011401
P	GO:0009605	response to external stimulus	1e-19	531	ZM00001D004442	-1.04677	-6.37926	#N/A	ABC transporter B family member 19	-0.583637	0.272762
P	GO:0009605	response to external stimulus	1e-19	531	ZM00001D028409	1.00712	-6.37926	#N/A	Chaperonin 60 subunit beta 4 chloroplastic	1.06126	1.6303e-06
P	GO:0009605	response to external stimulus	1e-19	531	ZM00001D004440	-1.0063	-6.37926	#N/A	Root phototropism protein 3	-0.342519	0.181549
P	GO:0009605	response to external stimulus	1e-19	531	ZM00001D045544	1.87492	-6.37926	0	Chaperonin 60 subunit beta 2 chloroplastic	1.12574	1.22905e-17
P	GO:0009605	response to external stimulus	1e-19	531	ZM00001D034417	1.91344	-6.37926	GNAT-transcription factor 7	Acyl-CoA N-acyltransferases (NAT) superfamily protein	1.12384	0.0210085
P	GO:0009605	response to external stimulus	1e-19	531	ZM00001D029934	-1.41697	-6.37926	Homeobox-transcription factor 78	Homeobox-leucine zipper protein HAT4	-0.114126	0.875944
P	GO:0009605	response to external stimulus	1e-19	531	ZM00001D033316	-2.0457	-6.37926	calcineurin B-like-interacting protein kinase4	CBL-interacting serine/threonine-protein kinase 4	-0.579005	0.0155261
P	GO:0009605	response to external stimulus	1e-19	531	ZM00001D044821	1.23326	-6.37926	#N/A	GDSL esterase/lipase	0.856029	0.214299
P	GO:0009605	response to external stimulus	1e-19	531	ZM00001D043621	-1.91989	-6.37926	0	Phosphatase phospho1	-1.25649	0.0990399
P	GO:0009605	response to external stimulus	1e-19	531	ZM00001D017857	-1.08311	-6.37926	adenine nucleotide translocator1	adenine nucleotide translocator1	-0.615022	0.000151373
P	GO:0009605	response to external stimulus	1e-19	531	ZM00001D038334	-2.41777	-6.37926	#N/A	Protein NRT1/ PTR FAMILY 5.10	-0.194424	0.538981
P	GO:0009605	response to external stimulus	1e-19	531	ZM00001D037914	-1.30648	-6.37926	#N/A	0	-0.700234	0.103966
P	GO:0009605	response to external stimulus	1e-19	531	ZM00001D036296	1.01625	-6.37926	enhancer of zeste1	Histone-lysine N-methyltransferase EZ1	0.142083	0.870266
P	GO:0009605	response to external stimulus	1e-19	531	ZM00001D044541	-1.93751	-6.37926	SPX domain-containing membrane protein4	SPX domain-containing protein 3	-0.997158	0.348552
P	GO:0009605	response to external stimulus	1e-19	531	ZM00001D044231	-1.04773	-6.37926	#N/A	Protein transport protein Sec61 subunit beta	-1.19182	0.000760914
P	GO:0009605	response to external stimulus	1e-19	531	ZM00001D028164	-1.94654	-6.37926	sulfate transporter3	Sulfate transporter 2.2	-0.514322	0.116579
P	GO:0009605	response to external stimulus	1e-19	531	ZM00001D053087	-1.11401	-6.37926	#N/A	G-type lectin S-receptor-like serine/threonine-protein kinase SD2-5	-0.354179	0.246762
P	GO:0009605	response to external stimulus	1e-19	531	ZM00001D002316	1.69137	-6.37926	argonaute2a	argonaute2a	0.590182	0.161028
P	GO:0009605	response to external stimulus	1e-19	531	ZM00001D054014	-1.17702	-6.37926	#N/A	Probable serine/threonine-protein kinase Cx32 chloroplastic	0.102429	0.828738
P	GO:0009605	response to external stimulus	1e-19	531	ZM00001D033777	-1.11091	-6.37926	#N/A	Receptor-like kinase TMK2	-0.614177	0.0142876
P	GO:0009605	response to external stimulus	1e-19	531	ZM00001D054012	1.65093	-6.37926	#N/A	Putative leucine-rich repeat receptor-like protein kinase family protein	1.21119	0.328145
P	GO:0009605	response to external stimulus	1e-19	531	ZM00001D052269	2.24803	-6.37926	PIN-formed protein3	Putative auxin efflux carrier	1.03313	0.438593
P	GO:0009605	response to external stimulus	1e-19	531	ZM00001D003659	-1.03315	-6.37926	SnRK2 serine threonine protein kinase7	Serine/threonine-protein kinase SRK2A	-0.318021	0.663963
P	GO:0009605	response to external stimulus	1e-19	531	ZM00001D046136	-1.08975	-6.37926	#N/A	GDSL esterase/lipase	-0.494159	0.3683
P	GO:0009605	response to external stimulus	1e-19	531	ZM00001D027530	1.02529	-6.37926	NAC-transcription factor 53	NAC-transcription factor 53	0.289768	0.595291
P	GO:0009605	response to external stimulus	1e-19	531	ZM00001D023918	-1.08915	-6.37926	purple acid phosphatase7	Purple acid phosphatase 10	-0.49869	0.0702448
P	GO:0009605	response to external stimulus	1e-19	531	ZM00001D028307	1.05691	-6.37926	similar to RCD one1	Probable inactive poly [ADP-ribose] polymerase SRO1	-0.164142	0.85131
P	GO:0009605	response to external stimulus	1e-19	531	ZM00001D011060	-1.72051	-6.37926	0	Putative E3 ubiquitin-protein ligase XBAT31	-0.698345	0.0207309
P	GO:0009605	response to external stimulus	1e-19	531	ZM00001D037828	-2.28766	-6.37926	0	GDSL esterase/lipase	-0.0580365	0.952781
P	GO:0009605	response to external stimulus	1e-19	531	ZM00001D048907	2.39539	-6.37926	phosphomannose isomerase2	Mannose-6-phosphate isomerase	-0.169432	0.856824
P	GO:0009605	response to external stimulus	1e-19	531	ZM00001D021168	2.6757	-6.37926	#N/A	UDP-glycosyltransferase 74B1	0.364892	0.804831
P	GO:0009605	response to external stimulus	1e-19	531	ZM00001D039529	1.48179	-6.37926	#N/A	GDSL esterase/lipase	0.465588	0.395318
P	GO:0009605	response to external stimulus	1e-19	531	ZM00001D020673	-1.08905	-6.37926	#N/A	cytochrome P450 family 76 subfamily C polypeptide 7	-1.03664	0.0279062
P	GO:0009605	response to external stimulus	1e-19	531	ZM00001D017939	-1.40461	-6.37926	2C2-CO-like-transcription factor 12	Zinc finger protein CONSTANS-LIKE 7	-0.231018	0.532684
P	GO:0009605	response to external stimulus	1e-19	531	ZM00001D011334	-1.37601	-6.37926	#N/A	GDSL esterase/lipase	-0.475831	0.0837091
P	GO:0009605	response to external stimulus	1e-19	531	ZM00001D017989	2.21486	-6.37926	#N/A	GDSL esterase/lipase	0.149379	0.94462
P	GO:0009605	response to external stimulus	1e-19	531	ZM00001D026139	-1.66764	-6.37926	calcium dependent protein kinase30	Putative calcium-dependent protein kinase family protein	-0.376335	0.412636
P	GO:0009605	response to external stimulus	1e-19	531	ZM00001D049201	-1.47426	-6.37926	tassel seed5	Putative cytochrome P450 superfamily protein	0.134289	0.809567
P	GO:0009605	response to external stimulus	1e-19	531	ZM00001D008527	1.62171	-6.37926	#N/A	0	0.657403	0.629695
P	GO:0009605	response to external stimulus	1e-19	531	ZM00001D005950	-1.39944	-6.37926	dicarboxylic acid transporter1	dicarboxylic acid transporter1	-0.259813	0.474293
P	GO:0009605	response to external stimulus	1e-19	531	ZM00001D016733	-3.14325	-6.37926	0	NDR1/HIN1-like 1	-0.831669	0.699368
P	GO:0009605	response to external stimulus	1e-19	531	ZM00001D052640	-3.49659	-6.37926	#N/A	Putative RING zinc finger domain superfamily protein	-1.05969	0.226003
P	GO:0009605	response to external stimulus	1e-19	531	ZM00001D032187	-1.40426	-6.37926	#N/A	Malate dehydrogenase	-0.543904	0.121919
P	GO:0009605	response to external stimulus	1e-19	531	ZM00001D029448	-1.14935	-6.37926	ZIM-transcription factor 24	Protein TIFY 10B	-0.354882	0.208031
P	GO:0009605	response to external stimulus	1e-19	531	ZM00001D020862	-1.45256	-6.37926	receptor-like protein kinase7	Probable LRR receptor-like serine/threonine-protein kinase	0.0113263	0.996021
P	GO:0009605	response to external stimulus	1e-19	531	ZM00001D005688	4.35072	-6.37926	#N/A	UDP-glycosyltransferase 90A1	2.01987	0.104769
P	GO:0009605	response to external stimulus	1e-19	531	ZM00001D031833	-3.03218	-6.37926	#N/A	Mitochondrial 2-oxoglutarate/malate carrier protein	-0.833235	0.0221029
P	GO:0009605	response to external stimulus	1e-19	531	ZM00001D005769	-1.39019	-6.37926	0	BTB/POZ domain-containing protein NPY1	-0.227574	0.549925
P	GO:0009605	response to external stimulus	1e-19	531	ZM00001D018332	2.08436	-6.37926	#N/A	Glutamate receptor 2.7	0.760521	0.000845062
P	GO:0009605	response to external stimulus	1e-19	531	ZM00001D050283	-1.88049	-6.37926	sulfate transporter2	Sulfate transporter 1.2	-0.1217	0.810529
P	GO:0009605	response to external stimulus	1e-19	531	ZM00001D007940	-1.00355	-6.37926	0	Eukaryotic translation initiation factor 5A-1	-0.556608	0.31502
P	GO:0009605	response to external stimulus	1e-19	531	ZM00001D032776	-2.90412	-6.37926	cellulose synthase10	cellulose synthase10	-0.0580348	0.949226
P	GO:0009605	response to external stimulus	1e-19	531	ZM00001D025524	-1.67328	-6.37926	lipoxygenase7	lipoxygenase7	-0.686978	0.139981
P	GO:0009605	response to external stimulus	1e-19	531	ZM00001D025037	1.80418	-6.37926	#N/A	UDP-glycosyltransferase 74B1	0.505388	0.509594
P	GO:0009605	response to external stimulus	1e-19	531	ZM00001D041951	-1.03404	-6.37926	#N/A	Ring zinc finger protein	-0.0882422	0.842339
P	GO:0009605	response to external stimulus	1e-19	531	ZM00001D017121	1.55285	-6.37926	glyceraldehyde-3-phosphate dehydrogenase4	glyceraldehyde-3-phosphate dehydrogenase4	-0.371755	0.555035
P	GO:0009605	response to external stimulus	1e-19	531	ZM00001D029594	-1.57253	-6.37926	allene oxide cyclase1	allene oxide cyclase1	-0.432349	0.212579
P	GO:0009605	response to external stimulus	1e-19	531	ZM00001D053706	-3.91665	-6.37926	0	ABC transporter B family member 15	-2.46857	0.0324708
P	GO:0009605	response to external stimulus	1e-19	531	ZM00001D047849	-1.51323	-6.37926	#N/A	Sulfoquinovosyl transferase SQD2	-0.481477	0.132063
P	GO:0009605	response to external stimulus	1e-19	531	ZM00001D051001	1.57165	-6.37926	glyceraldehyde-3-phosphate dehydrogenase3	Glyceraldehyde-3-phosphate dehydrogenase 3%252C cytosolic	-0.0517822	0.963439
P	GO:0009605	response to external stimulus	1e-19	531	ZM00001D014562	-1.50393	-6.37926	#N/A	IAA-amino acid hydrolase ILR1-like 6	-0.201705	0.397233
P	GO:0009605	response to external stimulus	1e-19	531	ZM00001D024393	-1.13727	-6.37926	indole-3-glycerolphosphate synthase3	Indole-3-glycerol phosphate synthase chloroplastic	-0.448962	0.212266
P	GO:0009605	response to external stimulus	1e-19	531	ZM00001D038049	6.18916	-6.37926	lichenase2	Lichenase-2%253B Putative O-Glycosyl hydrolase superfamily protein	1.79931	0.0488684
P	GO:0009605	response to external stimulus	1e-19	531	ZM00001D026668	-1.13626	-6.37926	#N/A	Receptor-like kinase TMK2	0.0574124	0.915141
P	GO:0009605	response to external stimulus	1e-19	531	ZM00001D012229	5.95093	-6.37926	amino acid/auxin permease55	Amino acid permease 6	#N/A	#N/A
P	GO:0009605	response to external stimulus	1e-19	531	ZM00001D025062	-1.16105	-6.37926	#N/A	Peptidyl-prolyl cis-trans isomerase 1	-1.11546	0.00616391
P	GO:0009605	response to external stimulus	1e-19	531	ZM00001D023543	-1.26546	-6.37926	#N/A	Fatty acid amide hydrolase	-0.744455	0.0866408
P	GO:0009605	response to external stimulus	1e-19	531	ZM00001D033055	-1.10413	-6.37926	#N/A	4-coumarate--CoA ligase-like 7	-0.110101	0.806452
P	GO:0009605	response to external stimulus	1e-19	531	ZM00001D032504	6.10707	-6.37926	skewed root growth similar9	Monocopper oxidase-like protein SKU5	1.84051	0.615461
P	GO:0009605	response to external stimulus	1e-19	531	ZM00001D013320	1.42491	-6.37926	#N/A	methyltransferases	0.844173	0.00382147
P	GO:0009605	response to external stimulus	1e-19	531	ZM00001D032115	-2.85672	-6.37926	#N/A	GDU1	-0.64698	0.482831
P	GO:0009605	response to external stimulus	1e-19	531	ZM00001D006466	1.20771	-6.37926	#N/A	ATP-dependent protease La (LON) domain protein	0.567833	0.0250254
P	GO:0009605	response to external stimulus	1e-19	531	ZM00001D022081	1.3194	-6.37926	cobra-like6	Protein COBRA	-0.0564368	0.970819
P	GO:0009605	response to external stimulus	1e-19	531	ZM00001D032971	-4.39244	-6.37926	0	Protein DETOXIFICATION 16	-0.836436	0.608134
P	GO:0009605	response to external stimulus	1e-19	531	ZM00001D023314	-1.49216	-6.37926	0	Putative phototropic-resoponsive NPH3 family protein	-0.155843	0.681675
P	GO:0009605	response to external stimulus	1e-19	531	ZM00001D027363	1.83014	-6.37926	dihydrodipicolinate reductase1	dihydrodipicolinate reductase1	0.898478	0.0174236
P	GO:0009605	response to external stimulus	1e-19	531	ZM00001D024594	1.59962	-6.37926	skewed root growth similar14	Monocopper oxidase	1.38362	0.00129357
P	GO:0009605	response to external stimulus	1e-19	531	ZM00001D036641	1.76479	-6.37926	math-btb23	Speckle-type POZ protein	0.12014	0.916944
P	GO:0009605	response to external stimulus	1e-19	531	ZM00001D036643	6.53662	-6.37926	math-btb24	BTB/POZ and MATH domain-containing protein 2	5.3348	0.00397285
P	GO:0009605	response to external stimulus	1e-19	531	ZM00001D011473	-2.10658	-6.37926	potassium channel5	Potassium channel AKT1	1.03304	0.465638
P	GO:0009605	response to external stimulus	1e-19	531	ZM00001D018631	-1.35984	-6.37926	dirigent protein 11	Dirigent protein 11	-0.589826	0.094269
P	GO:0009605	response to external stimulus	1e-19	531	ZM00001D012988	-2.36164	-6.37926	#N/A	CASP-like protein 4B1	-0.398398	0.302746
P	GO:0009605	response to external stimulus	1e-19	531	ZM00001D007688	1.80574	-6.37926	#N/A	Disease resistance protein RPM1	-0.308952	0.733325
P	GO:0009605	response to external stimulus	1e-19	531	ZM00001D031449	1.54123	-6.37926	lipoxygenase13	Lipoxygenase 2 chloroplastic	0.53255	0.122669
P	GO:0009605	response to external stimulus	1e-19	531	ZM00001D003395	-1.57087	-6.37926	anthranilate synthase homolog1	anthranilate synthase homolog1	-0.309219	0.164605
P	GO:0009605	response to external stimulus	1e-19	531	ZM00001D008902	-1.08508	-6.37926	#N/A	Glutathione gamma-glutamylcysteinyltransferase 2	-0.393943	0.423399
P	GO:0009605	response to external stimulus	1e-19	531	ZM00001D028750	4.70277	-6.37926	asparagine synthetase3	asparagine synthetase3	-1.61997	0.321429
P	GO:0009605	response to external stimulus	1e-19	531	ZM00001D014617	-1.10523	-6.37926	xyloglucan endo-transglycosylase/hydrolase4	Xyloglucan endotransglucosylase/hydrolase protein 14	-0.0609858	0.959991
P	GO:0009605	response to external stimulus	1e-19	531	ZM00001D009029	-1.06497	-6.37926	#N/A	Putative leucine-rich repeat receptor-like protein kinase family protein	-0.346759	0.168995
P	GO:0009605	response to external stimulus	1e-19	531	ZM00001D009028	-1.88544	-6.37926	#N/A	Triose phosphate/phosphate translocator%252C chloroplastic	-0.292361	0.4094
P	GO:0009605	response to external stimulus	1e-19	531	ZM00001D007610	-1.0972	-6.37926	#N/A	SEC12-like protein 2	-0.528581	0.561711
P	GO:0009605	response to external stimulus	1e-19	531	ZM00001D039306	4.51003	-6.37926	MYB-transcription factor 117	Myb-related protein 3R-1	#N/A	#N/A
P	GO:0009605	response to external stimulus	1e-19	531	ZM00001D045203	2.90019	-6.37926	Aux/IAA-transcription factor 41	Auxin-responsive protein IAA29	1.87091	0.564494
P	GO:0009605	response to external stimulus	1e-19	531	ZM00001D036216	1.84066	-6.37926	#N/A	F-box protein MAX2	-0.301085	0.770831
P	GO:0009605	response to external stimulus	1e-19	531	ZM00001D048342	-1.52228	-6.37926	#N/A	Probable serine/threonine-protein kinase Cx32 chloroplastic	-0.131769	0.735734
P	GO:0009605	response to external stimulus	1e-19	531	ZM00001D034665	1.01393	-6.37926	#N/A	NAD-dependent epimerase/dehydratase	0.169057	0.671792
P	GO:0009605	response to external stimulus	1e-19	531	ZM00001D009010	-1.23221	-6.37926	developmentally regulated plasma membrane polypeptide2	Plasma membrane-associated cation-binding protein 1	-0.371853	0.653282
P	GO:0009605	response to external stimulus	1e-19	531	ZM00001D038268	1.21003	-6.37926	#N/A	Probable anion transporter 3 chloroplastic	0.351107	0.666006
P	GO:0009605	response to external stimulus	1e-19	531	ZM00001D032233	-1.34267	-6.37926	#N/A	Encodes a protein whose expression is responsive to nematode infection.	-0.231431	0.875662
P	GO:0009605	response to external stimulus	1e-19	531	ZM00001D009617	1.20207	-6.37926	suppressor of phya-105 1	Protein SUPPRESSOR OF PHYA-105 1	0.216367	0.652061
P	GO:0009605	response to external stimulus	1e-19	531	ZM00001D022181	-2.50104	-6.37926	#N/A	Phospho-2-dehydro-3-deoxyheptonate aldolase 1	-0.993957	0.00474368
P	GO:0009605	response to external stimulus	1e-19	531	ZM00001D020411	-1.03925	-6.37926	#N/A	Plant UBX domain-containing protein 2	-0.650196	0.110264
P	GO:0009605	response to external stimulus	1e-19	531	ZM00001D022228	-6.12172	-6.37926	#N/A	Ribonuclease 1	#N/A	#N/A
P	GO:0009605	response to external stimulus	1e-19	531	ZM00001D022229	-2.28677	-6.37926	#N/A	Malate dehydrogenase chloroplastic	-0.683813	0.0393627
P	GO:0009605	response to external stimulus	1e-19	531	ZM00001D022630	1.24203	-6.37926	knotted1 induced1	knotted1 induced1	0.083246	0.906322
P	GO:0009605	response to external stimulus	1e-19	531	ZM00001D008750	-5.99223	-6.37926	#N/A	Aspartic proteinase CDR1	-2.75128	0.0575708
P	GO:0009605	response to external stimulus	1e-19	531	ZM00001D020257	-2.86438	-6.37926	#N/A	Heavy metal transport/detoxification superfamily protein	-0.741678	0.401131
P	GO:0009605	response to external stimulus	1e-19	531	ZM00001D002739	-2.19264	-6.37926	#N/A	Polyketide cyclase/dehydrase and lipid transport superfamily protein	-1.25206	0.147554
P	GO:0009605	response to external stimulus	1e-19	531	ZM00001D051554	-2.57895	-6.37926	abscisic acid 8'-hydroxylase2	abscisic acid 8'-hydroxylase2	-0.568183	0.0694395
P	GO:0009605	response to external stimulus	1e-19	531	ZM00001D027542	2.20672	-6.37926	glutathione transferase10	glutathione transferase10	1.85448	5.14505e-26
P	GO:0009605	response to external stimulus	1e-19	531	ZM00001D043198	1.67211	-6.37926	#N/A	Leucine-rich repeat (LRR) family protein	1.46179	0.000705572
P	GO:0009605	response to external stimulus	1e-19	531	ZM00001D032300	-1.04136	-6.37926	#N/A	Major facilitator superfamily protein	-0.404792	0.267164
P	GO:0009605	response to external stimulus	1e-19	531	ZM00001D018687	1.26945	-6.37926	#N/A	0	0.102141	0.94037
P	GO:0009605	response to external stimulus	1e-19	531	ZM00001D042874	1.5907	-6.37926	mannose-1-phosphate guanylyltransferase1	Mannose-1-phosphate guanylyltransferase 1	-0.0256275	0.976978
P	GO:0009605	response to external stimulus	1e-19	531	ZM00001D004664	-1.82881	-6.37926	cytochrome P-450 27	Cytochrome P450 94B3	0.166808	0.782748
P	GO:0009605	response to external stimulus	1e-19	531	ZM00001D006511	-2.01948	-6.37926	#N/A	Glucose-6-phosphate/phosphate translocator 2 chloroplastic	-1.08671	1.00924e-11
P	GO:0009605	response to external stimulus	1e-19	531	ZM00001D015383	-1.67878	-6.37926	0	Glyceraldehyde-3-phosphate dehydrogenase%252C cytosolic	-0.649345	0.114913
P	GO:0009605	response to external stimulus	1e-19	531	ZM00001D034027	-3.49481	-6.37926	0	Ethylene-responsive protein	-1.1904	0.374393
P	GO:0009605	response to external stimulus	1e-19	531	ZM00001D043291	-2.19543	-6.37926	purple acid phosphatase1	Purple acid phosphatase 10	-0.980974	0.256352
P	GO:0009605	response to external stimulus	1e-19	531	ZM00001D015852	-1.79115	-6.37926	lipoxygenase11	lipoxygenase11	-0.58507	0.0793301
P	GO:0009605	response to external stimulus	1e-19	531	ZM00001D017240	1.62945	-6.37926	glutaredoxin3	Grx_C2.1-glutaredoxin subgroup I	-0.0818015	0.926349
P	GO:0009605	response to external stimulus	1e-19	531	ZM00001D022035	-6.51284	-6.37926	cysteine protease8	Cysteine proteinases superfamily protein	-1.56261	0.10385
P	GO:0009605	response to external stimulus	1e-19	531	ZM00001D046170	-1.07588	-6.37926	phosphoenolpyruvate carboxylase1	Phosphoenolpyruvate carboxylase 1	-0.0956351	0.760847
P	GO:0009605	response to external stimulus	1e-19	531	ZM00001D037192	-1.60538	-6.37926	#N/A	Putative RING zinc finger domain superfamily protein	-0.396795	0.626962
P	GO:0009605	response to external stimulus	1e-19	531	ZM00001D027524	-2.97348	-6.37926	chitinase22	Basic endochitinase B	-1.53211	5.58999e-13
P	GO:0009605	response to external stimulus	1e-19	531	ZM00001D027809	-3.21081	-6.37926	#N/A	Pollenless3	-1.60416	0.216828
P	GO:0009605	response to external stimulus	1e-19	531	ZM00001D052776	-1.1601	-6.37926	#N/A	VAMP protein SEC22	-0.38116	0.246777
P	GO:0009605	response to external stimulus	1e-19	531	ZM00001D002641	1.01365	-6.37926	#N/A	Transducin/WD40 repeat-like superfamily protein	0.564358	0.231798
P	GO:0009605	response to external stimulus	1e-19	531	ZM00001D028526	-2.60123	-6.37926	GRAS-transcription factor 61	Scarecrow-like protein 26	-1.4	0.222402
P	GO:0009605	response to external stimulus	1e-19	531	ZM00001D032925	-1.01886	-6.37926	#N/A	12-dihydroxy-3-keto-5-methylthiopentene dioxygenase 4	-1.05295	0.125929
P	GO:0009605	response to external stimulus	1e-19	531	ZM00001D021930	-1.1621	-6.37926	0	UDP-galactose transporter 2	-0.676765	0.0109835
P	GO:0009605	response to external stimulus	1e-19	531	ZM00001D020595	-1.43301	-6.37926	AP2-EREBP-transcription factor 102	Ethylene response factor	-0.18289	0.51791
P	GO:0009605	response to external stimulus	1e-19	531	ZM00001D032420	1.03643	-6.37926	0	30S ribosomal protein S5 chloroplastic	0.860104	7.6116e-12
P	GO:0009605	response to external stimulus	1e-19	531	ZM00001D047276	-3.43713	-6.37926	brittle stalk2	brittle stalk2	-0.101808	0.872794
P	GO:0009605	response to external stimulus	1e-19	531	ZM00001D052893	1.61514	-6.37926	#N/A	Protein EMSY-LIKE 4	2.22564	0.0366482
P	GO:0009605	response to external stimulus	1e-19	531	ZM00001D031961	-1.25358	-6.37926	histidine-containing phosphotransfer protein1	Histidine-containing phosphotransfer protein 1	-0.578571	0.120996
P	GO:0009605	response to external stimulus	1e-19	531	ZM00001D049244	-2.8544	-6.37926	#N/A	Putative IQ calmodulin-binding and BAG domain containing family protein	0.0568636	0.984248
P	GO:0009605	response to external stimulus	1e-19	531	ZM00001D020552	-1.2123	-6.37926	#N/A	Tetraspanin-7	-0.408417	0.0496339
P	GO:0009605	response to external stimulus	1e-19	531	ZM00001D048053	-1.52782	-6.37926	0	Probable inactive receptor kinase	0.341148	0.569679
P	GO:0009605	response to external stimulus	1e-19	531	ZM00001D020556	-2.00659	-6.37926	0	WAT1-related protein	-1.12635	0.0640741
P	GO:0009605	response to external stimulus	1e-19	531	ZM00001D048054	-3.65805	-6.37926	#N/A	Putative leucine-rich repeat receptor-like protein kinase family protein	0.74735	0.350784
P	GO:0009605	response to external stimulus	1e-19	531	ZM00001D021654	-1.74944	-6.37926	#N/A	0	-0.628661	0.246762
P	GO:0009605	response to external stimulus	1e-19	531	ZM00001D021655	-3.44249	-6.37926	#N/A	WAT1-related protein	-0.947872	0.24078
P	GO:0009605	response to external stimulus	1e-19	531	ZM00001D021653	-2.38861	-6.37926	0	Glucose-6-phosphate/phosphate translocator 2	-1.01514	1.9086e-08
P	GO:0009605	response to external stimulus	1e-19	531	ZM00001D012702	-3.20902	-6.37926	#N/A	Phosphoenolpyruvate carboxylase 3	-2.02186	0.00991393
P	GO:0009605	response to external stimulus	1e-19	531	ZM00001D030864	1.40144	-6.37926	#N/A	BTB/POZ domain-containing protein NPY2	1.60675	0.0492621
P	GO:0009605	response to external stimulus	1e-19	531	ZM00001D034401	1.12125	-6.37926	0	Probable zinc metalloprotease EGY1 chloroplastic	0.887169	0.000408261
P	GO:0009605	response to external stimulus	1e-19	531	ZM00001D050107	-1.36949	-6.37926	12-oxo-phytodienoic acid reductase8	12-oxo-phytodienoic acid reductase8	-0.730294	0.00720205
P	GO:0009605	response to external stimulus	1e-19	531	ZM00001D013319	-1.18057	-6.37926	#N/A	Endoglucanase 25	-0.067339	0.891969
P	GO:0009605	response to external stimulus	1e-19	531	ZM00001D013256	-1.16712	-6.37926	cobra-like4	Brittle stalk-2-like protein 4	-0.215895	0.456514
P	GO:0009605	response to external stimulus	1e-19	531	ZM00001D011581	-1.05782	-6.37926	0	Peroxiredoxin-2B	-0.702271	0.00987671
P	GO:0009605	response to external stimulus	1e-19	531	ZM00001D020636	-2.24923	-6.37926	cysteine protease2	Cysteine proteinase 2	0.0362792	0.945479
P	GO:0009605	response to external stimulus	1e-19	531	ZM00001D036918	-1.03987	-6.37926	Aux/IAA-transcription factor 26	Auxin-responsive protein IAA15	-0.252302	0.413829
P	GO:0009605	response to external stimulus	1e-19	531	ZM00001D013039	-2.1831	-6.37926	photosystem I subunit d1	photosystem I subunit d1	0.127165	0.847155
P	GO:0009605	response to external stimulus	1e-19	531	ZM00001D008700	-2.58614	-6.37926	vanishing tassel2	vanishing tassel2	-0.785116	0.0153704
P	GO:0009605	response to external stimulus	1e-19	531	ZM00001D016841	2.47236	-6.37926	#N/A	monooxygenase 1	0.932094	0.000157234
P	GO:0009605	response to external stimulus	1e-19	531	ZM00001D013130	-1.09939	-6.37926	bHLH-transcription factor 60	Transcription factor PIF4	-0.480768	0.113361
P	GO:0009605	response to external stimulus	1e-19	531	ZM00001D018530	-1.01316	-6.37926	TCP-transcription factor 4	Transcription factor TCP21	-0.129733	0.775893
P	GO:0009605	response to external stimulus	1e-19	531	ZM00001D012401	-1.13838	-6.37926	protein phosphatase homolog4	protein phosphatase homolog4	-0.789725	0.116411
P	GO:0009605	response to external stimulus	1e-19	531	ZM00001D036280	1.056	-6.37926	#N/A	0	0.469501	0.609835
P	GO:0009605	response to external stimulus	1e-19	531	ZM00001D021016	-2.36728	-6.37926	#N/A	Cytochrome b561 and DOMON domain-containing protein	-0.879523	0.0815735
P	GO:0009605	response to external stimulus	1e-19	531	ZM00001D033169	1.06391	-6.37926	#N/A	Adenine nucleotide alpha hydrolases-like superfamily protein	0.694094	0.268269
P	GO:0009605	response to external stimulus	1e-19	531	ZM00001D017336	1.37531	-6.37926	#N/A	Proteasome subunit alpha type-2-B	0.394598	0.649721
P	GO:0009605	response to external stimulus	1e-19	531	ZM00001D035937	2.01269	-6.37926	0	Chaperonin 60 subunit beta 2 chloroplastic	1.45067	3.44166e-13
P	GO:0009605	response to external stimulus	1e-19	531	ZM00001D013402	1.64551	-6.37926	phytochromeA2	phytochromeA2	0.442962	0.227259
P	GO:0009605	response to external stimulus	1e-19	531	ZM00001D047696	-1.97553	-6.37926	0	senescence associated gene 20	-0.306677	0.477681
P	GO:0009605	response to external stimulus	1e-19	531	ZM00001D047694	-1.90749	-6.37926	#N/A	Glycosyltransferase 5	0.900204	0.215874
P	GO:0009605	response to external stimulus	1e-19	531	ZM00001D033765	3.64903	-6.37926	#N/A	Mitogen-activated protein kinase kinase 9	#N/A	#N/A
P	GO:0009605	response to external stimulus	1e-19	531	ZM00001D040730	-3.5381	-6.37926	0	GDSL esterase/lipase LIP-4	-0.353053	0.542285
P	GO:0009605	response to external stimulus	1e-19	531	ZM00001D018024	-1.48065	-6.37926	PIN-formed protein2	PIN-formed protein2	-0.559539	0.0535987
P	GO:0009605	response to external stimulus	1e-19	531	ZM00001D052253	1.20759	-6.37926	#N/A	F-box/kelch-repeat protein SKIP11	-0.14	0.875662
P	GO:0009605	response to external stimulus	1e-19	531	ZM00001D003867	1.41596	-6.37926	#N/A	Extensin [Source:UniProtKB/TrEMBL%3BAcc:B6STT7]	0.306525	0.363131
P	GO:0009605	response to external stimulus	1e-19	531	ZM00001D029350	3.11983	-6.37926	#N/A	3-ketoacyl-CoA synthase	-1.57703	0.573899
P	GO:0009605	response to external stimulus	1e-19	531	ZM00001D008632	4.40995	-6.37926	0	LRR receptor-like serine/threonine-protein kinase EFR	#N/A	#N/A
P	GO:0009605	response to external stimulus	1e-19	531	ZM00001D003081	-1.07838	-6.37926	glutaredoxin homolog1	glutaredoxin homolog1	-0.593707	0.0339094
P	GO:0009605	response to external stimulus	1e-19	531	ZM00001D012929	1.07415	-6.37926	0	Receptor protein kinase TMK1	0.542031	0.0664915
P	GO:0009605	response to external stimulus	1e-19	531	ZM00001D049756	-4.8909	-6.37926	#N/A	Glycosyltransferase family protein 64 C3	#N/A	#N/A
P	GO:0009605	response to external stimulus	1e-19	531	ZM00001D004279	-2.42891	-6.37926	#N/A	18-cineole synthase 1 chloroplastic	-0.84452	4.49633e-05
P	GO:0009605	response to external stimulus	1e-19	531	ZM00001D052556	2.02636	-6.37926	#N/A	Signal recognition particle 54 kDa protein chloroplastic	1.7896	1.82109e-19
P	GO:0009605	response to external stimulus	1e-19	531	ZM00001D018418	1.1775	-6.37926	0	oxidoreductase zinc-binding dehydrogenase family protein	0.505601	0.199545
P	GO:0009605	response to external stimulus	1e-19	531	ZM00001D004437	-2.12997	-6.37926	#N/A	THAUMATIN-LIKE PROTEIN 1	0.0424158	0.949037
P	GO:0009605	response to external stimulus	1e-19	531	ZM00001D026271	-1.82759	-6.37926	AP2-EREBP-transcription factor 205	Putative AP2/EREBP transcription factor superfamily protein	-0.742512	0.0220056
P	GO:0009605	response to external stimulus	1e-19	531	ZM00001D030644	3.46644	-6.37926	MYB-transcription factor 100	MYB-transcription factor 100	0.553754	0.727647
P	GO:0009605	response to external stimulus	1e-19	531	ZM00001D028562	-1.19137	-6.37926	fructose bisphosphatase2	Fructose-1%252C6-bisphosphatase	-0.648308	0.00600455
P	GO:0009605	response to external stimulus	1e-19	531	ZM00001D043166	1.42259	-6.37926	0	UDP-glycosyltransferase 87A1	0.478656	0.377461
P	GO:0009605	response to external stimulus	1e-19	531	ZM00001D027425	-1.1223	-6.37926	agamous-like6	agamous-like6	-0.415398	0.348627
P	GO:0009605	response to external stimulus	1e-19	531	ZM00001D042809	-1.45749	-6.37926	auxin transporter-like1	Auxin transporter-like protein 1	-0.105328	0.823854
P	GO:0009605	response to external stimulus	1e-19	531	ZM00001D038915	1.90488	-6.37926	0	Putative WAK receptor-like protein kinase family protein	1.31322	0.294436
P	GO:0009605	response to external stimulus	1e-19	531	ZM00001D007783	-2.28794	-6.37926	0	P-loop containing nucleoside triphosphate hydrolases superfamily protein	-0.915182	0.00788298
P	GO:0009605	response to external stimulus	1e-19	531	ZM00001D007188	-2.22594	-6.37926	EIL-transcription factor 2	ETHYLENE INSENSITIVE 3-like 2 protein	0.580519	0.334575
P	GO:0009605	response to external stimulus	1e-19	531	ZM00001D032461	-4.88848	-6.37926	tasselless1	tasselless1	#N/A	#N/A
P	GO:0009605	response to external stimulus	1e-19	531	ZM00001D014842	-1.34674	-6.37926	chitinase3	Basic endochitinase B	1.00558	0.311943
P	GO:0009605	response to external stimulus	1e-19	531	ZM00001D032291	-3.31343	-6.37926	#N/A	Metal ion binding protein	-0.472202	0.874753
P	GO:0009605	response to external stimulus	1e-19	531	ZM00001D035051	1.19873	-6.37926	#N/A	Ribosome-recycling factor chloroplastic	0.793047	0.0474477
P	GO:0009605	response to external stimulus	1e-19	531	ZM00001D013162	1.25382	-6.37926	#N/A	Leucine-rich repeat receptor-like serine/threonine-protein kinase BAM3	0.795282	0.00904291
P	GO:0009605	response to external stimulus	1e-19	531	ZM00001D013610	1.79273	-6.37926	#N/A	Osmotin-like protein OSM34	0.601151	0.386471
P	GO:0009605	response to external stimulus	1e-19	531	ZM00001D031213	-1.80694	-6.37926	#N/A	LigA	-0.669436	0.000813569
P	GO:0009605	response to external stimulus	1e-19	531	ZM00001D042140	2.45369	-6.37926	glucan endo-1,3-beta-glucosidase homolog2	Beta-1%252C3-glucanase	-0.254065	0.869053
P	GO:0009605	response to external stimulus	1e-19	531	ZM00001D021615	-1.35432	-6.37926	cysteine protease4	Cathepsin B-like cysteine proteinase 3	-0.501458	0.0583012
P	GO:0009605	response to external stimulus	1e-19	531	ZM00001D021993	-2.79715	-6.37926	#N/A	nucleotide sugar transporter-KT 1	0.0785684	0.9821
P	GO:0009605	response to external stimulus	1e-19	531	ZM00001D040364	-2.11372	-6.37926	0	Peroxidase 72	-0.0214513	0.990705
P	GO:0009605	response to external stimulus	1e-19	531	ZM00001D032992	-3.0976	-6.37926	pectin methylesterase26	Pectinesterase 31	-1.84611	1.82109e-19
P	GO:0009605	response to external stimulus	1e-19	531	ZM00001D032994	1.38229	-6.37926	#N/A	Probable mannan synthase 7	1.0813	0.0540721
P	GO:0009605	response to external stimulus	1e-19	531	ZM00001D013947	-1.94415	-6.37926	#N/A	NHL25	0.559294	0.718207
P	GO:0009605	response to external stimulus	1e-19	531	ZM00001D011786	-1.13058	-6.37926	0	Cytochrome B5 isoform D	-0.396004	0.499771
P	GO:0009605	response to external stimulus	1e-19	531	ZM00001D006103	-1.5636	-6.37926	0	Double-stranded RNA-binding protein 3	-0.11778	0.833095
P	GO:0009605	response to external stimulus	1e-19	531	ZM00001D027877	-2.07269	-6.37926	big grain1 homolog1	0	-0.0649827	0.954267
P	GO:0009605	response to external stimulus	1e-19	531	ZM00001D003469	-1.59253	-6.37926	#N/A	Sugar transport protein 5	-0.150375	0.912617
P	GO:0009605	response to external stimulus	1e-19	531	ZM00001D023411	-2.1755	-6.37926	G2-like-transcription factor 5	myb-like transcription factor family protein	-1.29483	0.0798439
P	GO:0009605	response to external stimulus	1e-19	531	ZM00001D025652	1.62636	-6.37926	indole-3-glycerolphosphate synthase2	Indole-3-glycerol phosphate synthase chloroplastic	1.08632	3.28748e-07
P	GO:0009605	response to external stimulus	1e-19	531	ZM00001D044640	4.58543	-6.37926	0	Probable peptide/nitrate transporter	4.42405	0.0177404
P	GO:0009605	response to external stimulus	1e-19	531	ZM00001D020670	-2.17054	-6.37926	Homeobox-transcription factor 11	Homeobox-leucine zipper protein HAT3	-0.860809	0.00340351
P	GO:0009605	response to external stimulus	1e-19	531	ZM00001D010399	1.56448	-6.37926	WRKY-transcription factor 92	Putative WRKY DNA-binding domain superfamily protein isoform 1%253B Putative WRKY DNA-binding domain superfamily protein isoform 2	0.957475	1.29801e-06
P	GO:0009605	response to external stimulus	1e-19	531	ZM00001D021901	1.02092	-6.37926	stress-induced protein1	stress-induced protein1	0.091661	0.944009
P	GO:0009605	response to external stimulus	1e-19	531	ZM00001D032906	-4.86	-6.37926	#N/A	Sugar transport protein 3	#N/A	#N/A
P	GO:0009605	response to external stimulus	1e-19	531	ZM00001D032049	-1.18547	-6.37926	12-oxo-phytodienoic acid reductase7	12-oxo-phytodienoic acid reductase7	-0.288514	0.42986
P	GO:0009605	response to external stimulus	1e-19	531	ZM00001D047736	-3.88118	-6.37926	asparagine synthetase4	asparagine synthetase4	-3.76221	3.71514e-05
P	GO:0009605	response to external stimulus	1e-19	531	ZM00001D033931	-1.22381	-6.37926	alcohol dehydrogenase1	Alcohol dehydrogenase 1	-0.427905	0.515495
P	GO:0009605	response to external stimulus	1e-19	531	ZM00001D017941	1.63302	-6.37926	3-ketoacyl-CoA synthase gl4b	3-ketoacyl-CoA synthase 5	0.611896	0.271235
P	GO:0009605	response to external stimulus	1e-19	531	ZM00001D011919	-1.24651	-6.37926	#N/A	Src2-like protein	-0.421089	0.133101
P	GO:0009605	response to external stimulus	1e-19	531	ZM00001D011913	-1.03779	-6.37926	potassium high-affinity transporter2	Potassium transporter 3	-0.338568	0.109807
P	GO:0009605	response to external stimulus	1e-19	531	ZM00001D037278	-1.97127	-6.37926	phosphofructose kinase1	phosphofructose kinase1	-1.03289	0.00866563
P	GO:0009605	response to external stimulus	1e-19	531	ZM00001D038577	-1.18287	-6.37926	#N/A	Probable glucan endo-13-beta-glucosidase BG1	-0.0590072	0.947401
P	GO:0009605	response to external stimulus	1e-19	531	ZM00001D038576	1.61138	-6.37926	#N/A	Calcium-transporting ATPase 4 plasma membrane-type	0.610974	0.0102879
P	GO:0009605	response to external stimulus	1e-19	531	ZM00001D031457	-1.08403	-6.37926	#N/A	DNA-directed RNA polymerase IV subunit 1	-0.238441	0.805097
P	GO:0009605	response to external stimulus	1e-19	531	ZM00001D019225	1.55973	-6.37926	amino acid/auxin permease53	Amino acid transporter ANT1	0.0825159	0.898103
P	GO:0009605	response to external stimulus	1e-19	531	ZM00001D002347	-2.37929	-6.37926	0	Bifunctional inhibitor/lipid-transfer protein/seed storage 2S albumin superfamily protein	-0.0271971	0.966249
P	GO:0009605	response to external stimulus	1e-19	531	ZM00001D030851	1.20854	-6.37926	0	Cytochrome P450 CYP81N5	0.0944153	0.946088
P	GO:0009605	response to external stimulus	1e-19	531	ZM00001D005812	1.59341	-6.37926	0	sterile alpha motif (SAM) domain-containing protein	0.483343	0.038477
P	GO:0009605	response to external stimulus	1e-19	531	ZM00001D006036	1.91001	-6.37926	heat shock protein70-5	Heat shock 70 kDa protein 9 mitochondrial	0.000169391	0.999526
P	GO:0009605	response to external stimulus	1e-19	531	ZM00001D005250	-2.11722	-6.37926	cellulose synthase9	Cellulose synthase A catalytic subunit 3 [UDP-forming]	0.00984276	0.991096
P	GO:0009605	response to external stimulus	1e-19	531	ZM00001D037659	-1.41643	-6.37926	#N/A	Phosphoenolpyruvate/phosphate translocator 2 chloroplastic	-0.0175802	0.990265
P	GO:0009605	response to external stimulus	1e-19	531	ZM00001D014952	-1.54478	-6.37926	#N/A	Probable receptor-like protein kinase	0.800353	0.10819
P	GO:0009605	response to external stimulus	1e-19	531	ZM00001D037653	3.46238	-6.37926	chitinase26	Xylanase inhibitor protein 1	2.64338	4.59262e-08
P	GO:0009605	response to external stimulus	1e-19	531	ZM00001D047017	-1.81916	-6.37926	bHLH-transcription factor 91	Putative HLH DNA-binding domain superfamily protein	0.10671	0.894068
P	GO:0009605	response to external stimulus	1e-19	531	ZM00001D048150	1.94336	-6.37926	#N/A	Adenylyl-sulfate kinase	1.23449	3.40379e-06
P	GO:0009605	response to external stimulus	1e-19	531	ZM00001D005159	-1.6228	-6.37926	spermidine synthase1	Spermidine synthase 2	-0.890997	0.000480327
P	GO:0009605	response to external stimulus	1e-19	531	ZM00001D033339	-1.30523	-6.37926	SnRK2 serine threonine protein kinase9	Serine/threonine-protein kinase SRK2E	-0.574839	0.0689153
P	GO:0009605	response to external stimulus	1e-19	531	ZM00001D034875	2.82875	-6.37926	phospholipase C9	Non-specific phospholipase C4	2.44707	0.086021
P	GO:0009605	response to external stimulus	1e-19	531	ZM00001D034718	-1.77526	-6.37926	SPX domain-containing membrane protein3	SPX domain-containing protein 4	-1.18713	0.00330032
P	GO:0009605	response to external stimulus	1e-19	531	ZM00001D052118	-2.22281	-6.37926	#N/A	Zinc finger protein	-0.271552	0.514073
P	GO:0009605	response to external stimulus	1e-19	531	ZM00001D009762	-1.30874	-6.37926	#N/A	DCD (Development and Cell Death) domain protein	-0.390339	0.168995
P	GO:0009605	response to external stimulus	1e-19	531	ZM00001D014341	-1.91021	-6.37926	0	Peroxidase 53	-0.0786297	0.903881
P	GO:0009605	response to external stimulus	1e-19	531	ZM00001D016832	1.27656	-6.37926	#N/A	Protein AIG1	0.62394	0.0577417
P	GO:0009605	response to external stimulus	1e-19	531	ZM00001D042209	3.40313	-6.37926	#N/A	methyl esterase 10	-0.393253	0.770831
P	GO:0009605	response to external stimulus	1e-19	531	ZM00001D009608	-1.29999	-6.37926	3-ketoacyl-CoA synthase1	3-ketoacyl-CoA synthase	-0.306563	0.320054
P	GO:0009605	response to external stimulus	1e-19	531	ZM00001D018326	-1.4157	-6.37926	MAP kinase kinase4	MAP kinase kinase4	-0.200641	0.627956
P	GO:0009605	response to external stimulus	1e-19	531	ZM00001D043592	1.11152	-6.37926	#N/A	SPA1-related 3	0.672306	0.0843493
P	GO:0009605	response to external stimulus	1e-19	531	ZM00001D043595	1.0237	-6.37926	0	Regulator of chromosome condensation (RCC1) family protein	0.654794	7.74631e-05
P	GO:0009605	response to external stimulus	1e-19	531	ZM00001D005456	-1.11033	-6.37926	#N/A	UDP-glycosyltransferase 76C1	-0.755143	0.149651
P	GO:0009605	response to external stimulus	1e-19	531	ZM00001D018752	-1.13637	-6.37926	#N/A	Leucine-rich repeat receptor-like serine/threonine-protein kinase BAM1	0.366913	0.594466
P	GO:0009605	response to external stimulus	1e-19	531	ZM00001D018751	-4.31922	-6.37926	amino acid/auxin permease52	Amino acid permease 6	-1.7227	0.156953
P	GO:0009605	response to external stimulus	1e-19	531	ZM00001D008749	1.91353	-6.37926	barren inflorescence1	barren inflorescence1	0.83065	0.265397
P	GO:0009605	response to external stimulus	1e-19	531	ZM00001D046261	-1.62378	-6.37926	#N/A	Putative thaumatin domain family protein	-0.187927	0.811686
P	GO:0009605	response to external stimulus	1e-19	531	ZM00001D016274	-3.34389	-6.37926	tonoplast sugar transporter2	Monosaccharide-sensing protein 2	-0.705839	0.0184386
P	GO:0009605	response to external stimulus	1e-19	531	ZM00001D053612	1.13182	-6.37926	0	ABC transporter G family member 40	1.0373	0.00150712
P	GO:0050896	response to stimulus	7e-17	2081	ZM00001D022342	-1.09191	-7.8697	#N/A	DNAse I-like superfamily protein	0.129133	0.871859
P	GO:0050896	response to stimulus	7e-17	2081	ZM00001D017729	-1.03046	-7.8697	MAP kinase-like1	Serine/threonine-protein kinase MHK	-0.267121	0.513575
P	GO:0050896	response to stimulus	7e-17	2081	ZM00001D017726	-1.68389	-7.8697	G2-like-transcription factor 11	Homeodomain-like superfamily protein	-0.819974	0.0103492
P	GO:0050896	response to stimulus	7e-17	2081	ZM00001D051267	-1.33729	-7.8697	MYB-transcription factor 166	myb domain protein 19	0.595737	0.557613
P	GO:0050896	response to stimulus	7e-17	2081	ZM00001D019400	-2.8206	-7.8697	#N/A	PVR3-like protein	-1.19877	0.0275211
P	GO:0050896	response to stimulus	7e-17	2081	ZM00001D018134	-1.30119	-7.8697	0	Peptidyl-prolyl cis-trans isomerase FKBP12	-0.565597	0.0541077
P	GO:0050896	response to stimulus	7e-17	2081	ZM00001D002801	1.02685	-7.8697	Trihelix-transcription factor 12	GT-2-like 1	0.256164	0.638982
P	GO:0050896	response to stimulus	7e-17	2081	ZM00001D002802	-2.75747	-7.8697	#N/A	Leucine-rich repeat receptor protein kinase EXS	-0.595106	0.165885
P	GO:0050896	response to stimulus	7e-17	2081	ZM00001D006813	-2.14025	-7.8697	CCAAT-DR1-transcription factor 6	Nuclear transcription factor Y subunit B-2	-0.123108	0.874753
P	GO:0050896	response to stimulus	7e-17	2081	ZM00001D002159	-3.59586	-7.8697	0	Wound induced protein	-1.40287	3.89424e-05
P	GO:0050896	response to stimulus	7e-17	2081	ZM00001D052060	1.29645	-7.8697	trehalose-6-phosphate synthase10	trehalose-6-phosphate synthase10	0.408464	0.281915
P	GO:0050896	response to stimulus	7e-17	2081	ZM00001D026204	-6.10849	-7.8697	MYB-transcription factor 65	Putative MYB DNA-binding domain superfamily protein	0.398808	0.910602
P	GO:0050896	response to stimulus	7e-17	2081	ZM00001D052066	-1.40092	-7.8697	#N/A	Mitogen-activated protein kinase kinase 5	-0.687902	0.084249
P	GO:0050896	response to stimulus	7e-17	2081	ZM00001D052064	4.42422	-7.8697	#N/A	Glutamate receptor 2.7	#N/A	#N/A
P	GO:0050896	response to stimulus	7e-17	2081	ZM00001D028992	1.87755	-7.8697	#N/A	Thioredoxin-like 1-1 chloroplastic	-0.1546	0.688673
P	GO:0050896	response to stimulus	7e-17	2081	ZM00001D028999	2.96679	-7.8697	NAC-transcription factor 44	NAC domain containing protein 47	0.768314	0.18917
P	GO:0050896	response to stimulus	7e-17	2081	ZM00001D029461	-2.47718	-7.8697	lazarus ortholog6	Protein LAZ1 homolog 2	-1.19759	0.235409
P	GO:0050896	response to stimulus	7e-17	2081	ZM00001D029460	-3.57477	-7.8697	SPX domain-containing membrane protein7	Ids4-like protein	-2.13723	0.0421258
P	GO:0050896	response to stimulus	7e-17	2081	ZM00001D003319	-2.65616	-7.8697	#N/A	OSJNBb0022F23.18 protein	-0.822475	0.569524
P	GO:0050896	response to stimulus	7e-17	2081	ZM00001D017615	-2.18879	-7.8697	#N/A	RING/U-box superfamily protein	0.312655	0.888108
P	GO:0050896	response to stimulus	7e-17	2081	ZM00001D047340	-1.19248	-7.8697	0	Allene oxide cyclase 3 chloroplastic	0.0455169	0.925287
P	GO:0050896	response to stimulus	7e-17	2081	ZM00001D049946	1.22695	-7.8697	#N/A	0	0.340379	0.37519
P	GO:0050896	response to stimulus	7e-17	2081	ZM00001D051865	1.39032	-7.8697	#N/A	C2H2-type zinc finger family protein	0.240938	0.620177
P	GO:0050896	response to stimulus	7e-17	2081	ZM00001D026334	1.03095	-7.8697	polyamine oxidase3	0	0.15184	0.836547
P	GO:0050896	response to stimulus	7e-17	2081	ZM00001D021828	1.08553	-7.8697	0	Exocyst complex component EXO84C	0.0875006	0.910602
P	GO:0050896	response to stimulus	7e-17	2081	ZM00001D012484	-3.65718	-7.8697	#N/A	Heavy metal transport/detoxification superfamily protein	-0.78972	0.564059
P	GO:0050896	response to stimulus	7e-17	2081	ZM00001D005895	-1.1738	-7.8697	0	EF hand family protein	-0.543055	0.0352694
P	GO:0050896	response to stimulus	7e-17	2081	ZM00001D012480	1.92367	-7.8697	0	0	0.735669	0.116579
P	GO:0050896	response to stimulus	7e-17	2081	ZM00001D021645	2.17012	-7.8697	#N/A	Protein LHCP TRANSLOCATION DEFECT	1.72318	9.44424e-14
P	GO:0050896	response to stimulus	7e-17	2081	ZM00001D047901	-1.33737	-7.8697	#N/A	0	-0.615416	0.375978
P	GO:0050896	response to stimulus	7e-17	2081	ZM00001D012710	1.98139	-7.8697	0	SGS domain-containing protein	-0.801663	0.201438
P	GO:0050896	response to stimulus	7e-17	2081	ZM00001D002570	3.30163	-7.8697	ubiquitin-conjugating enzyme18	SUMO-conjugating enzyme SCE1	#N/A	#N/A
P	GO:0050896	response to stimulus	7e-17	2081	ZM00001D026448	1.2445	-7.8697	AP2-EREBP-transcription factor 212	Floral homeotic protein APETALA 2	0.930352	0.0185668
P	GO:0050896	response to stimulus	7e-17	2081	ZM00001D017531	2.31395	-7.8697	#N/A	Purine-uracil permease NCS1	1.7304	3.10835e-08
P	GO:0050896	response to stimulus	7e-17	2081	ZM00001D042395	1.37429	-7.8697	0	Mitochondrial import inner membrane translocase subunit TIM16	0.510498	0.157757
P	GO:0050896	response to stimulus	7e-17	2081	ZM00001D003559	-1.36982	-7.8697	ferric-chelate reductase2	Ferric reduction oxidase 7 chloroplastic	-0.395803	0.200049
P	GO:0050896	response to stimulus	7e-17	2081	ZM00001D006078	-1.67784	-7.8697	#N/A	RING/U-box superfamily protein	-0.111147	0.937837
P	GO:0050896	response to stimulus	7e-17	2081	ZM00001D008651	1.04978	-7.8697	pyruvate decarboxylase2	Pyruvate decarboxylase isozyme 2	-0.534103	0.387591
P	GO:0050896	response to stimulus	7e-17	2081	ZM00001D037757	-2.47145	-7.8697	glutaredoxin 2	Grx_C15-glutaredoxin subgroup III	-1.15323	0.00580184
P	GO:0050896	response to stimulus	7e-17	2081	ZM00001D037023	-1.8125	-7.8697	#N/A	Putative RING zinc finger domain superfamily protein	-1.19689	0.259576
P	GO:0050896	response to stimulus	7e-17	2081	ZM00001D002974	1.76531	-7.8697	yellow stripe-like transporter13	Probable metal-nicotianamine transporter YSL7	1.3468	4.58688e-05
P	GO:0050896	response to stimulus	7e-17	2081	ZM00001D033079	-1.26489	-7.8697	#N/A	GDSL esterase/lipase	-0.407473	0.0687555
P	GO:0050896	response to stimulus	7e-17	2081	ZM00001D037759	2.45627	-7.8697	#N/A	Calmodulin binding protein%253B Putative calmodulin-binding family protein	3.72495	0.0991481
P	GO:0050896	response to stimulus	7e-17	2081	ZM00001D021221	-1.59757	-7.8697	#N/A	Protein binding protein	0.642699	0.0280816
P	GO:0050896	response to stimulus	7e-17	2081	ZM00001D039613	1.34281	-7.8697	0	0	-0.104736	0.84241
P	GO:0050896	response to stimulus	7e-17	2081	ZM00001D048271	1.08051	-7.8697	#N/A	Proteasome subunit alpha type	0.650593	0.270237
P	GO:0050896	response to stimulus	7e-17	2081	ZM00001D017284	-1.03713	-7.8697	#N/A	Auxin response factor 16	-0.650435	0.105429
P	GO:0050896	response to stimulus	7e-17	2081	ZM00001D017287	8.75775	-7.8697	0	0	3.47898	0.107931
P	GO:0050896	response to stimulus	7e-17	2081	ZM00001D025233	2.79011	-7.8697	ABI3-VP1-transcription factor 21	B3 domain-containing protein	2.67358	0.226876
P	GO:0050896	response to stimulus	7e-17	2081	ZM00001D042082	-4.54891	-7.8697	#N/A	Germin-like protein subfamily 2 member 1	0.0217566	0.985008
P	GO:0050896	response to stimulus	7e-17	2081	ZM00001D002372	2.59715	-7.8697	#N/A	evolutionarily conserved C-terminal region 10	-0.248267	0.643796
P	GO:0050896	response to stimulus	7e-17	2081	ZM00001D017444	-3.05369	-7.8697	#N/A	Probable WRKY transcription factor 12	-0.260438	0.906936
P	GO:0050896	response to stimulus	7e-17	2081	ZM00001D049965	1.32638	-7.8697	#N/A	Ribonucleoprotein	0.858293	5.91977e-08
P	GO:0050896	response to stimulus	7e-17	2081	ZM00001D027291	-10.5105	-7.8697	#N/A	extensin-like protein	-1.13584	0.103629
P	GO:0050896	response to stimulus	7e-17	2081	ZM00001D031621	-1.00428	-7.8697	#N/A	5'-methylthioadenosine/S-adenosylhomocysteine nucleosidase 2	-0.529583	0.0144998
P	GO:0050896	response to stimulus	7e-17	2081	ZM00001D046438	-1.27336	-7.8697	argonaute101	argonaute101	0.502833	0.639755
P	GO:0050896	response to stimulus	7e-17	2081	ZM00001D041609	-1.1112	-7.8697	0	DNA-directed RNA polymerase subunit	-0.287295	0.481024
P	GO:0050896	response to stimulus	7e-17	2081	ZM00001D015974	1.16974	-7.8697	#N/A	Leucine Rich Repeat family protein	0.590812	0.326671
P	GO:0050896	response to stimulus	7e-17	2081	ZM00001D034049	-1.5724	-7.8697	cobra-like3	Brittle stalk-2-like protein 3	0.142487	0.727181
P	GO:0050896	response to stimulus	7e-17	2081	ZM00001D046656	-2.12595	-7.8697	#N/A	Nudix hydrolase 10	-0.891583	0.0584497
P	GO:0050896	response to stimulus	7e-17	2081	ZM00001D042553	2.28299	-7.8697	#N/A	Pectin acetylesterase 5	0.599358	0.439558
P	GO:0050896	response to stimulus	7e-17	2081	ZM00001D052877	2.77405	-7.8697	#N/A	embryo defective 1379	0.198378	0.910602
P	GO:0050896	response to stimulus	7e-17	2081	ZM00001D009826	-1.81712	-7.8697	#N/A	0	-0.581618	0.193104
P	GO:0050896	response to stimulus	7e-17	2081	ZM00001D050238	1.21198	-7.8697	0	0	0.479194	0.201438
P	GO:0050896	response to stimulus	7e-17	2081	ZM00001D041192	-1.08945	-7.8697	sucrose transporter2	sucrose transporter4	-0.333984	0.167268
P	GO:0050896	response to stimulus	7e-17	2081	ZM00001D012939	1.04501	-7.8697	#N/A	Bowman-Birk type trypsin inhibitor	-0.194156	0.871617
P	GO:0050896	response to stimulus	7e-17	2081	ZM00001D017199	2.35842	-7.8697	temperature-induced lipocalin1	Temperature-induced lipocalin-1	0.509661	0.0581851
P	GO:0050896	response to stimulus	7e-17	2081	ZM00001D038692	-4.42226	-7.8697	#N/A	0	-0.0930407	0.948772
P	GO:0050896	response to stimulus	7e-17	2081	ZM00001D041518	-3.70035	-7.8697	#N/A	Expressed protein%3B protein	-0.555968	0.340234
P	GO:0050896	response to stimulus	7e-17	2081	ZM00001D014716	1.33658	-7.8697	high chlorophyll fluorescence173	Delta-aminolevulinic acid dehydratase	0.194698	0.585639
P	GO:0050896	response to stimulus	7e-17	2081	ZM00001D025947	-1.40763	-7.8697	small auxin up RNA76	SAUR11-auxin-responsive SAUR family member	-0.433184	0.409049
P	GO:0050896	response to stimulus	7e-17	2081	ZM00001D045458	-3.49599	-7.8697	#N/A	Protein EXORDIUM-like 3	-1.08366	0.337262
P	GO:0050896	response to stimulus	7e-17	2081	ZM00001D025943	1.22289	-7.8697	#N/A	Acid beta-fructofuranosidase 3 vacuolar	0.5515	0.488514
P	GO:0050896	response to stimulus	7e-17	2081	ZM00001D010652	-1.60474	-7.8697	#N/A	EID1-like F-box protein 3	-0.193897	0.910602
P	GO:0050896	response to stimulus	7e-17	2081	ZM00001D040173	-3.04109	-7.8697	isoflavone reductase-like1	isoflavone reductase-like1	-1.10895	0.00267502
P	GO:0050896	response to stimulus	7e-17	2081	ZM00001D011879	-2.65882	-7.8697	#N/A	0	-0.456595	0.726556
P	GO:0050896	response to stimulus	7e-17	2081	ZM00001D049145	2.08669	-7.8697	#N/A	Putative CRINKLY4-like receptor protein kinase family protein	1.54133	0.0106237
P	GO:0050896	response to stimulus	7e-17	2081	ZM00001D034919	1.34525	-7.8697	0	RuBisCO large subunit-binding protein subunit alpha	0.0646018	0.931079
P	GO:0050896	response to stimulus	7e-17	2081	ZM00001D014074	6.81865	-7.8697	CO CO-LIKE TIMING OF CAB1 protein domain27	CCT motif family protein	2.3712	0.382985
P	GO:0050896	response to stimulus	7e-17	2081	ZM00001D045295	2.03007	-7.8697	#N/A	ACS-like protein%253B Putative AMP-dependent synthetase and ligase superfamily protein	-0.516279	0.715877
P	GO:0050896	response to stimulus	7e-17	2081	ZM00001D022516	-1.64904	-7.8697	#N/A	Stress responsive protein	-0.764807	0.000592268
P	GO:0050896	response to stimulus	7e-17	2081	ZM00001D039163	-1.09792	-7.8697	protein phosphatase homolog14	protein phosphatase homolog14	-0.403324	0.0843808
P	GO:0050896	response to stimulus	7e-17	2081	ZM00001D048363	-1.33114	-7.8697	cyclin-dependent kinase inhibitor4	Cyclin-dependent kinase inhibitor 5	-0.478584	0.531233
P	GO:0050896	response to stimulus	7e-17	2081	ZM00001D026012	5.3029	-7.8697	0	OSJNBa0088A01.13 protein%3B protein	2.47218	6.34162e-08
P	GO:0050896	response to stimulus	7e-17	2081	ZM00001D020043	1.46707	-7.8697	AP2-EREBP-transcription factor 94	Ethylene-responsive transcription factor ERF117	0.36859	0.114564
P	GO:0050896	response to stimulus	7e-17	2081	ZM00001D049544	-2.91385	-7.8697	#N/A	UDP-glycosyltransferase 83A1	-0.613625	0.608795
P	GO:0050896	response to stimulus	7e-17	2081	ZM00001D049545	-1.86945	-7.8697	0	RING/U-box superfamily protein	-0.533941	0.594546
P	GO:0050896	response to stimulus	7e-17	2081	ZM00001D049543	1.22962	-7.8697	circadian clock associated1	circadian clock associated1	-0.142801	0.707389
P	GO:0050896	response to stimulus	7e-17	2081	ZM00001D048561	-1.22308	-7.8697	#N/A	p-protein	-0.645883	0.0851868
P	GO:0050896	response to stimulus	7e-17	2081	ZM00001D035063	-3.04872	-7.8697	#N/A	GDSL esterase/lipase	-1.30581	0.522062
P	GO:0050896	response to stimulus	7e-17	2081	ZM00001D039644	1.05234	-7.8697	#N/A	Cytokinin-O-glucosyltransferase 1	-0.317226	0.614063
P	GO:0050896	response to stimulus	7e-17	2081	ZM00001D030037	-2.03141	-7.8697	#N/A	Replication factor C subunit 3	-1.40104	0.21033
P	GO:0050896	response to stimulus	7e-17	2081	ZM00001D044813	1.05393	-7.8697	0	Probable fructokinase-6 chloroplastic	0.118753	0.792179
P	GO:0050896	response to stimulus	7e-17	2081	ZM00001D044815	1.90675	-7.8697	0	Protein BOBBER 1	0.587593	0.153249
P	GO:0050896	response to stimulus	7e-17	2081	ZM00001D044079	4.82854	-7.8697	#N/A	Tat pathway signal sequence family protein	0.949658	0.863435
P	GO:0050896	response to stimulus	7e-17	2081	ZM00001D016957	-1.09231	-7.8697	MADS-transcription factor 19	Agamous-like MADS-box protein AGL16	-0.372844	0.682531
P	GO:0050896	response to stimulus	7e-17	2081	ZM00001D016950	3.8343	-7.8697	NAC-transcription factor 30	NAC30 NAC type transcription factor	2.25301	6.2651e-06
P	GO:0050896	response to stimulus	7e-17	2081	ZM00001D030742	1.44119	-7.8697	#N/A	0	0.584295	0.527957
P	GO:0050896	response to stimulus	7e-17	2081	ZM00001D013830	1.33671	-7.8697	#N/A	cytochrome P450 family 76 subfamily C polypeptide 7	0.393114	0.623354
P	GO:0050896	response to stimulus	7e-17	2081	ZM00001D013836	1.79258	-7.8697	#N/A	Protein kinase superfamily protein	0.0487824	0.964401
P	GO:0050896	response to stimulus	7e-17	2081	ZM00001D045077	-2.29148	-7.8697	0	Putative RING zinc finger domain superfamily protein	-1.47015	0.328332
P	GO:0050896	response to stimulus	7e-17	2081	ZM00001D029856	-1.00531	-7.8697	#N/A	NADH dehydrogenase [ubiquinone] 1 beta subcomplex subunit 8 mitochondrial	-0.468197	0.516586
P	GO:0050896	response to stimulus	7e-17	2081	ZM00001D023402	-2.30836	-7.8697	G2-like-transcription factor 4	Putative MYB DNA-binding domain superfamily protein	-1.46197	0.0620284
P	GO:0050896	response to stimulus	7e-17	2081	ZM00001D006688	-1.27276	-7.8697	#N/A	Putative polyol transporter 1	-0.46312	0.0729277
P	GO:0050896	response to stimulus	7e-17	2081	ZM00001D029853	1.29407	-7.8697	0	Proline oxidase	0.887053	0.00787617
P	GO:0050896	response to stimulus	7e-17	2081	ZM00001D048703	-3.42488	-7.8697	benzoxazinone synthesis4	benzoxazinone synthesis4	-0.718461	0.000742205
P	GO:0050896	response to stimulus	7e-17	2081	ZM00001D048702	-3.95705	-7.8697	benzoxazinone synthesis3	benzoxazinone synthesis3	-0.759001	0.000152998
P	GO:0050896	response to stimulus	7e-17	2081	ZM00001D048705	-2.94755	-7.8697	benzoxazinone synthesis5	benzoxazinone synthesis5	-0.544876	0.0407582
P	GO:0050896	response to stimulus	7e-17	2081	ZM00001D048707	-2.17272	-7.8697	benzoxazinone synthesis8	benzoxazinone synthesis8	-0.35999	0.367912
P	GO:0050896	response to stimulus	7e-17	2081	ZM00001D048709	-7.41249	-7.8697	benzoxazinless1	benzoxazinless1	-2.41395	3.1842e-11
P	GO:0050896	response to stimulus	7e-17	2081	ZM00001D052893	1.61514	-7.8697	#N/A	Protein EMSY-LIKE 4	2.22564	0.0366482
P	GO:0050896	response to stimulus	7e-17	2081	ZM00001D048034	3.63451	-7.8697	#N/A	0	1.17682	0.41361
P	GO:0050896	response to stimulus	7e-17	2081	ZM00001D008173	-7.57862	-7.8697	#N/A	Peroxidase 2	-0.20985	0.852411
P	GO:0050896	response to stimulus	7e-17	2081	ZM00001D020531	-1.76294	-7.8697	cellulose synthase 12	cellulose synthase 12	0.615655	0.556731
P	GO:0050896	response to stimulus	7e-17	2081	ZM00001D043450	-1.5791	-7.8697	VQ motif-transcription factor20	DNA-binding WRKY	0.0549403	0.934143
P	GO:0050896	response to stimulus	7e-17	2081	ZM00001D004330	-1.50808	-7.8697	#N/A	0	-1.49059	3.16687e-06
P	GO:0050896	response to stimulus	7e-17	2081	ZM00001D016719	-2.68893	-7.8697	#N/A	U-box domain-containing protein 29	-0.178013	0.853009
P	GO:0050896	response to stimulus	7e-17	2081	ZM00001D048634	-4.23218	-7.8697	benzoxazinone synthesis6	DIBOA-glucoside dioxygenase BX6	-1.03435	5.13133e-07
P	GO:0050896	response to stimulus	7e-17	2081	ZM00001D048637	1.10316	-7.8697	#N/A	Disease resistance RPP13-like protein 4	-0.226216	0.75275
P	GO:0050896	response to stimulus	7e-17	2081	ZM00001D048636	2.81349	-7.8697	#N/A	Disease resistance protein RPM1	1.04935	0.611186
P	GO:0050896	response to stimulus	7e-17	2081	ZM00001D020220	1.19139	-7.8697	isochorismate synthase like1	Isochorismate synthase 2 chloroplastic	0.919427	0.00297654
P	GO:0050896	response to stimulus	7e-17	2081	ZM00001D048146	1.79603	-7.8697	#N/A	Strigolactone esterase D14	0.890614	0.00821372
P	GO:0050896	response to stimulus	7e-17	2081	ZM00001D003709	3.60025	-7.8697	invertase inhibitor4	Cell wall / vacuolar inhibitor of fructosidase 2	2.49007	0.212419
P	GO:0050896	response to stimulus	7e-17	2081	ZM00001D029672	1.3108	-7.8697	#N/A	Chaperone protein ClpC1 chloroplastic	0.0173062	0.985487
P	GO:0050896	response to stimulus	7e-17	2081	ZM00001D027415	1.99135	-7.8697	autophagy1a	Serine/threonine-protein kinase ATG1a	0.639002	0.0479289
P	GO:0050896	response to stimulus	7e-17	2081	ZM00001D036716	-2.84056	-7.8697	GNAT-transcription factor 27	Probable N-acetyltransferase HLS1	0.0885959	0.979721
P	GO:0050896	response to stimulus	7e-17	2081	ZM00001D043634	-1.46412	-7.8697	#N/A	Protein BRASSINOSTEROID INSENSITIVE 1	-0.0685045	0.94502
P	GO:0050896	response to stimulus	7e-17	2081	ZM00001D009772	-2.49381	-7.8697	0	oxygen evolving complex23	-1.7153	0.000421775
P	GO:0050896	response to stimulus	7e-17	2081	ZM00001D051307	-1.13982	-7.8697	autophagy13a	Autophagy-related protein 13a	-0.0674286	0.912617
P	GO:0050896	response to stimulus	7e-17	2081	ZM00001D019527	-1.81713	-7.8697	Yucca5	Yucca5	-0.800326	0.0137981
P	GO:0050896	response to stimulus	7e-17	2081	ZM00001D036343	1.04821	-7.8697	#N/A	0	0.208944	0.495756
P	GO:0050896	response to stimulus	7e-17	2081	ZM00001D051496	-2.18754	-7.8697	FCS-like zinc finger21	0	-0.370781	0.645711
P	GO:0050896	response to stimulus	7e-17	2081	ZM00001D022594	1.5628	-7.8697	phospholipase D11	phospholipase D11	-0.156789	0.678355
P	GO:0050896	response to stimulus	7e-17	2081	ZM00001D044654	1.38087	-7.8697	#N/A	LRR protein WM1.10	-0.246976	0.852411
P	GO:0050896	response to stimulus	7e-17	2081	ZM00001D022593	-4.78313	-7.8697	ornithine decarboxylase 1	Diaminopimelate decarboxylase 2 chloroplastic	#N/A	#N/A
P	GO:0050896	response to stimulus	7e-17	2081	ZM00001D051021	1.23387	-7.8697	#N/A	Autophagy-related protein 101	0.674444	0.00257332
P	GO:0050896	response to stimulus	7e-17	2081	ZM00001D022599	1.28669	-7.8697	plastid transcriptionally active chromosome 2 homolog	plastid transcriptionally active chromosome 2 homolog	1.01891	0.000111873
P	GO:0050896	response to stimulus	7e-17	2081	ZM00001D023336	-1.32955	-7.8697	WRKY-transcription factor 91	Putative WRKY DNA-binding domain superfamily protein	-0.185169	0.877341
P	GO:0050896	response to stimulus	7e-17	2081	ZM00001D036740	-4.72299	-7.8697	#N/A	Sterile alpha motif (SAM) domain-containing protein	#N/A	#N/A
P	GO:0050896	response to stimulus	7e-17	2081	ZM00001D022209	1.03293	-7.8697	0	Developmentally-regulated GTP-binding protein 1	-0.127233	0.742805
P	GO:0050896	response to stimulus	7e-17	2081	ZM00001D008957	-1.58497	-7.8697	auxin amido synthetase10	Indole-3-acetic acid-amido synthetase GH3.6	-0.126788	0.780927
P	GO:0050896	response to stimulus	7e-17	2081	ZM00001D003962	-1.61449	-7.8697	0	0	-0.513342	0.062832
P	GO:0050896	response to stimulus	7e-17	2081	ZM00001D029075	-1.24104	-7.8697	calcineurin B-like-interacting protein kinase10	CBL-interacting serine/threonine-protein kinase 10	-0.586417	0.0060063
P	GO:0050896	response to stimulus	7e-17	2081	ZM00001D003144	-1.40018	-7.8697	#N/A	Cytochrome P450 CYP71C36	-0.748484	0.0803931
P	GO:0050896	response to stimulus	7e-17	2081	ZM00001D027524	-2.97348	-7.8697	chitinase22	Basic endochitinase B	-1.53211	5.58999e-13
P	GO:0050896	response to stimulus	7e-17	2081	ZM00001D008799	-1.00935	-7.8697	#N/A	0	-0.269695	0.637401
P	GO:0050896	response to stimulus	7e-17	2081	ZM00001D019415	1.08747	-7.8697	#N/A	Cytochrome P450 71B10	-0.124899	0.912897
P	GO:0050896	response to stimulus	7e-17	2081	ZM00001D019414	1.43596	-7.8697	#N/A	Cytochrome P450 71B10	0.763615	0.0412716
P	GO:0050896	response to stimulus	7e-17	2081	ZM00001D019413	-2.04982	-7.8697	#N/A	L-type lectin-domain containing receptor kinase V.9	-1.03663	9.5876e-06
P	GO:0050896	response to stimulus	7e-17	2081	ZM00001D019411	-1.43528	-7.8697	#N/A	L-type lectin-domain containing receptor kinase V.9	-0.774601	0.00808669
P	GO:0050896	response to stimulus	7e-17	2081	ZM00001D015366	1.23619	-7.8697	camouflage1	Porphobilinogen deaminase chloroplastic	1.19205	9.68968e-14
P	GO:0050896	response to stimulus	7e-17	2081	ZM00001D032719	1.8284	-7.8697	0	Long-chain-alcohol oxidase FAO4B	1.3171	1.94375e-08
P	GO:0050896	response to stimulus	7e-17	2081	ZM00001D018924	4.52962	-7.8697	#N/A	Potassium channel AKT1	2.7972	0.00151778
P	GO:0050896	response to stimulus	7e-17	2081	ZM00001D002811	-1.14894	-7.8697	C2C2-GATA-transcription factor 11	GATA zinc finger family protein	0.142575	0.759454
P	GO:0050896	response to stimulus	7e-17	2081	ZM00001D018435	-4.5611	-7.8697	NAC-transcription factor 104	NAC domain containing protein 74	#N/A	#N/A
P	GO:0050896	response to stimulus	7e-17	2081	ZM00001D003817	-2.13614	-7.8697	starch branching enzyme4	Starch branching enzyme IIa	-0.691007	0.027727
P	GO:0050896	response to stimulus	7e-17	2081	ZM00001D010675	1.13971	-7.8697	metacaspase10	Metacaspase-6	-0.10599	0.930229
P	GO:0050896	response to stimulus	7e-17	2081	ZM00001D020876	-1.00565	-7.8697	#N/A	LORELEI-LIKE-GPI ANCHORED PROTEIN 3	-0.596547	0.318893
P	GO:0050896	response to stimulus	7e-17	2081	ZM00001D021490	1.01608	-7.8697	#N/A	alpha/beta-Hydrolases superfamily protein	0.417036	0.228628
P	GO:0050896	response to stimulus	7e-17	2081	ZM00001D002823	1.13338	-7.8697	#N/A	Hsp70-Hsp90 organizing protein 3	-0.429259	0.19449
P	GO:0050896	response to stimulus	7e-17	2081	ZM00001D002783	4.55485	-7.8697	#N/A	Subtilisin-like protease SBT2.4	#N/A	#N/A
P	GO:0050896	response to stimulus	7e-17	2081	ZM00001D008422	1.29456	-7.8697	0	Protein EXECUTER 2 chloroplastic	0.454442	0.0771567
P	GO:0050896	response to stimulus	7e-17	2081	ZM00001D052653	-1.02097	-7.8697	respiratory burst oxidase4	respiratory burst oxidase4	-0.31336	0.227166
P	GO:0050896	response to stimulus	7e-17	2081	ZM00001D037108	1.16567	-7.8697	#N/A	3-oxoacyl-	0.871039	1.66805e-05
P	GO:0050896	response to stimulus	7e-17	2081	ZM00001D019703	1.26991	-7.8697	0	Na+/H+ antiporter%252C probable CP0838	0.7358	0.0200497
P	GO:0050896	response to stimulus	7e-17	2081	ZM00001D019250	1.22977	-7.8697	uridinediphosphate-dependent glycosyltransferase9250	Cytokinin-N-glucosyltransferase 1	-0.00139434	0.998753
P	GO:0050896	response to stimulus	7e-17	2081	ZM00001D015291	-3.102	-7.8697	#N/A	Probable LRR receptor-like serine/threonine-protein kinase	-0.198202	0.903881
P	GO:0050896	response to stimulus	7e-17	2081	ZM00001D021816	-2.32648	-7.8697	#N/A	0	0.871958	0.540011
P	GO:0050896	response to stimulus	7e-17	2081	ZM00001D022374	-1.27631	-7.8697	0	Serine carboxypeptidase-like 40	-0.738094	0.0226383
P	GO:0050896	response to stimulus	7e-17	2081	ZM00001D015298	1.45044	-7.8697	#N/A	Tyrosine-sulfated glycopeptide receptor 1	0.365396	0.63712
P	GO:0050896	response to stimulus	7e-17	2081	ZM00001D026321	1.57023	-7.8697	#N/A	F-box/kelch-repeat protein	0.0683601	0.949358
P	GO:0050896	response to stimulus	7e-17	2081	ZM00001D005885	-1.03182	-7.8697	#N/A	0	-0.931702	0.085862
P	GO:0050896	response to stimulus	7e-17	2081	ZM00001D037327	-2.92114	-7.8697	C2C2-CO-like-transcription factor 10	Zinc finger protein CONSTANS-LIKE 7	-0.916952	0.000875601
P	GO:0050896	response to stimulus	7e-17	2081	ZM00001D021672	-1.20489	-7.8697	PDK regulatory protein2	Pyruvate phosphate dikinase regulatory protein 2	-0.401731	0.203511
P	GO:0050896	response to stimulus	7e-17	2081	ZM00001D047916	-1.83977	-7.8697	#N/A	IRK-interacting protein	-0.199493	0.780564
P	GO:0050896	response to stimulus	7e-17	2081	ZM00001D012720	2.45686	-7.8697	#N/A	E3 ubiquitin-protein ligase ATL41	1.1869	0.00322664
P	GO:0050896	response to stimulus	7e-17	2081	ZM00001D002565	-1.81148	-7.8697	#N/A	Zinc finger%252C C3HC4 type family protein	-0.588233	0.121404
P	GO:0050896	response to stimulus	7e-17	2081	ZM00001D026454	-1.81626	-7.8697	#N/A	0	-0.932561	0.0634737
P	GO:0050896	response to stimulus	7e-17	2081	ZM00001D026457	1.75949	-7.8697	0	DNA topoisomerase 2	0.460628	0.55763
P	GO:0050896	response to stimulus	7e-17	2081	ZM00001D032669	1.29076	-7.8697	#N/A	glutaredoxin-related	0.322942	0.391184
P	GO:0050896	response to stimulus	7e-17	2081	ZM00001D016036	1.53375	-7.8697	#N/A	Chloroplast processing peptidase	1.12359	1.19504e-13
P	GO:0050896	response to stimulus	7e-17	2081	ZM00001D015743	1.62441	-7.8697	bZIP-transcription factor 61	Transcription factor HY5	0.583981	0.0292832
P	GO:0050896	response to stimulus	7e-17	2081	ZM00001D046538	-1.7945	-7.8697	#N/A	Sec14p-like phosphatidylinositol transfer family protein	-0.569248	0.355477
P	GO:0050896	response to stimulus	7e-17	2081	ZM00001D046539	1.21549	-7.8697	#N/A	26S protease regulatory subunit S10B homolog B	0.0478918	0.926044
P	GO:0050896	response to stimulus	7e-17	2081	ZM00001D038020	-1.28291	-7.8697	#N/A	Putative leucine-rich repeat transmembrane protein kinase family protein	-0.036782	0.972925
P	GO:0050896	response to stimulus	7e-17	2081	ZM00001D019897	-5.64817	-7.8697	#N/A	0	#N/A	#N/A
P	GO:0050896	response to stimulus	7e-17	2081	ZM00001D033046	1.12271	-7.8697	#N/A	NagB/RpiA/CoA transferase-like superfamily protein	0.013605	0.993222
P	GO:0050896	response to stimulus	7e-17	2081	ZM00001D033047	-3.65558	-7.8697	SPX domain-containing membrane protein2	SPX domain-containing protein 3	-1.87424	0.109553
P	GO:0050896	response to stimulus	7e-17	2081	ZM00001D019898	1.51468	-7.8697	#N/A	Plastid-specific 30S ribosomal protein 2	1.04219	2.61099e-08
P	GO:0050896	response to stimulus	7e-17	2081	ZM00001D033917	-1.15708	-7.8697	#N/A	Endo-1%252C4-beta-glucanase Cel1	-0.0282265	0.950338
P	GO:0050896	response to stimulus	7e-17	2081	ZM00001D033910	-1.46866	-7.8697	ADP glucose pyrophosphorylase large subunit leaf1AGPL4	ADP glucose pyrophosphorylase large subunit leaf1	-0.484435	0.146363
P	GO:0050896	response to stimulus	7e-17	2081	ZM00001D021763	-1.24751	-7.8697	photosystem II subunit29	photosystem II subunit29	-0.378085	0.172775
P	GO:0050896	response to stimulus	7e-17	2081	ZM00001D038752	-4.56392	-7.8697	#N/A	Protein STICHEL-like 3	#N/A	#N/A
P	GO:0050896	response to stimulus	7e-17	2081	ZM00001D038599	-2.22206	-7.8697	0	Peroxidase 1	0.603114	0.532684
P	GO:0050896	response to stimulus	7e-17	2081	ZM00001D021318	-1.24279	-7.8697	#N/A	DNA-(apurinic or apyrimidinic site) lyase 2	-0.605168	0.00898041
P	GO:0050896	response to stimulus	7e-17	2081	ZM00001D010422	-1.13592	-7.8697	0	Pollen-specific protein-like	-0.707167	0.0803931
P	GO:0050896	response to stimulus	7e-17	2081	ZM00001D042099	2.5715	-7.8697	#N/A	Glutathione S-transferase	0.163405	0.916661
P	GO:0050896	response to stimulus	7e-17	2081	ZM00001D037337	1.18332	-7.8697	ribonucleotide reductase small subunit2	Ribonucleoside-diphosphate reductase small chain C	0.496802	0.106568
P	GO:0050896	response to stimulus	7e-17	2081	ZM00001D049602	-1.16247	-7.8697	#N/A	0	-0.453392	0.075882
P	GO:0050896	response to stimulus	7e-17	2081	ZM00001D017457	-1.25463	-7.8697	#N/A	Phospholipase A1-Ibeta2 chloroplastic	0.293237	0.200096
P	GO:0050896	response to stimulus	7e-17	2081	ZM00001D002365	4.23818	-7.8697	#N/A	UDP-glycosyltransferase 90A1	0.356441	0.878269
P	GO:0050896	response to stimulus	7e-17	2081	ZM00001D033620	1.04938	-7.8697	silencing gene B 102	silencing gene B 102	0.00870597	0.993007
P	GO:0050896	response to stimulus	7e-17	2081	ZM00001D033623	-1.529	-7.8697	lipoxygenase3	Lipoxygenase	0.32159	0.65889
P	GO:0050896	response to stimulus	7e-17	2081	ZM00001D034104	-1.28922	-7.8697	#N/A	Cytochrome P450 CYP81A4	-0.256214	0.519365
P	GO:0050896	response to stimulus	7e-17	2081	ZM00001D046402	1.511	-7.8697	bZIP-transcription factor 80	Putative bZIP transcription factor superfamily protein	0.684813	0.0125698
P	GO:0050896	response to stimulus	7e-17	2081	ZM00001D047743	-1.28568	-7.8697	fatty acid desaturase7	fatty acid desaturase7	-0.488666	0.0305721
P	GO:0050896	response to stimulus	7e-17	2081	ZM00001D034453	-4.10566	-7.8697	#N/A	Tryptophan synthase alpha chain chloroplastic	-1.14615	0.0172157
P	GO:0050896	response to stimulus	7e-17	2081	ZM00001D038118	1.18044	-7.8697	0	PAC	0.864622	2.51167e-06
P	GO:0050896	response to stimulus	7e-17	2081	ZM00001D038117	-1.00784	-7.8697	#N/A	Ribosomal protein L34e superfamily protein	-0.493096	0.144143
P	GO:0050896	response to stimulus	7e-17	2081	ZM00001D037636	-2.01278	-7.8697	cellulose synthase2	Cellulose synthase-2%253B Cellulose synthase2	0.111934	0.802688
P	GO:0050896	response to stimulus	7e-17	2081	ZM00001D037632	3.4399	-7.8697	0	0	0.412459	0.716358
P	GO:0050896	response to stimulus	7e-17	2081	ZM00001D046668	1.68865	-7.8697	#N/A	0	-0.657246	0.663462
P	GO:0050896	response to stimulus	7e-17	2081	ZM00001D041365	-1.49547	-7.8697	0	Bifunctional nuclease 1	-0.00776309	0.993553
P	GO:0050896	response to stimulus	7e-17	2081	ZM00001D046887	-2.5965	-7.8697	#N/A	NC domain-containing protein-related	-0.837337	0.0052255
P	GO:0050896	response to stimulus	7e-17	2081	ZM00001D034679	-1.31237	-7.8697	#N/A	0	-0.198569	0.602768
P	GO:0050896	response to stimulus	7e-17	2081	ZM00001D050224	-1.41401	-7.8697	#N/A	4-coumarate--CoA ligase 1	-0.0832073	0.951881
P	GO:0050896	response to stimulus	7e-17	2081	ZM00001D039575	1.14899	-7.8697	0	1-aminocyclopropane-1-carboxylate oxidase	0.203631	0.761191
P	GO:0050896	response to stimulus	7e-17	2081	ZM00001D013741	-1.7624	-7.8697	TNF receptor-associated factor 16	BTB/POZ domain-containing protein NPY2	-0.417205	0.108661
P	GO:0050896	response to stimulus	7e-17	2081	ZM00001D042540	-2.88908	-7.8697	#N/A	Linoleate 9S-lipoxygenase 1	0.978233	0.542351
P	GO:0050896	response to stimulus	7e-17	2081	ZM00001D038373	-1.90818	-7.8697	#N/A	O-fucosyltransferase family protein	-0.474624	0.426986
P	GO:0050896	response to stimulus	7e-17	2081	ZM00001D025319	-2.22647	-7.8697	#N/A	Probable BOI-related E3 ubiquitin-protein ligase 2	0.473213	0.646987
P	GO:0050896	response to stimulus	7e-17	2081	ZM00001D052864	2.53387	-7.8697	#N/A	Fasciclin-like arabinogalactan protein 7	1.75458	1.12468e-16
P	GO:0050896	response to stimulus	7e-17	2081	ZM00001D017187	1.34131	-7.8697	#N/A	Co-chaperone GrpE family protein	0.180071	0.550989
P	GO:0050896	response to stimulus	7e-17	2081	ZM00001D025310	-1.78381	-7.8697	#N/A	Putative RING zinc finger domain superfamily protein	-0.34148	0.646061
P	GO:0050896	response to stimulus	7e-17	2081	ZM00001D005279	-1.16299	-7.8697	#N/A	Peroxidase 73	-1.91038	1.66049e-05
P	GO:0050896	response to stimulus	7e-17	2081	ZM00001D048930	-1.056	-7.8697	#N/A	F-box domain containing protein%3B protein	-0.239986	0.784166
P	GO:0050896	response to stimulus	7e-17	2081	ZM00001D016219	1.03297	-7.8697	#N/A	receptor like protein 7	0.872035	0.0209863
P	GO:0050896	response to stimulus	7e-17	2081	ZM00001D049152	1.56387	-7.8697	pep-related development arrested1 homolog	pep-related development arrested1 homolog	1.13225	7.73858e-07
P	GO:0050896	response to stimulus	7e-17	2081	ZM00001D025953	-1.07621	-7.8697	C2C2-GATA-transcription factor 6	Putative GATA transcription factor family protein	-0.201033	0.41027
P	GO:0050896	response to stimulus	7e-17	2081	ZM00001D030110	1.06108	-7.8697	similar to RCD one2	Probable inactive poly [ADP-ribose] polymerase SRO1	0.0400348	0.95124
P	GO:0050896	response to stimulus	7e-17	2081	ZM00001D040160	1.33783	-7.8697	0	Protein kinase superfamily protein	0.72711	0.141256
P	GO:0050896	response to stimulus	7e-17	2081	ZM00001D031191	-1.77885	-7.8697	#N/A	glycine-rich protein	-0.79905	0.00693975
P	GO:0050896	response to stimulus	7e-17	2081	ZM00001D041703	1.11055	-7.8697	#N/A	Protein STABILIZED1	0.178479	0.456761
P	GO:0050896	response to stimulus	7e-17	2081	ZM00001D050319	1.47644	-7.8697	#N/A	Protein CHAPERONE-LIKE PROTEIN OF POR1 chloroplastic	0.35938	0.225736
P	GO:0050896	response to stimulus	7e-17	2081	ZM00001D008266	-5.60646	-7.8697	#N/A	Peroxidase 24	-1.51546	0.419658
P	GO:0050896	response to stimulus	7e-17	2081	ZM00001D050310	-1.18771	-7.8697	Homeobox-transcription factor 7	Homeodomain leucine zipper protein CPHB-5%253B Putative homeobox DNA-binding and leucine zipper domain family protein	-0.398254	0.0277766
P	GO:0050896	response to stimulus	7e-17	2081	ZM00001D030584	1.91539	-7.8697	#N/A	DROUGHT SENSITIVE 1	1.27113	0.000218199
P	GO:0050896	response to stimulus	7e-17	2081	ZM00001D020057	-1.66362	-7.8697	phosphoenolpyruvate carboxylase4	phosphoenolpyruvate carboxylase3	-0.587661	0.00871242
P	GO:0050896	response to stimulus	7e-17	2081	ZM00001D049551	1.62118	-7.8697	#N/A	Putative cytochrome P450 superfamily protein	1.63168	0.01272
P	GO:0050896	response to stimulus	7e-17	2081	ZM00001D049556	1.51651	-7.8697	#N/A	Putative oxysterol binding domain family protein	1.00143	0.00384335
P	GO:0050896	response to stimulus	7e-17	2081	ZM00001D025005	-2.05935	-7.8697	Yucca2	Yucca2	0.528968	0.81646
P	GO:0050896	response to stimulus	7e-17	2081	ZM00001D030028	-1.12197	-7.8697	myc transcription factor7	myc transcription factor7	-0.058379	0.859341
P	GO:0050896	response to stimulus	7e-17	2081	ZM00001D015969	-1.65586	-7.8697	#N/A	IQ-domain 21	-0.534506	0.330889
P	GO:0050896	response to stimulus	7e-17	2081	ZM00001D048559	3.31402	-7.8697	glutathione transferase35	glutathione transferase35	0.429243	0.854711
P	GO:0050896	response to stimulus	7e-17	2081	ZM00001D042478	1.18017	-7.8697	0	GDP-L-galactose phosphorylase 1	0.501586	0.365087
P	GO:0050896	response to stimulus	7e-17	2081	ZM00001D017270	-2.82427	-7.8697	phosphoenolpyruvate carboxylase kinase3	Phosphoenolpyruvate carboxylase kinase 3	-2.28941	0.0016931
P	GO:0050896	response to stimulus	7e-17	2081	ZM00001D016921	5.24089	-7.8697	#N/A	0	#N/A	#N/A
P	GO:0050896	response to stimulus	7e-17	2081	ZM00001D035300	-6.51363	-7.8697	0	Heptahelical transmembrane protein 5	-4.65973	0.00725992
P	GO:0050896	response to stimulus	7e-17	2081	ZM00001D011604	1.10272	-7.8697	#N/A	0	0.111301	0.919885
P	GO:0050896	response to stimulus	7e-17	2081	ZM00001D031377	1.06976	-7.8697	#N/A	receptor-like protein kinase 4	0.108578	0.90687
P	GO:0050896	response to stimulus	7e-17	2081	ZM00001D040014	-3.20489	-7.8697	#N/A	Nuclease PA3	-2.28439	0.0554747
P	GO:0050896	response to stimulus	7e-17	2081	ZM00001D004437	-2.12997	-7.8697	#N/A	THAUMATIN-LIKE PROTEIN 1	0.0424158	0.949037
P	GO:0050896	response to stimulus	7e-17	2081	ZM00001D006697	-1.3614	-7.8697	#N/A	Putative polyol transporter 1	-0.170428	0.58886
P	GO:0050896	response to stimulus	7e-17	2081	ZM00001D029848	1.51202	-7.8697	0	Branched-chain-amino-acid aminotransferase	0.577085	0.000566244
P	GO:0050896	response to stimulus	7e-17	2081	ZM00001D041387	-2.54461	-7.8697	#N/A	RING-H2 finger protein ATL65	-0.237812	0.912318
P	GO:0050896	response to stimulus	7e-17	2081	ZM00001D024376	-1.4302	-7.8697	WRKY-transcription factor 67	Putative WRKY DNA-binding domain superfamily protein%253B WRKY25-superfamily of TFs having WRKY and zinc finger domains	-0.340238	0.61586
P	GO:0050896	response to stimulus	7e-17	2081	ZM00001D009212	1.53444	-7.8697	#N/A	dihydrolipoyl dehydrogenases	0.973673	0.00305288
P	GO:0050896	response to stimulus	7e-17	2081	ZM00001D019207	1.47892	-7.8697	NAC-transcription factor 4	NAC domain-containing protein 2	0.794988	4.55578e-05
P	GO:0050896	response to stimulus	7e-17	2081	ZM00001D011117	-2.59974	-7.8697	#N/A	cytochrome P450 family 722 subfamily A polypeptide 1	-0.881207	0.297372
P	GO:0050896	response to stimulus	7e-17	2081	ZM00001D008890	1.02385	-7.8697	DNA polymerase delta subunit 3b	DNA-directed DNA polymerases	0.242319	0.736339
P	GO:0050896	response to stimulus	7e-17	2081	ZM00001D045661	-2.22446	-7.8697	C2C2-CO-like-transcription factor 4	Zinc finger protein CONSTANS-LIKE 16	-0.950793	0.011401
P	GO:0050896	response to stimulus	7e-17	2081	ZM00001D009626	-1.40756	-7.8697	protein phosphatase homolog9	protein phosphatase homolog9	-0.671842	0.351577
P	GO:0050896	response to stimulus	7e-17	2081	ZM00001D028408	3.59005	-7.8697	heat shock protein26	heat shock protein26	0.450538	0.899416
P	GO:0050896	response to stimulus	7e-17	2081	ZM00001D028409	1.00712	-7.8697	#N/A	Chaperonin 60 subunit beta 4 chloroplastic	1.06126	1.6303e-06
P	GO:0050896	response to stimulus	7e-17	2081	ZM00001D024975	1.87003	-7.8697	#N/A	Disease resistance protein RPM1	0.520085	0.461099
P	GO:0050896	response to stimulus	7e-17	2081	ZM00001D029934	-1.41697	-7.8697	Homeobox-transcription factor 78	Homeobox-leucine zipper protein HAT4	-0.114126	0.875944
P	GO:0050896	response to stimulus	7e-17	2081	ZM00001D027885	1.16661	-7.8697	#N/A	YGGT family protein	1.01996	1.04587e-05
P	GO:0050896	response to stimulus	7e-17	2081	ZM00001D043845	1.60172	-7.8697	#N/A	Glutamate synthase 1 [NADH] chloroplastic	0.22681	0.569524
P	GO:0050896	response to stimulus	7e-17	2081	ZM00001D024973	2.07706	-7.8697	#N/A	0	-0.0836859	0.968498
P	GO:0050896	response to stimulus	7e-17	2081	ZM00001D044826	-1.17868	-7.8697	NOD26-like membrane intrinsic protein2	NOD26-like membrane intrinsic protein2	0.111624	0.907153
P	GO:0050896	response to stimulus	7e-17	2081	ZM00001D020982	5.44444	-7.8697	NAC-transcription factor 56	NAC domain containing protein 38	2.8395	0.000144882
P	GO:0050896	response to stimulus	7e-17	2081	ZM00001D044396	-4.41395	-7.8697	0	Chlorophyll a-b binding protein 48%252C chloroplastic	-0.353178	0.620177
P	GO:0050896	response to stimulus	7e-17	2081	ZM00001D044821	1.23326	-7.8697	#N/A	GDSL esterase/lipase	0.856029	0.214299
P	GO:0050896	response to stimulus	7e-17	2081	ZM00001D020234	1.06779	-7.8697	#N/A	THO complex subunit 6	0.439056	0.329823
P	GO:0050896	response to stimulus	7e-17	2081	ZM00001D051664	1.06746	-7.8697	#N/A	2-oxoglutarate (2OG) and Fe(II)-dependent oxygenase superfamily protein	-0.356552	0.551492
P	GO:0050896	response to stimulus	7e-17	2081	ZM00001D043621	-1.91989	-7.8697	0	Phosphatase phospho1	-1.25649	0.0990399
P	GO:0050896	response to stimulus	7e-17	2081	ZM00001D017857	-1.08311	-7.8697	adenine nucleotide translocator1	adenine nucleotide translocator1	-0.615022	0.000151373
P	GO:0050896	response to stimulus	7e-17	2081	ZM00001D051461	-1.08626	-7.8697	GRAS-transcription factor 76	Chitin-inducible gibberellin-responsive protein 2	0.44537	0.241792
P	GO:0050896	response to stimulus	7e-17	2081	ZM00001D023294	1.20714	-7.8697	NAC-transcription factor 25	NAC transcription factor 29	-0.0408993	0.971866
P	GO:0050896	response to stimulus	7e-17	2081	ZM00001D051468	-2.01228	-7.8697	0	RING/U-box superfamily protein	0.460153	0.66571
P	GO:0050896	response to stimulus	7e-17	2081	ZM00001D039967	-1.41128	-7.8697	0	Probable leucine-rich repeat receptor-like protein kinase	-0.170802	0.899967
P	GO:0050896	response to stimulus	7e-17	2081	ZM00001D015033	5.45486	-7.8697	phospholipase D17	phospholipase D17	#N/A	#N/A
P	GO:0050896	response to stimulus	7e-17	2081	ZM00001D054014	-1.17702	-7.8697	#N/A	Probable serine/threonine-protein kinase Cx32 chloroplastic	0.102429	0.828738
P	GO:0050896	response to stimulus	7e-17	2081	ZM00001D009146	-2.00427	-7.8697	S-adenosylmethionine synthetase2	S-adenosylmethionine synthase	-0.535735	0.00476932
P	GO:0050896	response to stimulus	7e-17	2081	ZM00001D043932	-2.1583	-7.8697	#N/A	Grx_I1-glutaredoxin subgroup III	0.212507	0.817322
P	GO:0050896	response to stimulus	7e-17	2081	ZM00001D054012	1.65093	-7.8697	#N/A	Putative leucine-rich repeat receptor-like protein kinase family protein	1.21119	0.328145
P	GO:0050896	response to stimulus	7e-17	2081	ZM00001D052269	2.24803	-7.8697	PIN-formed protein3	Putative auxin efflux carrier	1.03313	0.438593
P	GO:0050896	response to stimulus	7e-17	2081	ZM00001D008237	-1.21881	-7.8697	#N/A	RING/U-box superfamily protein	-0.655042	0.0273775
P	GO:0050896	response to stimulus	7e-17	2081	ZM00001D022560	1.07685	-7.8697	LON protease2	LON protease2	0.847447	0.0634737
P	GO:0050896	response to stimulus	7e-17	2081	ZM00001D027530	1.02529	-7.8697	NAC-transcription factor 53	NAC-transcription factor 53	0.289768	0.595291
P	GO:0050896	response to stimulus	7e-17	2081	ZM00001D027532	5.37844	-7.8697	#N/A	0	-0.14588	0.977041
P	GO:0050896	response to stimulus	7e-17	2081	ZM00001D003151	1.78104	-7.8697	#N/A	N-acetyltransferase ESCO1	-0.409547	0.772212
P	GO:0050896	response to stimulus	7e-17	2081	ZM00001D034188	1.03234	-7.8697	#N/A	Cold-regulated 413 plasma membrane protein 2	-0.127732	0.84241
P	GO:0050896	response to stimulus	7e-17	2081	ZM00001D007470	3.50391	-7.8697	#N/A	0	1.58078	0.000135592
P	GO:0050896	response to stimulus	7e-17	2081	ZM00001D011334	-1.37601	-7.8697	#N/A	GDSL esterase/lipase	-0.475831	0.0837091
P	GO:0050896	response to stimulus	7e-17	2081	ZM00001D017989	2.21486	-7.8697	#N/A	GDSL esterase/lipase	0.149379	0.94462
P	GO:0050896	response to stimulus	7e-17	2081	ZM00001D026139	-1.66764	-7.8697	calcium dependent protein kinase30	Putative calcium-dependent protein kinase family protein	-0.376335	0.412636
P	GO:0050896	response to stimulus	7e-17	2081	ZM00001D029669	-1.19902	-7.8697	#N/A	0	-0.298978	0.789252
P	GO:0050896	response to stimulus	7e-17	2081	ZM00001D018390	-1.43194	-7.8697	#N/A	RING/U-box superfamily protein	-1.6063	2.00228e-09
P	GO:0050896	response to stimulus	7e-17	2081	ZM00001D050082	-1.90265	-7.8697	pectin methylesterase15	Pectinesterase	-0.0541639	0.946795
P	GO:0050896	response to stimulus	7e-17	2081	ZM00001D026131	-1.37216	-7.8697	amino acid/auxin permease71	Lysine histidine transporter-like 7	0.354028	0.757709
P	GO:0050896	response to stimulus	7e-17	2081	ZM00001D052463	-9.37817	-7.8697	GRAS-transcription factor 24	Scarecrow-like protein 3	-4.58509	0.262378
P	GO:0050896	response to stimulus	7e-17	2081	ZM00001D022101	1.17079	-7.8697	#N/A	Probable carboxylesterase 18	0.625311	0.0888814
P	GO:0050896	response to stimulus	7e-17	2081	ZM00001D012641	-1.58911	-7.8697	cytokinin oxidase4b	cytokinin oxidase4b	0.180957	0.906494
P	GO:0050896	response to stimulus	7e-17	2081	ZM00001D029286	1.5437	-7.8697	#N/A	Putative endonuclease or glycosyl hydrolase	0.132271	0.870149
P	GO:0050896	response to stimulus	7e-17	2081	ZM00001D026599	-1.58508	-7.8697	light harvesting chlorophyll a/b binding protein6	light harvesting chlorophyll a/b binding protein6	0.257828	0.610266
P	GO:0050896	response to stimulus	7e-17	2081	ZM00001D053220	4.99544	-7.8697	myb transcription factor 42	myb transcription factor 42	0.772995	0.233669
P	GO:0050896	response to stimulus	7e-17	2081	ZM00001D002776	2.78765	-7.8697	#N/A	Probable receptor-like protein kinase	2.1001	0.0554188
P	GO:0050896	response to stimulus	7e-17	2081	ZM00001D033451	-1.18346	-7.8697	0	Type IV inositol polyphosphate 5-phosphatase 7	-0.277798	0.7879
P	GO:0050896	response to stimulus	7e-17	2081	ZM00001D029444	-2.63365	-7.8697	#N/A	Retrotransposon protein	-0.686837	0.0568358
P	GO:0050896	response to stimulus	7e-17	2081	ZM00001D033457	-2.05147	-7.8697	beta tubulin3	Tubulin beta-3 chain	-0.38489	0.232742
P	GO:0050896	response to stimulus	7e-17	2081	ZM00001D008432	1.14338	-7.8697	acetyl-CoA acetyltransferase2	Probable acetyl-CoA acetyltransferase cytosolic 2	0.654863	0.0492871
P	GO:0050896	response to stimulus	7e-17	2081	ZM00001D006900	-1.53818	-7.8697	0	Phospho-2-dehydro-3-deoxyheptonate aldolase 2 chloroplastic	-0.83524	0.00382147
P	GO:0050896	response to stimulus	7e-17	2081	ZM00001D032187	-1.40426	-7.8697	#N/A	Malate dehydrogenase	-0.543904	0.121919
P	GO:0050896	response to stimulus	7e-17	2081	ZM00001D051842	1.78717	-7.8697	0	Zn-dependent hydrolase%252C including glyoxylase	0.764729	0.120293
P	GO:0050896	response to stimulus	7e-17	2081	ZM00001D029448	-1.14935	-7.8697	ZIM-transcription factor 24	Protein TIFY 10B	-0.354882	0.208031
P	GO:0050896	response to stimulus	7e-17	2081	ZM00001D017671	-1.56366	-7.8697	#N/A	E3 ubiquitin-protein ligase PUB23	-0.676396	0.0608225
P	GO:0050896	response to stimulus	7e-17	2081	ZM00001D014991	1.00402	-7.8697	#N/A	Nucleic acid-binding OB-fold-like protein	0.949551	0.00152453
P	GO:0050896	response to stimulus	7e-17	2081	ZM00001D014990	1.14896	-7.8697	repressor of UV-B photomorphogenesis homolog1	WD repeat-containing protein RUP2	0.649154	0.0141497
P	GO:0050896	response to stimulus	7e-17	2081	ZM00001D023968	1.23363	-7.8697	0	Glutathione S-transferase	0.397069	0.429367
P	GO:0050896	response to stimulus	7e-17	2081	ZM00001D051687	1.13094	-7.8697	0	Rho GDP-dissociation inhibitor 1	0.952227	0.00569281
P	GO:0050896	response to stimulus	7e-17	2081	ZM00001D021804	6.08648	-7.8697	#N/A	Internal alternative NAD(P)H-ubiquinone oxidoreductase A1 mitochondrial	0.649148	0.723525
P	GO:0050896	response to stimulus	7e-17	2081	ZM00001D032475	-1.00333	-7.8697	small auxin up RNA7	SAUR56-auxin-responsive SAUR family member	-0.0129033	0.985563
P	GO:0050896	response to stimulus	7e-17	2081	ZM00001D026680	-1.81392	-7.8697	#N/A	Soluble inorganic pyrophosphatase 1	-0.897108	0.000278614
P	GO:0050896	response to stimulus	7e-17	2081	ZM00001D019060	-3.22868	-7.8697	deoxy xylulose synthase 2	deoxy xylulose synthase 2	-0.882875	0.0474477
P	GO:0050896	response to stimulus	7e-17	2081	ZM00001D052793	-3.94928	-7.8697	#N/A	Putative O-Glycosyl hydrolase superfamily protein	#N/A	#N/A
P	GO:0050896	response to stimulus	7e-17	2081	ZM00001D029594	-1.57253	-7.8697	allene oxide cyclase1	allene oxide cyclase1	-0.432349	0.212579
P	GO:0050896	response to stimulus	7e-17	2081	ZM00001D047437	-2.37022	-7.8697	#N/A	Protein kinase superfamily protein	-0.857713	0.0224391
P	GO:0050896	response to stimulus	7e-17	2081	ZM00001D037480	1.07593	-7.8697	alkaline galactosidase2	Alkaline alpha galactosidase 2	0.0965564	0.89055
P	GO:0050896	response to stimulus	7e-17	2081	ZM00001D037482	1.32747	-7.8697	#N/A	DCD (Development and Cell Death) domain protein	0.717807	0.385072
P	GO:0050896	response to stimulus	7e-17	2081	ZM00001D030837	-2.19125	-7.8697	#N/A	0	-0.704675	0.0568017
P	GO:0050896	response to stimulus	7e-17	2081	ZM00001D026668	-1.13626	-7.8697	#N/A	Receptor-like kinase TMK2	0.0574124	0.915141
P	GO:0050896	response to stimulus	7e-17	2081	ZM00001D012229	5.95093	-7.8697	amino acid/auxin permease55	Amino acid permease 6	#N/A	#N/A
P	GO:0050896	response to stimulus	7e-17	2081	ZM00001D012517	2.67484	-7.8697	#N/A	KH domain-containing protein	4.25661	0.000408216
P	GO:0050896	response to stimulus	7e-17	2081	ZM00001D003575	-3.34149	-7.8697	#N/A	RING-H2 finger protein ATL3	0.495972	0.81937
P	GO:0050896	response to stimulus	7e-17	2081	ZM00001D032694	-2.93293	-7.8697	MYB-transcription factor 121	myb domain protein 15	-1.00678	0.0691634
P	GO:0050896	response to stimulus	7e-17	2081	ZM00001D021456	2.57557	-7.8697	small auxin up RNA67	SAUR55-auxin-responsive SAUR family member	0.260501	0.821869
P	GO:0050896	response to stimulus	7e-17	2081	ZM00001D033055	-1.10413	-7.8697	#N/A	4-coumarate--CoA ligase-like 7	-0.110101	0.806452
P	GO:0050896	response to stimulus	7e-17	2081	ZM00001D033050	-2.0889	-7.8697	ZIM-transcription factor 18	ZIM motif family protein	-0.131782	0.933439
P	GO:0050896	response to stimulus	7e-17	2081	ZM00001D021249	1.25046	-7.8697	0	Bifunctional UDP-glucose 4-epimerase and UDP-xylose 4-epimerase 1	1.51685	0.00370419
P	GO:0050896	response to stimulus	7e-17	2081	ZM00001D032504	6.10707	-7.8697	skewed root growth similar9	Monocopper oxidase-like protein SKU5	1.84051	0.615461
P	GO:0050896	response to stimulus	7e-17	2081	ZM00001D048333	1.82016	-7.8697	0	DUF1997 family protein	0.382238	0.797285
P	GO:0050896	response to stimulus	7e-17	2081	ZM00001D037005	2.31261	-7.8697	#N/A	Putative FAD-binding Berberine family protein	0.117766	0.937024
P	GO:0050896	response to stimulus	7e-17	2081	ZM00001D008465	2.12412	-7.8697	#N/A	PR5-like receptor kinase	0.401765	0.613123
P	GO:0050896	response to stimulus	7e-17	2081	ZM00001D037009	-2.23829	-7.8697	#N/A	FAD-binding Berberine family protein	-0.27929	0.49914
P	GO:0050896	response to stimulus	7e-17	2081	ZM00001D038763	-1.13776	-7.8697	#N/A	UDP-glycosyltransferase 88A1	-0.0620225	0.959934
P	GO:0050896	response to stimulus	7e-17	2081	ZM00001D024047	-1.50807	-7.8697	#N/A	Leucine-rich repeat protein kinase family protein	0.111757	0.935173
P	GO:0050896	response to stimulus	7e-17	2081	ZM00001D053358	-1.14032	-7.8697	tassel branch number1	F-box/kelch-repeat protein	-0.724996	0.0192529
P	GO:0050896	response to stimulus	7e-17	2081	ZM00001D045649	1.13166	-7.8697	ribonucleotide reductase small subunit1	Ribonucleoside-diphosphate reductase small chain	0.0667306	0.935318
P	GO:0050896	response to stimulus	7e-17	2081	ZM00001D034444	-1.3869	-7.8697	#N/A	Whole genome shotgun sequence of line PN40024 scaffold_179.assembly12x (Fragment)	-0.31013	0.324138
P	GO:0050896	response to stimulus	7e-17	2081	ZM00001D025062	-1.16105	-7.8697	#N/A	Peptidyl-prolyl cis-trans isomerase 1	-1.11546	0.00616391
P	GO:0050896	response to stimulus	7e-17	2081	ZM00001D020552	-1.2123	-7.8697	#N/A	Tetraspanin-7	-0.408417	0.0496339
P	GO:0050896	response to stimulus	7e-17	2081	ZM00001D030345	3.17325	-7.8697	#N/A	0	-0.44978	0.894363
P	GO:0050896	response to stimulus	7e-17	2081	ZM00001D030343	1.57275	-7.8697	0	Senescence-associated protein 15	1.12898	0.0167754
P	GO:0050896	response to stimulus	7e-17	2081	ZM00001D034665	1.01393	-7.8697	#N/A	NAD-dependent epimerase/dehydratase	0.169057	0.671792
P	GO:0050896	response to stimulus	7e-17	2081	ZM00001D034844	3.83159	-7.8697	0	Nucleotide-diphospho-sugar transferase family protein	1.76035	0.68203
P	GO:0050896	response to stimulus	7e-17	2081	ZM00001D039567	1.79744	-7.8697	#N/A	LRR protein WM1.10	0.440251	0.688926
P	GO:0050896	response to stimulus	7e-17	2081	ZM00001D025360	-1.94204	-7.8697	#N/A	Probable F-box protein At1g60180	0.267	0.703437
P	GO:0050896	response to stimulus	7e-17	2081	ZM00001D020557	-1.26009	-7.8697	glossy1	Glossy1	-0.0386879	0.936783
P	GO:0050896	response to stimulus	7e-17	2081	ZM00001D039367	5.81148	-7.8697	0	FON2 SPARE1	#N/A	#N/A
P	GO:0050896	response to stimulus	7e-17	2081	ZM00001D040155	1.62834	-7.8697	#N/A	Protein EXECUTER 2 chloroplastic	1.00352	4.26226e-06
P	GO:0050896	response to stimulus	7e-17	2081	ZM00001D014517	-4.36717	-7.8697	#N/A	0	-0.341875	0.782714
P	GO:0050896	response to stimulus	7e-17	2081	ZM00001D041719	1.35539	-7.8697	#N/A	Heat shock protein 90-6 mitochondrial	0.164025	0.670536
P	GO:0050896	response to stimulus	7e-17	2081	ZM00001D006511	-2.01948	-7.8697	#N/A	Glucose-6-phosphate/phosphate translocator 2 chloroplastic	-1.08671	1.00924e-11
P	GO:0050896	response to stimulus	7e-17	2081	ZM00001D038783	-2.91202	-7.8697	profilin homolog1	Profilin-1	-1.12126	0.569137
P	GO:0050896	response to stimulus	7e-17	2081	ZM00001D049016	2.41448	-7.8697	#N/A	F-box/kelch-repeat protein SKIP20	0.713562	0.200215
P	GO:0050896	response to stimulus	7e-17	2081	ZM00001D034069	1.26923	-7.8697	#N/A	UDP-glycosyltransferase 83A1	0.183061	0.743105
P	GO:0050896	response to stimulus	7e-17	2081	ZM00001D034068	3.00032	-7.8697	#N/A	UDP-glycosyltransferase 83A1	-0.499338	0.893292
P	GO:0050896	response to stimulus	7e-17	2081	ZM00001D017240	1.62945	-7.8697	glutaredoxin3	Grx_C2.1-glutaredoxin subgroup I	-0.0818015	0.926349
P	GO:0050896	response to stimulus	7e-17	2081	ZM00001D040710	3.54186	-7.8697	#N/A	0	1.09943	0.680656
P	GO:0050896	response to stimulus	7e-17	2081	ZM00001D039096	1.17223	-7.8697	#N/A	Pentatricopeptide repeat-containing protein chloroplastic	0.893188	0.0153264
P	GO:0050896	response to stimulus	7e-17	2081	ZM00001D020737	-1.4467	-7.8697	0	Probable carboxylesterase 2	-0.841008	0.0742143
P	GO:0050896	response to stimulus	7e-17	2081	ZM00001D049239	-1.43032	-7.8697	adenosyl homocysteine hydrolase1	Adenosylhomocysteinase	-0.913135	0.000339421
P	GO:0050896	response to stimulus	7e-17	2081	ZM00001D049234	-1.09988	-7.8697	glycine1	glycine1	-0.369419	0.19163
P	GO:0050896	response to stimulus	7e-17	2081	ZM00001D049233	-1.89465	-7.8697	#N/A	Protein RALF-like 33	-0.227765	0.705564
P	GO:0050896	response to stimulus	7e-17	2081	ZM00001D020738	-1.26558	-7.8697	#N/A	Gibberellin receptor GID1L2	-0.408621	0.200861
P	GO:0050896	response to stimulus	7e-17	2081	ZM00001D024691	-1.82853	-7.8697	#N/A	Uclacyanin-3	-0.235085	0.366467
P	GO:0050896	response to stimulus	7e-17	2081	ZM00001D028526	-2.60123	-7.8697	GRAS-transcription factor 61	Scarecrow-like protein 26	-1.4	0.222402
P	GO:0050896	response to stimulus	7e-17	2081	ZM00001D014200	1.59672	-7.8697	0	Expressed protein%3B protein	0.292273	0.526729
P	GO:0050896	response to stimulus	7e-17	2081	ZM00001D045388	1.29077	-7.8697	#N/A	Putative D-mannose binding lectin receptor-like protein kinase family protein	0.494831	0.470641
P	GO:0050896	response to stimulus	7e-17	2081	ZM00001D014191	1.44647	-7.8697	UTP-glucose-P-uridyltransferase homolog	UTP-glucose-P-uridyltransferase homolog	0.684264	0.0934946
P	GO:0050896	response to stimulus	7e-17	2081	ZM00001D031749	-2.12233	-7.8697	0	Pyridoxal phosphate (PLP)-dependent transferases superfamily protein	-0.965536	0.000101645
P	GO:0050896	response to stimulus	7e-17	2081	ZM00001D025103	-1.96706	-7.8697	amine oxidase1	amine oxidase1	-0.177835	0.605402
P	GO:0050896	response to stimulus	7e-17	2081	ZM00001D031969	1.17809	-7.8697	0	RNA-binding protein CP31B chloroplastic	0.473489	0.0029081
P	GO:0050896	response to stimulus	7e-17	2081	ZM00001D007918	-1.09992	-7.8697	cytochrome P-450 20	cytochrome P-450 20	-0.397446	0.235388
P	GO:0050896	response to stimulus	7e-17	2081	ZM00001D031961	-1.25358	-7.8697	histidine-containing phosphotransfer protein1	Histidine-containing phosphotransfer protein 1	-0.578571	0.120996
P	GO:0050896	response to stimulus	7e-17	2081	ZM00001D036216	1.84066	-7.8697	#N/A	F-box protein MAX2	-0.301085	0.770831
P	GO:0050896	response to stimulus	7e-17	2081	ZM00001D048053	-1.52782	-7.8697	0	Probable inactive receptor kinase	0.341148	0.569679
P	GO:0050896	response to stimulus	7e-17	2081	ZM00001D020556	-2.00659	-7.8697	0	WAT1-related protein	-1.12635	0.0640741
P	GO:0050896	response to stimulus	7e-17	2081	ZM00001D048054	-3.65805	-7.8697	#N/A	Putative leucine-rich repeat receptor-like protein kinase family protein	0.74735	0.350784
P	GO:0050896	response to stimulus	7e-17	2081	ZM00001D043432	1.41229	-7.8697	#N/A	GroES-like zinc-binding alcohol dehydrogenase family protein	0.265044	0.334404
P	GO:0050896	response to stimulus	7e-17	2081	ZM00001D007319	-1.53085	-7.8697	0	Subtilisin-like serine endopeptidase family protein	0.119476	0.851392
P	GO:0050896	response to stimulus	7e-17	2081	ZM00001D003924	-2.54762	-7.8697	glycerophosphodiester phosphodiesterase2	Glycerophosphodiester phosphodiesterase GDPD2	-1.36791	0.254726
P	GO:0050896	response to stimulus	7e-17	2081	ZM00001D044702	1.70941	-7.8697	#N/A	Protein SMAX1-LIKE 3	-1.16484	0.351555
P	GO:0050896	response to stimulus	7e-17	2081	ZM00001D028419	-1.72701	-7.8697	#N/A	cytochrome P450 family 76 subfamily C polypeptide 7	0.643349	0.134624
P	GO:0050896	response to stimulus	7e-17	2081	ZM00001D010698	-1.31446	-7.8697	0	NAD(P)H dehydrogenase (quinone) FQR1	-0.323229	0.564316
P	GO:0050896	response to stimulus	7e-17	2081	ZM00001D050107	-1.36949	-7.8697	12-oxo-phytodienoic acid reductase8	12-oxo-phytodienoic acid reductase8	-0.730294	0.00720205
P	GO:0050896	response to stimulus	7e-17	2081	ZM00001D028416	-1.36458	-7.8697	#N/A	ACR8	-0.264238	0.694943
P	GO:0050896	response to stimulus	7e-17	2081	ZM00001D024213	-1.93688	-7.8697	b-box34	B-box type zinc finger family protein	-0.107272	0.878192
P	GO:0050896	response to stimulus	7e-17	2081	ZM00001D025619	1.79465	-7.8697	prohibitin2	prohibitin2	0.264082	0.580998
P	GO:0050896	response to stimulus	7e-17	2081	ZM00001D011581	-1.05782	-7.8697	0	Peroxiredoxin-2B	-0.702271	0.00987671
P	GO:0050896	response to stimulus	7e-17	2081	ZM00001D011585	1.11003	-7.8697	#N/A	0	1.06087	3.95835e-16
P	GO:0050896	response to stimulus	7e-17	2081	ZM00001D009795	-1.20077	-7.8697	cellulose synthase1	Cellulose synthase1	0.191389	0.597971
P	GO:0050896	response to stimulus	7e-17	2081	ZM00001D027431	-1.59002	-7.8697	knotted related homeobox1	knotted related homeobox1	-0.196411	0.905657
P	GO:0050896	response to stimulus	7e-17	2081	ZM00001D009797	4.59499	-7.8697	0	Lactoylglutathione lyase / glyoxalase I family protein	1.19277	0.202716
P	GO:0050896	response to stimulus	7e-17	2081	ZM00001D043383	-4.20903	-7.8697	#N/A	Rop guanine nucleotide exchange factor 9	-3.24028	0.0185615
P	GO:0050896	response to stimulus	7e-17	2081	ZM00001D009799	-1.3598	-7.8697	#N/A	Adenine nucleotide transporter BT1 chloroplastic/mitochondrial	-0.916142	0.0174236
P	GO:0050896	response to stimulus	7e-17	2081	ZM00001D043389	-1.12644	-7.8697	protein kinase4	CBL-interacting serine/threonine-protein kinase 18	-0.62802	0.000110353
P	GO:0050896	response to stimulus	7e-17	2081	ZM00001D051475	3.23594	-7.8697	#N/A	OSJNBa0088A01.13 protein%3B protein	0.312664	0.779507
P	GO:0050896	response to stimulus	7e-17	2081	ZM00001D043544	2.45192	-7.8697	#N/A	UDP-glycosyltransferase 88A1	0.559449	0.235376
P	GO:0050896	response to stimulus	7e-17	2081	ZM00001D051472	-1.22339	-7.8697	#N/A	Heavy metal transport/detoxification superfamily protein	-0.53432	0.334288
P	GO:0050896	response to stimulus	7e-17	2081	ZM00001D051479	-4.21106	-7.8697	0	Putative regulator of chromosome condensation (RCC1) family protein	-0.55848	0.26984
P	GO:0050896	response to stimulus	7e-17	2081	ZM00001D051478	-1.71205	-7.8697	histone H4 family2	Histone H4	-0.65301	0.116652
P	GO:0050896	response to stimulus	7e-17	2081	ZM00001D011036	-1.35623	-7.8697	0	Legumin-like protein%253B Putative rmlC-like cupins superfamily protein	-0.532211	0.138643
P	GO:0050896	response to stimulus	7e-17	2081	ZM00001D035937	2.01269	-7.8697	0	Chaperonin 60 subunit beta 2 chloroplastic	1.45067	3.44166e-13
P	GO:0050896	response to stimulus	7e-17	2081	ZM00001D045722	-5.34795	-7.8697	0	TRICHOME BIREFRINGENCE-LIKE 20	#N/A	#N/A
P	GO:0050896	response to stimulus	7e-17	2081	ZM00001D015007	1.75143	-7.8697	#N/A	Glutamate receptor 3.3	0.751523	0.629789
P	GO:0050896	response to stimulus	7e-17	2081	ZM00001D027982	-1.65834	-7.8697	#N/A	Protein DETOXIFICATION 27	-0.16947	0.531233
P	GO:0050896	response to stimulus	7e-17	2081	ZM00001D043947	3.41114	-7.8697	#N/A	Lipid phosphate phosphatase 2	1.91306	0.22255
P	GO:0050896	response to stimulus	7e-17	2081	ZM00001D008208	-2.69225	-7.8697	#N/A	Os05g0140333 protein	1.0942	0.179676
P	GO:0050896	response to stimulus	7e-17	2081	ZM00001D052525	2.88943	-7.8697	0	Calmodulin binding protein%253B Putative calmodulin-binding family protein	1.61093	3.07442e-06
P	GO:0050896	response to stimulus	7e-17	2081	ZM00001D026053	2.69554	-7.8697	#N/A	Putative RING zinc finger domain superfamily protein	-0.0361226	0.994364
P	GO:0050896	response to stimulus	7e-17	2081	ZM00001D052253	1.20759	-7.8697	#N/A	F-box/kelch-repeat protein SKIP11	-0.14	0.875662
P	GO:0050896	response to stimulus	7e-17	2081	ZM00001D022550	-2.25685	-7.8697	bZIP-transcription factor 92	ABSCISIC ACID-INSENSITIVE 5-like protein 2	-0.68017	0.477909
P	GO:0050896	response to stimulus	7e-17	2081	ZM00001D006739	-3.76474	-7.8697	LBD-transcription factor 14	Seed specific protein Bn15D17A	-3.09711	0.000255118
P	GO:0050896	response to stimulus	7e-17	2081	ZM00001D007267	-1.14502	-7.8697	light harvesting chlorophyll a/b binding protein5	light harvesting chlorophyll a/b binding protein5	-0.141714	0.74095
P	GO:0050896	response to stimulus	7e-17	2081	ZM00001D043090	5.79528	-7.8697	skewed root growth similar1	SKU5 similar 13	#N/A	#N/A
P	GO:0050896	response to stimulus	7e-17	2081	ZM00001D028360	-1.37279	-7.8697	deoxymugineic acid synthase 1	NAD(P)-linked oxidoreductase superfamily protein	-0.447856	0.405379
P	GO:0050896	response to stimulus	7e-17	2081	ZM00001D018414	1.38451	-7.8697	Aux/IAA-transcription factor 24	IAA9-auxin-responsive Aux/IAA family member	0.742042	0.0986918
P	GO:0050896	response to stimulus	7e-17	2081	ZM00001D018418	1.1775	-7.8697	0	oxidoreductase zinc-binding dehydrogenase family protein	0.505601	0.199545
P	GO:0050896	response to stimulus	7e-17	2081	ZM00001D033790	1.12204	-7.8697	actin9	Actin-1	0.0102797	0.98694
P	GO:0050896	response to stimulus	7e-17	2081	ZM00001D008844	1.02242	-7.8697	#N/A	0	0.471791	0.461921
P	GO:0050896	response to stimulus	7e-17	2081	ZM00001D008843	-2.40652	-7.8697	#N/A	Grx_A2-glutaredoxin subgroup III	-0.372619	0.719824
P	GO:0050896	response to stimulus	7e-17	2081	ZM00001D008841	2.78059	-7.8697	heat shock protein18c	17.8 kDa class II heat shock protein	0.251564	0.890215
P	GO:0050896	response to stimulus	7e-17	2081	ZM00001D026271	-1.82759	-7.8697	AP2-EREBP-transcription factor 205	Putative AP2/EREBP transcription factor superfamily protein	-0.742512	0.0220056
P	GO:0050896	response to stimulus	7e-17	2081	ZM00001D006193	-4.0604	-7.8697	#N/A	cytochrome P450 family 78 subfamily A polypeptide 8	-0.505813	0.0301844
P	GO:0050896	response to stimulus	7e-17	2081	ZM00001D053233	-1.65782	-7.8697	#N/A	alpha/beta-Hydrolases superfamily protein	-0.055091	0.975183
P	GO:0050896	response to stimulus	7e-17	2081	ZM00001D017645	-2.02913	-7.8697	#N/A	RING-H2 finger protein ATL80	0.290744	0.782748
P	GO:0050896	response to stimulus	7e-17	2081	ZM00001D043166	1.42259	-7.8697	0	UDP-glycosyltransferase 87A1	0.478656	0.377461
P	GO:0050896	response to stimulus	7e-17	2081	ZM00001D032461	-4.88848	-7.8697	tasselless1	tasselless1	#N/A	#N/A
P	GO:0050896	response to stimulus	7e-17	2081	ZM00001D027437	3.98659	-7.8697	#N/A	Leucine-rich repeat extensin-like protein 6	#N/A	#N/A
P	GO:0050896	response to stimulus	7e-17	2081	ZM00001D051691	-7.06274	-7.8697	#N/A	DUF506 family protein	-3.18831	0.0295835
P	GO:0050896	response to stimulus	7e-17	2081	ZM00001D017880	-1.1989	-7.8697	amino acid/auxin permease36	Probable amino acid permease 7	-0.0389618	0.948915
P	GO:0050896	response to stimulus	7e-17	2081	ZM00001D033799	1.37371	-7.8697	phytochromeA1	phytochromeA1	0.220743	0.606181
P	GO:0050896	response to stimulus	7e-17	2081	ZM00001D012036	-1.5036	-7.8697	sucrose phosphate synthase1	Sucrose-phosphate synthase	-0.18266	0.625093
P	GO:0050896	response to stimulus	7e-17	2081	ZM00001D013610	1.79273	-7.8697	#N/A	Osmotin-like protein OSM34	0.601151	0.386471
P	GO:0050896	response to stimulus	7e-17	2081	ZM00001D042140	2.45369	-7.8697	glucan endo-1,3-beta-glucosidase homolog2	Beta-1%252C3-glucanase	-0.254065	0.869053
P	GO:0050896	response to stimulus	7e-17	2081	ZM00001D013615	-1.2234	-7.8697	#N/A	Expressed protein%3B protein	-0.610827	0.214286
P	GO:0050896	response to stimulus	7e-17	2081	ZM00001D042142	-2.68324	-7.8697	purple acid phosphatase26	Probable inactive purple acid phosphatase 16	-1.16747	0.25917
P	GO:0050896	response to stimulus	7e-17	2081	ZM00001D037492	-2.42265	-7.8697	vacuolar proton pump homolog1	Pyrophosphate-energized vacuolar membrane proton pump 1	0.127358	0.851392
P	GO:0050896	response to stimulus	7e-17	2081	ZM00001D037497	-1.75661	-7.8697	#N/A	Villin-1	-0.665875	0.0940755
P	GO:0050896	response to stimulus	7e-17	2081	ZM00001D037495	-1.17304	-7.8697	0	Major facilitator superfamily protein	-0.710662	7.04313e-05
P	GO:0050896	response to stimulus	7e-17	2081	ZM00001D032992	-3.0976	-7.8697	pectin methylesterase26	Pectinesterase 31	-1.84611	1.82109e-19
P	GO:0050896	response to stimulus	7e-17	2081	ZM00001D032994	1.38229	-7.8697	#N/A	Probable mannan synthase 7	1.0813	0.0540721
P	GO:0050896	response to stimulus	7e-17	2081	ZM00001D012584	-1.35786	-7.8697	AP2-EREBP-transcription factor 29	Putative AP2/EREBP transcription factor superfamily protein	-1.29674	0.114499
P	GO:0050896	response to stimulus	7e-17	2081	ZM00001D016841	2.47236	-7.8697	#N/A	monooxygenase 1	0.932094	0.000157234
P	GO:0050896	response to stimulus	7e-17	2081	ZM00001D016696	-1.14018	-7.8697	#N/A	alpha/beta-Hydrolases superfamily protein	-0.273202	0.61533
P	GO:0050896	response to stimulus	7e-17	2081	ZM00001D016697	-1.73495	-7.8697	0	Germin-like protein subfamily 3 member 2	0.0655748	0.934825
P	GO:0050896	response to stimulus	7e-17	2081	ZM00001D016691	-2.88489	-7.8697	0	Copper transport protein CCH	-0.985758	4.62937e-07
P	GO:0050896	response to stimulus	7e-17	2081	ZM00001D033024	-3.81159	-7.8697	#N/A	Tyrosine decarboxylase 1	-1.00343	1.12676e-05
P	GO:0050896	response to stimulus	7e-17	2081	ZM00001D021906	-1.02777	-7.8697	light harvesting complex A2	Chlorophyll a-b binding protein	-0.339725	0.127068
P	GO:0050896	response to stimulus	7e-17	2081	ZM00001D032517	-1.0229	-7.8697	#N/A	Copper transport protein family	-0.785541	0.179619
P	GO:0050896	response to stimulus	7e-17	2081	ZM00001D021903	-1.88505	-7.8697	0	Glucan endo-1%252C3-beta-glucosidase 4	-0.149502	0.910574
P	GO:0050896	response to stimulus	7e-17	2081	ZM00001D021901	1.02092	-7.8697	stress-induced protein1	stress-induced protein1	0.091661	0.944009
P	GO:0050896	response to stimulus	7e-17	2081	ZM00001D026586	-3.54115	-7.8697	polyamine oxidase4	Lysine-specific histone demethylase 1	-1.116	4.88319e-05
P	GO:0050896	response to stimulus	7e-17	2081	ZM00001D032049	-1.18547	-7.8697	12-oxo-phytodienoic acid reductase7	12-oxo-phytodienoic acid reductase7	-0.288514	0.42986
P	GO:0050896	response to stimulus	7e-17	2081	ZM00001D047736	-3.88118	-7.8697	asparagine synthetase4	asparagine synthetase4	-3.76221	3.71514e-05
P	GO:0050896	response to stimulus	7e-17	2081	ZM00001D033931	-1.22381	-7.8697	alcohol dehydrogenase1	Alcohol dehydrogenase 1	-0.427905	0.515495
P	GO:0050896	response to stimulus	7e-17	2081	ZM00001D042708	1.07357	-7.8697	#N/A	Tudor/PWWP/MBT superfamily protein	0.525293	0.391951
P	GO:0050896	response to stimulus	7e-17	2081	ZM00001D013507	1.64104	-7.8697	heat shock protein70-17	Heat shock 70 kDa protein 6 chloroplastic	-0.430743	0.240001
P	GO:0050896	response to stimulus	7e-17	2081	ZM00001D037278	-1.97127	-7.8697	phosphofructose kinase1	phosphofructose kinase1	-1.03289	0.00866563
P	GO:0050896	response to stimulus	7e-17	2081	ZM00001D038574	-1.00626	-7.8697	bZIP-transcription factor 73	Basic leucine zipper 24	-0.157218	0.719742
P	GO:0050896	response to stimulus	7e-17	2081	ZM00001D038577	-1.18287	-7.8697	#N/A	Probable glucan endo-13-beta-glucosidase BG1	-0.0590072	0.947401
P	GO:0050896	response to stimulus	7e-17	2081	ZM00001D038576	1.61138	-7.8697	#N/A	Calcium-transporting ATPase 4 plasma membrane-type	0.610974	0.0102879
P	GO:0050896	response to stimulus	7e-17	2081	ZM00001D037783	1.79697	-7.8697	protein kinase1	Putative receptor protein kinase ZmPK1	0.7659	0.000598476
P	GO:0050896	response to stimulus	7e-17	2081	ZM00001D031290	-1.87492	-7.8697	xerico3	Probable E3 ubiquitin-protein ligase XERICO	-0.237282	0.666394
P	GO:0050896	response to stimulus	7e-17	2081	ZM00001D030915	1.57306	-7.8697	0	0	-0.353782	0.664148
P	GO:0050896	response to stimulus	7e-17	2081	ZM00001D017474	-2.11425	-7.8697	#N/A	0	-0.512833	0.754832
P	GO:0050896	response to stimulus	7e-17	2081	ZM00001D002347	-2.37929	-7.8697	0	Bifunctional inhibitor/lipid-transfer protein/seed storage 2S albumin superfamily protein	-0.0271971	0.966249
P	GO:0050896	response to stimulus	7e-17	2081	ZM00001D037659	-1.41643	-7.8697	#N/A	Phosphoenolpyruvate/phosphate translocator 2 chloroplastic	-0.0175802	0.990265
P	GO:0050896	response to stimulus	7e-17	2081	ZM00001D019223	-1.44221	-7.8697	#N/A	Protein LURP1	-0.702907	0.0521192
P	GO:0050896	response to stimulus	7e-17	2081	ZM00001D015658	2.31245	-7.8697	amino acid/auxin permease34	Transmembrane amino acid transporter family protein	0.0753913	0.944288
P	GO:0050896	response to stimulus	7e-17	2081	ZM00001D037653	3.46238	-7.8697	chitinase26	Xylanase inhibitor protein 1	2.64338	4.59262e-08
P	GO:0050896	response to stimulus	7e-17	2081	ZM00001D033339	-1.30523	-7.8697	SnRK2 serine threonine protein kinase9	Serine/threonine-protein kinase SRK2E	-0.574839	0.0689153
P	GO:0050896	response to stimulus	7e-17	2081	ZM00001D034875	2.82875	-7.8697	phospholipase C9	Non-specific phospholipase C4	2.44707	0.086021
P	GO:0050896	response to stimulus	7e-17	2081	ZM00001D035783	-1.49257	-7.8697	#N/A	Heavy metal transport/detoxification superfamily protein	-0.707063	0.0169256
P	GO:0050896	response to stimulus	7e-17	2081	ZM00001D034877	-4.90576	-7.8697	#N/A	Protein BREVIS RADIX	#N/A	#N/A
P	GO:0050896	response to stimulus	7e-17	2081	ZM00001D039221	-1.35851	-7.8697	nucleoside diphosphate kinase 4	Nucleoside diphosphate kinase	-0.298474	0.530167
P	GO:0050896	response to stimulus	7e-17	2081	ZM00001D025379	1.65127	-7.8697	#N/A	Photoperiod responsive protein	0.296363	0.743253
P	GO:0050896	response to stimulus	7e-17	2081	ZM00001D014341	-1.91021	-7.8697	0	Peroxidase 53	-0.0786297	0.903881
P	GO:0050896	response to stimulus	7e-17	2081	ZM00001D006211	1.00957	-7.8697	non-yellowing2	Protein STAY-GREEN 1 chloroplastic	0.317689	0.681831
P	GO:0050896	response to stimulus	7e-17	2081	ZM00001D049485	-4.06554	-7.8697	CCAAT-DR1-transcription factor 5	Nuclear transcription factor Y subunit B-3	-1.46509	0.00854088
P	GO:0050896	response to stimulus	7e-17	2081	ZM00001D013162	1.25382	-7.8697	#N/A	Leucine-rich repeat receptor-like serine/threonine-protein kinase BAM3	0.795282	0.00904291
P	GO:0050896	response to stimulus	7e-17	2081	ZM00001D053588	1.09598	-7.8697	#N/A	Protein kinase protein with adenine nucleotide alpha hydrolases-like domain	1.47814	0.00303256
P	GO:0050896	response to stimulus	7e-17	2081	ZM00001D035659	-1.49439	-7.8697	0	Metallothionein-like protein 2C	-0.59384	0.0226914
P	GO:0050896	response to stimulus	7e-17	2081	ZM00001D014744	-1.18299	-7.8697	0	Uncharacterised protein family (UPF0114)	-0.665299	0.013323
P	GO:0050896	response to stimulus	7e-17	2081	ZM00001D046261	-1.62378	-7.8697	#N/A	Putative thaumatin domain family protein	-0.187927	0.811686
P	GO:0050896	response to stimulus	7e-17	2081	ZM00001D016274	-3.34389	-7.8697	tonoplast sugar transporter2	Monosaccharide-sensing protein 2	-0.705839	0.0184386
P	GO:0050896	response to stimulus	7e-17	2081	ZM00001D010521	-1.06427	-7.8697	#N/A	Flavonoid 3'-monooxygenase	-0.42239	0.437619
P	GO:0050896	response to stimulus	7e-17	2081	ZM00001D034270	3.09555	-7.8697	#N/A	Mitochondrial import inner membrane translocase subunit TIM14	1.15759	0.006016
P	GO:0050896	response to stimulus	7e-17	2081	ZM00001D015002	4.32495	-7.8697	#N/A	0	3.95249	0.0210926
P	GO:0050896	response to stimulus	7e-17	2081	ZM00001D039314	-1.00037	-7.8697	slow anion channel-associated4	S-type anion channel SLAH3	-0.638768	0.0132476
P	GO:0050896	response to stimulus	7e-17	2081	ZM00001D045350	1.40976	-7.8697	cysteine synthase4	Pyridoxal-5'-phosphate-dependent enzyme family protein	1.16603	0.193104
P	GO:0050896	response to stimulus	7e-17	2081	ZM00001D010662	1.6968	-7.8697	SNF1-related protein kinase regulatory subunit beta1	SNF1-related protein kinase regulatory subunit beta-1	0.492527	0.191199
P	GO:0050896	response to stimulus	7e-17	2081	ZM00001D049133	1.11047	-7.8697	0	0	1.19567	0.00442988
P	GO:0050896	response to stimulus	7e-17	2081	ZM00001D040144	1.19511	-7.8697	#N/A	HD domain-containing metal-dependent phosphohydrolase family protein	0.566205	0.437086
P	GO:0050896	response to stimulus	7e-17	2081	ZM00001D040148	-2.67482	-7.8697	bHLH-transcription factor 76	basic helix-loop-helix (bHLH) DNA-binding superfamily protein	0.682347	0.597377
P	GO:0050896	response to stimulus	7e-17	2081	ZM00001D039133	1.59554	-7.8697	absence of first division1	absence of first division1	1.04377	0.013323
P	GO:0050896	response to stimulus	7e-17	2081	ZM00001D024518	-1.14198	-7.8697	Acyl-CoA-binding protein1	Acyl-CoA-binding protein1	-0.870568	0.000147732
P	GO:0050896	response to stimulus	7e-17	2081	ZM00001D039131	-1.55877	-7.8697	ADP glucose pyrophosphorylase2	ADP glucose pyrophosphorylase2	-0.46726	0.245502
P	GO:0050896	response to stimulus	7e-17	2081	ZM00001D039427	-1.20681	-7.8697	#N/A	Protein kinase superfamily protein	-0.533067	0.465028
P	GO:0050896	response to stimulus	7e-17	2081	ZM00001D045269	-1.34181	-7.8697	multidrug resistance-associated protein3	Multidrug resistance-associated protein3	-0.32229	0.680988
P	GO:0050896	response to stimulus	7e-17	2081	ZM00001D006503	-2.51697	-7.8697	#N/A	cytochrome P450 family 718	-0.247218	0.939634
P	GO:0050896	response to stimulus	7e-17	2081	ZM00001D048531	2.05453	-7.8697	#N/A	DEAD-box ATP-dependent RNA helicase 50	1.2026	2.53323e-13
P	GO:0050896	response to stimulus	7e-17	2081	ZM00001D025771	-2.51325	-7.8697	0	0	-0.649076	0.384808
P	GO:0050896	response to stimulus	7e-17	2081	ZM00001D050302	1.78408	-7.8697	#N/A	DUF1262 family protein	0.330036	0.514828
P	GO:0050896	response to stimulus	7e-17	2081	ZM00001D016301	-2.04938	-7.8697	#N/A	Inorganic pyrophosphatase 1	-0.500059	0.339763
P	GO:0050896	response to stimulus	7e-17	2081	ZM00001D020727	-1.04309	-7.8697	0	ARP protein (REF)	-0.261873	0.481335
P	GO:0050896	response to stimulus	7e-17	2081	ZM00001D020721	1.84301	-7.8697	galactoside 2-alpha-L-fucosyltransferase1	Galactoside 2-alpha-L-fucosyltransferase	0.0650367	0.947731
P	GO:0050896	response to stimulus	7e-17	2081	ZM00001D016901	-1.49395	-7.8697	#N/A	E3 ubiquitin-protein ligase ATL6	-0.657218	0.362745
P	GO:0050896	response to stimulus	7e-17	2081	ZM00001D025590	1.67377	-7.8697	#N/A	ABC transporter B family member 19	0.213438	0.728288
P	GO:0050896	response to stimulus	7e-17	2081	ZM00001D040527	-1.23519	-7.8697	MYB-transcription factor 128	Transcription factor MYB86	-0.239095	0.630839
P	GO:0050896	response to stimulus	7e-17	2081	ZM00001D023353	3.3419	-7.8697	calcineurin B-like-interacting protein kinase14	CBL-interacting serine/threonine-protein kinase 10	2.06034	0.0227313
P	GO:0050896	response to stimulus	7e-17	2081	ZM00001D041036	1.03831	-7.8697	#N/A	Protein RETICULATA-RELATED 3 chloroplastic	0.51533	0.000199238
P	GO:0050896	response to stimulus	7e-17	2081	ZM00001D048284	1.1314	-7.8697	#N/A	YlmG homolog protein 2 chloroplastic	0.875408	7.28251e-05
P	GO:0050896	response to stimulus	7e-17	2081	ZM00001D024424	1.45138	-7.8697	#N/A	Octicosapeptide/Phox/Bem1p (PB1) domain-containing protein / tetratricopeptide repeat (TPR)-containing protein	0.0189964	0.987158
P	GO:0050896	response to stimulus	7e-17	2081	ZM00001D048281	5.40888	-7.8697	#N/A	Protein LURP-one-related 6	-0.34996	0.926687
P	GO:0050896	response to stimulus	7e-17	2081	ZM00001D045398	-2.24939	-7.8697	Homeobox-transcription factor 77	Putative homeobox DNA-binding and leucine zipper domain family protein	-1.10203	0.00730294
P	GO:0050896	response to stimulus	7e-17	2081	ZM00001D028391	-1.27043	-7.8697	#N/A	Subtilisin-like protease SBT1.6	-0.346235	0.200139
P	GO:0050896	response to stimulus	7e-17	2081	ZM00001D005748	-2.57967	-7.8697	calcineurin B-like-interacting protein kinase16	CIPK-like protein 1	-1.30101	1.31227e-11
P	GO:0050896	response to stimulus	7e-17	2081	ZM00001D009156	1.08167	-7.8697	#N/A	Protein ABC transporter 1 mitochondrial	-0.0308691	0.945625
P	GO:0050896	response to stimulus	7e-17	2081	ZM00001D048998	-1.39194	-7.8697	light harvesting chlorophyll a/b binding protein11	Chlorophyll a-b binding protein CP26 chloroplastic	-0.272015	0.50103
P	GO:0050896	response to stimulus	7e-17	2081	ZM00001D026084	-1.68505	-7.8697	IQ-domain 25	IQ-domain 23	-0.167179	0.7228
P	GO:0050896	response to stimulus	7e-17	2081	ZM00001D025977	-1.04447	-7.8697	yellow stripe-like transporter3	Metal-nicotianamine transporter YSL2	-0.320983	0.25395
P	GO:0050896	response to stimulus	7e-17	2081	ZM00001D007921	1.04182	-7.8697	#N/A	Tic62 protein	0.416638	0.0647678
P	GO:0050896	response to stimulus	7e-17	2081	ZM00001D025973	1.72571	-7.8697	#N/A	0	0.664362	0.391159
P	GO:0050896	response to stimulus	7e-17	2081	ZM00001D025971	1.34946	-7.8697	#N/A	0	0.76232	0.449512
P	GO:0050896	response to stimulus	7e-17	2081	ZM00001D020549	-1.1841	-7.8697	#N/A	HAD-superfamily hydrolase subfamily IG 5'-nucleotidase	-0.00389695	0.998333
P	GO:0050896	response to stimulus	7e-17	2081	ZM00001D043422	2.5184	-7.8697	#N/A	RING-H2 finger protein ATL2K	0.903083	0.108682
P	GO:0050896	response to stimulus	7e-17	2081	ZM00001D048263	-2.06485	-7.8697	ZIM-transcription factor 4	Putative tify domain/CCT motif transcription factor family protein%253B ZIM motif family protein	-0.0938573	0.937622
P	GO:0050896	response to stimulus	7e-17	2081	ZM00001D038840	1.37316	-7.8697	voltage-dependent anion channel protein2	voltage-dependent anion channel protein2	0.139896	0.768619
P	GO:0050896	response to stimulus	7e-17	2081	ZM00001D001982	-1.12536	-7.8697	increased leaf inclination1-binding bhlh 1	Transcription factor IBH1	-0.446626	0.141256
P	GO:0050896	response to stimulus	7e-17	2081	ZM00001D001984	1.33055	-7.8697	amino acid/auxin permease6	Probable amino acid permease 7	0.631052	0.488514
P	GO:0050896	response to stimulus	7e-17	2081	ZM00001D031798	-3.64571	-7.8697	#N/A	BRI1 kinase inhibitor 1	0.624533	0.767533
P	GO:0050896	response to stimulus	7e-17	2081	ZM00001D031799	1.07598	-7.8697	#N/A	3-beta hydroxysteroid dehydrogenase/isomerase	0.502215	0.0283601
P	GO:0050896	response to stimulus	7e-17	2081	ZM00001D045640	3.15345	-7.8697	#N/A	HVA22-like protein a	1.49924	0.442821
P	GO:0050896	response to stimulus	7e-17	2081	ZM00001D015126	-1.69296	-7.8697	#N/A	response to low sulfur 3	-0.716921	0.10075
P	GO:0050896	response to stimulus	7e-17	2081	ZM00001D010689	-1.0353	-7.8697	#N/A	Cytokinin-O-glucosyltransferase 1	-0.85636	0.0521002
P	GO:0050896	response to stimulus	7e-17	2081	ZM00001D012261	-1.82471	-7.8697	ammonium transporter7	Ammonium transporter 2	-0.588639	0.580691
P	GO:0050896	response to stimulus	7e-17	2081	ZM00001D010687	-4.83481	-7.8697	#N/A	Protein kinase superfamily protein	#N/A	#N/A
P	GO:0050896	response to stimulus	7e-17	2081	ZM00001D008230	-1.01222	-7.8697	0	Magnesium-protoporphyrin IX monomethyl ester [oxidative] cyclase chloroplastic	0.00113425	0.998333
P	GO:0050896	response to stimulus	7e-17	2081	ZM00001D029955	-2.78175	-7.8697	#N/A	Phospholipase A1-Ibeta2 chloroplastic	-0.477792	0.526742
P	GO:0050896	response to stimulus	7e-17	2081	ZM00001D024734	-2.58711	-7.8697	0	Peroxidase 2	0.0263597	0.976102
P	GO:0050896	response to stimulus	7e-17	2081	ZM00001D048198	1.02124	-7.8697	#N/A	Protein yippee-like OJ1003C07.11%253B Protein yippee-like OJ1003C07.11 isoform 1%253B Protein yippee-like OJ1003C07.11 isoform 2	0.83543	0.0809035
P	GO:0050896	response to stimulus	7e-17	2081	ZM00001D030038	-1.5708	-7.8697	#N/A	E3 ubiquitin-protein ligase ATL6	-0.114881	0.886502
P	GO:0050896	response to stimulus	7e-17	2081	ZM00001D006720	-2.53013	-7.8697	#N/A	Triacylglycerol lipase	-1.32205	0.344851
P	GO:0050896	response to stimulus	7e-17	2081	ZM00001D006722	-1.04719	-7.8697	#N/A	Arabinosyltransferase RRA3	-0.65497	0.0119383
P	GO:0050896	response to stimulus	7e-17	2081	ZM00001D016879	1.50436	-7.8697	#N/A	Probable protein kinase	0.813874	0.320966
P	GO:0050896	response to stimulus	7e-17	2081	ZM00001D007072	-1.26863	-7.8697	0	Uncharacterised protein family (UPF0114)	-0.381374	0.0885111
P	GO:0050896	response to stimulus	7e-17	2081	ZM00001D007073	-1.2305	-7.8697	0	Serine carboxypeptidase-like 40	-0.212303	0.439703
P	GO:0050896	response to stimulus	7e-17	2081	ZM00001D043399	5.97598	-7.8697	#N/A	0	-0.012133	0.998333
P	GO:0050896	response to stimulus	7e-17	2081	ZM00001D031428	-3.36816	-7.8697	0	Monogalactosyldiacylglycerol synthase 2 chloroplastic	-1.94172	0.132342
P	GO:0050896	response to stimulus	7e-17	2081	ZM00001D018081	-1.00778	-7.8697	AP2-EREBP-transcription factor 18	AP2 domain-containing protein	-0.0697446	0.844694
P	GO:0050896	response to stimulus	7e-17	2081	ZM00001D051194	-7.58893	-7.8697	arginine decarboxylase2	Arginine decarboxylase	-2.13495	0.0400121
P	GO:0050896	response to stimulus	7e-17	2081	ZM00001D051448	-2.98713	-7.8697	0	Putative RING zinc finger domain superfamily protein	-0.115098	0.835679
P	GO:0050896	response to stimulus	7e-17	2081	ZM00001D011001	2.66298	-7.8697	0	Protein ALUMINUM SENSITIVE 3	2.4108	0.243274
P	GO:0050896	response to stimulus	7e-17	2081	ZM00001D011550	-1.35106	-7.8697	#N/A	Putative S-locus-like receptor protein kinase family protein	-0.241577	0.620177
P	GO:0050896	response to stimulus	7e-17	2081	ZM00001D018244	-1.59896	-7.8697	0	0	0.757273	0.22607
P	GO:0050896	response to stimulus	7e-17	2081	ZM00001D018247	-1.01641	-7.8697	#N/A	Zinc finger protein	-0.0252332	0.972546
P	GO:0050896	response to stimulus	7e-17	2081	ZM00001D018241	1.16901	-7.8697	#N/A	DNA-3-methyladenine glycosylase	0.691672	0.0616599
P	GO:0050896	response to stimulus	7e-17	2081	ZM00001D001858	-2.1731	-7.8697	#N/A	BTB/POZ domain-containing protein	-1.6387	0.0383029
P	GO:0050896	response to stimulus	7e-17	2081	ZM00001D035925	-1.22087	-7.8697	6-phosphogluconate dehydrogenase1	6-phosphogluconate dehydrogenase1	-0.760459	0.00463498
P	GO:0050896	response to stimulus	7e-17	2081	ZM00001D001857	-1.55502	-7.8697	#N/A	light harvesting complex photosystem II subunit 6	-0.0369961	0.947809
P	GO:0050896	response to stimulus	7e-17	2081	ZM00001D028773	-1.00209	-7.8697	#N/A	NADH dehydrogenase [ubiquinone] 1 alpha subcomplex subunit 8-B	-0.554487	0.0521908
P	GO:0050896	response to stimulus	7e-17	2081	ZM00001D028770	-1.64604	-7.8697	#N/A	Protein kinase superfamily protein	-0.406289	0.178028
P	GO:0050896	response to stimulus	7e-17	2081	ZM00001D043318	-1.92207	-7.8697	#N/A	Protein LURP-one-related 5	0.0996089	0.938083
P	GO:0050896	response to stimulus	7e-17	2081	ZM00001D013887	1.01119	-7.8697	0	DNA mismatch repair protein MutS type 2	0.532092	0.195855
P	GO:0050896	response to stimulus	7e-17	2081	ZM00001D020898	1.24666	-7.8697	heat shock protein4	Heat shock protein 90-2	-0.30218	0.360485
P	GO:0050896	response to stimulus	7e-17	2081	ZM00001D052243	2.91203	-7.8697	laccase3	Putative laccase family protein	2.13814	0.114492
P	GO:0050896	response to stimulus	7e-17	2081	ZM00001D003913	1.0599	-7.8697	high chlorophyll fluorescence106	Sec-independent protein translocase protein TATB%252C chloroplastic	0.413319	0.180048
P	GO:0050896	response to stimulus	7e-17	2081	ZM00001D029047	-1.01663	-7.8697	#N/A	Receptor-like protein kinase FERONIA	-0.117767	0.713287
P	GO:0050896	response to stimulus	7e-17	2081	ZM00001D008210	-2.49253	-7.8697	0	Germin-like protein subfamily 2 member 1	-0.546077	0.398102
P	GO:0050896	response to stimulus	7e-17	2081	ZM00001D018883	-1.95424	-7.8697	0	Probable inactive leucine-rich repeat receptor-like protein kinase	0.421568	0.329661
P	GO:0050896	response to stimulus	7e-17	2081	ZM00001D043086	-1.69945	-7.8697	#N/A	23-bisphosphoglycerate-independent phosphoglycerate mutase 1	-0.880653	1.01316e-06
P	GO:0050896	response to stimulus	7e-17	2081	ZM00001D018881	-6.51116	-7.8697	#N/A	Delta(12)-fatty-acid desaturase	0.210793	0.949037
P	GO:0050896	response to stimulus	7e-17	2081	ZM00001D031349	1.75365	-7.8697	0	Serine--glyoxylate aminotransferase	1.16614	1.69809e-08
P	GO:0050896	response to stimulus	7e-17	2081	ZM00001D015330	-1.92044	-7.8697	#N/A	0	-1.43696	0.0156302
P	GO:0050896	response to stimulus	7e-17	2081	ZM00001D048224	-1.03419	-7.8697	VQ motif-transcription factor57	VQ motif-containing protein 9	0.307943	0.565947
P	GO:0050896	response to stimulus	7e-17	2081	ZM00001D018406	-1.47551	-7.8697	0	MGD2	-0.497017	0.30798
P	GO:0050896	response to stimulus	7e-17	2081	ZM00001D044819	1.60177	-7.8697	myosin4	Myosin-9	0.623985	0.480082
P	GO:0050896	response to stimulus	7e-17	2081	ZM00001D037779	-2.06754	-7.8697	tonoplast intrinsic protein4	tonoplast intrinsic protein4	0.0328808	0.944624
P	GO:0050896	response to stimulus	7e-17	2081	ZM00001D004167	2.67936	-7.8697	#N/A	Wax synthase isoform 1	0.0415704	0.978553
P	GO:0050896	response to stimulus	7e-17	2081	ZM00001D009295	2.05348	-7.8697	potassium high-affinity transporter3	Potassium transporter 4	-0.0195867	0.987648
P	GO:0050896	response to stimulus	7e-17	2081	ZM00001D029601	-1.21234	-7.8697	#N/A	LOB domain-containing protein 38	-0.302871	0.342484
P	GO:0050896	response to stimulus	7e-17	2081	ZM00001D027425	-1.1223	-7.8697	agamous-like6	agamous-like6	-0.415398	0.348627
P	GO:0050896	response to stimulus	7e-17	2081	ZM00001D053805	-1.18309	-7.8697	#N/A	Peptidyl-prolyl cis-trans isomerase	-0.927082	0.00789622
P	GO:0050896	response to stimulus	7e-17	2081	ZM00001D008325	5.30163	-7.8697	flowering-promoting factor1	FPF1	#N/A	#N/A
P	GO:0050896	response to stimulus	7e-17	2081	ZM00001D032850	-1.89244	-7.8697	phosphate transporter protein2	phosphate transporter protein2	-0.326866	0.701345
P	GO:0050896	response to stimulus	7e-17	2081	ZM00001D032852	1.32799	-7.8697	0	Appr-1-p processing enzyme family protein	0.472348	0.308377
P	GO:0050896	response to stimulus	7e-17	2081	ZM00001D053753	-1.43315	-7.8697	calmodulin binding protein2	calmodulin binding protein2	-0.224961	0.55192
P	GO:0050896	response to stimulus	7e-17	2081	ZM00001D028950	1.56546	-7.8697	#N/A	DUF3148 family protein	0.360856	0.347339
P	GO:0050896	response to stimulus	7e-17	2081	ZM00001D029137	1.48469	-7.8697	#N/A	protein kinase family protein / WD-40 repeat family protein	0.839599	0.0575708
P	GO:0050896	response to stimulus	7e-17	2081	ZM00001D021634	-2.00331	-7.8697	#N/A	Hsp20/alpha crystallin family protein	-0.436357	0.165415
P	GO:0050896	response to stimulus	7e-17	2081	ZM00001D042209	3.40313	-7.8697	#N/A	methyl esterase 10	-0.393253	0.770831
P	GO:0050896	response to stimulus	7e-17	2081	ZM00001D002758	-1.36564	-7.8697	#N/A	DeSI-like protein	-0.26733	0.345475
P	GO:0050896	response to stimulus	7e-17	2081	ZM00001D043174	1.10146	-7.8697	0	Cytochrome P450 98A3	-0.0702291	0.901843
P	GO:0050896	response to stimulus	7e-17	2081	ZM00001D032457	-1.4184	-7.8697	#N/A	Protein kinase domain containing protein	-0.275078	0.277038
P	GO:0050896	response to stimulus	7e-17	2081	ZM00001D043374	-5.3163	-7.8697	#N/A	Peptide transporter PTR2	-3.33111	1.08595e-32
P	GO:0050896	response to stimulus	7e-17	2081	ZM00001D019047	5.3881	-7.8697	#N/A	F-box domain containing protein	1.50763	0.314011
P	GO:0050896	response to stimulus	7e-17	2081	ZM00001D013376	1.09877	-7.8697	#N/A	Probable LRR receptor-like serine/threonine-protein kinase	0.927551	0.232653
P	GO:0050896	response to stimulus	7e-17	2081	ZM00001D047418	1.95638	-7.8697	#N/A	Cytochrome P450 709B2	1.00747	2.32701e-14
P	GO:0050896	response to stimulus	7e-17	2081	ZM00001D044045	1.02923	-7.8697	0	GDSL esterase/lipase	0.0963542	0.869654
P	GO:0050896	response to stimulus	7e-17	2081	ZM00001D021596	-1.01294	-7.8697	adenosine 5'-phosphosulfate reductase-like1	adenosine 5'-phosphosulfate reductase-like1	-0.868405	0.0023263
P	GO:0050896	response to stimulus	7e-17	2081	ZM00001D029555	-1.01166	-7.8697	#N/A	Ubiquitin-fusion protein	-0.579253	0.188871
P	GO:0050896	response to stimulus	7e-17	2081	ZM00001D012591	1.34688	-7.8697	#N/A	Probable nucleoredoxin 1	-0.370447	0.663766
P	GO:0050896	response to stimulus	7e-17	2081	ZM00001D003598	-1.94428	-7.8697	0	Two-component response regulator ARR16	-0.0371499	0.972925
P	GO:0050896	response to stimulus	7e-17	2081	ZM00001D046210	1.32215	-7.8697	beta-glucosidase5	Beta-glucosidase 11	0.425367	0.0879483
P	GO:0050896	response to stimulus	7e-17	2081	ZM00001D003751	-5.74442	-7.8697	#N/A	NDR1/HIN1-like 1	#N/A	#N/A
P	GO:0050896	response to stimulus	7e-17	2081	ZM00001D015799	-1.13618	-7.8697	#N/A	Putative uncharacterized protein [Source:UniProtKB/TrEMBL%3BAcc:B6SPK8]	-0.29776	0.446045
P	GO:0050896	response to stimulus	7e-17	2081	ZM00001D037060	-2.5507	-7.8697	#N/A	DNAJ heat shock N-terminal domain-containing protein	-0.39178	0.208664
P	GO:0050896	response to stimulus	7e-17	2081	ZM00001D037066	1.12667	-7.8697	#N/A	Putative prolin-rich extensin-like receptor protein kinase family protein	1.913	0.000583926
P	GO:0050896	response to stimulus	7e-17	2081	ZM00001D047255	-1.27523	-7.8697	0	3-oxoacyl-[acyl-carrier-protein] synthase II chloroplastic	0.0557732	0.894068
P	GO:0050896	response to stimulus	7e-17	2081	ZM00001D021266	3.91145	-7.8697	#N/A	0	#N/A	#N/A
P	GO:0050896	response to stimulus	7e-17	2081	ZM00001D012119	-1.20733	-7.8697	JUMONJI-transcription factor 11	Lysine-specific demethylase REF6	-0.250924	0.666403
P	GO:0050896	response to stimulus	7e-17	2081	ZM00001D032528	1.33605	-7.8697	#N/A	0	0.613527	0.00939528
P	GO:0050896	response to stimulus	7e-17	2081	ZM00001D013572	-1.10425	-7.8697	#N/A	Cysteine-rich receptor-like protein kinase 10	-0.216743	0.862913
P	GO:0050896	response to stimulus	7e-17	2081	ZM00001D053377	1.15609	-7.8697	0	50S ribosomal protein L21 chloroplastic	1.25699	3.90381e-08
P	GO:0050896	response to stimulus	7e-17	2081	ZM00001D042777	1.3558	-7.8697	liguleless2	Basic leucine zipper protein%253B Liguleless2	1.99876	8.74056e-06
P	GO:0050896	response to stimulus	7e-17	2081	ZM00001D038540	-1.54877	-7.8697	#N/A	0	-0.670599	0.42245
P	GO:0050896	response to stimulus	7e-17	2081	ZM00001D021288	1.57354	-7.8697	non-yellowing1	Senescence-inducible chloroplast stay-green protein 1	0.788687	0.00870886
P	GO:0050896	response to stimulus	7e-17	2081	ZM00001D030962	1.26393	-7.8697	#N/A	FAD/NAD(P)-binding oxidoreductase family protein	0.932987	3.72624e-07
P	GO:0050896	response to stimulus	7e-17	2081	ZM00001D017403	-1.1966	-7.8697	autophagy13b	Autophagy-related protein 13a	-0.533391	0.249171
P	GO:0050896	response to stimulus	7e-17	2081	ZM00001D014325	1.36084	-7.8697	0	Calcium-binding EF-hand family protein	-0.0120777	0.987091
P	GO:0050896	response to stimulus	7e-17	2081	ZM00001D012378	3.72049	-7.8697	0	SOUL heme-binding family protein	1.03586	0.000964736
P	GO:0050896	response to stimulus	7e-17	2081	ZM00001D012684	-1.16655	-7.8697	#N/A	0	-0.388027	0.37647
P	GO:0050896	response to stimulus	7e-17	2081	ZM00001D034468	1.26664	-7.8697	#N/A	Protein binding protein	0.275639	0.826993
P	GO:0050896	response to stimulus	7e-17	2081	ZM00001D019139	-1.21259	-7.8697	sterol methyltransferase1	sterol methyltransferase1	-0.539413	0.474354
P	GO:0050896	response to stimulus	7e-17	2081	ZM00001D037666	-4.62996	-7.8697	#N/A	LRR receptor-like serine/threonine-protein kinase GSO1	#N/A	#N/A
P	GO:0050896	response to stimulus	7e-17	2081	ZM00001D039542	-2.22712	-7.8697	#N/A	Phospholipase A1-Igamma1 chloroplastic	-0.154672	0.637445
P	GO:0050896	response to stimulus	7e-17	2081	ZM00001D030363	-2.3759	-7.8697	0	Disease resistance response protein 206	-0.142277	0.956242
P	GO:0050896	response to stimulus	7e-17	2081	ZM00001D037849	-1.05424	-7.8697	#N/A	Trans-cinnamate 4-monooxygenase	-0.277053	0.721425
P	GO:0050896	response to stimulus	7e-17	2081	ZM00001D030368	-5.7251	-7.8697	#N/A	0	#N/A	#N/A
P	GO:0050896	response to stimulus	7e-17	2081	ZM00001D038320	1.72173	-7.8697	AP2-EREBP-transcription factor 133	Putative AP2/EREBP transcription factor superfamily protein	0.835366	0.83999
P	GO:0050896	response to stimulus	7e-17	2081	ZM00001D037513	-1.99303	-7.8697	germin-like protein1	germin-like protein1	-0.67916	0.117909
P	GO:0050896	response to stimulus	7e-17	2081	ZM00001D013406	1.12145	-7.8697	#N/A	alpha/beta-Hydrolases superfamily protein	0.109838	0.881899
P	GO:0050896	response to stimulus	7e-17	2081	ZM00001D042359	-2.72244	-7.8697	#N/A	RING/U-box superfamily protein	-0.896688	0.373095
P	GO:0050896	response to stimulus	7e-17	2081	ZM00001D013402	1.64551	-7.8697	phytochromeA2	phytochromeA2	0.442962	0.227259
P	GO:0050896	response to stimulus	7e-17	2081	ZM00001D014687	1.56509	-7.8697	#N/A	L-zip+NBS+LRR-like protein	1.14366	0.232697
P	GO:0050896	response to stimulus	7e-17	2081	ZM00001D021024	-1.31977	-7.8697	#N/A	Glucan endo-1%252C3-beta-glucosidase A6	0.0147629	0.994451
P	GO:0050896	response to stimulus	7e-17	2081	ZM00001D041489	-1.33191	-7.8697	0	Homeobox-leucine zipper protein ATHB-14	0.935549	0.279231
P	GO:0050896	response to stimulus	7e-17	2081	ZM00001D037687	1.37411	-7.8697	derlin3	derlin3	0.145664	0.872249
P	GO:0050896	response to stimulus	7e-17	2081	ZM00001D037684	1.30141	-7.8697	#N/A	0	0.03259	0.97147
P	GO:0050896	response to stimulus	7e-17	2081	ZM00001D042353	1.13532	-7.8697	sucrose phosphate synthase2	sucrose phosphate synthase2	0.716584	0.0190829
P	GO:0050896	response to stimulus	7e-17	2081	ZM00001D037681	-1.34377	-7.8697	vegetative storage protein1	Vegetative storage protein 2	-0.0600677	0.948915
P	GO:0050896	response to stimulus	7e-17	2081	ZM00001D049724	1.85157	-7.8697	#N/A	DNA repair metallo-beta-lactamase family protein	0.589112	0.595252
P	GO:0050896	response to stimulus	7e-17	2081	ZM00001D012973	-2.59457	-7.8697	#N/A	Metal ion binding protein	-0.592855	0.0107332
P	GO:0050896	response to stimulus	7e-17	2081	ZM00001D002247	5.00035	-7.8697	#N/A	Speckle-type POZ protein-like protein	#N/A	#N/A
P	GO:0050896	response to stimulus	7e-17	2081	ZM00001D034795	2.43028	-7.8697	prohibitin4	prohibitin4	0.499901	0.116736
P	GO:0050896	response to stimulus	7e-17	2081	ZM00001D034796	1.19227	-7.8697	0	Vacuolar protein sorting-associated protein 9A	0.4429	0.204076
P	GO:0050896	response to stimulus	7e-17	2081	ZM00001D042288	-1.26495	-7.8697	NAC-transcription factor 90	NAC domain-containing protein 68	-0.206168	0.663368
P	GO:0050896	response to stimulus	7e-17	2081	ZM00001D013089	1.39789	-7.8697	#N/A	Bifunctional inhibitor/lipid-transfer protein/seed storage 2S albumin superfamily protein	2.21926	0.00398638
P	GO:0050896	response to stimulus	7e-17	2081	ZM00001D042282	-1.33793	-7.8697	#N/A	Aldolase-type TIM barrel family protein	-0.304353	0.318008
P	GO:0050896	response to stimulus	7e-17	2081	ZM00001D030218	-5.30795	-7.8697	0	Proline-rich receptor-like protein kinase PERK4	-3.89428	0.12429
P	GO:0050896	response to stimulus	7e-17	2081	ZM00001D039306	4.51003	-7.8697	MYB-transcription factor 117	Myb-related protein 3R-1	#N/A	#N/A
P	GO:0050896	response to stimulus	7e-17	2081	ZM00001D012867	1.8092	-7.8697	#N/A	0	0.812698	0.0395458
P	GO:0050896	response to stimulus	7e-17	2081	ZM00001D015804	-1.10488	-7.8697	#N/A	ADP-ribosylation factor GTPase-activating protein AGD12	-0.456551	0.0272976
P	GO:0050896	response to stimulus	7e-17	2081	ZM00001D014530	-2.41159	-7.8697	#N/A	Phenolic glucoside malonyltransferase 1	-0.458306	0.123823
P	GO:0050896	response to stimulus	7e-17	2081	ZM00001D035684	-1.53158	-7.8697	#N/A	Subtilisin-chymotrypsin inhibitor CI-1B%253B Subtilisin-chymotrypsin inhibitor CI-1B isoform 1%253B Subtilisin-chymotrypsin inhibitor CI-1B isoform 2	0.188339	0.910602
P	GO:0050896	response to stimulus	7e-17	2081	ZM00001D031168	-1.20999	-7.8697	glycine-rich protein1	Glycine-rich RNA-binding protein 2	-0.361906	0.390053
P	GO:0050896	response to stimulus	7e-17	2081	ZM00001D031898	1.17072	-7.8697	NAC-transcription factor 89	NAC domain containing protein 71	0.569455	0.0078248
P	GO:0050896	response to stimulus	7e-17	2081	ZM00001D009950	1.20645	-7.8697	heat shock protein70-16	Heat shock 70 kDa protein 14	-0.141122	0.612573
P	GO:0050896	response to stimulus	7e-17	2081	ZM00001D032435	-1.07586	-7.8697	#N/A	Major facilitator superfamily protein	0.352263	0.664011
P	GO:0050896	response to stimulus	7e-17	2081	ZM00001D050580	2.02401	-7.8697	#N/A	hydroxyproline-rich glycoprotein family protein	0.00139979	0.999222
P	GO:0050896	response to stimulus	7e-17	2081	ZM00001D042917	-3.46213	-7.8697	Trihelix-transcription factor 27	Trihelix transcription factor ASIL2	-1.1094	0.651296
P	GO:0050896	response to stimulus	7e-17	2081	ZM00001D006538	-1.31832	-7.8697	#N/A	O-Glycosyl hydrolases family 17 protein	0.413053	0.498481
P	GO:0050896	response to stimulus	7e-17	2081	ZM00001D048522	1.05223	-7.8697	#N/A	Protein Kinase interacting protein isoform 1%253B Protein Kinase interacting protein isoform 2	0.800845	0.324614
P	GO:0050896	response to stimulus	7e-17	2081	ZM00001D048526	1.11997	-7.8697	#N/A	Basic transcription factor 3	0.289885	0.56472
P	GO:0050896	response to stimulus	7e-17	2081	ZM00001D040730	-3.5381	-7.8697	0	GDSL esterase/lipase LIP-4	-0.353053	0.542285
P	GO:0050896	response to stimulus	7e-17	2081	ZM00001D040731	2.71882	-7.8697	0	Alpha-L-fucosidase 2	0.728946	0.179531
P	GO:0050896	response to stimulus	7e-17	2081	ZM00001D031300	3.03437	-7.8697	alkaline galactosidase3	Probable galactinol--sucrose galactosyltransferase 1	0.893034	0.0661957
P	GO:0050896	response to stimulus	7e-17	2081	ZM00001D031303	3.21649	-7.8697	raffinose synthase2	Probable galactinol--sucrose galactosyltransferase 1	1.51456	4.85801e-06
P	GO:0050896	response to stimulus	7e-17	2081	ZM00001D049883	1.0047	-7.8697	#N/A	Protein PROTON GRADIENT REGULATION 5 chloroplastic	0.477115	0.157839
P	GO:0050896	response to stimulus	7e-17	2081	ZM00001D010231	-1.98588	-7.8697	amino acid/auxin permease54	Amino acid carrier	-0.391202	0.453105
P	GO:0050896	response to stimulus	7e-17	2081	ZM00001D049217	2.39058	-7.8697	cysteine protease16	Senescence-specific cysteine protease SAG12	1.79102	0.287932
P	GO:0050896	response to stimulus	7e-17	2081	ZM00001D030548	1.74303	-7.8697	0	2-oxoglutarate (2OG) and Fe(II)-dependent oxygenase superfamily protein	-0.00295095	0.998333
P	GO:0050896	response to stimulus	7e-17	2081	ZM00001D039058	-1.88442	-7.8697	#N/A	DUF1645 family protein	-0.46616	0.299277
P	GO:0050896	response to stimulus	7e-17	2081	ZM00001D017646	-1.47436	-7.8697	FCS-like zinc finger26	0	0.747535	0.398323
P	GO:0050896	response to stimulus	7e-17	2081	ZM00001D020395	-1.32377	-7.8697	#N/A	Protein CCC1	-1.20307	0.00772779
P	GO:0050896	response to stimulus	7e-17	2081	ZM00001D028389	-1.00762	-7.8697	#N/A	0	-0.786432	1.69492e-05
P	GO:0050896	response to stimulus	7e-17	2081	ZM00001D005752	-1.69579	-7.8697	#N/A	DUF868 family protein	0.266454	0.735734
P	GO:0050896	response to stimulus	7e-17	2081	ZM00001D050293	1.65404	-7.8697	trehalose-6-phosphate synthase9	trehalose-6-phosphate synthase9	0.397221	0.330142
P	GO:0050896	response to stimulus	7e-17	2081	ZM00001D048136	-1.20655	-7.8697	#N/A	0	-0.781546	0.0560713
P	GO:0050896	response to stimulus	7e-17	2081	ZM00001D049109	1.33979	-7.8697	#N/A	Cysteine protease	1.71883	0.000798831
P	GO:0050896	response to stimulus	7e-17	2081	ZM00001D020403	-1.94261	-7.8697	#N/A	Receptor kinase	-0.338685	0.302606
P	GO:0050896	response to stimulus	7e-17	2081	ZM00001D011941	1.51496	-7.8697	#N/A	aminopeptidases	0.718695	0.245601
P	GO:0050896	response to stimulus	7e-17	2081	ZM00001D044728	1.95439	-7.8697	heat shock protein27	Class I heat shock protein 3	-0.979702	0.0534539
P	GO:0050896	response to stimulus	7e-17	2081	ZM00001D044726	1.1773	-7.8697	#N/A	NF-X1-type zinc finger protein NFXL1	0.202726	0.405315
P	GO:0050896	response to stimulus	7e-17	2081	ZM00001D044723	-1.17347	-7.8697	#N/A	MACPF domain-containing protein	-1.17133	9.9652e-09
P	GO:0050896	response to stimulus	7e-17	2081	ZM00001D046697	-1.22247	-7.8697	0	Dihydroflavonol-4-reductase	-0.813045	0.0480162
P	GO:0050896	response to stimulus	7e-17	2081	ZM00001D020371	-1.97916	-7.8697	#N/A	Endoglucanase 11	-0.170497	0.587501
P	GO:0050896	response to stimulus	7e-17	2081	ZM00001D040468	1.92414	-7.8697	major facilitator superfamily defense1	major facilitator superfamily defense1	0.414551	0.557977
P	GO:0050896	response to stimulus	7e-17	2081	ZM00001D047662	-2.77994	-7.8697	#N/A	0	0.996493	0.606173
P	GO:0050896	response to stimulus	7e-17	2081	ZM00001D005282	2.11635	-7.8697	#N/A	0	0.138256	0.951594
P	GO:0050896	response to stimulus	7e-17	2081	ZM00001D040190	-1.43461	-7.8697	0	hydroxyproline-rich glycoprotein family protein	-0.753839	7.36699e-05
P	GO:0050896	response to stimulus	7e-17	2081	ZM00001D004578	-2.73703	-7.8697	#N/A	SAUR-like auxin-responsive protein family	-0.1129	0.972905
P	GO:0050896	response to stimulus	7e-17	2081	ZM00001D040197	1.14028	-7.8697	#N/A	0	0.0949212	0.880423
P	GO:0050896	response to stimulus	7e-17	2081	ZM00001D020793	-3.11877	-7.8697	#N/A	Cupredoxin superfamily protein	-0.462323	0.228518
P	GO:0050896	response to stimulus	7e-17	2081	ZM00001D036522	2.77404	-7.8697	#N/A	0	2.8984	0.152988
P	GO:0050896	response to stimulus	7e-17	2081	ZM00001D006715	-1.71845	-7.8697	#N/A	ZCF37	-0.586356	0.65758
P	GO:0050896	response to stimulus	7e-17	2081	ZM00001D052961	1.95125	-7.8697	0	Protein ROOT HAIR DEFECTIVE 3 homolog 2	0.625658	0.57604
P	GO:0050896	response to stimulus	7e-17	2081	ZM00001D054110	1.39578	-7.8697	#N/A	ankyrin repeat family protein	1.11657	0.164694
P	GO:0050896	response to stimulus	7e-17	2081	ZM00001D051452	1.73957	-7.8697	#N/A	Protein kinase superfamily protein	0.764551	0.104769
P	GO:0050896	response to stimulus	7e-17	2081	ZM00001D043562	-1.87605	-7.8697	#N/A	Proline-rich receptor-like protein kinase PERK10	-0.215572	0.878557
P	GO:0050896	response to stimulus	7e-17	2081	ZM00001D039932	-1.50758	-7.8697	#N/A	0	-0.933282	0.371377
P	GO:0050896	response to stimulus	7e-17	2081	ZM00001D039933	2.71861	-7.8697	0	16.9 kDa class I heat shock protein 1	-0.5469	0.741737
P	GO:0050896	response to stimulus	7e-17	2081	ZM00001D039931	-1.02553	-7.8697	#N/A	LEAF RUST 10 DISEASE-RESISTANCE LOCUS RECEPTOR-LIKE PROTEIN KINASE-like 1.1	-0.362126	0.132342
P	GO:0050896	response to stimulus	7e-17	2081	ZM00001D020974	-1.64528	-7.8697	brittle stalk4	Chitinase-like protein 1	-0.453524	0.0192579
P	GO:0050896	response to stimulus	7e-17	2081	ZM00001D018203	2.18707	-7.8697	WRKY-transcription factor 130	Probable WRKY transcription factor 9	0.309344	0.875153
P	GO:0050896	response to stimulus	7e-17	2081	ZM00001D040201	-1.40719	-7.8697	#N/A	Protein NRT1/ PTR FAMILY 6.1	-0.571638	0.00641031
P	GO:0050896	response to stimulus	7e-17	2081	ZM00001D052479	-1.26212	-7.8697	#N/A	UDP-glycosyltransferase 75B1	-0.669408	0.121404
P	GO:0050896	response to stimulus	7e-17	2081	ZM00001D010545	-2.28895	-7.8697	#N/A	Lung seven transmembrane receptor family protein	0.624841	0.692379
P	GO:0050896	response to stimulus	7e-17	2081	ZM00001D008913	2.44565	-7.8697	#N/A	evolutionarily conserved C-terminal region 10	0.215911	0.906936
P	GO:0050896	response to stimulus	7e-17	2081	ZM00001D053965	-1.35853	-7.8697	#N/A	22.0 kDa heat shock protein	-0.504926	0.247384
P	GO:0050896	response to stimulus	7e-17	2081	ZM00001D028769	-1.53959	-7.8697	0	tetratricopeptide repeat (TPR)-containing protein	-0.845284	0.295115
P	GO:0050896	response to stimulus	7e-17	2081	ZM00001D023379	-1.40605	-7.8697	pyruvate kinase2	pyruvate kinase2	-0.667698	0.00243743
P	GO:0050896	response to stimulus	7e-17	2081	ZM00001D044290	-1.38306	-7.8697	#N/A	Beta-galactosidase 1	-1.08018	0.00516962
P	GO:0050896	response to stimulus	7e-17	2081	ZM00001D051239	-1.42132	-7.8697	AP2-EREBP-transcription factor 170	Putative AP2/EREBP transcription factor superfamily protein	0.222511	0.825254
P	GO:0050896	response to stimulus	7e-17	2081	ZM00001D018872	-1.57222	-7.8697	0	ankyrin repeat family protein / regulator of chromosome condensation (RCC1) family protein	-0.576259	0.25395
P	GO:0050896	response to stimulus	7e-17	2081	ZM00001D051981	-1.06361	-7.8697	C2C2-GATA-transcription factor 4	GATA transcription factor 8	0.0502017	0.925701
P	GO:0050896	response to stimulus	7e-17	2081	ZM00001D046134	6.25966	-7.8697	#N/A	Glycosyl hydrolase superfamily protein	#N/A	#N/A
P	GO:0050896	response to stimulus	7e-17	2081	ZM00001D051987	1.11309	-7.8697	#N/A	oxidoreductase zinc-binding dehydrogenase family protein	0.736161	0.219675
P	GO:0050896	response to stimulus	7e-17	2081	ZM00001D007445	-1.47621	-7.8697	flavin-binding kelch repeat f-box1	Adagio protein 3	-0.482111	0.146988
P	GO:0050896	response to stimulus	7e-17	2081	ZM00001D046136	-1.08975	-7.8697	#N/A	GDSL esterase/lipase	-0.494159	0.3683
P	GO:0050896	response to stimulus	7e-17	2081	ZM00001D043986	-1.32573	-7.8697	0	Pyruvate kinase	-1.21355	0.0432483
P	GO:0050896	response to stimulus	7e-17	2081	ZM00001D018183	-1.72063	-7.8697	mitochondrial phosphate transporter1	mitochondrial phosphate transporter1	-0.784848	1.59942e-05
P	GO:0050896	response to stimulus	7e-17	2081	ZM00001D023396	-1.81756	-7.8697	#N/A	Putative RING zinc finger domain superfamily protein	-0.361346	0.511444
P	GO:0050896	response to stimulus	7e-17	2081	ZM00001D018187	-1.51066	-7.8697	0	Mitochondrial phosphate carrier protein 3 mitochondrial	-0.890464	5.2398e-06
P	GO:0050896	response to stimulus	7e-17	2081	ZM00001D050216	-1.26733	-7.8697	#N/A	Afadin/alpha-actinin-binding protein	-0.469002	0.379431
P	GO:0050896	response to stimulus	7e-17	2081	ZM00001D018470	1.73208	-7.8697	#N/A	Carboxyl-terminal-processing peptidase 2 chloroplastic	0.9157	0.276546
[truncated: 38,220 more rows]
