# Supplementary material for: Natural variation in tetrapyrrole biosynthetic enzymes and their regulation modifies the maize chlorophyll mutant Oy1-N1989
Source: Plant Physiol. 2025 Nov 12;199(3):kiaf431. doi: 10.1093/plphys/kiaf431 (PMC12607265; doi:10.1093/plphys/kiaf431)
Supplement: kiaf431_Supplementary_Data [file kiaf431_supplementary_data.zip › Table S8.xlsx]

## Sheet: L3Base
Table S8. A) Hot SNPs associated in trans with the transcripts of eight or more genes encoding steps in tetrapyrrole biosynthesis pathway at p-value ≤ 1x10-4 in L3Base
CHR	POS	SNP	Trait	Trait name	Pathway	Tissue	SNP Effect	Pvalue	MAF	Log10p	FDR_adj_p	SNP Type	No. of genes_associated with _Hot_SNP
1	7346418	1-7346418	GRMZM2G464328	GUN4	Chlorophyll Biosynthesis	L3Base	-0.0774598	7.3e-07	0.202703	6.13648	0.487776	trans	11
1	7346418	1-7346418	GRMZM2G116258	GSA1	Porphyrin Biosynthesis	L3Base	-1.16758	3.06e-06	0.202703	5.51375	0.197476	trans	11
1	7346418	1-7346418	GRMZM2G026117	CF1	Porphyrin Biosynthesis	L3Base	-0.612206	6.15e-06	0.202703	5.21117	0.54666	trans	11
1	7346418	1-7346418	GRMZM2G081462	MPEC1	Chlorophyll Biosynthesis	L3Base	-0.0804807	7.09e-06	0.202703	5.14947	0.777186	trans	11
1	7346418	1-7346418	GRMZM2G397247	ALAD1	Porphyrin Biosynthesis	L3Base	-0.305112	7.63e-06	0.202703	5.11757	0.410558	trans	11
1	7346418	1-7346418	GRMZM2G138190	SGRL1	Chlorophyll Catabolism	L3Base	-0.294693	8.28e-06	0.202703	5.08179	0.26987	trans	11
1	7346418	1-7346418	GRMZM2G162672	CHLG1	Chlorophyll Biosynthesis	L3Base	-1.46173	1.12e-05	0.202703	4.95262	0.638672	trans	11
1	7346418	1-7346418	GRMZM2G043453	CHLD1	Chlorophyll Biosynthesis	L3Base	-0.0834707	2.29e-05	0.202703	4.64057	0.313349	trans	11
1	7346418	1-7346418	GRMZM2G419806	OY1	Chlorophyll Biosynthesis	L3Base	-0.0968517	3.24e-05	0.202703	4.48911	0.653665	trans	11
1	7346418	1-7346418	GRMZM2G063048	DVR1	Chlorophyll Biosynthesis	L3Base	-0.669836	8.04e-05	0.202703	4.09453	0.637944	trans	11
1	7346418	1-7346418	GRMZM2G010196	YCF54	Chlorophyll Biosynthesis	L3Base	-0.22589	8.63e-05	0.202703	4.06396	0.704175	trans	11
1	14645838	1-14645838	GRMZM2G113325	FC2	Heme Biosynthesis	L3Base	-0.0136879	2.55e-07	0.0878378	6.5932	0.0835823	trans	8
1	14645838	1-14645838	GRMZM2G161673	MPMT1	Chlorophyll Biosynthesis	L3Base	0.594964	1.36e-06	0.0878378	5.8669	0.180494	trans	8
1	14645838	1-14645838	GRMZM2G397247	ALAD1	Porphyrin Biosynthesis	L3Base	0.430355	8.07e-06	0.0878378	5.09298	0.410558	trans	8
1	14645838	1-14645838	GRMZM2G349062	LLS1L1	Chlorophyll Catabolism	L3Base	3.67912	1.53e-05	0.0878378	4.8148	0.515911	trans	8
1	14645838	1-14645838	GRMZM2G039396	PRPO1	Porphyrin Biosynthesis	L3Base	0.531882	3.4e-05	0.0878378	4.46881	0.310236	trans	8
1	14645838	1-14645838	GRMZM2G323024	CHLH1	Chlorophyll Biosynthesis	L3Base	0.249238	4.44e-05	0.0878378	4.35291	0.190513	trans	8
1	14645838	1-14645838	GRMZM2G177412	GTR1	Porphyrin Biosynthesis	L3Base	0.134638	6.78e-05	0.0878378	4.16886	0.361745	trans	8
1	14645838	1-14645838	GRMZM2G081462	MPEC1	Chlorophyll Biosynthesis	L3Base	0.0981094	8.78e-05	0.0878378	4.05647	0.777186	trans	8
1	40528458	1-40528458	GRMZM2G010196	YCF54	Chlorophyll Biosynthesis	L3Base	-0.264755	2.51e-07	0.25	6.60058	0.389322	trans	13
1	40528458	1-40528458	GRMZM2G419806	OY1	Chlorophyll Biosynthesis	L3Base	-0.108197	6.87e-07	0.25	6.16295	0.653665	trans	13
1	40528458	1-40528458	GRMZM2G105644	GGH1	Chlorophyll Biosynthesis	L3Base	-0.0253315	1.47e-06	0.25	5.83219	0.716407	trans	13
1	40528458	1-40528458	GRMZM2G026117	CF1	Porphyrin Biosynthesis	L3Base	-0.574692	1.89e-06	0.25	5.72426	0.510167	trans	13
1	40528458	1-40528458	GRMZM2G116258	GSA1	Porphyrin Biosynthesis	L3Base	-1.05508	3.64e-06	0.25	5.43908	0.216437	trans	13
1	40528458	1-40528458	GRMZM2G464328	GUN4	Chlorophyll Biosynthesis	L3Base	-0.0621132	5.86e-06	0.25	5.23179	0.487776	trans	13
1	40528458	1-40528458	GRMZM2G044074	LES22	Porphyrin Biosynthesis	L3Base	-0.005216	5.95e-06	0.25	5.22546	0.855092	trans	13
1	40528458	1-40528458	GRMZM2G073351	PCR3	Chlorophyll Biosynthesis	L3Base	-0.0715562	6e-06	0.25	5.2219	0.46313	trans	13
1	40528458	1-40528458	GRMZM2G162672	CHLG1	Chlorophyll Biosynthesis	L3Base	-1.29206	1.67e-05	0.25	4.7783	0.638672	trans	13
1	40528458	1-40528458	GRMZM2G043453	CHLD1	Chlorophyll Biosynthesis	L3Base	-0.0727884	4.27e-05	0.25	4.36957	0.414903	trans	13
1	40528458	1-40528458	GRMZM2G063048	DVR1	Chlorophyll Biosynthesis	L3Base	-0.648248	5.01e-05	0.25	4.29997	0.637944	trans	13
1	40528458	1-40528458	GRMZM2G161673	MPMT1	Chlorophyll Biosynthesis	L3Base	-0.324371	8.72e-05	0.25	4.05938	0.277656	trans	13
1	40528458	1-40528458	GRMZM2G397247	ALAD1	Porphyrin Biosynthesis	L3Base	-0.251534	9.68e-05	0.25	4.01419	0.52908	trans	13
1	40545627	1-40545627	GRMZM2G010196	YCF54	Chlorophyll Biosynthesis	L3Base	-0.250786	1.8e-06	0.226351	5.74473	0.665345	trans	10
1	40545627	1-40545627	GRMZM2G026117	CF1	Porphyrin Biosynthesis	L3Base	-0.563031	4.58e-06	0.226351	5.33914	0.510167	trans	10
1	40545627	1-40545627	GRMZM2G419806	OY1	Chlorophyll Biosynthesis	L3Base	-0.102702	6.68e-06	0.226351	5.17497	0.653665	trans	10
1	40545627	1-40545627	GRMZM2G464328	GUN4	Chlorophyll Biosynthesis	L3Base	-0.0625093	7.05e-06	0.226351	5.15206	0.487776	trans	10
1	40545627	1-40545627	GRMZM2G044074	LES22	Porphyrin Biosynthesis	L3Base	-0.00519778	1.54e-05	0.226351	4.81224	0.855092	trans	10
1	40545627	1-40545627	GRMZM2G161673	MPMT1	Chlorophyll Biosynthesis	L3Base	-0.367047	1.93e-05	0.226351	4.71481	0.201252	trans	10
1	40545627	1-40545627	GRMZM2G116258	GSA1	Porphyrin Biosynthesis	L3Base	-0.984488	2.34e-05	0.226351	4.63071	0.368104	trans	10
1	40545627	1-40545627	GRMZM2G073351	PCR3	Chlorophyll Biosynthesis	L3Base	-0.0661106	4.2e-05	0.226351	4.37697	0.46313	trans	10
1	40545627	1-40545627	GRMZM2G458824	RCCR1	Chlorophyll Catabolism	L3Base	-0.414944	6.52e-05	0.226351	4.18578	0.156061	trans	10
1	40545627	1-40545627	GRMZM2G105644	GGH1	Chlorophyll Biosynthesis	L3Base	-0.0217143	8.45e-05	0.226351	4.07289	0.716407	trans	10
1	43112916	1-43112916	GRMZM2G010196	YCF54	Chlorophyll Biosynthesis	L3Base	-0.34432	1.23e-05	0.0743243	4.91038	0.67386	trans	8
1	43112916	1-43112916	GRMZM2G105644	GGH1	Chlorophyll Biosynthesis	L3Base	-0.0331199	1.82e-05	0.0743243	4.74034	0.716407	trans	8
1	43112916	1-43112916	GRMZM2G162672	CHLG1	Chlorophyll Biosynthesis	L3Base	-1.93894	2.25e-05	0.0743243	4.64768	0.638672	trans	8
1	43112916	1-43112916	GRMZM2G073351	PCR3	Chlorophyll Biosynthesis	L3Base	-0.103031	3.54e-05	0.0743243	4.45102	0.46313	trans	8
1	43112916	1-43112916	GRMZM2G026117	CF1	Porphyrin Biosynthesis	L3Base	-0.74854	6.13e-05	0.0743243	4.21262	0.725271	trans	8
1	43112916	1-43112916	AC213521.3_FG005	GTR2	Porphyrin Biosynthesis	L3Base	-0.00484023	6.49e-05	0.0743243	4.18742	0.585288	trans	8
1	43112916	1-43112916	GRMZM6G815941	SHFC1	Siroheme Biosynthesis	L3Base	-0.445167	7.14e-05	0.0743243	4.14637	0.243016	trans	8
1	43112916	1-43112916	GRMZM2G397247	ALAD1	Porphyrin Biosynthesis	L3Base	-0.374386	7.14e-05	0.0743243	4.14631	0.484479	trans	8
1	46654992	1-46654992	GRMZM2G116258	GSA1	Porphyrin Biosynthesis	L3Base	1.48735	3.39e-07	0.131757	6.46949	0.0507023	trans	11
1	46654992	1-46654992	GRMZM2G397247	ALAD1	Porphyrin Biosynthesis	L3Base	0.385778	1.36e-06	0.131757	5.86682	0.410558	trans	11
1	46654992	1-46654992	GRMZM2G113325	FC2	Heme Biosynthesis	L3Base	-0.0108203	2.15e-06	0.131757	5.66835	0.252806	trans	11
1	46654992	1-46654992	GRMZM2G081462	MPEC1	Chlorophyll Biosynthesis	L3Base	0.0882547	2.67e-05	0.131757	4.57272	0.777186	trans	11
1	46654992	1-46654992	GRMZM2G419806	OY1	Chlorophyll Biosynthesis	L3Base	0.113607	3.36e-05	0.131757	4.47428	0.653665	trans	11
1	46654992	1-46654992	GRMZM2G464328	GUN4	Chlorophyll Biosynthesis	L3Base	0.0728638	4.06e-05	0.131757	4.39139	0.507067	trans	11
1	46654992	1-46654992	GRMZM2G177412	GTR1	Porphyrin Biosynthesis	L3Base	0.117514	4.83e-05	0.131757	4.31621	0.341533	trans	11
1	46654992	1-46654992	GRMZM2G161673	MPMT1	Chlorophyll Biosynthesis	L3Base	0.412189	6.37e-05	0.131757	4.1957	0.247316	trans	11
1	46654992	1-46654992	GRMZM2G026117	CF1	Porphyrin Biosynthesis	L3Base	0.620409	6.66e-05	0.131757	4.17663	0.725271	trans	11
1	46654992	1-46654992	GRMZM2G043453	CHLD1	Chlorophyll Biosynthesis	L3Base	0.090282	6.76e-05	0.131757	4.16976	0.539746	trans	11
1	46654992	1-46654992	AC213521.3_FG005	GTR2	Porphyrin Biosynthesis	L3Base	0.00394963	7.31e-05	0.131757	4.13591	0.585288	trans	11
1	55701414	1-55701414	GRMZM2G073351	PCR3	Chlorophyll Biosynthesis	L3Base	-0.0925797	5.01e-06	0.135135	5.30005	0.46313	trans	12
1	55701414	1-55701414	GRMZM2G161673	MPMT1	Chlorophyll Biosynthesis	L3Base	-0.455072	5.56e-06	0.135135	5.25505	0.201252	trans	12
1	55701414	1-55701414	GRMZM2G043453	CHLD1	Chlorophyll Biosynthesis	L3Base	-0.100097	6.56e-06	0.135135	5.18291	0.234962	trans	12
1	55701414	1-55701414	GRMZM2G081462	MPEC1	Chlorophyll Biosynthesis	L3Base	-0.0906036	7.66e-06	0.135135	5.116	0.777186	trans	12
1	55701414	1-55701414	GRMZM2G105644	GGH1	Chlorophyll Biosynthesis	L3Base	-0.0273661	2.15e-05	0.135135	4.66807	0.716407	trans	12
1	55701414	1-55701414	GRMZM2G138190	SGRL1	Chlorophyll Catabolism	L3Base	-0.311655	2.26e-05	0.135135	4.64611	0.429048	trans	12
1	55701414	1-55701414	GRMZM2G026117	CF1	Porphyrin Biosynthesis	L3Base	-0.622518	5.12e-05	0.135135	4.29075	0.725271	trans	12
1	55701414	1-55701414	GRMZM2G177412	GTR1	Porphyrin Biosynthesis	L3Base	-0.115637	5.2e-05	0.135135	4.28368	0.343066	trans	12
1	55701414	1-55701414	GRMZM2G101004	ELM2	Bilin Biosynthesis	L3Base	0.0115737	6.25e-05	0.135135	4.20407	0.812996	trans	12
1	55701414	1-55701414	GRMZM2G162672	CHLG1	Chlorophyll Biosynthesis	L3Base	-1.48427	8.29e-05	0.135135	4.08167	0.695136	trans	12
1	55701414	1-55701414	GRMZM2G170013	NYC1	Chlorophyll Biosynthesis	L3Base	-0.0590469	9.74e-05	0.135135	4.01156	0.580221	trans	12
1	55701414	1-55701414	GRMZM2G397247	ALAD1	Porphyrin Biosynthesis	L3Base	-0.305861	9.96e-05	0.135135	4.00183	0.52908	trans	12
1	157466290	1-157466290	GRMZM2G081462	MPEC1	Chlorophyll Biosynthesis	L3Base	0.128101	1.95e-06	0.0743243	5.70894	0.563146	trans	8
1	157466290	1-157466290	AC213521.3_FG005	GTR2	Porphyrin Biosynthesis	L3Base	0.00629136	2.04e-06	0.0743243	5.69116	0.432301	trans	8
1	157466290	1-157466290	GRMZM2G162672	CHLG1	Chlorophyll Biosynthesis	L3Base	2.32255	3.33e-06	0.0743243	5.47708	0.638672	trans	8
1	157466290	1-157466290	GRMZM2G177412	GTR1	Porphyrin Biosynthesis	L3Base	0.171888	8.31e-06	0.0743243	5.08063	0.195623	trans	8
1	157466290	1-157466290	GRMZM2G073351	PCR3	Chlorophyll Biosynthesis	L3Base	0.116004	2.54e-05	0.0743243	4.59589	0.46313	trans	8
1	157466290	1-157466290	GRMZM2G161673	MPMT1	Chlorophyll Biosynthesis	L3Base	0.541308	4.02e-05	0.0743243	4.39529	0.215587	trans	8
1	157466290	1-157466290	GRMZM2G105644	GGH1	Chlorophyll Biosynthesis	L3Base	0.0342505	5.13e-05	0.0743243	4.28981	0.716407	trans	8
1	157466290	1-157466290	GRMZM2G323024	CHLH1	Chlorophyll Biosynthesis	L3Base	0.259294	6.58e-05	0.0743243	4.18204	0.207885	trans	8
1	157639141	1-157639141	GRMZM2G170013	NYC1	Chlorophyll Biosynthesis	L3Base	0.0951355	2.21e-06	0.0777027	5.65605	0.223936	trans	10
1	157639141	1-157639141	GRMZM2G043453	CHLD1	Chlorophyll Biosynthesis	L3Base	0.134334	3.8e-06	0.0777027	5.42019	0.234962	trans	10
1	157639141	1-157639141	GRMZM2G073351	PCR3	Chlorophyll Biosynthesis	L3Base	0.123499	4.98e-06	0.0777027	5.30251	0.46313	trans	10
1	157639141	1-157639141	GRMZM2G044074	LES22	Porphyrin Biosynthesis	L3Base	0.00785791	1.45e-05	0.0777027	4.83719	0.855092	trans	10
1	157639141	1-157639141	GRMZM2G026117	CF1	Porphyrin Biosynthesis	L3Base	0.848236	2.46e-05	0.0777027	4.60837	0.725271	trans	10
1	157639141	1-157639141	GRMZM2G113325	FC2	Heme Biosynthesis	L3Base	-0.0124843	3.52e-05	0.0777027	4.4533	0.487701	trans	10
1	157639141	1-157639141	GRMZM2G081462	MPEC1	Chlorophyll Biosynthesis	L3Base	0.109753	3.67e-05	0.0777027	4.43568	0.777186	trans	10
1	157639141	1-157639141	GRMZM2G105644	GGH1	Chlorophyll Biosynthesis	L3Base	0.0339517	4.46e-05	0.0777027	4.35037	0.716407	trans	10
1	157639141	1-157639141	GRMZM2G419806	OY1	Chlorophyll Biosynthesis	L3Base	0.138416	6.08e-05	0.0777027	4.21576	0.653665	trans	10
1	157639141	1-157639141	GRMZM2G063048	DVR1	Chlorophyll Biosynthesis	L3Base	0.988965	8.33e-05	0.0777027	4.0791	0.637944	trans	10
1	162852487	1-162852487	AC213521.3_FG005	GTR2	Porphyrin Biosynthesis	L3Base	-0.00599786	1.7e-06	0.0743243	5.76901	0.432301	trans	8
1	162852487	1-162852487	GRMZM6G815941	SHFC1	Siroheme Biosynthesis	L3Base	-0.517654	1.47e-05	0.0743243	4.83208	0.165421	trans	8
1	162852487	1-162852487	GRMZM2G010196	YCF54	Chlorophyll Biosynthesis	L3Base	-0.337116	6.23e-05	0.0743243	4.20545	0.693274	trans	8
1	162852487	1-162852487	GRMZM2G105644	GGH1	Chlorophyll Biosynthesis	L3Base	-0.0328281	7.38e-05	0.0743243	4.13167	0.716407	trans	8
1	162852487	1-162852487	GRMZM2G043453	CHLD1	Chlorophyll Biosynthesis	L3Base	-0.113775	7.9e-05	0.0743243	4.10243	0.582778	trans	8
1	162852487	1-162852487	GRMZM2G419806	OY1	Chlorophyll Biosynthesis	L3Base	-0.135596	7.95e-05	0.0743243	4.09983	0.653665	trans	8
1	162852487	1-162852487	GRMZM2G116258	GSA1	Porphyrin Biosynthesis	L3Base	-1.44519	8.75e-05	0.0743243	4.05788	0.476651	trans	8
1	162852487	1-162852487	GRMZM2G026117	CF1	Porphyrin Biosynthesis	L3Base	-0.773579	9.29e-05	0.0743243	4.03195	0.725271	trans	8
1	210200194	1-210200194	GRMZM2G161673	MPMT1	Chlorophyll Biosynthesis	L3Base	0.395456	1.96e-06	0.320946	5.70791	0.201252	trans	9
1	210200194	1-210200194	GRMZM2G026117	CF1	Porphyrin Biosynthesis	L3Base	0.590073	2.32e-06	0.320946	5.63379	0.510167	trans	9
1	210200194	1-210200194	GRMZM2G116258	GSA1	Porphyrin Biosynthesis	L3Base	1.04134	1.22e-05	0.320946	4.91495	0.308115	trans	9
1	210200194	1-210200194	GRMZM2G081462	MPEC1	Chlorophyll Biosynthesis	L3Base	0.0734292	1.69e-05	0.320946	4.77154	0.777186	trans	9
1	210200194	1-210200194	GRMZM2G397247	ALAD1	Porphyrin Biosynthesis	L3Base	0.269644	3.55e-05	0.320946	4.44936	0.410558	trans	9
1	210200194	1-210200194	GRMZM2G044074	LES22	Porphyrin Biosynthesis	L3Base	0.00479477	4.21e-05	0.320946	4.37523	0.855092	trans	9
1	210200194	1-210200194	GRMZM2G063048	DVR1	Chlorophyll Biosynthesis	L3Base	0.648321	6.25e-05	0.320946	4.20422	0.637944	trans	9
1	210200194	1-210200194	GRMZM2G162672	CHLG1	Chlorophyll Biosynthesis	L3Base	1.24367	8.99e-05	0.320946	4.04645	0.695136	trans	9
1	210200194	1-210200194	GRMZM2G039396	PRPO1	Porphyrin Biosynthesis	L3Base	0.337807	9.8e-05	0.320946	4.00882	0.353081	trans	9
1	222422263	1-222422263	GRMZM2G419806	OY1	Chlorophyll Biosynthesis	L3Base	0.202852	2.35e-06	0.0574324	5.62895	0.653665	trans	10
1	222422263	1-222422263	GRMZM2G161673	MPMT1	Chlorophyll Biosynthesis	L3Base	0.734287	5.67e-06	0.0574324	5.24608	0.201252	trans	10
1	222422263	1-222422263	GRMZM2G010196	YCF54	Chlorophyll Biosynthesis	L3Base	0.475125	7.68e-06	0.0574324	5.11439	0.67386	trans	10
1	222422263	1-222422263	GRMZM2G116258	GSA1	Porphyrin Biosynthesis	L3Base	2.04882	1.04e-05	0.0574324	4.98429	0.295152	trans	10
1	222422263	1-222422263	GRMZM2G026117	CF1	Porphyrin Biosynthesis	L3Base	1.05945	2.62e-05	0.0574324	4.58181	0.725271	trans	10
1	222422263	1-222422263	AC213521.3_FG005	GTR2	Porphyrin Biosynthesis	L3Base	0.00652222	4.92e-05	0.0574324	4.3081	0.585288	trans	10
1	222422263	1-222422263	GRMZM2G105644	GGH1	Chlorophyll Biosynthesis	L3Base	0.0421014	5.33e-05	0.0574324	4.27309	0.716407	trans	10
1	222422263	1-222422263	GRMZM2G044074	LES22	Porphyrin Biosynthesis	L3Base	0.00906695	6.81e-05	0.0574324	4.16694	0.855092	trans	10
1	222422263	1-222422263	GRMZM2G458824	RCCR1	Chlorophyll Catabolism	L3Base	0.845388	7.46e-05	0.0574324	4.12707	0.167706	trans	10
1	222422263	1-222422263	GRMZM2G039396	PRPO1	Porphyrin Biosynthesis	L3Base	0.66263	8.33e-05	0.0574324	4.0791	0.347801	trans	10
1	244847650	1-244847650	GRMZM2G113325	FC2	Heme Biosynthesis	L3Base	-0.0107075	7.69e-06	0.121622	5.11417	0.331265	trans	8
1	244847650	1-244847650	GRMZM2G063048	DVR1	Chlorophyll Biosynthesis	L3Base	0.872614	2.17e-05	0.121622	4.66341	0.637944	trans	8
1	244847650	1-244847650	GRMZM2G081462	MPEC1	Chlorophyll Biosynthesis	L3Base	0.0881727	3.26e-05	0.121622	4.48744	0.777186	trans	8
1	244847650	1-244847650	GRMZM2G116258	GSA1	Porphyrin Biosynthesis	L3Base	1.24992	3.96e-05	0.121622	4.4025	0.393721	trans	8
1	244847650	1-244847650	GRMZM2G044074	LES22	Porphyrin Biosynthesis	L3Base	0.00605278	4.79e-05	0.121622	4.31941	0.855092	trans	8
1	244847650	1-244847650	GRMZM2G073351	PCR3	Chlorophyll Biosynthesis	L3Base	0.0864367	4.95e-05	0.121622	4.30555	0.46313	trans	8
1	244847650	1-244847650	GRMZM2G043453	CHLD1	Chlorophyll Biosynthesis	L3Base	0.0943044	5.23e-05	0.121622	4.28137	0.469079	trans	8
1	244847650	1-244847650	GRMZM2G397247	ALAD1	Porphyrin Biosynthesis	L3Base	0.328539	7.59e-05	0.121622	4.11979	0.491919	trans	8
1	244849018	1-244849018	GRMZM2G081462	MPEC1	Chlorophyll Biosynthesis	L3Base	0.121754	1.07e-05	0.0675676	4.97065	0.777186	trans	11
1	244849018	1-244849018	GRMZM2G349062	LLS1L1	Chlorophyll Catabolism	L3Base	4.35835	1.15e-05	0.0675676	4.94085	0.486298	trans	11
1	244849018	1-244849018	GRMZM2G043453	CHLD1	Chlorophyll Biosynthesis	L3Base	0.128901	2.22e-05	0.0675676	4.65462	0.308677	trans	11
1	244849018	1-244849018	GRMZM2G116258	GSA1	Porphyrin Biosynthesis	L3Base	1.71698	2.31e-05	0.0675676	4.63679	0.368104	trans	11
1	244849018	1-244849018	GRMZM2G397247	ALAD1	Porphyrin Biosynthesis	L3Base	0.468505	2.74e-05	0.0675676	4.56186	0.410558	trans	11
1	244849018	1-244849018	GRMZM2G044074	LES22	Porphyrin Biosynthesis	L3Base	0.00836619	3.02e-05	0.0675676	4.5203	0.855092	trans	11
1	244849018	1-244849018	GRMZM2G063048	DVR1	Chlorophyll Biosynthesis	L3Base	1.1285	4.74e-05	0.0675676	4.32396	0.637944	trans	11
1	244849018	1-244849018	GRMZM2G177412	GTR1	Porphyrin Biosynthesis	L3Base	0.160406	4.78e-05	0.0675676	4.32038	0.339842	trans	11
1	244849018	1-244849018	GRMZM2G464328	GUN4	Chlorophyll Biosynthesis	L3Base	0.0975274	6.28e-05	0.0675676	4.20237	0.521531	trans	11
1	244849018	1-244849018	GRMZM2G113325	FC2	Heme Biosynthesis	L3Base	-0.0125285	6.42e-05	0.0675676	4.19246	0.573548	trans	11
1	244849018	1-244849018	GRMZM2G162672	CHLG1	Chlorophyll Biosynthesis	L3Base	2.04235	7.25e-05	0.0675676	4.13976	0.683273	trans	11
1	258063457	1-258063457	GRMZM2G419806	OY1	Chlorophyll Biosynthesis	L3Base	-0.127104	3.06e-06	0.168919	5.51395	0.653665	trans	11
1	258063457	1-258063457	GRMZM2G397247	ALAD1	Porphyrin Biosynthesis	L3Base	-0.357572	7.91e-06	0.168919	5.10183	0.410558	trans	11
1	258063457	1-258063457	GRMZM2G116258	GSA1	Porphyrin Biosynthesis	L3Base	-1.28224	1.16e-05	0.168919	4.93414	0.305142	trans	11
1	258063457	1-258063457	GRMZM2G026117	CF1	Porphyrin Biosynthesis	L3Base	-0.682479	1.17e-05	0.168919	4.93357	0.693174	trans	11
1	258063457	1-258063457	AC213521.3_FG005	GTR2	Porphyrin Biosynthesis	L3Base	-0.00417454	1.6e-05	0.168919	4.79554	0.585288	trans	11
1	258063457	1-258063457	GRMZM2G073351	PCR3	Chlorophyll Biosynthesis	L3Base	-0.084458	2.33e-05	0.168919	4.63248	0.46313	trans	11
1	258063457	1-258063457	GRMZM2G044074	LES22	Porphyrin Biosynthesis	L3Base	-0.00604745	2.66e-05	0.168919	4.57455	0.855092	trans	11
1	258063457	1-258063457	GRMZM2G058261	PRPO4	Porphyrin Biosynthesis	L3Base	-0.168788	5.26e-05	0.168919	4.27927	0.39481	trans	11
1	258063457	1-258063457	GRMZM2G162672	CHLG1	Chlorophyll Biosynthesis	L3Base	-1.54438	5.45e-05	0.168919	4.264	0.645238	trans	11
1	258063457	1-258063457	GRMZM2G010196	YCF54	Chlorophyll Biosynthesis	L3Base	-0.261217	7.53e-05	0.168919	4.12327	0.702289	trans	11
1	258063457	1-258063457	GRMZM2G161673	MPMT1	Chlorophyll Biosynthesis	L3Base	-0.405731	8.21e-05	0.168919	4.08578	0.27046	trans	11
1	284262043	1-284262043	AC213521.3_FG005	GTR2	Porphyrin Biosynthesis	L3Base	-0.00450481	1.66e-06	0.172297	5.77991	0.432301	trans	8
1	284262043	1-284262043	GRMZM2G116258	GSA1	Porphyrin Biosynthesis	L3Base	-1.20261	6.14e-06	0.172297	5.21211	0.257415	trans	8
1	284262043	1-284262043	GRMZM2G162672	CHLG1	Chlorophyll Biosynthesis	L3Base	-1.53011	1.52e-05	0.172297	4.81884	0.638672	trans	8
1	284262043	1-284262043	GRMZM2G026117	CF1	Porphyrin Biosynthesis	L3Base	-0.6231	1.56e-05	0.172297	4.80662	0.725271	trans	8
1	284262043	1-284262043	GRMZM2G397247	ALAD1	Porphyrin Biosynthesis	L3Base	-0.310162	2.05e-05	0.172297	4.68777	0.410558	trans	8
1	284262043	1-284262043	GRMZM2G010196	YCF54	Chlorophyll Biosynthesis	L3Base	-0.251093	3.97e-05	0.172297	4.40081	0.67386	trans	8
1	284262043	1-284262043	GRMZM2G063048	DVR1	Chlorophyll Biosynthesis	L3Base	-0.738699	4.44e-05	0.172297	4.35222	0.637944	trans	8
1	284262043	1-284262043	GRMZM2G081462	MPEC1	Chlorophyll Biosynthesis	L3Base	-0.0778204	4.73e-05	0.172297	4.32479	0.777186	trans	8
1	284527208	1-284527208	GRMZM2G162672	CHLG1	Chlorophyll Biosynthesis	L3Base	-1.19439	1.38e-05	0.459459	4.85968	0.638672	trans	9
1	284527208	1-284527208	AC213521.3_FG005	GTR2	Porphyrin Biosynthesis	L3Base	-0.00308665	1.4e-05	0.459459	4.85255	0.585288	trans	9
1	284527208	1-284527208	GRMZM2G010196	YCF54	Chlorophyll Biosynthesis	L3Base	-0.202687	1.87e-05	0.459459	4.72807	0.67386	trans	9
1	284527208	1-284527208	GRMZM2G026117	CF1	Porphyrin Biosynthesis	L3Base	-0.473097	2.43e-05	0.459459	4.61431	0.725271	trans	9
1	284527208	1-284527208	GRMZM2G065194	NYC1L1	Chlorophyll Biosynthesis	L3Base	-0.541248	2.68e-05	0.459459	4.57212	0.43781	trans	9
1	284527208	1-284527208	GRMZM2G044074	LES22	Porphyrin Biosynthesis	L3Base	-0.00426814	3.5e-05	0.459459	4.45631	0.855092	trans	9
1	284527208	1-284527208	GRMZM2G138190	SGRL1	Chlorophyll Catabolism	L3Base	-0.213556	6.62e-05	0.459459	4.17924	0.612803	trans	9
1	284527208	1-284527208	GRMZM2G105644	GGH1	Chlorophyll Biosynthesis	L3Base	-0.0187822	7.14e-05	0.459459	4.14651	0.716407	trans	9
1	284527208	1-284527208	GRMZM2G043453	CHLD1	Chlorophyll Biosynthesis	L3Base	-0.0639956	8.74e-05	0.459459	4.05829	0.605899	trans	9
1	293207294	1-293207294	GRMZM2G323024	CHLH1	Chlorophyll Biosynthesis	L3Base	0.348983	5.74e-07	0.0574324	6.24143	0.0264829	trans	18
1	293207294	1-293207294	GRMZM2G081462	MPEC1	Chlorophyll Biosynthesis	L3Base	0.13564	3.16e-06	0.0574324	5.50031	0.674698	trans	18
1	293207294	1-293207294	GRMZM2G105644	GGH1	Chlorophyll Biosynthesis	L3Base	0.0420798	3.99e-06	0.0574324	5.39904	0.716407	trans	18
1	293207294	1-293207294	GRMZM2G038487	CHAO2	Chlorophyll Biosynthesis	L3Base	0.49915	4.31e-06	0.0574324	5.36541	0.0361568	trans	18
1	293207294	1-293207294	GRMZM2G010196	YCF54	Chlorophyll Biosynthesis	L3Base	0.422757	5.62e-06	0.0574324	5.2501	0.67386	trans	18
1	293207294	1-293207294	GRMZM2G161673	MPMT1	Chlorophyll Biosynthesis	L3Base	0.64473	5.96e-06	0.0574324	5.22496	0.201252	trans	18
1	293207294	1-293207294	GRMZM2G116258	GSA1	Porphyrin Biosynthesis	L3Base	1.84002	6.66e-06	0.0574324	5.17668	0.258694	trans	18
1	293207294	1-293207294	GRMZM2G026117	CF1	Porphyrin Biosynthesis	L3Base	0.987601	7.59e-06	0.0574324	5.1195	0.609688	trans	18
1	293207294	1-293207294	GRMZM2G039396	PRPO1	Porphyrin Biosynthesis	L3Base	0.638701	1.54e-05	0.0574324	4.81385	0.234871	trans	18
1	293207294	1-293207294	GRMZM2G464328	GUN4	Chlorophyll Biosynthesis	L3Base	0.109455	1.98e-05	0.0574324	4.70266	0.487776	trans	18
1	293207294	1-293207294	GRMZM2G084958	PCR1	Chlorophyll Biosynthesis	L3Base	0.573706	2.51e-05	0.0574324	4.60086	0.701528	trans	18
1	293207294	1-293207294	GRMZM2G397247	ALAD1	Porphyrin Biosynthesis	L3Base	0.467626	2.71e-05	0.0574324	4.56755	0.410558	trans	18
1	293207294	1-293207294	GRMZM2G063048	DVR1	Chlorophyll Biosynthesis	L3Base	1.14651	3.38e-05	0.0574324	4.47085	0.637944	trans	18
1	293207294	1-293207294	GRMZM2G113325	FC2	Heme Biosynthesis	L3Base	-0.0133642	5.71e-05	0.0574324	4.24311	0.566773	trans	18
1	293207294	1-293207294	GRMZM2G170013	NYC1	Chlorophyll Biosynthesis	L3Base	0.0874523	8.43e-05	0.0574324	4.07426	0.580221	trans	18
1	293207294	1-293207294	GRMZM2G065194	NYC1L1	Chlorophyll Biosynthesis	L3Base	0.999756	8.57e-05	0.0574324	4.0669	0.658077	trans	18
1	293207294	1-293207294	GRMZM6G815941	SHFC1	Siroheme Biosynthesis	L3Base	0.520451	8.87e-05	0.0574324	4.05205	0.251005	trans	18
1	293207294	1-293207294	GRMZM2G419806	OY1	Chlorophyll Biosynthesis	L3Base	0.148569	9.54e-05	0.0574324	4.0203	0.653665	trans	18
1	297573348	1-297573348	GRMZM2G138190	SGRL1	Chlorophyll Catabolism	L3Base	0.3713	9.97e-07	0.121622	6.00124	0.0477857	trans	8
1	297573348	1-297573348	GRMZM2G116258	GSA1	Porphyrin Biosynthesis	L3Base	1.40058	3.79e-06	0.121622	5.42148	0.221667	trans	8
1	297573348	1-297573348	GRMZM2G043453	CHLD1	Chlorophyll Biosynthesis	L3Base	0.10338	8.82e-06	0.121622	5.05435	0.234962	trans	8
1	297573348	1-297573348	GRMZM2G010196	YCF54	Chlorophyll Biosynthesis	L3Base	0.282414	4.34e-05	0.121622	4.36259	0.67386	trans	8
1	297573348	1-297573348	GRMZM2G026117	CF1	Porphyrin Biosynthesis	L3Base	0.648863	5.4e-05	0.121622	4.26742	0.725271	trans	8
1	297573348	1-297573348	GRMZM2G073351	PCR3	Chlorophyll Biosynthesis	L3Base	0.0856471	6.06e-05	0.121622	4.21719	0.46313	trans	8
1	297573348	1-297573348	GRMZM2G464328	GUN4	Chlorophyll Biosynthesis	L3Base	0.0713867	8.62e-05	0.121622	4.06466	0.544467	trans	8
1	297573348	1-297573348	GRMZM2G397247	ALAD1	Porphyrin Biosynthesis	L3Base	0.327492	8.81e-05	0.121622	4.05496	0.512678	trans	8
1	297581991	1-297581991	GRMZM2G138190	SGRL1	Chlorophyll Catabolism	L3Base	0.398577	2.08e-07	0.118243	6.68159	0.0107982	trans	13
1	297581991	1-297581991	GRMZM2G116258	GSA1	Porphyrin Biosynthesis	L3Base	1.55852	3.94e-07	0.118243	6.40424	0.0551728	trans	13
1	297581991	1-297581991	GRMZM2G043453	CHLD1	Chlorophyll Biosynthesis	L3Base	0.113346	1.54e-06	0.118243	5.81171	0.234962	trans	13
1	297581991	1-297581991	GRMZM2G026117	CF1	Porphyrin Biosynthesis	L3Base	0.715852	1.13e-05	0.118243	4.94871	0.685475	trans	13
1	297581991	1-297581991	GRMZM2G162672	CHLG1	Chlorophyll Biosynthesis	L3Base	1.74711	1.27e-05	0.118243	4.89685	0.638672	trans	13
1	297581991	1-297581991	GRMZM2G397247	ALAD1	Porphyrin Biosynthesis	L3Base	0.369999	1.3e-05	0.118243	4.88662	0.410558	trans	13
1	297581991	1-297581991	GRMZM2G010196	YCF54	Chlorophyll Biosynthesis	L3Base	0.303199	1.55e-05	0.118243	4.80993	0.67386	trans	13
1	297581991	1-297581991	GRMZM2G073351	PCR3	Chlorophyll Biosynthesis	L3Base	0.0891869	3.89e-05	0.118243	4.40985	0.46313	trans	13
1	297581991	1-297581991	GRMZM2G161673	MPMT1	Chlorophyll Biosynthesis	L3Base	0.443681	4.7e-05	0.118243	4.328	0.224537	trans	13
1	297581991	1-297581991	GRMZM2G105644	GGH1	Chlorophyll Biosynthesis	L3Base	0.0283909	4.88e-05	0.118243	4.31118	0.716407	trans	13
1	297581991	1-297581991	GRMZM2G464328	GUN4	Chlorophyll Biosynthesis	L3Base	0.0736995	6.38e-05	0.118243	4.19538	0.521531	trans	13
1	297581991	1-297581991	GRMZM2G081462	MPEC1	Chlorophyll Biosynthesis	L3Base	0.087737	6.73e-05	0.118243	4.17176	0.777186	trans	13
1	297581991	1-297581991	GRMZM2G177412	GTR1	Porphyrin Biosynthesis	L3Base	0.120506	7.59e-05	0.118243	4.12001	0.377439	trans	13
2	15639901	2-15639901	GRMZM2G036455	PCR2	Chlorophyll Biosynthesis	L3Base	-0.0839025	1.4e-07	0.486486	6.85296	0.00344089	trans	11
2	15639901	2-15639901	GRMZM2G116258	GSA1	Porphyrin Biosynthesis	L3Base	-0.969675	1.14e-06	0.486486	5.94253	0.118215	trans	11
2	15639901	2-15639901	GRMZM2G397247	ALAD1	Porphyrin Biosynthesis	L3Base	-0.253391	4.56e-06	0.486486	5.3415	0.410558	trans	11
2	15639901	2-15639901	GRMZM2G026117	CF1	Porphyrin Biosynthesis	L3Base	-0.473675	1.29e-05	0.486486	4.88984	0.725271	trans	11
2	15639901	2-15639901	GRMZM2G162672	CHLG1	Chlorophyll Biosynthesis	L3Base	-1.15754	1.37e-05	0.486486	4.86248	0.638672	trans	11
2	15639901	2-15639901	GRMZM2G073351	PCR3	Chlorophyll Biosynthesis	L3Base	-0.0593683	3.56e-05	0.486486	4.44847	0.46313	trans	11
2	15639901	2-15639901	GRMZM2G043453	CHLD1	Chlorophyll Biosynthesis	L3Base	-0.0640171	5.02e-05	0.486486	4.29932	0.455899	trans	11
2	15639901	2-15639901	GRMZM2G039396	PRPO1	Porphyrin Biosynthesis	L3Base	-0.293208	7e-05	0.486486	4.15509	0.346635	trans	11
2	15639901	2-15639901	GRMZM2G105644	GGH1	Chlorophyll Biosynthesis	L3Base	-0.0180321	7.87e-05	0.486486	4.10418	0.716407	trans	11
2	15639901	2-15639901	GRMZM2G419806	OY1	Chlorophyll Biosynthesis	L3Base	-0.0747992	7.87e-05	0.486486	4.10391	0.653665	trans	11
2	15639901	2-15639901	GRMZM2G010196	YCF54	Chlorophyll Biosynthesis	L3Base	-0.180209	9e-05	0.486486	4.04589	0.704175	trans	11
2	18803863	2-18803863	GRMZM2G073351	PCR3	Chlorophyll Biosynthesis	L3Base	-0.0837424	2.59e-06	0.182432	5.5862	0.46313	trans	14
2	18803863	2-18803863	GRMZM2G105644	GGH1	Chlorophyll Biosynthesis	L3Base	-0.0262102	5.11e-06	0.182432	5.29135	0.716407	trans	14
2	18803863	2-18803863	GRMZM2G058261	PRPO4	Porphyrin Biosynthesis	L3Base	-0.166169	8.02e-06	0.182432	5.09593	0.39481	trans	14
2	18803863	2-18803863	GRMZM2G397247	ALAD1	Porphyrin Biosynthesis	L3Base	-0.306324	1.23e-05	0.182432	4.9111	0.410558	trans	14
2	18803863	2-18803863	GRMZM2G026117	CF1	Porphyrin Biosynthesis	L3Base	-0.603459	1.23e-05	0.182432	4.91009	0.712187	trans	14
2	18803863	2-18803863	GRMZM2G177412	GTR1	Porphyrin Biosynthesis	L3Base	-0.108982	1.38e-05	0.182432	4.86019	0.239963	trans	14
2	18803863	2-18803863	GRMZM2G043453	CHLD1	Chlorophyll Biosynthesis	L3Base	-0.085345	2.14e-05	0.182432	4.67011	0.303408	trans	14
2	18803863	2-18803863	GRMZM2G161673	MPMT1	Chlorophyll Biosynthesis	L3Base	-0.377314	2.71e-05	0.182432	4.56688	0.201252	trans	14
2	18803863	2-18803863	GRMZM6G815941	SHFC1	Siroheme Biosynthesis	L3Base	-0.345779	3.43e-05	0.182432	4.46526	0.22068	trans	14
2	18803863	2-18803863	GRMZM2G056686	HCAR1	Chlorophyll Biosynthesis	L3Base	-0.00301511	5.42e-05	0.182432	4.26578	0.0620207	trans	14
2	18803863	2-18803863	GRMZM2G081462	MPEC1	Chlorophyll Biosynthesis	L3Base	-0.0740528	5.45e-05	0.182432	4.264	0.777186	trans	14
2	18803863	2-18803863	GRMZM2G065194	NYC1L1	Chlorophyll Biosynthesis	L3Base	-0.642654	5.47e-05	0.182432	4.26188	0.592955	trans	14
2	18803863	2-18803863	GRMZM2G464328	GUN4	Chlorophyll Biosynthesis	L3Base	-0.0623323	5.7e-05	0.182432	4.24435	0.513351	trans	14
2	18803863	2-18803863	GRMZM2G101004	ELM2	Bilin Biosynthesis	L3Base	0.010449	6.18e-05	0.182432	4.20866	0.812996	trans	14
2	18803872	2-18803872	GRMZM2G073351	PCR3	Chlorophyll Biosynthesis	L3Base	-0.0837424	2.59e-06	0.182432	5.5862	0.46313	trans	14
2	18803872	2-18803872	GRMZM2G105644	GGH1	Chlorophyll Biosynthesis	L3Base	-0.0262102	5.11e-06	0.182432	5.29135	0.716407	trans	14
2	18803872	2-18803872	GRMZM2G058261	PRPO4	Porphyrin Biosynthesis	L3Base	-0.166169	8.02e-06	0.182432	5.09593	0.39481	trans	14
2	18803872	2-18803872	GRMZM2G397247	ALAD1	Porphyrin Biosynthesis	L3Base	-0.306324	1.23e-05	0.182432	4.9111	0.410558	trans	14
2	18803872	2-18803872	GRMZM2G026117	CF1	Porphyrin Biosynthesis	L3Base	-0.603459	1.23e-05	0.182432	4.91009	0.712187	trans	14
2	18803872	2-18803872	GRMZM2G177412	GTR1	Porphyrin Biosynthesis	L3Base	-0.108982	1.38e-05	0.182432	4.86019	0.239963	trans	14
2	18803872	2-18803872	GRMZM2G043453	CHLD1	Chlorophyll Biosynthesis	L3Base	-0.085345	2.14e-05	0.182432	4.67011	0.303408	trans	14
2	18803872	2-18803872	GRMZM2G161673	MPMT1	Chlorophyll Biosynthesis	L3Base	-0.377314	2.71e-05	0.182432	4.56688	0.201252	trans	14
2	18803872	2-18803872	GRMZM6G815941	SHFC1	Siroheme Biosynthesis	L3Base	-0.345779	3.43e-05	0.182432	4.46526	0.22068	trans	14
2	18803872	2-18803872	GRMZM2G056686	HCAR1	Chlorophyll Biosynthesis	L3Base	-0.00301511	5.42e-05	0.182432	4.26578	0.0620207	trans	14
2	18803872	2-18803872	GRMZM2G081462	MPEC1	Chlorophyll Biosynthesis	L3Base	-0.0740528	5.45e-05	0.182432	4.264	0.777186	trans	14
2	18803872	2-18803872	GRMZM2G065194	NYC1L1	Chlorophyll Biosynthesis	L3Base	-0.642654	5.47e-05	0.182432	4.26188	0.592955	trans	14
2	18803872	2-18803872	GRMZM2G464328	GUN4	Chlorophyll Biosynthesis	L3Base	-0.0623323	5.7e-05	0.182432	4.24435	0.513351	trans	14
2	18803872	2-18803872	GRMZM2G101004	ELM2	Bilin Biosynthesis	L3Base	0.010449	6.18e-05	0.182432	4.20866	0.812996	trans	14
2	33401625	2-33401625	GRMZM2G419806	OY1	Chlorophyll Biosynthesis	L3Base	-0.148711	2.55e-08	0.128378	7.59368	0.609476	trans	17
2	33401625	2-33401625	GRMZM2G043453	CHLD1	Chlorophyll Biosynthesis	L3Base	-0.113832	4.71e-07	0.128378	6.32677	0.234962	trans	17
2	33401625	2-33401625	GRMZM2G026117	CF1	Porphyrin Biosynthesis	L3Base	-0.762843	9.45e-07	0.128378	6.02451	0.510167	trans	17
2	33401625	2-33401625	GRMZM2G010196	YCF54	Chlorophyll Biosynthesis	L3Base	-0.323982	9.81e-07	0.128378	6.00842	0.535976	trans	17
2	33401625	2-33401625	GRMZM2G161673	MPMT1	Chlorophyll Biosynthesis	L3Base	-0.457762	6.38e-06	0.128378	5.19538	0.201252	trans	17
2	33401625	2-33401625	GRMZM2G004222	HO6	Bilin Biosynthesis	L3Base	-0.0209106	7.33e-06	0.128378	5.13491	0.058039	trans	17
2	33401625	2-33401625	GRMZM2G105644	GGH1	Chlorophyll Biosynthesis	L3Base	-0.0288413	9.37e-06	0.128378	5.02842	0.716407	trans	17
2	33401625	2-33401625	GRMZM2G162672	CHLG1	Chlorophyll Biosynthesis	L3Base	-1.69885	9.72e-06	0.128378	5.0124	0.638672	trans	17
2	33401625	2-33401625	GRMZM2G065194	NYC1L1	Chlorophyll Biosynthesis	L3Base	-0.792491	1.07e-05	0.128378	4.97253	0.270321	trans	17
2	33401625	2-33401625	GRMZM2G058261	PRPO4	Porphyrin Biosynthesis	L3Base	-0.183802	1.24e-05	0.128378	4.90574	0.39481	trans	17
2	33401625	2-33401625	GRMZM2G464328	GUN4	Chlorophyll Biosynthesis	L3Base	-0.0761226	1.27e-05	0.128378	4.89578	0.487776	trans	17
2	33401625	2-33401625	GRMZM2G397247	ALAD1	Porphyrin Biosynthesis	L3Base	-0.345593	1.29e-05	0.128378	4.8881	0.410558	trans	17
2	33401625	2-33401625	GRMZM2G073351	PCR3	Chlorophyll Biosynthesis	L3Base	-0.0876984	1.39e-05	0.128378	4.85726	0.46313	trans	17
2	33401625	2-33401625	GRMZM2G081462	MPEC1	Chlorophyll Biosynthesis	L3Base	-0.08599	3.72e-05	0.128378	4.42956	0.777186	trans	17
2	33401625	2-33401625	GRMZM2G044074	LES22	Porphyrin Biosynthesis	L3Base	-0.00585036	4.05e-05	0.128378	4.39294	0.855092	trans	17
2	33401625	2-33401625	GRMZM2G116258	GSA1	Porphyrin Biosynthesis	L3Base	-1.17104	5.95e-05	0.128378	4.22555	0.436108	trans	17
2	33401625	2-33401625	GRMZM2G063048	DVR1	Chlorophyll Biosynthesis	L3Base	-0.788436	6.37e-05	0.128378	4.19596	0.637944	trans	17
2	37100757	2-37100757	GRMZM2G105644	GGH1	Chlorophyll Biosynthesis	L3Base	-0.0401443	1.48e-06	0.0709459	5.82931	0.716407	trans	11
2	37100757	2-37100757	GRMZM2G397247	ALAD1	Porphyrin Biosynthesis	L3Base	-0.477252	2.63e-06	0.0709459	5.58058	0.410558	trans	11
2	37100757	2-37100757	GRMZM2G464328	GUN4	Chlorophyll Biosynthesis	L3Base	-0.108237	3.75e-06	0.0709459	5.42647	0.487776	trans	11
2	37100757	2-37100757	GRMZM2G116258	GSA1	Porphyrin Biosynthesis	L3Base	-1.68265	6.1e-06	0.0709459	5.2149	0.257415	trans	11
2	37100757	2-37100757	GRMZM2G026117	CF1	Porphyrin Biosynthesis	L3Base	-0.899472	7.5e-06	0.0709459	5.12505	0.609688	trans	11
2	37100757	2-37100757	GRMZM2G073351	PCR3	Chlorophyll Biosynthesis	L3Base	-0.119072	1.06e-05	0.0709459	4.97277	0.46313	trans	11
2	37100757	2-37100757	GRMZM2G043453	CHLD1	Chlorophyll Biosynthesis	L3Base	-0.123576	2.53e-05	0.0709459	4.59647	0.331097	trans	11
2	37100757	2-37100757	GRMZM2G081462	MPEC1	Chlorophyll Biosynthesis	L3Base	-0.112208	2.7e-05	0.0709459	4.56853	0.777186	trans	11
2	37100757	2-37100757	GRMZM2G010196	YCF54	Chlorophyll Biosynthesis	L3Base	-0.348122	4.69e-05	0.0709459	4.32913	0.67386	trans	11
2	37100757	2-37100757	GRMZM2G161673	MPMT1	Chlorophyll Biosynthesis	L3Base	-0.527464	5.62e-05	0.0709459	4.25036	0.23804	trans	11
2	37100757	2-37100757	GRMZM2G177412	GTR1	Porphyrin Biosynthesis	L3Base	-0.149063	9.07e-05	0.0709459	4.04219	0.396628	trans	11
2	44627217	2-44627217	GRMZM2G419806	OY1	Chlorophyll Biosynthesis	L3Base	-0.116816	1.13e-06	0.182432	5.94871	0.653665	trans	8
2	44627217	2-44627217	GRMZM2G063048	DVR1	Chlorophyll Biosynthesis	L3Base	-0.774578	9.96e-06	0.182432	5.00161	0.527101	trans	8
2	44627217	2-44627217	GRMZM2G073351	PCR3	Chlorophyll Biosynthesis	L3Base	-0.0771897	2.29e-05	0.182432	4.63983	0.46313	trans	8
2	44627217	2-44627217	GRMZM2G105644	GGH1	Chlorophyll Biosynthesis	L3Base	-0.0243532	2.86e-05	0.182432	4.54414	0.716407	trans	8
2	44627217	2-44627217	GRMZM2G026117	CF1	Porphyrin Biosynthesis	L3Base	-0.571386	3.61e-05	0.182432	4.44223	0.725271	trans	8
2	44627217	2-44627217	GRMZM2G397247	ALAD1	Porphyrin Biosynthesis	L3Base	-0.281139	7.4e-05	0.182432	4.13074	0.489503	trans	8
2	44627217	2-44627217	GRMZM2G004222	HO6	Bilin Biosynthesis	L3Base	-0.0166693	8.03e-05	0.182432	4.09532	0.147641	trans	8
2	44627217	2-44627217	GRMZM2G010196	YCF54	Chlorophyll Biosynthesis	L3Base	-0.232862	9.61e-05	0.182432	4.01747	0.704175	trans	8
2	44627246	2-44627246	GRMZM2G419806	OY1	Chlorophyll Biosynthesis	L3Base	-0.114648	1.39e-06	0.185811	5.85691	0.653665	trans	8
2	44627246	2-44627246	GRMZM2G063048	DVR1	Chlorophyll Biosynthesis	L3Base	-0.778264	7.17e-06	0.185811	5.14444	0.428684	trans	8
2	44627246	2-44627246	GRMZM2G073351	PCR3	Chlorophyll Biosynthesis	L3Base	-0.0749994	3.34e-05	0.185811	4.47624	0.46313	trans	8
2	44627246	2-44627246	GRMZM2G105644	GGH1	Chlorophyll Biosynthesis	L3Base	-0.0238492	3.48e-05	0.185811	4.45864	0.716407	trans	8
2	44627246	2-44627246	GRMZM2G026117	CF1	Porphyrin Biosynthesis	L3Base	-0.550585	5.94e-05	0.185811	4.22618	0.725271	trans	8
2	44627246	2-44627246	GRMZM2G004222	HO6	Bilin Biosynthesis	L3Base	-0.0166069	7.33e-05	0.185811	4.13483	0.146468	trans	8
2	44627246	2-44627246	GRMZM2G010196	YCF54	Chlorophyll Biosynthesis	L3Base	-0.231489	8.9e-05	0.185811	4.05039	0.704175	trans	8
2	44627246	2-44627246	GRMZM2G458824	RCCR1	Chlorophyll Catabolism	L3Base	-0.454571	9.9e-05	0.185811	4.00427	0.193299	trans	8
2	63816859	2-63816859	GRMZM2G397247	ALAD1	Porphyrin Biosynthesis	L3Base	0.347304	3.25e-07	0.189189	6.48763	0.410558	trans	11
2	63816859	2-63816859	GRMZM2G116258	GSA1	Porphyrin Biosynthesis	L3Base	1.26556	4e-07	0.189189	6.39819	0.05558	trans	11
2	63816859	2-63816859	GRMZM2G162672	CHLG1	Chlorophyll Biosynthesis	L3Base	1.55154	2.83e-06	0.189189	5.54842	0.638672	trans	11
2	63816859	2-63816859	GRMZM2G177412	GTR1	Porphyrin Biosynthesis	L3Base	0.113642	3.48e-06	0.189189	5.45861	0.125085	trans	11
2	63816859	2-63816859	GRMZM2G043453	CHLD1	Chlorophyll Biosynthesis	L3Base	0.0884764	6.6e-06	0.189189	5.18075	0.234962	trans	11
2	63816859	2-63816859	GRMZM2G101004	ELM2	Bilin Biosynthesis	L3Base	-0.0114438	6.95e-06	0.189189	5.15826	0.812996	trans	11
2	63816859	2-63816859	GRMZM2G464328	GUN4	Chlorophyll Biosynthesis	L3Base	0.0665612	9.39e-06	0.189189	5.0273	0.487776	trans	11
2	63816859	2-63816859	GRMZM2G105644	GGH1	Chlorophyll Biosynthesis	L3Base	0.023775	2.44e-05	0.189189	4.61284	0.716407	trans	11
2	63816859	2-63816859	GRMZM2G073351	PCR3	Chlorophyll Biosynthesis	L3Base	0.0708286	5.41e-05	0.189189	4.26708	0.46313	trans	11
2	63816859	2-63816859	GRMZM2G138190	SGRL1	Chlorophyll Catabolism	L3Base	0.253188	6.59e-05	0.189189	4.18091	0.612803	trans	11
2	63816859	2-63816859	GRMZM2G081462	MPEC1	Chlorophyll Biosynthesis	L3Base	0.0713299	7.18e-05	0.189189	4.14375	0.777186	trans	11
2	75215781	2-75215781	GRMZM2G044074	LES22	Porphyrin Biosynthesis	L3Base	-0.00731254	9.94e-07	0.138514	6.00262	0.855092	trans	12
2	75215781	2-75215781	GRMZM2G063048	DVR1	Chlorophyll Biosynthesis	L3Base	-1.00769	1.08e-06	0.138514	5.96804	0.235904	trans	12
2	75215781	2-75215781	GRMZM2G162672	CHLG1	Chlorophyll Biosynthesis	L3Base	-1.88199	3.61e-06	0.138514	5.44196	0.638672	trans	12
2	75215781	2-75215781	GRMZM2G419806	OY1	Chlorophyll Biosynthesis	L3Base	-0.129148	5.79e-06	0.138514	5.23745	0.653665	trans	12
2	75215781	2-75215781	GRMZM2G397247	ALAD1	Porphyrin Biosynthesis	L3Base	-0.378045	6.06e-06	0.138514	5.21745	0.410558	trans	12
2	75215781	2-75215781	GRMZM2G026117	CF1	Porphyrin Biosynthesis	L3Base	-0.704151	2.29e-05	0.138514	4.63959	0.725271	trans	12
2	75215781	2-75215781	GRMZM2G010196	YCF54	Chlorophyll Biosynthesis	L3Base	-0.29145	3.38e-05	0.138514	4.47114	0.67386	trans	12
2	75215781	2-75215781	GRMZM2G058261	PRPO4	Porphyrin Biosynthesis	L3Base	-0.184199	3.98e-05	0.138514	4.39968	0.39481	trans	12
2	75215781	2-75215781	GRMZM2G161673	MPMT1	Chlorophyll Biosynthesis	L3Base	-0.437997	4.61e-05	0.138514	4.33623	0.224263	trans	12
2	75215781	2-75215781	GRMZM2G105644	GGH1	Chlorophyll Biosynthesis	L3Base	-0.0279724	4.96e-05	0.138514	4.30409	0.716407	trans	12
2	75215781	2-75215781	GRMZM2G116258	GSA1	Porphyrin Biosynthesis	L3Base	-1.246	5.06e-05	0.138514	4.29582	0.43394	trans	12
2	75215781	2-75215781	AC213521.3_FG005	GTR2	Porphyrin Biosynthesis	L3Base	-0.00406749	9.67e-05	0.138514	4.01459	0.585288	trans	12
2	75224458	2-75224458	GRMZM2G044074	LES22	Porphyrin Biosynthesis	L3Base	-0.00776839	1.3e-07	0.162162	6.88725	0.855092	trans	11
2	75224458	2-75224458	GRMZM2G419806	OY1	Chlorophyll Biosynthesis	L3Base	-0.129642	4.07e-06	0.162162	5.39081	0.653665	trans	11
2	75224458	2-75224458	GRMZM2G063048	DVR1	Chlorophyll Biosynthesis	L3Base	-0.940856	4.32e-06	0.162162	5.36416	0.329475	trans	11
2	75224458	2-75224458	GRMZM2G397247	ALAD1	Porphyrin Biosynthesis	L3Base	-0.377644	4.77e-06	0.162162	5.32161	0.410558	trans	11
2	75224458	2-75224458	GRMZM2G116258	GSA1	Porphyrin Biosynthesis	L3Base	-1.38229	5.17e-06	0.162162	5.28654	0.252808	trans	11
2	75224458	2-75224458	GRMZM2G026117	CF1	Porphyrin Biosynthesis	L3Base	-0.745951	5.67e-06	0.162162	5.2461	0.5342	trans	11
2	75224458	2-75224458	GRMZM2G010196	YCF54	Chlorophyll Biosynthesis	L3Base	-0.302474	1.37e-05	0.162162	4.86352	0.67386	trans	11
2	75224458	2-75224458	GRMZM2G162672	CHLG1	Chlorophyll Biosynthesis	L3Base	-1.7515	1.43e-05	0.162162	4.84529	0.638672	trans	11
2	75224458	2-75224458	GRMZM2G043453	CHLD1	Chlorophyll Biosynthesis	L3Base	-0.0950924	7.18e-05	0.162162	4.14377	0.555249	trans	11
2	75224458	2-75224458	GRMZM2G161673	MPMT1	Chlorophyll Biosynthesis	L3Base	-0.420826	7.58e-05	0.162162	4.12013	0.262708	trans	11
2	75224458	2-75224458	GRMZM6G815941	SHFC1	Siroheme Biosynthesis	L3Base	-0.387629	8.58e-05	0.162162	4.06675	0.249934	trans	11
2	84363854	2-84363854	GRMZM2G177412	GTR1	Porphyrin Biosynthesis	L3Base	0.125004	4.22e-07	0.212838	6.375	0.0261927	trans	13
2	84363854	2-84363854	GRMZM2G116258	GSA1	Porphyrin Biosynthesis	L3Base	1.22727	1.31e-06	0.212838	5.88327	0.128413	trans	13
2	84363854	2-84363854	GRMZM2G081462	MPEC1	Chlorophyll Biosynthesis	L3Base	0.0839453	1.37e-06	0.212838	5.86419	0.527282	trans	13
2	84363854	2-84363854	GRMZM2G162672	CHLG1	Chlorophyll Biosynthesis	L3Base	1.55074	1.5e-06	0.212838	5.82518	0.638672	trans	13
2	84363854	2-84363854	GRMZM2G170013	NYC1	Chlorophyll Biosynthesis	L3Base	0.0613775	3.63e-06	0.212838	5.43973	0.295728	trans	13
2	84363854	2-84363854	GRMZM2G161673	MPMT1	Chlorophyll Biosynthesis	L3Base	0.406663	5.01e-06	0.212838	5.29974	0.201252	trans	13
2	84363854	2-84363854	GRMZM2G138190	SGRL1	Chlorophyll Catabolism	L3Base	0.294287	5.12e-06	0.212838	5.29101	0.190882	trans	13
2	84363854	2-84363854	GRMZM2G464328	GUN4	Chlorophyll Biosynthesis	L3Base	0.0684737	8.14e-06	0.212838	5.08947	0.487776	trans	13
2	84363854	2-84363854	GRMZM2G073351	PCR3	Chlorophyll Biosynthesis	L3Base	0.077149	1.34e-05	0.212838	4.87133	0.46313	trans	13
2	84363854	2-84363854	GRMZM2G026117	CF1	Porphyrin Biosynthesis	L3Base	0.564418	1.93e-05	0.212838	4.71471	0.725271	trans	13
2	84363854	2-84363854	GRMZM2G043453	CHLD1	Chlorophyll Biosynthesis	L3Base	0.0808983	2.43e-05	0.212838	4.61352	0.323838	trans	13
2	84363854	2-84363854	GRMZM2G101004	ELM2	Bilin Biosynthesis	L3Base	-0.0103052	3.41e-05	0.212838	4.46786	0.812996	trans	13
2	84363854	2-84363854	GRMZM2G397247	ALAD1	Porphyrin Biosynthesis	L3Base	0.2822	5.32e-05	0.212838	4.27403	0.444106	trans	13
2	84363879	2-84363879	GRMZM2G177412	GTR1	Porphyrin Biosynthesis	L3Base	0.128745	7.16e-07	0.189189	6.14505	0.039455	trans	9
2	84363879	2-84363879	GRMZM2G081462	MPEC1	Chlorophyll Biosynthesis	L3Base	0.0811214	9.13e-06	0.189189	5.03954	0.777186	trans	9
2	84363879	2-84363879	GRMZM2G170013	NYC1	Chlorophyll Biosynthesis	L3Base	0.061775	9.32e-06	0.189189	5.03059	0.31057	trans	9
2	84363879	2-84363879	GRMZM2G161673	MPMT1	Chlorophyll Biosynthesis	L3Base	0.396438	1.91e-05	0.189189	4.71914	0.201252	trans	9
2	84363879	2-84363879	GRMZM2G162672	CHLG1	Chlorophyll Biosynthesis	L3Base	1.4284	2.63e-05	0.189189	4.57961	0.638672	trans	9
2	84363879	2-84363879	GRMZM2G464328	GUN4	Chlorophyll Biosynthesis	L3Base	0.0678022	2.68e-05	0.189189	4.57147	0.507067	trans	9
2	84363879	2-84363879	GRMZM2G138190	SGRL1	Chlorophyll Catabolism	L3Base	0.281839	3.39e-05	0.189189	4.4696	0.524715	trans	9
2	84363879	2-84363879	GRMZM2G043453	CHLD1	Chlorophyll Biosynthesis	L3Base	0.0832556	3.5e-05	0.189189	4.45631	0.365044	trans	9
2	84363879	2-84363879	GRMZM2G116258	GSA1	Porphyrin Biosynthesis	L3Base	1.06201	6.49e-05	0.189189	4.18795	0.441731	trans	9
2	84468771	2-84468771	GRMZM2G177412	GTR1	Porphyrin Biosynthesis	L3Base	0.110148	4.24e-06	0.22973	5.37222	0.141776	trans	8
2	84468771	2-84468771	GRMZM2G138190	SGRL1	Chlorophyll Catabolism	L3Base	0.267873	1.76e-05	0.22973	4.75441	0.410781	trans	8
2	84468771	2-84468771	GRMZM2G464328	GUN4	Chlorophyll Biosynthesis	L3Base	0.0631191	2.08e-05	0.22973	4.68221	0.487776	trans	8
2	84468771	2-84468771	GRMZM2G170013	NYC1	Chlorophyll Biosynthesis	L3Base	0.0539763	2.58e-05	0.22973	4.58759	0.478019	trans	8
2	84468771	2-84468771	GRMZM2G081462	MPEC1	Chlorophyll Biosynthesis	L3Base	0.070065	3.34e-05	0.22973	4.47606	0.777186	trans	8
2	84468771	2-84468771	GRMZM2G162672	CHLG1	Chlorophyll Biosynthesis	L3Base	1.26549	5.38e-05	0.22973	4.26922	0.645238	trans	8
2	84468771	2-84468771	GRMZM2G161673	MPMT1	Chlorophyll Biosynthesis	L3Base	0.351183	5.64e-05	0.22973	4.24841	0.238616	trans	8
2	84468771	2-84468771	GRMZM2G116258	GSA1	Porphyrin Biosynthesis	L3Base	0.983951	7.64e-05	0.22973	4.11703	0.467422	trans	8
2	118217725	2-118217725	GRMZM2G419806	OY1	Chlorophyll Biosynthesis	L3Base	0.0825353	8.97e-06	0.496622	5.04735	0.653665	trans	8
2	118217725	2-118217725	GRMZM2G026117	CF1	Porphyrin Biosynthesis	L3Base	0.457346	1.51e-05	0.496622	4.82162	0.725271	trans	8
2	118217725	2-118217725	GRMZM2G010196	YCF54	Chlorophyll Biosynthesis	L3Base	0.195613	1.96e-05	0.496622	4.70868	0.67386	trans	8
2	118217725	2-118217725	GRMZM2G162672	CHLG1	Chlorophyll Biosynthesis	L3Base	1.09959	3.5e-05	0.496622	4.45551	0.638672	trans	8
2	118217725	2-118217725	GRMZM2G464328	GUN4	Chlorophyll Biosynthesis	L3Base	0.0475345	6.46e-05	0.496622	4.19005	0.521531	trans	8
2	118217725	2-118217725	GRMZM2G107402	GTR3	Porphyrin Biosynthesis	L3Base	0.299769	6.97e-05	0.496622	4.15674	0.242347	trans	8
2	118217725	2-118217725	GRMZM2G043453	CHLD1	Chlorophyll Biosynthesis	L3Base	0.0625911	7.01e-05	0.496622	4.15435	0.549492	trans	8
2	118217725	2-118217725	GRMZM2G116258	GSA1	Porphyrin Biosynthesis	L3Base	0.794799	7.4e-05	0.496622	4.13069	0.461842	trans	8
2	118358461	2-118358461	GRMZM2G026117	CF1	Porphyrin Biosynthesis	L3Base	0.50157	7.45e-06	0.405405	5.12786	0.609688	trans	11
2	118358461	2-118358461	AC213521.3_FG005	GTR2	Porphyrin Biosynthesis	L3Base	0.00294662	1.39e-05	0.405405	4.8572	0.585288	trans	11
2	118358461	2-118358461	GRMZM2G161673	MPMT1	Chlorophyll Biosynthesis	L3Base	0.318662	1.53e-05	0.405405	4.81513	0.201252	trans	11
2	118358461	2-118358461	GRMZM2G010196	YCF54	Chlorophyll Biosynthesis	L3Base	0.205273	2.07e-05	0.405405	4.68452	0.67386	trans	11
2	118358461	2-118358461	GRMZM2G073351	PCR3	Chlorophyll Biosynthesis	L3Base	0.0616803	2.24e-05	0.405405	4.6498	0.46313	trans	11
2	118358461	2-118358461	GRMZM2G162672	CHLG1	Chlorophyll Biosynthesis	L3Base	1.17333	2.79e-05	0.405405	4.55426	0.638672	trans	11
2	118358461	2-118358461	GRMZM2G397247	ALAD1	Porphyrin Biosynthesis	L3Base	0.239715	3.14e-05	0.405405	4.50337	0.410558	trans	11
2	118358461	2-118358461	GRMZM2G063048	DVR1	Chlorophyll Biosynthesis	L3Base	0.589676	3.67e-05	0.405405	4.43477	0.637944	trans	11
2	118358461	2-118358461	GRMZM2G044074	LES22	Porphyrin Biosynthesis	L3Base	0.00421958	4.49e-05	0.405405	4.34745	0.855092	trans	11
2	118358461	2-118358461	GRMZM2G419806	OY1	Chlorophyll Biosynthesis	L3Base	0.0800965	4.55e-05	0.405405	4.34182	0.653665	trans	11
2	118358461	2-118358461	GRMZM2G323024	CHLH1	Chlorophyll Biosynthesis	L3Base	0.141966	9.65e-05	0.405405	4.01559	0.207885	trans	11
2	122988471	2-122988471	GRMZM2G081462	MPEC1	Chlorophyll Biosynthesis	L3Base	-0.136708	2.69e-05	0.0574324	4.56975	0.777186	trans	9
2	122988471	2-122988471	GRMZM2G044074	LES22	Porphyrin Biosynthesis	L3Base	-0.00924025	3.19e-05	0.0574324	4.49599	0.855092	trans	9
2	122988471	2-122988471	GRMZM2G038487	CHAO2	Chlorophyll Biosynthesis	L3Base	-0.498917	3.8e-05	0.0574324	4.42023	0.167108	trans	9
2	122988471	2-122988471	GRMZM2G419806	OY1	Chlorophyll Biosynthesis	L3Base	-0.168413	6.74e-05	0.0574324	4.17126	0.653665	trans	9
2	122988471	2-122988471	GRMZM2G036455	PCR2	Chlorophyll Biosynthesis	L3Base	-0.144731	7.46e-05	0.0574324	4.12718	0.173459	trans	9
2	122988471	2-122988471	GRMZM2G464328	GUN4	Chlorophyll Biosynthesis	L3Base	-0.109181	8.37e-05	0.0574324	4.07715	0.544269	trans	9
2	122988471	2-122988471	GRMZM2G063048	DVR1	Chlorophyll Biosynthesis	L3Base	-1.20597	8.86e-05	0.0574324	4.05242	0.637944	trans	9
2	122988471	2-122988471	GRMZM2G026117	CF1	Porphyrin Biosynthesis	L3Base	-0.967036	9.02e-05	0.0574324	4.04474	0.725271	trans	9
2	122988471	2-122988471	AC213521.3_FG005	GTR2	Porphyrin Biosynthesis	L3Base	-0.00606344	9.72e-05	0.0574324	4.01228	0.585288	trans	9
2	127875434	2-127875434	GRMZM2G105644	GGH1	Chlorophyll Biosynthesis	L3Base	0.0362963	1.5e-06	0.10473	5.82339	0.716407	trans	12
2	127875434	2-127875434	GRMZM2G162672	CHLG1	Chlorophyll Biosynthesis	L3Base	2.05169	4.05e-06	0.10473	5.39235	0.638672	trans	12
2	127875434	2-127875434	GRMZM2G116258	GSA1	Porphyrin Biosynthesis	L3Base	1.54167	4.29e-06	0.10473	5.36802	0.236115	trans	12
2	127875434	2-127875434	GRMZM2G039396	PRPO1	Porphyrin Biosynthesis	L3Base	0.540601	9.81e-06	0.10473	5.00836	0.20771	trans	12
2	127875434	2-127875434	AC213521.3_FG005	GTR2	Porphyrin Biosynthesis	L3Base	0.00504911	1.08e-05	0.10473	4.96726	0.548637	trans	12
2	127875434	2-127875434	GRMZM2G026117	CF1	Porphyrin Biosynthesis	L3Base	0.78851	1.48e-05	0.10473	4.8299	0.725271	trans	12
2	127875434	2-127875434	GRMZM2G161673	MPMT1	Chlorophyll Biosynthesis	L3Base	0.509231	1.64e-05	0.10473	4.78505	0.201252	trans	12
2	127875434	2-127875434	GRMZM2G419806	OY1	Chlorophyll Biosynthesis	L3Base	0.13357	2.17e-05	0.10473	4.66323	0.653665	trans	12
2	127875434	2-127875434	GRMZM2G081462	MPEC1	Chlorophyll Biosynthesis	L3Base	0.100487	3.02e-05	0.10473	4.51976	0.777186	trans	12
2	127875434	2-127875434	GRMZM2G044074	LES22	Porphyrin Biosynthesis	L3Base	0.00685138	3.57e-05	0.10473	4.44752	0.855092	trans	12
2	127875434	2-127875434	GRMZM2G101004	ELM2	Bilin Biosynthesis	L3Base	-0.0138403	5.5e-05	0.10473	4.25999	0.812996	trans	12
2	127875434	2-127875434	GRMZM2G063048	DVR1	Chlorophyll Biosynthesis	L3Base	0.91506	6.62e-05	0.10473	4.17923	0.637944	trans	12
2	217391614	2-217391614	GRMZM2G161673	MPMT1	Chlorophyll Biosynthesis	L3Base	-0.352827	7.11e-07	0.398649	6.14824	0.138443	trans	10
2	217391614	2-217391614	GRMZM2G177412	GTR1	Porphyrin Biosynthesis	L3Base	-0.0943863	3.72e-06	0.398649	5.42988	0.130886	trans	10
2	217391614	2-217391614	GRMZM2G464328	GUN4	Chlorophyll Biosynthesis	L3Base	-0.058242	3.82e-06	0.398649	5.41825	0.487776	trans	10
2	217391614	2-217391614	GRMZM2G323024	CHLH1	Chlorophyll Biosynthesis	L3Base	-0.161726	4.21e-06	0.398649	5.37548	0.0672883	trans	10
2	217391614	2-217391614	GRMZM2G081462	MPEC1	Chlorophyll Biosynthesis	L3Base	-0.0629069	1.46e-05	0.398649	4.8354	0.777186	trans	10
2	217391614	2-217391614	GRMZM2G026117	CF1	Porphyrin Biosynthesis	L3Base	-0.460059	2.45e-05	0.398649	4.61163	0.725271	trans	10
2	217391614	2-217391614	GRMZM2G105644	GGH1	Chlorophyll Biosynthesis	L3Base	-0.019247	2.8e-05	0.398649	4.5522	0.716407	trans	10
2	217391614	2-217391614	GRMZM2G039396	PRPO1	Porphyrin Biosynthesis	L3Base	-0.310074	2.94e-05	0.398649	4.53207	0.293347	trans	10
2	217391614	2-217391614	GRMZM2G339563	LLS1	Chlorophyll Catabolism	L3Base	-0.0861913	3.9e-05	0.398649	4.40941	0.329834	trans	10
2	217391614	2-217391614	GRMZM2G138190	SGRL1	Chlorophyll Catabolism	L3Base	-0.215116	5.44e-05	0.398649	4.26465	0.612803	trans	10
2	221091925	2-221091925	GRMZM2G161673	MPMT1	Chlorophyll Biosynthesis	L3Base	-0.37206	1.03e-06	0.351351	5.98923	0.1676	trans	8
2	221091925	2-221091925	GRMZM2G105644	GGH1	Chlorophyll Biosynthesis	L3Base	-0.0226883	3.55e-06	0.351351	5.44966	0.716407	trans	8
2	221091925	2-221091925	GRMZM2G039396	PRPO1	Porphyrin Biosynthesis	L3Base	-0.350235	9.73e-06	0.351351	5.01184	0.207029	trans	8
2	221091925	2-221091925	GRMZM2G419806	OY1	Chlorophyll Biosynthesis	L3Base	-0.0850958	2.98e-05	0.351351	4.52569	0.653665	trans	8
2	221091925	2-221091925	GRMZM2G044074	LES22	Porphyrin Biosynthesis	L3Base	-0.00444513	3.45e-05	0.351351	4.46221	0.855092	trans	8
2	221091925	2-221091925	GRMZM2G010196	YCF54	Chlorophyll Biosynthesis	L3Base	-0.194498	6.3e-05	0.351351	4.20074	0.693274	trans	8
2	221091925	2-221091925	GRMZM2G026117	CF1	Porphyrin Biosynthesis	L3Base	-0.446578	7.67e-05	0.351351	4.1152	0.725271	trans	8
2	221091925	2-221091925	GRMZM2G043453	CHLD1	Chlorophyll Biosynthesis	L3Base	-0.0660373	7.68e-05	0.351351	4.11488	0.574116	trans	8
2	234714061	2-234714061	GRMZM2G063048	DVR1	Chlorophyll Biosynthesis	L3Base	0.745387	1.97e-06	0.307432	5.70658	0.235904	trans	9
2	234714061	2-234714061	AC213521.3_FG005	GTR2	Porphyrin Biosynthesis	L3Base	0.00379579	2.65e-06	0.307432	5.57721	0.432301	trans	9
2	234714061	2-234714061	GRMZM2G397247	ALAD1	Porphyrin Biosynthesis	L3Base	0.277962	1.15e-05	0.307432	4.93751	0.410558	trans	9
2	234714061	2-234714061	GRMZM2G084958	PCR1	Chlorophyll Biosynthesis	L3Base	0.334983	1.27e-05	0.307432	4.89702	0.701528	trans	9
2	234714061	2-234714061	GRMZM2G010196	YCF54	Chlorophyll Biosynthesis	L3Base	0.230607	1.47e-05	0.307432	4.83395	0.67386	trans	9
2	234714061	2-234714061	GRMZM2G419806	OY1	Chlorophyll Biosynthesis	L3Base	0.0914236	2.38e-05	0.307432	4.62306	0.653665	trans	9
2	234714061	2-234714061	GRMZM2G043453	CHLD1	Chlorophyll Biosynthesis	L3Base	0.076761	2.73e-05	0.307432	4.5642	0.347948	trans	9
2	234714061	2-234714061	GRMZM2G044074	LES22	Porphyrin Biosynthesis	L3Base	0.00447412	8.91e-05	0.307432	4.05029	0.855092	trans	9
2	234714061	2-234714061	GRMZM2G105644	GGH1	Chlorophyll Biosynthesis	L3Base	0.0204115	9.48e-05	0.307432	4.02321	0.716407	trans	9
3	3975038	3-3975038	GRMZM2G419806	OY1	Chlorophyll Biosynthesis	L3Base	-0.095413	1.12e-06	0.415541	5.95141	0.653665	trans	11
3	3975038	3-3975038	GRMZM2G026117	CF1	Porphyrin Biosynthesis	L3Base	-0.539865	1.16e-06	0.415541	5.93613	0.510167	trans	11
3	3975038	3-3975038	GRMZM2G084958	PCR1	Chlorophyll Biosynthesis	L3Base	-0.310327	1.37e-06	0.415541	5.86193	0.701528	trans	11
3	3975038	3-3975038	GRMZM2G105644	GGH1	Chlorophyll Biosynthesis	L3Base	-0.0219767	3.43e-06	0.415541	5.4641	0.716407	trans	11
3	3975038	3-3975038	GRMZM2G039396	PRPO1	Porphyrin Biosynthesis	L3Base	-0.33605	1.15e-05	0.415541	4.9379	0.225772	trans	11
3	3975038	3-3975038	GRMZM2G010196	YCF54	Chlorophyll Biosynthesis	L3Base	-0.204267	1.54e-05	0.415541	4.81347	0.67386	trans	11
3	3975038	3-3975038	GRMZM2G044074	LES22	Porphyrin Biosynthesis	L3Base	-0.00438115	2.41e-05	0.415541	4.61769	0.855092	trans	11
3	3975038	3-3975038	GRMZM2G397247	ALAD1	Porphyrin Biosynthesis	L3Base	-0.236167	4.49e-05	0.415541	4.34769	0.4227	trans	11
3	3975038	3-3975038	GRMZM2G065194	NYC1L1	Chlorophyll Biosynthesis	L3Base	-0.524461	4.64e-05	0.415541	4.33331	0.56885	trans	11
3	3975038	3-3975038	GRMZM2G116258	GSA1	Porphyrin Biosynthesis	L3Base	-0.838282	5.04e-05	0.415541	4.29795	0.43307	trans	11
3	3975038	3-3975038	GRMZM2G161673	MPMT1	Chlorophyll Biosynthesis	L3Base	-0.291069	8.88e-05	0.415541	4.05164	0.280467	trans	11
3	3975420	3-3975420	GRMZM2G084958	PCR1	Chlorophyll Biosynthesis	L3Base	-0.299262	2.45e-06	0.452703	5.61171	0.701528	trans	11
3	3975420	3-3975420	GRMZM2G105644	GGH1	Chlorophyll Biosynthesis	L3Base	-0.0220203	2.67e-06	0.452703	5.5734	0.716407	trans	11
3	3975420	3-3975420	GRMZM2G419806	OY1	Chlorophyll Biosynthesis	L3Base	-0.0896215	4.18e-06	0.452703	5.37861	0.653665	trans	11
3	3975420	3-3975420	GRMZM2G026117	CF1	Porphyrin Biosynthesis	L3Base	-0.516597	4.25e-06	0.452703	5.37172	0.510167	trans	11
3	3975420	3-3975420	GRMZM2G161673	MPMT1	Chlorophyll Biosynthesis	L3Base	-0.305543	3.21e-05	0.452703	4.49298	0.204611	trans	11
3	3975420	3-3975420	GRMZM2G043453	CHLD1	Chlorophyll Biosynthesis	L3Base	-0.0665291	4.81e-05	0.452703	4.31766	0.445331	trans	11
3	3975420	3-3975420	GRMZM2G397247	ALAD1	Porphyrin Biosynthesis	L3Base	-0.232024	5.29e-05	0.452703	4.27676	0.443017	trans	11
3	3975420	3-3975420	GRMZM2G116258	GSA1	Porphyrin Biosynthesis	L3Base	-0.838569	5.72e-05	0.452703	4.24262	0.436108	trans	11
3	3975420	3-3975420	GRMZM2G010196	YCF54	Chlorophyll Biosynthesis	L3Base	-0.19098	6.28e-05	0.452703	4.20184	0.693274	trans	11
3	3975420	3-3975420	GRMZM2G056686	HCAR1	Chlorophyll Biosynthesis	L3Base	-0.00241532	7.65e-05	0.452703	4.11626	0.0709829	trans	11
3	3975420	3-3975420	GRMZM2G063048	DVR1	Chlorophyll Biosynthesis	L3Base	-0.55587	9.63e-05	0.452703	4.01627	0.637944	trans	11
3	21599767	3-21599767	GRMZM2G010196	YCF54	Chlorophyll Biosynthesis	L3Base	0.337946	6.48e-06	0.0912162	5.18837	0.67386	trans	8
3	21599767	3-21599767	GRMZM2G105644	GGH1	Chlorophyll Biosynthesis	L3Base	0.0329366	8.91e-06	0.0912162	5.0501	0.716407	trans	8
3	21599767	3-21599767	GRMZM2G419806	OY1	Chlorophyll Biosynthesis	L3Base	0.135703	1.03e-05	0.0912162	4.987	0.653665	trans	8
3	21599767	3-21599767	GRMZM2G026117	CF1	Porphyrin Biosynthesis	L3Base	0.77859	1.11e-05	0.0912162	4.95352	0.682422	trans	8
3	21599767	3-21599767	GRMZM2G397247	ALAD1	Porphyrin Biosynthesis	L3Base	0.392078	1.41e-05	0.0912162	4.85001	0.410558	trans	8
3	21599767	3-21599767	GRMZM2G039396	PRPO1	Porphyrin Biosynthesis	L3Base	0.488403	4.79e-05	0.0912162	4.32009	0.32448	trans	8
3	21599767	3-21599767	GRMZM2G044074	LES22	Porphyrin Biosynthesis	L3Base	0.00649325	6.46e-05	0.0912162	4.18951	0.855092	trans	8
3	21599767	3-21599767	GRMZM2G063048	DVR1	Chlorophyll Biosynthesis	L3Base	0.891505	7.26e-05	0.0912162	4.1389	0.637944	trans	8
3	59559591	3-59559591	GRMZM2G116258	GSA1	Porphyrin Biosynthesis	L3Base	-1.4245	4.91e-07	0.141892	6.30866	0.0663745	trans	10
3	59559591	3-59559591	GRMZM2G397247	ALAD1	Porphyrin Biosynthesis	L3Base	-0.367502	3.12e-06	0.141892	5.50606	0.410558	trans	10
3	59559591	3-59559591	GRMZM2G026117	CF1	Porphyrin Biosynthesis	L3Base	-0.694057	6.82e-06	0.141892	5.16635	0.580202	trans	10
3	59559591	3-59559591	GRMZM2G105644	GGH1	Chlorophyll Biosynthesis	L3Base	-0.0288796	8.58e-06	0.141892	5.06646	0.716407	trans	10
3	59559591	3-59559591	GRMZM2G010196	YCF54	Chlorophyll Biosynthesis	L3Base	-0.280119	1.79e-05	0.141892	4.74759	0.67386	trans	10
3	59559591	3-59559591	GRMZM2G039396	PRPO1	Porphyrin Biosynthesis	L3Base	-0.448305	1.95e-05	0.141892	4.71086	0.264683	trans	10
3	59559591	3-59559591	GRMZM2G058261	PRPO4	Porphyrin Biosynthesis	L3Base	-0.16391	3.24e-05	0.141892	4.48923	0.39481	trans	10
3	59559591	3-59559591	GRMZM2G419806	OY1	Chlorophyll Biosynthesis	L3Base	-0.107495	6.97e-05	0.141892	4.15693	0.653665	trans	10
3	59559591	3-59559591	GRMZM2G162672	CHLG1	Chlorophyll Biosynthesis	L3Base	-1.50132	7.73e-05	0.141892	4.11207	0.691186	trans	10
3	59559591	3-59559591	GRMZM2G044074	LES22	Porphyrin Biosynthesis	L3Base	-0.00554273	9.89e-05	0.141892	4.00461	0.855092	trans	10
3	59560124	3-59560124	GRMZM2G116258	GSA1	Porphyrin Biosynthesis	L3Base	-1.37895	3.86e-07	0.158784	6.41353	0.0551728	trans	11
3	59560124	3-59560124	GRMZM2G397247	ALAD1	Porphyrin Biosynthesis	L3Base	-0.356452	1.99e-06	0.158784	5.70154	0.410558	trans	11
3	59560124	3-59560124	GRMZM2G026117	CF1	Porphyrin Biosynthesis	L3Base	-0.686916	3.39e-06	0.158784	5.46957	0.510167	trans	11
3	59560124	3-59560124	GRMZM2G010196	YCF54	Chlorophyll Biosynthesis	L3Base	-0.266524	2.1e-05	0.158784	4.67845	0.67386	trans	11
3	59560124	3-59560124	GRMZM2G041159	CF1L1	Porphyrin Biosynthesis	L3Base	-0.249665	3.17e-05	0.158784	4.49884	0.610404	trans	11
3	59560124	3-59560124	GRMZM2G039396	PRPO1	Porphyrin Biosynthesis	L3Base	-0.409963	4.19e-05	0.158784	4.37757	0.315284	trans	11
3	59560124	3-59560124	GRMZM2G105644	GGH1	Chlorophyll Biosynthesis	L3Base	-0.0253024	4.45e-05	0.158784	4.35162	0.716407	trans	11
3	59560124	3-59560124	GRMZM2G044074	LES22	Porphyrin Biosynthesis	L3Base	-0.00543582	5.96e-05	0.158784	4.22455	0.855092	trans	11
3	59560124	3-59560124	GRMZM2G419806	OY1	Chlorophyll Biosynthesis	L3Base	-0.103137	6.09e-05	0.158784	4.21572	0.653665	trans	11
3	59560124	3-59560124	GRMZM2G058261	PRPO4	Porphyrin Biosynthesis	L3Base	-0.152494	7.18e-05	0.158784	4.14404	0.407545	trans	11
3	59560124	3-59560124	GRMZM2G043453	CHLD1	Chlorophyll Biosynthesis	L3Base	-0.0845382	8.91e-05	0.158784	4.0501	0.610709	trans	11
3	59565605	3-59565605	GRMZM2G397247	ALAD1	Porphyrin Biosynthesis	L3Base	-0.357023	4.68e-08	0.222973	7.32997	0.410558	trans	11
3	59565605	3-59565605	GRMZM2G116258	GSA1	Porphyrin Biosynthesis	L3Base	-1.21517	3.01e-07	0.222973	6.52205	0.0457817	trans	11
3	59565605	3-59565605	GRMZM2G026117	CF1	Porphyrin Biosynthesis	L3Base	-0.6389	6.5e-07	0.222973	6.18722	0.510167	trans	11
3	59565605	3-59565605	GRMZM2G063048	DVR1	Chlorophyll Biosynthesis	L3Base	-0.78834	1.35e-06	0.222973	5.86872	0.235904	trans	11
3	59565605	3-59565605	GRMZM2G162672	CHLG1	Chlorophyll Biosynthesis	L3Base	-1.37023	1.5e-05	0.222973	4.82314	0.638672	trans	11
3	59565605	3-59565605	GRMZM2G010196	YCF54	Chlorophyll Biosynthesis	L3Base	-0.232077	2.13e-05	0.222973	4.67161	0.67386	trans	11
3	59565605	3-59565605	GRMZM2G081462	MPEC1	Chlorophyll Biosynthesis	L3Base	-0.072606	2.14e-05	0.222973	4.6698	0.777186	trans	11
3	59565605	3-59565605	GRMZM2G043453	CHLD1	Chlorophyll Biosynthesis	L3Base	-0.0785123	2.83e-05	0.222973	4.54833	0.348575	trans	11
3	59565605	3-59565605	GRMZM2G105644	GGH1	Chlorophyll Biosynthesis	L3Base	-0.0227428	2.87e-05	0.222973	4.54208	0.716407	trans	11
3	59565605	3-59565605	GRMZM2G039396	PRPO1	Porphyrin Biosynthesis	L3Base	-0.362093	3.75e-05	0.222973	4.42589	0.315284	trans	11
3	59565605	3-59565605	GRMZM2G044074	LES22	Porphyrin Biosynthesis	L3Base	-0.00470314	7.67e-05	0.222973	4.11493	0.855092	trans	11
3	59608358	3-59608358	GRMZM2G116258	GSA1	Porphyrin Biosynthesis	L3Base	-1.47198	1.6e-07	0.14527	6.79607	0.030034	trans	10
3	59608358	3-59608358	GRMZM2G026117	CF1	Porphyrin Biosynthesis	L3Base	-0.744821	1.1e-06	0.14527	5.95997	0.510167	trans	10
3	59608358	3-59608358	GRMZM2G397247	ALAD1	Porphyrin Biosynthesis	L3Base	-0.359892	3.63e-06	0.14527	5.44055	0.410558	trans	10
3	59608358	3-59608358	GRMZM2G010196	YCF54	Chlorophyll Biosynthesis	L3Base	-0.286827	9.57e-06	0.14527	5.01909	0.67386	trans	10
3	59608358	3-59608358	GRMZM2G039396	PRPO1	Porphyrin Biosynthesis	L3Base	-0.451823	1.24e-05	0.14527	4.90804	0.229111	trans	10
3	59608358	3-59608358	GRMZM2G105644	GGH1	Chlorophyll Biosynthesis	L3Base	-0.0275467	1.7e-05	0.14527	4.77003	0.716407	trans	10
3	59608358	3-59608358	GRMZM2G058261	PRPO4	Porphyrin Biosynthesis	L3Base	-0.161582	4.23e-05	0.14527	4.37369	0.39481	trans	10
3	59608358	3-59608358	GRMZM2G419806	OY1	Chlorophyll Biosynthesis	L3Base	-0.107881	5.07e-05	0.14527	4.29511	0.653665	trans	10
3	59608358	3-59608358	GRMZM2G044074	LES22	Porphyrin Biosynthesis	L3Base	-0.00558456	6.81e-05	0.14527	4.16655	0.855092	trans	10
3	59608358	3-59608358	GRMZM2G162672	CHLG1	Chlorophyll Biosynthesis	L3Base	-1.50325	6.83e-05	0.14527	4.16567	0.679964	trans	10
3	59654725	3-59654725	GRMZM2G116258	GSA1	Porphyrin Biosynthesis	L3Base	-1.41143	8.8e-07	0.138514	6.05554	0.101654	trans	9
3	59654725	3-59654725	GRMZM2G397247	ALAD1	Porphyrin Biosynthesis	L3Base	-0.355194	9.11e-06	0.138514	5.04047	0.410558	trans	9
3	59654725	3-59654725	GRMZM2G026117	CF1	Porphyrin Biosynthesis	L3Base	-0.685971	1.16e-05	0.138514	4.935	0.692623	trans	9
3	59654725	3-59654725	GRMZM2G105644	GGH1	Chlorophyll Biosynthesis	L3Base	-0.0282606	1.78e-05	0.138514	4.74883	0.716407	trans	9
3	59654725	3-59654725	GRMZM2G010196	YCF54	Chlorophyll Biosynthesis	L3Base	-0.282586	1.93e-05	0.138514	4.71556	0.67386	trans	9
3	59654725	3-59654725	GRMZM2G162672	CHLG1	Chlorophyll Biosynthesis	L3Base	-1.56003	4.97e-05	0.138514	4.30386	0.638672	trans	9
3	59654725	3-59654725	GRMZM2G058261	PRPO4	Porphyrin Biosynthesis	L3Base	-0.159635	6.29e-05	0.138514	4.20159	0.395351	trans	9
3	59654725	3-59654725	GRMZM2G039396	PRPO1	Porphyrin Biosynthesis	L3Base	-0.417298	9.2e-05	0.138514	4.0364	0.348627	trans	9
3	59654725	3-59654725	GRMZM2G419806	OY1	Chlorophyll Biosynthesis	L3Base	-0.107151	9.25e-05	0.138514	4.03378	0.653665	trans	9
3	59694663	3-59694663	GRMZM2G039396	PRPO1	Porphyrin Biosynthesis	L3Base	-0.547487	6.25e-06	0.101351	5.20414	0.15984	trans	8
3	59694663	3-59694663	GRMZM2G026117	CF1	Porphyrin Biosynthesis	L3Base	-0.805531	9.43e-06	0.101351	5.02557	0.644608	trans	8
3	59694663	3-59694663	GRMZM2G397247	ALAD1	Porphyrin Biosynthesis	L3Base	-0.389931	2.04e-05	0.101351	4.69142	0.410558	trans	8
3	59694663	3-59694663	GRMZM2G116258	GSA1	Porphyrin Biosynthesis	L3Base	-1.41465	2.59e-05	0.101351	4.58594	0.368104	trans	8
3	59694663	3-59694663	GRMZM2G105644	GGH1	Chlorophyll Biosynthesis	L3Base	-0.0308833	4.11e-05	0.101351	4.38584	0.716407	trans	8
3	59694663	3-59694663	GRMZM2G010196	YCF54	Chlorophyll Biosynthesis	L3Base	-0.314513	4.5e-05	0.101351	4.34679	0.67386	trans	8
3	59694663	3-59694663	GRMZM2G162672	CHLG1	Chlorophyll Biosynthesis	L3Base	-1.78776	6.45e-05	0.101351	4.19013	0.675402	trans	8
3	59694663	3-59694663	GRMZM2G419806	OY1	Chlorophyll Biosynthesis	L3Base	-0.122634	8.85e-05	0.101351	4.05288	0.653665	trans	8
3	59705808	3-59705808	GRMZM2G397247	ALAD1	Porphyrin Biosynthesis	L3Base	-0.368951	1.99e-06	0.148649	5.70007	0.410558	trans	9
3	59705808	3-59705808	GRMZM2G116258	GSA1	Porphyrin Biosynthesis	L3Base	-1.32315	2.57e-06	0.148649	5.58977	0.1967	trans	9
3	59705808	3-59705808	GRMZM2G026117	CF1	Porphyrin Biosynthesis	L3Base	-0.703683	3.91e-06	0.148649	5.40733	0.510167	trans	9
3	59705808	3-59705808	GRMZM2G039396	PRPO1	Porphyrin Biosynthesis	L3Base	-0.431809	3.04e-05	0.148649	4.51763	0.293738	trans	9
3	59705808	3-59705808	GRMZM2G162672	CHLG1	Chlorophyll Biosynthesis	L3Base	-1.54116	4.02e-05	0.148649	4.39587	0.638672	trans	9
3	59705808	3-59705808	GRMZM2G058261	PRPO4	Porphyrin Biosynthesis	L3Base	-0.1554	7.18e-05	0.148649	4.14379	0.407545	trans	9
3	59705808	3-59705808	GRMZM2G105644	GGH1	Chlorophyll Biosynthesis	L3Base	-0.0252614	8.39e-05	0.148649	4.07603	0.716407	trans	9
3	59705808	3-59705808	GRMZM2G081462	MPEC1	Chlorophyll Biosynthesis	L3Base	-0.0797665	8.5e-05	0.148649	4.07065	0.777186	trans	9
3	59705808	3-59705808	GRMZM2G010196	YCF54	Chlorophyll Biosynthesis	L3Base	-0.253337	9.43e-05	0.148649	4.02561	0.704175	trans	9
3	59790365	3-59790365	GRMZM2G397247	ALAD1	Porphyrin Biosynthesis	L3Base	-0.352919	2.38e-07	0.202703	6.62337	0.410558	trans	11
3	59790365	3-59790365	GRMZM2G116258	GSA1	Porphyrin Biosynthesis	L3Base	-1.2228	7.58e-07	0.202703	6.1203	0.0906669	trans	11
3	59790365	3-59790365	GRMZM2G026117	CF1	Porphyrin Biosynthesis	L3Base	-0.630073	2.47e-06	0.202703	5.60662	0.510167	trans	11
3	59790365	3-59790365	GRMZM2G105644	GGH1	Chlorophyll Biosynthesis	L3Base	-0.0242873	1.77e-05	0.202703	4.75103	0.716407	trans	11
3	59790365	3-59790365	GRMZM2G081462	MPEC1	Chlorophyll Biosynthesis	L3Base	-0.0734713	3.57e-05	0.202703	4.44699	0.777186	trans	11
3	59790365	3-59790365	GRMZM2G419806	OY1	Chlorophyll Biosynthesis	L3Base	-0.0964141	4.12e-05	0.202703	4.38459	0.653665	trans	11
3	59790365	3-59790365	GRMZM2G044074	LES22	Porphyrin Biosynthesis	L3Base	-0.00505365	4.46e-05	0.202703	4.35027	0.855092	trans	11
3	59790365	3-59790365	GRMZM2G161673	MPMT1	Chlorophyll Biosynthesis	L3Base	-0.354379	6.17e-05	0.202703	4.20965	0.247316	trans	11
3	59790365	3-59790365	GRMZM2G041159	CF1L1	Porphyrin Biosynthesis	L3Base	-0.217258	6.56e-05	0.202703	4.183	0.685005	trans	11
3	59790365	3-59790365	GRMZM2G010196	YCF54	Chlorophyll Biosynthesis	L3Base	-0.226592	6.76e-05	0.202703	4.16975	0.693476	trans	11
3	59790365	3-59790365	GRMZM2G039396	PRPO1	Porphyrin Biosynthesis	L3Base	-0.364877	6.83e-05	0.202703	4.1658	0.345551	trans	11
3	59820940	3-59820940	GRMZM2G026117	CF1	Porphyrin Biosynthesis	L3Base	-0.66464	2.22e-06	0.175676	5.65426	0.510167	trans	8
3	59820940	3-59820940	GRMZM2G116258	GSA1	Porphyrin Biosynthesis	L3Base	-1.21228	2.87e-06	0.175676	5.54202	0.1967	trans	8
3	59820940	3-59820940	GRMZM2G397247	ALAD1	Porphyrin Biosynthesis	L3Base	-0.322114	7.39e-06	0.175676	5.13159	0.410558	trans	8
3	59820940	3-59820940	GRMZM2G039396	PRPO1	Porphyrin Biosynthesis	L3Base	-0.394821	3.67e-05	0.175676	4.43477	0.315284	trans	8
3	59820940	3-59820940	GRMZM2G081462	MPEC1	Chlorophyll Biosynthesis	L3Base	-0.0755288	5.2e-05	0.175676	4.2841	0.777186	trans	8
3	59820940	3-59820940	GRMZM2G105644	GGH1	Chlorophyll Biosynthesis	L3Base	-0.0232512	8.91e-05	0.175676	4.05015	0.716407	trans	8
3	59820940	3-59820940	GRMZM2G161673	MPMT1	Chlorophyll Biosynthesis	L3Base	-0.361088	9.54e-05	0.175676	4.02024	0.290508	trans	8
3	59820940	3-59820940	GRMZM2G010196	YCF54	Chlorophyll Biosynthesis	L3Base	-0.232508	9.89e-05	0.175676	4.00491	0.704175	trans	8
3	132302927	3-132302927	GRMZM2G081462	MPEC1	Chlorophyll Biosynthesis	L3Base	0.0748909	6.84e-06	0.219595	5.16509	0.777186	trans	12
3	132302927	3-132302927	GRMZM2G162672	CHLG1	Chlorophyll Biosynthesis	L3Base	1.38275	6.93e-06	0.219595	5.15904	0.638672	trans	12
3	132302927	3-132302927	GRMZM2G044074	LES22	Porphyrin Biosynthesis	L3Base	0.00516879	7.46e-06	0.219595	5.12712	0.855092	trans	12
3	132302927	3-132302927	GRMZM2G177412	GTR1	Porphyrin Biosynthesis	L3Base	0.10488	9.16e-06	0.219595	5.03809	0.198417	trans	12
3	132302927	3-132302927	GRMZM2G063048	DVR1	Chlorophyll Biosynthesis	L3Base	0.676	2.34e-05	0.219595	4.63098	0.637944	trans	12
3	132302927	3-132302927	GRMZM2G116258	GSA1	Porphyrin Biosynthesis	L3Base	0.992756	2.59e-05	0.219595	4.58625	0.368104	trans	12
3	132302927	3-132302927	GRMZM2G419806	OY1	Chlorophyll Biosynthesis	L3Base	0.0923252	2.64e-05	0.219595	4.57882	0.653665	trans	12
3	132302927	3-132302927	GRMZM2G026117	CF1	Porphyrin Biosynthesis	L3Base	0.525969	2.87e-05	0.219595	4.54162	0.725271	trans	12
3	132302927	3-132302927	GRMZM2G105644	GGH1	Chlorophyll Biosynthesis	L3Base	0.0219223	3.51e-05	0.219595	4.45438	0.716407	trans	12
3	132302927	3-132302927	GRMZM2G464328	GUN4	Chlorophyll Biosynthesis	L3Base	0.0588971	5.82e-05	0.219595	4.23541	0.517683	trans	12
3	132302927	3-132302927	GRMZM2G010196	YCF54	Chlorophyll Biosynthesis	L3Base	0.213692	6.33e-05	0.219595	4.19871	0.693274	trans	12
3	132302927	3-132302927	GRMZM2G073351	PCR3	Chlorophyll Biosynthesis	L3Base	0.0670703	7.34e-05	0.219595	4.13433	0.46313	trans	12
3	137092656	3-137092656	GRMZM2G177412	GTR1	Porphyrin Biosynthesis	L3Base	-0.129083	3.26e-08	0.209459	7.48699	0.0116357	trans	8
3	137092656	3-137092656	GRMZM2G464328	GUN4	Chlorophyll Biosynthesis	L3Base	-0.065146	7.71e-06	0.209459	5.11281	0.487776	trans	8
3	137092656	3-137092656	GRMZM2G116258	GSA1	Porphyrin Biosynthesis	L3Base	-1.07397	8.76e-06	0.209459	5.05743	0.294182	trans	8
3	137092656	3-137092656	GRMZM2G397247	ALAD1	Porphyrin Biosynthesis	L3Base	-0.295709	1.17e-05	0.209459	4.93101	0.410558	trans	8
3	137092656	3-137092656	GRMZM2G026117	CF1	Porphyrin Biosynthesis	L3Base	-0.561831	1.54e-05	0.209459	4.81215	0.725271	trans	8
3	137092656	3-137092656	GRMZM2G081462	MPEC1	Chlorophyll Biosynthesis	L3Base	-0.0726293	2.79e-05	0.209459	4.55501	0.777186	trans	8
3	137092656	3-137092656	GRMZM2G043453	CHLD1	Chlorophyll Biosynthesis	L3Base	-0.0774905	4.72e-05	0.209459	4.32607	0.439734	trans	8
3	137092656	3-137092656	GRMZM2G105644	GGH1	Chlorophyll Biosynthesis	L3Base	-0.0225515	4.99e-05	0.209459	4.3016	0.716407	trans	8
3	160371160	3-160371160	GRMZM2G073351	PCR3	Chlorophyll Biosynthesis	L3Base	-0.103417	2.31e-06	0.108108	5.6356	0.46313	trans	12
3	160371160	3-160371160	GRMZM2G419806	OY1	Chlorophyll Biosynthesis	L3Base	-0.130402	4.32e-06	0.108108	5.36488	0.653665	trans	12
3	160371160	3-160371160	GRMZM2G026117	CF1	Porphyrin Biosynthesis	L3Base	-0.748217	4.95e-06	0.108108	5.30545	0.510167	trans	12
3	160371160	3-160371160	GRMZM2G105644	GGH1	Chlorophyll Biosynthesis	L3Base	-0.0305687	8.06e-06	0.108108	5.09369	0.716407	trans	12
3	160371160	3-160371160	AC213521.3_FG005	GTR2	Porphyrin Biosynthesis	L3Base	-0.00473774	8.43e-06	0.108108	5.07436	0.537525	trans	12
3	160371160	3-160371160	GRMZM2G116258	GSA1	Porphyrin Biosynthesis	L3Base	-1.3217	1.57e-05	0.108108	4.80462	0.335314	trans	12
3	160371160	3-160371160	GRMZM2G010196	YCF54	Chlorophyll Biosynthesis	L3Base	-0.294896	2.18e-05	0.108108	4.66142	0.67386	trans	12
3	160371160	3-160371160	GRMZM2G043453	CHLD1	Chlorophyll Biosynthesis	L3Base	-0.0999581	2.75e-05	0.108108	4.56102	0.348108	trans	12
3	160371160	3-160371160	GRMZM2G161673	MPMT1	Chlorophyll Biosynthesis	L3Base	-0.44474	3.27e-05	0.108108	4.48481	0.204611	trans	12
3	160371160	3-160371160	GRMZM2G397247	ALAD1	Porphyrin Biosynthesis	L3Base	-0.344862	3.68e-05	0.108108	4.43399	0.410558	trans	12
3	160371160	3-160371160	GRMZM2G464328	GUN4	Chlorophyll Biosynthesis	L3Base	-0.0775481	4.65e-05	0.108108	4.33245	0.507067	trans	12
3	160371160	3-160371160	GRMZM2G162672	CHLG1	Chlorophyll Biosynthesis	L3Base	-1.59784	7.54e-05	0.108108	4.12278	0.683273	trans	12
3	163500147	3-163500147	GRMZM2G116258	GSA1	Porphyrin Biosynthesis	L3Base	-2.04708	7.51e-07	0.0574324	6.1246	0.090652	trans	17
3	163500147	3-163500147	AC213521.3_FG005	GTR2	Porphyrin Biosynthesis	L3Base	-0.00704743	1.31e-06	0.0574324	5.88274	0.432301	trans	17
3	163500147	3-163500147	GRMZM2G105644	GGH1	Chlorophyll Biosynthesis	L3Base	-0.0437064	2.45e-06	0.0574324	5.61047	0.716407	trans	17
3	163500147	3-163500147	GRMZM2G039396	PRPO1	Porphyrin Biosynthesis	L3Base	-0.685833	4.81e-06	0.0574324	5.31746	0.134494	trans	17
3	163500147	3-163500147	GRMZM2G026117	CF1	Porphyrin Biosynthesis	L3Base	-1.00826	6.21e-06	0.0574324	5.20678	0.548132	trans	17
3	163500147	3-163500147	GRMZM2G036455	PCR2	Chlorophyll Biosynthesis	L3Base	-0.149062	6.38e-06	0.0574324	5.1949	0.0614589	trans	17
3	163500147	3-163500147	GRMZM2G419806	OY1	Chlorophyll Biosynthesis	L3Base	-0.172387	7.8e-06	0.0574324	5.1077	0.653665	trans	17
3	163500147	3-163500147	GRMZM2G010196	YCF54	Chlorophyll Biosynthesis	L3Base	-0.41647	1.01e-05	0.0574324	4.99771	0.67386	trans	17
3	163500147	3-163500147	GRMZM2G063048	DVR1	Chlorophyll Biosynthesis	L3Base	-1.2383	1.03e-05	0.0574324	4.98725	0.538859	trans	17
3	163500147	3-163500147	GRMZM2G058261	PRPO4	Porphyrin Biosynthesis	L3Base	-0.268253	2.07e-05	0.0574324	4.68377	0.39481	trans	17
3	163500147	3-163500147	GRMZM2G162672	CHLG1	Chlorophyll Biosynthesis	L3Base	-2.31675	2.39e-05	0.0574324	4.62136	0.638672	trans	17
3	163500147	3-163500147	GRMZM2G397247	ALAD1	Porphyrin Biosynthesis	L3Base	-0.468473	3.63e-05	0.0574324	4.44001	0.410558	trans	17
3	163500147	3-163500147	GRMZM2G161673	MPMT1	Chlorophyll Biosynthesis	L3Base	-0.597642	3.95e-05	0.0574324	4.40331	0.21375	trans	17
3	163500147	3-163500147	GRMZM2G065194	NYC1L1	Chlorophyll Biosynthesis	L3Base	-1.02218	7.17e-05	0.0574324	4.14457	0.628702	trans	17
3	163500147	3-163500147	GRMZM2G101004	ELM2	Bilin Biosynthesis	L3Base	0.0166169	8.1e-05	0.0574324	4.09171	0.812996	trans	17
3	163500147	3-163500147	GRMZM2G113325	FC2	Heme Biosynthesis	L3Base	0.0132314	8.3e-05	0.0574324	4.08088	0.589806	trans	17
3	163500147	3-163500147	GRMZM2G043453	CHLD1	Chlorophyll Biosynthesis	L3Base	-0.127444	8.91e-05	0.0574324	4.05015	0.610709	trans	17
3	176243780	3-176243780	GRMZM2G397247	ALAD1	Porphyrin Biosynthesis	L3Base	0.407138	1.72e-06	0.128378	5.76356	0.410558	trans	8
3	176243780	3-176243780	AC213521.3_FG005	GTR2	Porphyrin Biosynthesis	L3Base	0.00484104	1.93e-06	0.128378	5.71378	0.432301	trans	8
3	176243780	3-176243780	GRMZM2G073351	PCR3	Chlorophyll Biosynthesis	L3Base	0.0961903	4.45e-06	0.128378	5.35117	0.46313	trans	8
3	176243780	3-176243780	GRMZM2G081462	MPEC1	Chlorophyll Biosynthesis	L3Base	0.0948993	1.13e-05	0.128378	4.9471	0.777186	trans	8
3	176243780	3-176243780	GRMZM2G419806	OY1	Chlorophyll Biosynthesis	L3Base	0.120653	3.56e-05	0.128378	4.44865	0.653665	trans	8
3	176243780	3-176243780	GRMZM2G043453	CHLD1	Chlorophyll Biosynthesis	L3Base	0.0971755	3.87e-05	0.128378	4.41244	0.390514	trans	8
3	176243780	3-176243780	GRMZM2G116258	GSA1	Porphyrin Biosynthesis	L3Base	1.24608	5.43e-05	0.128378	4.26521	0.436108	trans	8
3	176243780	3-176243780	GRMZM2G026117	CF1	Porphyrin Biosynthesis	L3Base	0.64985	6.68e-05	0.128378	4.17512	0.725271	trans	8
3	182060402	3-182060402	GRMZM2G105644	GGH1	Chlorophyll Biosynthesis	L3Base	0.0222451	3.72e-06	0.425676	5.42938	0.716407	trans	12
3	182060402	3-182060402	GRMZM2G063048	DVR1	Chlorophyll Biosynthesis	L3Base	0.670781	3.81e-06	0.425676	5.41882	0.306943	trans	12
3	182060402	3-182060402	GRMZM2G026117	CF1	Porphyrin Biosynthesis	L3Base	0.49722	1.15e-05	0.425676	4.9398	0.686719	trans	12
3	182060402	3-182060402	GRMZM2G081462	MPEC1	Chlorophyll Biosynthesis	L3Base	0.0657523	1.48e-05	0.425676	4.82916	0.777186	trans	12
3	182060402	3-182060402	GRMZM2G339563	LLS1	Chlorophyll Catabolism	L3Base	0.0949162	1.85e-05	0.425676	4.7324	0.271588	trans	12
3	182060402	3-182060402	GRMZM2G101004	ELM2	Bilin Biosynthesis	L3Base	-0.00905795	2.29e-05	0.425676	4.63948	0.812996	trans	12
3	182060402	3-182060402	GRMZM2G162672	CHLG1	Chlorophyll Biosynthesis	L3Base	1.14852	3.88e-05	0.425676	4.41077	0.638672	trans	12
3	182060402	3-182060402	GRMZM2G039396	PRPO1	Porphyrin Biosynthesis	L3Base	0.319297	4.26e-05	0.425676	4.371	0.315291	trans	12
3	182060402	3-182060402	GRMZM2G116258	GSA1	Porphyrin Biosynthesis	L3Base	0.86776	5.49e-05	0.425676	4.26071	0.436108	trans	12
3	182060402	3-182060402	GRMZM2G056686	HCAR1	Chlorophyll Biosynthesis	L3Base	0.00249216	6.77e-05	0.425676	4.16959	0.0681252	trans	12
3	182060402	3-182060402	GRMZM2G010196	YCF54	Chlorophyll Biosynthesis	L3Base	0.190659	8.97e-05	0.425676	4.04742	0.704175	trans	12
3	182060402	3-182060402	GRMZM2G397247	ALAD1	Porphyrin Biosynthesis	L3Base	0.229328	9.79e-05	0.425676	4.00907	0.52908	trans	12
3	182062647	3-182062647	GRMZM2G039396	PRPO1	Porphyrin Biosynthesis	L3Base	0.347833	3.03e-06	0.402027	5.51823	0.0962969	trans	8
3	182062647	3-182062647	GRMZM2G162672	CHLG1	Chlorophyll Biosynthesis	L3Base	1.25042	3.91e-06	0.402027	5.4075	0.638672	trans	8
3	182062647	3-182062647	GRMZM2G177412	GTR1	Porphyrin Biosynthesis	L3Base	0.0894909	6.03e-06	0.402027	5.21945	0.172143	trans	8
3	182062647	3-182062647	GRMZM2G161673	MPMT1	Chlorophyll Biosynthesis	L3Base	0.31463	1.29e-05	0.402027	4.88874	0.201252	trans	8
3	182062647	3-182062647	GRMZM2G010196	YCF54	Chlorophyll Biosynthesis	L3Base	0.197097	2.66e-05	0.402027	4.57558	0.67386	trans	8
3	182062647	3-182062647	GRMZM2G056686	HCAR1	Chlorophyll Biosynthesis	L3Base	0.00247003	3.81e-05	0.402027	4.41883	0.052975	trans	8
3	182062647	3-182062647	GRMZM2G063048	DVR1	Chlorophyll Biosynthesis	L3Base	0.56572	5.33e-05	0.402027	4.273	0.637944	trans	8
3	182062647	3-182062647	GRMZM2G116258	GSA1	Porphyrin Biosynthesis	L3Base	0.801177	9.69e-05	0.402027	4.01386	0.479145	trans	8
3	182062670	3-182062670	GRMZM2G039396	PRPO1	Porphyrin Biosynthesis	L3Base	0.373404	6.67e-07	0.418919	6.17573	0.0306249	trans	8
3	182062670	3-182062670	GRMZM2G162672	CHLG1	Chlorophyll Biosynthesis	L3Base	1.2689	2.97e-06	0.418919	5.52674	0.638672	trans	8
3	182062670	3-182062670	GRMZM2G010196	YCF54	Chlorophyll Biosynthesis	L3Base	0.209471	8.67e-06	0.418919	5.06187	0.67386	trans	8
3	182062670	3-182062670	GRMZM2G177412	GTR1	Porphyrin Biosynthesis	L3Base	0.0868589	9.6e-06	0.418919	5.01762	0.203362	trans	8
3	182062670	3-182062670	GRMZM2G161673	MPMT1	Chlorophyll Biosynthesis	L3Base	0.319338	1.2e-05	0.418919	4.92254	0.201252	trans	8
3	182062670	3-182062670	GRMZM2G056686	HCAR1	Chlorophyll Biosynthesis	L3Base	0.00256756	2.25e-05	0.418919	4.64697	0.0417992	trans	8
3	182062670	3-182062670	GRMZM5G891373	GTS2	Porphyrin Biosynthesis	L3Base	0.067631	4.39e-05	0.418919	4.35771	0.122155	trans	8
3	182062670	3-182062670	GRMZM2G063048	DVR1	Chlorophyll Biosynthesis	L3Base	0.574303	4.97e-05	0.418919	4.30364	0.637944	trans	8
3	182062737	3-182062737	GRMZM2G039396	PRPO1	Porphyrin Biosynthesis	L3Base	0.339199	5.24e-06	0.442568	5.28073	0.141249	trans	10
3	182062737	3-182062737	GRMZM2G010196	YCF54	Chlorophyll Biosynthesis	L3Base	0.207561	8.1e-06	0.442568	5.09143	0.67386	trans	10
3	182062737	3-182062737	GRMZM2G162672	CHLG1	Chlorophyll Biosynthesis	L3Base	1.16435	1.39e-05	0.442568	4.85547	0.638672	trans	10
3	182062737	3-182062737	GRMZM2G161673	MPMT1	Chlorophyll Biosynthesis	L3Base	0.312579	1.43e-05	0.442568	4.84383	0.201252	trans	10
3	182062737	3-182062737	GRMZM2G349062	LLS1L1	Chlorophyll Catabolism	L3Base	2.11853	1.8e-05	0.442568	4.74526	0.516667	trans	10
3	182062737	3-182062737	GRMZM2G177412	GTR1	Porphyrin Biosynthesis	L3Base	0.0838516	1.83e-05	0.442568	4.7382	0.266255	trans	10
3	182062737	3-182062737	GRMZM5G891373	GTS2	Porphyrin Biosynthesis	L3Base	0.0681731	3.01e-05	0.442568	4.52145	0.0961478	trans	10
3	182062737	3-182062737	GRMZM2G419806	OY1	Chlorophyll Biosynthesis	L3Base	0.0791734	3.73e-05	0.442568	4.42873	0.653665	trans	10
3	182062737	3-182062737	GRMZM2G056686	HCAR1	Chlorophyll Biosynthesis	L3Base	0.00239303	6.55e-05	0.442568	4.18404	0.0669529	trans	10
3	182062737	3-182062737	GRMZM2G081462	MPEC1	Chlorophyll Biosynthesis	L3Base	0.0573368	8.78e-05	0.442568	4.05652	0.777186	trans	10
3	182062967	3-182062967	GRMZM2G039396	PRPO1	Porphyrin Biosynthesis	L3Base	0.354714	2.46e-06	0.368243	5.60872	0.0817684	trans	8
3	182062967	3-182062967	GRMZM2G010196	YCF54	Chlorophyll Biosynthesis	L3Base	0.209883	1.03e-05	0.368243	4.98848	0.67386	trans	8
3	182062967	3-182062967	GRMZM2G162672	CHLG1	Chlorophyll Biosynthesis	L3Base	1.18012	1.93e-05	0.368243	4.71389	0.638672	trans	8
3	182062967	3-182062967	GRMZM2G056686	HCAR1	Chlorophyll Biosynthesis	L3Base	0.00247422	4.51e-05	0.368243	4.34565	0.0577835	trans	8
3	182062967	3-182062967	GRMZM2G041159	CF1L1	Porphyrin Biosynthesis	L3Base	0.189344	4.57e-05	0.368243	4.3398	0.620233	trans	8
3	182062967	3-182062967	GRMZM2G063048	DVR1	Chlorophyll Biosynthesis	L3Base	0.572312	5.27e-05	0.368243	4.27834	0.637944	trans	8
3	182062967	3-182062967	GRMZM2G161673	MPMT1	Chlorophyll Biosynthesis	L3Base	0.295415	5.35e-05	0.368243	4.27193	0.233157	trans	8
3	182062967	3-182062967	GRMZM2G081462	MPEC1	Chlorophyll Biosynthesis	L3Base	0.0582096	9.88e-05	0.368243	4.00526	0.777186	trans	8
3	182063010	3-182063010	GRMZM2G039396	PRPO1	Porphyrin Biosynthesis	L3Base	0.361319	1.57e-06	0.385135	5.8037	0.0574576	trans	12
3	182063010	3-182063010	GRMZM2G056686	HCAR1	Chlorophyll Biosynthesis	L3Base	0.00285481	2.21e-06	0.385135	5.65466	0.0115388	trans	12
3	182063010	3-182063010	GRMZM2G162672	CHLG1	Chlorophyll Biosynthesis	L3Base	1.27817	3.09e-06	0.385135	5.51055	0.638672	trans	12
3	182063010	3-182063010	GRMZM2G010196	YCF54	Chlorophyll Biosynthesis	L3Base	0.214701	5.69e-06	0.385135	5.24498	0.67386	trans	12
3	182063010	3-182063010	GRMZM2G161673	MPMT1	Chlorophyll Biosynthesis	L3Base	0.318484	1.26e-05	0.385135	4.89817	0.201252	trans	12
3	182063010	3-182063010	GRMZM2G177412	GTR1	Porphyrin Biosynthesis	L3Base	0.084432	2.14e-05	0.385135	4.66945	0.270397	trans	12
3	182063010	3-182063010	GRMZM2G063048	DVR1	Chlorophyll Biosynthesis	L3Base	0.599168	2.25e-05	0.385135	4.64858	0.637944	trans	12
3	182063010	3-182063010	GRMZM5G891373	GTS2	Porphyrin Biosynthesis	L3Base	0.0699478	2.59e-05	0.385135	4.58721	0.0882623	trans	12
3	182063010	3-182063010	GRMZM2G081462	MPEC1	Chlorophyll Biosynthesis	L3Base	0.0601249	5.25e-05	0.385135	4.27969	0.777186	trans	12
3	182063010	3-182063010	GRMZM2G026117	CF1	Porphyrin Biosynthesis	L3Base	0.453587	5.37e-05	0.385135	4.27035	0.725271	trans	12
3	182063010	3-182063010	GRMZM2G073351	PCR3	Chlorophyll Biosynthesis	L3Base	0.0568764	6.11e-05	0.385135	4.21426	0.46313	trans	12
3	182063010	3-182063010	GRMZM2G116258	GSA1	Porphyrin Biosynthesis	L3Base	0.822438	7.57e-05	0.385135	4.12084	0.465541	trans	12
3	207879418	3-207879418	GRMZM2G039396	PRPO1	Porphyrin Biosynthesis	L3Base	0.636907	1.81e-05	0.097973	4.7425	0.255249	trans	8
3	207879418	3-207879418	GRMZM2G026117	CF1	Porphyrin Biosynthesis	L3Base	0.824241	5.19e-05	0.097973	4.28514	0.725271	trans	8
3	207879418	3-207879418	GRMZM2G162672	CHLG1	Chlorophyll Biosynthesis	L3Base	2.02008	5.2e-05	0.097973	4.2839	0.640788	trans	8
3	207879418	3-207879418	GRMZM2G010196	YCF54	Chlorophyll Biosynthesis	L3Base	0.362992	5.23e-05	0.097973	4.28115	0.67386	trans	8
3	207879418	3-207879418	GRMZM2G063048	DVR1	Chlorophyll Biosynthesis	L3Base	1.12348	5.4e-05	0.097973	4.26779	0.637944	trans	8
3	207879418	3-207879418	GRMZM2G105644	GGH1	Chlorophyll Biosynthesis	L3Base	0.0368275	6.5e-05	0.097973	4.18697	0.716407	trans	8
3	207879418	3-207879418	GRMZM2G113325	FC2	Heme Biosynthesis	L3Base	-0.0120498	6.79e-05	0.097973	4.16832	0.584301	trans	8
3	207879418	3-207879418	GRMZM2G073351	PCR3	Chlorophyll Biosynthesis	L3Base	0.0948628	7.63e-05	0.097973	4.11768	0.46313	trans	8
3	207879456	3-207879456	GRMZM2G010196	YCF54	Chlorophyll Biosynthesis	L3Base	0.380718	3.68e-06	0.108108	5.43362	0.67386	trans	9
3	207879456	3-207879456	GRMZM2G026117	CF1	Porphyrin Biosynthesis	L3Base	0.858585	5.1e-06	0.108108	5.2925	0.510167	trans	9
3	207879456	3-207879456	GRMZM2G039396	PRPO1	Porphyrin Biosynthesis	L3Base	0.592627	1.3e-05	0.108108	4.88737	0.229111	trans	9
3	207879456	3-207879456	GRMZM2G162672	CHLG1	Chlorophyll Biosynthesis	L3Base	2.00699	1.42e-05	0.108108	4.84788	0.638672	trans	9
3	207879456	3-207879456	GRMZM2G105644	GGH1	Chlorophyll Biosynthesis	L3Base	0.03615	1.76e-05	0.108108	4.75454	0.716407	trans	9
3	207879456	3-207879456	GRMZM2G419806	OY1	Chlorophyll Biosynthesis	L3Base	0.14836	2.18e-05	0.108108	4.66205	0.653665	trans	9
3	207879456	3-207879456	GRMZM2G063048	DVR1	Chlorophyll Biosynthesis	L3Base	1.05774	3.23e-05	0.108108	4.49146	0.637944	trans	9
3	207879456	3-207879456	GRMZM2G397247	ALAD1	Porphyrin Biosynthesis	L3Base	0.410828	6.33e-05	0.108108	4.19881	0.468288	trans	9
3	207879456	3-207879456	GRMZM2G113325	FC2	Heme Biosynthesis	L3Base	-0.0110712	8.2e-05	0.108108	4.08645	0.589806	trans	9
3	207879485	3-207879485	GRMZM2G039396	PRPO1	Porphyrin Biosynthesis	L3Base	0.686824	8.32e-07	0.10473	6.07973	0.0359248	trans	12
3	207879485	3-207879485	GRMZM2G162672	CHLG1	Chlorophyll Biosynthesis	L3Base	2.15167	5.39e-06	0.10473	5.26832	0.638672	trans	12
3	207879485	3-207879485	GRMZM2G010196	YCF54	Chlorophyll Biosynthesis	L3Base	0.383389	6.08e-06	0.10473	5.21628	0.67386	trans	12
3	207879485	3-207879485	GRMZM2G026117	CF1	Porphyrin Biosynthesis	L3Base	0.863113	7.83e-06	0.10473	5.10622	0.609688	trans	12
3	207879485	3-207879485	GRMZM2G105644	GGH1	Chlorophyll Biosynthesis	L3Base	0.0384646	9.14e-06	0.10473	5.03908	0.716407	trans	12
3	207879485	3-207879485	GRMZM2G063048	DVR1	Chlorophyll Biosynthesis	L3Base	1.1593	9.44e-06	0.10473	5.02487	0.510914	trans	12
3	207879485	3-207879485	GRMZM2G419806	OY1	Chlorophyll Biosynthesis	L3Base	0.150897	2.83e-05	0.10473	4.54832	0.653665	trans	12
3	207879485	3-207879485	GRMZM2G397247	ALAD1	Porphyrin Biosynthesis	L3Base	0.436204	3.72e-05	0.10473	4.42893	0.410558	trans	12
3	207879485	3-207879485	GRMZM2G043453	CHLD1	Chlorophyll Biosynthesis	L3Base	0.114838	4.36e-05	0.10473	4.36068	0.418911	trans	12
3	207879485	3-207879485	GRMZM2G113325	FC2	Heme Biosynthesis	L3Base	-0.0116701	5.05e-05	0.10473	4.29647	0.543794	trans	12
3	207879485	3-207879485	GRMZM2G116258	GSA1	Porphyrin Biosynthesis	L3Base	1.45222	9.47e-05	0.10473	4.02378	0.479145	trans	12
3	207879485	3-207879485	GRMZM2G081462	MPEC1	Chlorophyll Biosynthesis	L3Base	0.104061	9.47e-05	0.10473	4.02379	0.777186	trans	12
3	207879667	3-207879667	GRMZM2G039396	PRPO1	Porphyrin Biosynthesis	L3Base	0.636907	1.81e-05	0.097973	4.7425	0.255249	trans	8
3	207879667	3-207879667	GRMZM2G026117	CF1	Porphyrin Biosynthesis	L3Base	0.824241	5.19e-05	0.097973	4.28514	0.725271	trans	8
3	207879667	3-207879667	GRMZM2G162672	CHLG1	Chlorophyll Biosynthesis	L3Base	2.02008	5.2e-05	0.097973	4.2839	0.640788	trans	8
3	207879667	3-207879667	GRMZM2G010196	YCF54	Chlorophyll Biosynthesis	L3Base	0.362992	5.23e-05	0.097973	4.28115	0.67386	trans	8
3	207879667	3-207879667	GRMZM2G063048	DVR1	Chlorophyll Biosynthesis	L3Base	1.12348	5.4e-05	0.097973	4.26779	0.637944	trans	8
3	207879667	3-207879667	GRMZM2G105644	GGH1	Chlorophyll Biosynthesis	L3Base	0.0368275	6.5e-05	0.097973	4.18697	0.716407	trans	8
3	207879667	3-207879667	GRMZM2G113325	FC2	Heme Biosynthesis	L3Base	-0.0120498	6.79e-05	0.097973	4.16832	0.584301	trans	8
3	207879667	3-207879667	GRMZM2G073351	PCR3	Chlorophyll Biosynthesis	L3Base	0.0948628	7.63e-05	0.097973	4.11768	0.46313	trans	8
3	207898741	3-207898741	GRMZM2G116258	GSA1	Porphyrin Biosynthesis	L3Base	1.32604	4.39e-06	0.172297	5.35757	0.236955	trans	10
3	207898741	3-207898741	GRMZM2G026117	CF1	Porphyrin Biosynthesis	L3Base	0.686845	5.81e-06	0.172297	5.23613	0.535764	trans	10
3	207898741	3-207898741	GRMZM2G010196	YCF54	Chlorophyll Biosynthesis	L3Base	0.290096	1.19e-05	0.172297	4.92592	0.67386	trans	10
3	207898741	3-207898741	GRMZM2G081462	MPEC1	Chlorophyll Biosynthesis	L3Base	0.0893802	1.63e-05	0.172297	4.78756	0.777186	trans	10
3	207898741	3-207898741	GRMZM2G039396	PRPO1	Porphyrin Biosynthesis	L3Base	0.452644	2.24e-05	0.172297	4.6505	0.282179	trans	10
3	207898741	3-207898741	GRMZM2G458824	RCCR1	Chlorophyll Catabolism	L3Base	0.523618	2.85e-05	0.172297	4.54495	0.131943	trans	10
3	207898741	3-207898741	GRMZM2G419806	OY1	Chlorophyll Biosynthesis	L3Base	0.114545	2.98e-05	0.172297	4.52539	0.653665	trans	10
3	207898741	3-207898741	GRMZM2G397247	ALAD1	Porphyrin Biosynthesis	L3Base	0.328476	4.54e-05	0.172297	4.34303	0.424502	trans	10
3	207898741	3-207898741	GRMZM2G105644	GGH1	Chlorophyll Biosynthesis	L3Base	0.0259699	8.92e-05	0.172297	4.04985	0.716407	trans	10
3	207898741	3-207898741	GRMZM2G043453	CHLD1	Chlorophyll Biosynthesis	L3Base	0.0861413	9.63e-05	0.172297	4.01623	0.630786	trans	10
3	215576699	3-215576699	AC213521.3_FG005	GTR2	Porphyrin Biosynthesis	L3Base	0.00435967	3.41e-06	0.155405	5.4672	0.460747	trans	9
3	215576699	3-215576699	GRMZM2G161673	MPMT1	Chlorophyll Biosynthesis	L3Base	0.42885	8.62e-06	0.155405	5.0646	0.201252	trans	9
3	215576699	3-215576699	GRMZM2G419806	OY1	Chlorophyll Biosynthesis	L3Base	0.111655	1.36e-05	0.155405	4.86784	0.653665	trans	9
3	215576699	3-215576699	GRMZM2G063048	DVR1	Chlorophyll Biosynthesis	L3Base	0.803354	1.71e-05	0.155405	4.76787	0.637944	trans	9
3	215576699	3-215576699	GRMZM2G010196	YCF54	Chlorophyll Biosynthesis	L3Base	0.260691	3.53e-05	0.155405	4.45185	0.67386	trans	9
3	215576699	3-215576699	GRMZM2G464328	GUN4	Chlorophyll Biosynthesis	L3Base	0.0691876	3.93e-05	0.155405	4.40602	0.507067	trans	9
3	215576699	3-215576699	GRMZM2G116258	GSA1	Porphyrin Biosynthesis	L3Base	1.12969	4.3e-05	0.155405	4.36669	0.407647	trans	9
3	215576699	3-215576699	GRMZM2G026117	CF1	Porphyrin Biosynthesis	L3Base	0.602335	4.58e-05	0.155405	4.33906	0.725271	trans	9
3	215576699	3-215576699	GRMZM2G177412	GTR1	Porphyrin Biosynthesis	L3Base	0.106775	8.99e-05	0.155405	4.04627	0.394666	trans	9
3	222749999	3-222749999	GRMZM2G081462	MPEC1	Chlorophyll Biosynthesis	L3Base	-0.125104	1.66e-06	0.0810811	5.7808	0.527282	trans	17
3	222749999	3-222749999	GRMZM2G397247	ALAD1	Porphyrin Biosynthesis	L3Base	-0.46725	2.59e-06	0.0810811	5.5867	0.410558	trans	17
3	222749999	3-222749999	GRMZM2G101004	ELM2	Bilin Biosynthesis	L3Base	0.0174674	2.64e-06	0.0810811	5.57877	0.812996	trans	17
3	222749999	3-222749999	GRMZM2G043453	CHLD1	Chlorophyll Biosynthesis	L3Base	-0.13147	4.68e-06	0.0810811	5.32977	0.234962	trans	17
3	222749999	3-222749999	GRMZM2G161673	MPMT1	Chlorophyll Biosynthesis	L3Base	-0.575922	6.38e-06	0.0810811	5.19552	0.201252	trans	17
3	222749999	3-222749999	GRMZM2G464328	GUN4	Chlorophyll Biosynthesis	L3Base	-0.102477	7.61e-06	0.0810811	5.11862	0.487776	trans	17
3	222749999	3-222749999	GRMZM2G116258	GSA1	Porphyrin Biosynthesis	L3Base	-1.63467	7.76e-06	0.0810811	5.10991	0.28701	trans	17
3	222749999	3-222749999	GRMZM2G063048	DVR1	Chlorophyll Biosynthesis	L3Base	-1.07274	1.45e-05	0.0810811	4.83927	0.628368	trans	17
3	222749999	3-222749999	GRMZM2G177412	GTR1	Porphyrin Biosynthesis	L3Base	-0.157741	2.23e-05	0.0810811	4.65135	0.270397	trans	17
3	222749999	3-222749999	GRMZM2G026117	CF1	Porphyrin Biosynthesis	L3Base	-0.827719	3.1e-05	0.0810811	4.50875	0.725271	trans	17
3	222749999	3-222749999	GRMZM2G419806	OY1	Chlorophyll Biosynthesis	L3Base	-0.141214	3.36e-05	0.0810811	4.47314	0.653665	trans	17
3	222749999	3-222749999	GRMZM2G058261	PRPO4	Porphyrin Biosynthesis	L3Base	-0.228992	3.55e-05	0.0810811	4.45027	0.39481	trans	17
3	222749999	3-222749999	GRMZM2G073351	PCR3	Chlorophyll Biosynthesis	L3Base	-0.10889	4.09e-05	0.0810811	4.38796	0.46313	trans	17
3	222749999	3-222749999	GRMZM2G044074	LES22	Porphyrin Biosynthesis	L3Base	-0.00728352	4.9e-05	0.0810811	4.31009	0.855092	trans	17
3	222749999	3-222749999	GRMZM2G162672	CHLG1	Chlorophyll Biosynthesis	L3Base	-1.93565	7.24e-05	0.0810811	4.14045	0.683273	trans	17
3	222749999	3-222749999	AC213521.3_FG005	GTR2	Porphyrin Biosynthesis	L3Base	-0.00510857	7.32e-05	0.0810811	4.13555	0.585288	trans	17
3	222749999	3-222749999	GRMZM2G105644	GGH1	Chlorophyll Biosynthesis	L3Base	-0.0323359	8.4e-05	0.0810811	4.07584	0.716407	trans	17
3	224221229	3-224221229	GRMZM2G161673	MPMT1	Chlorophyll Biosynthesis	L3Base	0.706959	2.37e-06	0.0608108	5.62528	0.201252	trans	8
3	224221229	3-224221229	GRMZM2G026117	CF1	Porphyrin Biosynthesis	L3Base	1.03239	9.51e-06	0.0608108	5.02174	0.644608	trans	8
3	224221229	3-224221229	GRMZM2G010196	YCF54	Chlorophyll Biosynthesis	L3Base	0.422112	1.85e-05	0.0608108	4.73166	0.67386	trans	8
3	224221229	3-224221229	GRMZM2G419806	OY1	Chlorophyll Biosynthesis	L3Base	0.166404	3.25e-05	0.0608108	4.48775	0.653665	trans	8
3	224221229	3-224221229	GRMZM2G041159	CF1L1	Porphyrin Biosynthesis	L3Base	0.409137	4.15e-05	0.0608108	4.38237	0.620233	trans	8
3	224221229	3-224221229	GRMZM2G105644	GGH1	Chlorophyll Biosynthesis	L3Base	0.0389228	5.64e-05	0.0608108	4.24887	0.716407	trans	8
3	224221229	3-224221229	GRMZM2G101004	ELM2	Bilin Biosynthesis	L3Base	-0.017298	8.5e-05	0.0608108	4.07057	0.812996	trans	8
3	224221229	3-224221229	GRMZM2G073351	PCR3	Chlorophyll Biosynthesis	L3Base	0.120345	9.57e-05	0.0608108	4.01927	0.46313	trans	8
4	16327630	4-16327630	GRMZM2G043453	CHLD1	Chlorophyll Biosynthesis	L3Base	0.0983358	9.82e-07	0.168919	6.00783	0.234962	trans	10
4	16327630	4-16327630	GRMZM2G026117	CF1	Porphyrin Biosynthesis	L3Base	0.629849	5.71e-06	0.168919	5.24351	0.535287	trans	10
4	16327630	4-16327630	GRMZM2G105644	GGH1	Chlorophyll Biosynthesis	L3Base	0.0275703	8.33e-06	0.168919	5.07913	0.716407	trans	10
4	16327630	4-16327630	GRMZM2G419806	OY1	Chlorophyll Biosynthesis	L3Base	0.111169	1.51e-05	0.168919	4.82034	0.653665	trans	10
4	16327630	4-16327630	GRMZM2G039396	PRPO1	Porphyrin Biosynthesis	L3Base	0.430964	1.65e-05	0.168919	4.7831	0.242935	trans	10
4	16327630	4-16327630	GRMZM2G116258	GSA1	Porphyrin Biosynthesis	L3Base	1.15652	1.92e-05	0.168919	4.71557	0.368104	trans	10
4	16327630	4-16327630	GRMZM2G073351	PCR3	Chlorophyll Biosynthesis	L3Base	0.07899	2.31e-05	0.168919	4.63653	0.46313	trans	10
4	16327630	4-16327630	AC213521.3_FG005	GTR2	Porphyrin Biosynthesis	L3Base	0.0038243	2.46e-05	0.168919	4.60971	0.585288	trans	10
4	16327630	4-16327630	GRMZM2G397247	ALAD1	Porphyrin Biosynthesis	L3Base	0.311942	3.59e-05	0.168919	4.44499	0.410558	trans	10
4	16327630	4-16327630	GRMZM2G010196	YCF54	Chlorophyll Biosynthesis	L3Base	0.245593	7.47e-05	0.168919	4.12656	0.702289	trans	10
4	25531769	4-25531769	GRMZM2G105644	GGH1	Chlorophyll Biosynthesis	L3Base	-0.0227413	2.59e-06	0.476351	5.58727	0.716407	trans	8
4	25531769	4-25531769	GRMZM2G043453	CHLD1	Chlorophyll Biosynthesis	L3Base	-0.0744872	5.14e-06	0.476351	5.28877	0.234962	trans	8
4	25531769	4-25531769	GRMZM2G464328	GUN4	Chlorophyll Biosynthesis	L3Base	-0.0555256	1.33e-05	0.476351	4.87553	0.487776	trans	8
4	25531769	4-25531769	GRMZM2G044074	LES22	Porphyrin Biosynthesis	L3Base	-0.0044675	2.54e-05	0.476351	4.59455	0.855092	trans	8
4	25531769	4-25531769	GRMZM2G177412	GTR1	Porphyrin Biosynthesis	L3Base	-0.0825966	6.67e-05	0.476351	4.17588	0.359073	trans	8
4	25531769	4-25531769	GRMZM2G010196	YCF54	Chlorophyll Biosynthesis	L3Base	-0.191129	7.84e-05	0.476351	4.10577	0.704175	trans	8
4	25531769	4-25531769	GRMZM2G419806	OY1	Chlorophyll Biosynthesis	L3Base	-0.0793347	8.58e-05	0.476351	4.06658	0.653665	trans	8
4	25531769	4-25531769	GRMZM2G397247	ALAD1	Porphyrin Biosynthesis	L3Base	-0.231621	9.28e-05	0.476351	4.03243	0.521669	trans	8
4	25623139	4-25623139	GRMZM2G464328	GUN4	Chlorophyll Biosynthesis	L3Base	-0.0674354	1.8e-06	0.260135	5.74366	0.487776	trans	9
4	25623139	4-25623139	GRMZM2G177412	GTR1	Porphyrin Biosynthesis	L3Base	-0.106572	4.39e-06	0.260135	5.35784	0.1443	trans	9
4	25623139	4-25623139	GRMZM2G081462	MPEC1	Chlorophyll Biosynthesis	L3Base	-0.0757029	4.45e-06	0.260135	5.35181	0.751365	trans	9
4	25623139	4-25623139	GRMZM2G138190	SGRL1	Chlorophyll Catabolism	L3Base	-0.272345	4.8e-06	0.260135	5.31846	0.183989	trans	9
4	25623139	4-25623139	GRMZM2G043453	CHLD1	Chlorophyll Biosynthesis	L3Base	-0.0805298	8.87e-06	0.260135	5.05202	0.234962	trans	9
4	25623139	4-25623139	GRMZM2G161673	MPMT1	Chlorophyll Biosynthesis	L3Base	-0.369575	1.12e-05	0.260135	4.94996	0.201252	trans	9
4	25623139	4-25623139	GRMZM2G101004	ELM2	Bilin Biosynthesis	L3Base	0.00998177	2.23e-05	0.260135	4.65174	0.812996	trans	9
4	25623139	4-25623139	GRMZM2G105644	GGH1	Chlorophyll Biosynthesis	L3Base	-0.0227947	2.46e-05	0.260135	4.60866	0.716407	trans	9
4	25623139	4-25623139	GRMZM2G026117	CF1	Porphyrin Biosynthesis	L3Base	-0.50785	5.03e-05	0.260135	4.29817	0.725271	trans	9
4	26307833	4-26307833	GRMZM2G138190	SGRL1	Chlorophyll Catabolism	L3Base	-0.317054	2.51e-06	0.148649	5.6007	0.106521	trans	11
4	26307833	4-26307833	GRMZM2G081462	MPEC1	Chlorophyll Biosynthesis	L3Base	-0.0985189	3.31e-06	0.148649	5.47973	0.679594	trans	11
4	26307833	4-26307833	GRMZM2G161673	MPMT1	Chlorophyll Biosynthesis	L3Base	-0.485726	4.36e-06	0.148649	5.36024	0.201252	trans	11
4	26307833	4-26307833	GRMZM2G397247	ALAD1	Porphyrin Biosynthesis	L3Base	-0.376262	5.15e-06	0.148649	5.28819	0.410558	trans	11
4	26307833	4-26307833	GRMZM2G177412	GTR1	Porphyrin Biosynthesis	L3Base	-0.111997	2.81e-05	0.148649	4.55168	0.275486	trans	11
4	26307833	4-26307833	GRMZM2G171390	PHAO1	Chlorophyll Biosynthesis	L3Base	-0.401865	2.82e-05	0.148649	4.5499	0.334336	trans	11
4	26307833	4-26307833	GRMZM2G043453	CHLD1	Chlorophyll Biosynthesis	L3Base	-0.09411	3.34e-05	0.148649	4.47645	0.356881	trans	11
4	26307833	4-26307833	GRMZM2G038487	CHAO2	Chlorophyll Biosynthesis	L3Base	-0.331196	4.39e-05	0.148649	4.35732	0.183027	trans	11
4	26307833	4-26307833	GRMZM2G073351	PCR3	Chlorophyll Biosynthesis	L3Base	-0.0769312	5.54e-05	0.148649	4.2564	0.46313	trans	11
4	26307833	4-26307833	GRMZM2G105644	GGH1	Chlorophyll Biosynthesis	L3Base	-0.0272069	6.56e-05	0.148649	4.18314	0.716407	trans	11
4	26307833	4-26307833	GRMZM2G101004	ELM2	Bilin Biosynthesis	L3Base	0.0115143	9.3e-05	0.148649	4.03139	0.812996	trans	11
4	26688534	4-26688534	GRMZM2G073351	PCR3	Chlorophyll Biosynthesis	L3Base	-0.0998518	3.51e-07	0.138514	6.45463	0.314882	trans	14
4	26688534	4-26688534	GRMZM2G397247	ALAD1	Porphyrin Biosynthesis	L3Base	-0.405537	9.51e-07	0.138514	6.02191	0.410558	trans	14
4	26688534	4-26688534	GRMZM2G043453	CHLD1	Chlorophyll Biosynthesis	L3Base	-0.107016	3.94e-06	0.138514	5.40418	0.234962	trans	14
4	26688534	4-26688534	GRMZM2G419806	OY1	Chlorophyll Biosynthesis	L3Base	-0.121818	1.75e-05	0.138514	4.75816	0.653665	trans	14
4	26688534	4-26688534	GRMZM2G161673	MPMT1	Chlorophyll Biosynthesis	L3Base	-0.441599	3.53e-05	0.138514	4.4527	0.204611	trans	14
4	26688534	4-26688534	GRMZM2G063048	DVR1	Chlorophyll Biosynthesis	L3Base	-0.853719	3.61e-05	0.138514	4.44238	0.637944	trans	14
4	26688534	4-26688534	GRMZM2G036455	PCR2	Chlorophyll Biosynthesis	L3Base	-0.0975689	4.04e-05	0.138514	4.39322	0.141536	trans	14
4	26688534	4-26688534	GRMZM2G162672	CHLG1	Chlorophyll Biosynthesis	L3Base	-1.61331	4.17e-05	0.138514	4.37992	0.638672	trans	14
4	26688534	4-26688534	GRMZM2G056686	HCAR1	Chlorophyll Biosynthesis	L3Base	-0.00361213	4.58e-05	0.138514	4.33933	0.0582326	trans	14
4	26688534	4-26688534	GRMZM2G464328	GUN4	Chlorophyll Biosynthesis	L3Base	-0.0671607	4.87e-05	0.138514	4.3128	0.507067	trans	14
4	26688534	4-26688534	GRMZM2G105644	GGH1	Chlorophyll Biosynthesis	L3Base	-0.0272595	6.99e-05	0.138514	4.15575	0.716407	trans	14
4	26688534	4-26688534	GRMZM2G101004	ELM2	Bilin Biosynthesis	L3Base	0.0118907	8.41e-05	0.138514	4.07504	0.812996	trans	14
4	26688534	4-26688534	GRMZM2G026117	CF1	Porphyrin Biosynthesis	L3Base	-0.631348	8.61e-05	0.138514	4.06501	0.725271	trans	14
4	26688534	4-26688534	GRMZM2G010196	YCF54	Chlorophyll Biosynthesis	L3Base	-0.275048	8.68e-05	0.138514	4.06127	0.704175	trans	14
4	26775200	4-26775200	GRMZM2G397247	ALAD1	Porphyrin Biosynthesis	L3Base	-0.321896	6.41e-06	0.209459	5.19303	0.410558	trans	10
4	26775200	4-26775200	GRMZM2G073351	PCR3	Chlorophyll Biosynthesis	L3Base	-0.0778413	6.49e-06	0.209459	5.1877	0.46313	trans	10
4	26775200	4-26775200	GRMZM2G419806	OY1	Chlorophyll Biosynthesis	L3Base	-0.108741	7.84e-06	0.209459	5.1058	0.653665	trans	10
4	26775200	4-26775200	GRMZM2G105644	GGH1	Chlorophyll Biosynthesis	L3Base	-0.0255125	1.39e-05	0.209459	4.85682	0.716407	trans	10
4	26775200	4-26775200	GRMZM2G161673	MPMT1	Chlorophyll Biosynthesis	L3Base	-0.38806	2.29e-05	0.209459	4.6401	0.201252	trans	10
4	26775200	4-26775200	GRMZM2G043453	CHLD1	Chlorophyll Biosynthesis	L3Base	-0.0841635	2.3e-05	0.209459	4.63918	0.313987	trans	10
4	26775200	4-26775200	GRMZM2G323024	CHLH1	Chlorophyll Biosynthesis	L3Base	-0.187509	3.28e-05	0.209459	4.48379	0.167245	trans	10
4	26775200	4-26775200	GRMZM2G010196	YCF54	Chlorophyll Biosynthesis	L3Base	-0.24911	3.3e-05	0.209459	4.48196	0.67386	trans	10
4	26775200	4-26775200	GRMZM2G044074	LES22	Porphyrin Biosynthesis	L3Base	-0.00510701	7.16e-05	0.209459	4.14513	0.855092	trans	10
4	26775200	4-26775200	GRMZM2G036455	PCR2	Chlorophyll Biosynthesis	L3Base	-0.0795125	9.24e-05	0.209459	4.03453	0.182895	trans	10
4	37846824	4-37846824	GRMZM2G464328	GUN4	Chlorophyll Biosynthesis	L3Base	0.0902941	3.73e-06	0.121622	5.42879	0.487776	trans	8
4	37846824	4-37846824	GRMZM2G116258	GSA1	Porphyrin Biosynthesis	L3Base	1.53521	7.97e-06	0.121622	5.09881	0.289305	trans	8
4	37846824	4-37846824	GRMZM2G419806	OY1	Chlorophyll Biosynthesis	L3Base	0.141271	1.01e-05	0.121622	4.99355	0.653665	trans	8
4	37846824	4-37846824	GRMZM2G063048	DVR1	Chlorophyll Biosynthesis	L3Base	0.945148	5.21e-05	0.121622	4.28283	0.637944	trans	8
4	37846824	4-37846824	GRMZM2G039396	PRPO1	Porphyrin Biosynthesis	L3Base	0.502347	5.86e-05	0.121622	4.23222	0.34372	trans	8
4	37846824	4-37846824	GRMZM2G026117	CF1	Porphyrin Biosynthesis	L3Base	0.720024	6.06e-05	0.121622	4.21786	0.725271	trans	8
4	37846824	4-37846824	GRMZM2G162672	CHLG1	Chlorophyll Biosynthesis	L3Base	1.76243	6.21e-05	0.121622	4.20678	0.668324	trans	8
4	37846824	4-37846824	GRMZM2G081462	MPEC1	Chlorophyll Biosynthesis	L3Base	0.093785	7.99e-05	0.121622	4.09735	0.777186	trans	8
4	38878286	4-38878286	GRMZM2G397247	ALAD1	Porphyrin Biosynthesis	L3Base	0.364423	2.53e-06	0.135135	5.59665	0.410558	trans	8
4	38878286	4-38878286	GRMZM2G010196	YCF54	Chlorophyll Biosynthesis	L3Base	0.290537	8e-06	0.135135	5.0969	0.67386	trans	8
4	38878286	4-38878286	GRMZM2G026117	CF1	Porphyrin Biosynthesis	L3Base	0.672572	9.91e-06	0.135135	5.00405	0.645533	trans	8
4	38878286	4-38878286	GRMZM2G419806	OY1	Chlorophyll Biosynthesis	L3Base	0.114579	1.52e-05	0.135135	4.8168	0.653665	trans	8
4	38878286	4-38878286	GRMZM2G162672	CHLG1	Chlorophyll Biosynthesis	L3Base	1.596	1.96e-05	0.135135	4.70836	0.638672	trans	8
4	38878286	4-38878286	GRMZM2G043453	CHLD1	Chlorophyll Biosynthesis	L3Base	0.0922641	3.07e-05	0.135135	4.51318	0.348575	trans	8
4	38878286	4-38878286	GRMZM2G044074	LES22	Porphyrin Biosynthesis	L3Base	0.00575309	3.82e-05	0.135135	4.41794	0.855092	trans	8
4	38878286	4-38878286	GRMZM2G081462	MPEC1	Chlorophyll Biosynthesis	L3Base	0.0823241	5.61e-05	0.135135	4.25111	0.777186	trans	8
4	40059334	4-40059334	GRMZM2G116258	GSA1	Porphyrin Biosynthesis	L3Base	-1.16181	1.5e-06	0.206081	5.82477	0.137687	trans	9
4	40059334	4-40059334	GRMZM2G026117	CF1	Porphyrin Biosynthesis	L3Base	-0.611224	2.7e-06	0.206081	5.56843	0.510167	trans	9
4	40059334	4-40059334	GRMZM2G161673	MPMT1	Chlorophyll Biosynthesis	L3Base	-0.411342	2.95e-06	0.206081	5.53005	0.201252	trans	9
4	40059334	4-40059334	GRMZM2G162672	CHLG1	Chlorophyll Biosynthesis	L3Base	-1.49286	2.95e-06	0.206081	5.53019	0.638672	trans	9
4	40059334	4-40059334	GRMZM2G039396	PRPO1	Porphyrin Biosynthesis	L3Base	-0.419591	4.21e-06	0.206081	5.37604	0.121351	trans	9
4	40059334	4-40059334	GRMZM2G010196	YCF54	Chlorophyll Biosynthesis	L3Base	-0.246697	8.64e-06	0.206081	5.06371	0.67386	trans	9
4	40059334	4-40059334	GRMZM2G043453	CHLD1	Chlorophyll Biosynthesis	L3Base	-0.0780574	3.94e-05	0.206081	4.40468	0.394428	trans	9
4	40059334	4-40059334	GRMZM2G419806	OY1	Chlorophyll Biosynthesis	L3Base	-0.0952542	5.19e-05	0.206081	4.28514	0.653665	trans	9
4	40059334	4-40059334	GRMZM2G081462	MPEC1	Chlorophyll Biosynthesis	L3Base	-0.0682462	9.01e-05	0.206081	4.04551	0.777186	trans	9
4	56053352	4-56053352	GRMZM2G063048	DVR1	Chlorophyll Biosynthesis	L3Base	1.38787	4.02e-06	0.0574324	5.39583	0.318113	trans	8
4	56053352	4-56053352	GRMZM2G116258	GSA1	Porphyrin Biosynthesis	L3Base	1.89874	1.87e-05	0.0574324	4.72756	0.367347	trans	8
4	56053352	4-56053352	GRMZM2G458824	RCCR1	Chlorophyll Catabolism	L3Base	0.856069	2.69e-05	0.0574324	4.57038	0.131943	trans	8
4	56053352	4-56053352	GRMZM2G043453	CHLD1	Chlorophyll Biosynthesis	L3Base	0.142258	3.83e-05	0.0574324	4.41715	0.388101	trans	8
4	56053352	4-56053352	GRMZM2G397247	ALAD1	Porphyrin Biosynthesis	L3Base	0.490985	5.67e-05	0.0574324	4.24622	0.450121	trans	8
4	56053352	4-56053352	GRMZM2G026117	CF1	Porphyrin Biosynthesis	L3Base	0.953571	6.35e-05	0.0574324	4.1969	0.725271	trans	8
4	56053352	4-56053352	GRMZM2G161673	MPMT1	Chlorophyll Biosynthesis	L3Base	0.623932	6.58e-05	0.0574324	4.18187	0.247316	trans	8
4	56053352	4-56053352	GRMZM2G073351	PCR3	Chlorophyll Biosynthesis	L3Base	0.126703	6.72e-05	0.0574324	4.1725	0.46313	trans	8
4	74685180	4-74685180	GRMZM2G419806	OY1	Chlorophyll Biosynthesis	L3Base	0.128854	9.76e-08	0.206081	7.01045	0.653665	trans	8
4	74685180	4-74685180	GRMZM2G010196	YCF54	Chlorophyll Biosynthesis	L3Base	0.269657	6.55e-06	0.206081	5.1838	0.67386	trans	8
4	74685180	4-74685180	GRMZM2G026117	CF1	Porphyrin Biosynthesis	L3Base	0.627053	8.06e-06	0.206081	5.09349	0.619689	trans	8
4	74685180	4-74685180	GRMZM2G116258	GSA1	Porphyrin Biosynthesis	L3Base	1.14704	1.25e-05	0.206081	4.90432	0.312586	trans	8
4	74685180	4-74685180	GRMZM2G397247	ALAD1	Porphyrin Biosynthesis	L3Base	0.308429	1.64e-05	0.206081	4.78397	0.410558	trans	8
4	74685180	4-74685180	GRMZM2G044074	LES22	Porphyrin Biosynthesis	L3Base	0.00522179	5e-05	0.206081	4.30143	0.855092	trans	8
4	74685180	4-74685180	GRMZM2G073351	PCR3	Chlorophyll Biosynthesis	L3Base	0.0686081	8.54e-05	0.206081	4.06841	0.46313	trans	8
4	74685180	4-74685180	GRMZM2G464328	GUN4	Chlorophyll Biosynthesis	L3Base	0.0582952	9.32e-05	0.206081	4.03042	0.550783	trans	8
4	79337266	4-79337266	GRMZM2G116258	GSA1	Porphyrin Biosynthesis	L3Base	-1.30762	8.34e-06	0.14527	5.07861	0.289305	trans	8
4	79337266	4-79337266	GRMZM2G026117	CF1	Porphyrin Biosynthesis	L3Base	-0.671596	1.86e-05	0.14527	4.72939	0.725271	trans	8
4	79337266	4-79337266	GRMZM2G058261	PRPO4	Porphyrin Biosynthesis	L3Base	-0.170849	1.94e-05	0.14527	4.71163	0.39481	trans	8
4	79337266	4-79337266	GRMZM2G161673	MPMT1	Chlorophyll Biosynthesis	L3Base	-0.442105	2.03e-05	0.14527	4.69243	0.201252	trans	8
4	79337266	4-79337266	GRMZM2G081462	MPEC1	Chlorophyll Biosynthesis	L3Base	-0.0885472	2.43e-05	0.14527	4.61509	0.777186	trans	8
4	79337266	4-79337266	GRMZM2G397247	ALAD1	Porphyrin Biosynthesis	L3Base	-0.336619	3.26e-05	0.14527	4.48706	0.410558	trans	8
4	79337266	4-79337266	GRMZM2G162672	CHLG1	Chlorophyll Biosynthesis	L3Base	-1.58773	3.81e-05	0.14527	4.4186	0.638672	trans	8
4	79337266	4-79337266	GRMZM2G043453	CHLD1	Chlorophyll Biosynthesis	L3Base	-0.0937995	3.92e-05	0.14527	4.40665	0.394277	trans	8
4	82270525	4-82270525	GRMZM2G161673	MPMT1	Chlorophyll Biosynthesis	L3Base	0.376479	1.94e-07	0.449324	6.71197	0.0618884	trans	9
4	82270525	4-82270525	GRMZM2G056686	HCAR1	Chlorophyll Biosynthesis	L3Base	0.00293972	1.04e-06	0.449324	5.98104	0.00678253	trans	9
4	82270525	4-82270525	GRMZM2G081462	MPEC1	Chlorophyll Biosynthesis	L3Base	0.0678254	3.91e-06	0.449324	5.40779	0.718238	trans	9
4	82270525	4-82270525	GRMZM2G116258	GSA1	Porphyrin Biosynthesis	L3Base	0.920591	8.35e-06	0.449324	5.07816	0.289305	trans	9
4	82270525	4-82270525	GRMZM2G177412	GTR1	Porphyrin Biosynthesis	L3Base	0.0845624	1.32e-05	0.449324	4.87822	0.23423	trans	9
4	82270525	4-82270525	GRMZM2G043453	CHLD1	Chlorophyll Biosynthesis	L3Base	0.0693544	1.8e-05	0.449324	4.74449	0.279115	trans	9
4	82270525	4-82270525	GRMZM2G162672	CHLG1	Chlorophyll Biosynthesis	L3Base	1.14687	2.76e-05	0.449324	4.55876	0.638672	trans	9
4	82270525	4-82270525	GRMZM2G364901	PRPO2	Porphyrin Biosynthesis	L3Base	0.00096754	4.92e-05	0.449324	4.30832	0.269913	trans	9
4	82270525	4-82270525	GRMZM2G026117	CF1	Porphyrin Biosynthesis	L3Base	0.427317	9.49e-05	0.449324	4.02261	0.725271	trans	9
4	138832939	4-138832939	AC209626.2_FG013	LES28	Porphyrin Biosynthesis	L3Base	0.529555	7.12e-06	0.0574324	5.14725	0.163472	trans	9
4	138832939	4-138832939	GRMZM2G105644	GGH1	Chlorophyll Biosynthesis	L3Base	0.048699	9.5e-06	0.0574324	5.02211	0.716407	trans	9
4	138832939	4-138832939	GRMZM2G010196	YCF54	Chlorophyll Biosynthesis	L3Base	0.468476	3.29e-05	0.0574324	4.48341	0.67386	trans	9
4	138832939	4-138832939	AC213521.3_FG005	GTR2	Porphyrin Biosynthesis	L3Base	0.00699205	4.1e-05	0.0574324	4.38683	0.585288	trans	9
4	138832939	4-138832939	GRMZM2G419806	OY1	Chlorophyll Biosynthesis	L3Base	0.186562	4.55e-05	0.0574324	4.34158	0.653665	trans	9
4	138832939	4-138832939	GRMZM2G464328	GUN4	Chlorophyll Biosynthesis	L3Base	0.123323	5.08e-05	0.0574324	4.29437	0.507067	trans	9
4	138832939	4-138832939	GRMZM2G026117	CF1	Porphyrin Biosynthesis	L3Base	1.0668	6.6e-05	0.0574324	4.1803	0.725271	trans	9
4	138832939	4-138832939	GRMZM2G116258	GSA1	Porphyrin Biosynthesis	L3Base	1.94648	7.99e-05	0.0574324	4.09742	0.472965	trans	9
4	138832939	4-138832939	GRMZM2G043453	CHLD1	Chlorophyll Biosynthesis	L3Base	0.152173	8.76e-05	0.0574324	4.05734	0.606076	trans	9
4	141617420	4-141617420	GRMZM2G162672	CHLG1	Chlorophyll Biosynthesis	L3Base	-2.13759	6.8e-06	0.0709459	5.16752	0.638672	trans	8
4	141617420	4-141617420	GRMZM2G043453	CHLD1	Chlorophyll Biosynthesis	L3Base	-0.125705	7.77e-06	0.0709459	5.10961	0.234962	trans	8
4	141617420	4-141617420	GRMZM2G026117	CF1	Porphyrin Biosynthesis	L3Base	-0.818842	2.49e-05	0.0709459	4.60374	0.725271	trans	8
4	141617420	4-141617420	GRMZM2G081462	MPEC1	Chlorophyll Biosynthesis	L3Base	-0.10813	2.52e-05	0.0709459	4.59794	0.777186	trans	8
4	141617420	4-141617420	GRMZM2G161673	MPMT1	Chlorophyll Biosynthesis	L3Base	-0.523298	2.93e-05	0.0709459	4.53302	0.204611	trans	8
4	141617420	4-141617420	GRMZM2G101004	ELM2	Bilin Biosynthesis	L3Base	0.0145463	7.04e-05	0.0709459	4.15216	0.812996	trans	8
4	141617420	4-141617420	GRMZM2G177412	GTR1	Porphyrin Biosynthesis	L3Base	-0.143636	9.04e-05	0.0709459	4.04399	0.395799	trans	8
4	141617420	4-141617420	GRMZM2G116258	GSA1	Porphyrin Biosynthesis	L3Base	-1.40149	9.51e-05	0.0709459	4.02167	0.479145	trans	8
4	151132321	4-151132321	GRMZM2G044074	LES22	Porphyrin Biosynthesis	L3Base	0.00478504	1.17e-05	0.405405	4.93003	0.855092	trans	8
4	151132321	4-151132321	GRMZM2G419806	OY1	Chlorophyll Biosynthesis	L3Base	0.0859985	3.51e-05	0.405405	4.4548	0.653665	trans	8
4	151132321	4-151132321	GRMZM2G058261	PRPO4	Porphyrin Biosynthesis	L3Base	0.123799	5.47e-05	0.405405	4.26188	0.39481	trans	8
4	151132321	4-151132321	GRMZM2G464328	GUN4	Chlorophyll Biosynthesis	L3Base	0.0512548	5.61e-05	0.405405	4.25079	0.512133	trans	8
4	151132321	4-151132321	GRMZM2G010196	YCF54	Chlorophyll Biosynthesis	L3Base	0.20345	5.75e-05	0.405405	4.24066	0.678847	trans	8
4	151132321	4-151132321	GRMZM2G105644	GGH1	Chlorophyll Biosynthesis	L3Base	0.0199982	6.71e-05	0.405405	4.17357	0.716407	trans	8
4	151132321	4-151132321	GRMZM2G026117	CF1	Porphyrin Biosynthesis	L3Base	0.466783	6.86e-05	0.405405	4.16342	0.725271	trans	8
4	151132321	4-151132321	AC213521.3_FG005	GTR2	Porphyrin Biosynthesis	L3Base	0.00279532	8.94e-05	0.405405	4.04857	0.585288	trans	8
4	155161973	4-155161973	GRMZM2G116258	GSA1	Porphyrin Biosynthesis	L3Base	1.3595	1.38e-06	0.209459	5.85974	0.13055	trans	12
4	155161973	4-155161973	GRMZM2G026117	CF1	Porphyrin Biosynthesis	L3Base	0.640577	6.43e-06	0.209459	5.19157	0.561456	trans	12
4	155161973	4-155161973	GRMZM2G397247	ALAD1	Porphyrin Biosynthesis	L3Base	0.345981	7.07e-06	0.209459	5.15051	0.410558	trans	12
4	155161973	4-155161973	GRMZM2G419806	OY1	Chlorophyll Biosynthesis	L3Base	0.116531	9.19e-06	0.209459	5.03647	0.653665	trans	12
4	155161973	4-155161973	GRMZM2G043453	CHLD1	Chlorophyll Biosynthesis	L3Base	0.0929049	1.79e-05	0.209459	4.74775	0.277929	trans	12
4	155161973	4-155161973	GRMZM2G039396	PRPO1	Porphyrin Biosynthesis	L3Base	0.437541	1.94e-05	0.209459	4.71217	0.264357	trans	12
4	155161973	4-155161973	GRMZM2G010196	YCF54	Chlorophyll Biosynthesis	L3Base	0.266311	2.63e-05	0.209459	4.58049	0.67386	trans	12
4	155161973	4-155161973	GRMZM2G464328	GUN4	Chlorophyll Biosynthesis	L3Base	0.0626792	3.23e-05	0.209459	4.49073	0.507067	trans	12
4	155161973	4-155161973	GRMZM2G063048	DVR1	Chlorophyll Biosynthesis	L3Base	0.795412	3.32e-05	0.209459	4.47903	0.637944	trans	12
4	155161973	4-155161973	GRMZM2G161673	MPMT1	Chlorophyll Biosynthesis	L3Base	0.41023	3.42e-05	0.209459	4.46546	0.204611	trans	12
4	155161973	4-155161973	GRMZM2G044074	LES22	Porphyrin Biosynthesis	L3Base	0.00545893	8.48e-05	0.209459	4.0715	0.855092	trans	12
4	155161973	4-155161973	GRMZM2G105644	GGH1	Chlorophyll Biosynthesis	L3Base	0.0247937	9.73e-05	0.209459	4.01208	0.716407	trans	12
4	185183011	4-185183011	GRMZM2G039396	PRPO1	Porphyrin Biosynthesis	L3Base	-0.468195	1.01e-06	0.165541	5.99408	0.0412975	trans	11
4	185183011	4-185183011	GRMZM2G044074	LES22	Porphyrin Biosynthesis	L3Base	-0.00623782	1.48e-06	0.165541	5.8287	0.855092	trans	11
4	185183011	4-185183011	GRMZM2G026117	CF1	Porphyrin Biosynthesis	L3Base	-0.683289	1.97e-06	0.165541	5.70622	0.510167	trans	11
4	185183011	4-185183011	GRMZM2G161673	MPMT1	Chlorophyll Biosynthesis	L3Base	-0.415032	7.79e-06	0.165541	5.10856	0.201252	trans	11
4	185183011	4-185183011	GRMZM2G116258	GSA1	Porphyrin Biosynthesis	L3Base	-1.15805	1.39e-05	0.165541	4.85852	0.329244	trans	11
4	185183011	4-185183011	GRMZM2G419806	OY1	Chlorophyll Biosynthesis	L3Base	-0.105894	1.86e-05	0.165541	4.73083	0.653665	trans	11
4	185183011	4-185183011	GRMZM2G397247	ALAD1	Porphyrin Biosynthesis	L3Base	-0.295333	4.84e-05	0.165541	4.31531	0.424502	trans	11
4	185183011	4-185183011	GRMZM2G162672	CHLG1	Chlorophyll Biosynthesis	L3Base	-1.43879	4.87e-05	0.165541	4.31282	0.638672	trans	11
4	185183011	4-185183011	GRMZM2G073351	PCR3	Chlorophyll Biosynthesis	L3Base	-0.0757251	6.18e-05	0.165541	4.20895	0.46313	trans	11
4	185183011	4-185183011	GRMZM2G010196	YCF54	Chlorophyll Biosynthesis	L3Base	-0.243417	6.71e-05	0.165541	4.17318	0.693274	trans	11
4	185183011	4-185183011	GRMZM2G084958	PCR1	Chlorophyll Biosynthesis	L3Base	-0.342185	8.4e-05	0.165541	4.07596	0.701528	trans	11
4	186835356	4-186835356	GRMZM2G419806	OY1	Chlorophyll Biosynthesis	L3Base	0.172714	2.37e-07	0.0912162	6.62585	0.653665	trans	8
4	186835356	4-186835356	GRMZM2G010196	YCF54	Chlorophyll Biosynthesis	L3Base	0.404732	9.93e-07	0.0912162	6.00314	0.535976	trans	8
4	186835356	4-186835356	AC213521.3_FG005	GTR2	Porphyrin Biosynthesis	L3Base	0.00592486	2.42e-06	0.0912162	5.61649	0.432301	trans	8
4	186835356	4-186835356	GRMZM2G397247	ALAD1	Porphyrin Biosynthesis	L3Base	0.449103	5.25e-06	0.0912162	5.27975	0.410558	trans	8
4	186835356	4-186835356	GRMZM2G044074	LES22	Porphyrin Biosynthesis	L3Base	0.0078795	8.66e-06	0.0912162	5.06265	0.855092	trans	8
4	186835356	4-186835356	GRMZM2G063048	DVR1	Chlorophyll Biosynthesis	L3Base	1.06738	1.33e-05	0.0912162	4.87765	0.613047	trans	8
4	186835356	4-186835356	GRMZM2G026117	CF1	Porphyrin Biosynthesis	L3Base	0.828103	2.19e-05	0.0912162	4.6598	0.725271	trans	8
4	186835356	4-186835356	GRMZM2G073351	PCR3	Chlorophyll Biosynthesis	L3Base	0.102688	8.67e-05	0.0912162	4.06194	0.46313	trans	8
4	188125084	4-188125084	GRMZM2G073351	PCR3	Chlorophyll Biosynthesis	L3Base	-0.1197	2.41e-06	0.0777027	5.61842	0.46313	trans	8
4	188125084	4-188125084	GRMZM2G105644	GGH1	Chlorophyll Biosynthesis	L3Base	-0.036488	2.92e-06	0.0777027	5.53438	0.716407	trans	8
4	188125084	4-188125084	GRMZM2G010196	YCF54	Chlorophyll Biosynthesis	L3Base	-0.372101	3.04e-06	0.0777027	5.51653	0.67386	trans	8
4	188125084	4-188125084	GRMZM2G026117	CF1	Porphyrin Biosynthesis	L3Base	-0.836284	9.86e-06	0.0777027	5.00626	0.645533	trans	8
4	188125084	4-188125084	GRMZM2G177412	GTR1	Porphyrin Biosynthesis	L3Base	-0.154036	1.63e-05	0.0777027	4.78793	0.256028	trans	8
4	188125084	4-188125084	GRMZM2G039396	PRPO1	Porphyrin Biosynthesis	L3Base	-0.525401	3.32e-05	0.0777027	4.4791	0.306129	trans	8
4	188125084	4-188125084	AC213521.3_FG005	GTR2	Porphyrin Biosynthesis	L3Base	-0.00503843	4.85e-05	0.0777027	4.31422	0.585288	trans	8
4	188125084	4-188125084	GRMZM2G419806	OY1	Chlorophyll Biosynthesis	L3Base	-0.127539	9.04e-05	0.0777027	4.0437	0.653665	trans	8
4	188635738	4-188635738	GRMZM2G073351	PCR3	Chlorophyll Biosynthesis	L3Base	-0.171646	1.15e-08	0.0574324	7.93886	0.193764	trans	11
4	188635738	4-188635738	GRMZM2G116258	GSA1	Porphyrin Biosynthesis	L3Base	-2.16184	2.13e-07	0.0574324	6.67219	0.0348414	trans	11
4	188635738	4-188635738	GRMZM2G084958	PCR1	Chlorophyll Biosynthesis	L3Base	-0.704629	4.04e-07	0.0574324	6.39328	0.333392	trans	11
4	188635738	4-188635738	GRMZM2G038487	CHAO2	Chlorophyll Biosynthesis	L3Base	-0.539557	1.27e-06	0.0574324	5.89754	0.0153764	trans	11
4	188635738	4-188635738	GRMZM2G010196	YCF54	Chlorophyll Biosynthesis	L3Base	-0.450161	2.42e-06	0.0574324	5.61679	0.67386	trans	11
4	188635738	4-188635738	GRMZM2G026117	CF1	Porphyrin Biosynthesis	L3Base	-1.01603	7.26e-06	0.0574324	5.13882	0.598992	trans	11
4	188635738	4-188635738	GRMZM2G177412	GTR1	Porphyrin Biosynthesis	L3Base	-0.187535	1.14e-05	0.0574324	4.94216	0.220447	trans	11
4	188635738	4-188635738	GRMZM2G419806	OY1	Chlorophyll Biosynthesis	L3Base	-0.170746	1.18e-05	0.0574324	4.9266	0.653665	trans	11
4	188635738	4-188635738	GRMZM2G081462	MPEC1	Chlorophyll Biosynthesis	L3Base	-0.126542	2.47e-05	0.0574324	4.60697	0.777186	trans	11
4	188635738	4-188635738	AC213521.3_FG005	GTR2	Porphyrin Biosynthesis	L3Base	-0.00621553	2.68e-05	0.0574324	4.57176	0.585288	trans	11
4	188635738	4-188635738	GRMZM2G464328	GUN4	Chlorophyll Biosynthesis	L3Base	-0.104338	8.09e-05	0.0574324	4.09226	0.538865	trans	11
4	199024401	4-199024401	GRMZM2G058261	PRPO4	Porphyrin Biosynthesis	L3Base	-0.281992	2.24e-06	0.0574324	5.6505	0.39481	trans	8
4	199024401	4-199024401	GRMZM2G419806	OY1	Chlorophyll Biosynthesis	L3Base	-0.169537	3.59e-06	0.0574324	5.44486	0.653665	trans	8
4	199024401	4-199024401	GRMZM2G010196	YCF54	Chlorophyll Biosynthesis	L3Base	-0.415495	3.82e-06	0.0574324	5.4177	0.67386	trans	8
4	199024401	4-199024401	GRMZM2G162672	CHLG1	Chlorophyll Biosynthesis	L3Base	-2.38491	4.93e-06	0.0574324	5.30746	0.638672	trans	8
4	199024401	4-199024401	GRMZM2G138190	SGRL1	Chlorophyll Catabolism	L3Base	-0.456857	1.19e-05	0.0574324	4.92371	0.340978	trans	8
4	199024401	4-199024401	GRMZM2G039396	PRPO1	Porphyrin Biosynthesis	L3Base	-0.58184	4.8e-05	0.0574324	4.31855	0.32448	trans	8
4	199024401	4-199024401	GRMZM2G116258	GSA1	Porphyrin Biosynthesis	L3Base	-1.56571	7.33e-05	0.0574324	4.13465	0.460191	trans	8
4	199024401	4-199024401	GRMZM2G044074	LES22	Porphyrin Biosynthesis	L3Base	-0.00762672	8.27e-05	0.0574324	4.08251	0.855092	trans	8
4	202797923	4-202797923	GRMZM2G039396	PRPO1	Porphyrin Biosynthesis	L3Base	0.414209	1.52e-07	0.283784	6.81771	0.0105572	trans	8
4	202797923	4-202797923	GRMZM2G161673	MPMT1	Chlorophyll Biosynthesis	L3Base	0.370799	1.25e-06	0.283784	5.90355	0.173605	trans	8
4	202797923	4-202797923	GRMZM2G116258	GSA1	Porphyrin Biosynthesis	L3Base	1.01711	3.63e-06	0.283784	5.44019	0.216437	trans	8
4	202797923	4-202797923	GRMZM2G397247	ALAD1	Porphyrin Biosynthesis	L3Base	0.265859	9.09e-06	0.283784	5.04149	0.410558	trans	8
4	202797923	4-202797923	GRMZM2G419806	OY1	Chlorophyll Biosynthesis	L3Base	0.0890032	1.33e-05	0.283784	4.87538	0.653665	trans	8
4	202797923	4-202797923	GRMZM2G464328	GUN4	Chlorophyll Biosynthesis	L3Base	0.0530902	5.91e-05	0.283784	4.22852	0.520913	trans	8
4	202797923	4-202797923	GRMZM2G081462	MPEC1	Chlorophyll Biosynthesis	L3Base	0.0634104	6.12e-05	0.283784	4.21357	0.777186	trans	8
4	202797923	4-202797923	GRMZM2G063048	DVR1	Chlorophyll Biosynthesis	L3Base	0.582341	9.57e-05	0.283784	4.01895	0.637944	trans	8
4	233236180	4-233236180	GRMZM2G039396	PRPO1	Porphyrin Biosynthesis	L3Base	-0.636947	2.52e-06	0.0743243	5.59814	0.0836272	trans	11
4	233236180	4-233236180	GRMZM2G073351	PCR3	Chlorophyll Biosynthesis	L3Base	-0.119631	6.98e-06	0.0743243	5.15637	0.46313	trans	11
4	233236180	4-233236180	GRMZM2G010196	YCF54	Chlorophyll Biosynthesis	L3Base	-0.371066	1.41e-05	0.0743243	4.85007	0.67386	trans	11
4	233236180	4-233236180	GRMZM2G105644	GGH1	Chlorophyll Biosynthesis	L3Base	-0.0346663	3.87e-05	0.0743243	4.41281	0.716407	trans	11
4	233236180	4-233236180	GRMZM2G101004	ELM2	Bilin Biosynthesis	L3Base	0.0152791	4.67e-05	0.0743243	4.33068	0.812996	trans	11
4	233236180	4-233236180	GRMZM2G419806	OY1	Chlorophyll Biosynthesis	L3Base	-0.142118	4.79e-05	0.0743243	4.31934	0.653665	trans	11
4	233236180	4-233236180	GRMZM2G397247	ALAD1	Porphyrin Biosynthesis	L3Base	-0.415927	4.99e-05	0.0743243	4.30164	0.43154	trans	11
4	233236180	4-233236180	GRMZM2G464328	GUN4	Chlorophyll Biosynthesis	L3Base	-0.0931506	5.57e-05	0.0743243	4.25452	0.509498	trans	11
4	233236180	4-233236180	GRMZM2G161673	MPMT1	Chlorophyll Biosynthesis	L3Base	-0.527983	5.91e-05	0.0743243	4.22814	0.244179	trans	11
4	233236180	4-233236180	GRMZM2G084958	PCR1	Chlorophyll Biosynthesis	L3Base	-0.491812	6.05e-05	0.0743243	4.21852	0.701528	trans	11
4	233236180	4-233236180	GRMZM2G116258	GSA1	Porphyrin Biosynthesis	L3Base	-1.47691	7.98e-05	0.0743243	4.09825	0.472886	trans	11
5	8353044	5-8353044	GRMZM2G161673	MPMT1	Chlorophyll Biosynthesis	L3Base	0.471923	8.09e-07	0.158784	6.09221	0.148424	trans	9
5	8353044	5-8353044	GRMZM2G041159	CF1L1	Porphyrin Biosynthesis	L3Base	0.274198	5.57e-06	0.158784	5.25407	0.603513	trans	9
5	8353044	5-8353044	GRMZM2G026117	CF1	Porphyrin Biosynthesis	L3Base	0.597155	2.3e-05	0.158784	4.63913	0.725271	trans	9
5	8353044	5-8353044	AC213521.3_FG005	GTR2	Porphyrin Biosynthesis	L3Base	0.0037916	2.46e-05	0.158784	4.6097	0.585288	trans	9
5	8353044	5-8353044	GRMZM2G081462	MPEC1	Chlorophyll Biosynthesis	L3Base	0.0798051	4.07e-05	0.158784	4.3899	0.777186	trans	9
5	8353044	5-8353044	GRMZM2G063048	DVR1	Chlorophyll Biosynthesis	L3Base	0.760489	4.59e-05	0.158784	4.33857	0.637944	trans	9
5	8353044	5-8353044	GRMZM2G323024	CHLH1	Chlorophyll Biosynthesis	L3Base	0.189617	6.53e-05	0.158784	4.18496	0.207885	trans	9
5	8353044	5-8353044	GRMZM2G458824	RCCR1	Chlorophyll Catabolism	L3Base	0.477169	6.53e-05	0.158784	4.18505	0.156275	trans	9
5	8353044	5-8353044	GRMZM2G043453	CHLD1	Chlorophyll Biosynthesis	L3Base	0.0816365	9.66e-05	0.158784	4.01484	0.631759	trans	9
5	20908426	5-20908426	GRMZM2G162672	CHLG1	Chlorophyll Biosynthesis	L3Base	-3.1358	7.76e-07	0.0506757	6.11032	0.638672	trans	9
5	20908426	5-20908426	GRMZM2G116258	GSA1	Porphyrin Biosynthesis	L3Base	-2.27433	1.98e-06	0.0506757	5.70385	0.168299	trans	9
5	20908426	5-20908426	GRMZM2G026117	CF1	Porphyrin Biosynthesis	L3Base	-1.14963	9.89e-06	0.0506757	5.00473	0.645533	trans	9
5	20908426	5-20908426	GRMZM2G043453	CHLD1	Chlorophyll Biosynthesis	L3Base	-0.164312	1.34e-05	0.0506757	4.87211	0.260138	trans	9
5	20908426	5-20908426	GRMZM2G161673	MPMT1	Chlorophyll Biosynthesis	L3Base	-0.724623	1.77e-05	0.0506757	4.7509	0.201252	trans	9
5	20908426	5-20908426	GRMZM2G105644	GGH1	Chlorophyll Biosynthesis	L3Base	-0.0451816	3.07e-05	0.0506757	4.5133	0.716407	trans	9
5	20908426	5-20908426	GRMZM2G397247	ALAD1	Porphyrin Biosynthesis	L3Base	-0.531014	5.78e-05	0.0506757	4.23777	0.451501	trans	9
5	20908426	5-20908426	GRMZM2G101004	ELM2	Bilin Biosynthesis	L3Base	0.0196981	5.97e-05	0.0506757	4.22427	0.812996	trans	9
5	20908426	5-20908426	GRMZM2G081462	MPEC1	Chlorophyll Biosynthesis	L3Base	-0.1371	7.08e-05	0.0506757	4.15005	0.777186	trans	9
5	27986856	5-27986856	GRMZM2G116258	GSA1	Porphyrin Biosynthesis	L3Base	-1.62446	1.79e-07	0.118243	6.74681	0.0314988	trans	8
5	27986856	5-27986856	GRMZM2G026117	CF1	Porphyrin Biosynthesis	L3Base	-0.799981	2.38e-06	0.118243	5.62321	0.510167	trans	8
5	27986856	5-27986856	GRMZM2G010196	YCF54	Chlorophyll Biosynthesis	L3Base	-0.308501	1.77e-05	0.118243	4.75194	0.67386	trans	8
5	27986856	5-27986856	GRMZM2G419806	OY1	Chlorophyll Biosynthesis	L3Base	-0.124863	1.86e-05	0.118243	4.72962	0.653665	trans	8
5	27986856	5-27986856	GRMZM2G004222	HO6	Bilin Biosynthesis	L3Base	-0.0225699	2.15e-05	0.118243	4.66704	0.0968521	trans	8
5	27986856	5-27986856	GRMZM2G038487	CHAO2	Chlorophyll Biosynthesis	L3Base	-0.336659	5.97e-05	0.118243	4.22389	0.212984	trans	8
5	27986856	5-27986856	GRMZM2G073351	PCR3	Chlorophyll Biosynthesis	L3Base	-0.0909842	7.72e-05	0.118243	4.11263	0.46313	trans	8
5	27986856	5-27986856	GRMZM2G041159	CF1L1	Porphyrin Biosynthesis	L3Base	-0.277306	8.52e-05	0.118243	4.06935	0.690695	trans	8
5	27987740	5-27987740	GRMZM2G116258	GSA1	Porphyrin Biosynthesis	L3Base	-1.68837	8.1e-08	0.118243	7.0916	0.030034	trans	11
5	27987740	5-27987740	GRMZM2G026117	CF1	Porphyrin Biosynthesis	L3Base	-0.797037	3.52e-06	0.118243	5.45365	0.510167	trans	11
5	27987740	5-27987740	GRMZM2G004222	HO6	Bilin Biosynthesis	L3Base	-0.0241665	6.43e-06	0.118243	5.19212	0.0530353	trans	11
5	27987740	5-27987740	GRMZM2G397247	ALAD1	Porphyrin Biosynthesis	L3Base	-0.374942	1.51e-05	0.118243	4.81991	0.410558	trans	11
5	27987740	5-27987740	GRMZM2G419806	OY1	Chlorophyll Biosynthesis	L3Base	-0.126125	1.98e-05	0.118243	4.70306	0.653665	trans	11
5	27987740	5-27987740	GRMZM2G058261	PRPO4	Porphyrin Biosynthesis	L3Base	-0.2013	3.08e-05	0.118243	4.51182	0.39481	trans	11
5	27987740	5-27987740	GRMZM2G010196	YCF54	Chlorophyll Biosynthesis	L3Base	-0.303539	3.11e-05	0.118243	4.50713	0.67386	trans	11
5	27987740	5-27987740	GRMZM2G043453	CHLD1	Chlorophyll Biosynthesis	L3Base	-0.103567	3.5e-05	0.118243	4.45532	0.365044	trans	11
5	27987740	5-27987740	GRMZM2G073351	PCR3	Chlorophyll Biosynthesis	L3Base	-0.0938386	5.4e-05	0.118243	4.26749	0.46313	trans	11
5	27987740	5-27987740	GRMZM2G161673	MPMT1	Chlorophyll Biosynthesis	L3Base	-0.448448	5.62e-05	0.118243	4.24988	0.238073	trans	11
5	27987740	5-27987740	GRMZM6G815941	SHFC1	Siroheme Biosynthesis	L3Base	-0.410522	7.11e-05	0.118243	4.14803	0.243016	trans	11
5	27987857	5-27987857	GRMZM2G116258	GSA1	Porphyrin Biosynthesis	L3Base	-1.68837	8.1e-08	0.118243	7.0916	0.030034	trans	11
5	27987857	5-27987857	GRMZM2G026117	CF1	Porphyrin Biosynthesis	L3Base	-0.797037	3.52e-06	0.118243	5.45365	0.510167	trans	11
5	27987857	5-27987857	GRMZM2G004222	HO6	Bilin Biosynthesis	L3Base	-0.0241665	6.43e-06	0.118243	5.19212	0.0530353	trans	11
5	27987857	5-27987857	GRMZM2G397247	ALAD1	Porphyrin Biosynthesis	L3Base	-0.374942	1.51e-05	0.118243	4.81991	0.410558	trans	11
5	27987857	5-27987857	GRMZM2G419806	OY1	Chlorophyll Biosynthesis	L3Base	-0.126125	1.98e-05	0.118243	4.70306	0.653665	trans	11
5	27987857	5-27987857	GRMZM2G058261	PRPO4	Porphyrin Biosynthesis	L3Base	-0.2013	3.08e-05	0.118243	4.51182	0.39481	trans	11
5	27987857	5-27987857	GRMZM2G010196	YCF54	Chlorophyll Biosynthesis	L3Base	-0.303539	3.11e-05	0.118243	4.50713	0.67386	trans	11
5	27987857	5-27987857	GRMZM2G043453	CHLD1	Chlorophyll Biosynthesis	L3Base	-0.103567	3.5e-05	0.118243	4.45532	0.365044	trans	11
5	27987857	5-27987857	GRMZM2G073351	PCR3	Chlorophyll Biosynthesis	L3Base	-0.0938386	5.4e-05	0.118243	4.26749	0.46313	trans	11
5	27987857	5-27987857	GRMZM2G161673	MPMT1	Chlorophyll Biosynthesis	L3Base	-0.448448	5.62e-05	0.118243	4.24988	0.238073	trans	11
5	27987857	5-27987857	GRMZM6G815941	SHFC1	Siroheme Biosynthesis	L3Base	-0.410522	7.11e-05	0.118243	4.14803	0.243016	trans	11
5	27987867	5-27987867	GRMZM2G116258	GSA1	Porphyrin Biosynthesis	L3Base	-1.68837	8.1e-08	0.118243	7.0916	0.030034	trans	11
5	27987867	5-27987867	GRMZM2G026117	CF1	Porphyrin Biosynthesis	L3Base	-0.797037	3.52e-06	0.118243	5.45365	0.510167	trans	11
5	27987867	5-27987867	GRMZM2G004222	HO6	Bilin Biosynthesis	L3Base	-0.0241665	6.43e-06	0.118243	5.19212	0.0530353	trans	11
5	27987867	5-27987867	GRMZM2G397247	ALAD1	Porphyrin Biosynthesis	L3Base	-0.374942	1.51e-05	0.118243	4.81991	0.410558	trans	11
5	27987867	5-27987867	GRMZM2G419806	OY1	Chlorophyll Biosynthesis	L3Base	-0.126125	1.98e-05	0.118243	4.70306	0.653665	trans	11
5	27987867	5-27987867	GRMZM2G058261	PRPO4	Porphyrin Biosynthesis	L3Base	-0.2013	3.08e-05	0.118243	4.51182	0.39481	trans	11
5	27987867	5-27987867	GRMZM2G010196	YCF54	Chlorophyll Biosynthesis	L3Base	-0.303539	3.11e-05	0.118243	4.50713	0.67386	trans	11
5	27987867	5-27987867	GRMZM2G043453	CHLD1	Chlorophyll Biosynthesis	L3Base	-0.103567	3.5e-05	0.118243	4.45532	0.365044	trans	11
5	27987867	5-27987867	GRMZM2G073351	PCR3	Chlorophyll Biosynthesis	L3Base	-0.0938386	5.4e-05	0.118243	4.26749	0.46313	trans	11
5	27987867	5-27987867	GRMZM2G161673	MPMT1	Chlorophyll Biosynthesis	L3Base	-0.448448	5.62e-05	0.118243	4.24988	0.238073	trans	11
5	27987867	5-27987867	GRMZM6G815941	SHFC1	Siroheme Biosynthesis	L3Base	-0.410522	7.11e-05	0.118243	4.14803	0.243016	trans	11
5	27993465	5-27993465	GRMZM2G116258	GSA1	Porphyrin Biosynthesis	L3Base	-1.78864	6.12e-08	0.108108	7.21321	0.030034	trans	8
5	27993465	5-27993465	GRMZM2G026117	CF1	Porphyrin Biosynthesis	L3Base	-0.834424	3.78e-06	0.108108	5.422	0.510167	trans	8
5	27993465	5-27993465	GRMZM2G419806	OY1	Chlorophyll Biosynthesis	L3Base	-0.137473	9.14e-06	0.108108	5.03918	0.653665	trans	8
5	27993465	5-27993465	GRMZM2G010196	YCF54	Chlorophyll Biosynthesis	L3Base	-0.320545	2.79e-05	0.108108	4.55472	0.67386	trans	8
5	27993465	5-27993465	GRMZM2G004222	HO6	Bilin Biosynthesis	L3Base	-0.0232583	3.08e-05	0.108108	4.51149	0.105615	trans	8
5	27993465	5-27993465	GRMZM2G073351	PCR3	Chlorophyll Biosynthesis	L3Base	-0.0993215	3.86e-05	0.108108	4.41328	0.46313	trans	8
5	27993465	5-27993465	GRMZM2G397247	ALAD1	Porphyrin Biosynthesis	L3Base	-0.374996	3.88e-05	0.108108	4.41139	0.410558	trans	8
5	27993465	5-27993465	GRMZM6G815941	SHFC1	Siroheme Biosynthesis	L3Base	-0.429215	7.63e-05	0.108108	4.11753	0.243398	trans	8
5	27996950	5-27996950	GRMZM2G116258	GSA1	Porphyrin Biosynthesis	L3Base	-1.76933	2.43e-08	0.118243	7.61526	0.030034	trans	9
5	27996950	5-27996950	GRMZM2G026117	CF1	Porphyrin Biosynthesis	L3Base	-0.81787	2.42e-06	0.118243	5.61579	0.510167	trans	9
5	27996950	5-27996950	GRMZM2G397247	ALAD1	Porphyrin Biosynthesis	L3Base	-0.37507	1.83e-05	0.118243	4.73662	0.410558	trans	9
5	27996950	5-27996950	GRMZM2G419806	OY1	Chlorophyll Biosynthesis	L3Base	-0.127459	1.95e-05	0.118243	4.70893	0.653665	trans	9
5	27996950	5-27996950	GRMZM2G010196	YCF54	Chlorophyll Biosynthesis	L3Base	-0.305536	3.32e-05	0.118243	4.47877	0.67386	trans	9
5	27996950	5-27996950	GRMZM2G073351	PCR3	Chlorophyll Biosynthesis	L3Base	-0.0958146	4.08e-05	0.118243	4.38979	0.46313	trans	9
5	27996950	5-27996950	GRMZM2G004222	HO6	Bilin Biosynthesis	L3Base	-0.0218742	5.18e-05	0.118243	4.28534	0.129244	trans	9
5	27996950	5-27996950	GRMZM2G161673	MPMT1	Chlorophyll Biosynthesis	L3Base	-0.443147	8.19e-05	0.118243	4.0865	0.270234	trans	9
5	27996950	5-27996950	GRMZM2G043453	CHLD1	Chlorophyll Biosynthesis	L3Base	-0.0990989	9.13e-05	0.118243	4.03955	0.616444	trans	9
5	28006195	5-28006195	GRMZM2G116258	GSA1	Porphyrin Biosynthesis	L3Base	-1.71682	9.01e-08	0.108108	7.0454	0.030034	trans	8
5	28006195	5-28006195	GRMZM2G026117	CF1	Porphyrin Biosynthesis	L3Base	-0.832621	2e-06	0.108108	5.69842	0.510167	trans	8
5	28006195	5-28006195	GRMZM2G397247	ALAD1	Porphyrin Biosynthesis	L3Base	-0.382231	1.53e-05	0.108108	4.81491	0.410558	trans	8
5	28006195	5-28006195	GRMZM2G419806	OY1	Chlorophyll Biosynthesis	L3Base	-0.126389	2.8e-05	0.108108	4.55313	0.653665	trans	8
5	28006195	5-28006195	GRMZM2G010196	YCF54	Chlorophyll Biosynthesis	L3Base	-0.304977	4.14e-05	0.108108	4.383	0.67386	trans	8
5	28006195	5-28006195	GRMZM2G043453	CHLD1	Chlorophyll Biosynthesis	L3Base	-0.104172	4.56e-05	0.108108	4.34064	0.43277	trans	8
5	28006195	5-28006195	GRMZM2G162672	CHLG1	Chlorophyll Biosynthesis	L3Base	-1.73287	6.06e-05	0.108108	4.21747	0.666296	trans	8
5	28006195	5-28006195	GRMZM2G073351	PCR3	Chlorophyll Biosynthesis	L3Base	-0.0924242	9.73e-05	0.108108	4.01184	0.46313	trans	8
5	28006799	5-28006799	GRMZM2G116258	GSA1	Porphyrin Biosynthesis	L3Base	-1.76805	5.2e-08	0.114865	7.28393	0.030034	trans	8
5	28006799	5-28006799	GRMZM2G026117	CF1	Porphyrin Biosynthesis	L3Base	-0.825704	3.25e-06	0.114865	5.48752	0.510167	trans	8
5	28006799	5-28006799	GRMZM2G010196	YCF54	Chlorophyll Biosynthesis	L3Base	-0.312582	3.27e-05	0.114865	4.48569	0.67386	trans	8
5	28006799	5-28006799	GRMZM2G397247	ALAD1	Porphyrin Biosynthesis	L3Base	-0.371961	3.28e-05	0.114865	4.48466	0.410558	trans	8
5	28006799	5-28006799	GRMZM2G004222	HO6	Bilin Biosynthesis	L3Base	-0.0229171	3.33e-05	0.114865	4.47735	0.10942	trans	8
5	28006799	5-28006799	GRMZM2G419806	OY1	Chlorophyll Biosynthesis	L3Base	-0.126145	3.61e-05	0.114865	4.44209	0.653665	trans	8
5	28006799	5-28006799	GRMZM2G073351	PCR3	Chlorophyll Biosynthesis	L3Base	-0.0942831	8.04e-05	0.114865	4.09481	0.46313	trans	8
5	28006799	5-28006799	GRMZM2G043453	CHLD1	Chlorophyll Biosynthesis	L3Base	-0.101442	8.91e-05	0.114865	4.05024	0.610709	trans	8
5	28010520	5-28010520	GRMZM2G116258	GSA1	Porphyrin Biosynthesis	L3Base	-1.76933	2.43e-08	0.118243	7.61526	0.030034	trans	9
5	28010520	5-28010520	GRMZM2G026117	CF1	Porphyrin Biosynthesis	L3Base	-0.81787	2.42e-06	0.118243	5.61579	0.510167	trans	9
5	28010520	5-28010520	GRMZM2G397247	ALAD1	Porphyrin Biosynthesis	L3Base	-0.37507	1.83e-05	0.118243	4.73662	0.410558	trans	9
5	28010520	5-28010520	GRMZM2G419806	OY1	Chlorophyll Biosynthesis	L3Base	-0.127459	1.95e-05	0.118243	4.70893	0.653665	trans	9
5	28010520	5-28010520	GRMZM2G010196	YCF54	Chlorophyll Biosynthesis	L3Base	-0.305536	3.32e-05	0.118243	4.47877	0.67386	trans	9
5	28010520	5-28010520	GRMZM2G073351	PCR3	Chlorophyll Biosynthesis	L3Base	-0.0958146	4.08e-05	0.118243	4.38979	0.46313	trans	9
5	28010520	5-28010520	GRMZM2G004222	HO6	Bilin Biosynthesis	L3Base	-0.0218742	5.18e-05	0.118243	4.28534	0.129244	trans	9
5	28010520	5-28010520	GRMZM2G161673	MPMT1	Chlorophyll Biosynthesis	L3Base	-0.443147	8.19e-05	0.118243	4.0865	0.270234	trans	9
5	28010520	5-28010520	GRMZM2G043453	CHLD1	Chlorophyll Biosynthesis	L3Base	-0.0990989	9.13e-05	0.118243	4.03955	0.616444	trans	9
5	28011175	5-28011175	GRMZM2G116258	GSA1	Porphyrin Biosynthesis	L3Base	-1.81204	1.35e-08	0.108108	7.86988	0.030034	trans	13
5	28011175	5-28011175	GRMZM2G026117	CF1	Porphyrin Biosynthesis	L3Base	-0.884946	3.69e-07	0.108108	6.43276	0.510167	trans	13
5	28011175	5-28011175	GRMZM2G397247	ALAD1	Porphyrin Biosynthesis	L3Base	-0.406795	3.7e-06	0.108108	5.43195	0.410558	trans	13
5	28011175	5-28011175	GRMZM2G010196	YCF54	Chlorophyll Biosynthesis	L3Base	-0.339084	4.42e-06	0.108108	5.35461	0.67386	trans	13
5	28011175	5-28011175	GRMZM2G419806	OY1	Chlorophyll Biosynthesis	L3Base	-0.137116	4.81e-06	0.108108	5.31821	0.653665	trans	13
5	28011175	5-28011175	GRMZM2G043453	CHLD1	Chlorophyll Biosynthesis	L3Base	-0.112412	9.58e-06	0.108108	5.01856	0.234962	trans	13
5	28011175	5-28011175	GRMZM2G073351	PCR3	Chlorophyll Biosynthesis	L3Base	-0.101624	1.69e-05	0.108108	4.77266	0.46313	trans	13
5	28011175	5-28011175	GRMZM6G815941	SHFC1	Siroheme Biosynthesis	L3Base	-0.441692	2.55e-05	0.108108	4.59363	0.206161	trans	13
5	28011175	5-28011175	GRMZM2G161673	MPMT1	Chlorophyll Biosynthesis	L3Base	-0.471151	3.11e-05	0.108108	4.50763	0.204611	trans	13
5	28011175	5-28011175	GRMZM2G162672	CHLG1	Chlorophyll Biosynthesis	L3Base	-1.78917	3.2e-05	0.108108	4.49544	0.638672	trans	13
5	28011175	5-28011175	GRMZM2G004222	HO6	Bilin Biosynthesis	L3Base	-0.0224886	3.97e-05	0.108108	4.40099	0.119562	trans	13
5	28011175	5-28011175	GRMZM2G041159	CF1L1	Porphyrin Biosynthesis	L3Base	-0.297434	5.66e-05	0.108108	4.24747	0.66104	trans	13
5	28011175	5-28011175	GRMZM2G105644	GGH1	Chlorophyll Biosynthesis	L3Base	-0.0283426	9.65e-05	0.108108	4.01553	0.716407	trans	13
5	28012358	5-28012358	GRMZM2G116258	GSA1	Porphyrin Biosynthesis	L3Base	-1.63347	3.25e-07	0.108108	6.48823	0.0488668	trans	9
5	28012358	5-28012358	GRMZM2G043453	CHLD1	Chlorophyll Biosynthesis	L3Base	-0.119791	1.96e-06	0.108108	5.70877	0.234962	trans	9
5	28012358	5-28012358	GRMZM2G419806	OY1	Chlorophyll Biosynthesis	L3Base	-0.141243	2.18e-06	0.108108	5.66167	0.653665	trans	9
5	28012358	5-28012358	GRMZM2G026117	CF1	Porphyrin Biosynthesis	L3Base	-0.820431	2.21e-06	0.108108	5.65634	0.510167	trans	9
5	28012358	5-28012358	GRMZM2G010196	YCF54	Chlorophyll Biosynthesis	L3Base	-0.337616	4.3e-06	0.108108	5.36635	0.67386	trans	9
5	28012358	5-28012358	GRMZM2G397247	ALAD1	Porphyrin Biosynthesis	L3Base	-0.37781	1.69e-05	0.108108	4.77185	0.410558	trans	9
5	28012358	5-28012358	GRMZM2G058261	PRPO4	Porphyrin Biosynthesis	L3Base	-0.205317	2.75e-05	0.108108	4.56	0.39481	trans	9
5	28012358	5-28012358	GRMZM2G073351	PCR3	Chlorophyll Biosynthesis	L3Base	-0.0974549	3.29e-05	0.108108	4.48224	0.46313	trans	9
5	28012358	5-28012358	GRMZM2G162672	CHLG1	Chlorophyll Biosynthesis	L3Base	-1.69985	7.25e-05	0.108108	4.13985	0.683273	trans	9
5	28014561	5-28014561	GRMZM2G116258	GSA1	Porphyrin Biosynthesis	L3Base	-1.76933	2.43e-08	0.118243	7.61526	0.030034	trans	9
5	28014561	5-28014561	GRMZM2G026117	CF1	Porphyrin Biosynthesis	L3Base	-0.81787	2.42e-06	0.118243	5.61579	0.510167	trans	9
5	28014561	5-28014561	GRMZM2G397247	ALAD1	Porphyrin Biosynthesis	L3Base	-0.37507	1.83e-05	0.118243	4.73662	0.410558	trans	9
5	28014561	5-28014561	GRMZM2G419806	OY1	Chlorophyll Biosynthesis	L3Base	-0.127459	1.95e-05	0.118243	4.70893	0.653665	trans	9
5	28014561	5-28014561	GRMZM2G010196	YCF54	Chlorophyll Biosynthesis	L3Base	-0.305536	3.32e-05	0.118243	4.47877	0.67386	trans	9
5	28014561	5-28014561	GRMZM2G073351	PCR3	Chlorophyll Biosynthesis	L3Base	-0.0958146	4.08e-05	0.118243	4.38979	0.46313	trans	9
5	28014561	5-28014561	GRMZM2G004222	HO6	Bilin Biosynthesis	L3Base	-0.0218742	5.18e-05	0.118243	4.28534	0.129244	trans	9
5	28014561	5-28014561	GRMZM2G161673	MPMT1	Chlorophyll Biosynthesis	L3Base	-0.443147	8.19e-05	0.118243	4.0865	0.270234	trans	9
5	28014561	5-28014561	GRMZM2G043453	CHLD1	Chlorophyll Biosynthesis	L3Base	-0.0990989	9.13e-05	0.118243	4.03955	0.616444	trans	9
5	28017370	5-28017370	GRMZM2G116258	GSA1	Porphyrin Biosynthesis	L3Base	-1.76933	2.43e-08	0.118243	7.61526	0.030034	trans	9
5	28017370	5-28017370	GRMZM2G026117	CF1	Porphyrin Biosynthesis	L3Base	-0.81787	2.42e-06	0.118243	5.61579	0.510167	trans	9
5	28017370	5-28017370	GRMZM2G397247	ALAD1	Porphyrin Biosynthesis	L3Base	-0.37507	1.83e-05	0.118243	4.73662	0.410558	trans	9
5	28017370	5-28017370	GRMZM2G419806	OY1	Chlorophyll Biosynthesis	L3Base	-0.127459	1.95e-05	0.118243	4.70893	0.653665	trans	9
5	28017370	5-28017370	GRMZM2G010196	YCF54	Chlorophyll Biosynthesis	L3Base	-0.305536	3.32e-05	0.118243	4.47877	0.67386	trans	9
5	28017370	5-28017370	GRMZM2G073351	PCR3	Chlorophyll Biosynthesis	L3Base	-0.0958146	4.08e-05	0.118243	4.38979	0.46313	trans	9
5	28017370	5-28017370	GRMZM2G004222	HO6	Bilin Biosynthesis	L3Base	-0.0218742	5.18e-05	0.118243	4.28534	0.129244	trans	9
5	28017370	5-28017370	GRMZM2G161673	MPMT1	Chlorophyll Biosynthesis	L3Base	-0.443147	8.19e-05	0.118243	4.0865	0.270234	trans	9
5	28017370	5-28017370	GRMZM2G043453	CHLD1	Chlorophyll Biosynthesis	L3Base	-0.0990989	9.13e-05	0.118243	4.03955	0.616444	trans	9
5	28022669	5-28022669	GRMZM2G116258	GSA1	Porphyrin Biosynthesis	L3Base	-1.76909	3.49e-07	0.0912162	6.45683	0.0515579	trans	10
5	28022669	5-28022669	GRMZM2G058261	PRPO4	Porphyrin Biosynthesis	L3Base	-0.266673	5.02e-07	0.0912162	6.29943	0.39481	trans	10
5	28022669	5-28022669	GRMZM2G004222	HO6	Bilin Biosynthesis	L3Base	-0.027893	2.22e-06	0.0912162	5.65278	0.0314194	trans	10
5	28022669	5-28022669	GRMZM2G161673	MPMT1	Chlorophyll Biosynthesis	L3Base	-0.531375	1.39e-05	0.0912162	4.85852	0.201252	trans	10
5	28022669	5-28022669	GRMZM2G105644	GGH1	Chlorophyll Biosynthesis	L3Base	-0.0337025	1.73e-05	0.0912162	4.76132	0.716407	trans	10
5	28022669	5-28022669	GRMZM2G026117	CF1	Porphyrin Biosynthesis	L3Base	-0.796993	2.68e-05	0.0912162	4.57141	0.725271	trans	10
5	28022669	5-28022669	GRMZM2G397247	ALAD1	Porphyrin Biosynthesis	L3Base	-0.392114	4.1e-05	0.0912162	4.38733	0.410558	trans	10
5	28022669	5-28022669	GRMZM2G101004	ELM2	Bilin Biosynthesis	L3Base	0.0142398	6.8e-05	0.0912162	4.16729	0.812996	trans	10
5	28022669	5-28022669	GRMZM2G419806	OY1	Chlorophyll Biosynthesis	L3Base	-0.127374	9.53e-05	0.0912162	4.02087	0.653665	trans	10
5	28022669	5-28022669	AC213521.3_FG005	GTR2	Porphyrin Biosynthesis	L3Base	-0.00484751	9.83e-05	0.0912162	4.00725	0.585288	trans	10
5	28032478	5-28032478	GRMZM2G116258	GSA1	Porphyrin Biosynthesis	L3Base	-1.7036	3.8e-08	0.118243	7.42076	0.030034	trans	9
5	28032478	5-28032478	GRMZM2G026117	CF1	Porphyrin Biosynthesis	L3Base	-0.800202	2.28e-06	0.118243	5.64137	0.510167	trans	9
5	28032478	5-28032478	GRMZM2G419806	OY1	Chlorophyll Biosynthesis	L3Base	-0.124466	1.93e-05	0.118243	4.71431	0.653665	trans	9
5	28032478	5-28032478	GRMZM2G004222	HO6	Bilin Biosynthesis	L3Base	-0.0221378	2.94e-05	0.118243	4.53144	0.102753	trans	9
5	28032478	5-28032478	GRMZM2G073351	PCR3	Chlorophyll Biosynthesis	L3Base	-0.0955486	3.02e-05	0.118243	4.51937	0.46313	trans	9
5	28032478	5-28032478	GRMZM2G010196	YCF54	Chlorophyll Biosynthesis	L3Base	-0.299048	3.14e-05	0.118243	4.50298	0.67386	trans	9
5	28032478	5-28032478	GRMZM2G397247	ALAD1	Porphyrin Biosynthesis	L3Base	-0.352172	3.85e-05	0.118243	4.41438	0.410558	trans	9
5	28032478	5-28032478	GRMZM2G161673	MPMT1	Chlorophyll Biosynthesis	L3Base	-0.44725	4.55e-05	0.118243	4.3422	0.22423	trans	9
5	28032478	5-28032478	GRMZM2G043453	CHLD1	Chlorophyll Biosynthesis	L3Base	-0.0991176	6.01e-05	0.118243	4.22146	0.512174	trans	9
5	28032931	5-28032931	GRMZM2G116258	GSA1	Porphyrin Biosynthesis	L3Base	-1.65814	3.51e-07	0.114865	6.4541	0.0515643	trans	10
5	28032931	5-28032931	GRMZM2G026117	CF1	Porphyrin Biosynthesis	L3Base	-0.821068	3.64e-06	0.114865	5.43856	0.510167	trans	10
5	28032931	5-28032931	GRMZM2G419806	OY1	Chlorophyll Biosynthesis	L3Base	-0.133383	1.2e-05	0.114865	4.91917	0.653665	trans	10
5	28032931	5-28032931	GRMZM2G043453	CHLD1	Chlorophyll Biosynthesis	L3Base	-0.110889	1.71e-05	0.114865	4.76769	0.271525	trans	10
5	28032931	5-28032931	GRMZM2G397247	ALAD1	Porphyrin Biosynthesis	L3Base	-0.383985	1.77e-05	0.114865	4.75263	0.410558	trans	10
5	28032931	5-28032931	GRMZM2G010196	YCF54	Chlorophyll Biosynthesis	L3Base	-0.316507	2.54e-05	0.114865	4.59552	0.67386	trans	10
5	28032931	5-28032931	GRMZM2G004222	HO6	Bilin Biosynthesis	L3Base	-0.0231555	2.66e-05	0.114865	4.57469	0.097936	trans	10
5	28032931	5-28032931	GRMZM2G073351	PCR3	Chlorophyll Biosynthesis	L3Base	-0.0995635	2.94e-05	0.114865	4.53114	0.46313	trans	10
5	28032931	5-28032931	GRMZM2G161673	MPMT1	Chlorophyll Biosynthesis	L3Base	-0.473195	3.76e-05	0.114865	4.42459	0.208557	trans	10
5	28032931	5-28032931	GRMZM2G058261	PRPO4	Porphyrin Biosynthesis	L3Base	-0.195183	8.18e-05	0.114865	4.08712	0.407545	trans	10
5	28034716	5-28034716	GRMZM2G116258	GSA1	Porphyrin Biosynthesis	L3Base	-1.65066	2.12e-07	0.111486	6.67436	0.0348414	trans	8
5	28034716	5-28034716	GRMZM2G026117	CF1	Porphyrin Biosynthesis	L3Base	-0.799498	4.04e-06	0.111486	5.39317	0.510167	trans	8
5	28034716	5-28034716	GRMZM2G419806	OY1	Chlorophyll Biosynthesis	L3Base	-0.131216	1.05e-05	0.111486	4.97724	0.653665	trans	8
5	28034716	5-28034716	GRMZM2G010196	YCF54	Chlorophyll Biosynthesis	L3Base	-0.317096	1.58e-05	0.111486	4.80187	0.67386	trans	8
5	28034716	5-28034716	GRMZM2G043453	CHLD1	Chlorophyll Biosynthesis	L3Base	-0.105399	2.99e-05	0.111486	4.5245	0.348575	trans	8
5	28034716	5-28034716	GRMZM2G397247	ALAD1	Porphyrin Biosynthesis	L3Base	-0.362255	3.51e-05	0.111486	4.45426	0.410558	trans	8
5	28034716	5-28034716	GRMZM2G073351	PCR3	Chlorophyll Biosynthesis	L3Base	-0.0950417	5.11e-05	0.111486	4.29165	0.46313	trans	8
5	28034716	5-28034716	GRMZM6G815941	SHFC1	Siroheme Biosynthesis	L3Base	-0.410192	8.37e-05	0.111486	4.07736	0.248534	trans	8
5	28034720	5-28034720	GRMZM2G116258	GSA1	Porphyrin Biosynthesis	L3Base	-1.65066	2.12e-07	0.111486	6.67436	0.0348414	trans	8
5	28034720	5-28034720	GRMZM2G026117	CF1	Porphyrin Biosynthesis	L3Base	-0.799498	4.04e-06	0.111486	5.39317	0.510167	trans	8
5	28034720	5-28034720	GRMZM2G419806	OY1	Chlorophyll Biosynthesis	L3Base	-0.131216	1.05e-05	0.111486	4.97724	0.653665	trans	8
5	28034720	5-28034720	GRMZM2G010196	YCF54	Chlorophyll Biosynthesis	L3Base	-0.317096	1.58e-05	0.111486	4.80187	0.67386	trans	8
5	28034720	5-28034720	GRMZM2G043453	CHLD1	Chlorophyll Biosynthesis	L3Base	-0.105399	2.99e-05	0.111486	4.5245	0.348575	trans	8
5	28034720	5-28034720	GRMZM2G397247	ALAD1	Porphyrin Biosynthesis	L3Base	-0.362255	3.51e-05	0.111486	4.45426	0.410558	trans	8
5	28034720	5-28034720	GRMZM2G073351	PCR3	Chlorophyll Biosynthesis	L3Base	-0.0950417	5.11e-05	0.111486	4.29165	0.46313	trans	8
5	28034720	5-28034720	GRMZM6G815941	SHFC1	Siroheme Biosynthesis	L3Base	-0.410192	8.37e-05	0.111486	4.07736	0.248534	trans	8
5	28035374	5-28035374	GRMZM2G116258	GSA1	Porphyrin Biosynthesis	L3Base	-1.76146	2.47e-08	0.114865	7.60676	0.030034	trans	13
5	28035374	5-28035374	GRMZM2G026117	CF1	Porphyrin Biosynthesis	L3Base	-0.869882	4.42e-07	0.114865	6.35476	0.510167	trans	13
5	28035374	5-28035374	GRMZM2G010196	YCF54	Chlorophyll Biosynthesis	L3Base	-0.329962	6.39e-06	0.114865	5.19446	0.67386	trans	13
5	28035374	5-28035374	GRMZM2G419806	OY1	Chlorophyll Biosynthesis	L3Base	-0.133749	6.55e-06	0.114865	5.18343	0.653665	trans	13
5	28035374	5-28035374	GRMZM2G397247	ALAD1	Porphyrin Biosynthesis	L3Base	-0.384835	9.96e-06	0.114865	5.00194	0.410558	trans	13
5	28035374	5-28035374	GRMZM6G815941	SHFC1	Siroheme Biosynthesis	L3Base	-0.435219	2.74e-05	0.114865	4.56248	0.212751	trans	13
5	28035374	5-28035374	GRMZM2G073351	PCR3	Chlorophyll Biosynthesis	L3Base	-0.0970715	3.33e-05	0.114865	4.47737	0.46313	trans	13
5	28035374	5-28035374	GRMZM2G004222	HO6	Bilin Biosynthesis	L3Base	-0.0223226	3.73e-05	0.114865	4.42853	0.116145	trans	13
5	28035374	5-28035374	GRMZM2G043453	CHLD1	Chlorophyll Biosynthesis	L3Base	-0.103373	4.07e-05	0.114865	4.39053	0.401566	trans	13
5	28035374	5-28035374	GRMZM2G041159	CF1L1	Porphyrin Biosynthesis	L3Base	-0.28863	5.52e-05	0.114865	4.25845	0.656788	trans	13
5	28035374	5-28035374	GRMZM2G162672	CHLG1	Chlorophyll Biosynthesis	L3Base	-1.69788	6.78e-05	0.114865	4.16904	0.679964	trans	13
5	28035374	5-28035374	GRMZM2G161673	MPMT1	Chlorophyll Biosynthesis	L3Base	-0.438662	9.1e-05	0.114865	4.0409	0.283479	trans	13
5	28035374	5-28035374	GRMZM2G105644	GGH1	Chlorophyll Biosynthesis	L3Base	-0.0279844	9.92e-05	0.114865	4.00339	0.716407	trans	13
5	28040807	5-28040807	GRMZM2G116258	GSA1	Porphyrin Biosynthesis	L3Base	-1.70165	1.81e-07	0.111486	6.74192	0.0316224	trans	14
5	28040807	5-28040807	GRMZM2G026117	CF1	Porphyrin Biosynthesis	L3Base	-0.853092	1.54e-06	0.111486	5.81284	0.510167	trans	14
5	28040807	5-28040807	GRMZM2G058261	PRPO4	Porphyrin Biosynthesis	L3Base	-0.236523	1.91e-06	0.111486	5.71956	0.39481	trans	14
5	28040807	5-28040807	GRMZM2G004222	HO6	Bilin Biosynthesis	L3Base	-0.0256903	3.4e-06	0.111486	5.46851	0.0410436	trans	14
5	28040807	5-28040807	GRMZM2G397247	ALAD1	Porphyrin Biosynthesis	L3Base	-0.397304	9.1e-06	0.111486	5.04104	0.410558	trans	14
5	28040807	5-28040807	GRMZM2G073351	PCR3	Chlorophyll Biosynthesis	L3Base	-0.105858	9.89e-06	0.111486	5.00462	0.46313	trans	14
5	28040807	5-28040807	GRMZM2G043453	CHLD1	Chlorophyll Biosynthesis	L3Base	-0.110671	1.87e-05	0.111486	4.72717	0.285811	trans	14
5	28040807	5-28040807	GRMZM2G419806	OY1	Chlorophyll Biosynthesis	L3Base	-0.130356	2e-05	0.111486	4.69805	0.653665	trans	14
5	28040807	5-28040807	GRMZM2G105644	GGH1	Chlorophyll Biosynthesis	L3Base	-0.0313924	2.04e-05	0.111486	4.68934	0.716407	trans	14
5	28040807	5-28040807	GRMZM2G010196	YCF54	Chlorophyll Biosynthesis	L3Base	-0.32019	2.13e-05	0.111486	4.67069	0.67386	trans	14
5	28040807	5-28040807	GRMZM2G101004	ELM2	Bilin Biosynthesis	L3Base	0.01408	2.71e-05	0.111486	4.56694	0.812996	trans	14
5	28040807	5-28040807	GRMZM2G161673	MPMT1	Chlorophyll Biosynthesis	L3Base	-0.47419	3.76e-05	0.111486	4.4247	0.208557	trans	14
5	28040807	5-28040807	GRMZM2G162672	CHLG1	Chlorophyll Biosynthesis	L3Base	-1.74861	6.57e-05	0.111486	4.18222	0.677703	trans	14
5	28040807	5-28040807	GRMZM2G038487	CHAO2	Chlorophyll Biosynthesis	L3Base	-0.343019	9.63e-05	0.111486	4.01618	0.219748	trans	14
5	28040892	5-28040892	GRMZM2G116258	GSA1	Porphyrin Biosynthesis	L3Base	-1.66329	4.52e-07	0.111486	6.34466	0.0617927	trans	8
5	28040892	5-28040892	GRMZM2G026117	CF1	Porphyrin Biosynthesis	L3Base	-0.844366	2.47e-06	0.111486	5.60777	0.510167	trans	8
5	28040892	5-28040892	GRMZM2G397247	ALAD1	Porphyrin Biosynthesis	L3Base	-0.385162	2.08e-05	0.111486	4.68186	0.410558	trans	8
5	28040892	5-28040892	GRMZM2G043453	CHLD1	Chlorophyll Biosynthesis	L3Base	-0.108619	3.2e-05	0.111486	4.49477	0.348575	trans	8
5	28040892	5-28040892	GRMZM2G419806	OY1	Chlorophyll Biosynthesis	L3Base	-0.128112	3.34e-05	0.111486	4.47593	0.653665	trans	8
5	28040892	5-28040892	GRMZM2G058261	PRPO4	Porphyrin Biosynthesis	L3Base	-0.207748	3.43e-05	0.111486	4.46464	0.39481	trans	8
5	28040892	5-28040892	GRMZM2G010196	YCF54	Chlorophyll Biosynthesis	L3Base	-0.311702	4.22e-05	0.111486	4.37462	0.67386	trans	8
5	28040892	5-28040892	GRMZM2G073351	PCR3	Chlorophyll Biosynthesis	L3Base	-0.0968958	6.27e-05	0.111486	4.2025	0.46313	trans	8
5	28054895	5-28054895	GRMZM2G116258	GSA1	Porphyrin Biosynthesis	L3Base	-1.67704	1.43e-07	0.118243	6.84518	0.030034	trans	9
5	28054895	5-28054895	GRMZM2G026117	CF1	Porphyrin Biosynthesis	L3Base	-0.823153	2.16e-06	0.118243	5.66618	0.510167	trans	9
5	28054895	5-28054895	GRMZM2G419806	OY1	Chlorophyll Biosynthesis	L3Base	-0.130783	1.2e-05	0.118243	4.92255	0.653665	trans	9
5	28054895	5-28054895	GRMZM2G010196	YCF54	Chlorophyll Biosynthesis	L3Base	-0.318042	1.57e-05	0.118243	4.8049	0.67386	trans	9
5	28054895	5-28054895	GRMZM2G043453	CHLD1	Chlorophyll Biosynthesis	L3Base	-0.107723	2.07e-05	0.118243	4.68501	0.298962	trans	9
5	28054895	5-28054895	GRMZM2G397247	ALAD1	Porphyrin Biosynthesis	L3Base	-0.370598	2.4e-05	0.118243	4.62034	0.410558	trans	9
5	28054895	5-28054895	GRMZM2G073351	PCR3	Chlorophyll Biosynthesis	L3Base	-0.0964005	3.77e-05	0.118243	4.42363	0.46313	trans	9
5	28054895	5-28054895	GRMZM6G815941	SHFC1	Siroheme Biosynthesis	L3Base	-0.415342	7.08e-05	0.118243	4.14987	0.243016	trans	9
5	28054895	5-28054895	GRMZM2G004222	HO6	Bilin Biosynthesis	L3Base	-0.0214739	7.4e-05	0.118243	4.13099	0.146468	trans	9
5	28071133	5-28071133	GRMZM2G116258	GSA1	Porphyrin Biosynthesis	L3Base	-1.63531	5.47e-07	0.114865	6.2622	0.0718408	trans	8
5	28071133	5-28071133	GRMZM2G026117	CF1	Porphyrin Biosynthesis	L3Base	-0.803841	6.19e-06	0.114865	5.20851	0.54798	trans	8
5	28071133	5-28071133	GRMZM2G419806	OY1	Chlorophyll Biosynthesis	L3Base	-0.1294	2.29e-05	0.114865	4.64049	0.653665	trans	8
5	28071133	5-28071133	GRMZM2G004222	HO6	Bilin Biosynthesis	L3Base	-0.02336	2.36e-05	0.114865	4.62714	0.0968521	trans	8
5	28071133	5-28071133	GRMZM2G010196	YCF54	Chlorophyll Biosynthesis	L3Base	-0.314184	3.04e-05	0.114865	4.51758	0.67386	trans	8
5	28071133	5-28071133	GRMZM2G043453	CHLD1	Chlorophyll Biosynthesis	L3Base	-0.106229	4.05e-05	0.114865	4.39203	0.400679	trans	8
5	28071133	5-28071133	GRMZM2G397247	ALAD1	Porphyrin Biosynthesis	L3Base	-0.367995	4.11e-05	0.114865	4.386	0.410558	trans	8
5	28071133	5-28071133	GRMZM2G073351	PCR3	Chlorophyll Biosynthesis	L3Base	-0.0938366	8.87e-05	0.114865	4.05219	0.46313	trans	8
5	28073050	5-28073050	GRMZM2G116258	GSA1	Porphyrin Biosynthesis	L3Base	-1.70739	8.39e-08	0.111486	7.07625	0.030034	trans	11
5	28073050	5-28073050	GRMZM2G004222	HO6	Bilin Biosynthesis	L3Base	-0.0245517	5.84e-06	0.111486	5.23369	0.0501325	trans	11
5	28073050	5-28073050	GRMZM2G026117	CF1	Porphyrin Biosynthesis	L3Base	-0.785895	6.43e-06	0.111486	5.19175	0.561456	trans	11
5	28073050	5-28073050	GRMZM2G397247	ALAD1	Porphyrin Biosynthesis	L3Base	-0.375414	1.89e-05	0.111486	4.72345	0.410558	trans	11
5	28073050	5-28073050	GRMZM2G419806	OY1	Chlorophyll Biosynthesis	L3Base	-0.126033	2.56e-05	0.111486	4.5925	0.653665	trans	11
5	28073050	5-28073050	GRMZM2G058261	PRPO4	Porphyrin Biosynthesis	L3Base	-0.204234	2.92e-05	0.111486	4.53411	0.39481	trans	11
5	28073050	5-28073050	GRMZM2G073351	PCR3	Chlorophyll Biosynthesis	L3Base	-0.0947829	5.55e-05	0.111486	4.25597	0.46313	trans	11
5	28073050	5-28073050	GRMZM2G010196	YCF54	Chlorophyll Biosynthesis	L3Base	-0.29503	6.51e-05	0.111486	4.18614	0.693274	trans	11
5	28073050	5-28073050	GRMZM2G043453	CHLD1	Chlorophyll Biosynthesis	L3Base	-0.101094	6.76e-05	0.111486	4.16981	0.539746	trans	11
5	28073050	5-28073050	GRMZM6G815941	SHFC1	Siroheme Biosynthesis	L3Base	-0.414813	7.35e-05	0.111486	4.134	0.243016	trans	11
5	28073050	5-28073050	GRMZM2G161673	MPMT1	Chlorophyll Biosynthesis	L3Base	-0.440546	9.42e-05	0.111486	4.02581	0.288386	trans	11
5	28073117	5-28073117	GRMZM2G116258	GSA1	Porphyrin Biosynthesis	L3Base	-1.66133	2.91e-07	0.111486	6.53665	0.0451298	trans	8
5	28073117	5-28073117	GRMZM2G026117	CF1	Porphyrin Biosynthesis	L3Base	-0.80291	5.46e-06	0.111486	5.26265	0.51831	trans	8
5	28073117	5-28073117	GRMZM2G004222	HO6	Bilin Biosynthesis	L3Base	-0.0240059	1.23e-05	0.111486	4.91166	0.0754566	trans	8
5	28073117	5-28073117	GRMZM2G397247	ALAD1	Porphyrin Biosynthesis	L3Base	-0.38633	1.4e-05	0.111486	4.8542	0.410558	trans	8
5	28073117	5-28073117	GRMZM2G043453	CHLD1	Chlorophyll Biosynthesis	L3Base	-0.105622	3.98e-05	0.111486	4.40016	0.395835	trans	8
5	28073117	5-28073117	GRMZM2G073351	PCR3	Chlorophyll Biosynthesis	L3Base	-0.0952081	6.32e-05	0.111486	4.19922	0.46313	trans	8
5	28073117	5-28073117	GRMZM6G815941	SHFC1	Siroheme Biosynthesis	L3Base	-0.413476	9.79e-05	0.111486	4.00942	0.258116	trans	8
5	28073117	5-28073117	GRMZM2G419806	OY1	Chlorophyll Biosynthesis	L3Base	-0.118513	9.84e-05	0.111486	4.0072	0.653665	trans	8
5	28084611	5-28084611	GRMZM2G116258	GSA1	Porphyrin Biosynthesis	L3Base	-1.72842	7.42e-08	0.118243	7.12947	0.030034	trans	9
5	28084611	5-28084611	GRMZM2G026117	CF1	Porphyrin Biosynthesis	L3Base	-0.846481	1.33e-06	0.118243	5.87508	0.510167	trans	9
5	28084611	5-28084611	GRMZM2G397247	ALAD1	Porphyrin Biosynthesis	L3Base	-0.381672	1.58e-05	0.118243	4.80058	0.410558	trans	9
5	28084611	5-28084611	GRMZM2G419806	OY1	Chlorophyll Biosynthesis	L3Base	-0.128631	1.99e-05	0.118243	4.70043	0.653665	trans	9
5	28084611	5-28084611	GRMZM2G010196	YCF54	Chlorophyll Biosynthesis	L3Base	-0.314815	2.29e-05	0.118243	4.64081	0.67386	trans	9
5	28084611	5-28084611	GRMZM2G043453	CHLD1	Chlorophyll Biosynthesis	L3Base	-0.107362	2.61e-05	0.118243	4.58334	0.338482	trans	9
5	28084611	5-28084611	GRMZM2G004222	HO6	Bilin Biosynthesis	L3Base	-0.0224152	4.22e-05	0.118243	4.37483	0.123389	trans	9
5	28084611	5-28084611	GRMZM2G073351	PCR3	Chlorophyll Biosynthesis	L3Base	-0.0967053	4.37e-05	0.118243	4.35993	0.46313	trans	9
5	28084611	5-28084611	GRMZM2G058261	PRPO4	Porphyrin Biosynthesis	L3Base	-0.191978	9.43e-05	0.118243	4.02555	0.412657	trans	9
5	28086464	5-28086464	GRMZM2G116258	GSA1	Porphyrin Biosynthesis	L3Base	-1.67704	1.43e-07	0.118243	6.84518	0.030034	trans	9
5	28086464	5-28086464	GRMZM2G026117	CF1	Porphyrin Biosynthesis	L3Base	-0.823153	2.16e-06	0.118243	5.66618	0.510167	trans	9
5	28086464	5-28086464	GRMZM2G419806	OY1	Chlorophyll Biosynthesis	L3Base	-0.130783	1.2e-05	0.118243	4.92255	0.653665	trans	9
5	28086464	5-28086464	GRMZM2G010196	YCF54	Chlorophyll Biosynthesis	L3Base	-0.318042	1.57e-05	0.118243	4.8049	0.67386	trans	9
5	28086464	5-28086464	GRMZM2G043453	CHLD1	Chlorophyll Biosynthesis	L3Base	-0.107723	2.07e-05	0.118243	4.68501	0.298962	trans	9
5	28086464	5-28086464	GRMZM2G397247	ALAD1	Porphyrin Biosynthesis	L3Base	-0.370598	2.4e-05	0.118243	4.62034	0.410558	trans	9
5	28086464	5-28086464	GRMZM2G073351	PCR3	Chlorophyll Biosynthesis	L3Base	-0.0964005	3.77e-05	0.118243	4.42363	0.46313	trans	9
5	28086464	5-28086464	GRMZM6G815941	SHFC1	Siroheme Biosynthesis	L3Base	-0.415342	7.08e-05	0.118243	4.14987	0.243016	trans	9
5	28086464	5-28086464	GRMZM2G004222	HO6	Bilin Biosynthesis	L3Base	-0.0214739	7.4e-05	0.118243	4.13099	0.146468	trans	9
5	28123744	5-28123744	GRMZM2G116258	GSA1	Porphyrin Biosynthesis	L3Base	-1.64281	1.89e-06	0.101351	5.72409	0.161886	trans	8
5	28123744	5-28123744	GRMZM2G004222	HO6	Bilin Biosynthesis	L3Base	-0.0272521	2.66e-06	0.101351	5.57557	0.0355587	trans	8
5	28123744	5-28123744	GRMZM2G026117	CF1	Porphyrin Biosynthesis	L3Base	-0.840965	7.19e-06	0.101351	5.1434	0.598501	trans	8
5	28123744	5-28123744	GRMZM2G419806	OY1	Chlorophyll Biosynthesis	L3Base	-0.143286	8.4e-06	0.101351	5.07592	0.653665	trans	8
5	28123744	5-28123744	GRMZM2G010196	YCF54	Chlorophyll Biosynthesis	L3Base	-0.334937	2.42e-05	0.101351	4.6154	0.67386	trans	8
5	28123744	5-28123744	GRMZM2G073351	PCR3	Chlorophyll Biosynthesis	L3Base	-0.103345	4.15e-05	0.101351	4.38216	0.46313	trans	8
5	28123744	5-28123744	GRMZM2G397247	ALAD1	Porphyrin Biosynthesis	L3Base	-0.376503	7.05e-05	0.101351	4.15208	0.484479	trans	8
5	28123744	5-28123744	GRMZM2G043453	CHLD1	Chlorophyll Biosynthesis	L3Base	-0.108326	7.21e-05	0.101351	4.14215	0.555919	trans	8
5	28124993	5-28124993	GRMZM2G116258	GSA1	Porphyrin Biosynthesis	L3Base	-1.96721	4.8e-09	0.097973	8.31895	0.030034	trans	10
5	28124993	5-28124993	GRMZM2G419806	OY1	Chlorophyll Biosynthesis	L3Base	-0.150066	2.02e-06	0.097973	5.69365	0.653665	trans	10
5	28124993	5-28124993	GRMZM2G073351	PCR3	Chlorophyll Biosynthesis	L3Base	-0.116349	2.14e-06	0.097973	5.66864	0.46313	trans	10
5	28124993	5-28124993	GRMZM2G026117	CF1	Porphyrin Biosynthesis	L3Base	-0.868231	2.49e-06	0.097973	5.60304	0.510167	trans	10
5	28124993	5-28124993	GRMZM2G004222	HO6	Bilin Biosynthesis	L3Base	-0.0258279	5.64e-06	0.097973	5.24856	0.0488088	trans	10
5	28124993	5-28124993	GRMZM2G397247	ALAD1	Porphyrin Biosynthesis	L3Base	-0.411175	9.65e-06	0.097973	5.01534	0.410558	trans	10
5	28124993	5-28124993	GRMZM2G010196	YCF54	Chlorophyll Biosynthesis	L3Base	-0.337234	1.59e-05	0.097973	4.79983	0.67386	trans	10
5	28124993	5-28124993	GRMZM2G043453	CHLD1	Chlorophyll Biosynthesis	L3Base	-0.114425	2.02e-05	0.097973	4.69395	0.296283	trans	10
5	28124993	5-28124993	GRMZM2G058261	PRPO4	Porphyrin Biosynthesis	L3Base	-0.205159	6.69e-05	0.097973	4.17426	0.402274	trans	10
5	28124993	5-28124993	GRMZM2G161673	MPMT1	Chlorophyll Biosynthesis	L3Base	-0.471042	8.16e-05	0.097973	4.08813	0.270188	trans	10
5	28176392	5-28176392	GRMZM2G116258	GSA1	Porphyrin Biosynthesis	L3Base	-1.67404	1.08e-07	0.114865	6.96482	0.030034	trans	10
5	28176392	5-28176392	GRMZM2G026117	CF1	Porphyrin Biosynthesis	L3Base	-0.779385	5.97e-06	0.114865	5.22372	0.54337	trans	10
5	28176392	5-28176392	GRMZM2G419806	OY1	Chlorophyll Biosynthesis	L3Base	-0.12745	1.63e-05	0.114865	4.78679	0.653665	trans	10
5	28176392	5-28176392	GRMZM2G397247	ALAD1	Porphyrin Biosynthesis	L3Base	-0.369305	2.09e-05	0.114865	4.6808	0.410558	trans	10
5	28176392	5-28176392	GRMZM2G010196	YCF54	Chlorophyll Biosynthesis	L3Base	-0.304787	2.93e-05	0.114865	4.53367	0.67386	trans	10
5	28176392	5-28176392	GRMZM2G004222	HO6	Bilin Biosynthesis	L3Base	-0.0220804	4.22e-05	0.114865	4.37504	0.123389	trans	10
5	28176392	5-28176392	GRMZM2G043453	CHLD1	Chlorophyll Biosynthesis	L3Base	-0.102016	4.69e-05	0.114865	4.32886	0.439527	trans	10
5	28176392	5-28176392	GRMZM2G073351	PCR3	Chlorophyll Biosynthesis	L3Base	-0.0926142	7.18e-05	0.114865	4.14376	0.46313	trans	10
5	28176392	5-28176392	GRMZM6G815941	SHFC1	Siroheme Biosynthesis	L3Base	-0.408323	7.91e-05	0.114865	4.10199	0.246132	trans	10
5	28176392	5-28176392	GRMZM2G161673	MPMT1	Chlorophyll Biosynthesis	L3Base	-0.437284	8.81e-05	0.114865	4.055	0.279111	trans	10
5	28188420	5-28188420	GRMZM2G116258	GSA1	Porphyrin Biosynthesis	L3Base	-1.72842	7.42e-08	0.118243	7.12947	0.030034	trans	9
5	28188420	5-28188420	GRMZM2G026117	CF1	Porphyrin Biosynthesis	L3Base	-0.846481	1.33e-06	0.118243	5.87508	0.510167	trans	9
5	28188420	5-28188420	GRMZM2G397247	ALAD1	Porphyrin Biosynthesis	L3Base	-0.381672	1.58e-05	0.118243	4.80058	0.410558	trans	9
5	28188420	5-28188420	GRMZM2G419806	OY1	Chlorophyll Biosynthesis	L3Base	-0.128631	1.99e-05	0.118243	4.70043	0.653665	trans	9
5	28188420	5-28188420	GRMZM2G010196	YCF54	Chlorophyll Biosynthesis	L3Base	-0.314815	2.29e-05	0.118243	4.64081	0.67386	trans	9
5	28188420	5-28188420	GRMZM2G043453	CHLD1	Chlorophyll Biosynthesis	L3Base	-0.107362	2.61e-05	0.118243	4.58334	0.338482	trans	9
5	28188420	5-28188420	GRMZM2G004222	HO6	Bilin Biosynthesis	L3Base	-0.0224152	4.22e-05	0.118243	4.37483	0.123389	trans	9
5	28188420	5-28188420	GRMZM2G073351	PCR3	Chlorophyll Biosynthesis	L3Base	-0.0967053	4.37e-05	0.118243	4.35993	0.46313	trans	9
5	28188420	5-28188420	GRMZM2G058261	PRPO4	Porphyrin Biosynthesis	L3Base	-0.191978	9.43e-05	0.118243	4.02555	0.412657	trans	9
5	35689585	5-35689585	GRMZM2G162672	CHLG1	Chlorophyll Biosynthesis	L3Base	-1.38214	1.55e-06	0.449324	5.80862	0.638672	trans	8
5	35689585	5-35689585	GRMZM2G063048	DVR1	Chlorophyll Biosynthesis	L3Base	-0.690245	3.04e-06	0.449324	5.51686	0.266007	trans	8
5	35689585	5-35689585	GRMZM2G161673	MPMT1	Chlorophyll Biosynthesis	L3Base	-0.335762	1.16e-05	0.449324	4.93417	0.201252	trans	8
5	35689585	5-35689585	GRMZM2G073351	PCR3	Chlorophyll Biosynthesis	L3Base	-0.0603172	4.24e-05	0.449324	4.37241	0.46313	trans	8
5	35689585	5-35689585	GRMZM2G026117	CF1	Porphyrin Biosynthesis	L3Base	-0.478312	4.73e-05	0.449324	4.32521	0.725271	trans	8
5	35689585	5-35689585	GRMZM2G044074	LES22	Porphyrin Biosynthesis	L3Base	-0.0043595	5.04e-05	0.449324	4.29754	0.855092	trans	8
5	35689585	5-35689585	GRMZM2G419806	OY1	Chlorophyll Biosynthesis	L3Base	-0.0824583	5.44e-05	0.449324	4.2644	0.653665	trans	8
5	35689585	5-35689585	GRMZM2G397247	ALAD1	Porphyrin Biosynthesis	L3Base	-0.238681	6.87e-05	0.449324	4.16332	0.484479	trans	8
5	42999762	5-42999762	GRMZM2G041159	CF1L1	Porphyrin Biosynthesis	L3Base	-0.230296	9.1e-07	0.351351	6.04111	0.603513	trans	8
5	42999762	5-42999762	GRMZM2G043453	CHLD1	Chlorophyll Biosynthesis	L3Base	-0.0741929	1.01e-05	0.351351	4.99448	0.234962	trans	8
5	42999762	5-42999762	GRMZM2G116258	GSA1	Porphyrin Biosynthesis	L3Base	-0.914901	1.89e-05	0.351351	4.72282	0.368104	trans	8
5	42999762	5-42999762	GRMZM2G044074	LES22	Porphyrin Biosynthesis	L3Base	-0.00439769	2.58e-05	0.351351	4.58803	0.855092	trans	8
5	42999762	5-42999762	GRMZM2G419806	OY1	Chlorophyll Biosynthesis	L3Base	-0.0800103	5.73e-05	0.351351	4.24221	0.653665	trans	8
5	42999762	5-42999762	GRMZM2G025031	LES22L2	Porphyrin Biosynthesis	L3Base	-0.143356	6.79e-05	0.351351	4.16836	0.46967	trans	8
5	42999762	5-42999762	GRMZM2G026117	CF1	Porphyrin Biosynthesis	L3Base	-0.456644	8.58e-05	0.351351	4.06628	0.725271	trans	8
5	42999762	5-42999762	GRMZM2G397247	ALAD1	Porphyrin Biosynthesis	L3Base	-0.22905	8.71e-05	0.351351	4.06012	0.512678	trans	8
5	144031691	5-144031691	GRMZM2G397247	ALAD1	Porphyrin Biosynthesis	L3Base	0.325024	8.83e-07	0.27027	6.05422	0.410558	trans	9
5	144031691	5-144031691	GRMZM2G419806	OY1	Chlorophyll Biosynthesis	L3Base	0.0967643	1.97e-05	0.27027	4.70517	0.653665	trans	9
5	144031691	5-144031691	GRMZM2G116258	GSA1	Porphyrin Biosynthesis	L3Base	0.995595	2.78e-05	0.27027	4.55589	0.368104	trans	9
5	144031691	5-144031691	GRMZM2G161673	MPMT1	Chlorophyll Biosynthesis	L3Base	0.35065	3.98e-05	0.27027	4.40063	0.214586	trans	9
5	144031691	5-144031691	GRMZM2G043453	CHLD1	Chlorophyll Biosynthesis	L3Base	0.0753881	4.31e-05	0.27027	4.36565	0.416478	trans	9
5	144031691	5-144031691	GRMZM2G464328	GUN4	Chlorophyll Biosynthesis	L3Base	0.0584019	4.89e-05	0.27027	4.31061	0.507067	trans	9
5	144031691	5-144031691	GRMZM2G010196	YCF54	Chlorophyll Biosynthesis	L3Base	0.217666	5.63e-05	0.27027	4.24975	0.67386	trans	9
5	144031691	5-144031691	GRMZM2G105644	GGH1	Chlorophyll Biosynthesis	L3Base	0.0218138	6.83e-05	0.27027	4.16537	0.716407	trans	9
5	144031691	5-144031691	GRMZM2G026117	CF1	Porphyrin Biosynthesis	L3Base	0.5038	7.46e-05	0.27027	4.12755	0.725271	trans	9
5	144044634	5-144044634	GRMZM2G397247	ALAD1	Porphyrin Biosynthesis	L3Base	0.280447	1.31e-05	0.300676	4.88336	0.410558	trans	9
5	144044634	5-144044634	GRMZM2G105644	GGH1	Chlorophyll Biosynthesis	L3Base	0.0223042	2.52e-05	0.300676	4.59838	0.716407	trans	9
5	144044634	5-144044634	GRMZM2G419806	OY1	Chlorophyll Biosynthesis	L3Base	0.0922395	2.68e-05	0.300676	4.57264	0.653665	trans	9
5	144044634	5-144044634	GRMZM2G044074	LES22	Porphyrin Biosynthesis	L3Base	0.00459442	7.31e-05	0.300676	4.13604	0.855092	trans	9
5	144044634	5-144044634	GRMZM2G043453	CHLD1	Chlorophyll Biosynthesis	L3Base	0.0709943	7.79e-05	0.300676	4.10839	0.578977	trans	9
5	144044634	5-144044634	GRMZM2G161673	MPMT1	Chlorophyll Biosynthesis	L3Base	0.326277	8.03e-05	0.300676	4.09523	0.267936	trans	9
5	144044634	5-144044634	GRMZM2G464328	GUN4	Chlorophyll Biosynthesis	L3Base	0.0546482	8.79e-05	0.300676	4.05582	0.547424	trans	9
5	144044634	5-144044634	GRMZM2G026117	CF1	Porphyrin Biosynthesis	L3Base	0.484774	9.14e-05	0.300676	4.03909	0.725271	trans	9
5	144044634	5-144044634	GRMZM2G081462	MPEC1	Chlorophyll Biosynthesis	L3Base	0.0643457	9.47e-05	0.300676	4.02371	0.777186	trans	9
5	144126295	5-144126295	GRMZM2G044074	LES22	Porphyrin Biosynthesis	L3Base	0.00520109	2.07e-06	0.341216	5.68493	0.855092	trans	8
5	144126295	5-144126295	GRMZM2G101004	ELM2	Bilin Biosynthesis	L3Base	-0.0102904	3.16e-06	0.341216	5.5006	0.812996	trans	8
5	144126295	5-144126295	GRMZM2G464328	GUN4	Chlorophyll Biosynthesis	L3Base	0.058654	8.92e-06	0.341216	5.04942	0.487776	trans	8
5	144126295	5-144126295	GRMZM2G081462	MPEC1	Chlorophyll Biosynthesis	L3Base	0.0690029	9.08e-06	0.341216	5.04186	0.777186	trans	8
5	144126295	5-144126295	GRMZM2G105644	GGH1	Chlorophyll Biosynthesis	L3Base	0.0212171	2.57e-05	0.341216	4.59039	0.716407	trans	8
5	144126295	5-144126295	GRMZM2G177412	GTR1	Porphyrin Biosynthesis	L3Base	0.0888512	3.42e-05	0.341216	4.46602	0.298596	trans	8
5	144126295	5-144126295	GRMZM2G043453	CHLD1	Chlorophyll Biosynthesis	L3Base	0.0703372	3.95e-05	0.341216	4.40364	0.394428	trans	8
5	144126295	5-144126295	GRMZM2G397247	ALAD1	Porphyrin Biosynthesis	L3Base	0.247408	5.64e-05	0.341216	4.24865	0.449536	trans	8
5	145742717	5-145742717	GRMZM2G464328	GUN4	Chlorophyll Biosynthesis	L3Base	0.0701882	1.39e-06	0.222973	5.8585	0.487776	trans	8
5	145742717	5-145742717	GRMZM2G116258	GSA1	Porphyrin Biosynthesis	L3Base	1.17666	1.48e-06	0.222973	5.82916	0.137687	trans	8
5	145742717	5-145742717	GRMZM2G026117	CF1	Porphyrin Biosynthesis	L3Base	0.549509	1.92e-05	0.222973	4.71766	0.725271	trans	8
5	145742717	5-145742717	GRMZM2G397247	ALAD1	Porphyrin Biosynthesis	L3Base	0.291026	2.55e-05	0.222973	4.59341	0.410558	trans	8
5	145742717	5-145742717	GRMZM2G419806	OY1	Chlorophyll Biosynthesis	L3Base	0.0956832	5.01e-05	0.222973	4.30038	0.653665	trans	8
5	145742717	5-145742717	GRMZM2G105644	GGH1	Chlorophyll Biosynthesis	L3Base	0.022918	5.62e-05	0.222973	4.25063	0.716407	trans	8
5	145742717	5-145742717	GRMZM2G010196	YCF54	Chlorophyll Biosynthesis	L3Base	0.219525	5.63e-05	0.222973	4.2498	0.67386	trans	8
5	145742717	5-145742717	GRMZM2G044074	LES22	Porphyrin Biosynthesis	L3Base	0.00490499	7.96e-05	0.222973	4.09889	0.855092	trans	8
5	145753022	5-145753022	GRMZM2G041159	CF1L1	Porphyrin Biosynthesis	L3Base	0.310268	5.39e-07	0.155405	6.26854	0.603513	trans	10
5	145753022	5-145753022	GRMZM2G116258	GSA1	Porphyrin Biosynthesis	L3Base	1.33273	6.99e-07	0.155405	6.15571	0.0861239	trans	10
5	145753022	5-145753022	GRMZM2G010196	YCF54	Chlorophyll Biosynthesis	L3Base	0.286309	3.09e-06	0.155405	5.50934	0.67386	trans	10
5	145753022	5-145753022	GRMZM2G026117	CF1	Porphyrin Biosynthesis	L3Base	0.664402	4.45e-06	0.155405	5.35124	0.510167	trans	10
5	145753022	5-145753022	GRMZM2G105644	GGH1	Chlorophyll Biosynthesis	L3Base	0.0285024	4.88e-06	0.155405	5.31169	0.716407	trans	10
5	145753022	5-145753022	GRMZM2G419806	OY1	Chlorophyll Biosynthesis	L3Base	0.116164	7.24e-06	0.155405	5.14034	0.653665	trans	10
5	145753022	5-145753022	GRMZM2G464328	GUN4	Chlorophyll Biosynthesis	L3Base	0.0739727	8.39e-06	0.155405	5.07627	0.487776	trans	10
5	145753022	5-145753022	GRMZM2G044074	LES22	Porphyrin Biosynthesis	L3Base	0.00591773	1.45e-05	0.155405	4.83815	0.855092	trans	10
5	145753022	5-145753022	GRMZM2G397247	ALAD1	Porphyrin Biosynthesis	L3Base	0.316201	3.3e-05	0.155405	4.4812	0.410558	trans	10
5	145753022	5-145753022	GRMZM2G458824	RCCR1	Chlorophyll Catabolism	L3Base	0.494014	6.75e-05	0.155405	4.17087	0.159903	trans	10
5	145914457	5-145914457	GRMZM2G036455	PCR2	Chlorophyll Biosynthesis	L3Base	0.0995655	1.63e-06	0.182432	5.78834	0.025	trans	8
5	145914457	5-145914457	GRMZM2G010196	YCF54	Chlorophyll Biosynthesis	L3Base	0.279457	2.44e-06	0.182432	5.61341	0.67386	trans	8
5	145914457	5-145914457	GRMZM2G419806	OY1	Chlorophyll Biosynthesis	L3Base	0.110683	7.94e-06	0.182432	5.10031	0.653665	trans	8
5	145914457	5-145914457	GRMZM2G026117	CF1	Porphyrin Biosynthesis	L3Base	0.626894	8.24e-06	0.182432	5.08396	0.627911	trans	8
5	145914457	5-145914457	GRMZM2G044074	LES22	Porphyrin Biosynthesis	L3Base	0.00527911	5.52e-05	0.182432	4.25786	0.855092	trans	8
5	145914457	5-145914457	GRMZM2G063048	DVR1	Chlorophyll Biosynthesis	L3Base	0.723727	6.38e-05	0.182432	4.19501	0.637944	trans	8
5	145914457	5-145914457	GRMZM6G815941	SHFC1	Siroheme Biosynthesis	L3Base	0.33943	9.25e-05	0.182432	4.03391	0.25463	trans	8
5	145914457	5-145914457	GRMZM2G162672	CHLG1	Chlorophyll Biosynthesis	L3Base	1.3545	9.27e-05	0.182432	4.03296	0.695136	trans	8
5	167494132	5-167494132	GRMZM2G073351	PCR3	Chlorophyll Biosynthesis	L3Base	0.0877088	1.22e-06	0.189189	5.91443	0.46313	trans	13
5	167494132	5-167494132	GRMZM2G116258	GSA1	Porphyrin Biosynthesis	L3Base	1.28699	1.32e-06	0.189189	5.87873	0.128413	trans	13
5	167494132	5-167494132	GRMZM2G010196	YCF54	Chlorophyll Biosynthesis	L3Base	0.28864	2.07e-06	0.189189	5.68329	0.67386	trans	13
5	167494132	5-167494132	GRMZM2G084958	PCR1	Chlorophyll Biosynthesis	L3Base	0.340767	1.49e-05	0.189189	4.82564	0.701528	trans	13
5	167494132	5-167494132	GRMZM2G419806	OY1	Chlorophyll Biosynthesis	L3Base	0.106559	1.92e-05	0.189189	4.71599	0.653665	trans	13
5	167494132	5-167494132	GRMZM2G397247	ALAD1	Porphyrin Biosynthesis	L3Base	0.310701	2.16e-05	0.189189	4.66464	0.410558	trans	13
5	167494132	5-167494132	GRMZM2G177412	GTR1	Porphyrin Biosynthesis	L3Base	0.106861	2.79e-05	0.189189	4.55479	0.274437	trans	13
5	167494132	5-167494132	GRMZM2G026117	CF1	Porphyrin Biosynthesis	L3Base	0.571997	3.22e-05	0.189189	4.49232	0.725271	trans	13
5	167494132	5-167494132	GRMZM2G464328	GUN4	Chlorophyll Biosynthesis	L3Base	0.0609801	4.09e-05	0.189189	4.38843	0.507067	trans	13
5	167494132	5-167494132	AC213521.3_FG005	GTR2	Porphyrin Biosynthesis	L3Base	0.003409	4.27e-05	0.189189	4.36992	0.585288	trans	13
5	167494132	5-167494132	GRMZM2G161673	MPMT1	Chlorophyll Biosynthesis	L3Base	0.379113	5.42e-05	0.189189	4.26619	0.2347	trans	13
5	167494132	5-167494132	GRMZM2G162672	CHLG1	Chlorophyll Biosynthesis	L3Base	1.41644	6.36e-05	0.189189	4.19625	0.672559	trans	13
5	167494132	5-167494132	GRMZM2G058261	PRPO4	Porphyrin Biosynthesis	L3Base	0.143002	6.74e-05	0.189189	4.17108	0.402789	trans	13
5	188236638	5-188236638	GRMZM2G081462	MPEC1	Chlorophyll Biosynthesis	L3Base	0.161189	2.87e-06	0.0641892	5.54218	0.657449	trans	9
5	188236638	5-188236638	GRMZM2G101004	ELM2	Bilin Biosynthesis	L3Base	-0.0214151	1.32e-05	0.0641892	4.88046	0.812996	trans	9
5	188236638	5-188236638	GRMZM2G171390	PHAO1	Chlorophyll Biosynthesis	L3Base	0.667595	1.66e-05	0.0641892	4.78011	0.296317	trans	9
5	188236638	5-188236638	GRMZM2G464328	GUN4	Chlorophyll Biosynthesis	L3Base	0.115084	2.22e-05	0.0641892	4.65283	0.487776	trans	9
5	188236638	5-188236638	GRMZM2G177412	GTR1	Porphyrin Biosynthesis	L3Base	0.188889	3.08e-05	0.0641892	4.51169	0.284822	trans	9
5	188236638	5-188236638	GRMZM2G103197	CHPH3/CHAO1	Chlorophyll Catabolism	L3Base	0.290007	3.97e-05	0.0641892	4.4017	0.219054	trans	9
5	188236638	5-188236638	GRMZM2G170013	NYC1	Chlorophyll Biosynthesis	L3Base	0.0950653	5.23e-05	0.0641892	4.28125	0.535689	trans	9
5	188236638	5-188236638	GRMZM2G161673	MPMT1	Chlorophyll Biosynthesis	L3Base	0.67756	5.82e-05	0.0641892	4.23523	0.24298	trans	9
5	188236638	5-188236638	GRMZM2G323024	CHLH1	Chlorophyll Biosynthesis	L3Base	0.331188	6.61e-05	0.0641892	4.18005	0.207885	trans	9
5	194764825	5-194764825	GRMZM2G161673	MPMT1	Chlorophyll Biosynthesis	L3Base	0.364607	7.65e-07	0.317568	6.11638	0.144153	trans	11
5	194764825	5-194764825	GRMZM2G010196	YCF54	Chlorophyll Biosynthesis	L3Base	0.223337	3.16e-06	0.317568	5.50037	0.67386	trans	11
5	194764825	5-194764825	GRMZM2G419806	OY1	Chlorophyll Biosynthesis	L3Base	0.0899972	4.84e-06	0.317568	5.31521	0.653665	trans	11
5	194764825	5-194764825	GRMZM2G397247	ALAD1	Porphyrin Biosynthesis	L3Base	0.262351	5.57e-06	0.317568	5.25419	0.410558	trans	11
5	194764825	5-194764825	GRMZM2G026117	CF1	Porphyrin Biosynthesis	L3Base	0.48165	1.88e-05	0.317568	4.72659	0.725271	trans	11
5	194764825	5-194764825	GRMZM2G073351	PCR3	Chlorophyll Biosynthesis	L3Base	0.0630914	2.25e-05	0.317568	4.64777	0.46313	trans	11
5	194764825	5-194764825	GRMZM2G063048	DVR1	Chlorophyll Biosynthesis	L3Base	0.607684	2.34e-05	0.317568	4.63057	0.637944	trans	11
5	194764825	5-194764825	GRMZM2G043453	CHLD1	Chlorophyll Biosynthesis	L3Base	0.0682603	3.22e-05	0.317568	4.49191	0.349398	trans	11
5	194764825	5-194764825	AC213521.3_FG005	GTR2	Porphyrin Biosynthesis	L3Base	0.00293688	4.81e-05	0.317568	4.31791	0.585288	trans	11
5	194764825	5-194764825	GRMZM2G105644	GGH1	Chlorophyll Biosynthesis	L3Base	0.01927	5.29e-05	0.317568	4.27649	0.716407	trans	11
5	194764825	5-194764825	GRMZM2G039396	PRPO1	Porphyrin Biosynthesis	L3Base	0.304546	7.71e-05	0.317568	4.11282	0.347801	trans	11
5	211556095	5-211556095	GRMZM2G073351	PCR3	Chlorophyll Biosynthesis	L3Base	-0.0743811	1.66e-06	0.266892	5.78093	0.46313	trans	9
5	211556095	5-211556095	GRMZM2G026117	CF1	Porphyrin Biosynthesis	L3Base	-0.567861	2.27e-06	0.266892	5.64318	0.510167	trans	9
5	211556095	5-211556095	GRMZM2G162672	CHLG1	Chlorophyll Biosynthesis	L3Base	-1.32356	8.24e-06	0.266892	5.08432	0.638672	trans	9
5	211556095	5-211556095	GRMZM2G419806	OY1	Chlorophyll Biosynthesis	L3Base	-0.0933108	9.46e-06	0.266892	5.02412	0.653665	trans	9
5	211556095	5-211556095	GRMZM2G397247	ALAD1	Porphyrin Biosynthesis	L3Base	-0.263632	2.04e-05	0.266892	4.6894	0.410558	trans	9
5	211556095	5-211556095	GRMZM2G161673	MPMT1	Chlorophyll Biosynthesis	L3Base	-0.329392	3.33e-05	0.266892	4.47706	0.204611	trans	9
5	211556095	5-211556095	GRMZM2G081462	MPEC1	Chlorophyll Biosynthesis	L3Base	-0.0661917	4.05e-05	0.266892	4.39287	0.777186	trans	9
5	211556095	5-211556095	GRMZM2G464328	GUN4	Chlorophyll Biosynthesis	L3Base	-0.0529558	7.23e-05	0.266892	4.14083	0.521531	trans	9
5	211556095	5-211556095	GRMZM2G177412	GTR1	Porphyrin Biosynthesis	L3Base	-0.0869858	7.29e-05	0.266892	4.13703	0.371423	trans	9
5	211556104	5-211556104	GRMZM2G073351	PCR3	Chlorophyll Biosynthesis	L3Base	-0.0746357	1.7e-06	0.263514	5.76993	0.46313	trans	9
5	211556104	5-211556104	GRMZM2G026117	CF1	Porphyrin Biosynthesis	L3Base	-0.564089	2.93e-06	0.263514	5.53265	0.510167	trans	9
5	211556104	5-211556104	GRMZM2G419806	OY1	Chlorophyll Biosynthesis	L3Base	-0.0948954	7.06e-06	0.263514	5.15098	0.653665	trans	9
5	211556104	5-211556104	GRMZM2G162672	CHLG1	Chlorophyll Biosynthesis	L3Base	-1.29479	1.42e-05	0.263514	4.84883	0.638672	trans	9
5	211556104	5-211556104	GRMZM2G397247	ALAD1	Porphyrin Biosynthesis	L3Base	-0.263671	2.18e-05	0.263514	4.66195	0.410558	trans	9
5	211556104	5-211556104	GRMZM2G161673	MPMT1	Chlorophyll Biosynthesis	L3Base	-0.327121	4.03e-05	0.263514	4.39421	0.215787	trans	9
5	211556104	5-211556104	GRMZM2G081462	MPEC1	Chlorophyll Biosynthesis	L3Base	-0.0661211	4.4e-05	0.263514	4.3567	0.777186	trans	9
5	211556104	5-211556104	GRMZM2G464328	GUN4	Chlorophyll Biosynthesis	L3Base	-0.0540308	5.45e-05	0.263514	4.2635	0.507796	trans	9
5	211556104	5-211556104	GRMZM2G177412	GTR1	Porphyrin Biosynthesis	L3Base	-0.0871681	7.59e-05	0.263514	4.11964	0.377469	trans	9
5	215753852	5-215753852	GRMZM2G116258	GSA1	Porphyrin Biosynthesis	L3Base	2.45736	2.3e-06	0.0709459	5.63815	0.183999	trans	8
5	215753852	5-215753852	GRMZM2G043453	CHLD1	Chlorophyll Biosynthesis	L3Base	0.182075	8.61e-06	0.0709459	5.06505	0.234962	trans	8
5	215753852	5-215753852	GRMZM2G161673	MPMT1	Chlorophyll Biosynthesis	L3Base	0.792082	1.34e-05	0.0709459	4.87251	0.201252	trans	8
5	215753852	5-215753852	GRMZM2G081462	MPEC1	Chlorophyll Biosynthesis	L3Base	0.155149	3.42e-05	0.0709459	4.46589	0.777186	trans	8
5	215753852	5-215753852	GRMZM2G464328	GUN4	Chlorophyll Biosynthesis	L3Base	0.110761	3.62e-05	0.0709459	4.4413	0.507067	trans	8
5	215753852	5-215753852	GRMZM2G138190	SGRL1	Chlorophyll Catabolism	L3Base	0.44946	6.95e-05	0.0709459	4.15788	0.612803	trans	8
5	215753852	5-215753852	GRMZM2G026117	CF1	Porphyrin Biosynthesis	L3Base	1.12096	7.58e-05	0.0709459	4.1206	0.725271	trans	8
5	215753852	5-215753852	GRMZM2G105644	GGH1	Chlorophyll Biosynthesis	L3Base	0.0456299	9.77e-05	0.0709459	4.01001	0.716407	trans	8
5	217960692	5-217960692	GRMZM2G464328	GUN4	Chlorophyll Biosynthesis	L3Base	0.103962	1.15e-07	0.0945946	6.94119	0.487776	trans	13
5	217960692	5-217960692	GRMZM2G105644	GGH1	Chlorophyll Biosynthesis	L3Base	0.0362658	4.07e-07	0.0945946	6.39031	0.716407	trans	13
5	217960692	5-217960692	GRMZM2G397247	ALAD1	Porphyrin Biosynthesis	L3Base	0.434176	6.36e-07	0.0945946	6.19627	0.410558	trans	13
5	217960692	5-217960692	GRMZM2G081462	MPEC1	Chlorophyll Biosynthesis	L3Base	0.112699	8.98e-07	0.0945946	6.04692	0.527282	trans	13
5	217960692	5-217960692	GRMZM2G026117	CF1	Porphyrin Biosynthesis	L3Base	0.837902	9.37e-07	0.0945946	6.02811	0.510167	trans	13
5	217960692	5-217960692	GRMZM2G043453	CHLD1	Chlorophyll Biosynthesis	L3Base	0.122314	1.2e-06	0.0945946	5.92214	0.234962	trans	13
5	217960692	5-217960692	GRMZM2G073351	PCR3	Chlorophyll Biosynthesis	L3Base	0.100835	1.33e-05	0.0945946	4.87561	0.46313	trans	13
5	217960692	5-217960692	GRMZM2G010196	YCF54	Chlorophyll Biosynthesis	L3Base	0.315607	1.86e-05	0.0945946	4.73024	0.67386	trans	13
5	217960692	5-217960692	GRMZM2G044074	LES22	Porphyrin Biosynthesis	L3Base	0.00650043	3.75e-05	0.0945946	4.42623	0.855092	trans	13
5	217960692	5-217960692	GRMZM2G162672	CHLG1	Chlorophyll Biosynthesis	L3Base	1.74699	4.58e-05	0.0945946	4.33927	0.638672	trans	13
5	217960692	5-217960692	GRMZM2G323024	CHLH1	Chlorophyll Biosynthesis	L3Base	0.223373	5.67e-05	0.0945946	4.24637	0.207885	trans	13
5	217960692	5-217960692	GRMZM2G419806	OY1	Chlorophyll Biosynthesis	L3Base	0.120666	5.69e-05	0.0945946	4.24507	0.653665	trans	13
5	217960692	5-217960692	GRMZM2G101004	ELM2	Bilin Biosynthesis	L3Base	-0.0129936	7.87e-05	0.0945946	4.10414	0.812996	trans	13
6	21869927	6-21869927	GRMZM2G171390	PHAO1	Chlorophyll Biosynthesis	L3Base	0.669664	3.13e-06	0.0506757	5.50399	0.144094	trans	9
6	21869927	6-21869927	GRMZM2G161673	MPMT1	Chlorophyll Biosynthesis	L3Base	0.700654	7.11e-06	0.0506757	5.14805	0.201252	trans	9
6	21869927	6-21869927	GRMZM5G891373	GTS2	Porphyrin Biosynthesis	L3Base	0.15575	1.47e-05	0.0506757	4.8319	0.0617113	trans	9
6	21869927	6-21869927	GRMZM2G058261	PRPO4	Porphyrin Biosynthesis	L3Base	0.289132	2.1e-05	0.0506757	4.67789	0.39481	trans	9
6	21869927	6-21869927	GRMZM2G026117	CF1	Porphyrin Biosynthesis	L3Base	1.01531	2.96e-05	0.0506757	4.52891	0.725271	trans	9
6	21869927	6-21869927	GRMZM2G044074	LES22	Porphyrin Biosynthesis	L3Base	0.00897894	4.21e-05	0.0506757	4.37523	0.855092	trans	9
6	21869927	6-21869927	GRMZM2G073351	PCR3	Chlorophyll Biosynthesis	L3Base	0.133799	4.51e-05	0.0506757	4.34568	0.46313	trans	9
6	21869927	6-21869927	GRMZM2G010196	YCF54	Chlorophyll Biosynthesis	L3Base	0.415989	5.22e-05	0.0506757	4.28208	0.67386	trans	9
6	21869927	6-21869927	GRMZM2G063048	DVR1	Chlorophyll Biosynthesis	L3Base	1.20502	7.12e-05	0.0506757	4.14775	0.637944	trans	9
6	76692793	6-76692793	GRMZM2G010196	YCF54	Chlorophyll Biosynthesis	L3Base	0.334669	6.25e-06	0.0945946	5.2044	0.67386	trans	13
6	76692793	6-76692793	GRMZM2G043453	CHLD1	Chlorophyll Biosynthesis	L3Base	0.112426	9.58e-06	0.0945946	5.01847	0.234962	trans	13
6	76692793	6-76692793	GRMZM2G161673	MPMT1	Chlorophyll Biosynthesis	L3Base	0.496955	1.51e-05	0.0945946	4.81968	0.201252	trans	13
6	76692793	6-76692793	GRMZM2G026117	CF1	Porphyrin Biosynthesis	L3Base	0.744363	2.15e-05	0.0945946	4.66789	0.725271	trans	13
6	76692793	6-76692793	GRMZM2G419806	OY1	Chlorophyll Biosynthesis	L3Base	0.129383	2.33e-05	0.0945946	4.63331	0.653665	trans	13
6	76692793	6-76692793	GRMZM2G162672	CHLG1	Chlorophyll Biosynthesis	L3Base	1.81634	2.4e-05	0.0945946	4.61958	0.638672	trans	13
6	76692793	6-76692793	GRMZM2G063048	DVR1	Chlorophyll Biosynthesis	L3Base	0.93343	2.75e-05	0.0945946	4.56122	0.637944	trans	13
6	76692793	6-76692793	GRMZM2G039396	PRPO1	Porphyrin Biosynthesis	L3Base	0.497448	2.96e-05	0.0945946	4.52893	0.293347	trans	13
6	76692793	6-76692793	GRMZM2G081462	MPEC1	Chlorophyll Biosynthesis	L3Base	0.0955877	3.96e-05	0.0945946	4.40193	0.777186	trans	13
6	76692793	6-76692793	AC213521.3_FG005	GTR2	Porphyrin Biosynthesis	L3Base	0.00462007	5.77e-05	0.0945946	4.23915	0.585288	trans	13
6	76692793	6-76692793	GRMZM2G116258	GSA1	Porphyrin Biosynthesis	L3Base	1.31586	6.75e-05	0.0945946	4.17098	0.447664	trans	13
6	76692793	6-76692793	GRMZM2G458824	RCCR1	Chlorophyll Catabolism	L3Base	0.606679	6.96e-05	0.0945946	4.15753	0.159939	trans	13
6	76692793	6-76692793	GRMZM2G397247	ALAD1	Porphyrin Biosynthesis	L3Base	0.35036	9.8e-05	0.0945946	4.00873	0.52908	trans	13
6	87638674	6-87638674	GRMZM2G464328	GUN4	Chlorophyll Biosynthesis	L3Base	-0.118858	3.61e-06	0.0574324	5.44204	0.487776	trans	9
6	87638674	6-87638674	GRMZM2G116258	GSA1	Porphyrin Biosynthesis	L3Base	-1.89302	4.34e-06	0.0574324	5.36284	0.236861	trans	9
6	87638674	6-87638674	GRMZM2G081462	MPEC1	Chlorophyll Biosynthesis	L3Base	-0.13258	7.23e-06	0.0574324	5.1411	0.777186	trans	9
6	87638674	6-87638674	GRMZM2G039396	PRPO1	Porphyrin Biosynthesis	L3Base	-0.647226	1.43e-05	0.0574324	4.84499	0.233882	trans	9
6	87638674	6-87638674	GRMZM2G105644	GGH1	Chlorophyll Biosynthesis	L3Base	-0.0379593	4.1e-05	0.0574324	4.38752	0.716407	trans	9
6	87638674	6-87638674	GRMZM2G063048	DVR1	Chlorophyll Biosynthesis	L3Base	-1.13741	4.69e-05	0.0574324	4.32925	0.637944	trans	9
6	87638674	6-87638674	GRMZM2G419806	OY1	Chlorophyll Biosynthesis	L3Base	-0.155967	4.87e-05	0.0574324	4.31213	0.653665	trans	9
6	87638674	6-87638674	GRMZM2G177412	GTR1	Porphyrin Biosynthesis	L3Base	-0.167728	5.83e-05	0.0574324	4.23468	0.348001	trans	9
6	87638674	6-87638674	GRMZM2G038487	CHAO2	Chlorophyll Biosynthesis	L3Base	-0.440815	6.36e-05	0.0574324	4.19654	0.217899	trans	9
6	104456493	6-104456493	GRMZM2G397247	ALAD1	Porphyrin Biosynthesis	L3Base	-0.472566	3.86e-08	0.10473	7.41342	0.410558	trans	9
6	104456493	6-104456493	GRMZM2G026117	CF1	Porphyrin Biosynthesis	L3Base	-0.798253	1.75e-06	0.10473	5.75625	0.510167	trans	9
6	104456493	6-104456493	GRMZM2G116258	GSA1	Porphyrin Biosynthesis	L3Base	-1.46099	2.6e-06	0.10473	5.58551	0.1967	trans	9
6	104456493	6-104456493	GRMZM2G010196	YCF54	Chlorophyll Biosynthesis	L3Base	-0.316247	8.22e-06	0.10473	5.08502	0.67386	trans	9
6	104456493	6-104456493	GRMZM2G419806	OY1	Chlorophyll Biosynthesis	L3Base	-0.131674	8.7e-06	0.10473	5.06027	0.653665	trans	9
6	104456493	6-104456493	GRMZM2G162672	CHLG1	Chlorophyll Biosynthesis	L3Base	-1.77618	1.6e-05	0.10473	4.79627	0.638672	trans	9
6	104456493	6-104456493	GRMZM2G161673	MPMT1	Chlorophyll Biosynthesis	L3Base	-0.479049	1.72e-05	0.10473	4.76434	0.201252	trans	9
6	104456493	6-104456493	GRMZM2G073351	PCR3	Chlorophyll Biosynthesis	L3Base	-0.0924024	2.16e-05	0.10473	4.66521	0.46313	trans	9
6	104456493	6-104456493	GRMZM2G044074	LES22	Porphyrin Biosynthesis	L3Base	-0.00656948	2.6e-05	0.10473	4.5851	0.855092	trans	9
6	109736021	6-109736021	GRMZM2G026117	CF1	Porphyrin Biosynthesis	L3Base	-0.510281	7.82e-06	0.327703	5.10687	0.609688	trans	8
6	109736021	6-109736021	GRMZM2G010196	YCF54	Chlorophyll Biosynthesis	L3Base	-0.216398	1.58e-05	0.327703	4.80162	0.67386	trans	8
6	109736021	6-109736021	GRMZM2G044074	LES22	Porphyrin Biosynthesis	L3Base	-0.00452652	2.47e-05	0.327703	4.60775	0.855092	trans	8
6	109736021	6-109736021	GRMZM2G105644	GGH1	Chlorophyll Biosynthesis	L3Base	-0.0205878	2.81e-05	0.327703	4.55113	0.716407	trans	8
6	109736021	6-109736021	AC213521.3_FG005	GTR2	Porphyrin Biosynthesis	L3Base	-0.00294807	4.9e-05	0.327703	4.31017	0.585288	trans	8
6	109736021	6-109736021	GRMZM2G073351	PCR3	Chlorophyll Biosynthesis	L3Base	-0.0617571	5.64e-05	0.327703	4.24888	0.46313	trans	8
6	109736021	6-109736021	GRMZM2G419806	OY1	Chlorophyll Biosynthesis	L3Base	-0.0806702	7.86e-05	0.327703	4.10436	0.653665	trans	8
6	109736021	6-109736021	GRMZM2G397247	ALAD1	Porphyrin Biosynthesis	L3Base	-0.236059	8.19e-05	0.327703	4.08664	0.506526	trans	8
6	110495669	6-110495669	GRMZM2G026117	CF1	Porphyrin Biosynthesis	L3Base	-0.555284	8.8e-06	0.253378	5.05546	0.639711	trans	8
6	110495669	6-110495669	GRMZM2G161673	MPMT1	Chlorophyll Biosynthesis	L3Base	-0.362079	1.47e-05	0.253378	4.83393	0.201252	trans	8
6	110495669	6-110495669	GRMZM2G162672	CHLG1	Chlorophyll Biosynthesis	L3Base	-1.29707	2.88e-05	0.253378	4.54082	0.638672	trans	8
6	110495669	6-110495669	GRMZM2G419806	OY1	Chlorophyll Biosynthesis	L3Base	-0.0926531	3.14e-05	0.253378	4.5027	0.653665	trans	8
6	110495669	6-110495669	GRMZM2G116258	GSA1	Porphyrin Biosynthesis	L3Base	-0.979784	3.22e-05	0.253378	4.4921	0.368104	trans	8
6	110495669	6-110495669	GRMZM2G084958	PCR1	Chlorophyll Biosynthesis	L3Base	-0.296699	3.74e-05	0.253378	4.42681	0.701528	trans	8
6	110495669	6-110495669	GRMZM2G397247	ALAD1	Porphyrin Biosynthesis	L3Base	-0.264731	5.09e-05	0.253378	4.29295	0.435659	trans	8
6	110495669	6-110495669	GRMZM2G010196	YCF54	Chlorophyll Biosynthesis	L3Base	-0.211611	7.99e-05	0.253378	4.09719	0.704175	trans	8
6	110495676	6-110495676	GRMZM2G026117	CF1	Porphyrin Biosynthesis	L3Base	-0.555284	8.8e-06	0.253378	5.05546	0.639711	trans	8
6	110495676	6-110495676	GRMZM2G161673	MPMT1	Chlorophyll Biosynthesis	L3Base	-0.362079	1.47e-05	0.253378	4.83393	0.201252	trans	8
6	110495676	6-110495676	GRMZM2G162672	CHLG1	Chlorophyll Biosynthesis	L3Base	-1.29707	2.88e-05	0.253378	4.54082	0.638672	trans	8
6	110495676	6-110495676	GRMZM2G419806	OY1	Chlorophyll Biosynthesis	L3Base	-0.0926531	3.14e-05	0.253378	4.5027	0.653665	trans	8
6	110495676	6-110495676	GRMZM2G116258	GSA1	Porphyrin Biosynthesis	L3Base	-0.979784	3.22e-05	0.253378	4.4921	0.368104	trans	8
6	110495676	6-110495676	GRMZM2G084958	PCR1	Chlorophyll Biosynthesis	L3Base	-0.296699	3.74e-05	0.253378	4.42681	0.701528	trans	8
6	110495676	6-110495676	GRMZM2G397247	ALAD1	Porphyrin Biosynthesis	L3Base	-0.264731	5.09e-05	0.253378	4.29295	0.435659	trans	8
6	110495676	6-110495676	GRMZM2G010196	YCF54	Chlorophyll Biosynthesis	L3Base	-0.211611	7.99e-05	0.253378	4.09719	0.704175	trans	8
6	111614633	6-111614633	GRMZM2G397247	ALAD1	Porphyrin Biosynthesis	L3Base	-0.257029	5.78e-06	0.452703	5.23814	0.410558	trans	10
6	111614633	6-111614633	GRMZM2G063048	DVR1	Chlorophyll Biosynthesis	L3Base	-0.632345	6.95e-06	0.452703	5.15805	0.425763	trans	10
6	111614633	6-111614633	GRMZM2G041159	CF1L1	Porphyrin Biosynthesis	L3Base	-0.19788	1.13e-05	0.452703	4.94769	0.603513	trans	10
6	111614633	6-111614633	GRMZM2G419806	OY1	Chlorophyll Biosynthesis	L3Base	-0.0849087	1.14e-05	0.452703	4.94177	0.653665	trans	10
6	111614633	6-111614633	GRMZM2G010196	YCF54	Chlorophyll Biosynthesis	L3Base	-0.200099	2.06e-05	0.452703	4.68718	0.67386	trans	10
6	111614633	6-111614633	GRMZM2G065194	NYC1L1	Chlorophyll Biosynthesis	L3Base	-0.533845	2.81e-05	0.452703	4.55156	0.445889	trans	10
6	111614633	6-111614633	GRMZM2G116258	GSA1	Porphyrin Biosynthesis	L3Base	-0.844601	3.94e-05	0.452703	4.40503	0.393721	trans	10
6	111614633	6-111614633	GRMZM2G044074	LES22	Porphyrin Biosynthesis	L3Base	-0.00415264	4.79e-05	0.452703	4.31977	0.855092	trans	10
6	111614633	6-111614633	GRMZM2G105644	GGH1	Chlorophyll Biosynthesis	L3Base	-0.0187989	5.87e-05	0.452703	4.23106	0.716407	trans	10
6	111614633	6-111614633	GRMZM2G162672	CHLG1	Chlorophyll Biosynthesis	L3Base	-1.08069	7.33e-05	0.452703	4.13516	0.683273	trans	10
6	112026908	6-112026908	GRMZM2G419806	OY1	Chlorophyll Biosynthesis	L3Base	0.100559	5.03e-07	0.287162	6.29819	0.653665	trans	13
6	112026908	6-112026908	GRMZM2G116258	GSA1	Porphyrin Biosynthesis	L3Base	1.05493	6.77e-07	0.287162	6.16913	0.0839356	trans	13
6	112026908	6-112026908	GRMZM2G043453	CHLD1	Chlorophyll Biosynthesis	L3Base	0.0747799	5.77e-06	0.287162	5.23917	0.234962	trans	13
6	112026908	6-112026908	GRMZM2G010196	YCF54	Chlorophyll Biosynthesis	L3Base	0.218067	5.97e-06	0.287162	5.22417	0.67386	trans	13
6	112026908	6-112026908	GRMZM2G063048	DVR1	Chlorophyll Biosynthesis	L3Base	0.6517	8.52e-06	0.287162	5.06931	0.480801	trans	13
6	112026908	6-112026908	GRMZM2G161673	MPMT1	Chlorophyll Biosynthesis	L3Base	0.33578	9.03e-06	0.287162	5.04453	0.201252	trans	13
6	112026908	6-112026908	GRMZM2G464328	GUN4	Chlorophyll Biosynthesis	L3Base	0.0568305	1.3e-05	0.287162	4.88562	0.487776	trans	13
6	112026908	6-112026908	GRMZM2G026117	CF1	Porphyrin Biosynthesis	L3Base	0.491087	1.34e-05	0.287162	4.873	0.725271	trans	13
6	112026908	6-112026908	GRMZM2G162672	CHLG1	Chlorophyll Biosynthesis	L3Base	1.20075	1.71e-05	0.287162	4.76662	0.638672	trans	13
6	112026908	6-112026908	GRMZM2G397247	ALAD1	Porphyrin Biosynthesis	L3Base	0.25011	2.34e-05	0.287162	4.63159	0.410558	trans	13
6	112026908	6-112026908	GRMZM2G105644	GGH1	Chlorophyll Biosynthesis	L3Base	0.020489	2.49e-05	0.287162	4.60455	0.716407	trans	13
6	112026908	6-112026908	GRMZM2G081462	MPEC1	Chlorophyll Biosynthesis	L3Base	0.0622362	3.87e-05	0.287162	4.41216	0.777186	trans	13
6	112026908	6-112026908	GRMZM2G044074	LES22	Porphyrin Biosynthesis	L3Base	0.00430234	5.16e-05	0.287162	4.28772	0.855092	trans	13
6	134041242	6-134041242	GRMZM2G464328	GUN4	Chlorophyll Biosynthesis	L3Base	-0.0718186	2.06e-05	0.138514	4.68699	0.487776	trans	8
6	134041242	6-134041242	GRMZM2G010196	YCF54	Chlorophyll Biosynthesis	L3Base	-0.277617	2.64e-05	0.138514	4.57869	0.67386	trans	8
6	134041242	6-134041242	GRMZM2G105644	GGH1	Chlorophyll Biosynthesis	L3Base	-0.0264788	4.41e-05	0.138514	4.35536	0.716407	trans	8
6	134041242	6-134041242	GRMZM2G081462	MPEC1	Chlorophyll Biosynthesis	L3Base	-0.0841113	4.81e-05	0.138514	4.31767	0.777186	trans	8
6	134041242	6-134041242	GRMZM2G073351	PCR3	Chlorophyll Biosynthesis	L3Base	-0.0808146	4.97e-05	0.138514	4.30325	0.46313	trans	8
6	134041242	6-134041242	GRMZM2G044074	LES22	Porphyrin Biosynthesis	L3Base	-0.00571506	5.45e-05	0.138514	4.26386	0.855092	trans	8
6	134041242	6-134041242	GRMZM2G113325	FC2	Heme Biosynthesis	L3Base	0.00867713	9.07e-05	0.138514	4.04227	0.589806	trans	8
6	134041242	6-134041242	GRMZM2G349062	LLS1L1	Chlorophyll Catabolism	L3Base	-2.75831	9.42e-05	0.138514	4.02581	0.556412	trans	8
6	151220704	6-151220704	GRMZM2G039396	PRPO1	Porphyrin Biosynthesis	L3Base	-0.654139	1.19e-06	0.0743243	5.92335	0.0470002	trans	10
6	151220704	6-151220704	GRMZM2G397247	ALAD1	Porphyrin Biosynthesis	L3Base	-0.466419	4.55e-06	0.0743243	5.34203	0.410558	trans	10
6	151220704	6-151220704	GRMZM2G010196	YCF54	Chlorophyll Biosynthesis	L3Base	-0.389453	4.91e-06	0.0743243	5.30936	0.67386	trans	10
6	151220704	6-151220704	GRMZM2G041159	CF1L1	Porphyrin Biosynthesis	L3Base	-0.370071	1.85e-05	0.0743243	4.73246	0.603513	trans	10
6	151220704	6-151220704	GRMZM2G073351	PCR3	Chlorophyll Biosynthesis	L3Base	-0.111292	2.64e-05	0.0743243	4.57786	0.46313	trans	10
6	151220704	6-151220704	GRMZM2G044074	LES22	Porphyrin Biosynthesis	L3Base	-0.00769216	2.68e-05	0.0743243	4.57134	0.855092	trans	10
6	151220704	6-151220704	GRMZM2G419806	OY1	Chlorophyll Biosynthesis	L3Base	-0.146016	2.72e-05	0.0743243	4.56551	0.653665	trans	10
6	151220704	6-151220704	GRMZM2G162672	CHLG1	Chlorophyll Biosynthesis	L3Base	-2.00523	5.45e-05	0.0743243	4.26352	0.64544	trans	10
6	151220704	6-151220704	GRMZM2G105644	GGH1	Chlorophyll Biosynthesis	L3Base	-0.0334349	6.94e-05	0.0743243	4.15891	0.716407	trans	10
6	151220704	6-151220704	GRMZM2G026117	CF1	Porphyrin Biosynthesis	L3Base	-0.80276	7.57e-05	0.0743243	4.12099	0.725271	trans	10
6	152221071	6-152221071	GRMZM2G044074	LES22	Porphyrin Biosynthesis	L3Base	0.00684464	1.14e-06	0.135135	5.94186	0.855092	trans	17
6	152221071	6-152221071	GRMZM2G065194	NYC1L1	Chlorophyll Biosynthesis	L3Base	0.852954	1.31e-06	0.135135	5.88386	0.0562967	trans	17
6	152221071	6-152221071	GRMZM2G161673	MPMT1	Chlorophyll Biosynthesis	L3Base	0.463664	4.14e-06	0.135135	5.38291	0.201252	trans	17
6	152221071	6-152221071	GRMZM2G419806	OY1	Chlorophyll Biosynthesis	L3Base	0.122905	4.49e-06	0.135135	5.34746	0.653665	trans	17
6	152221071	6-152221071	GRMZM2G026117	CF1	Porphyrin Biosynthesis	L3Base	0.70524	4.57e-06	0.135135	5.34043	0.510167	trans	17
6	152221071	6-152221071	GRMZM2G058261	PRPO4	Porphyrin Biosynthesis	L3Base	0.193692	7.19e-06	0.135135	5.14326	0.39481	trans	17
6	152221071	6-152221071	GRMZM2G010196	YCF54	Chlorophyll Biosynthesis	L3Base	0.288405	9.41e-06	0.135135	5.02631	0.67386	trans	17
6	152221071	6-152221071	GRMZM2G458824	RCCR1	Chlorophyll Catabolism	L3Base	0.587844	1.01e-05	0.135135	4.99384	0.109153	trans	17
6	152221071	6-152221071	GRMZM6G815941	SHFC1	Siroheme Biosynthesis	L3Base	0.412929	1.02e-05	0.135135	4.98938	0.138996	trans	17
6	152221071	6-152221071	GRMZM2G081462	MPEC1	Chlorophyll Biosynthesis	L3Base	0.0875668	1.76e-05	0.135135	4.75514	0.777186	trans	17
6	152221071	6-152221071	GRMZM2G464328	GUN4	Chlorophyll Biosynthesis	L3Base	0.0761307	2.18e-05	0.135135	4.66235	0.487776	trans	17
6	152221071	6-152221071	GRMZM2G105644	GGH1	Chlorophyll Biosynthesis	L3Base	0.0266844	3.88e-05	0.135135	4.41155	0.716407	trans	17
6	152221071	6-152221071	GRMZM2G170013	NYC1	Chlorophyll Biosynthesis	L3Base	0.063526	4.28e-05	0.135135	4.36904	0.524728	trans	17
6	152221071	6-152221071	GRMZM2G039396	PRPO1	Porphyrin Biosynthesis	L3Base	0.427589	4.47e-05	0.135135	4.34949	0.318898	trans	17
6	152221071	6-152221071	GRMZM2G063048	DVR1	Chlorophyll Biosynthesis	L3Base	0.794624	4.96e-05	0.135135	4.30423	0.637944	trans	17
6	152221071	6-152221071	GRMZM2G101004	ELM2	Bilin Biosynthesis	L3Base	-0.0116503	6.12e-05	0.135135	4.21307	0.812996	trans	17
6	152221071	6-152221071	GRMZM2G073351	PCR3	Chlorophyll Biosynthesis	L3Base	0.0825947	6.76e-05	0.135135	4.17016	0.46313	trans	17
6	157255523	6-157255523	GRMZM2G105644	GGH1	Chlorophyll Biosynthesis	L3Base	0.0322852	3.2e-06	0.108108	5.49477	0.716407	trans	9
6	157255523	6-157255523	GRMZM2G026117	CF1	Porphyrin Biosynthesis	L3Base	0.770023	4.54e-06	0.108108	5.34268	0.510167	trans	9
6	157255523	6-157255523	GRMZM2G161673	MPMT1	Chlorophyll Biosynthesis	L3Base	0.476511	1.09e-05	0.108108	4.96166	0.201252	trans	9
6	157255523	6-157255523	GRMZM2G081462	MPEC1	Chlorophyll Biosynthesis	L3Base	0.0925358	3.32e-05	0.108108	4.47821	0.777186	trans	9
6	157255523	6-157255523	GRMZM2G464328	GUN4	Chlorophyll Biosynthesis	L3Base	0.0815915	3.36e-05	0.108108	4.47401	0.507067	trans	9
6	157255523	6-157255523	GRMZM2G116258	GSA1	Porphyrin Biosynthesis	L3Base	1.28611	3.62e-05	0.108108	4.44136	0.382596	trans	9
6	157255523	6-157255523	GRMZM2G419806	OY1	Chlorophyll Biosynthesis	L3Base	0.116148	5.89e-05	0.108108	4.22981	0.653665	trans	9
6	157255523	6-157255523	GRMZM2G010196	YCF54	Chlorophyll Biosynthesis	L3Base	0.280264	8.63e-05	0.108108	4.06396	0.704175	trans	9
6	157255523	6-157255523	GRMZM2G397247	ALAD1	Porphyrin Biosynthesis	L3Base	0.330656	9.82e-05	0.108108	4.00804	0.52908	trans	9
6	157255560	6-157255560	GRMZM2G161673	MPMT1	Chlorophyll Biosynthesis	L3Base	0.500151	2.12e-06	0.114865	5.67381	0.201252	trans	9
6	157255560	6-157255560	GRMZM2G105644	GGH1	Chlorophyll Biosynthesis	L3Base	0.0307284	5.78e-06	0.114865	5.23812	0.716407	trans	9
6	157255560	6-157255560	GRMZM2G026117	CF1	Porphyrin Biosynthesis	L3Base	0.739012	6.79e-06	0.114865	5.16813	0.580202	trans	9
6	157255560	6-157255560	GRMZM2G116258	GSA1	Porphyrin Biosynthesis	L3Base	1.26309	3.27e-05	0.114865	4.48572	0.368632	trans	9
6	157255560	6-157255560	GRMZM2G081462	MPEC1	Chlorophyll Biosynthesis	L3Base	0.0898439	3.74e-05	0.114865	4.42721	0.777186	trans	9
6	157255560	6-157255560	GRMZM2G039396	PRPO1	Porphyrin Biosynthesis	L3Base	0.445405	5.05e-05	0.114865	4.29653	0.327934	trans	9
6	157255560	6-157255560	GRMZM2G419806	OY1	Chlorophyll Biosynthesis	L3Base	0.111517	7.9e-05	0.114865	4.1024	0.653665	trans	9
6	157255560	6-157255560	GRMZM2G464328	GUN4	Chlorophyll Biosynthesis	L3Base	0.0758178	8.13e-05	0.114865	4.0897	0.538865	trans	9
6	157255560	6-157255560	GRMZM2G038487	CHAO2	Chlorophyll Biosynthesis	L3Base	0.318174	8.68e-05	0.114865	4.06139	0.219748	trans	9
6	157941394	6-157941394	GRMZM2G010196	YCF54	Chlorophyll Biosynthesis	L3Base	-0.344491	7.45e-06	0.0844595	5.12804	0.67386	trans	9
6	157941394	6-157941394	GRMZM2G397247	ALAD1	Porphyrin Biosynthesis	L3Base	-0.400907	1.36e-05	0.0844595	4.86777	0.410558	trans	9
6	157941394	6-157941394	GRMZM2G065194	NYC1L1	Chlorophyll Biosynthesis	L3Base	-0.899753	1.74e-05	0.0844595	4.75979	0.356123	trans	9
6	157941394	6-157941394	GRMZM2G036455	PCR2	Chlorophyll Biosynthesis	L3Base	-0.114704	2.15e-05	0.0844595	4.66659	0.105852	trans	9
6	157941394	6-157941394	GRMZM2G419806	OY1	Chlorophyll Biosynthesis	L3Base	-0.132439	2.54e-05	0.0844595	4.5948	0.653665	trans	9
6	157941394	6-157941394	GRMZM2G058261	PRPO4	Porphyrin Biosynthesis	L3Base	-0.211473	3.54e-05	0.0844595	4.45151	0.39481	trans	9
6	157941394	6-157941394	GRMZM2G073351	PCR3	Chlorophyll Biosynthesis	L3Base	-0.100475	4.06e-05	0.0844595	4.39132	0.46313	trans	9
6	157941394	6-157941394	GRMZM2G105644	GGH1	Chlorophyll Biosynthesis	L3Base	-0.0298141	8.73e-05	0.0844595	4.05887	0.716407	trans	9
6	157941394	6-157941394	GRMZM2G063048	DVR1	Chlorophyll Biosynthesis	L3Base	-0.895042	9.57e-05	0.0844595	4.01913	0.637944	trans	9
6	164251331	6-164251331	GRMZM2G161673	MPMT1	Chlorophyll Biosynthesis	L3Base	-0.637084	3.84e-06	0.0641892	5.41554	0.201252	trans	9
6	164251331	6-164251331	GRMZM2G419806	OY1	Chlorophyll Biosynthesis	L3Base	-0.161367	1.13e-05	0.0641892	4.94521	0.653665	trans	9
6	164251331	6-164251331	GRMZM2G010196	YCF54	Chlorophyll Biosynthesis	L3Base	-0.394681	1.37e-05	0.0641892	4.863	0.67386	trans	9
6	164251331	6-164251331	GRMZM2G397247	ALAD1	Porphyrin Biosynthesis	L3Base	-0.463437	1.75e-05	0.0641892	4.75683	0.410558	trans	9
6	164251331	6-164251331	GRMZM2G058261	PRPO4	Porphyrin Biosynthesis	L3Base	-0.2516	3.19e-05	0.0641892	4.49674	0.39481	trans	9
6	164251331	6-164251331	GRMZM2G043453	CHLD1	Chlorophyll Biosynthesis	L3Base	-0.128214	4.04e-05	0.0641892	4.39338	0.399713	trans	9
6	164251331	6-164251331	GRMZM2G039396	PRPO1	Porphyrin Biosynthesis	L3Base	-0.57293	6.6e-05	0.0641892	4.18057	0.34466	trans	9
6	164251331	6-164251331	AC213521.3_FG005	GTR2	Porphyrin Biosynthesis	L3Base	-0.00553135	8.52e-05	0.0641892	4.06968	0.585288	trans	9
6	164251331	6-164251331	GRMZM2G162672	CHLG1	Chlorophyll Biosynthesis	L3Base	-2.06427	9.45e-05	0.0641892	4.02459	0.695136	trans	9
7	1375147	7-1375147	GRMZM2G162672	CHLG1	Chlorophyll Biosynthesis	L3Base	1.8379	4.86e-06	0.135135	5.31313	0.638672	trans	12
7	1375147	7-1375147	GRMZM2G161673	MPMT1	Chlorophyll Biosynthesis	L3Base	0.452069	1.97e-05	0.135135	4.70519	0.201252	trans	12
7	1375147	7-1375147	GRMZM2G026117	CF1	Porphyrin Biosynthesis	L3Base	0.696947	2.27e-05	0.135135	4.64491	0.725271	trans	12
7	1375147	7-1375147	GRMZM2G043453	CHLD1	Chlorophyll Biosynthesis	L3Base	0.0982704	3.88e-05	0.135135	4.41147	0.390892	trans	12
7	1375147	7-1375147	GRMZM2G101004	ELM2	Bilin Biosynthesis	L3Base	-0.0126752	4.26e-05	0.135135	4.37051	0.812996	trans	12
7	1375147	7-1375147	GRMZM2G349062	LLS1L1	Chlorophyll Catabolism	L3Base	3.19037	4.27e-05	0.135135	4.36907	0.528839	trans	12
7	1375147	7-1375147	AC213521.3_FG005	GTR2	Porphyrin Biosynthesis	L3Base	0.00434628	4.79e-05	0.135135	4.31954	0.585288	trans	12
7	1375147	7-1375147	GRMZM2G063048	DVR1	Chlorophyll Biosynthesis	L3Base	0.834778	4.81e-05	0.135135	4.31798	0.637944	trans	12
7	1375147	7-1375147	GRMZM2G044074	LES22	Porphyrin Biosynthesis	L3Base	0.00603815	4.82e-05	0.135135	4.31656	0.855092	trans	12
7	1375147	7-1375147	GRMZM2G397247	ALAD1	Porphyrin Biosynthesis	L3Base	0.327444	7.76e-05	0.135135	4.11029	0.495595	trans	12
7	1375147	7-1375147	GRMZM2G073351	PCR3	Chlorophyll Biosynthesis	L3Base	0.0861191	9.36e-05	0.135135	4.02878	0.46313	trans	12
7	1375147	7-1375147	GRMZM2G419806	OY1	Chlorophyll Biosynthesis	L3Base	0.110371	9.39e-05	0.135135	4.02719	0.653665	trans	12
7	1375260	7-1375260	GRMZM2G026117	CF1	Porphyrin Biosynthesis	L3Base	0.874461	4.3e-06	0.101351	5.36693	0.510167	trans	11
7	1375260	7-1375260	GRMZM2G043453	CHLD1	Chlorophyll Biosynthesis	L3Base	0.12418	6.9e-06	0.101351	5.1613	0.234962	trans	11
7	1375260	7-1375260	GRMZM2G162672	CHLG1	Chlorophyll Biosynthesis	L3Base	2.03549	1.33e-05	0.101351	4.87758	0.638672	trans	11
7	1375260	7-1375260	GRMZM2G458824	RCCR1	Chlorophyll Catabolism	L3Base	0.703338	1.43e-05	0.101351	4.84515	0.109153	trans	11
7	1375260	7-1375260	GRMZM2G101004	ELM2	Bilin Biosynthesis	L3Base	-0.0147473	4.03e-05	0.101351	4.39453	0.812996	trans	11
7	1375260	7-1375260	GRMZM2G397247	ALAD1	Porphyrin Biosynthesis	L3Base	0.392257	4.47e-05	0.101351	4.35006	0.421475	trans	11
7	1375260	7-1375260	GRMZM2G063048	DVR1	Chlorophyll Biosynthesis	L3Base	0.944199	7.6e-05	0.101351	4.11945	0.637944	trans	11
7	1375260	7-1375260	AC213521.3_FG005	GTR2	Porphyrin Biosynthesis	L3Base	0.0048456	7.61e-05	0.101351	4.1186	0.585288	trans	11
7	1375260	7-1375260	GRMZM2G161673	MPMT1	Chlorophyll Biosynthesis	L3Base	0.48606	8.07e-05	0.101351	4.09335	0.268521	trans	11
7	1375260	7-1375260	GRMZM2G419806	OY1	Chlorophyll Biosynthesis	L3Base	0.129233	8.14e-05	0.101351	4.08953	0.653665	trans	11
7	1375260	7-1375260	GRMZM2G073351	PCR3	Chlorophyll Biosynthesis	L3Base	0.0983219	9.86e-05	0.101351	4.00632	0.46313	trans	11
7	2621705	7-2621705	GRMZM2G177412	GTR1	Porphyrin Biosynthesis	L3Base	-0.0919407	2.03e-06	0.435811	5.69279	0.0867835	trans	9
7	2621705	7-2621705	GRMZM2G081462	MPEC1	Chlorophyll Biosynthesis	L3Base	-0.0681482	2.39e-06	0.435811	5.62104	0.634005	trans	9
7	2621705	7-2621705	GRMZM2G161673	MPMT1	Chlorophyll Biosynthesis	L3Base	-0.301824	2.36e-05	0.435811	4.628	0.201252	trans	9
7	2621705	7-2621705	GRMZM2G058261	PRPO4	Porphyrin Biosynthesis	L3Base	-0.120113	3.12e-05	0.435811	4.50519	0.39481	trans	9
7	2621705	7-2621705	GRMZM2G101004	ELM2	Bilin Biosynthesis	L3Base	0.00813478	3.99e-05	0.435811	4.39946	0.812996	trans	9
7	2621705	7-2621705	GRMZM2G464328	GUN4	Chlorophyll Biosynthesis	L3Base	-0.0485561	4.98e-05	0.435811	4.30306	0.507067	trans	9
7	2621705	7-2621705	GRMZM2G116258	GSA1	Porphyrin Biosynthesis	L3Base	-0.811932	6.3e-05	0.435811	4.20075	0.439374	trans	9
7	2621705	7-2621705	GRMZM2G105644	GGH1	Chlorophyll Biosynthesis	L3Base	-0.0183089	6.55e-05	0.435811	4.18373	0.716407	trans	9
7	2621705	7-2621705	GRMZM2G043453	CHLD1	Chlorophyll Biosynthesis	L3Base	-0.0597888	9.28e-05	0.435811	4.03234	0.617441	trans	9
7	10707242	7-10707242	GRMZM2G162672	CHLG1	Chlorophyll Biosynthesis	L3Base	-3.17429	2.53e-06	0.0506757	5.59642	0.638672	trans	12
7	10707242	7-10707242	GRMZM2G063048	DVR1	Chlorophyll Biosynthesis	L3Base	-1.50496	1.24e-05	0.0506757	4.90782	0.586665	trans	12
7	10707242	7-10707242	GRMZM2G419806	OY1	Chlorophyll Biosynthesis	L3Base	-0.201181	2.16e-05	0.0506757	4.66502	0.653665	trans	12
7	10707242	7-10707242	GRMZM2G026117	CF1	Porphyrin Biosynthesis	L3Base	-1.15448	2.96e-05	0.0506757	4.52848	0.725271	trans	12
7	10707242	7-10707242	AC213521.3_FG005	GTR2	Porphyrin Biosynthesis	L3Base	-0.00687929	3.67e-05	0.0506757	4.43522	0.585288	trans	12
7	10707242	7-10707242	GRMZM2G105644	GGH1	Chlorophyll Biosynthesis	L3Base	-0.0469608	3.99e-05	0.0506757	4.3991	0.716407	trans	12
7	10707242	7-10707242	GRMZM2G004222	HO6	Bilin Biosynthesis	L3Base	-0.0329253	4.11e-05	0.0506757	4.38637	0.121956	trans	12
7	10707242	7-10707242	GRMZM2G010196	YCF54	Chlorophyll Biosynthesis	L3Base	-0.474548	5e-05	0.0506757	4.30099	0.67386	trans	12
7	10707242	7-10707242	GRMZM2G397247	ALAD1	Porphyrin Biosynthesis	L3Base	-0.558019	6.11e-05	0.0506757	4.21404	0.459812	trans	12
7	10707242	7-10707242	GRMZM2G116258	GSA1	Porphyrin Biosynthesis	L3Base	-2.02534	7.55e-05	0.0506757	4.12178	0.464658	trans	12
7	10707242	7-10707242	GRMZM2G043453	CHLD1	Chlorophyll Biosynthesis	L3Base	-0.158488	7.96e-05	0.0506757	4.09905	0.584984	trans	12
7	10707242	7-10707242	GRMZM2G044074	LES22	Porphyrin Biosynthesis	L3Base	-0.00978564	9.08e-05	0.0506757	4.04191	0.855092	trans	12
7	14160420	7-14160420	GRMZM2G116258	GSA1	Porphyrin Biosynthesis	L3Base	-1.25355	2.72e-06	0.148649	5.56615	0.1967	trans	10
7	14160420	7-14160420	GRMZM2G044074	LES22	Porphyrin Biosynthesis	L3Base	-0.00588357	6.97e-06	0.148649	5.15656	0.855092	trans	10
7	14160420	7-14160420	GRMZM2G026117	CF1	Porphyrin Biosynthesis	L3Base	-0.624896	1.61e-05	0.148649	4.79443	0.725271	trans	10
7	14160420	7-14160420	GRMZM2G010196	YCF54	Chlorophyll Biosynthesis	L3Base	-0.256877	2.79e-05	0.148649	4.55477	0.67386	trans	10
7	14160420	7-14160420	GRMZM2G170013	NYC1	Chlorophyll Biosynthesis	L3Base	-0.0600323	3.67e-05	0.148649	4.43588	0.517944	trans	10
7	14160420	7-14160420	GRMZM2G419806	OY1	Chlorophyll Biosynthesis	L3Base	-0.102042	4.32e-05	0.148649	4.3643	0.653665	trans	10
7	14160420	7-14160420	GRMZM2G039396	PRPO1	Porphyrin Biosynthesis	L3Base	-0.396852	4.4e-05	0.148649	4.35627	0.31802	trans	10
7	14160420	7-14160420	GRMZM2G105644	GGH1	Chlorophyll Biosynthesis	L3Base	-0.0242203	5.71e-05	0.148649	4.24349	0.716407	trans	10
7	14160420	7-14160420	GRMZM2G464328	GUN4	Chlorophyll Biosynthesis	L3Base	-0.0660043	8.92e-05	0.148649	4.0496	0.54856	trans	10
7	14160420	7-14160420	GRMZM2G081462	MPEC1	Chlorophyll Biosynthesis	L3Base	-0.0748332	9.95e-05	0.148649	4.00209	0.777186	trans	10
7	28622585	7-28622585	GRMZM2G177412	GTR1	Porphyrin Biosynthesis	L3Base	0.130614	3.72e-07	0.226351	6.42918	0.0239903	trans	8
7	28622585	7-28622585	GRMZM2G161673	MPMT1	Chlorophyll Biosynthesis	L3Base	0.459754	7.79e-07	0.226351	6.10862	0.145482	trans	8
7	28622585	7-28622585	GRMZM2G081462	MPEC1	Chlorophyll Biosynthesis	L3Base	0.0793228	2.93e-05	0.226351	4.53295	0.777186	trans	8
7	28622585	7-28622585	GRMZM2G065194	NYC1L1	Chlorophyll Biosynthesis	L3Base	0.664476	5.26e-05	0.226351	4.2788	0.590031	trans	8
7	28622585	7-28622585	GRMZM2G464328	GUN4	Chlorophyll Biosynthesis	L3Base	0.0588887	6.76e-05	0.226351	4.17008	0.521531	trans	8
7	28622585	7-28622585	GRMZM2G397247	ALAD1	Porphyrin Biosynthesis	L3Base	0.291094	7.04e-05	0.226351	4.15273	0.484479	trans	8
7	28622585	7-28622585	GRMZM2G162672	CHLG1	Chlorophyll Biosynthesis	L3Base	1.39253	7.25e-05	0.226351	4.13962	0.683273	trans	8
7	28622585	7-28622585	GRMZM6G815941	SHFC1	Siroheme Biosynthesis	L3Base	0.342474	8.43e-05	0.226351	4.07418	0.249145	trans	8
7	28623034	7-28623034	GRMZM2G177412	GTR1	Porphyrin Biosynthesis	L3Base	0.131662	2.97e-07	0.222973	6.52675	0.0202217	trans	8
7	28623034	7-28623034	GRMZM2G161673	MPMT1	Chlorophyll Biosynthesis	L3Base	0.477479	3.05e-07	0.222973	6.51521	0.0830728	trans	8
7	28623034	7-28623034	GRMZM2G081462	MPEC1	Chlorophyll Biosynthesis	L3Base	0.0812244	1.93e-05	0.222973	4.71535	0.777186	trans	8
7	28623034	7-28623034	GRMZM2G105644	GGH1	Chlorophyll Biosynthesis	L3Base	0.0249012	3.68e-05	0.222973	4.43372	0.716407	trans	8
7	28623034	7-28623034	GRMZM2G397247	ALAD1	Porphyrin Biosynthesis	L3Base	0.299508	4.56e-05	0.222973	4.34144	0.424502	trans	8
7	28623034	7-28623034	GRMZM2G464328	GUN4	Chlorophyll Biosynthesis	L3Base	0.0599491	4.72e-05	0.222973	4.32573	0.507067	trans	8
7	28623034	7-28623034	GRMZM6G815941	SHFC1	Siroheme Biosynthesis	L3Base	0.354472	4.96e-05	0.222973	4.30491	0.241844	trans	8
7	28623034	7-28623034	GRMZM2G162672	CHLG1	Chlorophyll Biosynthesis	L3Base	1.42257	5.15e-05	0.222973	4.28821	0.639376	trans	8
7	28623985	7-28623985	GRMZM2G177412	GTR1	Porphyrin Biosynthesis	L3Base	0.133198	1.6e-07	0.22973	6.79688	0.017385	trans	11
7	28623985	7-28623985	GRMZM2G161673	MPMT1	Chlorophyll Biosynthesis	L3Base	0.481204	1.69e-07	0.22973	6.77106	0.0600724	trans	11
7	28623985	7-28623985	GRMZM2G081462	MPEC1	Chlorophyll Biosynthesis	L3Base	0.0847796	6.36e-06	0.22973	5.19668	0.777186	trans	11
7	28623985	7-28623985	GRMZM2G464328	GUN4	Chlorophyll Biosynthesis	L3Base	0.0626019	1.83e-05	0.22973	4.73842	0.487776	trans	11
7	28623985	7-28623985	GRMZM2G397247	ALAD1	Porphyrin Biosynthesis	L3Base	0.308682	2.04e-05	0.22973	4.6913	0.410558	trans	11
7	28623985	7-28623985	GRMZM2G162672	CHLG1	Chlorophyll Biosynthesis	L3Base	1.45309	2.9e-05	0.22973	4.53735	0.638672	trans	11
7	28623985	7-28623985	GRMZM6G815941	SHFC1	Siroheme Biosynthesis	L3Base	0.35271	4.34e-05	0.22973	4.36292	0.229957	trans	11
7	28623985	7-28623985	GRMZM2G105644	GGH1	Chlorophyll Biosynthesis	L3Base	0.0243397	4.46e-05	0.22973	4.35047	0.716407	trans	11
7	28623985	7-28623985	GRMZM2G065194	NYC1L1	Chlorophyll Biosynthesis	L3Base	0.656919	5.59e-05	0.22973	4.25276	0.592955	trans	11
7	28623985	7-28623985	GRMZM2G116258	GSA1	Porphyrin Biosynthesis	L3Base	1.04403	7.33e-05	0.22973	4.13477	0.460191	trans	11
7	28623985	7-28623985	GRMZM2G073351	PCR3	Chlorophyll Biosynthesis	L3Base	0.0721287	8.27e-05	0.22973	4.08273	0.46313	trans	11
7	28624039	7-28624039	GRMZM2G177412	GTR1	Porphyrin Biosynthesis	L3Base	0.133198	1.6e-07	0.22973	6.79688	0.017385	trans	11
7	28624039	7-28624039	GRMZM2G161673	MPMT1	Chlorophyll Biosynthesis	L3Base	0.481204	1.69e-07	0.22973	6.77106	0.0600724	trans	11
7	28624039	7-28624039	GRMZM2G081462	MPEC1	Chlorophyll Biosynthesis	L3Base	0.0847796	6.36e-06	0.22973	5.19668	0.777186	trans	11
7	28624039	7-28624039	GRMZM2G464328	GUN4	Chlorophyll Biosynthesis	L3Base	0.0626019	1.83e-05	0.22973	4.73842	0.487776	trans	11
7	28624039	7-28624039	GRMZM2G397247	ALAD1	Porphyrin Biosynthesis	L3Base	0.308682	2.04e-05	0.22973	4.6913	0.410558	trans	11
7	28624039	7-28624039	GRMZM2G162672	CHLG1	Chlorophyll Biosynthesis	L3Base	1.45309	2.9e-05	0.22973	4.53735	0.638672	trans	11
7	28624039	7-28624039	GRMZM6G815941	SHFC1	Siroheme Biosynthesis	L3Base	0.35271	4.34e-05	0.22973	4.36292	0.229957	trans	11
7	28624039	7-28624039	GRMZM2G105644	GGH1	Chlorophyll Biosynthesis	L3Base	0.0243397	4.46e-05	0.22973	4.35047	0.716407	trans	11
7	28624039	7-28624039	GRMZM2G065194	NYC1L1	Chlorophyll Biosynthesis	L3Base	0.656919	5.59e-05	0.22973	4.25276	0.592955	trans	11
7	28624039	7-28624039	GRMZM2G116258	GSA1	Porphyrin Biosynthesis	L3Base	1.04403	7.33e-05	0.22973	4.13477	0.460191	trans	11
7	28624039	7-28624039	GRMZM2G073351	PCR3	Chlorophyll Biosynthesis	L3Base	0.0721287	8.27e-05	0.22973	4.08273	0.46313	trans	11
7	28628285	7-28628285	GRMZM2G161673	MPMT1	Chlorophyll Biosynthesis	L3Base	0.463039	1.03e-07	0.25	6.98543	0.0600724	trans	10
7	28628285	7-28628285	GRMZM2G177412	GTR1	Porphyrin Biosynthesis	L3Base	0.12033	6.84e-07	0.25	6.16464	0.0378012	trans	10
7	28628285	7-28628285	GRMZM2G081462	MPEC1	Chlorophyll Biosynthesis	L3Base	0.0808551	6.48e-06	0.25	5.18814	0.777186	trans	10
7	28628285	7-28628285	GRMZM2G397247	ALAD1	Porphyrin Biosynthesis	L3Base	0.301839	1.05e-05	0.25	4.97801	0.410558	trans	10
7	28628285	7-28628285	GRMZM2G464328	GUN4	Chlorophyll Biosynthesis	L3Base	0.0604302	2e-05	0.25	4.6991	0.487776	trans	10
7	28628285	7-28628285	GRMZM2G105644	GGH1	Chlorophyll Biosynthesis	L3Base	0.0239192	2.21e-05	0.25	4.65606	0.716407	trans	10
7	28628285	7-28628285	GRMZM2G162672	CHLG1	Chlorophyll Biosynthesis	L3Base	1.37357	3.21e-05	0.25	4.49378	0.638672	trans	10
7	28628285	7-28628285	GRMZM2G419806	OY1	Chlorophyll Biosynthesis	L3Base	0.0950188	4.97e-05	0.25	4.30324	0.653665	trans	10
7	28628285	7-28628285	GRMZM2G116258	GSA1	Porphyrin Biosynthesis	L3Base	1.0038	6.52e-05	0.25	4.18576	0.441731	trans	10
7	28628285	7-28628285	GRMZM2G010196	YCF54	Chlorophyll Biosynthesis	L3Base	0.224542	9.63e-05	0.25	4.01616	0.704175	trans	10
7	28637300	7-28637300	GRMZM2G161673	MPMT1	Chlorophyll Biosynthesis	L3Base	0.339152	2.33e-06	0.361486	5.63235	0.201252	trans	9
7	28637300	7-28637300	GRMZM2G081462	MPEC1	Chlorophyll Biosynthesis	L3Base	0.0619636	2.73e-05	0.361486	4.5646	0.777186	trans	9
7	28637300	7-28637300	GRMZM2G177412	GTR1	Porphyrin Biosynthesis	L3Base	0.0870973	2.96e-05	0.361486	4.52875	0.280805	trans	9
7	28637300	7-28637300	GRMZM2G364901	PRPO2	Porphyrin Biosynthesis	L3Base	0.00096857	4.53e-05	0.361486	4.34425	0.269913	trans	9
7	28637300	7-28637300	GRMZM2G464328	GUN4	Chlorophyll Biosynthesis	L3Base	0.0517027	5.11e-05	0.361486	4.29153	0.507067	trans	9
7	28637300	7-28637300	GRMZM2G065194	NYC1L1	Chlorophyll Biosynthesis	L3Base	0.514337	6.33e-05	0.361486	4.19881	0.609081	trans	9
7	28637300	7-28637300	GRMZM2G056686	HCAR1	Chlorophyll Biosynthesis	L3Base	0.00236406	8.11e-05	0.361486	4.09097	0.073293	trans	9
7	28637300	7-28637300	GRMZM2G105644	GGH1	Chlorophyll Biosynthesis	L3Base	0.0182329	8.41e-05	0.361486	4.07505	0.716407	trans	9
7	28637300	7-28637300	GRMZM2G101004	ELM2	Bilin Biosynthesis	L3Base	-0.00822207	9.51e-05	0.361486	4.02195	0.812996	trans	9
7	28646294	7-28646294	GRMZM2G177412	GTR1	Porphyrin Biosynthesis	L3Base	0.132596	1.04e-07	0.233108	6.98224	0.0172363	trans	8
7	28646294	7-28646294	GRMZM2G161673	MPMT1	Chlorophyll Biosynthesis	L3Base	0.45653	4.27e-07	0.233108	6.36928	0.107555	trans	8
7	28646294	7-28646294	GRMZM2G081462	MPEC1	Chlorophyll Biosynthesis	L3Base	0.085753	3.02e-06	0.233108	5.52044	0.661863	trans	8
7	28646294	7-28646294	GRMZM2G464328	GUN4	Chlorophyll Biosynthesis	L3Base	0.0625827	1.43e-05	0.233108	4.84438	0.487776	trans	8
7	28646294	7-28646294	GRMZM2G065194	NYC1L1	Chlorophyll Biosynthesis	L3Base	0.660686	3.49e-05	0.233108	4.45666	0.494415	trans	8
7	28646294	7-28646294	GRMZM2G397247	ALAD1	Porphyrin Biosynthesis	L3Base	0.28854	4.93e-05	0.233108	4.30749	0.429161	trans	8
7	28646294	7-28646294	GRMZM2G162672	CHLG1	Chlorophyll Biosynthesis	L3Base	1.37461	5.56e-05	0.233108	4.25493	0.646863	trans	8
7	28646294	7-28646294	GRMZM6G815941	SHFC1	Siroheme Biosynthesis	L3Base	0.334733	7.59e-05	0.233108	4.11988	0.243398	trans	8
7	28657895	7-28657895	GRMZM2G177412	GTR1	Porphyrin Biosynthesis	L3Base	0.133395	1.03e-07	0.233108	6.98672	0.0172363	trans	9
7	28657895	7-28657895	GRMZM2G161673	MPMT1	Chlorophyll Biosynthesis	L3Base	0.466687	2.78e-07	0.233108	6.55603	0.0793322	trans	9
7	28657895	7-28657895	GRMZM2G081462	MPEC1	Chlorophyll Biosynthesis	L3Base	0.0833875	7.22e-06	0.233108	5.14172	0.777186	trans	9
7	28657895	7-28657895	GRMZM2G464328	GUN4	Chlorophyll Biosynthesis	L3Base	0.062036	1.95e-05	0.233108	4.71016	0.487776	trans	9
7	28657895	7-28657895	GRMZM6G815941	SHFC1	Siroheme Biosynthesis	L3Base	0.353279	3.26e-05	0.233108	4.48658	0.218287	trans	9
7	28657895	7-28657895	GRMZM2G397247	ALAD1	Porphyrin Biosynthesis	L3Base	0.29619	3.46e-05	0.233108	4.46129	0.410558	trans	9
7	28657895	7-28657895	GRMZM2G162672	CHLG1	Chlorophyll Biosynthesis	L3Base	1.40122	4.52e-05	0.233108	4.34453	0.638672	trans	9
7	28657895	7-28657895	GRMZM2G065194	NYC1L1	Chlorophyll Biosynthesis	L3Base	0.642824	6.57e-05	0.233108	4.18243	0.617846	trans	9
7	28657895	7-28657895	GRMZM2G105644	GGH1	Chlorophyll Biosynthesis	L3Base	0.0232097	8.07e-05	0.233108	4.09295	0.716407	trans	9
7	28659081	7-28659081	GRMZM2G177412	GTR1	Porphyrin Biosynthesis	L3Base	0.132059	2.6e-07	0.222973	6.58444	0.0184741	trans	9
7	28659081	7-28659081	GRMZM2G161673	MPMT1	Chlorophyll Biosynthesis	L3Base	0.462355	4.61e-07	0.222973	6.33604	0.110307	trans	9
7	28659081	7-28659081	GRMZM2G464328	GUN4	Chlorophyll Biosynthesis	L3Base	0.0645591	1.29e-05	0.222973	4.88964	0.487776	trans	9
7	28659081	7-28659081	GRMZM2G081462	MPEC1	Chlorophyll Biosynthesis	L3Base	0.0808842	1.57e-05	0.222973	4.80288	0.777186	trans	9
7	28659081	7-28659081	GRMZM2G065194	NYC1L1	Chlorophyll Biosynthesis	L3Base	0.694833	1.83e-05	0.222973	4.73735	0.356525	trans	9
7	28659081	7-28659081	GRMZM6G815941	SHFC1	Siroheme Biosynthesis	L3Base	0.358822	2.86e-05	0.222973	4.54399	0.213524	trans	9
7	28659081	7-28659081	GRMZM2G397247	ALAD1	Porphyrin Biosynthesis	L3Base	0.297587	3.72e-05	0.222973	4.42991	0.410558	trans	9
7	28659081	7-28659081	GRMZM2G105644	GGH1	Chlorophyll Biosynthesis	L3Base	0.023957	5.41e-05	0.222973	4.26716	0.716407	trans	9
7	28659081	7-28659081	GRMZM2G073351	PCR3	Chlorophyll Biosynthesis	L3Base	0.0722541	9.19e-05	0.222973	4.03689	0.46313	trans	9
7	28660940	7-28660940	GRMZM2G177412	GTR1	Porphyrin Biosynthesis	L3Base	0.133198	1.6e-07	0.22973	6.79688	0.017385	trans	11
7	28660940	7-28660940	GRMZM2G161673	MPMT1	Chlorophyll Biosynthesis	L3Base	0.481204	1.69e-07	0.22973	6.77106	0.0600724	trans	11
7	28660940	7-28660940	GRMZM2G081462	MPEC1	Chlorophyll Biosynthesis	L3Base	0.0847796	6.36e-06	0.22973	5.19668	0.777186	trans	11
7	28660940	7-28660940	GRMZM2G464328	GUN4	Chlorophyll Biosynthesis	L3Base	0.0626019	1.83e-05	0.22973	4.73842	0.487776	trans	11
7	28660940	7-28660940	GRMZM2G397247	ALAD1	Porphyrin Biosynthesis	L3Base	0.308682	2.04e-05	0.22973	4.6913	0.410558	trans	11
7	28660940	7-28660940	GRMZM2G162672	CHLG1	Chlorophyll Biosynthesis	L3Base	1.45309	2.9e-05	0.22973	4.53735	0.638672	trans	11
7	28660940	7-28660940	GRMZM6G815941	SHFC1	Siroheme Biosynthesis	L3Base	0.35271	4.34e-05	0.22973	4.36292	0.229957	trans	11
7	28660940	7-28660940	GRMZM2G105644	GGH1	Chlorophyll Biosynthesis	L3Base	0.0243397	4.46e-05	0.22973	4.35047	0.716407	trans	11
7	28660940	7-28660940	GRMZM2G065194	NYC1L1	Chlorophyll Biosynthesis	L3Base	0.656919	5.59e-05	0.22973	4.25276	0.592955	trans	11
7	28660940	7-28660940	GRMZM2G116258	GSA1	Porphyrin Biosynthesis	L3Base	1.04403	7.33e-05	0.22973	4.13477	0.460191	trans	11
7	28660940	7-28660940	GRMZM2G073351	PCR3	Chlorophyll Biosynthesis	L3Base	0.0721287	8.27e-05	0.22973	4.08273	0.46313	trans	11
7	28662975	7-28662975	GRMZM2G177412	GTR1	Porphyrin Biosynthesis	L3Base	0.138003	2.67e-08	0.236486	7.57283	0.0116357	trans	11
7	28662975	7-28662975	GRMZM2G161673	MPMT1	Chlorophyll Biosynthesis	L3Base	0.490072	4.1e-08	0.236486	7.38683	0.0600724	trans	11
7	28662975	7-28662975	GRMZM2G081462	MPEC1	Chlorophyll Biosynthesis	L3Base	0.0828725	6.41e-06	0.236486	5.19301	0.777186	trans	11
7	28662975	7-28662975	GRMZM2G464328	GUN4	Chlorophyll Biosynthesis	L3Base	0.064376	8.12e-06	0.236486	5.09056	0.487776	trans	11
7	28662975	7-28662975	GRMZM2G397247	ALAD1	Porphyrin Biosynthesis	L3Base	0.304347	1.58e-05	0.236486	4.80212	0.410558	trans	11
7	28662975	7-28662975	GRMZM2G162672	CHLG1	Chlorophyll Biosynthesis	L3Base	1.45509	1.82e-05	0.236486	4.74003	0.638672	trans	11
7	28662975	7-28662975	GRMZM2G116258	GSA1	Porphyrin Biosynthesis	L3Base	1.0636	3.55e-05	0.236486	4.45027	0.378883	trans	11
7	28662975	7-28662975	GRMZM2G105644	GGH1	Chlorophyll Biosynthesis	L3Base	0.0236563	4.59e-05	0.236486	4.33785	0.716407	trans	11
7	28662975	7-28662975	GRMZM2G065194	NYC1L1	Chlorophyll Biosynthesis	L3Base	0.641205	5.75e-05	0.236486	4.23997	0.595175	trans	11
7	28662975	7-28662975	GRMZM6G815941	SHFC1	Siroheme Biosynthesis	L3Base	0.32957	8.88e-05	0.236486	4.05171	0.251082	trans	11
7	28662975	7-28662975	GRMZM2G010196	YCF54	Chlorophyll Biosynthesis	L3Base	0.230312	9.44e-05	0.236486	4.02507	0.704175	trans	11
7	28664225	7-28664225	GRMZM2G161673	MPMT1	Chlorophyll Biosynthesis	L3Base	0.452222	5.46e-07	0.236486	6.26289	0.125519	trans	9
7	28664225	7-28664225	GRMZM2G177412	GTR1	Porphyrin Biosynthesis	L3Base	0.124188	8.19e-07	0.236486	6.08671	0.0442102	trans	9
7	28664225	7-28664225	GRMZM2G081462	MPEC1	Chlorophyll Biosynthesis	L3Base	0.0793425	1.49e-05	0.236486	4.8266	0.777186	trans	9
7	28664225	7-28664225	GRMZM2G464328	GUN4	Chlorophyll Biosynthesis	L3Base	0.0604574	2.66e-05	0.236486	4.57479	0.507067	trans	9
7	28664225	7-28664225	GRMZM2G397247	ALAD1	Porphyrin Biosynthesis	L3Base	0.294017	3.45e-05	0.236486	4.46208	0.410558	trans	9
7	28664225	7-28664225	GRMZM6G815941	SHFC1	Siroheme Biosynthesis	L3Base	0.346044	4.17e-05	0.236486	4.37992	0.227987	trans	9
7	28664225	7-28664225	GRMZM2G105644	GGH1	Chlorophyll Biosynthesis	L3Base	0.0234863	5.78e-05	0.236486	4.238	0.716407	trans	9
7	28664225	7-28664225	GRMZM2G162672	CHLG1	Chlorophyll Biosynthesis	L3Base	1.36296	6.01e-05	0.236486	4.22104	0.664271	trans	9
7	28664225	7-28664225	GRMZM2G073351	PCR3	Chlorophyll Biosynthesis	L3Base	0.0723656	6.36e-05	0.236486	4.1967	0.46313	trans	9
7	28664882	7-28664882	GRMZM2G161673	MPMT1	Chlorophyll Biosynthesis	L3Base	0.378327	5.89e-07	0.341216	6.22992	0.130055	trans	10
7	28664882	7-28664882	GRMZM2G081462	MPEC1	Chlorophyll Biosynthesis	L3Base	0.0728308	2.85e-06	0.341216	5.54573	0.657449	trans	10
7	28664882	7-28664882	GRMZM2G464328	GUN4	Chlorophyll Biosynthesis	L3Base	0.0564035	7.74e-06	0.341216	5.11116	0.487776	trans	10
7	28664882	7-28664882	GRMZM2G177412	GTR1	Porphyrin Biosynthesis	L3Base	0.0931007	1.16e-05	0.341216	4.93525	0.222596	trans	10
7	28664882	7-28664882	GRMZM2G105644	GGH1	Chlorophyll Biosynthesis	L3Base	0.0210281	1.69e-05	0.341216	4.77119	0.716407	trans	10
7	28664882	7-28664882	GRMZM2G065194	NYC1L1	Chlorophyll Biosynthesis	L3Base	0.560687	2.48e-05	0.341216	4.60504	0.427464	trans	10
7	28664882	7-28664882	GRMZM2G058261	PRPO4	Porphyrin Biosynthesis	L3Base	0.124409	4.57e-05	0.341216	4.3403	0.39481	trans	10
7	28664882	7-28664882	GRMZM2G044074	LES22	Porphyrin Biosynthesis	L3Base	0.00426491	6.75e-05	0.341216	4.17085	0.855092	trans	10
7	28664882	7-28664882	GRMZM2G056686	HCAR1	Chlorophyll Biosynthesis	L3Base	0.00251175	7.48e-05	0.341216	4.12634	0.0700977	trans	10
7	28664882	7-28664882	GRMZM2G397247	ALAD1	Porphyrin Biosynthesis	L3Base	0.234045	8.75e-05	0.341216	4.05796	0.512678	trans	10
7	28664945	7-28664945	GRMZM2G161673	MPMT1	Chlorophyll Biosynthesis	L3Base	0.499025	7.19e-08	0.226351	7.14331	0.0600724	trans	13
7	28664945	7-28664945	GRMZM2G177412	GTR1	Porphyrin Biosynthesis	L3Base	0.133901	1.77e-07	0.226351	6.75146	0.017385	trans	13
7	28664945	7-28664945	GRMZM2G397247	ALAD1	Porphyrin Biosynthesis	L3Base	0.327368	7.15e-06	0.226351	5.14581	0.410558	trans	13
7	28664945	7-28664945	GRMZM2G081462	MPEC1	Chlorophyll Biosynthesis	L3Base	0.0834606	9.92e-06	0.226351	5.00367	0.777186	trans	13
7	28664945	7-28664945	GRMZM2G105644	GGH1	Chlorophyll Biosynthesis	L3Base	0.026492	9.98e-06	0.226351	5.00107	0.716407	trans	13
7	28664945	7-28664945	GRMZM2G162672	CHLG1	Chlorophyll Biosynthesis	L3Base	1.5018	1.7e-05	0.226351	4.76997	0.638672	trans	13
7	28664945	7-28664945	GRMZM2G464328	GUN4	Chlorophyll Biosynthesis	L3Base	0.0623003	2.42e-05	0.226351	4.61542	0.495024	trans	13
7	28664945	7-28664945	GRMZM6G815941	SHFC1	Siroheme Biosynthesis	L3Base	0.356932	4.08e-05	0.226351	4.38951	0.22796	trans	13
7	28664945	7-28664945	GRMZM2G010196	YCF54	Chlorophyll Biosynthesis	L3Base	0.244039	5.57e-05	0.226351	4.2542	0.67386	trans	13
7	28664945	7-28664945	GRMZM2G116258	GSA1	Porphyrin Biosynthesis	L3Base	1.05697	6.52e-05	0.226351	4.18555	0.441731	trans	13
7	28664945	7-28664945	GRMZM2G026117	CF1	Porphyrin Biosynthesis	L3Base	0.554167	6.69e-05	0.226351	4.17453	0.725271	trans	13
7	28664945	7-28664945	GRMZM2G065194	NYC1L1	Chlorophyll Biosynthesis	L3Base	0.645196	8.41e-05	0.226351	4.07545	0.653843	trans	13
7	28664945	7-28664945	GRMZM2G073351	PCR3	Chlorophyll Biosynthesis	L3Base	0.072053	9.74e-05	0.226351	4.0114	0.46313	trans	13
7	28665002	7-28665002	GRMZM2G177412	GTR1	Porphyrin Biosynthesis	L3Base	0.133198	1.6e-07	0.226351	6.79688	0.017385	trans	11
7	28665002	7-28665002	GRMZM2G161673	MPMT1	Chlorophyll Biosynthesis	L3Base	0.481204	1.69e-07	0.226351	6.77106	0.0600724	trans	11
7	28665002	7-28665002	GRMZM2G081462	MPEC1	Chlorophyll Biosynthesis	L3Base	0.0847796	6.36e-06	0.226351	5.19668	0.777186	trans	11
7	28665002	7-28665002	GRMZM2G464328	GUN4	Chlorophyll Biosynthesis	L3Base	0.0626019	1.83e-05	0.226351	4.73842	0.487776	trans	11
7	28665002	7-28665002	GRMZM2G397247	ALAD1	Porphyrin Biosynthesis	L3Base	0.308682	2.04e-05	0.226351	4.6913	0.410558	trans	11
7	28665002	7-28665002	GRMZM2G162672	CHLG1	Chlorophyll Biosynthesis	L3Base	1.45309	2.9e-05	0.226351	4.53735	0.638672	trans	11
7	28665002	7-28665002	GRMZM6G815941	SHFC1	Siroheme Biosynthesis	L3Base	0.35271	4.34e-05	0.226351	4.36292	0.229957	trans	11
7	28665002	7-28665002	GRMZM2G105644	GGH1	Chlorophyll Biosynthesis	L3Base	0.0243397	4.46e-05	0.226351	4.35047	0.716407	trans	11
7	28665002	7-28665002	GRMZM2G065194	NYC1L1	Chlorophyll Biosynthesis	L3Base	0.656919	5.59e-05	0.226351	4.25276	0.592955	trans	11
7	28665002	7-28665002	GRMZM2G116258	GSA1	Porphyrin Biosynthesis	L3Base	1.04403	7.33e-05	0.226351	4.13477	0.460191	trans	11
7	28665002	7-28665002	GRMZM2G073351	PCR3	Chlorophyll Biosynthesis	L3Base	0.0721287	8.27e-05	0.226351	4.08273	0.46313	trans	11
7	28665224	7-28665224	GRMZM2G161673	MPMT1	Chlorophyll Biosynthesis	L3Base	0.501931	6.01e-08	0.222973	7.22103	0.0600724	trans	12
7	28665224	7-28665224	GRMZM2G177412	GTR1	Porphyrin Biosynthesis	L3Base	0.133593	1.91e-07	0.222973	6.71928	0.017385	trans	12
7	28665224	7-28665224	GRMZM2G116258	GSA1	Porphyrin Biosynthesis	L3Base	1.25117	2.06e-06	0.222973	5.68708	0.173077	trans	12
7	28665224	7-28665224	GRMZM2G081462	MPEC1	Chlorophyll Biosynthesis	L3Base	0.0888225	2.58e-06	0.222973	5.58876	0.648859	trans	12
7	28665224	7-28665224	GRMZM6G815941	SHFC1	Siroheme Biosynthesis	L3Base	0.391712	6.25e-06	0.222973	5.20416	0.0997024	trans	12
7	28665224	7-28665224	GRMZM2G397247	ALAD1	Porphyrin Biosynthesis	L3Base	0.326939	7.39e-06	0.222973	5.13138	0.410558	trans	12
7	28665224	7-28665224	GRMZM2G105644	GGH1	Chlorophyll Biosynthesis	L3Base	0.0264836	1.01e-05	0.222973	4.99624	0.716407	trans	12
7	28665224	7-28665224	GRMZM2G162672	CHLG1	Chlorophyll Biosynthesis	L3Base	1.53604	1.12e-05	0.222973	4.95197	0.638672	trans	12
7	28665224	7-28665224	GRMZM2G464328	GUN4	Chlorophyll Biosynthesis	L3Base	0.0640542	1.34e-05	0.222973	4.87408	0.487776	trans	12
7	28665224	7-28665224	GRMZM2G010196	YCF54	Chlorophyll Biosynthesis	L3Base	0.25782	2.1e-05	0.222973	4.67791	0.67386	trans	12
7	28665224	7-28665224	GRMZM2G026117	CF1	Porphyrin Biosynthesis	L3Base	0.589326	2.31e-05	0.222973	4.63631	0.725271	trans	12
7	28665224	7-28665224	GRMZM2G364901	PRPO2	Porphyrin Biosynthesis	L3Base	0.00123996	4.73e-05	0.222973	4.32476	0.269913	trans	12
7	28665515	7-28665515	GRMZM2G177412	GTR1	Porphyrin Biosynthesis	L3Base	0.131662	2.97e-07	0.226351	6.52675	0.0202217	trans	8
7	28665515	7-28665515	GRMZM2G161673	MPMT1	Chlorophyll Biosynthesis	L3Base	0.477479	3.05e-07	0.226351	6.51521	0.0830728	trans	8
7	28665515	7-28665515	GRMZM2G081462	MPEC1	Chlorophyll Biosynthesis	L3Base	0.0812244	1.93e-05	0.226351	4.71535	0.777186	trans	8
7	28665515	7-28665515	GRMZM2G105644	GGH1	Chlorophyll Biosynthesis	L3Base	0.0249012	3.68e-05	0.226351	4.43372	0.716407	trans	8
7	28665515	7-28665515	GRMZM2G397247	ALAD1	Porphyrin Biosynthesis	L3Base	0.299508	4.56e-05	0.226351	4.34144	0.424502	trans	8
7	28665515	7-28665515	GRMZM2G464328	GUN4	Chlorophyll Biosynthesis	L3Base	0.0599491	4.72e-05	0.226351	4.32573	0.507067	trans	8
7	28665515	7-28665515	GRMZM6G815941	SHFC1	Siroheme Biosynthesis	L3Base	0.354472	4.96e-05	0.226351	4.30491	0.241844	trans	8
7	28665515	7-28665515	GRMZM2G162672	CHLG1	Chlorophyll Biosynthesis	L3Base	1.42257	5.15e-05	0.226351	4.28821	0.639376	trans	8
7	28666314	7-28666314	GRMZM2G177412	GTR1	Porphyrin Biosynthesis	L3Base	0.133198	1.6e-07	0.22973	6.79688	0.017385	trans	11
7	28666314	7-28666314	GRMZM2G161673	MPMT1	Chlorophyll Biosynthesis	L3Base	0.481204	1.69e-07	0.22973	6.77106	0.0600724	trans	11
7	28666314	7-28666314	GRMZM2G081462	MPEC1	Chlorophyll Biosynthesis	L3Base	0.0847796	6.36e-06	0.22973	5.19668	0.777186	trans	11
7	28666314	7-28666314	GRMZM2G464328	GUN4	Chlorophyll Biosynthesis	L3Base	0.0626019	1.83e-05	0.22973	4.73842	0.487776	trans	11
7	28666314	7-28666314	GRMZM2G397247	ALAD1	Porphyrin Biosynthesis	L3Base	0.308682	2.04e-05	0.22973	4.6913	0.410558	trans	11
7	28666314	7-28666314	GRMZM2G162672	CHLG1	Chlorophyll Biosynthesis	L3Base	1.45309	2.9e-05	0.22973	4.53735	0.638672	trans	11
7	28666314	7-28666314	GRMZM6G815941	SHFC1	Siroheme Biosynthesis	L3Base	0.35271	4.34e-05	0.22973	4.36292	0.229957	trans	11
7	28666314	7-28666314	GRMZM2G105644	GGH1	Chlorophyll Biosynthesis	L3Base	0.0243397	4.46e-05	0.22973	4.35047	0.716407	trans	11
7	28666314	7-28666314	GRMZM2G065194	NYC1L1	Chlorophyll Biosynthesis	L3Base	0.656919	5.59e-05	0.22973	4.25276	0.592955	trans	11
7	28666314	7-28666314	GRMZM2G116258	GSA1	Porphyrin Biosynthesis	L3Base	1.04403	7.33e-05	0.22973	4.13477	0.460191	trans	11
7	28666314	7-28666314	GRMZM2G073351	PCR3	Chlorophyll Biosynthesis	L3Base	0.0721287	8.27e-05	0.22973	4.08273	0.46313	trans	11
7	28666970	7-28666970	GRMZM2G177412	GTR1	Porphyrin Biosynthesis	L3Base	0.133198	1.6e-07	0.22973	6.79688	0.017385	trans	11
7	28666970	7-28666970	GRMZM2G161673	MPMT1	Chlorophyll Biosynthesis	L3Base	0.481204	1.69e-07	0.22973	6.77106	0.0600724	trans	11
7	28666970	7-28666970	GRMZM2G081462	MPEC1	Chlorophyll Biosynthesis	L3Base	0.0847796	6.36e-06	0.22973	5.19668	0.777186	trans	11
7	28666970	7-28666970	GRMZM2G464328	GUN4	Chlorophyll Biosynthesis	L3Base	0.0626019	1.83e-05	0.22973	4.73842	0.487776	trans	11
7	28666970	7-28666970	GRMZM2G397247	ALAD1	Porphyrin Biosynthesis	L3Base	0.308682	2.04e-05	0.22973	4.6913	0.410558	trans	11
7	28666970	7-28666970	GRMZM2G162672	CHLG1	Chlorophyll Biosynthesis	L3Base	1.45309	2.9e-05	0.22973	4.53735	0.638672	trans	11
7	28666970	7-28666970	GRMZM6G815941	SHFC1	Siroheme Biosynthesis	L3Base	0.35271	4.34e-05	0.22973	4.36292	0.229957	trans	11
7	28666970	7-28666970	GRMZM2G105644	GGH1	Chlorophyll Biosynthesis	L3Base	0.0243397	4.46e-05	0.22973	4.35047	0.716407	trans	11
7	28666970	7-28666970	GRMZM2G065194	NYC1L1	Chlorophyll Biosynthesis	L3Base	0.656919	5.59e-05	0.22973	4.25276	0.592955	trans	11
7	28666970	7-28666970	GRMZM2G116258	GSA1	Porphyrin Biosynthesis	L3Base	1.04403	7.33e-05	0.22973	4.13477	0.460191	trans	11
7	28666970	7-28666970	GRMZM2G073351	PCR3	Chlorophyll Biosynthesis	L3Base	0.0721287	8.27e-05	0.22973	4.08273	0.46313	trans	11
7	28667138	7-28667138	GRMZM2G177412	GTR1	Porphyrin Biosynthesis	L3Base	0.133198	1.6e-07	0.22973	6.79688	0.017385	trans	11
7	28667138	7-28667138	GRMZM2G161673	MPMT1	Chlorophyll Biosynthesis	L3Base	0.481204	1.69e-07	0.22973	6.77106	0.0600724	trans	11
7	28667138	7-28667138	GRMZM2G081462	MPEC1	Chlorophyll Biosynthesis	L3Base	0.0847796	6.36e-06	0.22973	5.19668	0.777186	trans	11
7	28667138	7-28667138	GRMZM2G464328	GUN4	Chlorophyll Biosynthesis	L3Base	0.0626019	1.83e-05	0.22973	4.73842	0.487776	trans	11
7	28667138	7-28667138	GRMZM2G397247	ALAD1	Porphyrin Biosynthesis	L3Base	0.308682	2.04e-05	0.22973	4.6913	0.410558	trans	11
7	28667138	7-28667138	GRMZM2G162672	CHLG1	Chlorophyll Biosynthesis	L3Base	1.45309	2.9e-05	0.22973	4.53735	0.638672	trans	11
7	28667138	7-28667138	GRMZM6G815941	SHFC1	Siroheme Biosynthesis	L3Base	0.35271	4.34e-05	0.22973	4.36292	0.229957	trans	11
7	28667138	7-28667138	GRMZM2G105644	GGH1	Chlorophyll Biosynthesis	L3Base	0.0243397	4.46e-05	0.22973	4.35047	0.716407	trans	11
7	28667138	7-28667138	GRMZM2G065194	NYC1L1	Chlorophyll Biosynthesis	L3Base	0.656919	5.59e-05	0.22973	4.25276	0.592955	trans	11
7	28667138	7-28667138	GRMZM2G116258	GSA1	Porphyrin Biosynthesis	L3Base	1.04403	7.33e-05	0.22973	4.13477	0.460191	trans	11
7	28667138	7-28667138	GRMZM2G073351	PCR3	Chlorophyll Biosynthesis	L3Base	0.0721287	8.27e-05	0.22973	4.08273	0.46313	trans	11
7	28667174	7-28667174	GRMZM2G177412	GTR1	Porphyrin Biosynthesis	L3Base	0.133198	1.6e-07	0.22973	6.79688	0.017385	trans	11
7	28667174	7-28667174	GRMZM2G161673	MPMT1	Chlorophyll Biosynthesis	L3Base	0.481204	1.69e-07	0.22973	6.77106	0.0600724	trans	11
7	28667174	7-28667174	GRMZM2G081462	MPEC1	Chlorophyll Biosynthesis	L3Base	0.0847796	6.36e-06	0.22973	5.19668	0.777186	trans	11
7	28667174	7-28667174	GRMZM2G464328	GUN4	Chlorophyll Biosynthesis	L3Base	0.0626019	1.83e-05	0.22973	4.73842	0.487776	trans	11
7	28667174	7-28667174	GRMZM2G397247	ALAD1	Porphyrin Biosynthesis	L3Base	0.308682	2.04e-05	0.22973	4.6913	0.410558	trans	11
7	28667174	7-28667174	GRMZM2G162672	CHLG1	Chlorophyll Biosynthesis	L3Base	1.45309	2.9e-05	0.22973	4.53735	0.638672	trans	11
7	28667174	7-28667174	GRMZM6G815941	SHFC1	Siroheme Biosynthesis	L3Base	0.35271	4.34e-05	0.22973	4.36292	0.229957	trans	11
7	28667174	7-28667174	GRMZM2G105644	GGH1	Chlorophyll Biosynthesis	L3Base	0.0243397	4.46e-05	0.22973	4.35047	0.716407	trans	11
7	28667174	7-28667174	GRMZM2G065194	NYC1L1	Chlorophyll Biosynthesis	L3Base	0.656919	5.59e-05	0.22973	4.25276	0.592955	trans	11
7	28667174	7-28667174	GRMZM2G116258	GSA1	Porphyrin Biosynthesis	L3Base	1.04403	7.33e-05	0.22973	4.13477	0.460191	trans	11
7	28667174	7-28667174	GRMZM2G073351	PCR3	Chlorophyll Biosynthesis	L3Base	0.0721287	8.27e-05	0.22973	4.08273	0.46313	trans	11
7	28667671	7-28667671	GRMZM2G177412	GTR1	Porphyrin Biosynthesis	L3Base	0.133198	1.6e-07	0.22973	6.79688	0.017385	trans	11
7	28667671	7-28667671	GRMZM2G161673	MPMT1	Chlorophyll Biosynthesis	L3Base	0.481204	1.69e-07	0.22973	6.77106	0.0600724	trans	11
7	28667671	7-28667671	GRMZM2G081462	MPEC1	Chlorophyll Biosynthesis	L3Base	0.0847796	6.36e-06	0.22973	5.19668	0.777186	trans	11
7	28667671	7-28667671	GRMZM2G464328	GUN4	Chlorophyll Biosynthesis	L3Base	0.0626019	1.83e-05	0.22973	4.73842	0.487776	trans	11
7	28667671	7-28667671	GRMZM2G397247	ALAD1	Porphyrin Biosynthesis	L3Base	0.308682	2.04e-05	0.22973	4.6913	0.410558	trans	11
7	28667671	7-28667671	GRMZM2G162672	CHLG1	Chlorophyll Biosynthesis	L3Base	1.45309	2.9e-05	0.22973	4.53735	0.638672	trans	11
7	28667671	7-28667671	GRMZM6G815941	SHFC1	Siroheme Biosynthesis	L3Base	0.35271	4.34e-05	0.22973	4.36292	0.229957	trans	11
7	28667671	7-28667671	GRMZM2G105644	GGH1	Chlorophyll Biosynthesis	L3Base	0.0243397	4.46e-05	0.22973	4.35047	0.716407	trans	11
7	28667671	7-28667671	GRMZM2G065194	NYC1L1	Chlorophyll Biosynthesis	L3Base	0.656919	5.59e-05	0.22973	4.25276	0.592955	trans	11
7	28667671	7-28667671	GRMZM2G116258	GSA1	Porphyrin Biosynthesis	L3Base	1.04403	7.33e-05	0.22973	4.13477	0.460191	trans	11
7	28667671	7-28667671	GRMZM2G073351	PCR3	Chlorophyll Biosynthesis	L3Base	0.0721287	8.27e-05	0.22973	4.08273	0.46313	trans	11
7	28667833	7-28667833	GRMZM2G177412	GTR1	Porphyrin Biosynthesis	L3Base	0.129263	1.58e-07	0.246622	6.80058	0.017385	trans	11
7	28667833	7-28667833	GRMZM2G161673	MPMT1	Chlorophyll Biosynthesis	L3Base	0.455132	2.57e-07	0.246622	6.58936	0.0779203	trans	11
7	28667833	7-28667833	GRMZM2G081462	MPEC1	Chlorophyll Biosynthesis	L3Base	0.0819185	4.72e-06	0.246622	5.32594	0.761592	trans	11
7	28667833	7-28667833	GRMZM2G162672	CHLG1	Chlorophyll Biosynthesis	L3Base	1.47259	8.8e-06	0.246622	5.05537	0.638672	trans	11
7	28667833	7-28667833	GRMZM2G397247	ALAD1	Porphyrin Biosynthesis	L3Base	0.302987	1.28e-05	0.246622	4.89243	0.410558	trans	11
7	28667833	7-28667833	GRMZM2G073351	PCR3	Chlorophyll Biosynthesis	L3Base	0.0738962	3.12e-05	0.246622	4.50552	0.46313	trans	11
7	28667833	7-28667833	GRMZM2G464328	GUN4	Chlorophyll Biosynthesis	L3Base	0.058861	3.31e-05	0.246622	4.48059	0.507067	trans	11
7	28667833	7-28667833	GRMZM2G065194	NYC1L1	Chlorophyll Biosynthesis	L3Base	0.631328	5.03e-05	0.246622	4.29815	0.582865	trans	11
7	28667833	7-28667833	GRMZM2G116258	GSA1	Porphyrin Biosynthesis	L3Base	1.01691	5.05e-05	0.246622	4.2968	0.433675	trans	11
7	28667833	7-28667833	GRMZM2G026117	CF1	Porphyrin Biosynthesis	L3Base	0.531299	5.86e-05	0.246622	4.23193	0.725271	trans	11
7	28667833	7-28667833	GRMZM2G010196	YCF54	Chlorophyll Biosynthesis	L3Base	0.224049	9.82e-05	0.246622	4.00795	0.704175	trans	11
7	28668214	7-28668214	GRMZM2G177412	GTR1	Porphyrin Biosynthesis	L3Base	0.131662	2.97e-07	0.226351	6.52675	0.0202217	trans	8
7	28668214	7-28668214	GRMZM2G161673	MPMT1	Chlorophyll Biosynthesis	L3Base	0.477479	3.05e-07	0.226351	6.51521	0.0830728	trans	8
7	28668214	7-28668214	GRMZM2G081462	MPEC1	Chlorophyll Biosynthesis	L3Base	0.0812244	1.93e-05	0.226351	4.71535	0.777186	trans	8
7	28668214	7-28668214	GRMZM2G105644	GGH1	Chlorophyll Biosynthesis	L3Base	0.0249012	3.68e-05	0.226351	4.43372	0.716407	trans	8
7	28668214	7-28668214	GRMZM2G397247	ALAD1	Porphyrin Biosynthesis	L3Base	0.299508	4.56e-05	0.226351	4.34144	0.424502	trans	8
7	28668214	7-28668214	GRMZM2G464328	GUN4	Chlorophyll Biosynthesis	L3Base	0.0599491	4.72e-05	0.226351	4.32573	0.507067	trans	8
7	28668214	7-28668214	GRMZM6G815941	SHFC1	Siroheme Biosynthesis	L3Base	0.354472	4.96e-05	0.226351	4.30491	0.241844	trans	8
7	28668214	7-28668214	GRMZM2G162672	CHLG1	Chlorophyll Biosynthesis	L3Base	1.42257	5.15e-05	0.226351	4.28821	0.639376	trans	8
7	28668479	7-28668479	GRMZM2G177412	GTR1	Porphyrin Biosynthesis	L3Base	0.133198	1.6e-07	0.22973	6.79688	0.017385	trans	11
7	28668479	7-28668479	GRMZM2G161673	MPMT1	Chlorophyll Biosynthesis	L3Base	0.481204	1.69e-07	0.22973	6.77106	0.0600724	trans	11
7	28668479	7-28668479	GRMZM2G081462	MPEC1	Chlorophyll Biosynthesis	L3Base	0.0847796	6.36e-06	0.22973	5.19668	0.777186	trans	11
7	28668479	7-28668479	GRMZM2G464328	GUN4	Chlorophyll Biosynthesis	L3Base	0.0626019	1.83e-05	0.22973	4.73842	0.487776	trans	11
7	28668479	7-28668479	GRMZM2G397247	ALAD1	Porphyrin Biosynthesis	L3Base	0.308682	2.04e-05	0.22973	4.6913	0.410558	trans	11
7	28668479	7-28668479	GRMZM2G162672	CHLG1	Chlorophyll Biosynthesis	L3Base	1.45309	2.9e-05	0.22973	4.53735	0.638672	trans	11
7	28668479	7-28668479	GRMZM6G815941	SHFC1	Siroheme Biosynthesis	L3Base	0.35271	4.34e-05	0.22973	4.36292	0.229957	trans	11
7	28668479	7-28668479	GRMZM2G105644	GGH1	Chlorophyll Biosynthesis	L3Base	0.0243397	4.46e-05	0.22973	4.35047	0.716407	trans	11
7	28668479	7-28668479	GRMZM2G065194	NYC1L1	Chlorophyll Biosynthesis	L3Base	0.656919	5.59e-05	0.22973	4.25276	0.592955	trans	11
7	28668479	7-28668479	GRMZM2G116258	GSA1	Porphyrin Biosynthesis	L3Base	1.04403	7.33e-05	0.22973	4.13477	0.460191	trans	11
7	28668479	7-28668479	GRMZM2G073351	PCR3	Chlorophyll Biosynthesis	L3Base	0.0721287	8.27e-05	0.22973	4.08273	0.46313	trans	11
7	28668843	7-28668843	GRMZM2G177412	GTR1	Porphyrin Biosynthesis	L3Base	0.13371	2.44e-07	0.222973	6.61247	0.0175277	trans	8
7	28668843	7-28668843	GRMZM2G161673	MPMT1	Chlorophyll Biosynthesis	L3Base	0.482833	2.79e-07	0.222973	6.55491	0.0793322	trans	8
7	28668843	7-28668843	GRMZM2G397247	ALAD1	Porphyrin Biosynthesis	L3Base	0.306974	3.35e-05	0.222973	4.47479	0.410558	trans	8
7	28668843	7-28668843	GRMZM2G081462	MPEC1	Chlorophyll Biosynthesis	L3Base	0.0793513	3.44e-05	0.222973	4.4632	0.777186	trans	8
7	28668843	7-28668843	GRMZM2G105644	GGH1	Chlorophyll Biosynthesis	L3Base	0.0246816	5.01e-05	0.222973	4.3004	0.716407	trans	8
7	28668843	7-28668843	GRMZM2G162672	CHLG1	Chlorophyll Biosynthesis	L3Base	1.4328	5.14e-05	0.222973	4.28937	0.639376	trans	8
7	28668843	7-28668843	GRMZM6G815941	SHFC1	Siroheme Biosynthesis	L3Base	0.348334	7.73e-05	0.222973	4.11163	0.244321	trans	8
7	28668843	7-28668843	GRMZM2G464328	GUN4	Chlorophyll Biosynthesis	L3Base	0.0587623	7.82e-05	0.222973	4.10689	0.533253	trans	8
7	28669375	7-28669375	GRMZM2G177412	GTR1	Porphyrin Biosynthesis	L3Base	0.133198	1.6e-07	0.22973	6.79688	0.017385	trans	11
7	28669375	7-28669375	GRMZM2G161673	MPMT1	Chlorophyll Biosynthesis	L3Base	0.481204	1.69e-07	0.22973	6.77106	0.0600724	trans	11
7	28669375	7-28669375	GRMZM2G081462	MPEC1	Chlorophyll Biosynthesis	L3Base	0.0847796	6.36e-06	0.22973	5.19668	0.777186	trans	11
7	28669375	7-28669375	GRMZM2G464328	GUN4	Chlorophyll Biosynthesis	L3Base	0.0626019	1.83e-05	0.22973	4.73842	0.487776	trans	11
7	28669375	7-28669375	GRMZM2G397247	ALAD1	Porphyrin Biosynthesis	L3Base	0.308682	2.04e-05	0.22973	4.6913	0.410558	trans	11
7	28669375	7-28669375	GRMZM2G162672	CHLG1	Chlorophyll Biosynthesis	L3Base	1.45309	2.9e-05	0.22973	4.53735	0.638672	trans	11
7	28669375	7-28669375	GRMZM6G815941	SHFC1	Siroheme Biosynthesis	L3Base	0.35271	4.34e-05	0.22973	4.36292	0.229957	trans	11
7	28669375	7-28669375	GRMZM2G105644	GGH1	Chlorophyll Biosynthesis	L3Base	0.0243397	4.46e-05	0.22973	4.35047	0.716407	trans	11
7	28669375	7-28669375	GRMZM2G065194	NYC1L1	Chlorophyll Biosynthesis	L3Base	0.656919	5.59e-05	0.22973	4.25276	0.592955	trans	11
7	28669375	7-28669375	GRMZM2G116258	GSA1	Porphyrin Biosynthesis	L3Base	1.04403	7.33e-05	0.22973	4.13477	0.460191	trans	11
7	28669375	7-28669375	GRMZM2G073351	PCR3	Chlorophyll Biosynthesis	L3Base	0.0721287	8.27e-05	0.22973	4.08273	0.46313	trans	11
7	28669625	7-28669625	GRMZM2G177412	GTR1	Porphyrin Biosynthesis	L3Base	0.133198	1.6e-07	0.22973	6.79688	0.017385	trans	11
7	28669625	7-28669625	GRMZM2G161673	MPMT1	Chlorophyll Biosynthesis	L3Base	0.481204	1.69e-07	0.22973	6.77106	0.0600724	trans	11
7	28669625	7-28669625	GRMZM2G081462	MPEC1	Chlorophyll Biosynthesis	L3Base	0.0847796	6.36e-06	0.22973	5.19668	0.777186	trans	11
7	28669625	7-28669625	GRMZM2G464328	GUN4	Chlorophyll Biosynthesis	L3Base	0.0626019	1.83e-05	0.22973	4.73842	0.487776	trans	11
7	28669625	7-28669625	GRMZM2G397247	ALAD1	Porphyrin Biosynthesis	L3Base	0.308682	2.04e-05	0.22973	4.6913	0.410558	trans	11
7	28669625	7-28669625	GRMZM2G162672	CHLG1	Chlorophyll Biosynthesis	L3Base	1.45309	2.9e-05	0.22973	4.53735	0.638672	trans	11
7	28669625	7-28669625	GRMZM6G815941	SHFC1	Siroheme Biosynthesis	L3Base	0.35271	4.34e-05	0.22973	4.36292	0.229957	trans	11
7	28669625	7-28669625	GRMZM2G105644	GGH1	Chlorophyll Biosynthesis	L3Base	0.0243397	4.46e-05	0.22973	4.35047	0.716407	trans	11
7	28669625	7-28669625	GRMZM2G065194	NYC1L1	Chlorophyll Biosynthesis	L3Base	0.656919	5.59e-05	0.22973	4.25276	0.592955	trans	11
7	28669625	7-28669625	GRMZM2G116258	GSA1	Porphyrin Biosynthesis	L3Base	1.04403	7.33e-05	0.22973	4.13477	0.460191	trans	11
7	28669625	7-28669625	GRMZM2G073351	PCR3	Chlorophyll Biosynthesis	L3Base	0.0721287	8.27e-05	0.22973	4.08273	0.46313	trans	11
7	28669989	7-28669989	GRMZM2G177412	GTR1	Porphyrin Biosynthesis	L3Base	0.132573	1.51e-07	0.233108	6.81979	0.017385	trans	8
7	28669989	7-28669989	GRMZM2G161673	MPMT1	Chlorophyll Biosynthesis	L3Base	0.467262	2.68e-07	0.233108	6.57124	0.0793322	trans	8
7	28669989	7-28669989	GRMZM2G081462	MPEC1	Chlorophyll Biosynthesis	L3Base	0.0832471	7.13e-06	0.233108	5.14668	0.777186	trans	8
7	28669989	7-28669989	GRMZM2G464328	GUN4	Chlorophyll Biosynthesis	L3Base	0.0611019	2.42e-05	0.233108	4.6158	0.495024	trans	8
7	28669989	7-28669989	GRMZM2G397247	ALAD1	Porphyrin Biosynthesis	L3Base	0.291294	4.7e-05	0.233108	4.32814	0.424502	trans	8
7	28669989	7-28669989	GRMZM2G162672	CHLG1	Chlorophyll Biosynthesis	L3Base	1.38639	5.44e-05	0.233108	4.26405	0.645238	trans	8
7	28669989	7-28669989	GRMZM2G065194	NYC1L1	Chlorophyll Biosynthesis	L3Base	0.630967	8.98e-05	0.233108	4.04683	0.673698	trans	8
7	28669989	7-28669989	GRMZM2G105644	GGH1	Chlorophyll Biosynthesis	L3Base	0.0229495	9.76e-05	0.233108	4.0107	0.716407	trans	8
7	28670138	7-28670138	GRMZM2G161673	MPMT1	Chlorophyll Biosynthesis	L3Base	0.499598	6.48e-08	0.222973	7.18819	0.0600724	trans	13
7	28670138	7-28670138	GRMZM2G177412	GTR1	Porphyrin Biosynthesis	L3Base	0.131746	2.72e-07	0.222973	6.56485	0.0192126	trans	13
7	28670138	7-28670138	GRMZM2G081462	MPEC1	Chlorophyll Biosynthesis	L3Base	0.0844625	8.17e-06	0.222973	5.08752	0.777186	trans	13
7	28670138	7-28670138	GRMZM6G815941	SHFC1	Siroheme Biosynthesis	L3Base	0.371917	1.78e-05	0.222973	4.74969	0.180734	trans	13
7	28670138	7-28670138	GRMZM2G464328	GUN4	Chlorophyll Biosynthesis	L3Base	0.0629063	1.86e-05	0.222973	4.72945	0.487776	trans	13
7	28670138	7-28670138	GRMZM2G397247	ALAD1	Porphyrin Biosynthesis	L3Base	0.307454	2.5e-05	0.222973	4.60259	0.410558	trans	13
7	28670138	7-28670138	GRMZM2G162672	CHLG1	Chlorophyll Biosynthesis	L3Base	1.46874	2.7e-05	0.222973	4.5682	0.638672	trans	13
7	28670138	7-28670138	GRMZM2G105644	GGH1	Chlorophyll Biosynthesis	L3Base	0.0249704	3.13e-05	0.222973	4.50438	0.716407	trans	13
7	28670138	7-28670138	GRMZM2G065194	NYC1L1	Chlorophyll Biosynthesis	L3Base	0.681032	3.29e-05	0.222973	4.48287	0.47819	trans	13
7	28670138	7-28670138	GRMZM2G073351	PCR3	Chlorophyll Biosynthesis	L3Base	0.0746583	5.15e-05	0.222973	4.28835	0.46313	trans	13
7	28670138	7-28670138	GRMZM2G010196	YCF54	Chlorophyll Biosynthesis	L3Base	0.243255	6.21e-05	0.222973	4.2072	0.693274	trans	13
7	28670138	7-28670138	GRMZM2G116258	GSA1	Porphyrin Biosynthesis	L3Base	1.05871	6.58e-05	0.222973	4.18208	0.442674	trans	13
7	28670138	7-28670138	GRMZM2G026117	CF1	Porphyrin Biosynthesis	L3Base	0.543659	9.62e-05	0.222973	4.0167	0.725271	trans	13
7	28670184	7-28670184	GRMZM2G177412	GTR1	Porphyrin Biosynthesis	L3Base	0.133198	1.6e-07	0.22973	6.79688	0.017385	trans	11
7	28670184	7-28670184	GRMZM2G161673	MPMT1	Chlorophyll Biosynthesis	L3Base	0.481204	1.69e-07	0.22973	6.77106	0.0600724	trans	11
7	28670184	7-28670184	GRMZM2G081462	MPEC1	Chlorophyll Biosynthesis	L3Base	0.0847796	6.36e-06	0.22973	5.19668	0.777186	trans	11
7	28670184	7-28670184	GRMZM2G464328	GUN4	Chlorophyll Biosynthesis	L3Base	0.0626019	1.83e-05	0.22973	4.73842	0.487776	trans	11
7	28670184	7-28670184	GRMZM2G397247	ALAD1	Porphyrin Biosynthesis	L3Base	0.308682	2.04e-05	0.22973	4.6913	0.410558	trans	11
7	28670184	7-28670184	GRMZM2G162672	CHLG1	Chlorophyll Biosynthesis	L3Base	1.45309	2.9e-05	0.22973	4.53735	0.638672	trans	11
7	28670184	7-28670184	GRMZM6G815941	SHFC1	Siroheme Biosynthesis	L3Base	0.35271	4.34e-05	0.22973	4.36292	0.229957	trans	11
7	28670184	7-28670184	GRMZM2G105644	GGH1	Chlorophyll Biosynthesis	L3Base	0.0243397	4.46e-05	0.22973	4.35047	0.716407	trans	11
7	28670184	7-28670184	GRMZM2G065194	NYC1L1	Chlorophyll Biosynthesis	L3Base	0.656919	5.59e-05	0.22973	4.25276	0.592955	trans	11
7	28670184	7-28670184	GRMZM2G116258	GSA1	Porphyrin Biosynthesis	L3Base	1.04403	7.33e-05	0.22973	4.13477	0.460191	trans	11
7	28670184	7-28670184	GRMZM2G073351	PCR3	Chlorophyll Biosynthesis	L3Base	0.0721287	8.27e-05	0.22973	4.08273	0.46313	trans	11
7	28670218	7-28670218	GRMZM2G177412	GTR1	Porphyrin Biosynthesis	L3Base	0.133198	1.6e-07	0.22973	6.79688	0.017385	trans	11
7	28670218	7-28670218	GRMZM2G161673	MPMT1	Chlorophyll Biosynthesis	L3Base	0.481204	1.69e-07	0.22973	6.77106	0.0600724	trans	11
7	28670218	7-28670218	GRMZM2G081462	MPEC1	Chlorophyll Biosynthesis	L3Base	0.0847796	6.36e-06	0.22973	5.19668	0.777186	trans	11
7	28670218	7-28670218	GRMZM2G464328	GUN4	Chlorophyll Biosynthesis	L3Base	0.0626019	1.83e-05	0.22973	4.73842	0.487776	trans	11
7	28670218	7-28670218	GRMZM2G397247	ALAD1	Porphyrin Biosynthesis	L3Base	0.308682	2.04e-05	0.22973	4.6913	0.410558	trans	11
7	28670218	7-28670218	GRMZM2G162672	CHLG1	Chlorophyll Biosynthesis	L3Base	1.45309	2.9e-05	0.22973	4.53735	0.638672	trans	11
7	28670218	7-28670218	GRMZM6G815941	SHFC1	Siroheme Biosynthesis	L3Base	0.35271	4.34e-05	0.22973	4.36292	0.229957	trans	11
7	28670218	7-28670218	GRMZM2G105644	GGH1	Chlorophyll Biosynthesis	L3Base	0.0243397	4.46e-05	0.22973	4.35047	0.716407	trans	11
7	28670218	7-28670218	GRMZM2G065194	NYC1L1	Chlorophyll Biosynthesis	L3Base	0.656919	5.59e-05	0.22973	4.25276	0.592955	trans	11
7	28670218	7-28670218	GRMZM2G116258	GSA1	Porphyrin Biosynthesis	L3Base	1.04403	7.33e-05	0.22973	4.13477	0.460191	trans	11
7	28670218	7-28670218	GRMZM2G073351	PCR3	Chlorophyll Biosynthesis	L3Base	0.0721287	8.27e-05	0.22973	4.08273	0.46313	trans	11
7	28670293	7-28670293	GRMZM2G177412	GTR1	Porphyrin Biosynthesis	L3Base	0.133198	1.6e-07	0.22973	6.79688	0.017385	trans	11
7	28670293	7-28670293	GRMZM2G161673	MPMT1	Chlorophyll Biosynthesis	L3Base	0.481204	1.69e-07	0.22973	6.77106	0.0600724	trans	11
7	28670293	7-28670293	GRMZM2G081462	MPEC1	Chlorophyll Biosynthesis	L3Base	0.0847796	6.36e-06	0.22973	5.19668	0.777186	trans	11
7	28670293	7-28670293	GRMZM2G464328	GUN4	Chlorophyll Biosynthesis	L3Base	0.0626019	1.83e-05	0.22973	4.73842	0.487776	trans	11
7	28670293	7-28670293	GRMZM2G397247	ALAD1	Porphyrin Biosynthesis	L3Base	0.308682	2.04e-05	0.22973	4.6913	0.410558	trans	11
7	28670293	7-28670293	GRMZM2G162672	CHLG1	Chlorophyll Biosynthesis	L3Base	1.45309	2.9e-05	0.22973	4.53735	0.638672	trans	11
7	28670293	7-28670293	GRMZM6G815941	SHFC1	Siroheme Biosynthesis	L3Base	0.35271	4.34e-05	0.22973	4.36292	0.229957	trans	11
7	28670293	7-28670293	GRMZM2G105644	GGH1	Chlorophyll Biosynthesis	L3Base	0.0243397	4.46e-05	0.22973	4.35047	0.716407	trans	11
7	28670293	7-28670293	GRMZM2G065194	NYC1L1	Chlorophyll Biosynthesis	L3Base	0.656919	5.59e-05	0.22973	4.25276	0.592955	trans	11
7	28670293	7-28670293	GRMZM2G116258	GSA1	Porphyrin Biosynthesis	L3Base	1.04403	7.33e-05	0.22973	4.13477	0.460191	trans	11
7	28670293	7-28670293	GRMZM2G073351	PCR3	Chlorophyll Biosynthesis	L3Base	0.0721287	8.27e-05	0.22973	4.08273	0.46313	trans	11
7	28671424	7-28671424	GRMZM2G177412	GTR1	Porphyrin Biosynthesis	L3Base	0.133198	1.6e-07	0.22973	6.79688	0.017385	trans	11
7	28671424	7-28671424	GRMZM2G161673	MPMT1	Chlorophyll Biosynthesis	L3Base	0.481204	1.69e-07	0.22973	6.77106	0.0600724	trans	11
7	28671424	7-28671424	GRMZM2G081462	MPEC1	Chlorophyll Biosynthesis	L3Base	0.0847796	6.36e-06	0.22973	5.19668	0.777186	trans	11
7	28671424	7-28671424	GRMZM2G464328	GUN4	Chlorophyll Biosynthesis	L3Base	0.0626019	1.83e-05	0.22973	4.73842	0.487776	trans	11
7	28671424	7-28671424	GRMZM2G397247	ALAD1	Porphyrin Biosynthesis	L3Base	0.308682	2.04e-05	0.22973	4.6913	0.410558	trans	11
7	28671424	7-28671424	GRMZM2G162672	CHLG1	Chlorophyll Biosynthesis	L3Base	1.45309	2.9e-05	0.22973	4.53735	0.638672	trans	11
7	28671424	7-28671424	GRMZM6G815941	SHFC1	Siroheme Biosynthesis	L3Base	0.35271	4.34e-05	0.22973	4.36292	0.229957	trans	11
7	28671424	7-28671424	GRMZM2G105644	GGH1	Chlorophyll Biosynthesis	L3Base	0.0243397	4.46e-05	0.22973	4.35047	0.716407	trans	11
7	28671424	7-28671424	GRMZM2G065194	NYC1L1	Chlorophyll Biosynthesis	L3Base	0.656919	5.59e-05	0.22973	4.25276	0.592955	trans	11
7	28671424	7-28671424	GRMZM2G116258	GSA1	Porphyrin Biosynthesis	L3Base	1.04403	7.33e-05	0.22973	4.13477	0.460191	trans	11
7	28671424	7-28671424	GRMZM2G073351	PCR3	Chlorophyll Biosynthesis	L3Base	0.0721287	8.27e-05	0.22973	4.08273	0.46313	trans	11
7	28671551	7-28671551	GRMZM2G177412	GTR1	Porphyrin Biosynthesis	L3Base	0.133198	1.6e-07	0.22973	6.79688	0.017385	trans	11
7	28671551	7-28671551	GRMZM2G161673	MPMT1	Chlorophyll Biosynthesis	L3Base	0.481204	1.69e-07	0.22973	6.77106	0.0600724	trans	11
7	28671551	7-28671551	GRMZM2G081462	MPEC1	Chlorophyll Biosynthesis	L3Base	0.0847796	6.36e-06	0.22973	5.19668	0.777186	trans	11
7	28671551	7-28671551	GRMZM2G464328	GUN4	Chlorophyll Biosynthesis	L3Base	0.0626019	1.83e-05	0.22973	4.73842	0.487776	trans	11
7	28671551	7-28671551	GRMZM2G397247	ALAD1	Porphyrin Biosynthesis	L3Base	0.308682	2.04e-05	0.22973	4.6913	0.410558	trans	11
7	28671551	7-28671551	GRMZM2G162672	CHLG1	Chlorophyll Biosynthesis	L3Base	1.45309	2.9e-05	0.22973	4.53735	0.638672	trans	11
7	28671551	7-28671551	GRMZM6G815941	SHFC1	Siroheme Biosynthesis	L3Base	0.35271	4.34e-05	0.22973	4.36292	0.229957	trans	11
7	28671551	7-28671551	GRMZM2G105644	GGH1	Chlorophyll Biosynthesis	L3Base	0.0243397	4.46e-05	0.22973	4.35047	0.716407	trans	11
7	28671551	7-28671551	GRMZM2G065194	NYC1L1	Chlorophyll Biosynthesis	L3Base	0.656919	5.59e-05	0.22973	4.25276	0.592955	trans	11
7	28671551	7-28671551	GRMZM2G116258	GSA1	Porphyrin Biosynthesis	L3Base	1.04403	7.33e-05	0.22973	4.13477	0.460191	trans	11
7	28671551	7-28671551	GRMZM2G073351	PCR3	Chlorophyll Biosynthesis	L3Base	0.0721287	8.27e-05	0.22973	4.08273	0.46313	trans	11
7	28672673	7-28672673	GRMZM2G177412	GTR1	Porphyrin Biosynthesis	L3Base	0.133198	1.6e-07	0.22973	6.79688	0.017385	trans	11
7	28672673	7-28672673	GRMZM2G161673	MPMT1	Chlorophyll Biosynthesis	L3Base	0.481204	1.69e-07	0.22973	6.77106	0.0600724	trans	11
7	28672673	7-28672673	GRMZM2G081462	MPEC1	Chlorophyll Biosynthesis	L3Base	0.0847796	6.36e-06	0.22973	5.19668	0.777186	trans	11
7	28672673	7-28672673	GRMZM2G464328	GUN4	Chlorophyll Biosynthesis	L3Base	0.0626019	1.83e-05	0.22973	4.73842	0.487776	trans	11
7	28672673	7-28672673	GRMZM2G397247	ALAD1	Porphyrin Biosynthesis	L3Base	0.308682	2.04e-05	0.22973	4.6913	0.410558	trans	11
7	28672673	7-28672673	GRMZM2G162672	CHLG1	Chlorophyll Biosynthesis	L3Base	1.45309	2.9e-05	0.22973	4.53735	0.638672	trans	11
7	28672673	7-28672673	GRMZM6G815941	SHFC1	Siroheme Biosynthesis	L3Base	0.35271	4.34e-05	0.22973	4.36292	0.229957	trans	11
7	28672673	7-28672673	GRMZM2G105644	GGH1	Chlorophyll Biosynthesis	L3Base	0.0243397	4.46e-05	0.22973	4.35047	0.716407	trans	11
7	28672673	7-28672673	GRMZM2G065194	NYC1L1	Chlorophyll Biosynthesis	L3Base	0.656919	5.59e-05	0.22973	4.25276	0.592955	trans	11
7	28672673	7-28672673	GRMZM2G116258	GSA1	Porphyrin Biosynthesis	L3Base	1.04403	7.33e-05	0.22973	4.13477	0.460191	trans	11
7	28672673	7-28672673	GRMZM2G073351	PCR3	Chlorophyll Biosynthesis	L3Base	0.0721287	8.27e-05	0.22973	4.08273	0.46313	trans	11
7	28674419	7-28674419	GRMZM2G161673	MPMT1	Chlorophyll Biosynthesis	L3Base	0.476509	1.76e-07	0.233108	6.75529	0.0600724	trans	12
7	28674419	7-28674419	GRMZM2G177412	GTR1	Porphyrin Biosynthesis	L3Base	0.126432	5.54e-07	0.233108	6.25625	0.0317109	trans	12
7	28674419	7-28674419	GRMZM2G081462	MPEC1	Chlorophyll Biosynthesis	L3Base	0.0834071	7.67e-06	0.233108	5.11512	0.777186	trans	12
7	28674419	7-28674419	GRMZM2G397247	ALAD1	Porphyrin Biosynthesis	L3Base	0.309776	1.6e-05	0.233108	4.79675	0.410558	trans	12
7	28674419	7-28674419	GRMZM2G162672	CHLG1	Chlorophyll Biosynthesis	L3Base	1.45893	2.31e-05	0.233108	4.63663	0.638672	trans	12
7	28674419	7-28674419	GRMZM2G464328	GUN4	Chlorophyll Biosynthesis	L3Base	0.0613092	2.33e-05	0.233108	4.63238	0.489247	trans	12
7	28674419	7-28674419	GRMZM2G105644	GGH1	Chlorophyll Biosynthesis	L3Base	0.0247104	2.87e-05	0.233108	4.54207	0.716407	trans	12
7	28674419	7-28674419	GRMZM2G116258	GSA1	Porphyrin Biosynthesis	L3Base	1.08415	3.24e-05	0.233108	4.48968	0.368405	trans	12
7	28674419	7-28674419	GRMZM2G065194	NYC1L1	Chlorophyll Biosynthesis	L3Base	0.670785	3.31e-05	0.233108	4.48032	0.480369	trans	12
7	28674419	7-28674419	GRMZM2G010196	YCF54	Chlorophyll Biosynthesis	L3Base	0.237604	7.13e-05	0.233108	4.14689	0.701113	trans	12
7	28674419	7-28674419	GRMZM6G815941	SHFC1	Siroheme Biosynthesis	L3Base	0.338795	7.58e-05	0.233108	4.12018	0.243398	trans	12
[truncated: 2,132 more rows]

## Sheet: LMAD
Table S8. B) Hot SNPs associated in trans with the transcripts of eight or more genes encoding steps in tetrapyrrole biosynthesis pathway at p-value ≤ 1e-4 in LMAD
CHR	POS	SNP	Trait	Trait name	Pathway	Tissue	SNP Effect	Pvalue	MAF	Log10p	FDR_adj_p	SNP Type	No. of genes_associated with _Hot_SNP
1	194373649	1-194373649	GRMZM2G162672	CHLG1	Chlorophyll Biosynthesis	LMAD	-2.0035	6.57e-07	0.141892	6.18253	0.27141	trans	9
1	194373649	1-194373649	GRMZM2G058261	PRPO4	Porphyrin Biosynthesis	LMAD	-0.0465893	2.69e-05	0.141892	4.57066	0.774364	trans	9
1	194373649	1-194373649	GRMZM2G419806	OY1	Chlorophyll Biosynthesis	LMAD	-1.20087	3.26e-05	0.141892	4.48647	0.442797	trans	9
1	194373649	1-194373649	GRMZM2G161673	MPMT1	Chlorophyll Biosynthesis	LMAD	-0.295934	3.54e-05	0.141892	4.45042	0.552306	trans	9
1	194373649	1-194373649	GRMZM2G177412	GTR1	Porphyrin Biosynthesis	LMAD	-0.568558	4.43e-05	0.141892	4.35362	0.784167	trans	9
1	194373649	1-194373649	GRMZM2G116258	GSA1	Porphyrin Biosynthesis	LMAD	-0.00778181	4.45e-05	0.141892	4.35141	0.325135	trans	9
1	194373649	1-194373649	GRMZM2G041159	CF1L1	Porphyrin Biosynthesis	LMAD	-0.0676627	4.5e-05	0.141892	4.34708	0.50578	trans	9
1	194373649	1-194373649	GRMZM2G026117	CF1	Porphyrin Biosynthesis	LMAD	0.00933633	4.75e-05	0.141892	4.32305	0.561068	trans	9
1	194373649	1-194373649	GRMZM2G138190	SGRL1	Chlorophyll Catabolism	LMAD	-1.81113	8.47e-05	0.141892	4.07222	0.692755	trans	9
1	194602124	1-194602124	GRMZM2G041159	CF1L1	Porphyrin Biosynthesis	LMAD	-0.0969282	2.96e-07	0.114865	6.52897	0.125237	trans	8
1	194602124	1-194602124	GRMZM2G138190	SGRL1	Chlorophyll Catabolism	LMAD	-2.44276	3.85e-06	0.114865	5.41472	0.671736	trans	8
1	194602124	1-194602124	GRMZM2G419806	OY1	Chlorophyll Biosynthesis	LMAD	-1.53774	4.02e-06	0.114865	5.39596	0.442797	trans	8
1	194602124	1-194602124	GRMZM2G162672	CHLG1	Chlorophyll Biosynthesis	LMAD	-2.04753	1.21e-05	0.114865	4.9172	0.358115	trans	8
1	194602124	1-194602124	GRMZM2G043453	CHLD1	Chlorophyll Biosynthesis	LMAD	-0.152998	2.98e-05	0.114865	4.5252	0.347182	trans	8
1	194602124	1-194602124	GRMZM2G161673	MPMT1	Chlorophyll Biosynthesis	LMAD	-0.339829	4.02e-05	0.114865	4.39549	0.552306	trans	8
1	194602124	1-194602124	GRMZM2G010196	YCF54	Chlorophyll Biosynthesis	LMAD	-1.09484	8.05e-05	0.114865	4.09421	0.327295	trans	8
1	194602124	1-194602124	GRMZM2G026117	CF1	Porphyrin Biosynthesis	LMAD	0.010379	9.46e-05	0.114865	4.02411	0.561068	trans	8
1	273742156	1-273742156	GRMZM2G081462	MPEC1	Chlorophyll Biosynthesis	LMAD	-14.3255	1.25e-06	0.344595	5.90285	0.206262	trans	8
1	273742156	1-273742156	GRMZM2G419806	OY1	Chlorophyll Biosynthesis	LMAD	-0.938575	1.67e-06	0.344595	5.77743	0.442797	trans	8
1	273742156	1-273742156	GRMZM2G063048	DVR1	Chlorophyll Biosynthesis	LMAD	-0.280053	2.48e-06	0.344595	5.60533	0.0606812	trans	8
1	273742156	1-273742156	GRMZM2G138190	SGRL1	Chlorophyll Catabolism	LMAD	-1.40352	2.62e-06	0.344595	5.5818	0.543877	trans	8
1	273742156	1-273742156	GRMZM2G047095	FC1	Heme Biosynthesis	LMAD	0.0789105	2.99e-05	0.344595	4.52484	0.396321	trans	8
1	273742156	1-273742156	GRMZM2G010196	YCF54	Chlorophyll Biosynthesis	LMAD	-0.672843	4.42e-05	0.344595	4.35415	0.262664	trans	8
1	273742156	1-273742156	GRMZM2G056686	HCAR1	Chlorophyll Biosynthesis	LMAD	-0.581845	4.92e-05	0.344595	4.30798	0.289983	trans	8
1	273742156	1-273742156	GRMZM2G464328	GUN4	Chlorophyll Biosynthesis	LMAD	-0.92916	6.54e-05	0.344595	4.18422	0.938772	trans	8
1	273742157	1-273742157	GRMZM2G081462	MPEC1	Chlorophyll Biosynthesis	LMAD	-14.3255	1.25e-06	0.341216	5.90285	0.206262	trans	8
1	273742157	1-273742157	GRMZM2G419806	OY1	Chlorophyll Biosynthesis	LMAD	-0.938575	1.67e-06	0.341216	5.77743	0.442797	trans	8
1	273742157	1-273742157	GRMZM2G063048	DVR1	Chlorophyll Biosynthesis	LMAD	-0.280053	2.48e-06	0.341216	5.60533	0.0606812	trans	8
1	273742157	1-273742157	GRMZM2G138190	SGRL1	Chlorophyll Catabolism	LMAD	-1.40352	2.62e-06	0.341216	5.5818	0.543877	trans	8
1	273742157	1-273742157	GRMZM2G047095	FC1	Heme Biosynthesis	LMAD	0.0789105	2.99e-05	0.341216	4.52484	0.396321	trans	8
1	273742157	1-273742157	GRMZM2G010196	YCF54	Chlorophyll Biosynthesis	LMAD	-0.672843	4.42e-05	0.341216	4.35415	0.262664	trans	8
1	273742157	1-273742157	GRMZM2G056686	HCAR1	Chlorophyll Biosynthesis	LMAD	-0.581845	4.92e-05	0.341216	4.30798	0.289983	trans	8
1	273742157	1-273742157	GRMZM2G464328	GUN4	Chlorophyll Biosynthesis	LMAD	-0.92916	6.54e-05	0.341216	4.18422	0.938772	trans	8
2	205872702	2-205872702	GRMZM2G464328	GUN4	Chlorophyll Biosynthesis	LMAD	-2.36001	6.45e-08	0.0574324	7.19021	0.171469	trans	9
2	205872702	2-205872702	GRMZM2G397247	ALAD1	Porphyrin Biosynthesis	LMAD	-0.489744	5.19e-07	0.0574324	6.28497	0.224929	trans	9
2	205872702	2-205872702	GRMZM2G161673	MPMT1	Chlorophyll Biosynthesis	LMAD	-0.424243	4.9e-06	0.0574324	5.30974	0.519226	trans	9
2	205872702	2-205872702	GRMZM2G138190	SGRL1	Chlorophyll Catabolism	LMAD	-2.72238	6.4e-06	0.0574324	5.19357	0.692755	trans	9
2	205872702	2-205872702	GRMZM2G323024	CHLH1	Chlorophyll Biosynthesis	LMAD	-0.512203	1.61e-05	0.0574324	4.7926	0.455736	trans	9
2	205872702	2-205872702	GRMZM2G171390	PHAO1	Chlorophyll Biosynthesis	LMAD	-3.30409	2.54e-05	0.0574324	4.5952	0.197321	trans	9
2	205872702	2-205872702	GRMZM2G177412	GTR1	Porphyrin Biosynthesis	LMAD	-0.757999	3.6e-05	0.0574324	4.44427	0.784167	trans	9
2	205872702	2-205872702	GRMZM2G419806	OY1	Chlorophyll Biosynthesis	LMAD	-1.49206	7.08e-05	0.0574324	4.1502	0.442797	trans	9
2	205872702	2-205872702	GRMZM2G364901	PRPO2	Porphyrin Biosynthesis	LMAD	-0.160937	8.49e-05	0.0574324	4.07094	0.319593	trans	9
2	205873008	2-205873008	GRMZM2G464328	GUN4	Chlorophyll Biosynthesis	LMAD	-2.36001	6.45e-08	0.0574324	7.19021	0.171469	trans	9
2	205873008	2-205873008	GRMZM2G397247	ALAD1	Porphyrin Biosynthesis	LMAD	-0.489744	5.19e-07	0.0574324	6.28497	0.224929	trans	9
2	205873008	2-205873008	GRMZM2G161673	MPMT1	Chlorophyll Biosynthesis	LMAD	-0.424243	4.9e-06	0.0574324	5.30974	0.519226	trans	9
2	205873008	2-205873008	GRMZM2G138190	SGRL1	Chlorophyll Catabolism	LMAD	-2.72238	6.4e-06	0.0574324	5.19357	0.692755	trans	9
2	205873008	2-205873008	GRMZM2G323024	CHLH1	Chlorophyll Biosynthesis	LMAD	-0.512203	1.61e-05	0.0574324	4.7926	0.455736	trans	9
2	205873008	2-205873008	GRMZM2G171390	PHAO1	Chlorophyll Biosynthesis	LMAD	-3.30409	2.54e-05	0.0574324	4.5952	0.197321	trans	9
2	205873008	2-205873008	GRMZM2G177412	GTR1	Porphyrin Biosynthesis	LMAD	-0.757999	3.6e-05	0.0574324	4.44427	0.784167	trans	9
2	205873008	2-205873008	GRMZM2G419806	OY1	Chlorophyll Biosynthesis	LMAD	-1.49206	7.08e-05	0.0574324	4.1502	0.442797	trans	9
2	205873008	2-205873008	GRMZM2G364901	PRPO2	Porphyrin Biosynthesis	LMAD	-0.160937	8.49e-05	0.0574324	4.07094	0.319593	trans	9
2	205873034	2-205873034	GRMZM2G464328	GUN4	Chlorophyll Biosynthesis	LMAD	-2.36001	6.45e-08	0.0574324	7.19021	0.171469	trans	9
2	205873034	2-205873034	GRMZM2G397247	ALAD1	Porphyrin Biosynthesis	LMAD	-0.489744	5.19e-07	0.0574324	6.28497	0.224929	trans	9
2	205873034	2-205873034	GRMZM2G161673	MPMT1	Chlorophyll Biosynthesis	LMAD	-0.424243	4.9e-06	0.0574324	5.30974	0.519226	trans	9
2	205873034	2-205873034	GRMZM2G138190	SGRL1	Chlorophyll Catabolism	LMAD	-2.72238	6.4e-06	0.0574324	5.19357	0.692755	trans	9
2	205873034	2-205873034	GRMZM2G323024	CHLH1	Chlorophyll Biosynthesis	LMAD	-0.512203	1.61e-05	0.0574324	4.7926	0.455736	trans	9
2	205873034	2-205873034	GRMZM2G171390	PHAO1	Chlorophyll Biosynthesis	LMAD	-3.30409	2.54e-05	0.0574324	4.5952	0.197321	trans	9
2	205873034	2-205873034	GRMZM2G177412	GTR1	Porphyrin Biosynthesis	LMAD	-0.757999	3.6e-05	0.0574324	4.44427	0.784167	trans	9
2	205873034	2-205873034	GRMZM2G419806	OY1	Chlorophyll Biosynthesis	LMAD	-1.49206	7.08e-05	0.0574324	4.1502	0.442797	trans	9
2	205873034	2-205873034	GRMZM2G364901	PRPO2	Porphyrin Biosynthesis	LMAD	-0.160937	8.49e-05	0.0574324	4.07094	0.319593	trans	9
2	205873179	2-205873179	GRMZM2G464328	GUN4	Chlorophyll Biosynthesis	LMAD	-2.36001	6.45e-08	0.0574324	7.19021	0.171469	trans	9
2	205873179	2-205873179	GRMZM2G397247	ALAD1	Porphyrin Biosynthesis	LMAD	-0.489744	5.19e-07	0.0574324	6.28497	0.224929	trans	9
2	205873179	2-205873179	GRMZM2G161673	MPMT1	Chlorophyll Biosynthesis	LMAD	-0.424243	4.9e-06	0.0574324	5.30974	0.519226	trans	9
2	205873179	2-205873179	GRMZM2G138190	SGRL1	Chlorophyll Catabolism	LMAD	-2.72238	6.4e-06	0.0574324	5.19357	0.692755	trans	9
2	205873179	2-205873179	GRMZM2G323024	CHLH1	Chlorophyll Biosynthesis	LMAD	-0.512203	1.61e-05	0.0574324	4.7926	0.455736	trans	9
2	205873179	2-205873179	GRMZM2G171390	PHAO1	Chlorophyll Biosynthesis	LMAD	-3.30409	2.54e-05	0.0574324	4.5952	0.197321	trans	9
2	205873179	2-205873179	GRMZM2G177412	GTR1	Porphyrin Biosynthesis	LMAD	-0.757999	3.6e-05	0.0574324	4.44427	0.784167	trans	9
2	205873179	2-205873179	GRMZM2G419806	OY1	Chlorophyll Biosynthesis	LMAD	-1.49206	7.08e-05	0.0574324	4.1502	0.442797	trans	9
2	205873179	2-205873179	GRMZM2G364901	PRPO2	Porphyrin Biosynthesis	LMAD	-0.160937	8.49e-05	0.0574324	4.07094	0.319593	trans	9
2	205873296	2-205873296	GRMZM2G464328	GUN4	Chlorophyll Biosynthesis	LMAD	-2.36001	6.45e-08	0.0574324	7.19021	0.171469	trans	9
2	205873296	2-205873296	GRMZM2G397247	ALAD1	Porphyrin Biosynthesis	LMAD	-0.489744	5.19e-07	0.0574324	6.28497	0.224929	trans	9
2	205873296	2-205873296	GRMZM2G161673	MPMT1	Chlorophyll Biosynthesis	LMAD	-0.424243	4.9e-06	0.0574324	5.30974	0.519226	trans	9
2	205873296	2-205873296	GRMZM2G138190	SGRL1	Chlorophyll Catabolism	LMAD	-2.72238	6.4e-06	0.0574324	5.19357	0.692755	trans	9
2	205873296	2-205873296	GRMZM2G323024	CHLH1	Chlorophyll Biosynthesis	LMAD	-0.512203	1.61e-05	0.0574324	4.7926	0.455736	trans	9
2	205873296	2-205873296	GRMZM2G171390	PHAO1	Chlorophyll Biosynthesis	LMAD	-3.30409	2.54e-05	0.0574324	4.5952	0.197321	trans	9
2	205873296	2-205873296	GRMZM2G177412	GTR1	Porphyrin Biosynthesis	LMAD	-0.757999	3.6e-05	0.0574324	4.44427	0.784167	trans	9
2	205873296	2-205873296	GRMZM2G419806	OY1	Chlorophyll Biosynthesis	LMAD	-1.49206	7.08e-05	0.0574324	4.1502	0.442797	trans	9
2	205873296	2-205873296	GRMZM2G364901	PRPO2	Porphyrin Biosynthesis	LMAD	-0.160937	8.49e-05	0.0574324	4.07094	0.319593	trans	9
2	205873517	2-205873517	GRMZM2G464328	GUN4	Chlorophyll Biosynthesis	LMAD	-2.36001	6.45e-08	0.0574324	7.19021	0.171469	trans	9
2	205873517	2-205873517	GRMZM2G397247	ALAD1	Porphyrin Biosynthesis	LMAD	-0.489744	5.19e-07	0.0574324	6.28497	0.224929	trans	9
2	205873517	2-205873517	GRMZM2G161673	MPMT1	Chlorophyll Biosynthesis	LMAD	-0.424243	4.9e-06	0.0574324	5.30974	0.519226	trans	9
2	205873517	2-205873517	GRMZM2G138190	SGRL1	Chlorophyll Catabolism	LMAD	-2.72238	6.4e-06	0.0574324	5.19357	0.692755	trans	9
2	205873517	2-205873517	GRMZM2G323024	CHLH1	Chlorophyll Biosynthesis	LMAD	-0.512203	1.61e-05	0.0574324	4.7926	0.455736	trans	9
2	205873517	2-205873517	GRMZM2G171390	PHAO1	Chlorophyll Biosynthesis	LMAD	-3.30409	2.54e-05	0.0574324	4.5952	0.197321	trans	9
2	205873517	2-205873517	GRMZM2G177412	GTR1	Porphyrin Biosynthesis	LMAD	-0.757999	3.6e-05	0.0574324	4.44427	0.784167	trans	9
2	205873517	2-205873517	GRMZM2G419806	OY1	Chlorophyll Biosynthesis	LMAD	-1.49206	7.08e-05	0.0574324	4.1502	0.442797	trans	9
2	205873517	2-205873517	GRMZM2G364901	PRPO2	Porphyrin Biosynthesis	LMAD	-0.160937	8.49e-05	0.0574324	4.07094	0.319593	trans	9
2	205891661	2-205891661	GRMZM2G464328	GUN4	Chlorophyll Biosynthesis	LMAD	-2.36001	6.45e-08	0.0540541	7.19021	0.171469	trans	9
2	205891661	2-205891661	GRMZM2G397247	ALAD1	Porphyrin Biosynthesis	LMAD	-0.489744	5.19e-07	0.0540541	6.28497	0.224929	trans	9
2	205891661	2-205891661	GRMZM2G161673	MPMT1	Chlorophyll Biosynthesis	LMAD	-0.424243	4.9e-06	0.0540541	5.30974	0.519226	trans	9
2	205891661	2-205891661	GRMZM2G138190	SGRL1	Chlorophyll Catabolism	LMAD	-2.72238	6.4e-06	0.0540541	5.19357	0.692755	trans	9
2	205891661	2-205891661	GRMZM2G323024	CHLH1	Chlorophyll Biosynthesis	LMAD	-0.512203	1.61e-05	0.0540541	4.7926	0.455736	trans	9
2	205891661	2-205891661	GRMZM2G171390	PHAO1	Chlorophyll Biosynthesis	LMAD	-3.30409	2.54e-05	0.0540541	4.5952	0.197321	trans	9
2	205891661	2-205891661	GRMZM2G177412	GTR1	Porphyrin Biosynthesis	LMAD	-0.757999	3.6e-05	0.0540541	4.44427	0.784167	trans	9
2	205891661	2-205891661	GRMZM2G419806	OY1	Chlorophyll Biosynthesis	LMAD	-1.49206	7.08e-05	0.0540541	4.1502	0.442797	trans	9
2	205891661	2-205891661	GRMZM2G364901	PRPO2	Porphyrin Biosynthesis	LMAD	-0.160937	8.49e-05	0.0540541	4.07094	0.319593	trans	9
2	205891748	2-205891748	GRMZM2G464328	GUN4	Chlorophyll Biosynthesis	LMAD	-2.24823	8.95e-07	0.0506757	6.04816	0.433634	trans	9
2	205891748	2-205891748	GRMZM2G397247	ALAD1	Porphyrin Biosynthesis	LMAD	-0.48804	1.68e-06	0.0506757	5.77387	0.224929	trans	9
2	205891748	2-205891748	GRMZM2G171390	PHAO1	Chlorophyll Biosynthesis	LMAD	-3.62152	8.88e-06	0.0506757	5.05135	0.146668	trans	9
2	205891748	2-205891748	GRMZM2G138190	SGRL1	Chlorophyll Catabolism	LMAD	-2.6817	2.08e-05	0.0506757	4.68115	0.692755	trans	9
2	205891748	2-205891748	GRMZM2G419806	OY1	Chlorophyll Biosynthesis	LMAD	-1.64713	2.42e-05	0.0506757	4.61629	0.442797	trans	9
2	205891748	2-205891748	GRMZM2G161673	MPMT1	Chlorophyll Biosynthesis	LMAD	-0.405418	2.97e-05	0.0506757	4.52685	0.552306	trans	9
2	205891748	2-205891748	GRMZM2G323024	CHLH1	Chlorophyll Biosynthesis	LMAD	-0.5111	3.74e-05	0.0506757	4.42678	0.455736	trans	9
2	205891748	2-205891748	GRMZM2G364901	PRPO2	Porphyrin Biosynthesis	LMAD	-0.168224	8.02e-05	0.0506757	4.09595	0.314824	trans	9
2	205891748	2-205891748	GRMZM2G177412	GTR1	Porphyrin Biosynthesis	LMAD	-0.747755	9.46e-05	0.0506757	4.02415	0.784167	trans	9
3	69175037	3-69175037	GRMZM2G161673	MPMT1	Chlorophyll Biosynthesis	LMAD	0.298936	3.69e-06	0.141892	5.43346	0.519226	trans	8
3	69175037	3-69175037	GRMZM2G397247	ALAD1	Porphyrin Biosynthesis	LMAD	0.312372	5.03e-06	0.141892	5.29851	0.224929	trans	8
3	69175037	3-69175037	GRMZM2G010196	YCF54	Chlorophyll Biosynthesis	LMAD	0.960531	9.59e-06	0.141892	5.01837	0.186766	trans	8
3	69175037	3-69175037	GRMZM2G063048	DVR1	Chlorophyll Biosynthesis	LMAD	0.350991	1.04e-05	0.141892	4.98384	0.157178	trans	8
3	69175037	3-69175037	GRMZM2G058261	PRPO4	Porphyrin Biosynthesis	LMAD	0.0441226	1.36e-05	0.141892	4.86777	0.727562	trans	8
3	69175037	3-69175037	GRMZM2G026117	CF1	Porphyrin Biosynthesis	LMAD	-0.00838517	5.71e-05	0.141892	4.24301	0.561068	trans	8
3	69175037	3-69175037	GRMZM2G464328	GUN4	Chlorophyll Biosynthesis	LMAD	1.22463	7.2e-05	0.141892	4.14275	0.938772	trans	8
3	69175037	3-69175037	GRMZM2G041159	CF1L1	Porphyrin Biosynthesis	LMAD	0.0595259	9.03e-05	0.141892	4.04448	0.540917	trans	8
3	100895529	3-100895529	GRMZM2G161673	MPMT1	Chlorophyll Biosynthesis	LMAD	0.269646	7.43e-09	0.314189	8.12875	0.177784	trans	10
3	100895529	3-100895529	GRMZM2G397247	ALAD1	Porphyrin Biosynthesis	LMAD	0.273664	3.14e-08	0.314189	7.50308	0.224929	trans	10
3	100895529	3-100895529	GRMZM2G162672	CHLG1	Chlorophyll Biosynthesis	LMAD	1.25267	3.26e-06	0.314189	5.4872	0.27141	trans	10
3	100895529	3-100895529	GRMZM2G026117	CF1	Porphyrin Biosynthesis	LMAD	-0.00666618	1.22e-05	0.314189	4.91513	0.432796	trans	10
3	100895529	3-100895529	GRMZM2G177412	GTR1	Porphyrin Biosynthesis	LMAD	0.397129	1.75e-05	0.314189	4.75607	0.784167	trans	10
3	100895529	3-100895529	GRMZM2G419806	OY1	Chlorophyll Biosynthesis	LMAD	0.807648	2.43e-05	0.314189	4.61414	0.442797	trans	10
3	100895529	3-100895529	GRMZM2G464328	GUN4	Chlorophyll Biosynthesis	LMAD	0.93717	3.38e-05	0.314189	4.47092	0.938772	trans	10
3	100895529	3-100895529	GRMZM2G010196	YCF54	Chlorophyll Biosynthesis	LMAD	0.637596	5.5e-05	0.314189	4.25942	0.283063	trans	10
3	100895529	3-100895529	GRMZM2G116258	GSA1	Porphyrin Biosynthesis	LMAD	0.00504883	7.05e-05	0.314189	4.15207	0.325135	trans	10
3	100895529	3-100895529	AC213521.3_FG005	GTR2	Porphyrin Biosynthesis	LMAD	0.131108	9.32e-05	0.314189	4.03065	0.211146	trans	10
3	222855510	3-222855510	GRMZM2G010196	YCF54	Chlorophyll Biosynthesis	LMAD	1.84261	1.62e-09	0.0709459	8.78983	0.0122749	trans	9
3	222855510	3-222855510	GRMZM2G044074	LES22	Porphyrin Biosynthesis	LMAD	-0.0191721	3.49e-08	0.0709459	7.45772	0.0231532	trans	9
3	222855510	3-222855510	GRMZM2G063048	DVR1	Chlorophyll Biosynthesis	LMAD	0.593372	2.75e-07	0.0709459	6.56014	0.0248458	trans	9
3	222855510	3-222855510	GRMZM2G039396	PRPO1	Porphyrin Biosynthesis	LMAD	3.28212	7.95e-07	0.0709459	6.09961	0.125906	trans	9
3	222855510	3-222855510	GRMZM2G419806	OY1	Chlorophyll Biosynthesis	LMAD	1.85948	8.37e-07	0.0709459	6.07713	0.442797	trans	9
3	222855510	3-222855510	GRMZM2G081462	MPEC1	Chlorophyll Biosynthesis	LMAD	24.2751	2.36e-05	0.0709459	4.62692	0.397567	trans	9
3	222855510	3-222855510	GRMZM2G162672	CHLG1	Chlorophyll Biosynthesis	LMAD	2.18285	4.7e-05	0.0709459	4.32751	0.482414	trans	9
3	222855510	3-222855510	GRMZM2G161673	MPMT1	Chlorophyll Biosynthesis	LMAD	0.378845	5.68e-05	0.0709459	4.24556	0.552306	trans	9
3	222855510	3-222855510	GRMZM2G056686	HCAR1	Chlorophyll Biosynthesis	LMAD	1.09561	9.24e-05	0.0709459	4.03426	0.350452	trans	9
3	222856453	3-222856453	GRMZM2G044074	LES22	Porphyrin Biosynthesis	LMAD	-0.0216157	1.05e-08	0.0608108	7.97709	0.0125416	trans	8
3	222856453	3-222856453	GRMZM2G010196	YCF54	Chlorophyll Biosynthesis	LMAD	1.88968	1.3e-08	0.0608108	7.88538	0.0122749	trans	8
3	222856453	3-222856453	GRMZM2G419806	OY1	Chlorophyll Biosynthesis	LMAD	2.12298	1.79e-07	0.0608108	6.74617	0.442797	trans	8
3	222856453	3-222856453	GRMZM2G063048	DVR1	Chlorophyll Biosynthesis	LMAD	0.60659	8.41e-07	0.0608108	6.0751	0.0339356	trans	8
3	222856453	3-222856453	GRMZM2G039396	PRPO1	Porphyrin Biosynthesis	LMAD	3.1546	1.53e-05	0.0608108	4.81439	0.395674	trans	8
3	222856453	3-222856453	GRMZM2G081462	MPEC1	Chlorophyll Biosynthesis	LMAD	26.1202	2.61e-05	0.0608108	4.58301	0.397567	trans	8
3	222856453	3-222856453	GRMZM2G047095	FC1	Heme Biosynthesis	LMAD	-0.15339	8.36e-05	0.0608108	4.0776	0.514952	trans	8
3	222856453	3-222856453	GRMZM2G161673	MPMT1	Chlorophyll Biosynthesis	LMAD	0.40066	9.19e-05	0.0608108	4.03686	0.552306	trans	8
3	222860412	3-222860412	GRMZM2G010196	YCF54	Chlorophyll Biosynthesis	LMAD	1.88157	6.41e-10	0.0709459	9.19333	0.00766087	trans	9
3	222860412	3-222860412	GRMZM2G044074	LES22	Porphyrin Biosynthesis	LMAD	-0.01895	5.15e-08	0.0709459	7.2886	0.0278744	trans	9
3	222860412	3-222860412	GRMZM2G419806	OY1	Chlorophyll Biosynthesis	LMAD	1.94154	2.27e-07	0.0709459	6.64436	0.442797	trans	9
3	222860412	3-222860412	GRMZM2G063048	DVR1	Chlorophyll Biosynthesis	LMAD	0.56945	5.43e-07	0.0709459	6.26525	0.0339356	trans	9
3	222860412	3-222860412	GRMZM2G039396	PRPO1	Porphyrin Biosynthesis	LMAD	3.30543	6.56e-07	0.0709459	6.1829	0.110276	trans	9
3	222860412	3-222860412	GRMZM2G081462	MPEC1	Chlorophyll Biosynthesis	LMAD	27.4126	1.43e-06	0.0709459	5.84512	0.217865	trans	9
3	222860412	3-222860412	GRMZM2G162672	CHLG1	Chlorophyll Biosynthesis	LMAD	2.25685	2.51e-05	0.0709459	4.60046	0.407093	trans	9
3	222860412	3-222860412	GRMZM2G161673	MPMT1	Chlorophyll Biosynthesis	LMAD	0.387235	3.71e-05	0.0709459	4.43083	0.552306	trans	9
3	222860412	3-222860412	GRMZM2G047095	FC1	Heme Biosynthesis	LMAD	-0.143643	6.49e-05	0.0709459	4.18776	0.484385	trans	9
3	222870424	3-222870424	GRMZM2G010196	YCF54	Chlorophyll Biosynthesis	LMAD	2.04326	4.49e-09	0.0506757	8.3478	0.0122749	trans	9
3	222870424	3-222870424	GRMZM2G044074	LES22	Porphyrin Biosynthesis	LMAD	-0.0219812	3.41e-08	0.0506757	7.46714	0.0231532	trans	9
3	222870424	3-222870424	GRMZM2G419806	OY1	Chlorophyll Biosynthesis	LMAD	2.08206	1.24e-06	0.0506757	5.90655	0.442797	trans	9
3	222870424	3-222870424	GRMZM2G063048	DVR1	Chlorophyll Biosynthesis	LMAD	0.609463	2.99e-06	0.0506757	5.5248	0.0697491	trans	9
3	222870424	3-222870424	GRMZM2G039396	PRPO1	Porphyrin Biosynthesis	LMAD	3.2021	3.08e-05	0.0506757	4.51189	0.431797	trans	9
3	222870424	3-222870424	GRMZM2G081462	MPEC1	Chlorophyll Biosynthesis	LMAD	26.7777	4.17e-05	0.0506757	4.38001	0.397567	trans	9
3	222870424	3-222870424	GRMZM2G162672	CHLG1	Chlorophyll Biosynthesis	LMAD	2.47904	5.52e-05	0.0506757	4.25818	0.493511	trans	9
3	222870424	3-222870424	GRMZM2G161673	MPMT1	Chlorophyll Biosynthesis	LMAD	0.421122	9.2e-05	0.0506757	4.03634	0.552306	trans	9
3	222870424	3-222870424	GRMZM2G026117	CF1	Porphyrin Biosynthesis	LMAD	-0.0134781	9.43e-05	0.0506757	4.02564	0.561068	trans	9
3	222917750	3-222917750	GRMZM2G010196	YCF54	Chlorophyll Biosynthesis	LMAD	1.81448	5.87e-10	0.0743243	9.23129	0.00766087	trans	9
3	222917750	3-222917750	GRMZM2G044074	LES22	Porphyrin Biosynthesis	LMAD	-0.019137	9.94e-09	0.0743243	8.00245	0.0125416	trans	9
3	222917750	3-222917750	GRMZM2G063048	DVR1	Chlorophyll Biosynthesis	LMAD	0.56216	2.53e-07	0.0743243	6.59612	0.0234276	trans	9
3	222917750	3-222917750	GRMZM2G419806	OY1	Chlorophyll Biosynthesis	LMAD	1.74917	1.42e-06	0.0743243	5.84655	0.442797	trans	9
3	222917750	3-222917750	GRMZM2G039396	PRPO1	Porphyrin Biosynthesis	LMAD	3.08947	1.46e-06	0.0743243	5.8367	0.180529	trans	9
3	222917750	3-222917750	GRMZM2G081462	MPEC1	Chlorophyll Biosynthesis	LMAD	25.3369	3.9e-06	0.0743243	5.40893	0.318094	trans	9
3	222917750	3-222917750	GRMZM2G047095	FC1	Heme Biosynthesis	LMAD	-0.14705	2.04e-05	0.0743243	4.69077	0.393246	trans	9
3	222917750	3-222917750	GRMZM2G162672	CHLG1	Chlorophyll Biosynthesis	LMAD	2.12273	3.95e-05	0.0743243	4.40321	0.4535	trans	9
3	222917750	3-222917750	GRMZM2G161673	MPMT1	Chlorophyll Biosynthesis	LMAD	0.353161	9.81e-05	0.0743243	4.00818	0.552306	trans	9
4	208336983	4-208336983	GRMZM2G464328	GUN4	Chlorophyll Biosynthesis	LMAD	-1.11754	2.1e-07	0.368243	6.67768	0.358779	trans	10
4	208336983	4-208336983	GRMZM2G026117	CF1	Porphyrin Biosynthesis	LMAD	0.00690227	2.4e-06	0.368243	5.61936	0.259946	trans	10
4	208336983	4-208336983	GRMZM2G177412	GTR1	Porphyrin Biosynthesis	LMAD	-0.399049	5.54e-06	0.368243	5.25663	0.784167	trans	10
4	208336983	4-208336983	GRMZM2G161673	MPMT1	Chlorophyll Biosynthesis	LMAD	-0.202646	8e-06	0.368243	5.09692	0.519226	trans	10
4	208336983	4-208336983	GRMZM2G043453	CHLD1	Chlorophyll Biosynthesis	LMAD	-0.0901606	9.39e-06	0.368243	5.02744	0.258087	trans	10
4	208336983	4-208336983	GRMZM2G063048	DVR1	Chlorophyll Biosynthesis	LMAD	-0.237171	2.03e-05	0.368243	4.69181	0.227192	trans	10
4	208336983	4-208336983	GRMZM2G081462	MPEC1	Chlorophyll Biosynthesis	LMAD	-11.8896	2.39e-05	0.368243	4.62072	0.397567	trans	10
4	208336983	4-208336983	GRMZM2G397247	ALAD1	Porphyrin Biosynthesis	LMAD	-0.207693	2.4e-05	0.368243	4.62003	0.302529	trans	10
4	208336983	4-208336983	GRMZM2G116258	GSA1	Porphyrin Biosynthesis	LMAD	-0.00480422	7.14e-05	0.368243	4.14622	0.325135	trans	10
4	208336983	4-208336983	GRMZM2G138190	SGRL1	Chlorophyll Catabolism	LMAD	-1.15907	8.23e-05	0.368243	4.08454	0.692755	trans	10
4	208337320	4-208337320	GRMZM2G026117	CF1	Porphyrin Biosynthesis	LMAD	0.00772368	7.88e-08	0.472973	7.10346	0.186081	trans	10
4	208337320	4-208337320	GRMZM2G464328	GUN4	Chlorophyll Biosynthesis	LMAD	-1.07483	4.96e-07	0.472973	6.30433	0.433634	trans	10
4	208337320	4-208337320	GRMZM2G063048	DVR1	Chlorophyll Biosynthesis	LMAD	-0.264394	1.27e-06	0.472973	5.89507	0.0391335	trans	10
4	208337320	4-208337320	GRMZM2G116258	GSA1	Porphyrin Biosynthesis	LMAD	-0.00563515	1.59e-06	0.472973	5.79759	0.285457	trans	10
4	208337320	4-208337320	GRMZM2G161673	MPMT1	Chlorophyll Biosynthesis	LMAD	-0.211101	3e-06	0.472973	5.52247	0.519226	trans	10
4	208337320	4-208337320	GRMZM2G043453	CHLD1	Chlorophyll Biosynthesis	LMAD	-0.0918301	4.66e-06	0.472973	5.33159	0.258087	trans	10
4	208337320	4-208337320	GRMZM2G397247	ALAD1	Porphyrin Biosynthesis	LMAD	-0.21546	7.95e-06	0.472973	5.09941	0.224929	trans	10
4	208337320	4-208337320	GRMZM2G081462	MPEC1	Chlorophyll Biosynthesis	LMAD	-11.9816	1.58e-05	0.472973	4.8011	0.397567	trans	10
4	208337320	4-208337320	GRMZM2G138190	SGRL1	Chlorophyll Catabolism	LMAD	-1.21287	3.65e-05	0.472973	4.43723	0.692755	trans	10
4	208337320	4-208337320	GRMZM2G177412	GTR1	Porphyrin Biosynthesis	LMAD	-0.34416	6.96e-05	0.472973	4.15723	0.784167	trans	10
4	208343495	4-208343495	GRMZM2G464328	GUN4	Chlorophyll Biosynthesis	LMAD	-1.09439	2.33e-06	0.310811	5.63261	0.46713	trans	8
4	208343495	4-208343495	GRMZM2G113325	FC2	Heme Biosynthesis	LMAD	-1.49087	4.01e-06	0.310811	5.39708	0.205961	trans	8
4	208343495	4-208343495	GRMZM2G065194	NYC1L1	Chlorophyll Biosynthesis	LMAD	-0.220407	5.59e-06	0.310811	5.25265	0.491384	trans	8
4	208343495	4-208343495	GRMZM2G026117	CF1	Porphyrin Biosynthesis	LMAD	0.00704584	7.22e-06	0.310811	5.14143	0.378402	trans	8
4	208343495	4-208343495	GRMZM2G397247	ALAD1	Porphyrin Biosynthesis	LMAD	-0.225526	1.27e-05	0.310811	4.89572	0.228425	trans	8
4	208343495	4-208343495	GRMZM2G161673	MPMT1	Chlorophyll Biosynthesis	LMAD	-0.202043	3.11e-05	0.310811	4.50784	0.552306	trans	8
4	208343495	4-208343495	GRMZM2G116258	GSA1	Porphyrin Biosynthesis	LMAD	-0.00492587	6.97e-05	0.310811	4.15697	0.325135	trans	8
4	208343495	4-208343495	GRMZM2G419806	OY1	Chlorophyll Biosynthesis	LMAD	-0.782185	7.71e-05	0.310811	4.11301	0.442797	trans	8
4	244818104	4-244818104	GRMZM2G419806	OY1	Chlorophyll Biosynthesis	LMAD	1.03582	2.4e-06	0.280405	5.61965	0.442797	trans	10
4	244818104	4-244818104	GRMZM2G026117	CF1	Porphyrin Biosynthesis	LMAD	-0.00817788	2.98e-06	0.280405	5.52622	0.296519	trans	10
4	244818104	4-244818104	GRMZM2G464328	GUN4	Chlorophyll Biosynthesis	LMAD	1.20571	3.25e-06	0.280405	5.48794	0.517275	trans	10
4	244818104	4-244818104	GRMZM2G161673	MPMT1	Chlorophyll Biosynthesis	LMAD	0.240236	1.12e-05	0.280405	4.9525	0.519226	trans	10
4	244818104	4-244818104	GRMZM2G397247	ALAD1	Porphyrin Biosynthesis	LMAD	0.250649	1.45e-05	0.280405	4.83832	0.24316	trans	10
4	244818104	4-244818104	GRMZM2G010196	YCF54	Chlorophyll Biosynthesis	LMAD	0.777665	2.26e-05	0.280405	4.64581	0.228704	trans	10
4	244818104	4-244818104	GRMZM2G177412	GTR1	Porphyrin Biosynthesis	LMAD	0.403322	2.72e-05	0.280405	4.56503	0.784167	trans	10
4	244818104	4-244818104	GRMZM2G047095	FC1	Heme Biosynthesis	LMAD	-0.0874897	3.37e-05	0.280405	4.47236	0.420167	trans	10
4	244818104	4-244818104	GRMZM2G073351	PCR3	Chlorophyll Biosynthesis	LMAD	0.58734	7.34e-05	0.280405	4.13435	0.305541	trans	10
4	244818104	4-244818104	GRMZM2G105644	GGH1	Chlorophyll Biosynthesis	LMAD	10.8516	7.94e-05	0.280405	4.10012	0.328951	trans	10
5	193786453	5-193786453	GRMZM2G026117	CF1	Porphyrin Biosynthesis	LMAD	0.00893195	7.12e-07	0.222973	6.14777	0.186081	trans	8
5	193786453	5-193786453	GRMZM2G081462	MPEC1	Chlorophyll Biosynthesis	LMAD	-16.9972	1.5e-06	0.222973	5.82287	0.224724	trans	8
5	193786453	5-193786453	GRMZM2G043453	CHLD1	Chlorophyll Biosynthesis	LMAD	-0.12083	2.43e-06	0.222973	5.61499	0.258087	trans	8
5	193786453	5-193786453	GRMZM2G161673	MPMT1	Chlorophyll Biosynthesis	LMAD	-0.264789	2.5e-06	0.222973	5.6023	0.519226	trans	8
5	193786453	5-193786453	GRMZM2G138190	SGRL1	Chlorophyll Catabolism	LMAD	-1.62028	5.05e-06	0.222973	5.29694	0.692755	trans	8
5	193786453	5-193786453	GRMZM2G010196	YCF54	Chlorophyll Biosynthesis	LMAD	-0.864162	9.97e-06	0.222973	5.00138	0.186766	trans	8
5	193786453	5-193786453	GRMZM2G116258	GSA1	Porphyrin Biosynthesis	LMAD	-0.0064487	1.16e-05	0.222973	4.93483	0.325135	trans	8
5	193786453	5-193786453	GRMZM2G419806	OY1	Chlorophyll Biosynthesis	LMAD	-0.972424	3.76e-05	0.222973	4.42533	0.442797	trans	8
6	65360716	6-65360716	GRMZM2G081462	MPEC1	Chlorophyll Biosynthesis	LMAD	-40.1543	1.75e-08	0.0709459	7.75806	0.0599578	trans	8
6	65360716	6-65360716	GRMZM2G397247	ALAD1	Porphyrin Biosynthesis	LMAD	-0.596776	1.86e-06	0.0709459	5.73128	0.224929	trans	8
6	65360716	6-65360716	GRMZM2G419806	OY1	Chlorophyll Biosynthesis	LMAD	-2.2658	2.09e-06	0.0709459	5.67998	0.442797	trans	8
6	65360716	6-65360716	GRMZM2G464328	GUN4	Chlorophyll Biosynthesis	LMAD	-2.40097	2.35e-05	0.0709459	4.62828	0.90338	trans	8
6	65360716	6-65360716	GRMZM2G026117	CF1	Porphyrin Biosynthesis	LMAD	0.0157393	4.2e-05	0.0709459	4.37674	0.561068	trans	8
6	65360716	6-65360716	GRMZM2G010196	YCF54	Chlorophyll Biosynthesis	LMAD	-1.58969	6.63e-05	0.0709459	4.17874	0.30613	trans	8
6	65360716	6-65360716	GRMZM2G073351	PCR3	Chlorophyll Biosynthesis	LMAD	-1.25464	7.33e-05	0.0709459	4.13505	0.305541	trans	8
6	65360716	6-65360716	GRMZM2G161673	MPMT1	Chlorophyll Biosynthesis	LMAD	-0.387858	7.76e-05	0.0709459	4.10994	0.552306	trans	8
6	65427284	6-65427284	GRMZM2G081462	MPEC1	Chlorophyll Biosynthesis	LMAD	-40.1543	1.75e-08	0.0743243	7.75806	0.0599578	trans	8
6	65427284	6-65427284	GRMZM2G397247	ALAD1	Porphyrin Biosynthesis	LMAD	-0.596776	1.86e-06	0.0743243	5.73128	0.224929	trans	8
6	65427284	6-65427284	GRMZM2G419806	OY1	Chlorophyll Biosynthesis	LMAD	-2.2658	2.09e-06	0.0743243	5.67998	0.442797	trans	8
6	65427284	6-65427284	GRMZM2G464328	GUN4	Chlorophyll Biosynthesis	LMAD	-2.40097	2.35e-05	0.0743243	4.62828	0.90338	trans	8
6	65427284	6-65427284	GRMZM2G026117	CF1	Porphyrin Biosynthesis	LMAD	0.0157393	4.2e-05	0.0743243	4.37674	0.561068	trans	8
6	65427284	6-65427284	GRMZM2G010196	YCF54	Chlorophyll Biosynthesis	LMAD	-1.58969	6.63e-05	0.0743243	4.17874	0.30613	trans	8
6	65427284	6-65427284	GRMZM2G073351	PCR3	Chlorophyll Biosynthesis	LMAD	-1.25464	7.33e-05	0.0743243	4.13505	0.305541	trans	8
6	65427284	6-65427284	GRMZM2G161673	MPMT1	Chlorophyll Biosynthesis	LMAD	-0.387858	7.76e-05	0.0743243	4.10994	0.552306	trans	8
6	65502066	6-65502066	GRMZM2G081462	MPEC1	Chlorophyll Biosynthesis	LMAD	-40.1543	1.75e-08	0.0675676	7.75806	0.0599578	trans	8
6	65502066	6-65502066	GRMZM2G397247	ALAD1	Porphyrin Biosynthesis	LMAD	-0.596776	1.86e-06	0.0675676	5.73128	0.224929	trans	8
6	65502066	6-65502066	GRMZM2G419806	OY1	Chlorophyll Biosynthesis	LMAD	-2.2658	2.09e-06	0.0675676	5.67998	0.442797	trans	8
6	65502066	6-65502066	GRMZM2G464328	GUN4	Chlorophyll Biosynthesis	LMAD	-2.40097	2.35e-05	0.0675676	4.62828	0.90338	trans	8
6	65502066	6-65502066	GRMZM2G026117	CF1	Porphyrin Biosynthesis	LMAD	0.0157393	4.2e-05	0.0675676	4.37674	0.561068	trans	8
6	65502066	6-65502066	GRMZM2G010196	YCF54	Chlorophyll Biosynthesis	LMAD	-1.58969	6.63e-05	0.0675676	4.17874	0.30613	trans	8
6	65502066	6-65502066	GRMZM2G073351	PCR3	Chlorophyll Biosynthesis	LMAD	-1.25464	7.33e-05	0.0675676	4.13505	0.305541	trans	8
6	65502066	6-65502066	GRMZM2G161673	MPMT1	Chlorophyll Biosynthesis	LMAD	-0.387858	7.76e-05	0.0675676	4.10994	0.552306	trans	8
6	101657863	6-101657863	GRMZM2G026117	CF1	Porphyrin Biosynthesis	LMAD	0.0111255	4.19e-06	0.0810811	5.37773	0.337405	trans	9
6	101657863	6-101657863	GRMZM2G138190	SGRL1	Chlorophyll Catabolism	LMAD	-2.18577	6.1e-06	0.0810811	5.21432	0.692755	trans	9
6	101657863	6-101657863	GRMZM2G161673	MPMT1	Chlorophyll Biosynthesis	LMAD	-0.324923	1.4e-05	0.0810811	4.85316	0.519226	trans	9
6	101657863	6-101657863	GRMZM2G419806	OY1	Chlorophyll Biosynthesis	LMAD	-1.31761	1.44e-05	0.0810811	4.84233	0.442797	trans	9
6	101657863	6-101657863	GRMZM2G081462	MPEC1	Chlorophyll Biosynthesis	LMAD	-19.5632	2e-05	0.0810811	4.698	0.397567	trans	9
6	101657863	6-101657863	GRMZM2G038487	CHAO2	Chlorophyll Biosynthesis	LMAD	-1.11915	7.21e-05	0.0810811	4.14219	0.527424	trans	9
6	101657863	6-101657863	GRMZM2G464328	GUN4	Chlorophyll Biosynthesis	LMAD	-1.42646	7.49e-05	0.0810811	4.12529	0.938772	trans	9
6	101657863	6-101657863	GRMZM2G010196	YCF54	Chlorophyll Biosynthesis	LMAD	-0.989083	7.57e-05	0.0810811	4.12076	0.322082	trans	9
6	101657863	6-101657863	GRMZM2G162672	CHLG1	Chlorophyll Biosynthesis	LMAD	-1.61892	9.96e-05	0.0810811	4.00164	0.570017	trans	9
7	13071884	7-13071884	GRMZM2G397247	ALAD1	Porphyrin Biosynthesis	LMAD	-0.332272	5.75e-08	0.172297	7.24065	0.224929	trans	12
7	13071884	7-13071884	GRMZM2G464328	GUN4	Chlorophyll Biosynthesis	LMAD	-1.40808	2.87e-07	0.172297	6.54208	0.428985	trans	12
7	13071884	7-13071884	GRMZM2G138190	SGRL1	Chlorophyll Catabolism	LMAD	-1.84613	6.15e-07	0.172297	6.211	0.222891	trans	12
7	13071884	7-13071884	GRMZM2G162672	CHLG1	Chlorophyll Biosynthesis	LMAD	-1.57468	1.63e-06	0.172297	5.78693	0.27141	trans	12
7	13071884	7-13071884	GRMZM2G419806	OY1	Chlorophyll Biosynthesis	LMAD	-1.12246	1.89e-06	0.172297	5.72352	0.442797	trans	12
7	13071884	7-13071884	GRMZM2G081462	MPEC1	Chlorophyll Biosynthesis	LMAD	-16.0212	7.05e-06	0.172297	5.15198	0.338633	trans	12
7	13071884	7-13071884	GRMZM2G161673	MPMT1	Chlorophyll Biosynthesis	LMAD	-0.255523	1.17e-05	0.172297	4.93022	0.519226	trans	12
7	13071884	7-13071884	GRMZM2G010196	YCF54	Chlorophyll Biosynthesis	LMAD	-0.816811	3.18e-05	0.172297	4.49789	0.232103	trans	12
7	13071884	7-13071884	GRMZM2G043453	CHLD1	Chlorophyll Biosynthesis	LMAD	-0.106694	3.93e-05	0.172297	4.40602	0.347182	trans	12
7	13071884	7-13071884	GRMZM2G091837	NYE1	Chlorophyll Catabolism	LMAD	0.0680086	5.33e-05	0.172297	4.27288	0.282255	trans	12
7	13071884	7-13071884	GRMZM2G105644	GGH1	Chlorophyll Biosynthesis	LMAD	-12.0911	6.21e-05	0.172297	4.20721	0.320426	trans	12
7	13071884	7-13071884	GRMZM2G177412	GTR1	Porphyrin Biosynthesis	LMAD	-0.449007	7.53e-05	0.172297	4.12317	0.784167	trans	12
8	105568513	8-105568513	GRMZM2G010196	YCF54	Chlorophyll Biosynthesis	LMAD	0.957235	6.01e-07	0.155405	6.22104	0.131804	trans	9
8	105568513	8-105568513	GRMZM2G419806	OY1	Chlorophyll Biosynthesis	LMAD	1.09499	1.99e-06	0.155405	5.70033	0.442797	trans	9
8	105568513	8-105568513	GRMZM2G081462	MPEC1	Chlorophyll Biosynthesis	LMAD	15.5822	7.9e-06	0.155405	5.10264	0.338633	trans	9
8	105568513	8-105568513	GRMZM2G161673	MPMT1	Chlorophyll Biosynthesis	LMAD	0.249537	1.05e-05	0.155405	4.97687	0.519226	trans	9
8	105568513	8-105568513	GRMZM2G177412	GTR1	Porphyrin Biosynthesis	LMAD	0.486545	1.08e-05	0.155405	4.96742	0.784167	trans	9
8	105568513	8-105568513	GRMZM2G063048	DVR1	Chlorophyll Biosynthesis	LMAD	0.30562	1.2e-05	0.155405	4.92004	0.170101	trans	9
8	105568513	8-105568513	GRMZM2G138190	SGRL1	Chlorophyll Catabolism	LMAD	1.49071	4.69e-05	0.155405	4.32876	0.692755	trans	9
8	105568513	8-105568513	GRMZM2G464328	GUN4	Chlorophyll Biosynthesis	LMAD	1.11537	4.8e-05	0.155405	4.31914	0.938772	trans	9
8	105568513	8-105568513	GRMZM2G105644	GGH1	Chlorophyll Biosynthesis	LMAD	11.3714	7.25e-05	0.155405	4.1396	0.328951	trans	9
8	110354140	8-110354140	GRMZM2G010196	YCF54	Chlorophyll Biosynthesis	LMAD	0.760105	1.06e-06	0.432432	5.97551	0.172815	trans	8
8	110354140	8-110354140	GRMZM2G162672	CHLG1	Chlorophyll Biosynthesis	LMAD	1.14196	6.95e-06	0.432432	5.15805	0.276955	trans	8
8	110354140	8-110354140	GRMZM2G397247	ALAD1	Porphyrin Biosynthesis	LMAD	0.210981	1e-05	0.432432	4.99787	0.224929	trans	8
8	110354140	8-110354140	GRMZM2G026117	CF1	Porphyrin Biosynthesis	LMAD	-0.0059509	3.77e-05	0.432432	4.42315	0.561068	trans	8
8	110354140	8-110354140	GRMZM2G116258	GSA1	Porphyrin Biosynthesis	LMAD	0.00485853	4.84e-05	0.432432	4.31549	0.325135	trans	8
8	110354140	8-110354140	GRMZM2G039396	PRPO1	Porphyrin Biosynthesis	LMAD	1.27603	6.53e-05	0.432432	4.18508	0.465187	trans	8
8	110354140	8-110354140	GRMZM2G419806	OY1	Chlorophyll Biosynthesis	LMAD	0.723505	7.78e-05	0.432432	4.10916	0.442797	trans	8
8	110354140	8-110354140	GRMZM2G161673	MPMT1	Chlorophyll Biosynthesis	LMAD	0.177053	8.68e-05	0.432432	4.06135	0.552306	trans	8
10	10925524	10-10925524	GRMZM2G026117	CF1	Porphyrin Biosynthesis	LMAD	0.00805835	1.67e-07	0.402027	6.77709	0.186081	trans	10
10	10925524	10-10925524	GRMZM2G419806	OY1	Chlorophyll Biosynthesis	LMAD	-0.849958	1.29e-05	0.402027	4.88825	0.442797	trans	10
10	10925524	10-10925524	GRMZM2G063048	DVR1	Chlorophyll Biosynthesis	LMAD	-0.2521	1.54e-05	0.402027	4.81196	0.189955	trans	10
10	10925524	10-10925524	GRMZM2G081462	MPEC1	Chlorophyll Biosynthesis	LMAD	-12.5636	1.98e-05	0.402027	4.70338	0.397567	trans	10
10	10925524	10-10925524	GRMZM2G464328	GUN4	Chlorophyll Biosynthesis	LMAD	-0.970493	2.58e-05	0.402027	4.58903	0.938772	trans	10
10	10925524	10-10925524	GRMZM2G010196	YCF54	Chlorophyll Biosynthesis	LMAD	-0.645887	5.59e-05	0.402027	4.25254	0.28531	trans	10
10	10925524	10-10925524	GRMZM2G397247	ALAD1	Porphyrin Biosynthesis	LMAD	-0.20572	5.87e-05	0.402027	4.23115	0.376279	trans	10
10	10925524	10-10925524	GRMZM2G161673	MPMT1	Chlorophyll Biosynthesis	LMAD	-0.192812	7.61e-05	0.402027	4.11867	0.552306	trans	10
10	10925524	10-10925524	GRMZM2G073351	PCR3	Chlorophyll Biosynthesis	LMAD	-0.503211	9.57e-05	0.402027	4.0193	0.336823	trans	10
10	10925524	10-10925524	GRMZM2G043453	CHLD1	Chlorophyll Biosynthesis	LMAD	-0.0833332	9.98e-05	0.402027	4.00092	0.421155	trans	10
10	91538742	10-91538742	GRMZM2G419806	OY1	Chlorophyll Biosynthesis	LMAD	0.950055	2.44e-07	0.361486	6.61298	0.442797	trans	8
10	91538742	10-91538742	GRMZM2G047095	FC1	Heme Biosynthesis	LMAD	-0.0800367	8.91e-06	0.361486	5.05014	0.393246	trans	8
10	91538742	10-91538742	GRMZM2G081462	MPEC1	Chlorophyll Biosynthesis	LMAD	12.172	1.42e-05	0.361486	4.84655	0.397567	trans	8
10	91538742	10-91538742	GRMZM2G073351	PCR3	Chlorophyll Biosynthesis	LMAD	0.532449	2.27e-05	0.361486	4.64487	0.305541	trans	8
10	91538742	10-91538742	GRMZM2G063048	DVR1	Chlorophyll Biosynthesis	LMAD	0.234064	4.23e-05	0.361486	4.37401	0.309462	trans	8
10	91538742	10-91538742	GRMZM2G464328	GUN4	Chlorophyll Biosynthesis	LMAD	0.875937	7.14e-05	0.361486	4.14652	0.938772	trans	8
10	91538742	10-91538742	GRMZM2G044074	LES22	Porphyrin Biosynthesis	LMAD	-0.00679251	8.05e-05	0.361486	4.0943	0.5203	trans	8
10	91538742	10-91538742	GRMZM2G026117	CF1	Porphyrin Biosynthesis	LMAD	-0.00585724	8.55e-05	0.361486	4.06787	0.561068	trans	8

## Sheet: LMAN
Table S8. C) Hot SNPs associated in trans with the transcripts of eight or more genes encoding steps in tetrapyrrole biosynthesis pathway at p-value ≤ 1e-4 in LMAN
CHR	POS	SNP	Trait	Trait name	Pathway	Tissue	SNP Effect	Pvalue	MAF	Log10p	FDR_adj_p	SNP Type	No. of genes_associated with _Hot_SNP
2	2949376	2-2949376	GRMZM2G419806	OY1	Chlorophyll Biosynthesis	LMAN	-4.25322	4.08e-06	0.131757	5.38956	0.161229	trans	8
2	2949376	2-2949376	GRMZM2G177412	GTR1	Porphyrin Biosynthesis	LMAN	-0.366658	4.89e-06	0.131757	5.31081	0.23485	trans	8
2	2949376	2-2949376	GRMZM2G039396	PRPO1	Porphyrin Biosynthesis	LMAN	-0.787477	6.26e-06	0.131757	5.2031	0.152711	trans	8
2	2949376	2-2949376	GRMZM2G063048	DVR1	Chlorophyll Biosynthesis	LMAN	-0.873981	1.72e-05	0.131757	4.76379	0.127776	trans	8
2	2949376	2-2949376	GRMZM2G073351	PCR3	Chlorophyll Biosynthesis	LMAN	-0.152243	3.21e-05	0.131757	4.49303	0.136353	trans	8
2	2949376	2-2949376	GRMZM2G091837	NYE1	Chlorophyll Catabolism	LMAN	0.175284	5.36e-05	0.131757	4.27053	0.392399	trans	8
2	2949376	2-2949376	GRMZM2G161673	MPMT1	Chlorophyll Biosynthesis	LMAN	-0.525632	7.94e-05	0.131757	4.10031	0.760747	trans	8
2	2949376	2-2949376	GRMZM2G464328	GUN4	Chlorophyll Biosynthesis	LMAN	-9.20461	9.45e-05	0.131757	4.02475	0.460432	trans	8
2	118262938	2-118262938	GRMZM2G010196	YCF54	Chlorophyll Biosynthesis	LMAN	105.203	7.06e-07	0.378378	6.15108	0.0367645	trans	9
2	118262938	2-118262938	GRMZM2G161673	MPMT1	Chlorophyll Biosynthesis	LMAN	0.458395	8.19e-07	0.378378	6.08656	0.760747	trans	9
2	118262938	2-118262938	GRMZM2G026117	CF1	Porphyrin Biosynthesis	LMAN	2.27075	5.47e-06	0.378378	5.26211	0.264114	trans	9
2	118262938	2-118262938	GRMZM2G397247	ALAD1	Porphyrin Biosynthesis	LMAN	0.032461	1.03e-05	0.378378	4.98796	0.0964895	trans	9
2	118262938	2-118262938	GRMZM2G162672	CHLG1	Chlorophyll Biosynthesis	LMAN	0.989583	1.28e-05	0.378378	4.89272	0.37649	trans	9
2	118262938	2-118262938	GRMZM2G464328	GUN4	Chlorophyll Biosynthesis	LMAN	6.95529	2.77e-05	0.378378	4.55799	0.382198	trans	9
2	118262938	2-118262938	GRMZM2G065194	NYC1L1	Chlorophyll Biosynthesis	LMAN	0.736837	4.05e-05	0.378378	4.39247	0.254807	trans	9
2	118262938	2-118262938	GRMZM2G364901	PRPO2	Porphyrin Biosynthesis	LMAN	0.363369	5.72e-05	0.378378	4.24275	0.578924	trans	9
2	118262938	2-118262938	GRMZM2G323024	CHLH1	Chlorophyll Biosynthesis	LMAN	0.108122	5.93e-05	0.378378	4.22725	0.496601	trans	9
3	103039915	3-103039915	AC213521.3_FG005	GTR2	Porphyrin Biosynthesis	LMAN	0.0167072	2.2e-06	0.358108	5.65828	0.0693516	trans	9
3	103039915	3-103039915	GRMZM2G026117	CF1	Porphyrin Biosynthesis	LMAN	2.51581	2.77e-06	0.358108	5.55795	0.204697	trans	9
3	103039915	3-103039915	GRMZM2G419806	OY1	Chlorophyll Biosynthesis	LMAN	3.15362	6.61e-06	0.358108	5.17978	0.196608	trans	9
3	103039915	3-103039915	GRMZM2G063048	DVR1	Chlorophyll Biosynthesis	LMAN	0.653693	1.14e-05	0.358108	4.94388	0.119363	trans	9
3	103039915	3-103039915	GRMZM2G161673	MPMT1	Chlorophyll Biosynthesis	LMAN	0.431474	1.8e-05	0.358108	4.74509	0.760747	trans	9
3	103039915	3-103039915	GRMZM2G464328	GUN4	Chlorophyll Biosynthesis	LMAN	7.62966	1.87e-05	0.358108	4.72708	0.382198	trans	9
3	103039915	3-103039915	GRMZM2G039396	PRPO1	Porphyrin Biosynthesis	LMAN	0.565615	1.92e-05	0.358108	4.71718	0.265411	trans	9
3	103039915	3-103039915	GRMZM2G177412	GTR1	Porphyrin Biosynthesis	LMAN	0.239531	3.3e-05	0.358108	4.48102	0.255164	trans	9
3	103039915	3-103039915	GRMZM2G010196	YCF54	Chlorophyll Biosynthesis	LMAN	94.9936	3.61e-05	0.358108	4.44276	0.165821	trans	9
3	103047358	3-103047358	GRMZM2G419806	OY1	Chlorophyll Biosynthesis	LMAN	3.15218	6.68e-06	0.361486	5.17504	0.197049	trans	8
3	103047358	3-103047358	GRMZM2G177412	GTR1	Porphyrin Biosynthesis	LMAN	0.260488	6.69e-06	0.361486	5.17446	0.243861	trans	8
3	103047358	3-103047358	GRMZM2G464328	GUN4	Chlorophyll Biosynthesis	LMAN	7.35304	3.63e-05	0.361486	4.44049	0.382198	trans	8
3	103047358	3-103047358	AC213521.3_FG005	GTR2	Porphyrin Biosynthesis	LMAN	0.0145427	4.52e-05	0.361486	4.3444	0.176462	trans	8
3	103047358	3-103047358	GRMZM2G063048	DVR1	Chlorophyll Biosynthesis	LMAN	0.594786	5.07e-05	0.361486	4.29538	0.174383	trans	8
3	103047358	3-103047358	GRMZM2G161673	MPMT1	Chlorophyll Biosynthesis	LMAN	0.407518	5.3e-05	0.361486	4.27578	0.760747	trans	8
3	103047358	3-103047358	GRMZM2G010196	YCF54	Chlorophyll Biosynthesis	LMAN	93.4013	5.33e-05	0.361486	4.27331	0.179883	trans	8
3	103047358	3-103047358	GRMZM2G349062	LLS1L1	Chlorophyll Catabolism	LMAN	39.8717	9.98e-05	0.361486	4.00069	0.329324	trans	8
3	108601018	3-108601018	GRMZM2G010196	YCF54	Chlorophyll Biosynthesis	LMAN	167.046	1.03e-07	0.14527	6.98876	0.0215283	trans	8
3	108601018	3-108601018	GRMZM2G419806	OY1	Chlorophyll Biosynthesis	LMAN	4.51364	2.78e-06	0.14527	5.5557	0.161229	trans	8
3	108601018	3-108601018	GRMZM2G036455	PCR2	Chlorophyll Biosynthesis	LMAN	0.124281	3.59e-06	0.14527	5.44478	0.0337156	trans	8
3	108601018	3-108601018	GRMZM2G041159	CF1L1	Porphyrin Biosynthesis	LMAN	0.112686	2.37e-05	0.14527	4.62479	0.0926734	trans	8
3	108601018	3-108601018	GRMZM2G397247	ALAD1	Porphyrin Biosynthesis	LMAN	0.0453792	3.34e-05	0.14527	4.47621	0.158804	trans	8
3	108601018	3-108601018	AC233922.1_FG004	GTS3	Porphyrin Biosynthesis	LMAN	0.189802	6.8e-05	0.14527	4.16739	0.999856	trans	8
3	108601018	3-108601018	GRMZM2G063048	DVR1	Chlorophyll Biosynthesis	LMAN	0.844783	8.92e-05	0.14527	4.04955	0.185538	trans	8
3	108601018	3-108601018	GRMZM2G084958	PCR1	Chlorophyll Biosynthesis	LMAN	0.269388	9.45e-05	0.14527	4.02452	0.347214	trans	8
5	155197361	5-155197361	GRMZM2G419806	OY1	Chlorophyll Biosynthesis	LMAN	-3.35868	1.44e-06	0.381757	5.84093	0.161229	trans	8
5	155197361	5-155197361	GRMZM2G161673	MPMT1	Chlorophyll Biosynthesis	LMAN	-0.45054	7.06e-06	0.381757	5.15115	0.760747	trans	8
5	155197361	5-155197361	GRMZM2G010196	YCF54	Chlorophyll Biosynthesis	LMAN	-98.2104	2e-05	0.381757	4.69975	0.127846	trans	8
5	155197361	5-155197361	GRMZM2G116258	GSA1	Porphyrin Biosynthesis	LMAN	-0.661751	2.32e-05	0.381757	4.63519	0.257635	trans	8
5	155197361	5-155197361	GRMZM2G177412	GTR1	Porphyrin Biosynthesis	LMAN	-0.235084	3.11e-05	0.381757	4.5079	0.255164	trans	8
5	155197361	5-155197361	GRMZM2G039396	PRPO1	Porphyrin Biosynthesis	LMAN	-0.545909	3.97e-05	0.381757	4.40148	0.305759	trans	8
5	155197361	5-155197361	GRMZM2G063048	DVR1	Chlorophyll Biosynthesis	LMAN	-0.608875	7.21e-05	0.381757	4.14188	0.182308	trans	8
5	155197361	5-155197361	GRMZM2G464328	GUN4	Chlorophyll Biosynthesis	LMAN	-6.87391	9.72e-05	0.381757	4.01234	0.460432	trans	8
5	155198308	5-155198308	GRMZM2G419806	OY1	Chlorophyll Biosynthesis	LMAN	-3.23611	1.32e-06	0.496622	5.87872	0.161229	trans	9
5	155198308	5-155198308	GRMZM2G464328	GUN4	Chlorophyll Biosynthesis	LMAN	-8.03035	1.58e-06	0.496622	5.80189	0.382198	trans	9
5	155198308	5-155198308	GRMZM2G162672	CHLG1	Chlorophyll Biosynthesis	LMAN	-1.08924	3.05e-06	0.496622	5.51613	0.355814	trans	9
5	155198308	5-155198308	GRMZM2G010196	YCF54	Chlorophyll Biosynthesis	LMAN	-95.6254	1.4e-05	0.496622	4.85485	0.109018	trans	9
5	155198308	5-155198308	GRMZM2G161673	MPMT1	Chlorophyll Biosynthesis	LMAN	-0.413858	1.79e-05	0.496622	4.74701	0.760747	trans	9
5	155198308	5-155198308	AC213521.3_FG005	GTR2	Porphyrin Biosynthesis	LMAN	-0.0144698	2.07e-05	0.496622	4.6846	0.134995	trans	9
5	155198308	5-155198308	GRMZM2G041159	CF1L1	Porphyrin Biosynthesis	LMAN	-0.0759927	4.16e-05	0.496622	4.38104	0.0973082	trans	9
5	155198308	5-155198308	GRMZM2G026117	CF1	Porphyrin Biosynthesis	LMAN	-2.10792	4.63e-05	0.496622	4.33465	0.36923	trans	9
5	155198308	5-155198308	GRMZM2G177412	GTR1	Porphyrin Biosynthesis	LMAN	-0.223078	5.53e-05	0.496622	4.25752	0.264265	trans	9
6	127266064	6-127266064	GRMZM2G039396	PRPO1	Porphyrin Biosynthesis	LMAN	-0.696221	7.92e-08	0.341216	7.10155	0.00600871	trans	8
6	127266064	6-127266064	GRMZM2G026117	CF1	Porphyrin Biosynthesis	LMAN	-2.65653	4.92e-07	0.341216	6.30817	0.149416	trans	8
6	127266064	6-127266064	GRMZM2G419806	OY1	Chlorophyll Biosynthesis	LMAN	-3.08753	7.96e-06	0.341216	5.09922	0.198726	trans	8
6	127266064	6-127266064	GRMZM2G177412	GTR1	Porphyrin Biosynthesis	LMAN	-0.244857	2.03e-05	0.341216	4.69299	0.255164	trans	8
6	127266064	6-127266064	GRMZM2G063048	DVR1	Chlorophyll Biosynthesis	LMAN	-0.644539	2.06e-05	0.341216	4.68668	0.139613	trans	8
6	127266064	6-127266064	GRMZM2G464328	GUN4	Chlorophyll Biosynthesis	LMAN	-7.48164	2.22e-05	0.341216	4.6533	0.382198	trans	8
6	127266064	6-127266064	GRMZM2G161673	MPMT1	Chlorophyll Biosynthesis	LMAN	-0.393089	7.95e-05	0.341216	4.09969	0.760747	trans	8
6	127266064	6-127266064	GRMZM2G010196	YCF54	Chlorophyll Biosynthesis	LMAN	-89.1518	9.29e-05	0.341216	4.03186	0.234012	trans	8
8	14506787	8-14506787	GRMZM2G419806	OY1	Chlorophyll Biosynthesis	LMAN	6.18405	2.36e-08	0.0743243	7.62737	0.0359701	trans	10
8	14506787	8-14506787	GRMZM2G026117	CF1	Porphyrin Biosynthesis	LMAN	4.26746	6.2e-07	0.0743243	6.20745	0.149416	trans	10
8	14506787	8-14506787	GRMZM2G397247	ALAD1	Porphyrin Biosynthesis	LMAN	0.0593317	2.64e-06	0.0743243	5.57848	0.0394496	trans	10
8	14506787	8-14506787	GRMZM2G161673	MPMT1	Chlorophyll Biosynthesis	LMAN	0.717726	7.95e-06	0.0743243	5.09973	0.760747	trans	10
8	14506787	8-14506787	GRMZM2G162672	CHLG1	Chlorophyll Biosynthesis	LMAN	1.58592	5.14e-05	0.0743243	4.28905	0.37649	trans	10
8	14506787	8-14506787	GRMZM2G063048	DVR1	Chlorophyll Biosynthesis	LMAN	1.00541	6.9e-05	0.0743243	4.16143	0.177741	trans	10
8	14506787	8-14506787	GRMZM2G041159	CF1L1	Porphyrin Biosynthesis	LMAN	0.122522	7.69e-05	0.0743243	4.11388	0.10574	trans	10
8	14506787	8-14506787	GRMZM2G043453	CHLD1	Chlorophyll Biosynthesis	LMAN	0.00662331	7.79e-05	0.0743243	4.10873	0.548686	trans	10
8	14506787	8-14506787	GRMZM2G116258	GSA1	Porphyrin Biosynthesis	LMAN	0.983945	8.47e-05	0.0743243	4.07211	0.345365	trans	10
8	14506787	8-14506787	GRMZM2G039396	PRPO1	Porphyrin Biosynthesis	LMAN	0.832139	8.99e-05	0.0743243	4.04643	0.350111	trans	10
8	14523270	8-14523270	GRMZM2G419806	OY1	Chlorophyll Biosynthesis	LMAN	6.35366	1.96e-08	0.0709459	7.70812	0.0359701	trans	10
8	14523270	8-14523270	GRMZM2G026117	CF1	Porphyrin Biosynthesis	LMAN	4.42327	4.2e-07	0.0709459	6.37727	0.149416	trans	10
8	14523270	8-14523270	GRMZM2G397247	ALAD1	Porphyrin Biosynthesis	LMAN	0.0618918	1.59e-06	0.0709459	5.79814	0.0270646	trans	10
8	14523270	8-14523270	GRMZM2G161673	MPMT1	Chlorophyll Biosynthesis	LMAN	0.750391	4.78e-06	0.0709459	5.32058	0.760747	trans	10
8	14523270	8-14523270	GRMZM2G041159	CF1L1	Porphyrin Biosynthesis	LMAN	0.128635	4.79e-05	0.0709459	4.31998	0.102498	trans	10
8	14523270	8-14523270	GRMZM2G010196	YCF54	Chlorophyll Biosynthesis	LMAN	152.614	5.02e-05	0.0709459	4.29906	0.17773	trans	10
8	14523270	8-14523270	GRMZM2G063048	DVR1	Chlorophyll Biosynthesis	LMAN	1.02463	7.28e-05	0.0709459	4.13761	0.183328	trans	10
8	14523270	8-14523270	GRMZM2G162672	CHLG1	Chlorophyll Biosynthesis	LMAN	1.58795	7.34e-05	0.0709459	4.13415	0.413242	trans	10
8	14523270	8-14523270	GRMZM2G039396	PRPO1	Porphyrin Biosynthesis	LMAN	0.859807	7.45e-05	0.0709459	4.1279	0.345757	trans	10
8	14523270	8-14523270	GRMZM2G043453	CHLD1	Chlorophyll Biosynthesis	LMAN	0.00667663	9.81e-05	0.0709459	4.00826	0.548686	trans	10
8	14533488	8-14533488	GRMZM2G419806	OY1	Chlorophyll Biosynthesis	LMAN	6.36744	8.63e-08	0.0675676	7.06422	0.0420939	trans	8
8	14533488	8-14533488	GRMZM2G397247	ALAD1	Porphyrin Biosynthesis	LMAN	0.0647047	1.7e-06	0.0675676	5.76895	0.0286681	trans	8
8	14533488	8-14533488	GRMZM2G026117	CF1	Porphyrin Biosynthesis	LMAN	4.26988	3.47e-06	0.0675676	5.45967	0.227876	trans	8
8	14533488	8-14533488	GRMZM2G161673	MPMT1	Chlorophyll Biosynthesis	LMAN	0.707253	4.21e-05	0.0675676	4.37615	0.760747	trans	8
8	14533488	8-14533488	GRMZM2G058261	PRPO4	Porphyrin Biosynthesis	LMAN	0.188141	5.72e-05	0.0675676	4.24282	0.140149	trans	8
8	14533488	8-14533488	GRMZM2G041159	CF1L1	Porphyrin Biosynthesis	LMAN	0.133269	5.82e-05	0.0675676	4.23529	0.102498	trans	8
8	14533488	8-14533488	GRMZM2G043453	CHLD1	Chlorophyll Biosynthesis	LMAN	0.00708968	7.79e-05	0.0675676	4.10856	0.548686	trans	8
8	14533488	8-14533488	GRMZM2G116258	GSA1	Porphyrin Biosynthesis	LMAN	1.05072	8.8e-05	0.0675676	4.05528	0.346638	trans	8
8	14540224	8-14540224	GRMZM2G419806	OY1	Chlorophyll Biosynthesis	LMAN	6.18405	2.36e-08	0.0743243	7.62737	0.0359701	trans	10
8	14540224	8-14540224	GRMZM2G026117	CF1	Porphyrin Biosynthesis	LMAN	4.26746	6.2e-07	0.0743243	6.20745	0.149416	trans	10
8	14540224	8-14540224	GRMZM2G397247	ALAD1	Porphyrin Biosynthesis	LMAN	0.0593317	2.64e-06	0.0743243	5.57848	0.0394496	trans	10
8	14540224	8-14540224	GRMZM2G161673	MPMT1	Chlorophyll Biosynthesis	LMAN	0.717726	7.95e-06	0.0743243	5.09973	0.760747	trans	10
8	14540224	8-14540224	GRMZM2G162672	CHLG1	Chlorophyll Biosynthesis	LMAN	1.58592	5.14e-05	0.0743243	4.28905	0.37649	trans	10
8	14540224	8-14540224	GRMZM2G063048	DVR1	Chlorophyll Biosynthesis	LMAN	1.00541	6.9e-05	0.0743243	4.16143	0.177741	trans	10
8	14540224	8-14540224	GRMZM2G041159	CF1L1	Porphyrin Biosynthesis	LMAN	0.122522	7.69e-05	0.0743243	4.11388	0.10574	trans	10
8	14540224	8-14540224	GRMZM2G043453	CHLD1	Chlorophyll Biosynthesis	LMAN	0.00662331	7.79e-05	0.0743243	4.10873	0.548686	trans	10
8	14540224	8-14540224	GRMZM2G116258	GSA1	Porphyrin Biosynthesis	LMAN	0.983945	8.47e-05	0.0743243	4.07211	0.345365	trans	10
8	14540224	8-14540224	GRMZM2G039396	PRPO1	Porphyrin Biosynthesis	LMAN	0.832139	8.99e-05	0.0743243	4.04643	0.350111	trans	10
8	14540831	8-14540831	GRMZM2G419806	OY1	Chlorophyll Biosynthesis	LMAN	6.26645	6.64e-08	0.0675676	7.17814	0.0370163	trans	8
8	14540831	8-14540831	GRMZM2G026117	CF1	Porphyrin Biosynthesis	LMAN	4.22329	2.53e-06	0.0675676	5.59712	0.19888	trans	8
8	14540831	8-14540831	GRMZM2G397247	ALAD1	Porphyrin Biosynthesis	LMAN	0.0610206	3.89e-06	0.0675676	5.4097	0.0532592	trans	8
8	14540831	8-14540831	GRMZM2G161673	MPMT1	Chlorophyll Biosynthesis	LMAN	0.680276	5.47e-05	0.0675676	4.26174	0.760747	trans	8
8	14540831	8-14540831	GRMZM2G058261	PRPO4	Porphyrin Biosynthesis	LMAN	0.183706	5.72e-05	0.0675676	4.24251	0.14022	trans	8
8	14540831	8-14540831	GRMZM2G010196	YCF54	Chlorophyll Biosynthesis	LMAN	154.556	5.93e-05	0.0675676	4.22664	0.190743	trans	8
8	14540831	8-14540831	GRMZM2G162672	CHLG1	Chlorophyll Biosynthesis	LMAN	1.63917	6.2e-05	0.0675676	4.20726	0.396422	trans	8
8	14540831	8-14540831	GRMZM2G116258	GSA1	Porphyrin Biosynthesis	LMAN	1.02215	9.3e-05	0.0675676	4.03147	0.346638	trans	8
8	14551669	8-14551669	GRMZM2G419806	OY1	Chlorophyll Biosynthesis	LMAN	6.32645	1.08e-08	0.0743243	7.96817	0.0359701	trans	8
8	14551669	8-14551669	GRMZM2G026117	CF1	Porphyrin Biosynthesis	LMAN	4.04045	2.54e-06	0.0743243	5.59564	0.19888	trans	8
8	14551669	8-14551669	GRMZM2G161673	MPMT1	Chlorophyll Biosynthesis	LMAN	0.681154	2.35e-05	0.0743243	4.62864	0.760747	trans	8
8	14551669	8-14551669	GRMZM2G162672	CHLG1	Chlorophyll Biosynthesis	LMAN	1.61723	3.57e-05	0.0743243	4.4475	0.37649	trans	8
8	14551669	8-14551669	GRMZM2G010196	YCF54	Chlorophyll Biosynthesis	LMAN	150.78	4.19e-05	0.0743243	4.37758	0.174975	trans	8
8	14551669	8-14551669	GRMZM2G039396	PRPO1	Porphyrin Biosynthesis	LMAN	0.865362	4.51e-05	0.0743243	4.34629	0.323845	trans	8
8	14551669	8-14551669	GRMZM2G058261	PRPO4	Porphyrin Biosynthesis	LMAN	0.173988	6.87e-05	0.0743243	4.16328	0.152782	trans	8
8	14551669	8-14551669	GRMZM2G397247	ALAD1	Porphyrin Biosynthesis	LMAN	0.0500528	8.32e-05	0.0743243	4.08007	0.182649	trans	8
8	14567452	8-14567452	GRMZM2G419806	OY1	Chlorophyll Biosynthesis	LMAN	6.18405	2.36e-08	0.0709459	7.62737	0.0359701	trans	10
8	14567452	8-14567452	GRMZM2G026117	CF1	Porphyrin Biosynthesis	LMAN	4.26746	6.2e-07	0.0709459	6.20745	0.149416	trans	10
8	14567452	8-14567452	GRMZM2G397247	ALAD1	Porphyrin Biosynthesis	LMAN	0.0593317	2.64e-06	0.0709459	5.57848	0.0394496	trans	10
8	14567452	8-14567452	GRMZM2G161673	MPMT1	Chlorophyll Biosynthesis	LMAN	0.717726	7.95e-06	0.0709459	5.09973	0.760747	trans	10
8	14567452	8-14567452	GRMZM2G162672	CHLG1	Chlorophyll Biosynthesis	LMAN	1.58592	5.14e-05	0.0709459	4.28905	0.37649	trans	10
8	14567452	8-14567452	GRMZM2G063048	DVR1	Chlorophyll Biosynthesis	LMAN	1.00541	6.9e-05	0.0709459	4.16143	0.177741	trans	10
8	14567452	8-14567452	GRMZM2G041159	CF1L1	Porphyrin Biosynthesis	LMAN	0.122522	7.69e-05	0.0709459	4.11388	0.10574	trans	10
8	14567452	8-14567452	GRMZM2G043453	CHLD1	Chlorophyll Biosynthesis	LMAN	0.00662331	7.79e-05	0.0709459	4.10873	0.548686	trans	10
8	14567452	8-14567452	GRMZM2G116258	GSA1	Porphyrin Biosynthesis	LMAN	0.983945	8.47e-05	0.0709459	4.07211	0.345365	trans	10
8	14567452	8-14567452	GRMZM2G039396	PRPO1	Porphyrin Biosynthesis	LMAN	0.832139	8.99e-05	0.0709459	4.04643	0.350111	trans	10
8	14571439	8-14571439	GRMZM2G419806	OY1	Chlorophyll Biosynthesis	LMAN	5.75842	1.24e-07	0.0777027	6.90604	0.0511879	trans	8
8	14571439	8-14571439	GRMZM2G026117	CF1	Porphyrin Biosynthesis	LMAN	4.13861	8.26e-07	0.0777027	6.08322	0.149416	trans	8
8	14571439	8-14571439	GRMZM2G397247	ALAD1	Porphyrin Biosynthesis	LMAN	0.0565283	5.12e-06	0.0777027	5.29053	0.0640991	trans	8
8	14571439	8-14571439	GRMZM2G161673	MPMT1	Chlorophyll Biosynthesis	LMAN	0.674872	1.89e-05	0.0777027	4.72382	0.760747	trans	8
8	14571439	8-14571439	GRMZM2G162672	CHLG1	Chlorophyll Biosynthesis	LMAN	1.62888	2.13e-05	0.0777027	4.67129	0.37649	trans	8
8	14571439	8-14571439	GRMZM2G116258	GSA1	Porphyrin Biosynthesis	LMAN	0.981022	6.31e-05	0.0777027	4.20022	0.325534	trans	8
8	14571439	8-14571439	GRMZM2G063048	DVR1	Chlorophyll Biosynthesis	LMAN	0.979775	7.51e-05	0.0777027	4.12449	0.185538	trans	8
8	14571439	8-14571439	GRMZM2G039396	PRPO1	Porphyrin Biosynthesis	LMAN	0.813877	9.3e-05	0.0777027	4.03167	0.350111	trans	8
8	14571463	8-14571463	GRMZM2G419806	OY1	Chlorophyll Biosynthesis	LMAN	6.18405	2.36e-08	0.0743243	7.62737	0.0359701	trans	10
8	14571463	8-14571463	GRMZM2G026117	CF1	Porphyrin Biosynthesis	LMAN	4.26746	6.2e-07	0.0743243	6.20745	0.149416	trans	10
8	14571463	8-14571463	GRMZM2G397247	ALAD1	Porphyrin Biosynthesis	LMAN	0.0593317	2.64e-06	0.0743243	5.57848	0.0394496	trans	10
8	14571463	8-14571463	GRMZM2G161673	MPMT1	Chlorophyll Biosynthesis	LMAN	0.717726	7.95e-06	0.0743243	5.09973	0.760747	trans	10
8	14571463	8-14571463	GRMZM2G162672	CHLG1	Chlorophyll Biosynthesis	LMAN	1.58592	5.14e-05	0.0743243	4.28905	0.37649	trans	10
8	14571463	8-14571463	GRMZM2G063048	DVR1	Chlorophyll Biosynthesis	LMAN	1.00541	6.9e-05	0.0743243	4.16143	0.177741	trans	10
8	14571463	8-14571463	GRMZM2G041159	CF1L1	Porphyrin Biosynthesis	LMAN	0.122522	7.69e-05	0.0743243	4.11388	0.10574	trans	10
8	14571463	8-14571463	GRMZM2G043453	CHLD1	Chlorophyll Biosynthesis	LMAN	0.00662331	7.79e-05	0.0743243	4.10873	0.548686	trans	10
8	14571463	8-14571463	GRMZM2G116258	GSA1	Porphyrin Biosynthesis	LMAN	0.983945	8.47e-05	0.0743243	4.07211	0.345365	trans	10
8	14571463	8-14571463	GRMZM2G039396	PRPO1	Porphyrin Biosynthesis	LMAN	0.832139	8.99e-05	0.0743243	4.04643	0.350111	trans	10
8	14576934	8-14576934	GRMZM2G419806	OY1	Chlorophyll Biosynthesis	LMAN	6.18405	2.36e-08	0.0743243	7.62737	0.0359701	trans	10
8	14576934	8-14576934	GRMZM2G026117	CF1	Porphyrin Biosynthesis	LMAN	4.26746	6.2e-07	0.0743243	6.20745	0.149416	trans	10
8	14576934	8-14576934	GRMZM2G397247	ALAD1	Porphyrin Biosynthesis	LMAN	0.0593317	2.64e-06	0.0743243	5.57848	0.0394496	trans	10
8	14576934	8-14576934	GRMZM2G161673	MPMT1	Chlorophyll Biosynthesis	LMAN	0.717726	7.95e-06	0.0743243	5.09973	0.760747	trans	10
8	14576934	8-14576934	GRMZM2G162672	CHLG1	Chlorophyll Biosynthesis	LMAN	1.58592	5.14e-05	0.0743243	4.28905	0.37649	trans	10
8	14576934	8-14576934	GRMZM2G063048	DVR1	Chlorophyll Biosynthesis	LMAN	1.00541	6.9e-05	0.0743243	4.16143	0.177741	trans	10
8	14576934	8-14576934	GRMZM2G041159	CF1L1	Porphyrin Biosynthesis	LMAN	0.122522	7.69e-05	0.0743243	4.11388	0.10574	trans	10
8	14576934	8-14576934	GRMZM2G043453	CHLD1	Chlorophyll Biosynthesis	LMAN	0.00662331	7.79e-05	0.0743243	4.10873	0.548686	trans	10
8	14576934	8-14576934	GRMZM2G116258	GSA1	Porphyrin Biosynthesis	LMAN	0.983945	8.47e-05	0.0743243	4.07211	0.345365	trans	10
8	14576934	8-14576934	GRMZM2G039396	PRPO1	Porphyrin Biosynthesis	LMAN	0.832139	8.99e-05	0.0743243	4.04643	0.350111	trans	10
8	14591063	8-14591063	GRMZM2G419806	OY1	Chlorophyll Biosynthesis	LMAN	6.18405	2.36e-08	0.0743243	7.62737	0.0359701	trans	10
8	14591063	8-14591063	GRMZM2G026117	CF1	Porphyrin Biosynthesis	LMAN	4.26746	6.2e-07	0.0743243	6.20745	0.149416	trans	10
8	14591063	8-14591063	GRMZM2G397247	ALAD1	Porphyrin Biosynthesis	LMAN	0.0593317	2.64e-06	0.0743243	5.57848	0.0394496	trans	10
8	14591063	8-14591063	GRMZM2G161673	MPMT1	Chlorophyll Biosynthesis	LMAN	0.717726	7.95e-06	0.0743243	5.09973	0.760747	trans	10
8	14591063	8-14591063	GRMZM2G162672	CHLG1	Chlorophyll Biosynthesis	LMAN	1.58592	5.14e-05	0.0743243	4.28905	0.37649	trans	10
8	14591063	8-14591063	GRMZM2G063048	DVR1	Chlorophyll Biosynthesis	LMAN	1.00541	6.9e-05	0.0743243	4.16143	0.177741	trans	10
8	14591063	8-14591063	GRMZM2G041159	CF1L1	Porphyrin Biosynthesis	LMAN	0.122522	7.69e-05	0.0743243	4.11388	0.10574	trans	10
8	14591063	8-14591063	GRMZM2G043453	CHLD1	Chlorophyll Biosynthesis	LMAN	0.00662331	7.79e-05	0.0743243	4.10873	0.548686	trans	10
8	14591063	8-14591063	GRMZM2G116258	GSA1	Porphyrin Biosynthesis	LMAN	0.983945	8.47e-05	0.0743243	4.07211	0.345365	trans	10
8	14591063	8-14591063	GRMZM2G039396	PRPO1	Porphyrin Biosynthesis	LMAN	0.832139	8.99e-05	0.0743243	4.04643	0.350111	trans	10
8	14599939	8-14599939	GRMZM2G419806	OY1	Chlorophyll Biosynthesis	LMAN	6.18405	2.36e-08	0.0743243	7.62737	0.0359701	trans	10
8	14599939	8-14599939	GRMZM2G026117	CF1	Porphyrin Biosynthesis	LMAN	4.26746	6.2e-07	0.0743243	6.20745	0.149416	trans	10
8	14599939	8-14599939	GRMZM2G397247	ALAD1	Porphyrin Biosynthesis	LMAN	0.0593317	2.64e-06	0.0743243	5.57848	0.0394496	trans	10
8	14599939	8-14599939	GRMZM2G161673	MPMT1	Chlorophyll Biosynthesis	LMAN	0.717726	7.95e-06	0.0743243	5.09973	0.760747	trans	10
8	14599939	8-14599939	GRMZM2G162672	CHLG1	Chlorophyll Biosynthesis	LMAN	1.58592	5.14e-05	0.0743243	4.28905	0.37649	trans	10
8	14599939	8-14599939	GRMZM2G063048	DVR1	Chlorophyll Biosynthesis	LMAN	1.00541	6.9e-05	0.0743243	4.16143	0.177741	trans	10
8	14599939	8-14599939	GRMZM2G041159	CF1L1	Porphyrin Biosynthesis	LMAN	0.122522	7.69e-05	0.0743243	4.11388	0.10574	trans	10
8	14599939	8-14599939	GRMZM2G043453	CHLD1	Chlorophyll Biosynthesis	LMAN	0.00662331	7.79e-05	0.0743243	4.10873	0.548686	trans	10
8	14599939	8-14599939	GRMZM2G116258	GSA1	Porphyrin Biosynthesis	LMAN	0.983945	8.47e-05	0.0743243	4.07211	0.345365	trans	10
8	14599939	8-14599939	GRMZM2G039396	PRPO1	Porphyrin Biosynthesis	LMAN	0.832139	8.99e-05	0.0743243	4.04643	0.350111	trans	10
8	14617432	8-14617432	GRMZM2G419806	OY1	Chlorophyll Biosynthesis	LMAN	6.18405	2.36e-08	0.0743243	7.62737	0.0359701	trans	10
8	14617432	8-14617432	GRMZM2G026117	CF1	Porphyrin Biosynthesis	LMAN	4.26746	6.2e-07	0.0743243	6.20745	0.149416	trans	10
8	14617432	8-14617432	GRMZM2G397247	ALAD1	Porphyrin Biosynthesis	LMAN	0.0593317	2.64e-06	0.0743243	5.57848	0.0394496	trans	10
8	14617432	8-14617432	GRMZM2G161673	MPMT1	Chlorophyll Biosynthesis	LMAN	0.717726	7.95e-06	0.0743243	5.09973	0.760747	trans	10
8	14617432	8-14617432	GRMZM2G162672	CHLG1	Chlorophyll Biosynthesis	LMAN	1.58592	5.14e-05	0.0743243	4.28905	0.37649	trans	10
8	14617432	8-14617432	GRMZM2G063048	DVR1	Chlorophyll Biosynthesis	LMAN	1.00541	6.9e-05	0.0743243	4.16143	0.177741	trans	10
8	14617432	8-14617432	GRMZM2G041159	CF1L1	Porphyrin Biosynthesis	LMAN	0.122522	7.69e-05	0.0743243	4.11388	0.10574	trans	10
8	14617432	8-14617432	GRMZM2G043453	CHLD1	Chlorophyll Biosynthesis	LMAN	0.00662331	7.79e-05	0.0743243	4.10873	0.548686	trans	10
8	14617432	8-14617432	GRMZM2G116258	GSA1	Porphyrin Biosynthesis	LMAN	0.983945	8.47e-05	0.0743243	4.07211	0.345365	trans	10
8	14617432	8-14617432	GRMZM2G039396	PRPO1	Porphyrin Biosynthesis	LMAN	0.832139	8.99e-05	0.0743243	4.04643	0.350111	trans	10
8	14621836	8-14621836	GRMZM2G419806	OY1	Chlorophyll Biosynthesis	LMAN	6.18405	2.36e-08	0.0743243	7.62737	0.0359701	trans	10
8	14621836	8-14621836	GRMZM2G026117	CF1	Porphyrin Biosynthesis	LMAN	4.26746	6.2e-07	0.0743243	6.20745	0.149416	trans	10
8	14621836	8-14621836	GRMZM2G397247	ALAD1	Porphyrin Biosynthesis	LMAN	0.0593317	2.64e-06	0.0743243	5.57848	0.0394496	trans	10
8	14621836	8-14621836	GRMZM2G161673	MPMT1	Chlorophyll Biosynthesis	LMAN	0.717726	7.95e-06	0.0743243	5.09973	0.760747	trans	10
8	14621836	8-14621836	GRMZM2G162672	CHLG1	Chlorophyll Biosynthesis	LMAN	1.58592	5.14e-05	0.0743243	4.28905	0.37649	trans	10
8	14621836	8-14621836	GRMZM2G063048	DVR1	Chlorophyll Biosynthesis	LMAN	1.00541	6.9e-05	0.0743243	4.16143	0.177741	trans	10
8	14621836	8-14621836	GRMZM2G041159	CF1L1	Porphyrin Biosynthesis	LMAN	0.122522	7.69e-05	0.0743243	4.11388	0.10574	trans	10
8	14621836	8-14621836	GRMZM2G043453	CHLD1	Chlorophyll Biosynthesis	LMAN	0.00662331	7.79e-05	0.0743243	4.10873	0.548686	trans	10
8	14621836	8-14621836	GRMZM2G116258	GSA1	Porphyrin Biosynthesis	LMAN	0.983945	8.47e-05	0.0743243	4.07211	0.345365	trans	10
8	14621836	8-14621836	GRMZM2G039396	PRPO1	Porphyrin Biosynthesis	LMAN	0.832139	8.99e-05	0.0743243	4.04643	0.350111	trans	10
8	14626669	8-14626669	GRMZM2G419806	OY1	Chlorophyll Biosynthesis	LMAN	6.18405	2.36e-08	0.0743243	7.62737	0.0359701	trans	10
8	14626669	8-14626669	GRMZM2G026117	CF1	Porphyrin Biosynthesis	LMAN	4.26746	6.2e-07	0.0743243	6.20745	0.149416	trans	10
8	14626669	8-14626669	GRMZM2G397247	ALAD1	Porphyrin Biosynthesis	LMAN	0.0593317	2.64e-06	0.0743243	5.57848	0.0394496	trans	10
8	14626669	8-14626669	GRMZM2G161673	MPMT1	Chlorophyll Biosynthesis	LMAN	0.717726	7.95e-06	0.0743243	5.09973	0.760747	trans	10
8	14626669	8-14626669	GRMZM2G162672	CHLG1	Chlorophyll Biosynthesis	LMAN	1.58592	5.14e-05	0.0743243	4.28905	0.37649	trans	10
8	14626669	8-14626669	GRMZM2G063048	DVR1	Chlorophyll Biosynthesis	LMAN	1.00541	6.9e-05	0.0743243	4.16143	0.177741	trans	10
8	14626669	8-14626669	GRMZM2G041159	CF1L1	Porphyrin Biosynthesis	LMAN	0.122522	7.69e-05	0.0743243	4.11388	0.10574	trans	10
8	14626669	8-14626669	GRMZM2G043453	CHLD1	Chlorophyll Biosynthesis	LMAN	0.00662331	7.79e-05	0.0743243	4.10873	0.548686	trans	10
8	14626669	8-14626669	GRMZM2G116258	GSA1	Porphyrin Biosynthesis	LMAN	0.983945	8.47e-05	0.0743243	4.07211	0.345365	trans	10
8	14626669	8-14626669	GRMZM2G039396	PRPO1	Porphyrin Biosynthesis	LMAN	0.832139	8.99e-05	0.0743243	4.04643	0.350111	trans	10
8	14657235	8-14657235	GRMZM2G419806	OY1	Chlorophyll Biosynthesis	LMAN	6.18405	2.36e-08	0.0743243	7.62737	0.0359701	trans	10
8	14657235	8-14657235	GRMZM2G026117	CF1	Porphyrin Biosynthesis	LMAN	4.26746	6.2e-07	0.0743243	6.20745	0.149416	trans	10
8	14657235	8-14657235	GRMZM2G397247	ALAD1	Porphyrin Biosynthesis	LMAN	0.0593317	2.64e-06	0.0743243	5.57848	0.0394496	trans	10
8	14657235	8-14657235	GRMZM2G161673	MPMT1	Chlorophyll Biosynthesis	LMAN	0.717726	7.95e-06	0.0743243	5.09973	0.760747	trans	10
8	14657235	8-14657235	GRMZM2G162672	CHLG1	Chlorophyll Biosynthesis	LMAN	1.58592	5.14e-05	0.0743243	4.28905	0.37649	trans	10
8	14657235	8-14657235	GRMZM2G063048	DVR1	Chlorophyll Biosynthesis	LMAN	1.00541	6.9e-05	0.0743243	4.16143	0.177741	trans	10
8	14657235	8-14657235	GRMZM2G041159	CF1L1	Porphyrin Biosynthesis	LMAN	0.122522	7.69e-05	0.0743243	4.11388	0.10574	trans	10
8	14657235	8-14657235	GRMZM2G043453	CHLD1	Chlorophyll Biosynthesis	LMAN	0.00662331	7.79e-05	0.0743243	4.10873	0.548686	trans	10
8	14657235	8-14657235	GRMZM2G116258	GSA1	Porphyrin Biosynthesis	LMAN	0.983945	8.47e-05	0.0743243	4.07211	0.345365	trans	10
8	14657235	8-14657235	GRMZM2G039396	PRPO1	Porphyrin Biosynthesis	LMAN	0.832139	8.99e-05	0.0743243	4.04643	0.350111	trans	10
8	14738358	8-14738358	GRMZM2G026117	CF1	Porphyrin Biosynthesis	LMAN	4.99718	3e-07	0.0574324	6.52279	0.149416	trans	10
8	14738358	8-14738358	GRMZM2G397247	ALAD1	Porphyrin Biosynthesis	LMAN	0.0711393	7.49e-07	0.0574324	6.1254	0.0148434	trans	10
8	14738358	8-14738358	GRMZM2G364901	PRPO2	Porphyrin Biosynthesis	LMAN	0.864037	8.02e-07	0.0574324	6.09593	0.436352	trans	10
8	14738358	8-14738358	GRMZM2G419806	OY1	Chlorophyll Biosynthesis	LMAN	6.11078	1.61e-06	0.0574324	5.79311	0.161229	trans	10
8	14738358	8-14738358	GRMZM2G161673	MPMT1	Chlorophyll Biosynthesis	LMAN	0.851691	3.26e-06	0.0574324	5.48647	0.760747	trans	10
8	14738358	8-14738358	GRMZM2G116258	GSA1	Porphyrin Biosynthesis	LMAN	1.1683	4.14e-05	0.0574324	4.38335	0.307782	trans	10
8	14738358	8-14738358	GRMZM2G039396	PRPO1	Porphyrin Biosynthesis	LMAN	0.986456	4.54e-05	0.0574324	4.34273	0.324458	trans	10
8	14738358	8-14738358	GRMZM2G041159	CF1L1	Porphyrin Biosynthesis	LMAN	0.141244	6.34e-05	0.0574324	4.19792	0.102498	trans	10
8	14738358	8-14738358	GRMZM2G010196	YCF54	Chlorophyll Biosynthesis	LMAN	167.772	6.51e-05	0.0574324	4.18657	0.199551	trans	10
8	14738358	8-14738358	GRMZM2G349062	LLS1L1	Chlorophyll Catabolism	LMAN	72.8407	9.6e-05	0.0574324	4.01761	0.329324	trans	10
10	10925524	10-10925524	GRMZM2G063048	DVR1	Chlorophyll Biosynthesis	LMAN	-0.864754	1.72e-08	0.402027	7.76462	0.0016851	trans	9
10	10925524	10-10925524	GRMZM2G161673	MPMT1	Chlorophyll Biosynthesis	LMAN	-0.495838	4.82e-07	0.402027	6.31675	0.760747	trans	9
10	10925524	10-10925524	GRMZM2G073351	PCR3	Chlorophyll Biosynthesis	LMAN	-0.137291	6.2e-07	0.402027	6.20754	0.0191584	trans	9
10	10925524	10-10925524	GRMZM2G026117	CF1	Porphyrin Biosynthesis	LMAN	-2.52592	1.77e-06	0.402027	5.75094	0.19888	trans	9
10	10925524	10-10925524	GRMZM2G419806	OY1	Chlorophyll Biosynthesis	LMAN	-3.25748	2.24e-06	0.402027	5.64986	0.161229	trans	9
10	10925524	10-10925524	GRMZM2G010196	YCF54	Chlorophyll Biosynthesis	LMAN	-104.74	3.87e-06	0.402027	5.41279	0.0806601	trans	9
10	10925524	10-10925524	GRMZM2G397247	ALAD1	Porphyrin Biosynthesis	LMAN	-0.0346991	8.72e-06	0.402027	5.05967	0.0887338	trans	9
10	10925524	10-10925524	GRMZM2G004222	HO6	Bilin Biosynthesis	LMAN	-0.00973833	2.31e-05	0.402027	4.63713	0.11018	trans	9
10	10925524	10-10925524	GRMZM2G464328	GUN4	Chlorophyll Biosynthesis	LMAN	-7.24677	3.69e-05	0.402027	4.43269	0.382198	trans	9
10	92086539	10-92086539	GRMZM2G162672	CHLG1	Chlorophyll Biosynthesis	LMAN	1.18677	4.43e-07	0.435811	6.35394	0.147672	trans	8
10	92086539	10-92086539	GRMZM2G043453	CHLD1	Chlorophyll Biosynthesis	LMAN	0.0047957	1.06e-06	0.435811	5.97486	0.521444	trans	8
10	92086539	10-92086539	GRMZM2G419806	OY1	Chlorophyll Biosynthesis	LMAN	3.24959	1.51e-06	0.435811	5.82244	0.161229	trans	8
10	92086539	10-92086539	GRMZM2G116258	GSA1	Porphyrin Biosynthesis	LMAN	0.700677	3.3e-06	0.435811	5.48148	0.220815	trans	8
10	92086539	10-92086539	GRMZM2G010196	YCF54	Chlorophyll Biosynthesis	LMAN	99.4162	7.7e-06	0.435811	5.11324	0.0966263	trans	8
10	92086539	10-92086539	GRMZM2G081462	MPEC1	Chlorophyll Biosynthesis	LMAN	-0.000899431	1.9e-05	0.435811	4.72198	0.270994	trans	8
10	92086539	10-92086539	GRMZM2G397247	ALAD1	Porphyrin Biosynthesis	LMAN	0.0327194	2e-05	0.435811	4.69802	0.13513	trans	8
10	92086539	10-92086539	GRMZM2G161673	MPMT1	Chlorophyll Biosynthesis	LMAN	0.397414	4.63e-05	0.435811	4.33483	0.760747	trans	8
