# Supplementary material for: Natural variation in tetrapyrrole biosynthetic enzymes and their regulation modifies the maize chlorophyll mutant Oy1-N1989
Source: Plant Physiol. 2025 Nov 12;199(3):kiaf431. doi: 10.1093/plphys/kiaf431 (PMC12607265; doi:10.1093/plphys/kiaf431)
Supplement: kiaf431_Supplementary_Data [file kiaf431_supplementary_data.zip › Table S9.xlsx]

## Sheet: L3Base
Table S9. A) Candidate genes for Hot SNPs affecting the expression of eight or more tetrapyrrole pathway genes in L3Base
SNP	CHR	POS	Associated Transcripts	Candidate genes	v3 Gene ID	Transcript_start	Transcript_end	Strand	Distance_from_SNP	Rank	Gramene annotation	MaizeGDB annotation
1-7346418	1	7346418	GUN4, GSA1, CF1, MPEC1, ALAD1, SGRL1, CHLG1, CHLD1, OY1, DVR1, YCF54	Zm00001d027517	GRMZM2G071349	7297900	7300800	+	-48518	3	Thiol-disulfide oxidoreductase LTO1
1-7346418	1	7346418	GUN4, GSA1, CF1, MPEC1, ALAD1, SGRL1, CHLG1, CHLD1, OY1, DVR1, YCF54	Zm00001d027518	GRMZM2G007441	7311454	7312602	-	-34964	2	Signal recognition particle 43 kDa protein chloroplastic
1-7346418	1	7346418	GUN4, GSA1, CF1, MPEC1, ALAD1, SGRL1, CHLG1, CHLD1, OY1, DVR1, YCF54	Zm00001d027519	GRMZM2G096020	7339915	7346200	+	-6503	1	4-coumarate--CoA ligase-like 5
1-7346418	1	7346418	GUN4, GSA1, CF1, MPEC1, ALAD1, SGRL1, CHLG1, CHLD1, OY1, DVR1, YCF54	Zm00001d027520	GRMZM2G095968	7356309	7358599	+	9891	1	expansin-like6	expansin-like6
1-7346418	1	7346418	GUN4, GSA1, CF1, MPEC1, ALAD1, SGRL1, CHLG1, CHLD1, OY1, DVR1, YCF54	Zm00001d027522	GRMZM2G399948	7387871	7388947	+	41453	2	DUF241 domain protein
1-7346418	1	7346418	GUN4, GSA1, CF1, MPEC1, ALAD1, SGRL1, CHLG1, CHLD1, OY1, DVR1, YCF54	Zm00001d027523	GRMZM2G099598	7394984	7399582	+	48566	3	Probable serine/threonine-protein kinase
1-14645838	1	14645838	FC2, MPMT1, ALAD1, LLS1L1, PRPO1, CHLH1, GTR1, MPEC1	Zm00001d027824	GRMZM2G417835	14585540	14587374	+	-60298	3		VQ motif-transcription factor1
1-14645838	1	14645838	FC2, MPMT1, ALAD1, LLS1L1, PRPO1, CHLH1, GTR1, MPEC1	Zm00001d027826	GRMZM2G112793	14606179	14611811	-	-39659	2	Serine/threonine-protein phosphatase PP2A-4 catalytic subunit
1-14645838	1	14645838	FC2, MPMT1, ALAD1, LLS1L1, PRPO1, CHLH1, GTR1, MPEC1	Zm00001d027827	GRMZM2G412674	14612107	14616020	+	-33731	1	Kelch motif family protein
1-14645838	1	14645838	FC2, MPMT1, ALAD1, LLS1L1, PRPO1, CHLH1, GTR1, MPEC1	Zm00001d027831		14651572	14651835	+	5734	1	Major facilitator superfamily protein
1-14645838	1	14645838	FC2, MPMT1, ALAD1, LLS1L1, PRPO1, CHLH1, GTR1, MPEC1	Zm00001d027832	GRMZM2G063287	14652540	14653598	-	6702	2	Embryonic protein DC-8
1-14645838	1	14645838	FC2, MPMT1, ALAD1, LLS1L1, PRPO1, CHLH1, GTR1, MPEC1	Zm00001d027833	GRMZM2G362960	14655397	14656475	+	9559	3	DUF1997 family protein
1-40528458	1	40528458	YCF54, OY1, GGH1, CF1, GSA1, GUN4, LES22, PCR3, CHLG1, CHLD1, DVR1, MPMT1, ALAD1	Zm00001d028601	GRMZM2G179432	40428759	40431019	+	-99699	2	Haloacid dehalogenase-like hydrolase (HAD) superfamily protein
1-40528458	1	40528458	YCF54, OY1, GGH1, CF1, GSA1, GUN4, LES22, PCR3, CHLG1, CHLD1, DVR1, MPMT1, ALAD1	Zm00001d028603	GRMZM2G049159	40510526	40516015	-	-17932	1	GRAS transcription factor [Source:UniProtKB/TrEMBL%3BAcc:A0A060D1U6]	GRAS-transcription factor 67
1-40528458	1	40528458	YCF54, OY1, GGH1, CF1, GSA1, GUN4, LES22, PCR3, CHLG1, CHLD1, DVR1, MPMT1, ALAD1	Zm00001d028604		40561826	40563132	+	33368	1	Serine/threonine-protein phosphatase PP2A catalytic subunit
1-40528458	1	40528458	YCF54, OY1, GGH1, CF1, GSA1, GUN4, LES22, PCR3, CHLG1, CHLD1, DVR1, MPMT1, ALAD1	Zm00001d028605	GRMZM2G350001	40564067	40565906	+	35609	2
1-40528458	1	40528458	YCF54, OY1, GGH1, CF1, GSA1, GUN4, LES22, PCR3, CHLG1, CHLD1, DVR1, MPMT1, ALAD1	Zm00001d028606	GRMZM2G174644	40594616	40599175	+	66158	3	Oxysterol-binding protein-related protein 3B
1-40545627	1	40545627	YCF54, CF1, OY1, GUN4, LES22, MPMT1, GSA1, PCR3, RCCR1, GGH1	Zm00001d028601	GRMZM2G179432	40428759	40431019	+	-116868	2	Haloacid dehalogenase-like hydrolase (HAD) superfamily protein
1-40545627	1	40545627	YCF54, CF1, OY1, GUN4, LES22, MPMT1, GSA1, PCR3, RCCR1, GGH1	Zm00001d028603	GRMZM2G049159	40510526	40516015	-	-35101	1	GRAS transcription factor [Source:UniProtKB/TrEMBL%3BAcc:A0A060D1U6]	GRAS-transcription factor 67
1-40545627	1	40545627	YCF54, CF1, OY1, GUN4, LES22, MPMT1, GSA1, PCR3, RCCR1, GGH1	Zm00001d028604		40561826	40563132	+	16199	1	Serine/threonine-protein phosphatase PP2A catalytic subunit
1-40545627	1	40545627	YCF54, CF1, OY1, GUN4, LES22, MPMT1, GSA1, PCR3, RCCR1, GGH1	Zm00001d028605	GRMZM2G350001	40564067	40565906	+	18440	2
1-40545627	1	40545627	YCF54, CF1, OY1, GUN4, LES22, MPMT1, GSA1, PCR3, RCCR1, GGH1	Zm00001d028606	GRMZM2G174644	40594616	40599175	+	48989	3	Oxysterol-binding protein-related protein 3B
1-43112916	1	43112916	YCF54, GGH1, CHLG1, PCR3, CF1, GTR2, SHFC1, ALAD1	Zm00001d028686	GRMZM2G442277	43080647	43083202	+	-32269	3	Receptor-like protein kinase HERK 1
1-43112916	1	43112916	YCF54, GGH1, CHLG1, PCR3, CF1, GTR2, SHFC1, ALAD1	Zm00001d028687	GRMZM2G141704	43083284	43088852	-	-29632	2	calcium pump2	calcium pump2
1-43112916	1	43112916	YCF54, GGH1, CHLG1, PCR3, CF1, GTR2, SHFC1, ALAD1	Zm00001d028688	AC202101.3_FG002	43110371	43111309	+	-2545	1
1-46654992	1	46654992	GSA1, ALAD1, FC2, MPEC1, OY1, GUN4, GTR1, MPMT1, CF1, CHLD1, GTR2	Zm00001d028794		46568384	46570597	+	-86608	2
1-46654992	1	46654992	GSA1, ALAD1, FC2, MPEC1, OY1, GUN4, GTR1, MPMT1, CF1, CHLD1, GTR2	Zm00001d028795		46571275	46573368	+	-83717	1	Phosphatidate cytidylyltransferase 3
1-46654992	1	46654992	GSA1, ALAD1, FC2, MPEC1, OY1, GUN4, GTR1, MPMT1, CF1, CHLD1, GTR2	Zm00001d028796	GRMZM2G066274	46667081	46670026	+	12089	1	meristematic receptor-like kinase
1-46654992	1	46654992	GSA1, ALAD1, FC2, MPEC1, OY1, GUN4, GTR1, MPMT1, CF1, CHLD1, GTR2	Zm00001d028797	GRMZM5G814718	46672702	46675540	+	17710	2	Laccase-13	laccase12
1-46654992	1	46654992	GSA1, ALAD1, FC2, MPEC1, OY1, GUN4, GTR1, MPMT1, CF1, CHLD1, GTR2	Zm00001d028798	GRMZM2G365240	46679328	46679813	+	24336	3
1-55701414	1	55701414	PCR3, MPMT1, CHLD1, MPEC1, GGH1, SGRL1, CF1, GTR1, ELM2, CHLG1, NYC1, ALAD1	Zm00001d029038	GRMZM2G017223	55696857	55698513	-	-4557	2	HAD superfamily subfamily IIIB acid phosphatase
1-55701414	1	55701414	PCR3, MPMT1, CHLD1, MPEC1, GGH1, SGRL1, CF1, GTR1, ELM2, CHLG1, NYC1, ALAD1	Zm00001d029039	GRMZM2G320325	55700209	55704962	-	-1205	1	ABC transporter I family member 6 chloroplastic
1-55701414	1	55701414	PCR3, MPMT1, CHLD1, MPEC1, GGH1, SGRL1, CF1, GTR1, ELM2, CHLG1, NYC1, ALAD1	Zm00001d029040	GRMZM2G016480	55709486	55715009	+	8072	1	Probable inactive receptor kinase
1-55701414	1	55701414	PCR3, MPMT1, CHLD1, MPEC1, GGH1, SGRL1, CF1, GTR1, ELM2, CHLG1, NYC1, ALAD1	Zm00001d029041	GRMZM2G019991	55779845	55785436	-	78431	2	Mitochondrial ATP synthase D chain-related protein
1-55701414	1	55701414	PCR3, MPMT1, CHLD1, MPEC1, GGH1, SGRL1, CF1, GTR1, ELM2, CHLG1, NYC1, ALAD1	Zm00001d029042	GRMZM2G369884	55793069	55793605	+	91655	3
1-157466290	1	157466290	MPEC1, GTR2, CHLG1, GTR1, PCR3, MPMT1, GGH1, CHLH1	Zm00001d030742	GRMZM2G179281	157497130	157511072	+	30840	1
1-157466290	1	157466290	MPEC1, GTR2, CHLG1, GTR1, PCR3, MPMT1, GGH1, CHLH1	Zm00001d030743		157518568	157519321	+	52278	2
1-157466290	1	157466290	MPEC1, GTR2, CHLG1, GTR1, PCR3, MPMT1, GGH1, CHLH1	Zm00001d030744	GRMZM2G179325	157566433	157567911	+	100143	3		GRAS-transcription factor 3
1-157639141	1	157639141	NYC1, CHLD1, PCR3, LES22, CF1, FC2, MPEC1, GGH1, OY1, DVR1	Zm00001d030743		157518568	157519321	+	-120573	2
1-157639141	1	157639141	NYC1, CHLD1, PCR3, LES22, CF1, FC2, MPEC1, GGH1, OY1, DVR1	Zm00001d030744	GRMZM2G179325	157566433	157567911	+	-72708	1		GRAS-transcription factor 3
1-162852487	1	162852487	GTR2, SHFC1, YCF54, GGH1, CHLD1, OY1, GSA1, CF1	Zm00001d030843	GRMZM5G878732	162767578	162769472	-	-84909	1	Probable E3 ubiquitin-protein ligase RHY1A
1-162852487	1	162852487	GTR2, SHFC1, YCF54, GGH1, CHLD1, OY1, GSA1, CF1	Zm00001d030845	GRMZM2G130755	162877934	162879729	-	25447	1	Cytochrome P450 71D7
1-162852487	1	162852487	GTR2, SHFC1, YCF54, GGH1, CHLD1, OY1, GSA1, CF1	Zm00001d030846	GRMZM2G028036	162956258	162960613	-	103771	2	Metal transporter Nramp3	nramp aluminum transporter4
1-210200194	1	210200194	MPMT1, CF1, GSA1, MPEC1, ALAD1, LES22, DVR1, CHLG1, PRPO1	Zm00001d032035	GRMZM2G089528	210088187	210090275	+	-112007	2	cytochrome P450 family 706 subfamily A polypeptide 5
1-210200194	1	210200194	MPMT1, CF1, GSA1, MPEC1, ALAD1, LES22, DVR1, CHLG1, PRPO1	Zm00001d032036	GRMZM2G460383	210137790	210138853	+	-62404	1	Probable carboxylesterase 8
1-210200194	1	210200194	MPMT1, CF1, GSA1, MPEC1, ALAD1, LES22, DVR1, CHLG1, PRPO1	Zm00001d032040	GRMZM2G042407	210206509	210211370	+	6315	1	Protein SHI RELATED SEQUENCE 1	SHI/STY (SRS)-transcription factor 1
1-222422263	1	222422263	OY1, MPMT1, YCF54, GSA1, CF1, GTR2, GGH1, LES22, RCCR1, PRPO1	Zm00001d032324	GRMZM2G097342	222454489	222455606	+	32226	1
1-244847650	1	244847650	FC2, DVR1, MPEC1, GSA1, LES22, PCR3, CHLD1, ALAD1	Zm00001d032957		244726721	244727637	-	-120929	3	Thymidylate kinase
1-244847650	1	244847650	FC2, DVR1, MPEC1, GSA1, LES22, PCR3, CHLD1, ALAD1	Zm00001d032958		244779992	244791263	-	-67658	2
1-244847650	1	244847650	FC2, DVR1, MPEC1, GSA1, LES22, PCR3, CHLD1, ALAD1	Zm00001d032960		244814311	244818194	+	-33339	1
1-244847650	1	244847650	FC2, DVR1, MPEC1, GSA1, LES22, PCR3, CHLD1, ALAD1	Zm00001d032961	GRMZM2G081554	244858795	244867417	+	11145	1	anther ear1	anther ear1
1-244847650	1	244847650	FC2, DVR1, MPEC1, GSA1, LES22, PCR3, CHLD1, ALAD1	Zm00001d032962	GRMZM2G012611	244881980	244894327	-	34330	2	Myosin-binding protein 1
1-244847650	1	244847650	FC2, DVR1, MPEC1, GSA1, LES22, PCR3, CHLD1, ALAD1	Zm00001d032964		244930865	244933652	-	83215	3	lysine-ketoglutarate reductase/saccharopine dehydrogenase bifunctional enzyme
1-244849018	1	244849018	MPEC1, LLS1L1, CHLD1, GSA1, ALAD1, LES22, DVR1, GTR1, GUN4, FC2, CHLG1	Zm00001d032957		244726721	244727637	-	-122297	3	Thymidylate kinase
1-244849018	1	244849018	MPEC1, LLS1L1, CHLD1, GSA1, ALAD1, LES22, DVR1, GTR1, GUN4, FC2, CHLG1	Zm00001d032958		244779992	244791263	-	-69026	2
1-244849018	1	244849018	MPEC1, LLS1L1, CHLD1, GSA1, ALAD1, LES22, DVR1, GTR1, GUN4, FC2, CHLG1	Zm00001d032960		244814311	244818194	+	-34707	1
1-244849018	1	244849018	MPEC1, LLS1L1, CHLD1, GSA1, ALAD1, LES22, DVR1, GTR1, GUN4, FC2, CHLG1	Zm00001d032961	GRMZM2G081554	244858795	244867417	+	9777	1	anther ear1	anther ear1
1-244849018	1	244849018	MPEC1, LLS1L1, CHLD1, GSA1, ALAD1, LES22, DVR1, GTR1, GUN4, FC2, CHLG1	Zm00001d032962	GRMZM2G012611	244881980	244894327	-	32962	2	Myosin-binding protein 1
1-244849018	1	244849018	MPEC1, LLS1L1, CHLD1, GSA1, ALAD1, LES22, DVR1, GTR1, GUN4, FC2, CHLG1	Zm00001d032964		244930865	244933652	-	81847	3	lysine-ketoglutarate reductase/saccharopine dehydrogenase bifunctional enzyme
1-258063457	1	258063457	OY1, ALAD1, GSA1, CF1, GTR2, PCR3, LES22, PRPO4, CHLG1, YCF54, MPMT1	Zm00001d033297	GRMZM2G342105	258038207	258048636	-	-25250	3	Protein DA1-related 1	LIM-transcription factor 5
1-258063457	1	258063457	OY1, ALAD1, GSA1, CF1, GTR2, PCR3, LES22, PRPO4, CHLG1, YCF54, MPMT1	Zm00001d033299		258061833	258062639	-	-1624	2
1-258063457	1	258063457	OY1, ALAD1, GSA1, CF1, GTR2, PCR3, LES22, PRPO4, CHLG1, YCF54, MPMT1	Zm00001d033300	GRMZM2G043191	258063193	258065454	-	-264	1	Type IV inositol polyphosphate 5-phosphatase 11
1-258063457	1	258063457	OY1, ALAD1, GSA1, CF1, GTR2, PCR3, LES22, PRPO4, CHLG1, YCF54, MPMT1	Zm00001d033301	GRMZM2G043127	258066503	258070037	-	3046	1
1-258063457	1	258063457	OY1, ALAD1, GSA1, CF1, GTR2, PCR3, LES22, PRPO4, CHLG1, YCF54, MPMT1	Zm00001d033302		258070737	258074882	+	7280	2	Signal recognition particle 19 kDa protein
1-258063457	1	258063457	OY1, ALAD1, GSA1, CF1, GTR2, PCR3, LES22, PRPO4, CHLG1, YCF54, MPMT1	Zm00001d033303	GRMZM2G099056	258164182	258177505	+	100725	3	Roothairless 1	roothair defective1
1-284262043	1	284262043	GTR2, GSA1, CHLG1, CF1, ALAD1, YCF54, DVR1, MPEC1	Zm00001d034110	GRMZM2G098822	284214593	284214956	-	-47450	3	ankyrin repeat family protein
1-284262043	1	284262043	GTR2, GSA1, CHLG1, CF1, ALAD1, YCF54, DVR1, MPEC1	Zm00001d034111	GRMZM2G389645	284233964	284235433	+	-28079	2	Pentatricopeptide repeat protein	pentatricopeptide repeat protein73
1-284262043	1	284262043	GTR2, GSA1, CHLG1, CF1, ALAD1, YCF54, DVR1, MPEC1	Zm00001d034112	GRMZM2G091578	284242028	284244325	-	-20015	1	Subtilisin-like protease
1-284262043	1	284262043	GTR2, GSA1, CHLG1, CF1, ALAD1, YCF54, DVR1, MPEC1	Zm00001d034115	GRMZM2G151480	284332167	284332818	+	70124	1
1-284262043	1	284262043	GTR2, GSA1, CHLG1, CF1, ALAD1, YCF54, DVR1, MPEC1	Zm00001d034116	GRMZM2G159715	284351076	284352455	+	89033	2	Transcription initiation factor IIB-2
1-284262043	1	284262043	GTR2, GSA1, CHLG1, CF1, ALAD1, YCF54, DVR1, MPEC1	Zm00001d034117		284352796	284361278	+	90753	3	Actin-like ATPase superfamily protein
1-284527208	1	284527208	CHLG1, GTR2, YCF54, CF1, NYC1L1, LES22, SGRL1, GGH1, CHLD1	Zm00001d034118	GRMZM2G105185	284441515	284445643	+	-85693	3	Tryptophan N-monooxygenase 2	cytochrome P450 35
1-284527208	1	284527208	CHLG1, GTR2, YCF54, CF1, NYC1L1, LES22, SGRL1, GGH1, CHLD1	Zm00001d034119		284492116	284492753	-	-35092	2
1-284527208	1	284527208	CHLG1, GTR2, YCF54, CF1, NYC1L1, LES22, SGRL1, GGH1, CHLD1	Zm00001d034120		284493307	284494105	-	-33901	1	Rubisco methyltransferase family protein
1-284527208	1	284527208	CHLG1, GTR2, YCF54, CF1, NYC1L1, LES22, SGRL1, GGH1, CHLD1	Zm00001d034124	GRMZM2G348578	284539992	284543955	+	12784	1	Probable prolyl 4-hydroxylase 9	prolyl 4-hydroxylase 3
1-284527208	1	284527208	CHLG1, GTR2, YCF54, CF1, NYC1L1, LES22, SGRL1, GGH1, CHLD1	Zm00001d034125	GRMZM2G047855	284545422	284551392	-	18214	2	Casein kinase II subunit alpha-2	CK2 protein kinase alpha 2
1-284527208	1	284527208	CHLG1, GTR2, YCF54, CF1, NYC1L1, LES22, SGRL1, GGH1, CHLD1	Zm00001d034126	GRMZM2G047759	284602370	284604006	-	75162	3
1-293207294	1	293207294	CHLH1, MPEC1, GGH1, CHAO2, YCF54, MPMT1, GSA1, CF1, PRPO1, GUN4, PCR1, ALAD1, DVR1, FC2, NYC1, NYC1L1, SHFC1, OY1	Zm00001d034442	GRMZM2G376757	293091391	293094675	-	-115903	3	Protein LOW PSII ACCUMULATION 3 chloroplastic
1-293207294	1	293207294	CHLH1, MPEC1, GGH1, CHAO2, YCF54, MPMT1, GSA1, CF1, PRPO1, GUN4, PCR1, ALAD1, DVR1, FC2, NYC1, NYC1L1, SHFC1, OY1	Zm00001d034443	GRMZM2G078200	293098082	293102502	+	-109212	2	Plastidial pyruvate kinase 1 chloroplastic
1-293207294	1	293207294	CHLH1, MPEC1, GGH1, CHAO2, YCF54, MPMT1, GSA1, CF1, PRPO1, GUN4, PCR1, ALAD1, DVR1, FC2, NYC1, NYC1L1, SHFC1, OY1	Zm00001d034444	GRMZM2G080034	293191447	293193641	+	-15847	1	Whole genome shotgun sequence of line PN40024 scaffold_179.assembly12x (Fragment)
1-293207294	1	293207294	CHLH1, MPEC1, GGH1, CHAO2, YCF54, MPMT1, GSA1, CF1, PRPO1, GUN4, PCR1, ALAD1, DVR1, FC2, NYC1, NYC1L1, SHFC1, OY1	Zm00001d034445	GRMZM2G141244	293223130	293225388	-	15836	1	zinc finger (C3HC4-type RING finger) family protein
1-293207294	1	293207294	CHLH1, MPEC1, GGH1, CHAO2, YCF54, MPMT1, GSA1, CF1, PRPO1, GUN4, PCR1, ALAD1, DVR1, FC2, NYC1, NYC1L1, SHFC1, OY1	Zm00001d034446	GRMZM2G019361	293282076	293289716	+	74782	2	Guanylate-binding family protein
1-293207294	1	293207294	CHLH1, MPEC1, GGH1, CHAO2, YCF54, MPMT1, GSA1, CF1, PRPO1, GUN4, PCR1, ALAD1, DVR1, FC2, NYC1, NYC1L1, SHFC1, OY1	Zm00001d034447	GRMZM2G019446	293289851	293293079	-	82557	3	Basic leucine zipper 25	bZIP-transcription factor 41
1-297573348	1	297573348	SGRL1, GSA1, CHLD1, YCF54, CF1, PCR3, GUN4, ALAD1	Zm00001d034598	GRMZM2G107745	297473677	297474069	+	-99671	1	Pre-mRNA branch site p14-like protein
1-297573348	1	297573348	SGRL1, GSA1, CHLD1, YCF54, CF1, PCR3, GUN4, ALAD1	Zm00001d034600	GRMZM2G047365	297593232	297596522	+	19884	1	Sphingomyelin synthetase family protein
1-297573348	1	297573348	SGRL1, GSA1, CHLD1, YCF54, CF1, PCR3, GUN4, ALAD1	Zm00001d034601	GRMZM2G347043	297601946	297603764	+	28598	2	NAC domain-containing protein 67%253B NAC1 transcription factor%253B SNAC1	NAC-transcription factor 49
1-297573348	1	297573348	SGRL1, GSA1, CHLD1, YCF54, CF1, PCR3, GUN4, ALAD1	Zm00001d034602	GRMZM2G347056	297605177	297611407	-	31829	3	brown midrib2	brown midrib2
1-297581991	1	297581991	SGRL1, GSA1, CHLD1, CF1, CHLG1, ALAD1, YCF54, PCR3, MPMT1, GGH1, GUN4, MPEC1, GTR1	Zm00001d034598	GRMZM2G107745	297473677	297474069	+	-108314	1	Pre-mRNA branch site p14-like protein
1-297581991	1	297581991	SGRL1, GSA1, CHLD1, CF1, CHLG1, ALAD1, YCF54, PCR3, MPMT1, GGH1, GUN4, MPEC1, GTR1	Zm00001d034600	GRMZM2G047365	297593232	297596522	+	11241	1	Sphingomyelin synthetase family protein
1-297581991	1	297581991	SGRL1, GSA1, CHLD1, CF1, CHLG1, ALAD1, YCF54, PCR3, MPMT1, GGH1, GUN4, MPEC1, GTR1	Zm00001d034601	GRMZM2G347043	297601946	297603764	+	19955	2	NAC domain-containing protein 67%253B NAC1 transcription factor%253B SNAC1	NAC-transcription factor 49
1-297581991	1	297581991	SGRL1, GSA1, CHLD1, CF1, CHLG1, ALAD1, YCF54, PCR3, MPMT1, GGH1, GUN4, MPEC1, GTR1	Zm00001d034602	GRMZM2G347056	297605177	297611407	-	23186	3	brown midrib2	brown midrib2
2-15639901	2	15639901	PCR2, GSA1, ALAD1, CF1, CHLG1, PCR3, CHLD1, PRPO1, GGH1, OY1, YCF54	Zm00001d002567		15580529	15581290	+	-59372	3	DEAD-box ATP-dependent RNA helicase 30
2-15639901	2	15639901	PCR2, GSA1, ALAD1, CF1, CHLG1, PCR3, CHLD1, PRPO1, GGH1, OY1, YCF54	Zm00001d002568	GRMZM2G045398	15589097	15589561	+	-50804	2	RING-H2 finger protein ATL2L
2-15639901	2	15639901	PCR2, GSA1, ALAD1, CF1, CHLG1, PCR3, CHLD1, PRPO1, GGH1, OY1, YCF54	Zm00001d002569	GRMZM2G038835	15639474	15640553	+	-427	1	OSJNBa0064M23.10 protein%3B protein
2-15639901	2	15639901	PCR2, GSA1, ALAD1, CF1, CHLG1, PCR3, CHLD1, PRPO1, GGH1, OY1, YCF54	Zm00001d002570	GRMZM2G038851	15641587	15643396	+	1686	1	SUMO-conjugating enzyme SCE1	ubiquitin-conjugating enzyme18
2-15639901	2	15639901	PCR2, GSA1, ALAD1, CF1, CHLG1, PCR3, CHLD1, PRPO1, GGH1, OY1, YCF54	Zm00001d002571		15662382	15663170	+	22481	2
2-15639901	2	15639901	PCR2, GSA1, ALAD1, CF1, CHLG1, PCR3, CHLD1, PRPO1, GGH1, OY1, YCF54	Zm00001d002572	GRMZM2G341089	15665826	15669829	+	25925	3	Ubiquitin-conjugating enzyme E2 I	ubiquitin-conjugating enzyme19
2-18803863	2	18803863	PCR3, GGH1, PRPO4, ALAD1, CF1, GTR1, CHLD1, MPMT1, SHFC1, HCAR1, MPEC1, NYC1L1, GUN4, ELM2	Zm00001d002665	GRMZM2G384126	18773532	18774089	-	-30331	3
2-18803863	2	18803863	PCR3, GGH1, PRPO4, ALAD1, CF1, GTR1, CHLD1, MPMT1, SHFC1, HCAR1, MPEC1, NYC1L1, GUN4, ELM2	Zm00001d002666		18778671	18785498	+	-25192	2
2-18803863	2	18803863	PCR3, GGH1, PRPO4, ALAD1, CF1, GTR1, CHLD1, MPMT1, SHFC1, HCAR1, MPEC1, NYC1L1, GUN4, ELM2	Zm00001d002668	GRMZM2G142664	18798594	18804133	+	-5269	1	root hair specific 17
2-18803863	2	18803863	PCR3, GGH1, PRPO4, ALAD1, CF1, GTR1, CHLD1, MPMT1, SHFC1, HCAR1, MPEC1, NYC1L1, GUN4, ELM2	Zm00001d002669	GRMZM2G041506	18830491	18834922	+	26628	1	BZIP transcription factor
2-18803863	2	18803863	PCR3, GGH1, PRPO4, ALAD1, CF1, GTR1, CHLD1, MPMT1, SHFC1, HCAR1, MPEC1, NYC1L1, GUN4, ELM2	Zm00001d002670		18879527	18881482	-	75664	2	glucose-inhibited division family A protein
2-18803863	2	18803863	PCR3, GGH1, PRPO4, ALAD1, CF1, GTR1, CHLD1, MPMT1, SHFC1, HCAR1, MPEC1, NYC1L1, GUN4, ELM2	Zm00001d002671	GRMZM2G410728	18894011	18895354	-	90148	3	DUF241 domain protein
2-18803872	2	18803872	PCR3, GGH1, PRPO4, ALAD1, CF1, GTR1, CHLD1, MPMT1, SHFC1, HCAR1, MPEC1, NYC1L1, GUN4, ELM2	Zm00001d002665	GRMZM2G384126	18773532	18774089	-	-30340	3
2-18803872	2	18803872	PCR3, GGH1, PRPO4, ALAD1, CF1, GTR1, CHLD1, MPMT1, SHFC1, HCAR1, MPEC1, NYC1L1, GUN4, ELM2	Zm00001d002666		18778671	18785498	+	-25201	2
2-18803872	2	18803872	PCR3, GGH1, PRPO4, ALAD1, CF1, GTR1, CHLD1, MPMT1, SHFC1, HCAR1, MPEC1, NYC1L1, GUN4, ELM2	Zm00001d002668	GRMZM2G142664	18798594	18804133	+	-5278	1	root hair specific 17
2-18803872	2	18803872	PCR3, GGH1, PRPO4, ALAD1, CF1, GTR1, CHLD1, MPMT1, SHFC1, HCAR1, MPEC1, NYC1L1, GUN4, ELM2	Zm00001d002669	GRMZM2G041506	18830491	18834922	+	26619	1	BZIP transcription factor
2-18803872	2	18803872	PCR3, GGH1, PRPO4, ALAD1, CF1, GTR1, CHLD1, MPMT1, SHFC1, HCAR1, MPEC1, NYC1L1, GUN4, ELM2	Zm00001d002670		18879527	18881482	-	75655	2	glucose-inhibited division family A protein
2-18803872	2	18803872	PCR3, GGH1, PRPO4, ALAD1, CF1, GTR1, CHLD1, MPMT1, SHFC1, HCAR1, MPEC1, NYC1L1, GUN4, ELM2	Zm00001d002671	GRMZM2G410728	18894011	18895354	-	90139	3	DUF241 domain protein
2-33401625	2	33401625	OY1, CHLD1, CF1, YCF54, MPMT1, HO6, GGH1, CHLG1, NYC1L1, PRPO4, GUN4, ALAD1, PCR3, MPEC1, LES22, GSA1, DVR1	Zm00001d003134		33386463	33387053	+	-15162	3
2-33401625	2	33401625	OY1, CHLD1, CF1, YCF54, MPMT1, HO6, GGH1, CHLG1, NYC1L1, PRPO4, GUN4, ALAD1, PCR3, MPEC1, LES22, GSA1, DVR1	Zm00001d003135		33388427	33389276	+	-13198	2
2-33401625	2	33401625	OY1, CHLD1, CF1, YCF54, MPMT1, HO6, GGH1, CHLG1, NYC1L1, PRPO4, GUN4, ALAD1, PCR3, MPEC1, LES22, GSA1, DVR1	Zm00001d003136		33389671	33391070	+	-11954	1
2-33401625	2	33401625	OY1, CHLD1, CF1, YCF54, MPMT1, HO6, GGH1, CHLG1, NYC1L1, PRPO4, GUN4, ALAD1, PCR3, MPEC1, LES22, GSA1, DVR1	Zm00001d003138		33424428	33425137	-	22803	1
2-33401625	2	33401625	OY1, CHLD1, CF1, YCF54, MPMT1, HO6, GGH1, CHLG1, NYC1L1, PRPO4, GUN4, ALAD1, PCR3, MPEC1, LES22, GSA1, DVR1	Zm00001d003139	GRMZM2G121256	33432820	33434209	-	31195	2
2-33401625	2	33401625	OY1, CHLD1, CF1, YCF54, MPMT1, HO6, GGH1, CHLG1, NYC1L1, PRPO4, GUN4, ALAD1, PCR3, MPEC1, LES22, GSA1, DVR1	Zm00001d003140	GRMZM2G121264	33434810	33437031	-	33185	3	Cytochrome P450 71A26
2-37100757	2	37100757	GGH1, ALAD1, GUN4, GSA1, CF1, PCR3, CHLD1, MPEC1, YCF54, MPMT1, GTR1	Zm00001d003232	GRMZM2G099817	37035314	37035820	+	-65443	1	OJ991113_30.9 protein
2-37100757	2	37100757	GGH1, ALAD1, GUN4, GSA1, CF1, PCR3, CHLD1, MPEC1, YCF54, MPMT1, GTR1	Zm00001d003234	GRMZM2G152000	37154690	37155247	+	53933	1	Zinc finger%252C C3HC4 type family protein
2-37100757	2	37100757	GGH1, ALAD1, GUN4, GSA1, CF1, PCR3, CHLD1, MPEC1, YCF54, MPMT1, GTR1	Zm00001d003235	GRMZM2G429662	37223065	37223562	-	122308	2	Zinc finger%252C C3HC4 type family protein
2-44627217	2	44627217	OY1, DVR1, PCR3, GGH1, CF1, ALAD1, HO6, YCF54	Zm00001d003443		44528436	44529261	-	-98781	3
2-44627217	2	44627217	OY1, DVR1, PCR3, GGH1, CF1, ALAD1, HO6, YCF54	Zm00001d003445		44609738	44613698	-	-17479	2
2-44627217	2	44627217	OY1, DVR1, PCR3, GGH1, CF1, ALAD1, HO6, YCF54	Zm00001d003446	GRMZM2G065073	44617641	44625098	+	-9576	1	Gamma-glutamyltranspeptidase 1
2-44627217	2	44627217	OY1, DVR1, PCR3, GGH1, CF1, ALAD1, HO6, YCF54	Zm00001d003447	GRMZM2G065157	44627755	44628030	+	538	1
2-44627217	2	44627217	OY1, DVR1, PCR3, GGH1, CF1, ALAD1, HO6, YCF54	Zm00001d003448	GRMZM2G065171	44633731	44639141	+	6514	2	NAD(P)-binding Rossmann-fold superfamily protein
2-44627246	2	44627246	OY1, DVR1, PCR3, GGH1, CF1, HO6, YCF54, RCCR1	Zm00001d003443		44528436	44529261	-	-98810	3
2-44627246	2	44627246	OY1, DVR1, PCR3, GGH1, CF1, HO6, YCF54, RCCR1	Zm00001d003445		44609738	44613698	-	-17508	2
2-44627246	2	44627246	OY1, DVR1, PCR3, GGH1, CF1, HO6, YCF54, RCCR1	Zm00001d003446	GRMZM2G065073	44617641	44625098	+	-9605	1	Gamma-glutamyltranspeptidase 1
2-44627246	2	44627246	OY1, DVR1, PCR3, GGH1, CF1, HO6, YCF54, RCCR1	Zm00001d003447	GRMZM2G065157	44627755	44628030	+	509	1
2-44627246	2	44627246	OY1, DVR1, PCR3, GGH1, CF1, HO6, YCF54, RCCR1	Zm00001d003448	GRMZM2G065171	44633731	44639141	+	6485	2	NAD(P)-binding Rossmann-fold superfamily protein
2-63816859	2	63816859	ALAD1, GSA1, CHLG1, GTR1, CHLD1, ELM2, GUN4, GGH1, PCR3, SGRL1, MPEC1	Zm00001d003864	GRMZM2G041312	63709239	63723748	+	-107620	1	SNF4
2-63816859	2	63816859	ALAD1, GSA1, CHLG1, GTR1, CHLD1, ELM2, GUN4, GGH1, PCR3, SGRL1, MPEC1	Zm00001d003865	GRMZM2G032225	63887374	63888748	+	70515	1	Expressed protein%3B protein
2-75215781	2	75215781	LES22, DVR1, CHLG1, OY1, ALAD1, CF1, YCF54, PRPO4, MPMT1, GGH1, GSA1, GTR2	Zm00001d004008	GRMZM5G859148	75122349	75135616	+	-93432	1
2-75215781	2	75215781	LES22, DVR1, CHLG1, OY1, ALAD1, CF1, YCF54, PRPO4, MPMT1, GGH1, GSA1, GTR2	Zm00001d004009	GRMZM2G016928	75235597	75238270	+	19816	1	60S ribosomal protein L37a-2
2-75224458	2	75224458	LES22, OY1, DVR1, ALAD1, GSA1, CF1, YCF54, CHLG1, CHLD1, MPMT1, SHFC1	Zm00001d004008	GRMZM5G859148	75122349	75135616	+	-102109	1
2-75224458	2	75224458	LES22, OY1, DVR1, ALAD1, GSA1, CF1, YCF54, CHLG1, CHLD1, MPMT1, SHFC1	Zm00001d004009	GRMZM2G016928	75235597	75238270	+	11139	1	60S ribosomal protein L37a-2
2-84363854	2	84363854	GTR1, GSA1, MPEC1, CHLG1, NYC1, MPMT1, SGRL1, GUN4, PCR3, CF1, CHLD1, ELM2, ALAD1	Zm00001d004123	GRMZM2G125310	84344353	84356520	+	-19501	1	Lactoylglutathione lyase
2-84363879	2	84363879	GTR1, MPEC1, NYC1, MPMT1, CHLG1, GUN4, SGRL1, CHLD1, GSA1	Zm00001d004123	GRMZM2G125310	84344353	84356520	+	-19526	1	Lactoylglutathione lyase
2-84468771	2	84468771	GTR1, SGRL1, GUN4, NYC1, MPEC1, CHLG1, MPMT1, GSA1	Zm00001d004123	GRMZM2G125310	84344353	84356520	+	-124418	1	Lactoylglutathione lyase
2-84468771	2	84468771	GTR1, SGRL1, GUN4, NYC1, MPEC1, CHLG1, MPMT1, GSA1	Zm00001d004125	GRMZM5G858094	84495887	84510274	+	27116	1	acetyl-CoA carboxylase2	acetyl-CoA carboxylase2
2-118217725	2	118217725	OY1, CF1, YCF54, CHLG1, GUN4, GTR3, CHLD1, GSA1	Zm00001d004561	GRMZM2G165629	118161397	118171157	+	-56328	3	Mitochondrial uncoupling protein 2	uncoupling protein2
2-118217725	2	118217725	OY1, CF1, YCF54, CHLG1, GUN4, GTR3, CHLD1, GSA1	Zm00001d004564	GRMZM2G467338	118175342	118183006	-	-42383	2	Aconitate hydratase 3 mitochondrial	aconitase8
2-118217725	2	118217725	OY1, CF1, YCF54, CHLG1, GUN4, GTR3, CHLD1, GSA1	Zm00001d004566	GRMZM2G467348	118214916	118215269	-	-2809	1
2-118358461	2	118358461	CF1, GTR2, MPMT1, YCF54, PCR3, CHLG1, ALAD1, DVR1, LES22, OY1, CHLH1	Zm00001d004568	GRMZM2G008649	118363111	118363707	-	4650	1	60 kDa jasmonate-induced protein
2-217391614	2	217391614	MPMT1, GTR1, GUN4, CHLH1, MPEC1, CF1, GGH1, PRPO1, LLS1, SGRL1	Zm00001d006822	GRMZM2G021567	217284796	217286250	-	-106818	2	Pentatricopeptide repeat-containing protein PNM1 mitochondrial
2-217391614	2	217391614	MPMT1, GTR1, GUN4, CHLH1, MPEC1, CF1, GGH1, PRPO1, LLS1, SGRL1	Zm00001d006823	AC205608.4_FG004	217339262	217343335	-	-52352	1	Peptide transporter PTR2
2-217391614	2	217391614	MPMT1, GTR1, GUN4, CHLH1, MPEC1, CF1, GGH1, PRPO1, LLS1, SGRL1	Zm00001d006825	GRMZM2G043579	217434556	217438784	-	42942	1	Putative methylesterase 11 chloroplastic
2-217391614	2	217391614	MPMT1, GTR1, GUN4, CHLH1, MPEC1, CF1, GGH1, PRPO1, LLS1, SGRL1	Zm00001d006826		217447540	217447878	+	55926	2
2-217391614	2	217391614	MPMT1, GTR1, GUN4, CHLH1, MPEC1, CF1, GGH1, PRPO1, LLS1, SGRL1	Zm00001d006828	GRMZM2G043489	217457356	217462858	-	65742	3	Protein LONGIFOLIA 2
2-221091925	2	221091925	MPMT1, GGH1, PRPO1, OY1, LES22, YCF54, CF1, CHLD1	Zm00001d007062	GRMZM2G153877	221062823	221071242	-	-29102	3	SNARE associated Golgi protein family
2-221091925	2	221091925	MPMT1, GGH1, PRPO1, OY1, LES22, YCF54, CF1, CHLD1	Zm00001d007063	GRMZM2G452930	221072232	221073664	+	-19693	2
2-221091925	2	221091925	MPMT1, GGH1, PRPO1, OY1, LES22, YCF54, CF1, CHLD1	Zm00001d007064		221084621	221090754	+	-7304	1
2-234714061	2	234714061	DVR1, GTR2, ALAD1, PCR1, YCF54, OY1, CHLD1, LES22, GGH1	Zm00001d007553	GRMZM2G008865	234648305	234649496	-	-65756	3	Probable histone H2A variant 3
2-234714061	2	234714061	DVR1, GTR2, ALAD1, PCR1, YCF54, OY1, CHLD1, LES22, GGH1	Zm00001d007554	GRMZM2G008854	234651175	234659175	+	-62886	2	Protein phosphatase 2C family protein
2-234714061	2	234714061	DVR1, GTR2, ALAD1, PCR1, YCF54, OY1, CHLD1, LES22, GGH1	Zm00001d007555		234657097	234659541	-	-56964	1	Pentatricopeptide repeat-containing protein mitochondrial	pentatricopeptide repeat protein153
3-3975038	3	3975038	OY1, CF1, PCR1, GGH1, PRPO1, YCF54, LES22, ALAD1, NYC1L1, GSA1, MPMT1	Zm00001d039423	GRMZM2G431327	3924252	3924809	+	-50786	3	DUF1677 family protein
3-3975038	3	3975038	OY1, CF1, PCR1, GGH1, PRPO1, YCF54, LES22, ALAD1, NYC1L1, GSA1, MPMT1	Zm00001d039424	GRMZM2G133168	3934183	3934776	-	-40855	2		AP2-EREBP-transcription factor 103
3-3975038	3	3975038	OY1, CF1, PCR1, GGH1, PRPO1, YCF54, LES22, ALAD1, NYC1L1, GSA1, MPMT1	Zm00001d039425	GRMZM2G055089	3943651	3949813	+	-31387	1
3-3975038	3	3975038	OY1, CF1, PCR1, GGH1, PRPO1, YCF54, LES22, ALAD1, NYC1L1, GSA1, MPMT1	Zm00001d039426	GRMZM2G055313	3976696	3979365	+	1658	1	Beta-glucuronosyltransferase GlcAT14B
3-3975038	3	3975038	OY1, CF1, PCR1, GGH1, PRPO1, YCF54, LES22, ALAD1, NYC1L1, GSA1, MPMT1	Zm00001d039427	GRMZM2G055334	3979996	3984914	-	4958	2	Protein kinase superfamily protein
3-3975038	3	3975038	OY1, CF1, PCR1, GGH1, PRPO1, YCF54, LES22, ALAD1, NYC1L1, GSA1, MPMT1	Zm00001d039428	GRMZM2G055404	3991577	3992224	-	16539	3	DNA-binding WRKY	VQ motif-transcription factor18
3-3975420	3	3975420	PCR1, GGH1, OY1, CF1, MPMT1, CHLD1, ALAD1, GSA1, YCF54, HCAR1, DVR1	Zm00001d039423	GRMZM2G431327	3924252	3924809	+	-51168	3	DUF1677 family protein
3-3975420	3	3975420	PCR1, GGH1, OY1, CF1, MPMT1, CHLD1, ALAD1, GSA1, YCF54, HCAR1, DVR1	Zm00001d039424	GRMZM2G133168	3934183	3934776	-	-41237	2		AP2-EREBP-transcription factor 103
3-3975420	3	3975420	PCR1, GGH1, OY1, CF1, MPMT1, CHLD1, ALAD1, GSA1, YCF54, HCAR1, DVR1	Zm00001d039425	GRMZM2G055089	3943651	3949813	+	-31769	1
3-3975420	3	3975420	PCR1, GGH1, OY1, CF1, MPMT1, CHLD1, ALAD1, GSA1, YCF54, HCAR1, DVR1	Zm00001d039426	GRMZM2G055313	3976696	3979365	+	1276	1	Beta-glucuronosyltransferase GlcAT14B
3-3975420	3	3975420	PCR1, GGH1, OY1, CF1, MPMT1, CHLD1, ALAD1, GSA1, YCF54, HCAR1, DVR1	Zm00001d039427	GRMZM2G055334	3979996	3984914	-	4576	2	Protein kinase superfamily protein
3-3975420	3	3975420	PCR1, GGH1, OY1, CF1, MPMT1, CHLD1, ALAD1, GSA1, YCF54, HCAR1, DVR1	Zm00001d039428	GRMZM2G055404	3991577	3992224	-	16157	3	DNA-binding WRKY	VQ motif-transcription factor18
3-21599767	3	21599767	YCF54, GGH1, OY1, CF1, ALAD1, PRPO1, LES22, DVR1	Zm00001d039980		21590966	21591298	+	-8801	1
3-59559591	3	59559591	GSA1, ALAD1, CF1, GGH1, YCF54, PRPO1, PRPO4, OY1, CHLG1, LES22	Zm00001d040708	GRMZM2G044598	59518770	59521824	-	-40821	3
3-59559591	3	59559591	GSA1, ALAD1, CF1, GGH1, YCF54, PRPO1, PRPO4, OY1, CHLG1, LES22	Zm00001d040709	AC211218.4_FG002	59527201	59529333	-	-32390	2
3-59559591	3	59559591	GSA1, ALAD1, CF1, GGH1, YCF54, PRPO1, PRPO4, OY1, CHLG1, LES22	Zm00001d040710	GRMZM2G314667	59535876	59536193	-	-23715	1
3-59559591	3	59559591	GSA1, ALAD1, CF1, GGH1, YCF54, PRPO1, PRPO4, OY1, CHLG1, LES22	Zm00001d040711		59632308	59633892	-	72717	1	Protein GFS12
3-59559591	3	59559591	GSA1, ALAD1, CF1, GGH1, YCF54, PRPO1, PRPO4, OY1, CHLG1, LES22	Zm00001d040712	GRMZM2G118641	59635229	59648248	-	75638	2	Protein GFS12
3-59560124	3	59560124	GSA1, ALAD1, CF1, YCF54, CF1L1, PRPO1, GGH1, LES22, OY1, PRPO4, CHLD1	Zm00001d040708	GRMZM2G044598	59518770	59521824	-	-41354	3
3-59560124	3	59560124	GSA1, ALAD1, CF1, YCF54, CF1L1, PRPO1, GGH1, LES22, OY1, PRPO4, CHLD1	Zm00001d040709	AC211218.4_FG002	59527201	59529333	-	-32923	2
3-59560124	3	59560124	GSA1, ALAD1, CF1, YCF54, CF1L1, PRPO1, GGH1, LES22, OY1, PRPO4, CHLD1	Zm00001d040710	GRMZM2G314667	59535876	59536193	-	-24248	1
3-59560124	3	59560124	GSA1, ALAD1, CF1, YCF54, CF1L1, PRPO1, GGH1, LES22, OY1, PRPO4, CHLD1	Zm00001d040711		59632308	59633892	-	72184	1	Protein GFS12
3-59560124	3	59560124	GSA1, ALAD1, CF1, YCF54, CF1L1, PRPO1, GGH1, LES22, OY1, PRPO4, CHLD1	Zm00001d040712	GRMZM2G118641	59635229	59648248	-	75105	2	Protein GFS12
3-59565605	3	59565605	ALAD1, GSA1, CF1, DVR1, CHLG1, YCF54, MPEC1, CHLD1, GGH1, PRPO1, LES22	Zm00001d040708	GRMZM2G044598	59518770	59521824	-	-46835	3
3-59565605	3	59565605	ALAD1, GSA1, CF1, DVR1, CHLG1, YCF54, MPEC1, CHLD1, GGH1, PRPO1, LES22	Zm00001d040709	AC211218.4_FG002	59527201	59529333	-	-38404	2
3-59565605	3	59565605	ALAD1, GSA1, CF1, DVR1, CHLG1, YCF54, MPEC1, CHLD1, GGH1, PRPO1, LES22	Zm00001d040710	GRMZM2G314667	59535876	59536193	-	-29729	1
3-59565605	3	59565605	ALAD1, GSA1, CF1, DVR1, CHLG1, YCF54, MPEC1, CHLD1, GGH1, PRPO1, LES22	Zm00001d040711		59632308	59633892	-	66703	1	Protein GFS12
3-59565605	3	59565605	ALAD1, GSA1, CF1, DVR1, CHLG1, YCF54, MPEC1, CHLD1, GGH1, PRPO1, LES22	Zm00001d040712	GRMZM2G118641	59635229	59648248	-	69624	2	Protein GFS12
3-59608358	3	59608358	GSA1, CF1, ALAD1, YCF54, PRPO1, GGH1, PRPO4, OY1, LES22, CHLG1	Zm00001d040708	GRMZM2G044598	59518770	59521824	-	-89588	3
3-59608358	3	59608358	GSA1, CF1, ALAD1, YCF54, PRPO1, GGH1, PRPO4, OY1, LES22, CHLG1	Zm00001d040709	AC211218.4_FG002	59527201	59529333	-	-81157	2
3-59608358	3	59608358	GSA1, CF1, ALAD1, YCF54, PRPO1, GGH1, PRPO4, OY1, LES22, CHLG1	Zm00001d040710	GRMZM2G314667	59535876	59536193	-	-72482	1
3-59608358	3	59608358	GSA1, CF1, ALAD1, YCF54, PRPO1, GGH1, PRPO4, OY1, LES22, CHLG1	Zm00001d040711		59632308	59633892	-	23950	1	Protein GFS12
3-59608358	3	59608358	GSA1, CF1, ALAD1, YCF54, PRPO1, GGH1, PRPO4, OY1, LES22, CHLG1	Zm00001d040712	GRMZM2G118641	59635229	59648248	-	26871	2	Protein GFS12
3-59654725	3	59654725	GSA1, ALAD1, CF1, GGH1, YCF54, CHLG1, PRPO4, PRPO1, OY1	Zm00001d040710	GRMZM2G314667	59535876	59536193	-	-118849	3
3-59654725	3	59654725	GSA1, ALAD1, CF1, GGH1, YCF54, CHLG1, PRPO4, PRPO1, OY1	Zm00001d040711		59632308	59633892	-	-22417	2	Protein GFS12
3-59654725	3	59654725	GSA1, ALAD1, CF1, GGH1, YCF54, CHLG1, PRPO4, PRPO1, OY1	Zm00001d040712	GRMZM2G118641	59635229	59648248	-	-19496	1	Protein GFS12
3-59654725	3	59654725	GSA1, ALAD1, CF1, GGH1, YCF54, CHLG1, PRPO4, PRPO1, OY1	Zm00001d040715	GRMZM2G144189	59746543	59746863	-	91818	1
3-59694663	3	59694663	PRPO1, CF1, ALAD1, GSA1, GGH1, YCF54, CHLG1, OY1	Zm00001d040711		59632308	59633892	-	-62355	2	Protein GFS12
3-59694663	3	59694663	PRPO1, CF1, ALAD1, GSA1, GGH1, YCF54, CHLG1, OY1	Zm00001d040712	GRMZM2G118641	59635229	59648248	-	-59434	1	Protein GFS12
3-59694663	3	59694663	PRPO1, CF1, ALAD1, GSA1, GGH1, YCF54, CHLG1, OY1	Zm00001d040715	GRMZM2G144189	59746543	59746863	-	51880	1
3-59705808	3	59705808	ALAD1, GSA1, CF1, PRPO1, CHLG1, PRPO4, GGH1, MPEC1, YCF54	Zm00001d040711		59632308	59633892	-	-73500	2	Protein GFS12
3-59705808	3	59705808	ALAD1, GSA1, CF1, PRPO1, CHLG1, PRPO4, GGH1, MPEC1, YCF54	Zm00001d040712	GRMZM2G118641	59635229	59648248	-	-70579	1	Protein GFS12
3-59705808	3	59705808	ALAD1, GSA1, CF1, PRPO1, CHLG1, PRPO4, GGH1, MPEC1, YCF54	Zm00001d040715	GRMZM2G144189	59746543	59746863	-	40735	1
3-59790365	3	59790365	ALAD1, GSA1, CF1, GGH1, MPEC1, OY1, LES22, MPMT1, CF1L1, YCF54, PRPO1	Zm00001d040715	GRMZM2G144189	59746543	59746863	-	-43822	1
3-59790365	3	59790365	ALAD1, GSA1, CF1, GGH1, MPEC1, OY1, LES22, MPMT1, CF1L1, YCF54, PRPO1	Zm00001d040717	GRMZM2G113391	59836378	59845920	+	46013	1	CONTAINS InterPro DOMAIN/s: Craniofacial development protein 1/Bucentaur (InterPro:IPR011421)%3B Has 333 Blast hits to 324 proteins in 149 species: Archae - 0%3B Bacteria - 18%3B Metazoa - 117%3B Fungi - 96%3B Plants - 49%3B Viruses - 0%3B Other Eukaryotes - 53 ( /.../: NCBI BLink).
3-59790365	3	59790365	ALAD1, GSA1, CF1, GGH1, MPEC1, OY1, LES22, MPMT1, CF1L1, YCF54, PRPO1	Zm00001d040720	GRMZM2G113495	59856753	59860252	+	66388	2	Polyketide cyclase/dehydrase and lipid transport superfamily protein
3-59790365	3	59790365	ALAD1, GSA1, CF1, GGH1, MPEC1, OY1, LES22, MPMT1, CF1L1, YCF54, PRPO1	Zm00001d040721	GRMZM2G462140	59860481	59869531	-	70116	3	Dihydrolipoyl dehydrogenase 2 mitochondrial
3-59820940	3	59820940	CF1, GSA1, ALAD1, PRPO1, MPEC1, GGH1, MPMT1, YCF54	Zm00001d040715	GRMZM2G144189	59746543	59746863	-	-74397	1
3-59820940	3	59820940	CF1, GSA1, ALAD1, PRPO1, MPEC1, GGH1, MPMT1, YCF54	Zm00001d040717	GRMZM2G113391	59836378	59845920	+	15438	1	CONTAINS InterPro DOMAIN/s: Craniofacial development protein 1/Bucentaur (InterPro:IPR011421)%3B Has 333 Blast hits to 324 proteins in 149 species: Archae - 0%3B Bacteria - 18%3B Metazoa - 117%3B Fungi - 96%3B Plants - 49%3B Viruses - 0%3B Other Eukaryotes - 53 ( /.../: NCBI BLink).
3-59820940	3	59820940	CF1, GSA1, ALAD1, PRPO1, MPEC1, GGH1, MPMT1, YCF54	Zm00001d040720	GRMZM2G113495	59856753	59860252	+	35813	2	Polyketide cyclase/dehydrase and lipid transport superfamily protein
3-59820940	3	59820940	CF1, GSA1, ALAD1, PRPO1, MPEC1, GGH1, MPMT1, YCF54	Zm00001d040721	GRMZM2G462140	59860481	59869531	-	39541	3	Dihydrolipoyl dehydrogenase 2 mitochondrial
3-132302927	3	132302927	MPEC1, CHLG1, LES22, GTR1, DVR1, GSA1, OY1, CF1, GGH1, GUN4, YCF54, PCR3	Zm00001d041660	GRMZM2G140101	132281342	132282505	-	-21585	1	phytase1	phytase1
3-137092656	3	137092656	GTR1, GUN4, GSA1, ALAD1, CF1, MPEC1, CHLD1, GGH1	Zm00001d041773		137017318	137022601	+	-75338	3	Leucine-rich repeat protein kinase family protein
3-137092656	3	137092656	GTR1, GUN4, GSA1, ALAD1, CF1, MPEC1, CHLD1, GGH1	Zm00001d041774	GRMZM2G082943	137063373	137063753	-	-29283	2	Zea mays ARGOS9	Zea mays ARGOS9
3-137092656	3	137092656	GTR1, GUN4, GSA1, ALAD1, CF1, MPEC1, CHLD1, GGH1	Zm00001d041775	GRMZM2G168510	137091203	137104652	+	-1453	1	2-dehydro-3-deoxyphosphooctonate aldolase 2
3-160371160	3	160371160	PCR3, OY1, CF1, GGH1, GTR2, GSA1, YCF54, CHLD1, MPMT1, ALAD1, GUN4, CHLG1	Zm00001d042309	GRMZM2G119650	160269957	160273101	+	-101203	3	F-box only protein 6
3-160371160	3	160371160	PCR3, OY1, CF1, GGH1, GTR2, GSA1, YCF54, CHLD1, MPMT1, ALAD1, GUN4, CHLG1	Zm00001d042310		160277115	160277872	-	-94045	2	MAK16 protein-related
3-160371160	3	160371160	PCR3, OY1, CF1, GGH1, GTR2, GSA1, YCF54, CHLD1, MPMT1, ALAD1, GUN4, CHLG1	Zm00001d042311		160321469	160324128	-	-49691	1	General transcription factor 2-related zinc finger protein
3-160371160	3	160371160	PCR3, OY1, CF1, GGH1, GTR2, GSA1, YCF54, CHLD1, MPMT1, ALAD1, GUN4, CHLG1	Zm00001d042312	GRMZM2G471529	160473898	160480245	+	102738	1	histidine kinase2	histidine kinase2
3-160371160	3	160371160	PCR3, OY1, CF1, GGH1, GTR2, GSA1, YCF54, CHLD1, MPMT1, ALAD1, GUN4, CHLG1	Zm00001d042313	GRMZM2G171600	160480671	160486892	-	109511	2	Calmodulin-binding transcription activator 4	CAMTA-transcription factor 3
3-163500147	3	163500147	GSA1, GTR2, GGH1, PRPO1, CF1, PCR2, OY1, YCF54, DVR1, PRPO4, CHLG1, ALAD1, MPMT1, NYC1L1, ELM2, FC2, CHLD1	Zm00001d042367	GRMZM2G103812	163389337	163392614	-	-110810	2	Selenium-binding protein 3
3-163500147	3	163500147	GSA1, GTR2, GGH1, PRPO1, CF1, PCR2, OY1, YCF54, DVR1, PRPO4, CHLG1, ALAD1, MPMT1, NYC1L1, ELM2, FC2, CHLD1	Zm00001d042368		163424098	163426506	+	-76049	1
3-163500147	3	163500147	GSA1, GTR2, GGH1, PRPO1, CF1, PCR2, OY1, YCF54, DVR1, PRPO4, CHLG1, ALAD1, MPMT1, NYC1L1, ELM2, FC2, CHLD1	Zm00001d042370	GRMZM2G146697	163507252	163516299	+	7105	1	AP-4 complex subunit epsilon
3-163500147	3	163500147	GSA1, GTR2, GGH1, PRPO1, CF1, PCR2, OY1, YCF54, DVR1, PRPO4, CHLG1, ALAD1, MPMT1, NYC1L1, ELM2, FC2, CHLD1	Zm00001d042371	GRMZM2G080487	163554471	163555702	+	54324	2
3-163500147	3	163500147	GSA1, GTR2, GGH1, PRPO1, CF1, PCR2, OY1, YCF54, DVR1, PRPO4, CHLG1, ALAD1, MPMT1, NYC1L1, ELM2, FC2, CHLD1	Zm00001d042372	GRMZM2G153991	163614550	163617331	+	114403	3	Peptidyl-prolyl cis-trans isomerase
3-176243780	3	176243780	ALAD1, GTR2, PCR3, MPEC1, OY1, CHLD1, GSA1, CF1	Zm00001d042668		176148611	176149055	-	-95169	3	late embryogenesis abundant protein
3-176243780	3	176243780	ALAD1, GTR2, PCR3, MPEC1, OY1, CHLD1, GSA1, CF1	Zm00001d042669	GRMZM2G046846	176152632	176162899	+	-91148	2
3-176243780	3	176243780	ALAD1, GTR2, PCR3, MPEC1, OY1, CHLD1, GSA1, CF1	Zm00001d042670	GRMZM2G167247	176198893	176205609	+	-44887	1	Erythroid differentiation-related factor 1-like protein%3B protein
3-176243780	3	176243780	ALAD1, GTR2, PCR3, MPEC1, OY1, CHLD1, GSA1, CF1	Zm00001d042672	GRMZM2G037229	176262551	176264469	+	18771	1	Probable magnesium transporter NIPA6
3-176243780	3	176243780	ALAD1, GTR2, PCR3, MPEC1, OY1, CHLD1, GSA1, CF1	Zm00001d042673	GRMZM2G339699	176268537	176270171	+	24757	2	Amidophosphoribosyltransferase
3-182060402	3	182060402	GGH1, DVR1, CF1, MPEC1, LLS1, ELM2, CHLG1, PRPO1, GSA1, HCAR1, YCF54, ALAD1	Zm00001d042848	GRMZM2G400390	181947006	181957835	-	-113396	3	Laccase-7
3-182060402	3	182060402	GGH1, DVR1, CF1, MPEC1, LLS1, ELM2, CHLG1, PRPO1, GSA1, HCAR1, YCF54, ALAD1	Zm00001d042849	GRMZM2G005112	182051853	182052850	+	-8549	2		MYB-related-transcription factor 46
3-182060402	3	182060402	GGH1, DVR1, CF1, MPEC1, LLS1, ELM2, CHLG1, PRPO1, GSA1, HCAR1, YCF54, ALAD1	Zm00001d042850	GRMZM2G005000	182057481	182061386	+	-2921	1	RING/FYVE/PHD zinc finger superfamily protein
3-182060402	3	182060402	GGH1, DVR1, CF1, MPEC1, LLS1, ELM2, CHLG1, PRPO1, GSA1, HCAR1, YCF54, ALAD1	Zm00001d042851	GRMZM2G004949	182063972	182069662	-	3570	1	Phosphatidylinositol:ceramide inositolphosphotransferase 1
3-182060402	3	182060402	GGH1, DVR1, CF1, MPEC1, LLS1, ELM2, CHLG1, PRPO1, GSA1, HCAR1, YCF54, ALAD1	Zm00001d042852		182079970	182081122	+	19568	2	Scarecrow-like protein 6
3-182060402	3	182060402	GGH1, DVR1, CF1, MPEC1, LLS1, ELM2, CHLG1, PRPO1, GSA1, HCAR1, YCF54, ALAD1	Zm00001d042853	GRMZM2G181484	182126456	182129087	-	66054	3
3-182062647	3	182062647	PRPO1, CHLG1, GTR1, MPMT1, YCF54, HCAR1, DVR1, GSA1	Zm00001d042848	GRMZM2G400390	181947006	181957835	-	-115641	3	Laccase-7
3-182062647	3	182062647	PRPO1, CHLG1, GTR1, MPMT1, YCF54, HCAR1, DVR1, GSA1	Zm00001d042849	GRMZM2G005112	182051853	182052850	+	-10794	2		MYB-related-transcription factor 46
3-182062647	3	182062647	PRPO1, CHLG1, GTR1, MPMT1, YCF54, HCAR1, DVR1, GSA1	Zm00001d042850	GRMZM2G005000	182057481	182061386	+	-5166	1	RING/FYVE/PHD zinc finger superfamily protein
3-182062647	3	182062647	PRPO1, CHLG1, GTR1, MPMT1, YCF54, HCAR1, DVR1, GSA1	Zm00001d042851	GRMZM2G004949	182063972	182069662	-	1325	1	Phosphatidylinositol:ceramide inositolphosphotransferase 1
3-182062647	3	182062647	PRPO1, CHLG1, GTR1, MPMT1, YCF54, HCAR1, DVR1, GSA1	Zm00001d042852		182079970	182081122	+	17323	2	Scarecrow-like protein 6
3-182062647	3	182062647	PRPO1, CHLG1, GTR1, MPMT1, YCF54, HCAR1, DVR1, GSA1	Zm00001d042853	GRMZM2G181484	182126456	182129087	-	63809	3
3-182062670	3	182062670	PRPO1, CHLG1, YCF54, GTR1, MPMT1, HCAR1, GTS2, DVR1	Zm00001d042848	GRMZM2G400390	181947006	181957835	-	-115664	3	Laccase-7
3-182062670	3	182062670	PRPO1, CHLG1, YCF54, GTR1, MPMT1, HCAR1, GTS2, DVR1	Zm00001d042849	GRMZM2G005112	182051853	182052850	+	-10817	2		MYB-related-transcription factor 46
3-182062670	3	182062670	PRPO1, CHLG1, YCF54, GTR1, MPMT1, HCAR1, GTS2, DVR1	Zm00001d042850	GRMZM2G005000	182057481	182061386	+	-5189	1	RING/FYVE/PHD zinc finger superfamily protein
3-182062670	3	182062670	PRPO1, CHLG1, YCF54, GTR1, MPMT1, HCAR1, GTS2, DVR1	Zm00001d042851	GRMZM2G004949	182063972	182069662	-	1302	1	Phosphatidylinositol:ceramide inositolphosphotransferase 1
3-182062670	3	182062670	PRPO1, CHLG1, YCF54, GTR1, MPMT1, HCAR1, GTS2, DVR1	Zm00001d042852		182079970	182081122	+	17300	2	Scarecrow-like protein 6
3-182062670	3	182062670	PRPO1, CHLG1, YCF54, GTR1, MPMT1, HCAR1, GTS2, DVR1	Zm00001d042853	GRMZM2G181484	182126456	182129087	-	63786	3
3-182062737	3	182062737	PRPO1, YCF54, CHLG1, MPMT1, LLS1L1, GTR1, GTS2, OY1, HCAR1, MPEC1	Zm00001d042848	GRMZM2G400390	181947006	181957835	-	-115731	3	Laccase-7
3-182062737	3	182062737	PRPO1, YCF54, CHLG1, MPMT1, LLS1L1, GTR1, GTS2, OY1, HCAR1, MPEC1	Zm00001d042849	GRMZM2G005112	182051853	182052850	+	-10884	2		MYB-related-transcription factor 46
3-182062737	3	182062737	PRPO1, YCF54, CHLG1, MPMT1, LLS1L1, GTR1, GTS2, OY1, HCAR1, MPEC1	Zm00001d042850	GRMZM2G005000	182057481	182061386	+	-5256	1	RING/FYVE/PHD zinc finger superfamily protein
3-182062737	3	182062737	PRPO1, YCF54, CHLG1, MPMT1, LLS1L1, GTR1, GTS2, OY1, HCAR1, MPEC1	Zm00001d042851	GRMZM2G004949	182063972	182069662	-	1235	1	Phosphatidylinositol:ceramide inositolphosphotransferase 1
3-182062737	3	182062737	PRPO1, YCF54, CHLG1, MPMT1, LLS1L1, GTR1, GTS2, OY1, HCAR1, MPEC1	Zm00001d042852		182079970	182081122	+	17233	2	Scarecrow-like protein 6
3-182062737	3	182062737	PRPO1, YCF54, CHLG1, MPMT1, LLS1L1, GTR1, GTS2, OY1, HCAR1, MPEC1	Zm00001d042853	GRMZM2G181484	182126456	182129087	-	63719	3
3-182062967	3	182062967	PRPO1, YCF54, CHLG1, HCAR1, CF1L1, DVR1, MPMT1, MPEC1	Zm00001d042848	GRMZM2G400390	181947006	181957835	-	-115961	3	Laccase-7
3-182062967	3	182062967	PRPO1, YCF54, CHLG1, HCAR1, CF1L1, DVR1, MPMT1, MPEC1	Zm00001d042849	GRMZM2G005112	182051853	182052850	+	-11114	2		MYB-related-transcription factor 46
3-182062967	3	182062967	PRPO1, YCF54, CHLG1, HCAR1, CF1L1, DVR1, MPMT1, MPEC1	Zm00001d042850	GRMZM2G005000	182057481	182061386	+	-5486	1	RING/FYVE/PHD zinc finger superfamily protein
3-182062967	3	182062967	PRPO1, YCF54, CHLG1, HCAR1, CF1L1, DVR1, MPMT1, MPEC1	Zm00001d042851	GRMZM2G004949	182063972	182069662	-	1005	1	Phosphatidylinositol:ceramide inositolphosphotransferase 1
3-182062967	3	182062967	PRPO1, YCF54, CHLG1, HCAR1, CF1L1, DVR1, MPMT1, MPEC1	Zm00001d042852		182079970	182081122	+	17003	2	Scarecrow-like protein 6
3-182062967	3	182062967	PRPO1, YCF54, CHLG1, HCAR1, CF1L1, DVR1, MPMT1, MPEC1	Zm00001d042853	GRMZM2G181484	182126456	182129087	-	63489	3
3-182063010	3	182063010	PRPO1, HCAR1, CHLG1, YCF54, MPMT1, GTR1, DVR1, GTS2, MPEC1, CF1, PCR3, GSA1	Zm00001d042848	GRMZM2G400390	181947006	181957835	-	-116004	3	Laccase-7
3-182063010	3	182063010	PRPO1, HCAR1, CHLG1, YCF54, MPMT1, GTR1, DVR1, GTS2, MPEC1, CF1, PCR3, GSA1	Zm00001d042849	GRMZM2G005112	182051853	182052850	+	-11157	2		MYB-related-transcription factor 46
3-182063010	3	182063010	PRPO1, HCAR1, CHLG1, YCF54, MPMT1, GTR1, DVR1, GTS2, MPEC1, CF1, PCR3, GSA1	Zm00001d042850	GRMZM2G005000	182057481	182061386	+	-5529	1	RING/FYVE/PHD zinc finger superfamily protein
3-182063010	3	182063010	PRPO1, HCAR1, CHLG1, YCF54, MPMT1, GTR1, DVR1, GTS2, MPEC1, CF1, PCR3, GSA1	Zm00001d042851	GRMZM2G004949	182063972	182069662	-	962	1	Phosphatidylinositol:ceramide inositolphosphotransferase 1
3-182063010	3	182063010	PRPO1, HCAR1, CHLG1, YCF54, MPMT1, GTR1, DVR1, GTS2, MPEC1, CF1, PCR3, GSA1	Zm00001d042852		182079970	182081122	+	16960	2	Scarecrow-like protein 6
3-182063010	3	182063010	PRPO1, HCAR1, CHLG1, YCF54, MPMT1, GTR1, DVR1, GTS2, MPEC1, CF1, PCR3, GSA1	Zm00001d042853	GRMZM2G181484	182126456	182129087	-	63446	3
3-207879418	3	207879418	PRPO1, CF1, CHLG1, YCF54, DVR1, GGH1, FC2, PCR3	Zm00001d043700	GRMZM2G111611	207764911	207770969	-	-114507	3	Vesicle transport v-SNARE 12
3-207879418	3	207879418	PRPO1, CF1, CHLG1, YCF54, DVR1, GGH1, FC2, PCR3	Zm00001d043701	GRMZM2G091540	207872999	207876887	+	-6419	2	IAA-amino acid hydrolase ILR1-like 4
3-207879418	3	207879418	PRPO1, CF1, CHLG1, YCF54, DVR1, GGH1, FC2, PCR3	Zm00001d043702	AC194298.3_FG005	207877586	207877774	-	-1832	1	Arabinogalactan peptide 3
3-207879418	3	207879418	PRPO1, CF1, CHLG1, YCF54, DVR1, GGH1, FC2, PCR3	Zm00001d043703	GRMZM2G091494	207880185	207886233	+	767	1	Anoctamin-like protein	starch branching enzyme IIb interacting protein2
3-207879418	3	207879418	PRPO1, CF1, CHLG1, YCF54, DVR1, GGH1, FC2, PCR3	Zm00001d043704	GRMZM2G392345	207885776	207886066	-	6358	2
3-207879418	3	207879418	PRPO1, CF1, CHLG1, YCF54, DVR1, GGH1, FC2, PCR3	Zm00001d043705	GRMZM2G159948	207917857	207926660	+	38439	3	RNA polymerase II transcriptional coactivator KELP	p15 (PC4 Sub1)-transcription factor 1
3-207879456	3	207879456	YCF54, CF1, PRPO1, CHLG1, GGH1, OY1, DVR1, ALAD1, FC2	Zm00001d043700	GRMZM2G111611	207764911	207770969	-	-114545	3	Vesicle transport v-SNARE 12
3-207879456	3	207879456	YCF54, CF1, PRPO1, CHLG1, GGH1, OY1, DVR1, ALAD1, FC2	Zm00001d043701	GRMZM2G091540	207872999	207876887	+	-6457	2	IAA-amino acid hydrolase ILR1-like 4
3-207879456	3	207879456	YCF54, CF1, PRPO1, CHLG1, GGH1, OY1, DVR1, ALAD1, FC2	Zm00001d043702	AC194298.3_FG005	207877586	207877774	-	-1870	1	Arabinogalactan peptide 3
3-207879456	3	207879456	YCF54, CF1, PRPO1, CHLG1, GGH1, OY1, DVR1, ALAD1, FC2	Zm00001d043703	GRMZM2G091494	207880185	207886233	+	729	1	Anoctamin-like protein	starch branching enzyme IIb interacting protein2
3-207879456	3	207879456	YCF54, CF1, PRPO1, CHLG1, GGH1, OY1, DVR1, ALAD1, FC2	Zm00001d043704	GRMZM2G392345	207885776	207886066	-	6320	2
3-207879456	3	207879456	YCF54, CF1, PRPO1, CHLG1, GGH1, OY1, DVR1, ALAD1, FC2	Zm00001d043705	GRMZM2G159948	207917857	207926660	+	38401	3	RNA polymerase II transcriptional coactivator KELP	p15 (PC4 Sub1)-transcription factor 1
3-207879485	3	207879485	PRPO1, CHLG1, YCF54, CF1, GGH1, DVR1, OY1, ALAD1, CHLD1, FC2, GSA1, MPEC1	Zm00001d043700	GRMZM2G111611	207764911	207770969	-	-114574	3	Vesicle transport v-SNARE 12
3-207879485	3	207879485	PRPO1, CHLG1, YCF54, CF1, GGH1, DVR1, OY1, ALAD1, CHLD1, FC2, GSA1, MPEC1	Zm00001d043701	GRMZM2G091540	207872999	207876887	+	-6486	2	IAA-amino acid hydrolase ILR1-like 4
3-207879485	3	207879485	PRPO1, CHLG1, YCF54, CF1, GGH1, DVR1, OY1, ALAD1, CHLD1, FC2, GSA1, MPEC1	Zm00001d043702	AC194298.3_FG005	207877586	207877774	-	-1899	1	Arabinogalactan peptide 3
3-207879485	3	207879485	PRPO1, CHLG1, YCF54, CF1, GGH1, DVR1, OY1, ALAD1, CHLD1, FC2, GSA1, MPEC1	Zm00001d043703	GRMZM2G091494	207880185	207886233	+	700	1	Anoctamin-like protein	starch branching enzyme IIb interacting protein2
3-207879485	3	207879485	PRPO1, CHLG1, YCF54, CF1, GGH1, DVR1, OY1, ALAD1, CHLD1, FC2, GSA1, MPEC1	Zm00001d043704	GRMZM2G392345	207885776	207886066	-	6291	2
3-207879485	3	207879485	PRPO1, CHLG1, YCF54, CF1, GGH1, DVR1, OY1, ALAD1, CHLD1, FC2, GSA1, MPEC1	Zm00001d043705	GRMZM2G159948	207917857	207926660	+	38372	3	RNA polymerase II transcriptional coactivator KELP	p15 (PC4 Sub1)-transcription factor 1
3-207879667	3	207879667	PRPO1, CF1, CHLG1, YCF54, DVR1, GGH1, FC2, PCR3	Zm00001d043700	GRMZM2G111611	207764911	207770969	-	-114756	3	Vesicle transport v-SNARE 12
3-207879667	3	207879667	PRPO1, CF1, CHLG1, YCF54, DVR1, GGH1, FC2, PCR3	Zm00001d043701	GRMZM2G091540	207872999	207876887	+	-6668	2	IAA-amino acid hydrolase ILR1-like 4
3-207879667	3	207879667	PRPO1, CF1, CHLG1, YCF54, DVR1, GGH1, FC2, PCR3	Zm00001d043702	AC194298.3_FG005	207877586	207877774	-	-2081	1	Arabinogalactan peptide 3
3-207879667	3	207879667	PRPO1, CF1, CHLG1, YCF54, DVR1, GGH1, FC2, PCR3	Zm00001d043703	GRMZM2G091494	207880185	207886233	+	518	1	Anoctamin-like protein	starch branching enzyme IIb interacting protein2
3-207879667	3	207879667	PRPO1, CF1, CHLG1, YCF54, DVR1, GGH1, FC2, PCR3	Zm00001d043704	GRMZM2G392345	207885776	207886066	-	6109	2
3-207879667	3	207879667	PRPO1, CF1, CHLG1, YCF54, DVR1, GGH1, FC2, PCR3	Zm00001d043705	GRMZM2G159948	207917857	207926660	+	38190	3	RNA polymerase II transcriptional coactivator KELP	p15 (PC4 Sub1)-transcription factor 1
3-207898741	3	207898741	GSA1, CF1, YCF54, MPEC1, PRPO1, RCCR1, OY1, ALAD1, GGH1, CHLD1	Zm00001d043702	AC194298.3_FG005	207877586	207877774	-	-21155	3	Arabinogalactan peptide 3
3-207898741	3	207898741	GSA1, CF1, YCF54, MPEC1, PRPO1, RCCR1, OY1, ALAD1, GGH1, CHLD1	Zm00001d043703	GRMZM2G091494	207880185	207886233	+	-18556	2	Anoctamin-like protein	starch branching enzyme IIb interacting protein2
3-207898741	3	207898741	GSA1, CF1, YCF54, MPEC1, PRPO1, RCCR1, OY1, ALAD1, GGH1, CHLD1	Zm00001d043704	GRMZM2G392345	207885776	207886066	-	-12965	1
3-207898741	3	207898741	GSA1, CF1, YCF54, MPEC1, PRPO1, RCCR1, OY1, ALAD1, GGH1, CHLD1	Zm00001d043705	GRMZM2G159948	207917857	207926660	+	19116	1	RNA polymerase II transcriptional coactivator KELP	p15 (PC4 Sub1)-transcription factor 1
3-207898741	3	207898741	GSA1, CF1, YCF54, MPEC1, PRPO1, RCCR1, OY1, ALAD1, GGH1, CHLD1	Zm00001d043706	GRMZM2G159937	207941097	207942500	-	42356	2	DNA binding protein	bHLH-transcription factor 57
3-207898741	3	207898741	GSA1, CF1, YCF54, MPEC1, PRPO1, RCCR1, OY1, ALAD1, GGH1, CHLD1	Zm00001d043707	GRMZM2G159924	207957925	207962301	+	59184	3	Protein PLASTID TRANSCRIPTIONALLY ACTIVE 7	plastid transcriptionally active7
3-215576699	3	215576699	GTR2, MPMT1, OY1, DVR1, YCF54, GUN4, GSA1, CF1, GTR1	Zm00001d043980		215519401	215521048	-	-57298	3	NB-ARC domain containing protein expressed
3-215576699	3	215576699	GTR2, MPMT1, OY1, DVR1, YCF54, GUN4, GSA1, CF1, GTR1	Zm00001d043981	GRMZM2G173989	215530039	215537594	-	-46660	2	Exosome complex exonuclease RRP40
3-215576699	3	215576699	GTR2, MPMT1, OY1, DVR1, YCF54, GUN4, GSA1, CF1, GTR1	Zm00001d043982		215543799	215550433	+	-32900	1
3-215576699	3	215576699	GTR2, MPMT1, OY1, DVR1, YCF54, GUN4, GSA1, CF1, GTR1	Zm00001d043984	GRMZM2G159498	215620670	215622897	-	43971	1	Integral membrane protein-like
3-215576699	3	215576699	GTR2, MPMT1, OY1, DVR1, YCF54, GUN4, GSA1, CF1, GTR1	Zm00001d043985	GRMZM2G152774	215637632	215638234	+	60933	2	3-5 exonuclease/ nucleic acid binding protein
3-215576699	3	215576699	GTR2, MPMT1, OY1, DVR1, YCF54, GUN4, GSA1, CF1, GTR1	Zm00001d043986	GRMZM2G152686	215646672	215656976	+	69973	3	Pyruvate kinase
3-222749999	3	222749999	MPEC1, ALAD1, ELM2, CHLD1, MPMT1, GUN4, GSA1, DVR1, GTR1, CF1, OY1, PRPO4, PCR3, LES22, CHLG1, GTR2, GGH1	Zm00001d044235	GRMZM2G125571	222721378	222722379	+	-28621	1
3-222749999	3	222749999	MPEC1, ALAD1, ELM2, CHLD1, MPMT1, GUN4, GSA1, DVR1, GTR1, CF1, OY1, PRPO4, PCR3, LES22, CHLG1, GTR2, GGH1	Zm00001d044237	GRMZM2G342693	222758012	222758257	+	8013	1	Protein transport protein Sec61 subunit beta
3-222749999	3	222749999	MPEC1, ALAD1, ELM2, CHLD1, MPMT1, GUN4, GSA1, DVR1, GTR1, CF1, OY1, PRPO4, PCR3, LES22, CHLG1, GTR2, GGH1	Zm00001d044239	GRMZM2G342711	222762009	222770043	+	12010	2	RING/U-box superfamily protein
3-222749999	3	222749999	MPEC1, ALAD1, ELM2, CHLD1, MPMT1, GUN4, GSA1, DVR1, GTR1, CF1, OY1, PRPO4, PCR3, LES22, CHLG1, GTR2, GGH1	Zm00001d044240	GRMZM2G040905	222774996	222783406	+	24997	3
3-224221229	3	224221229	MPMT1, CF1, YCF54, OY1, CF1L1, GGH1, ELM2, PCR3	Zm00001d044284	GRMZM2G117685	224160328	224173329	+	-60901	3	Chromatin modification-related protein EAF1 B
3-224221229	3	224221229	MPMT1, CF1, YCF54, OY1, CF1L1, GGH1, ELM2, PCR3	Zm00001d044285	GRMZM2G116584	224212852	224216726	+	-8377	2	calcineurin B-like10	calcineurin B-like10
3-224221229	3	224221229	MPMT1, CF1, YCF54, OY1, CF1L1, GGH1, ELM2, PCR3	Zm00001d044286		224220311	224224393	-	-918	1
3-224221229	3	224221229	MPMT1, CF1, YCF54, OY1, CF1L1, GGH1, ELM2, PCR3	Zm00001d044287	GRMZM2G116135	224227926	224230670	-	6697	1	Ribosomal protein L19
4-16327630	4	16327630	CHLD1, CF1, GGH1, OY1, PRPO1, GSA1, PCR3, GTR2, ALAD1, YCF54	Zm00001d049109		16375398	16376811	+	47768	1	Cysteine protease
4-16327630	4	16327630	CHLD1, CF1, GGH1, OY1, PRPO1, GSA1, PCR3, GTR2, ALAD1, YCF54	Zm00001d049110	GRMZM2G312061	16395425	16395890	-	67795	2	Cysteine proteinase inhibitor 5
4-16327630	4	16327630	CHLD1, CF1, GGH1, OY1, PRPO1, GSA1, PCR3, GTR2, ALAD1, YCF54	Zm00001d049111		16423175	16423699	-	95545	3	Cysteine proteinase inhibitor 5	cystatin9
4-25531769	4	25531769	GGH1, CHLD1, GUN4, LES22, GTR1, YCF54, OY1, ALAD1	Zm00001d049303	GRMZM2G023152	25435249	25437483	-	-96520	3	O-methyltransferase ZRP4
4-25531769	4	25531769	GGH1, CHLD1, GUN4, LES22, GTR1, YCF54, OY1, ALAD1	Zm00001d049304	GRMZM2G075524	25483609	25483908	+	-48160	2
4-25531769	4	25531769	GGH1, CHLD1, GUN4, LES22, GTR1, YCF54, OY1, ALAD1	Zm00001d049305	GRMZM2G154312	25528212	25532510	-	-3557	1	HSP20-like chaperones superfamily protein
4-25531769	4	25531769	GGH1, CHLD1, GUN4, LES22, GTR1, YCF54, OY1, ALAD1	Zm00001d049306		25549795	25550175	-	18026	1	Zinc transporter 7
4-25623139	4	25623139	GUN4, GTR1, MPEC1, SGRL1, CHLD1, MPMT1, ELM2, GGH1, CF1	Zm00001d049305	GRMZM2G154312	25528212	25532510	-	-94927	2	HSP20-like chaperones superfamily protein
4-25623139	4	25623139	GUN4, GTR1, MPEC1, SGRL1, CHLD1, MPMT1, ELM2, GGH1, CF1	Zm00001d049306		25549795	25550175	-	-73344	1	Zinc transporter 7
4-25623139	4	25623139	GUN4, GTR1, MPEC1, SGRL1, CHLD1, MPMT1, ELM2, GGH1, CF1	Zm00001d049308	GRMZM2G105627	25700883	25701458	+	77744	1
4-26307833	4	26307833	SGRL1, MPEC1, MPMT1, ALAD1, GTR1, PHAO1, CHLD1, CHAO2, PCR3, GGH1, ELM2	Zm00001d049321	GRMZM2G101472	26185706	26186787	+	-122127	1
4-26307833	4	26307833	SGRL1, MPEC1, MPMT1, ALAD1, GTR1, PHAO1, CHLD1, CHAO2, PCR3, GGH1, ELM2	Zm00001d049324	GRMZM2G080387	26332755	26337307	+	24922	1	Nucleobase-ascorbate transporter 2	nucleobase:cation symporter12
4-26307833	4	26307833	SGRL1, MPEC1, MPMT1, ALAD1, GTR1, PHAO1, CHLD1, CHAO2, PCR3, GGH1, ELM2	Zm00001d049325	GRMZM2G073916	26393726	26401360	+	85893	2	Iron-sulfur assembly protein IscA-like 2 mitochondrial
4-26688534	4	26688534	PCR3, ALAD1, CHLD1, OY1, MPMT1, DVR1, PCR2, CHLG1, HCAR1, GUN4, GGH1, ELM2, CF1, YCF54	Zm00001d049330	GRMZM2G174449	26654487	26655827	-	-34047	1
4-26688534	4	26688534	PCR3, ALAD1, CHLD1, OY1, MPMT1, DVR1, PCR2, CHLG1, HCAR1, GUN4, GGH1, ELM2, CF1, YCF54	Zm00001d049331		26801126	26803307	-	112592	1	Nudix hydrolase 15 mitochondrial
4-26775200	4	26775200	ALAD1, PCR3, OY1, GGH1, MPMT1, CHLD1, CHLH1, YCF54, LES22, PCR2	Zm00001d049330	GRMZM2G174449	26654487	26655827	-	-120713	1
4-26775200	4	26775200	ALAD1, PCR3, OY1, GGH1, MPMT1, CHLD1, CHLH1, YCF54, LES22, PCR2	Zm00001d049331		26801126	26803307	-	25926	1	Nudix hydrolase 15 mitochondrial
4-26775200	4	26775200	ALAD1, PCR3, OY1, GGH1, MPMT1, CHLD1, CHLH1, YCF54, LES22, PCR2	Zm00001d049332	GRMZM5G809417	26837607	26838042	-	62407	2	Nudix hydrolase 15 mitochondrial
4-37846824	4	37846824	GUN4, GSA1, OY1, DVR1, PRPO1, CF1, CHLG1, MPEC1	Zm00001d049618	GRMZM2G179984	37783072	37783506	+	-63752	2
4-37846824	4	37846824	GUN4, GSA1, OY1, DVR1, PRPO1, CF1, CHLG1, MPEC1	Zm00001d049619	GRMZM2G179976	37784246	37786605	+	-62578	1	60S acidic ribosomal protein P0-2
4-37846824	4	37846824	GUN4, GSA1, OY1, DVR1, PRPO1, CF1, CHLG1, MPEC1	Zm00001d049620		37855696	37856175	-	8872	1
4-37846824	4	37846824	GUN4, GSA1, OY1, DVR1, PRPO1, CF1, CHLG1, MPEC1	Zm00001d049621	GRMZM2G111247	37864782	37871773	+	17958	2	leunig-related7	leunig-related7
4-37846824	4	37846824	GUN4, GSA1, OY1, DVR1, PRPO1, CF1, CHLG1, MPEC1	Zm00001d049622	GRMZM2G407913	37920688	37922696	+	73864	3	Protein ROOT HAIR DEFECTIVE 3 homolog 2
4-38878286	4	38878286	ALAD1, YCF54, CF1, OY1, CHLG1, CHLD1, LES22, MPEC1	Zm00001d049653		38843161	38843625	+	-35125	3
4-38878286	4	38878286	ALAD1, YCF54, CF1, OY1, CHLG1, CHLD1, LES22, MPEC1	Zm00001d049654	AC204605.3_FG008	38849981	38851873	-	-28305	2
4-38878286	4	38878286	ALAD1, YCF54, CF1, OY1, CHLG1, CHLD1, LES22, MPEC1	Zm00001d049655		38851904	38853029	+	-26382	1
4-38878286	4	38878286	ALAD1, YCF54, CF1, OY1, CHLG1, CHLD1, LES22, MPEC1	Zm00001d049656	GRMZM2G064133	38886286	38888978	+	8000	1	Eukaryotic translation initiation factor 3 subunit G
4-38878286	4	38878286	ALAD1, YCF54, CF1, OY1, CHLG1, CHLD1, LES22, MPEC1	Zm00001d049657	GRMZM2G363540	38891516	38892238	-	13230	2	Glutathione S-transferase GST 26%253B Glutathione S-transferase GSTU6	glutathione transferase26
4-38878286	4	38878286	ALAD1, YCF54, CF1, OY1, CHLG1, CHLD1, LES22, MPEC1	Zm00001d049659	GRMZM2G420812	38969055	38969360	-	90769	3	SAUR31-auxin-responsive SAUR family member	small auxin up RNA37
4-40059334	4	40059334	GSA1, CF1, MPMT1, CHLG1, PRPO1, YCF54, CHLD1, OY1, MPEC1	Zm00001d049684	GRMZM2G162020	39985574	39987836	-	-73760	3	IQ-domain 18	IQ-domain 13
4-40059334	4	40059334	GSA1, CF1, MPMT1, CHLG1, PRPO1, YCF54, CHLD1, OY1, MPEC1	Zm00001d049685	GRMZM2G162079	39990205	39995350	+	-69129	2	Major facilitator superfamily protein
4-40059334	4	40059334	GSA1, CF1, MPMT1, CHLG1, PRPO1, YCF54, CHLD1, OY1, MPEC1	Zm00001d049686		40041861	40043916	-	-17473	1	AAA-type ATPase family protein
4-56053352	4	56053352	DVR1, GSA1, RCCR1, CHLD1, ALAD1, CF1, MPMT1, PCR3	Zm00001d049961	GRMZM2G473869	56105412	56111057	-	52060	1
4-56053352	4	56053352	DVR1, GSA1, RCCR1, CHLD1, ALAD1, CF1, MPMT1, PCR3	Zm00001d049964		56143059	56144558	-	89707	2	SIN-like family protein
4-74685180	4	74685180	OY1, YCF54, CF1, GSA1, ALAD1, LES22, PCR3, GUN4	Zm00001d050224	GRMZM2G174732	74614191	74625017	+	-70989	2	4-coumarate--CoA ligase 1
4-74685180	4	74685180	OY1, YCF54, CF1, GSA1, ALAD1, LES22, PCR3, GUN4	Zm00001d050225	GRMZM2G448456	74666636	74669902	+	-18544	1	Thioredoxin domain-containing protein 9 homolog
4-74685180	4	74685180	OY1, YCF54, CF1, GSA1, ALAD1, LES22, PCR3, GUN4	Zm00001d050227	GRMZM2G119696	74759042	74763247	-	73862	1	Protein SUPPRESSOR OF MAX2 1
4-74685180	4	74685180	OY1, YCF54, CF1, GSA1, ALAD1, LES22, PCR3, GUN4	Zm00001d050228	GRMZM2G119717	74764506	74765819	+	79326	2	Putative leucine-rich repeat receptor-like protein kinase family protein
4-79337266	4	79337266	GSA1, CF1, PRPO4, MPMT1, MPEC1, ALAD1, CHLG1, CHLD1	Zm00001d050295		79407612	79412327	-	70346	1
4-79337266	4	79337266	GSA1, CF1, PRPO4, MPMT1, MPEC1, ALAD1, CHLG1, CHLD1	Zm00001d050296		79412293	79413137	+	75027	2	U-box domain-containing protein 37
4-82270525	4	82270525	MPMT1, HCAR1, MPEC1, GSA1, GTR1, CHLD1, CHLG1, PRPO2, CF1	Zm00001d050339	GRMZM2G013214	82300133	82306079	+	29608	1	Betaine aldehyde dehydrogenase 2 mitochondrial	aldehyde dehydrogenase11
4-82270525	4	82270525	MPMT1, HCAR1, MPEC1, GSA1, GTR1, CHLD1, CHLG1, PRPO2, CF1	Zm00001d050340	GRMZM2G445478	82307002	82310302	+	36477	2
4-138832939	4	138832939	LES28, GGH1, YCF54, GTR2, OY1, GUN4, CF1, GSA1, CHLD1	Zm00001d051049		138717032	138717777	-	-115907	2	AGC (cAMP-dependent cGMP-dependent and protein kinase C) kinase family protein
4-138832939	4	138832939	LES28, GGH1, YCF54, GTR2, OY1, GUN4, CF1, GSA1, CHLD1	Zm00001d051050	GRMZM2G038028	138717970	138721215	+	-114969	1	Putative eukaryotic translation initiation factor 3E subunit family protein
4-138832939	4	138832939	LES28, GGH1, YCF54, GTR2, OY1, GUN4, CF1, GSA1, CHLD1	Zm00001d051052	GRMZM2G107896	138842282	138850449	-	9343	1	Splicing factor%252C arginine/serine-rich 7
4-141617420	4	141617420	CHLG1, CHLD1, CF1, MPEC1, MPMT1, ELM2, GTR1, GSA1	Zm00001d051086		141571153	141571479	+	-46267	2
4-141617420	4	141617420	CHLG1, CHLD1, CF1, MPEC1, MPMT1, ELM2, GTR1, GSA1	Zm00001d051088	GRMZM2G109830	141616659	141619654	+	-761	1	Putative leucine-rich repeat receptor-like protein kinase family protein
4-141617420	4	141617420	CHLG1, CHLD1, CF1, MPEC1, MPMT1, ELM2, GTR1, GSA1	Zm00001d051089		141670486	141672629	+	53066	1	Protein kinase domain containing protein
4-141617420	4	141617420	CHLG1, CHLD1, CF1, MPEC1, MPMT1, ELM2, GTR1, GSA1	Zm00001d051090		141737204	141738781	+	119784	2	16S rRNA processing protein RimM family
4-151132321	4	151132321	LES22, OY1, PRPO4, GUN4, YCF54, GGH1, CF1, GTR2	Zm00001d051261	GRMZM2G519736	151013320	151016985	-	-119001	3	Putative ribosomal protein S4 (RPS4A) family protein
4-151132321	4	151132321	LES22, OY1, PRPO4, GUN4, YCF54, GGH1, CF1, GTR2	Zm00001d051262	GRMZM2G134752	151028968	151030729	-	-103353	2	LIM domain-containing protein PLIM2b	LIM-transcription factor 8
4-151132321	4	151132321	LES22, OY1, PRPO4, GUN4, YCF54, GGH1, CF1, GTR2	Zm00001d051264	GRMZM2G072589	151089764	151090957	-	-42557	1	Xyloglucan 6-xylosyltransferase 2
4-151132321	4	151132321	LES22, OY1, PRPO4, GUN4, YCF54, GGH1, CF1, GTR2	Zm00001d051265		151150937	151154386	-	18616	1
4-151132321	4	151132321	LES22, OY1, PRPO4, GUN4, YCF54, GGH1, CF1, GTR2	Zm00001d051267	GRMZM2G496770	151178362	151181128	+	46041	2	myb domain protein 19	MYB-transcription factor 166
4-155161973	4	155161973	GSA1, CF1, ALAD1, OY1, CHLD1, PRPO1, YCF54, GUN4, DVR1, MPMT1, LES22, GGH1	Zm00001d051336	GRMZM2G037204	155037243	155041178	+	-124730	1	Ras-related protein RABD2c
4-155161973	4	155161973	GSA1, CF1, ALAD1, OY1, CHLD1, PRPO1, YCF54, GUN4, DVR1, MPMT1, LES22, GGH1	Zm00001d051337	GRMZM2G145226	155162552	155169092	+	579	1	Ubiquitin carboxyl-terminal hydrolase 3
4-155161973	4	155161973	GSA1, CF1, ALAD1, OY1, CHLD1, PRPO1, YCF54, GUN4, DVR1, MPMT1, LES22, GGH1	Zm00001d051338	GRMZM2G145221	155169035	155171080	-	7062	2
4-155161973	4	155161973	GSA1, CF1, ALAD1, OY1, CHLD1, PRPO1, YCF54, GUN4, DVR1, MPMT1, LES22, GGH1	Zm00001d051339	GRMZM2G144638	155195395	155198782	+	33422	3
4-185183011	4	185183011	PRPO1, LES22, CF1, MPMT1, GSA1, OY1, ALAD1, CHLG1, PCR3, YCF54, PCR1	Zm00001d052260	GRMZM2G166940	185139277	185141193	-	-43734	2	Probable galacturonosyltransferase 9
4-185183011	4	185183011	PRPO1, LES22, CF1, MPMT1, GSA1, OY1, ALAD1, CHLG1, PCR3, YCF54, PCR1	Zm00001d052261	GRMZM2G082184	185174497	185177596	-	-8514	1	Aquaporin NIP1-2
4-185183011	4	185183011	PRPO1, LES22, CF1, MPMT1, GSA1, OY1, ALAD1, CHLG1, PCR3, YCF54, PCR1	Zm00001d052262		185219020	185227410	-	36009	1	Fumarylacetoacetate (FAA) hydrolase family
4-185183011	4	185183011	PRPO1, LES22, CF1, MPMT1, GSA1, OY1, ALAD1, CHLG1, PCR3, YCF54, PCR1	Zm00001d052263		185228834	185234452	+	45823	2	Starch synthase 2 chloroplastic/amyloplastic
4-185183011	4	185183011	PRPO1, LES22, CF1, MPMT1, GSA1, OY1, ALAD1, CHLG1, PCR3, YCF54, PCR1	Zm00001d052264		185237792	185239505	-	54781	3
4-186835356	4	186835356	OY1, YCF54, GTR2, ALAD1, LES22, DVR1, CF1, PCR3	Zm00001d052311		186764931	186766853	+	-70425	3	Reverse transcriptase
4-186835356	4	186835356	OY1, YCF54, GTR2, ALAD1, LES22, DVR1, CF1, PCR3	Zm00001d052312	GRMZM2G111720	186768430	186772162	-	-66926	2	Sec1/munc18-like (SM) proteins superfamily
4-186835356	4	186835356	OY1, YCF54, GTR2, ALAD1, LES22, DVR1, CF1, PCR3	Zm00001d052314	GRMZM2G111818	186822052	186828926	-	-13304	1	Ubiquitin-activating enzyme E1 2
4-188125084	4	188125084	PCR3, GGH1, YCF54, CF1, GTR1, PRPO1, GTR2, OY1	Zm00001d052355	GRMZM2G461648	188043994	188045262	-	-81090	3	Putative WRKY DNA-binding domain superfamily protein	WRKY-transcription factor 77
4-188125084	4	188125084	PCR3, GGH1, YCF54, CF1, GTR1, PRPO1, GTR2, OY1	Zm00001d052357	GRMZM2G063216	188104225	188107989	-	-20859	2	Probable WRKY transcription factor 30	WRKY-transcription factor 16
4-188125084	4	188125084	PCR3, GGH1, YCF54, CF1, GTR1, PRPO1, GTR2, OY1	Zm00001d052358	GRMZM2G451035	188123494	188124602	-	-1590	1	Putative WRKY DNA-binding domain superfamily protein	WRKY-transcription factor 76
4-188125084	4	188125084	PCR3, GGH1, YCF54, CF1, GTR1, PRPO1, GTR2, OY1	Zm00001d052359		188234871	188238659	+	109787	1
4-188635738	4	188635738	PCR3, GSA1, PCR1, CHAO2, YCF54, CF1, GTR1, OY1, MPEC1, GTR2, GUN4	Zm00001d052377	GRMZM2G020864	188547876	188549444	-	-87862	3	Pentatricopeptide repeat protein PPR868-14 isoform 1%253B Pentatricopeptide repeat protein PPR868-14 isoform 2%253B Pentatricopeptide repeat protein PPR868-14 isoform 3
4-188635738	4	188635738	PCR3, GSA1, PCR1, CHAO2, YCF54, CF1, GTR1, OY1, MPEC1, GTR2, GUN4	Zm00001d052378	GRMZM2G103281	188624228	188629005	-	-11510	2	Ethanolamine-phosphate cytidylyltransferase
4-188635738	4	188635738	PCR3, GSA1, PCR1, CHAO2, YCF54, CF1, GTR1, OY1, MPEC1, GTR2, GUN4	Zm00001d052379		188629163	188633869	-	-6575	1	Vacuolar protein sorting-associated protein 32 homolog 1
4-188635738	4	188635738	PCR3, GSA1, PCR1, CHAO2, YCF54, CF1, GTR1, OY1, MPEC1, GTR2, GUN4	Zm00001d052380	GRMZM2G131516	188747594	188751193	+	111856	1	scarecrow1	scarecrow1
4-199024401	4	199024401	PRPO4, OY1, YCF54, CHLG1, SGRL1, PRPO1, GSA1, LES22	Zm00001d052725	GRMZM2G149150	199034864	199038928	+	10463	1	Putative bZIP transcription factor superfamily protein	bZIP-transcription factor 43
4-199024401	4	199024401	PRPO4, OY1, YCF54, CHLG1, SGRL1, PRPO1, GSA1, LES22	Zm00001d052726	GRMZM2G451792	199113827	199127980	+	89426	2	ABC transporter G family member 34
4-199024401	4	199024401	PRPO4, OY1, YCF54, CHLG1, SGRL1, PRPO1, GSA1, LES22	Zm00001d052727		199132015	199137288	+	107614	3	C2 and GRAM domain-containing protein
4-202797923	4	202797923	PRPO1, MPMT1, GSA1, ALAD1, OY1, GUN4, MPEC1, DVR1	Zm00001d052858		202702777	202703289	-	-95146	3
4-202797923	4	202797923	PRPO1, MPMT1, GSA1, ALAD1, OY1, GUN4, MPEC1, DVR1	Zm00001d052859	GRMZM2G083411	202734381	202764655	-	-63542	2	Protein ENHANCED DOWNY MILDEW 2
4-202797923	4	202797923	PRPO1, MPMT1, GSA1, ALAD1, OY1, GUN4, MPEC1, DVR1	Zm00001d052860		202740388	202742011	+	-57535	1
4-202797923	4	202797923	PRPO1, MPMT1, GSA1, ALAD1, OY1, GUN4, MPEC1, DVR1	Zm00001d052862	GRMZM5G839384	202850565	202853165	-	52642	1	Testis intracellular mediator protein
4-202797923	4	202797923	PRPO1, MPMT1, GSA1, ALAD1, OY1, GUN4, MPEC1, DVR1	Zm00001d052863	AC234156.1_FG004	202865538	202866071	+	67615	2	Putative AP2/EREBP transcription factor superfamily protein
4-202797923	4	202797923	PRPO1, MPMT1, GSA1, ALAD1, OY1, GUN4, MPEC1, DVR1	Zm00001d052864	AC234156.1_FG005	202868717	202869526	-	70794	3	Fasciclin-like arabinogalactan protein 7
4-233236180	4	233236180	PRPO1, PCR3, YCF54, GGH1, ELM2, OY1, ALAD1, GUN4, MPMT1, PCR1, GSA1	Zm00001d053531	GRMZM2G060344	233184870	233185317	-	-51310	3	Cwf21
4-233236180	4	233236180	PRPO1, PCR3, YCF54, GGH1, ELM2, OY1, ALAD1, GUN4, MPMT1, PCR1, GSA1	Zm00001d053532		233189143	233192918	+	-47037	2
4-233236180	4	233236180	PRPO1, PCR3, YCF54, GGH1, ELM2, OY1, ALAD1, GUN4, MPMT1, PCR1, GSA1	Zm00001d053533	GRMZM2G112628	233230069	233230398	-	-6111	1	Cwf21
4-233236180	4	233236180	PRPO1, PCR3, YCF54, GGH1, ELM2, OY1, ALAD1, GUN4, MPMT1, PCR1, GSA1	Zm00001d053534	GRMZM2G117113	233252865	233253284	-	16685	1	Cwf21
4-233236180	4	233236180	PRPO1, PCR3, YCF54, GGH1, ELM2, OY1, ALAD1, GUN4, MPMT1, PCR1, GSA1	Zm00001d053537		233305616	233306029	-	69436	2	Cwf21
4-233236180	4	233236180	PRPO1, PCR3, YCF54, GGH1, ELM2, OY1, ALAD1, GUN4, MPMT1, PCR1, GSA1	Zm00001d053538	GRMZM2G039322	233331462	233331872	-	95282	3	Cwf21
5-8353044	5	8353044	MPMT1, CF1L1, CF1, GTR2, MPEC1, DVR1, CHLH1, RCCR1, CHLD1	Zm00001d013310		8294262	8298162	-	-58782	3	Deoxyhypusine synthase
5-8353044	5	8353044	MPMT1, CF1L1, CF1, GTR2, MPEC1, DVR1, CHLH1, RCCR1, CHLD1	Zm00001d013311		8316408	8316890	-	-36636	2
5-8353044	5	8353044	MPMT1, CF1L1, CF1, GTR2, MPEC1, DVR1, CHLH1, RCCR1, CHLD1	Zm00001d013312	GRMZM2G317610	8343621	8344214	-	-9423	1	Universal stress protein PHOS34
5-8353044	5	8353044	MPMT1, CF1L1, CF1, GTR2, MPEC1, DVR1, CHLH1, RCCR1, CHLD1	Zm00001d013313		8353604	8353870	-	560	1
5-8353044	5	8353044	MPMT1, CF1L1, CF1, GTR2, MPEC1, DVR1, CHLH1, RCCR1, CHLD1	Zm00001d013314	GRMZM2G023858	8362786	8378035	-	9742	2	Vps51/Vps67 family (components of vesicular transport) protein	vesicular transport protein1
5-8353044	5	8353044	MPMT1, CF1L1, CF1, GTR2, MPEC1, DVR1, CHLH1, RCCR1, CHLD1	Zm00001d013316		8434113	8435863	+	81069	3
5-20908426	5	20908426	CHLG1, GSA1, CF1, CHLD1, MPMT1, GGH1, ALAD1, ELM2, MPEC1	Zm00001d013802		20824837	20825859	-	-83589	1
5-20908426	5	20908426	CHLG1, GSA1, CF1, CHLD1, MPMT1, GGH1, ALAD1, ELM2, MPEC1	Zm00001d013804	GRMZM2G080231	20982259	20986759	+	73833	1	Probable beta-13-galactosyltransferase 4
5-27986856	5	27986856	GSA1, CF1, YCF54, OY1, HO6, CHAO2, PCR3, CF1L1	Zm00001d013997	GRMZM2G102862	27905856	27909377	-	-81000	1	Cysteine-rich receptor-like protein kinase 2
5-27986856	5	27986856	GSA1, CF1, YCF54, OY1, HO6, CHAO2, PCR3, CF1L1	Zm00001d013999	GRMZM2G001887	28086916	28089921	+	100060	1	Basic transcription factor 3
5-27986856	5	27986856	GSA1, CF1, YCF54, OY1, HO6, CHAO2, PCR3, CF1L1	Zm00001d014000		28090093	28092999	+	103237	2	Probable UDP-arabinopyranose mutase 5
5-27987740	5	27987740	GSA1, CF1, HO6, ALAD1, OY1, PRPO4, YCF54, CHLD1, PCR3, MPMT1, SHFC1	Zm00001d013997	GRMZM2G102862	27905856	27909377	-	-81884	1	Cysteine-rich receptor-like protein kinase 2
5-27987740	5	27987740	GSA1, CF1, HO6, ALAD1, OY1, PRPO4, YCF54, CHLD1, PCR3, MPMT1, SHFC1	Zm00001d013999	GRMZM2G001887	28086916	28089921	+	99176	1	Basic transcription factor 3
5-27987740	5	27987740	GSA1, CF1, HO6, ALAD1, OY1, PRPO4, YCF54, CHLD1, PCR3, MPMT1, SHFC1	Zm00001d014000		28090093	28092999	+	102353	2	Probable UDP-arabinopyranose mutase 5
5-27987857	5	27987857	GSA1, CF1, HO6, ALAD1, OY1, PRPO4, YCF54, CHLD1, PCR3, MPMT1, SHFC1	Zm00001d013997	GRMZM2G102862	27905856	27909377	-	-82001	1	Cysteine-rich receptor-like protein kinase 2
5-27987857	5	27987857	GSA1, CF1, HO6, ALAD1, OY1, PRPO4, YCF54, CHLD1, PCR3, MPMT1, SHFC1	Zm00001d013999	GRMZM2G001887	28086916	28089921	+	99059	1	Basic transcription factor 3
5-27987857	5	27987857	GSA1, CF1, HO6, ALAD1, OY1, PRPO4, YCF54, CHLD1, PCR3, MPMT1, SHFC1	Zm00001d014000		28090093	28092999	+	102236	2	Probable UDP-arabinopyranose mutase 5
5-27987867	5	27987867	GSA1, CF1, HO6, ALAD1, OY1, PRPO4, YCF54, CHLD1, PCR3, MPMT1, SHFC1	Zm00001d013997	GRMZM2G102862	27905856	27909377	-	-82011	1	Cysteine-rich receptor-like protein kinase 2
5-27987867	5	27987867	GSA1, CF1, HO6, ALAD1, OY1, PRPO4, YCF54, CHLD1, PCR3, MPMT1, SHFC1	Zm00001d013999	GRMZM2G001887	28086916	28089921	+	99049	1	Basic transcription factor 3
5-27987867	5	27987867	GSA1, CF1, HO6, ALAD1, OY1, PRPO4, YCF54, CHLD1, PCR3, MPMT1, SHFC1	Zm00001d014000		28090093	28092999	+	102226	2	Probable UDP-arabinopyranose mutase 5
5-27993465	5	27993465	GSA1, CF1, OY1, YCF54, HO6, PCR3, ALAD1, SHFC1	Zm00001d013997	GRMZM2G102862	27905856	27909377	-	-87609	1	Cysteine-rich receptor-like protein kinase 2
5-27993465	5	27993465	GSA1, CF1, OY1, YCF54, HO6, PCR3, ALAD1, SHFC1	Zm00001d013999	GRMZM2G001887	28086916	28089921	+	93451	1	Basic transcription factor 3
5-27993465	5	27993465	GSA1, CF1, OY1, YCF54, HO6, PCR3, ALAD1, SHFC1	Zm00001d014000		28090093	28092999	+	96628	2	Probable UDP-arabinopyranose mutase 5
5-27996950	5	27996950	GSA1, CF1, ALAD1, OY1, YCF54, PCR3, HO6, MPMT1, CHLD1	Zm00001d013997	GRMZM2G102862	27905856	27909377	-	-91094	1	Cysteine-rich receptor-like protein kinase 2
5-27996950	5	27996950	GSA1, CF1, ALAD1, OY1, YCF54, PCR3, HO6, MPMT1, CHLD1	Zm00001d013999	GRMZM2G001887	28086916	28089921	+	89966	1	Basic transcription factor 3
5-27996950	5	27996950	GSA1, CF1, ALAD1, OY1, YCF54, PCR3, HO6, MPMT1, CHLD1	Zm00001d014000		28090093	28092999	+	93143	2	Probable UDP-arabinopyranose mutase 5
5-28006195	5	28006195	GSA1, CF1, ALAD1, OY1, YCF54, CHLD1, CHLG1, PCR3	Zm00001d013997	GRMZM2G102862	27905856	27909377	-	-100339	1	Cysteine-rich receptor-like protein kinase 2
5-28006195	5	28006195	GSA1, CF1, ALAD1, OY1, YCF54, CHLD1, CHLG1, PCR3	Zm00001d013999	GRMZM2G001887	28086916	28089921	+	80721	1	Basic transcription factor 3
5-28006195	5	28006195	GSA1, CF1, ALAD1, OY1, YCF54, CHLD1, CHLG1, PCR3	Zm00001d014000		28090093	28092999	+	83898	2	Probable UDP-arabinopyranose mutase 5
5-28006799	5	28006799	GSA1, CF1, YCF54, ALAD1, HO6, OY1, PCR3, CHLD1	Zm00001d013997	GRMZM2G102862	27905856	27909377	-	-100943	1	Cysteine-rich receptor-like protein kinase 2
5-28006799	5	28006799	GSA1, CF1, YCF54, ALAD1, HO6, OY1, PCR3, CHLD1	Zm00001d013999	GRMZM2G001887	28086916	28089921	+	80117	1	Basic transcription factor 3
5-28006799	5	28006799	GSA1, CF1, YCF54, ALAD1, HO6, OY1, PCR3, CHLD1	Zm00001d014000		28090093	28092999	+	83294	2	Probable UDP-arabinopyranose mutase 5
5-28010520	5	28010520	GSA1, CF1, ALAD1, OY1, YCF54, PCR3, HO6, MPMT1, CHLD1	Zm00001d013997	GRMZM2G102862	27905856	27909377	-	-104664	1	Cysteine-rich receptor-like protein kinase 2
5-28010520	5	28010520	GSA1, CF1, ALAD1, OY1, YCF54, PCR3, HO6, MPMT1, CHLD1	Zm00001d013999	GRMZM2G001887	28086916	28089921	+	76396	1	Basic transcription factor 3
5-28010520	5	28010520	GSA1, CF1, ALAD1, OY1, YCF54, PCR3, HO6, MPMT1, CHLD1	Zm00001d014000		28090093	28092999	+	79573	2	Probable UDP-arabinopyranose mutase 5
5-28011175	5	28011175	GSA1, CF1, ALAD1, YCF54, OY1, CHLD1, PCR3, SHFC1, MPMT1, CHLG1, HO6, CF1L1, GGH1	Zm00001d013997	GRMZM2G102862	27905856	27909377	-	-105319	1	Cysteine-rich receptor-like protein kinase 2
5-28011175	5	28011175	GSA1, CF1, ALAD1, YCF54, OY1, CHLD1, PCR3, SHFC1, MPMT1, CHLG1, HO6, CF1L1, GGH1	Zm00001d013999	GRMZM2G001887	28086916	28089921	+	75741	1	Basic transcription factor 3
5-28011175	5	28011175	GSA1, CF1, ALAD1, YCF54, OY1, CHLD1, PCR3, SHFC1, MPMT1, CHLG1, HO6, CF1L1, GGH1	Zm00001d014000		28090093	28092999	+	78918	2	Probable UDP-arabinopyranose mutase 5
5-28012358	5	28012358	GSA1, CHLD1, OY1, CF1, YCF54, ALAD1, PRPO4, PCR3, CHLG1	Zm00001d013997	GRMZM2G102862	27905856	27909377	-	-106502	1	Cysteine-rich receptor-like protein kinase 2
5-28012358	5	28012358	GSA1, CHLD1, OY1, CF1, YCF54, ALAD1, PRPO4, PCR3, CHLG1	Zm00001d013999	GRMZM2G001887	28086916	28089921	+	74558	1	Basic transcription factor 3
5-28012358	5	28012358	GSA1, CHLD1, OY1, CF1, YCF54, ALAD1, PRPO4, PCR3, CHLG1	Zm00001d014000		28090093	28092999	+	77735	2	Probable UDP-arabinopyranose mutase 5
5-28014561	5	28014561	GSA1, CF1, ALAD1, OY1, YCF54, PCR3, HO6, MPMT1, CHLD1	Zm00001d013997	GRMZM2G102862	27905856	27909377	-	-108705	1	Cysteine-rich receptor-like protein kinase 2
5-28014561	5	28014561	GSA1, CF1, ALAD1, OY1, YCF54, PCR3, HO6, MPMT1, CHLD1	Zm00001d013999	GRMZM2G001887	28086916	28089921	+	72355	1	Basic transcription factor 3
5-28014561	5	28014561	GSA1, CF1, ALAD1, OY1, YCF54, PCR3, HO6, MPMT1, CHLD1	Zm00001d014000		28090093	28092999	+	75532	2	Probable UDP-arabinopyranose mutase 5
5-28017370	5	28017370	GSA1, CF1, ALAD1, OY1, YCF54, PCR3, HO6, MPMT1, CHLD1	Zm00001d013997	GRMZM2G102862	27905856	27909377	-	-111514	1	Cysteine-rich receptor-like protein kinase 2
5-28017370	5	28017370	GSA1, CF1, ALAD1, OY1, YCF54, PCR3, HO6, MPMT1, CHLD1	Zm00001d013999	GRMZM2G001887	28086916	28089921	+	69546	1	Basic transcription factor 3
5-28017370	5	28017370	GSA1, CF1, ALAD1, OY1, YCF54, PCR3, HO6, MPMT1, CHLD1	Zm00001d014000		28090093	28092999	+	72723	2	Probable UDP-arabinopyranose mutase 5
5-28022669	5	28022669	GSA1, PRPO4, HO6, MPMT1, GGH1, CF1, ALAD1, ELM2, OY1, GTR2	Zm00001d013997	GRMZM2G102862	27905856	27909377	-	-116813	1	Cysteine-rich receptor-like protein kinase 2
5-28022669	5	28022669	GSA1, PRPO4, HO6, MPMT1, GGH1, CF1, ALAD1, ELM2, OY1, GTR2	Zm00001d013999	GRMZM2G001887	28086916	28089921	+	64247	1	Basic transcription factor 3
5-28022669	5	28022669	GSA1, PRPO4, HO6, MPMT1, GGH1, CF1, ALAD1, ELM2, OY1, GTR2	Zm00001d014000		28090093	28092999	+	67424	2	Probable UDP-arabinopyranose mutase 5
5-28032478	5	28032478	GSA1, CF1, OY1, HO6, PCR3, YCF54, ALAD1, MPMT1, CHLD1	Zm00001d013999	GRMZM2G001887	28086916	28089921	+	54438	1	Basic transcription factor 3
5-28032478	5	28032478	GSA1, CF1, OY1, HO6, PCR3, YCF54, ALAD1, MPMT1, CHLD1	Zm00001d014000		28090093	28092999	+	57615	2	Probable UDP-arabinopyranose mutase 5
5-28032931	5	28032931	GSA1, CF1, OY1, CHLD1, ALAD1, YCF54, HO6, PCR3, MPMT1, PRPO4	Zm00001d013999	GRMZM2G001887	28086916	28089921	+	53985	1	Basic transcription factor 3
5-28032931	5	28032931	GSA1, CF1, OY1, CHLD1, ALAD1, YCF54, HO6, PCR3, MPMT1, PRPO4	Zm00001d014000		28090093	28092999	+	57162	2	Probable UDP-arabinopyranose mutase 5
5-28034716	5	28034716	GSA1, CF1, OY1, YCF54, CHLD1, ALAD1, PCR3, SHFC1	Zm00001d013999	GRMZM2G001887	28086916	28089921	+	52200	1	Basic transcription factor 3
5-28034716	5	28034716	GSA1, CF1, OY1, YCF54, CHLD1, ALAD1, PCR3, SHFC1	Zm00001d014000		28090093	28092999	+	55377	2	Probable UDP-arabinopyranose mutase 5
5-28034720	5	28034720	GSA1, CF1, OY1, YCF54, CHLD1, ALAD1, PCR3, SHFC1	Zm00001d013999	GRMZM2G001887	28086916	28089921	+	52196	1	Basic transcription factor 3
5-28034720	5	28034720	GSA1, CF1, OY1, YCF54, CHLD1, ALAD1, PCR3, SHFC1	Zm00001d014000		28090093	28092999	+	55373	2	Probable UDP-arabinopyranose mutase 5
5-28035374	5	28035374	GSA1, CF1, YCF54, OY1, ALAD1, SHFC1, PCR3, HO6, CHLD1, CF1L1, CHLG1, MPMT1, GGH1	Zm00001d013999	GRMZM2G001887	28086916	28089921	+	51542	1	Basic transcription factor 3
5-28035374	5	28035374	GSA1, CF1, YCF54, OY1, ALAD1, SHFC1, PCR3, HO6, CHLD1, CF1L1, CHLG1, MPMT1, GGH1	Zm00001d014000		28090093	28092999	+	54719	2	Probable UDP-arabinopyranose mutase 5
5-28040807	5	28040807	GSA1, CF1, PRPO4, HO6, ALAD1, PCR3, CHLD1, OY1, GGH1, YCF54, ELM2, MPMT1, CHLG1, CHAO2	Zm00001d013999	GRMZM2G001887	28086916	28089921	+	46109	1	Basic transcription factor 3
5-28040807	5	28040807	GSA1, CF1, PRPO4, HO6, ALAD1, PCR3, CHLD1, OY1, GGH1, YCF54, ELM2, MPMT1, CHLG1, CHAO2	Zm00001d014000		28090093	28092999	+	49286	2	Probable UDP-arabinopyranose mutase 5
5-28040892	5	28040892	GSA1, CF1, ALAD1, CHLD1, OY1, PRPO4, YCF54, PCR3	Zm00001d013999	GRMZM2G001887	28086916	28089921	+	46024	1	Basic transcription factor 3
5-28040892	5	28040892	GSA1, CF1, ALAD1, CHLD1, OY1, PRPO4, YCF54, PCR3	Zm00001d014000		28090093	28092999	+	49201	2	Probable UDP-arabinopyranose mutase 5
5-28054895	5	28054895	GSA1, CF1, OY1, YCF54, CHLD1, ALAD1, PCR3, SHFC1, HO6	Zm00001d013999	GRMZM2G001887	28086916	28089921	+	32021	1	Basic transcription factor 3
5-28054895	5	28054895	GSA1, CF1, OY1, YCF54, CHLD1, ALAD1, PCR3, SHFC1, HO6	Zm00001d014000		28090093	28092999	+	35198	2	Probable UDP-arabinopyranose mutase 5
5-28071133	5	28071133	GSA1, CF1, OY1, HO6, YCF54, CHLD1, ALAD1, PCR3	Zm00001d013999	GRMZM2G001887	28086916	28089921	+	15783	1	Basic transcription factor 3
5-28071133	5	28071133	GSA1, CF1, OY1, HO6, YCF54, CHLD1, ALAD1, PCR3	Zm00001d014000		28090093	28092999	+	18960	2	Probable UDP-arabinopyranose mutase 5
5-28073050	5	28073050	GSA1, HO6, CF1, ALAD1, OY1, PRPO4, PCR3, YCF54, CHLD1, SHFC1, MPMT1	Zm00001d013999	GRMZM2G001887	28086916	28089921	+	13866	1	Basic transcription factor 3
5-28073050	5	28073050	GSA1, HO6, CF1, ALAD1, OY1, PRPO4, PCR3, YCF54, CHLD1, SHFC1, MPMT1	Zm00001d014000		28090093	28092999	+	17043	2	Probable UDP-arabinopyranose mutase 5
5-28073117	5	28073117	GSA1, CF1, HO6, ALAD1, CHLD1, PCR3, SHFC1, OY1	Zm00001d013999	GRMZM2G001887	28086916	28089921	+	13799	1	Basic transcription factor 3
5-28073117	5	28073117	GSA1, CF1, HO6, ALAD1, CHLD1, PCR3, SHFC1, OY1	Zm00001d014000		28090093	28092999	+	16976	2	Probable UDP-arabinopyranose mutase 5
5-28084611	5	28084611	GSA1, CF1, ALAD1, OY1, YCF54, CHLD1, HO6, PCR3, PRPO4	Zm00001d013999	GRMZM2G001887	28086916	28089921	+	2305	1	Basic transcription factor 3
5-28084611	5	28084611	GSA1, CF1, ALAD1, OY1, YCF54, CHLD1, HO6, PCR3, PRPO4	Zm00001d014000		28090093	28092999	+	5482	2	Probable UDP-arabinopyranose mutase 5
5-28084611	5	28084611	GSA1, CF1, ALAD1, OY1, YCF54, CHLD1, HO6, PCR3, PRPO4	Zm00001d014001	GRMZM5G892700	28204196	28209403	-	119585	3	Flotillin-like protein 2
5-28086464	5	28086464	GSA1, CF1, OY1, YCF54, CHLD1, ALAD1, PCR3, SHFC1, HO6	Zm00001d013999	GRMZM2G001887	28086916	28089921	+	452	1	Basic transcription factor 3
5-28086464	5	28086464	GSA1, CF1, OY1, YCF54, CHLD1, ALAD1, PCR3, SHFC1, HO6	Zm00001d014000		28090093	28092999	+	3629	2	Probable UDP-arabinopyranose mutase 5
5-28086464	5	28086464	GSA1, CF1, OY1, YCF54, CHLD1, ALAD1, PCR3, SHFC1, HO6	Zm00001d014001	GRMZM5G892700	28204196	28209403	-	117732	3	Flotillin-like protein 2
5-28123744	5	28123744	GSA1, HO6, CF1, OY1, YCF54, PCR3, ALAD1, CHLD1	Zm00001d013999	GRMZM2G001887	28086916	28089921	+	-36828	2	Basic transcription factor 3
5-28123744	5	28123744	GSA1, HO6, CF1, OY1, YCF54, PCR3, ALAD1, CHLD1	Zm00001d014000		28090093	28092999	+	-33651	1	Probable UDP-arabinopyranose mutase 5
5-28123744	5	28123744	GSA1, HO6, CF1, OY1, YCF54, PCR3, ALAD1, CHLD1	Zm00001d014001	GRMZM5G892700	28204196	28209403	-	80452	1	Flotillin-like protein 2
5-28124993	5	28124993	GSA1, OY1, PCR3, CF1, HO6, ALAD1, YCF54, CHLD1, PRPO4, MPMT1	Zm00001d013999	GRMZM2G001887	28086916	28089921	+	-38077	2	Basic transcription factor 3
5-28124993	5	28124993	GSA1, OY1, PCR3, CF1, HO6, ALAD1, YCF54, CHLD1, PRPO4, MPMT1	Zm00001d014000		28090093	28092999	+	-34900	1	Probable UDP-arabinopyranose mutase 5
5-28124993	5	28124993	GSA1, OY1, PCR3, CF1, HO6, ALAD1, YCF54, CHLD1, PRPO4, MPMT1	Zm00001d014001	GRMZM5G892700	28204196	28209403	-	79203	1	Flotillin-like protein 2
5-28176392	5	28176392	GSA1, CF1, OY1, ALAD1, YCF54, HO6, CHLD1, PCR3, SHFC1, MPMT1	Zm00001d013999	GRMZM2G001887	28086916	28089921	+	-89476	2	Basic transcription factor 3
5-28176392	5	28176392	GSA1, CF1, OY1, ALAD1, YCF54, HO6, CHLD1, PCR3, SHFC1, MPMT1	Zm00001d014000		28090093	28092999	+	-86299	1	Probable UDP-arabinopyranose mutase 5
5-28176392	5	28176392	GSA1, CF1, OY1, ALAD1, YCF54, HO6, CHLD1, PCR3, SHFC1, MPMT1	Zm00001d014001	GRMZM5G892700	28204196	28209403	-	27804	1	Flotillin-like protein 2
5-28176392	5	28176392	GSA1, CF1, OY1, ALAD1, YCF54, HO6, CHLD1, PCR3, SHFC1, MPMT1	Zm00001d014003	GRMZM2G079343	28273778	28278373	+	97386	2	RING/U-box superfamily protein
5-28176392	5	28176392	GSA1, CF1, OY1, ALAD1, YCF54, HO6, CHLD1, PCR3, SHFC1, MPMT1	Zm00001d014005	GRMZM5G800835	28297626	28301322	+	121234	3
5-28188420	5	28188420	GSA1, CF1, ALAD1, OY1, YCF54, CHLD1, HO6, PCR3, PRPO4	Zm00001d013999	GRMZM2G001887	28086916	28089921	+	-101504	2	Basic transcription factor 3
5-28188420	5	28188420	GSA1, CF1, ALAD1, OY1, YCF54, CHLD1, HO6, PCR3, PRPO4	Zm00001d014000		28090093	28092999	+	-98327	1	Probable UDP-arabinopyranose mutase 5
5-28188420	5	28188420	GSA1, CF1, ALAD1, OY1, YCF54, CHLD1, HO6, PCR3, PRPO4	Zm00001d014001	GRMZM5G892700	28204196	28209403	-	15776	1	Flotillin-like protein 2
5-28188420	5	28188420	GSA1, CF1, ALAD1, OY1, YCF54, CHLD1, HO6, PCR3, PRPO4	Zm00001d014003	GRMZM2G079343	28273778	28278373	+	85358	2	RING/U-box superfamily protein
5-28188420	5	28188420	GSA1, CF1, ALAD1, OY1, YCF54, CHLD1, HO6, PCR3, PRPO4	Zm00001d014005	GRMZM5G800835	28297626	28301322	+	109206	3
5-35689585	5	35689585	CHLG1, DVR1, MPMT1, PCR3, CF1, LES22, OY1, ALAD1	Zm00001d014188	GRMZM5G865576	35584466	35633987	+	-105119	1	Phospholipid-transporting ATPase 3
5-35689585	5	35689585	CHLG1, DVR1, MPMT1, PCR3, CF1, LES22, OY1, ALAD1	Zm00001d014189	GRMZM2G390432	35716861	35723715	+	27276	1
5-35689585	5	35689585	CHLG1, DVR1, MPMT1, PCR3, CF1, LES22, OY1, ALAD1	Zm00001d014190		35718174	35718905	-	28589	2	glyoxal oxidase-related protein
5-35689585	5	35689585	CHLG1, DVR1, MPMT1, PCR3, CF1, LES22, OY1, ALAD1	Zm00001d014191	GRMZM2G134903	35767017	35771795	-	77432	3	UTP-glucose-P-uridyltransferase homolog	UTP-glucose-P-uridyltransferase homolog
5-42999762	5	42999762	CF1L1, CHLD1, GSA1, LES22, OY1, LES22L2, CF1, ALAD1	Zm00001d014364	GRMZM2G161512	42931796	42934191	+	-67966	1	myb domain protein 101	MYB-transcription factor 150
5-42999762	5	42999762	CF1L1, CHLD1, GSA1, LES22, OY1, LES22L2, CF1, ALAD1	Zm00001d014365	GRMZM2G375607	43034752	43034920	+	34990	1
5-42999762	5	42999762	CF1L1, CHLD1, GSA1, LES22, OY1, LES22L2, CF1, ALAD1	Zm00001d014366	GRMZM2G076985	43072231	43076160	+	72469	2	SKU5 similar 4	skewed root growth similar5
5-144031691	5	144031691	ALAD1, OY1, GSA1, MPMT1, CHLD1, GUN4, YCF54, GGH1, CF1	Zm00001d016089		144125081	144126359	+	93390	1
5-144031691	5	144031691	ALAD1, OY1, GSA1, MPMT1, CHLD1, GUN4, YCF54, GGH1, CF1	Zm00001d016091	GRMZM2G148277	144132627	144133823	+	100936	2	UDP-glycosyltransferase 73D1
5-144044634	5	144044634	ALAD1, GGH1, OY1, LES22, CHLD1, MPMT1, GUN4, CF1, MPEC1	Zm00001d016089		144125081	144126359	+	80447	1
5-144044634	5	144044634	ALAD1, GGH1, OY1, LES22, CHLD1, MPMT1, GUN4, CF1, MPEC1	Zm00001d016091	GRMZM2G148277	144132627	144133823	+	87993	2	UDP-glycosyltransferase 73D1
5-144126295	5	144126295	LES22, ELM2, GUN4, MPEC1, GGH1, GTR1, CHLD1, ALAD1	Zm00001d016089		144125081	144126359	+	-1214	1
5-144126295	5	144126295	LES22, ELM2, GUN4, MPEC1, GGH1, GTR1, CHLD1, ALAD1	Zm00001d016091	GRMZM2G148277	144132627	144133823	+	6332	1	UDP-glycosyltransferase 73D1
5-145742717	5	145742717	GUN4, GSA1, CF1, ALAD1, OY1, GGH1, YCF54, LES22	Zm00001d016128	GRMZM2G412436	145732053	145734414	+	-10664	1
5-145742717	5	145742717	GUN4, GSA1, CF1, ALAD1, OY1, GGH1, YCF54, LES22	Zm00001d016129	GRMZM2G055754	145756706	145757848	-	13989	1
5-145742717	5	145742717	GUN4, GSA1, CF1, ALAD1, OY1, GGH1, YCF54, LES22	Zm00001d016130	GRMZM2G159759	145803199	145806548	-	60482	2	GDSL esterase/lipase
5-145742717	5	145742717	GUN4, GSA1, CF1, ALAD1, OY1, GGH1, YCF54, LES22	Zm00001d016131	GRMZM2G010075	145812493	145818458	-	69776	3	Transcription factor GTE4
5-145753022	5	145753022	CF1L1, GSA1, YCF54, CF1, GGH1, OY1, GUN4, LES22, ALAD1, RCCR1	Zm00001d016128	GRMZM2G412436	145732053	145734414	+	-20969	1
5-145753022	5	145753022	CF1L1, GSA1, YCF54, CF1, GGH1, OY1, GUN4, LES22, ALAD1, RCCR1	Zm00001d016129	GRMZM2G055754	145756706	145757848	-	3684	1
5-145753022	5	145753022	CF1L1, GSA1, YCF54, CF1, GGH1, OY1, GUN4, LES22, ALAD1, RCCR1	Zm00001d016130	GRMZM2G159759	145803199	145806548	-	50177	2	GDSL esterase/lipase
5-145753022	5	145753022	CF1L1, GSA1, YCF54, CF1, GGH1, OY1, GUN4, LES22, ALAD1, RCCR1	Zm00001d016131	GRMZM2G010075	145812493	145818458	-	59471	3	Transcription factor GTE4
5-145914457	5	145914457	PCR2, YCF54, OY1, CF1, LES22, DVR1, SHFC1, CHLG1	Zm00001d016130	GRMZM2G159759	145803199	145806548	-	-111258	3	GDSL esterase/lipase
5-145914457	5	145914457	PCR2, YCF54, OY1, CF1, LES22, DVR1, SHFC1, CHLG1	Zm00001d016131	GRMZM2G010075	145812493	145818458	-	-101964	2	Transcription factor GTE4
5-145914457	5	145914457	PCR2, YCF54, OY1, CF1, LES22, DVR1, SHFC1, CHLG1	Zm00001d016132	GRMZM2G105498	145909442	145910371	-	-5015	1	AT-hook motif nuclear-localized protein 26
5-167494132	5	167494132	PCR3, GSA1, YCF54, PCR1, OY1, ALAD1, GTR1, CF1, GUN4, GTR2, MPMT1, CHLG1, PRPO4	Zm00001d016559	GRMZM2G360589	167470616	167481059	+	-23516	1	Ubiquitin-activating enzyme E1 domain-containing protein 1
5-167494132	5	167494132	PCR3, GSA1, YCF54, PCR1, OY1, ALAD1, GTR1, CF1, GUN4, GTR2, MPMT1, CHLG1, PRPO4	Zm00001d016561	GRMZM2G307368	167601437	167601760	+	107305	1	chaperone protein dnaJ-related
5-188236638	5	188236638	MPEC1, ELM2, PHAO1, GUN4, GTR1, CHPH3/CHAO1, NYC1, MPMT1, CHLH1	Zm00001d017180		188159105	188159323	+	-77533	3
5-188236638	5	188236638	MPEC1, ELM2, PHAO1, GUN4, GTR1, CHPH3/CHAO1, NYC1, MPMT1, CHLH1	Zm00001d017181		188161345	188173644	+	-75293	2	Polyadenylate-binding protein RBP45C
5-188236638	5	188236638	MPEC1, ELM2, PHAO1, GUN4, GTR1, CHPH3/CHAO1, NYC1, MPMT1, CHLH1	Zm00001d017184	GRMZM2G702108	188194691	188197859	-	-41947	1
5-188236638	5	188236638	MPEC1, ELM2, PHAO1, GUN4, GTR1, CHPH3/CHAO1, NYC1, MPMT1, CHLH1	Zm00001d017185	GRMZM2G035477	188266574	188270874	+	29936	1	Protein NUCLEAR FUSION DEFECTIVE 5 mitochondrial
5-188236638	5	188236638	MPEC1, ELM2, PHAO1, GUN4, GTR1, CHPH3/CHAO1, NYC1, MPMT1, CHLH1	Zm00001d017186	GRMZM2G035584	188273103	188277915	-	36465	2	Shikimate O-hydroxycinnamoyltransferase	hydroxycinnamoyltransferase6
5-188236638	5	188236638	MPEC1, ELM2, PHAO1, GUN4, GTR1, CHPH3/CHAO1, NYC1, MPMT1, CHLH1	Zm00001d017187	GRMZM2G036590	188280298	188284023	-	43660	3	Co-chaperone GrpE family protein
5-194764825	5	194764825	MPMT1, YCF54, OY1, ALAD1, CF1, PCR3, DVR1, CHLD1, GTR2, GGH1, PRPO1	Zm00001d017397	GRMZM2G391596	194705728	194706324	+	-59097	1	SAUR11-auxin-responsive SAUR family member	small auxin up RNA55
5-194764825	5	194764825	MPMT1, YCF54, OY1, ALAD1, CF1, PCR3, DVR1, CHLD1, GTR2, GGH1, PRPO1	Zm00001d017398	GRMZM2G162786	194871845	194884885	+	107020	1	Protein OBERON 2
5-211556095	5	211556095	PCR3, CF1, CHLG1, OY1, ALAD1, MPMT1, MPEC1, GUN4, GTR1	Zm00001d017990	GRMZM2G179761	211550053	211550820	+	-6042	3
5-211556095	5	211556095	PCR3, CF1, CHLG1, OY1, ALAD1, MPMT1, MPEC1, GUN4, GTR1	Zm00001d017991	GRMZM2G480364	211551863	211552138	-	-4232	2
5-211556095	5	211556095	PCR3, CF1, CHLG1, OY1, ALAD1, MPMT1, MPEC1, GUN4, GTR1	Zm00001d017992	GRMZM2G179768	211553897	211554963	-	-2198	1	Metalloendoproteinase 1
5-211556095	5	211556095	PCR3, CF1, CHLG1, OY1, ALAD1, MPMT1, MPEC1, GUN4, GTR1	Zm00001d017994	GRMZM2G123262	211567137	211568207	+	11042	1	Transducin/WD40 repeat-like superfamily protein
5-211556095	5	211556095	PCR3, CF1, CHLG1, OY1, ALAD1, MPMT1, MPEC1, GUN4, GTR1	Zm00001d017995	GRMZM2G140070	211635631	211640602	+	79536	2	Chaperone protein dnaJ 16
5-211556095	5	211556095	PCR3, CF1, CHLG1, OY1, ALAD1, MPMT1, MPEC1, GUN4, GTR1	Zm00001d017996	GRMZM2G442008	211642539	211643627	+	86444	3	Peroxidase 65
5-211556104	5	211556104	PCR3, CF1, OY1, CHLG1, ALAD1, MPMT1, MPEC1, GUN4, GTR1	Zm00001d017990	GRMZM2G179761	211550053	211550820	+	-6051	3
5-211556104	5	211556104	PCR3, CF1, OY1, CHLG1, ALAD1, MPMT1, MPEC1, GUN4, GTR1	Zm00001d017991	GRMZM2G480364	211551863	211552138	-	-4241	2
5-211556104	5	211556104	PCR3, CF1, OY1, CHLG1, ALAD1, MPMT1, MPEC1, GUN4, GTR1	Zm00001d017992	GRMZM2G179768	211553897	211554963	-	-2207	1	Metalloendoproteinase 1
5-211556104	5	211556104	PCR3, CF1, OY1, CHLG1, ALAD1, MPMT1, MPEC1, GUN4, GTR1	Zm00001d017994	GRMZM2G123262	211567137	211568207	+	11033	1	Transducin/WD40 repeat-like superfamily protein
5-211556104	5	211556104	PCR3, CF1, OY1, CHLG1, ALAD1, MPMT1, MPEC1, GUN4, GTR1	Zm00001d017995	GRMZM2G140070	211635631	211640602	+	79527	2	Chaperone protein dnaJ 16
5-211556104	5	211556104	PCR3, CF1, OY1, CHLG1, ALAD1, MPMT1, MPEC1, GUN4, GTR1	Zm00001d017996	GRMZM2G442008	211642539	211643627	+	86435	3	Peroxidase 65
5-215753852	5	215753852	GSA1, CHLD1, MPMT1, MPEC1, GUN4, SGRL1, CF1, GGH1	Zm00001d018158	GRMZM2G103085	215716411	215717121	-	-37441	3	Ethylene-responsive element binding protein 2	AP2-EREBP-transcription factor 139
5-215753852	5	215753852	GSA1, CHLD1, MPMT1, MPEC1, GUN4, SGRL1, CF1, GGH1	Zm00001d018159	GRMZM2G103055	215718401	215720596	-	-35451	2	Alpha-amylase 1
5-215753852	5	215753852	GSA1, CHLD1, MPMT1, MPEC1, GUN4, SGRL1, CF1, GGH1	Zm00001d018161	GRMZM2G102959	215727084	215730071	-	-26768	1	Ferredoxin--nitrite reductase chloroplastic	nitrate reductase1
5-215753852	5	215753852	GSA1, CHLD1, MPMT1, MPEC1, GUN4, SGRL1, CF1, GGH1	Zm00001d018162	GRMZM2G060898	215762130	215764237	-	8278	1	Cytochrome b6-f complex subunit 4
5-215753852	5	215753852	GSA1, CHLD1, MPMT1, MPEC1, GUN4, SGRL1, CF1, GGH1	Zm00001d018163	GRMZM2G427557	215765805	215767265	-	11953	2	Photosystem II CP47 reaction center protein
5-215753852	5	215753852	GSA1, CHLD1, MPMT1, MPEC1, GUN4, SGRL1, CF1, GGH1	Zm00001d018177	GRMZM2G152703	215858946	215860240	+	105094	3
5-217960692	5	217960692	GUN4, GGH1, ALAD1, MPEC1, CF1, CHLD1, PCR3, YCF54, LES22, CHLG1, CHLH1, OY1, ELM2	Zm00001d018284	GRMZM2G039864	217895146	217895547	+	-65546	3
5-217960692	5	217960692	GUN4, GGH1, ALAD1, MPEC1, CF1, CHLD1, PCR3, YCF54, LES22, CHLG1, CHLH1, OY1, ELM2	Zm00001d018286	GRMZM2G039792	217935289	217940566	+	-25403	2	Mono-/di-acylglycerol lipase N-terminal%3BLipase class 3
5-217960692	5	217960692	GUN4, GGH1, ALAD1, MPEC1, CF1, CHLD1, PCR3, YCF54, LES22, CHLG1, CHLH1, OY1, ELM2	Zm00001d018287	GRMZM2G039683	217939574	217950957	-	-21118	1	ATP-dependent DNA helicase Q-like 3
5-217960692	5	217960692	GUN4, GGH1, ALAD1, MPEC1, CF1, CHLD1, PCR3, YCF54, LES22, CHLG1, CHLH1, OY1, ELM2	Zm00001d018288		217999756	218005468	-	39064	1	Ethylene-responsive transcription factor ERF018
5-217960692	5	217960692	GUN4, GGH1, ALAD1, MPEC1, CF1, CHLD1, PCR3, YCF54, LES22, CHLG1, CHLH1, OY1, ELM2	Zm00001d018289	GRMZM2G124377	218011997	218022291	+	51305	2	Alkaline-phosphatase-like family protein
5-217960692	5	217960692	GUN4, GGH1, ALAD1, MPEC1, CF1, CHLD1, PCR3, YCF54, LES22, CHLG1, CHLH1, OY1, ELM2	Zm00001d018290	GRMZM2G124416	218022410	218026606	-	61718	3	MADS box interactor-like
6-21869927	6	21869927	PHAO1, MPMT1, GTS2, PRPO4, CF1, LES22, PCR3, YCF54, DVR1	Zm00001d035336	GRMZM2G081928	21911375	21912966	+	41448	1	Peroxidase superfamily protein
6-76692793	6	76692793	YCF54, CHLD1, MPMT1, CF1, OY1, CHLG1, DVR1, PRPO1, MPEC1, GTR2, GSA1, RCCR1, ALAD1	Zm00001d036191	AC209946.4_FG002	76623397	76624101	+	-69396	3
6-76692793	6	76692793	YCF54, CHLD1, MPMT1, CF1, OY1, CHLG1, DVR1, PRPO1, MPEC1, GTR2, GSA1, RCCR1, ALAD1	Zm00001d036192	AC209946.4_FG001	76624470	76627265	-	-68323	2
6-76692793	6	76692793	YCF54, CHLD1, MPMT1, CF1, OY1, CHLG1, DVR1, PRPO1, MPEC1, GTR2, GSA1, RCCR1, ALAD1	Zm00001d036193		76687576	76688863	+	-5217	1	Mediator of RNA polymerase II transcription subunit 23
6-76692793	6	76692793	YCF54, CHLD1, MPMT1, CF1, OY1, CHLG1, DVR1, PRPO1, MPEC1, GTR2, GSA1, RCCR1, ALAD1	Zm00001d036194	GRMZM2G375425	76699323	76705030	-	6530	1
6-76692793	6	76692793	YCF54, CHLD1, MPMT1, CF1, OY1, CHLG1, DVR1, PRPO1, MPEC1, GTR2, GSA1, RCCR1, ALAD1	Zm00001d036195	GRMZM2G075408	76704816	76726930	+	12023	2	SNARE-like superfamily protein
6-76692793	6	76692793	YCF54, CHLD1, MPMT1, CF1, OY1, CHLG1, DVR1, PRPO1, MPEC1, GTR2, GSA1, RCCR1, ALAD1	Zm00001d036196	GRMZM2G063462	76728367	76733964	+	35574	3	RNA-binding (RRM/RBD/RNP motifs) family protein
6-87638674	6	87638674	GUN4, GSA1, MPEC1, PRPO1, GGH1, DVR1, OY1, GTR1, CHAO2	Zm00001d036417	GRMZM2G116427	87639671	87644146	+	997	1	Mitochondrion protein
6-87638674	6	87638674	GUN4, GSA1, MPEC1, PRPO1, GGH1, DVR1, OY1, GTR1, CHAO2	Zm00001d036418	GRMZM2G116475	87645024	87646346	+	6350	2	B-box zinc finger protein 20	double B-box zinc finger protein9
6-87638674	6	87638674	GUN4, GSA1, MPEC1, PRPO1, GGH1, DVR1, OY1, GTR1, CHAO2	Zm00001d036420	GRMZM2G417004	87683362	87688330	-	44688	3
6-104456493	6	104456493	ALAD1, CF1, GSA1, YCF54, OY1, CHLG1, MPMT1, PCR3, LES22	Zm00001d036861	AC195220.3_FG003	104397044	104397851	-	-59449	3
6-104456493	6	104456493	ALAD1, CF1, GSA1, YCF54, OY1, CHLG1, MPMT1, PCR3, LES22	Zm00001d036862		104412251	104413394	-	-44242	2
6-104456493	6	104456493	ALAD1, CF1, GSA1, YCF54, OY1, CHLG1, MPMT1, PCR3, LES22	Zm00001d036864		104417769	104426263	-	-38724	1	Serinc-domain containing serine and sphingolipid biosynthesis protein
6-109736021	6	109736021	CF1, YCF54, LES22, GGH1, GTR2, PCR3, OY1, ALAD1	Zm00001d037030	GRMZM2G325143	109690263	109693216	-	-45758	3
6-109736021	6	109736021	CF1, YCF54, LES22, GGH1, GTR2, PCR3, OY1, ALAD1	Zm00001d037031		109714645	109717334	-	-21376	2	rRNA processing protein-related
6-109736021	6	109736021	CF1, YCF54, LES22, GGH1, GTR2, PCR3, OY1, ALAD1	Zm00001d037032	GRMZM2G404081	109729598	109731212	+	-6423	1	Putative DUF231 domain containing family protein
6-109736021	6	109736021	CF1, YCF54, LES22, GGH1, GTR2, PCR3, OY1, ALAD1	Zm00001d037033	GRMZM2G102888	109748197	109748535	-	12176	1
6-109736021	6	109736021	CF1, YCF54, LES22, GGH1, GTR2, PCR3, OY1, ALAD1	Zm00001d037034	GRMZM2G129431	109810848	109824120	-	74827	2	PHD finger protein-related
6-109736021	6	109736021	CF1, YCF54, LES22, GGH1, GTR2, PCR3, OY1, ALAD1	Zm00001d037035	GRMZM2G129375	109824433	109840047	-	88412	3	Cyclic nucleotide-gated ion channel 1
6-110495669	6	110495669	CF1, MPMT1, CHLG1, OY1, GSA1, PCR1, ALAD1, YCF54	Zm00001d037050	GRMZM2G038623	110481817	110494448	+	-13852	1	intracellular protein transport protein USO1-related
6-110495669	6	110495669	CF1, MPMT1, CHLG1, OY1, GSA1, PCR1, ALAD1, YCF54	Zm00001d037051	GRMZM2G038691	110497827	110502466	+	2158	1	BTB/POZ domain-containing protein POB1	TNF receptor-associated factor 11
6-110495669	6	110495669	CF1, MPMT1, CHLG1, OY1, GSA1, PCR1, ALAD1, YCF54	Zm00001d037052	GRMZM2G156517	110619969	110628366	+	124300	2	Ubiquitin-conjugating enzyme E2 11
6-110495676	6	110495676	CF1, MPMT1, CHLG1, OY1, GSA1, PCR1, ALAD1, YCF54	Zm00001d037050	GRMZM2G038623	110481817	110494448	+	-13859	1	intracellular protein transport protein USO1-related
6-110495676	6	110495676	CF1, MPMT1, CHLG1, OY1, GSA1, PCR1, ALAD1, YCF54	Zm00001d037051	GRMZM2G038691	110497827	110502466	+	2151	1	BTB/POZ domain-containing protein POB1	TNF receptor-associated factor 11
6-110495676	6	110495676	CF1, MPMT1, CHLG1, OY1, GSA1, PCR1, ALAD1, YCF54	Zm00001d037052	GRMZM2G156517	110619969	110628366	+	124293	2	Ubiquitin-conjugating enzyme E2 11
6-111614633	6	111614633	ALAD1, DVR1, CF1L1, OY1, YCF54, NYC1L1, GSA1, LES22, GGH1, CHLG1	Zm00001d037075		111552105	111552563	-	-62528	3	Major facilitator superfamily protein
6-111614633	6	111614633	ALAD1, DVR1, CF1L1, OY1, YCF54, NYC1L1, GSA1, LES22, GGH1, CHLG1	Zm00001d037076		111553542	111555006	-	-61091	2	NAD(P)-binding Rossmann-fold superfamily protein
6-111614633	6	111614633	ALAD1, DVR1, CF1L1, OY1, YCF54, NYC1L1, GSA1, LES22, GGH1, CHLG1	Zm00001d037077		111572361	111573822	-	-42272	1	Major facilitator superfamily protein
6-111614633	6	111614633	ALAD1, DVR1, CF1L1, OY1, YCF54, NYC1L1, GSA1, LES22, GGH1, CHLG1	Zm00001d037079	GRMZM2G012479	111618610	111623602	+	3977	1	Glutathione peroxidase
6-111614633	6	111614633	ALAD1, DVR1, CF1L1, OY1, YCF54, NYC1L1, GSA1, LES22, GGH1, CHLG1	Zm00001d037080	GRMZM2G012685	111637292	111640270	+	22659	2	Putative leucine-rich repeat receptor-like protein kinase family protein
6-111614633	6	111614633	ALAD1, DVR1, CF1L1, OY1, YCF54, NYC1L1, GSA1, LES22, GGH1, CHLG1	Zm00001d037081		111655549	111659511	-	40916	3	DUF1336 domain containing protein expressed
6-112026908	6	112026908	OY1, GSA1, CHLD1, YCF54, DVR1, MPMT1, GUN4, CF1, CHLG1, ALAD1, GGH1, MPEC1, LES22	Zm00001d037094		111975917	111977355	+	-50991	3	Protodermal factor 1
6-112026908	6	112026908	OY1, GSA1, CHLD1, YCF54, DVR1, MPMT1, GUN4, CF1, CHLG1, ALAD1, GGH1, MPEC1, LES22	Zm00001d037095	GRMZM2G416750	112016445	112017440	+	-10463	2	Putative RING zinc finger domain superfamily protein
6-112026908	6	112026908	OY1, GSA1, CHLD1, YCF54, DVR1, MPMT1, GUN4, CF1, CHLG1, ALAD1, GGH1, MPEC1, LES22	Zm00001d037096	GRMZM2G116919	112019369	112024849	-	-7539	1	Ubiquitin-conjugating enzyme E2 34
6-112026908	6	112026908	OY1, GSA1, CHLD1, YCF54, DVR1, MPMT1, GUN4, CF1, CHLG1, ALAD1, GGH1, MPEC1, LES22	Zm00001d037097	GRMZM2G116881	112036186	112037588	-	9278	1
6-112026908	6	112026908	OY1, GSA1, CHLD1, YCF54, DVR1, MPMT1, GUN4, CF1, CHLG1, ALAD1, GGH1, MPEC1, LES22	Zm00001d037098	GRMZM2G116785	112038762	112044232	-	11854	2	Putative HLH DNA-binding domain superfamily protein isoform 1%253B Putative HLH DNA-binding domain superfamily protein isoform 2	bHLH-transcription factor 5
6-112026908	6	112026908	OY1, GSA1, CHLD1, YCF54, DVR1, MPMT1, GUN4, CF1, CHLG1, ALAD1, GGH1, MPEC1, LES22	Zm00001d037099	GRMZM2G085530	112114923	112125143	-	88015	3	Phosphoinositide phosphatase SAC2
6-134041242	6	134041242	GUN4, YCF54, GGH1, MPEC1, PCR3, LES22, FC2, LLS1L1	Zm00001d037685		133972566	133974657	-	-68676	3
6-134041242	6	134041242	GUN4, YCF54, GGH1, MPEC1, PCR3, LES22, FC2, LLS1L1	Zm00001d037686		133977265	133977651	-	-63977	2	Lactate/malate dehydrogenase family protein
6-134041242	6	134041242	GUN4, YCF54, GGH1, MPEC1, PCR3, LES22, FC2, LLS1L1	Zm00001d037687	GRMZM2G143817	133982114	133986795	+	-59128	1	derlin3	derlin3
6-134041242	6	134041242	GUN4, YCF54, GGH1, MPEC1, PCR3, LES22, FC2, LLS1L1	Zm00001d037688	GRMZM5G828487	134047638	134049666	-	6396	1	IQ-domain 25
6-134041242	6	134041242	GUN4, YCF54, GGH1, MPEC1, PCR3, LES22, FC2, LLS1L1	Zm00001d037689	GRMZM2G051806	134063370	134066401	+	22128	2	hexokinase7	hexokinase7
6-134041242	6	134041242	GUN4, YCF54, GGH1, MPEC1, PCR3, LES22, FC2, LLS1L1	Zm00001d037690		134071257	134072021	+	30015	3
6-151220704	6	151220704	PRPO1, ALAD1, YCF54, CF1L1, PCR3, LES22, OY1, CHLG1, GGH1, CF1	Zm00001d038192	GRMZM2G097989	151106706	151108105	-	-113998	3	glutathione transferase41	glutathione transferase41
6-151220704	6	151220704	PRPO1, ALAD1, YCF54, CF1L1, PCR3, LES22, OY1, CHLG1, GGH1, CF1	Zm00001d038193	GRMZM2G133082	151176435	151181930	+	-44269	2	isopentenyl pyrophosphate isomerase3	isopentenyl pyrophosphate isomerase3
6-151220704	6	151220704	PRPO1, ALAD1, YCF54, CF1L1, PCR3, LES22, OY1, CHLG1, GGH1, CF1	Zm00001d038194	GRMZM2G133021	151182319	151192052	-	-38385	1	F-box/FBD/LRR-repeat protein
6-151220704	6	151220704	PRPO1, ALAD1, YCF54, CF1L1, PCR3, LES22, OY1, CHLG1, GGH1, CF1	Zm00001d038195	GRMZM2G121565	151255025	151256961	-	34321	1	Probably inactive leucine-rich repeat receptor-like protein kinase	brassinosteroid insensitive1-associated receptor kinase 4
6-151220704	6	151220704	PRPO1, ALAD1, YCF54, CF1L1, PCR3, LES22, OY1, CHLG1, GGH1, CF1	Zm00001d038196	GRMZM2G121514	151266841	151271722	+	46137	2	Beta-hexosaminidase 3	exochitinase3
6-151220704	6	151220704	PRPO1, ALAD1, YCF54, CF1L1, PCR3, LES22, OY1, CHLG1, GGH1, CF1	Zm00001d038197	GRMZM2G121487	151277845	151283466	-	57141	3	Putative LOB domain-containing family protein	LBD-transcription factor 32
6-152221071	6	152221071	LES22, NYC1L1, MPMT1, OY1, CF1, PRPO4, YCF54, RCCR1, SHFC1, MPEC1, GUN4, GGH1, NYC1, PRPO1, DVR1, ELM2, PCR3	Zm00001d038239	GRMZM2G032865	152182637	152184624	+	-38434	3	Whole genome shotgun sequence of line PN40024 scaffold_35.assembly12x (Fragment)
6-152221071	6	152221071	LES22, NYC1L1, MPMT1, OY1, CF1, PRPO4, YCF54, RCCR1, SHFC1, MPEC1, GUN4, GGH1, NYC1, PRPO1, DVR1, ELM2, PCR3	Zm00001d038240	GRMZM2G181206	152198261	152212313	-	-22810	2	CSC1-like protein	hyperosmolality-gated calcium-permeable channels4
6-152221071	6	152221071	LES22, NYC1L1, MPMT1, OY1, CF1, PRPO4, YCF54, RCCR1, SHFC1, MPEC1, GUN4, GGH1, NYC1, PRPO1, DVR1, ELM2, PCR3	Zm00001d038242	GRMZM2G149145	152217371	152218411	+	-3700	1
6-152221071	6	152221071	LES22, NYC1L1, MPMT1, OY1, CF1, PRPO4, YCF54, RCCR1, SHFC1, MPEC1, GUN4, GGH1, NYC1, PRPO1, DVR1, ELM2, PCR3	Zm00001d038244		152227791	152238834	+	6720	1	Auxin-responsive protein [Source:UniProtKB/TrEMBL%3BAcc:A0A1D6M4R3]
6-152221071	6	152221071	LES22, NYC1L1, MPMT1, OY1, CF1, PRPO4, YCF54, RCCR1, SHFC1, MPEC1, GUN4, GGH1, NYC1, PRPO1, DVR1, ELM2, PCR3	Zm00001d038248	GRMZM2G175676	152313041	152316646	-	91970	2	RNA-binding (RRM/RBD/RNP motifs) family protein
6-152221071	6	152221071	LES22, NYC1L1, MPMT1, OY1, CF1, PRPO4, YCF54, RCCR1, SHFC1, MPEC1, GUN4, GGH1, NYC1, PRPO1, DVR1, ELM2, PCR3	Zm00001d038249	AC214451.3_FG005	152319761	152320252	+	98690	3
6-157255523	6	157255523	GGH1, CF1, MPMT1, MPEC1, GUN4, GSA1, OY1, YCF54, ALAD1	Zm00001d038434	GRMZM2G095646	157157476	157160356	-	-98047	3	PPR repeat protein
6-157255523	6	157255523	GGH1, CF1, MPMT1, MPEC1, GUN4, GSA1, OY1, YCF54, ALAD1	Zm00001d038435	GRMZM2G443444	157224887	157228579	-	-30636	2
6-157255523	6	157255523	GGH1, CF1, MPMT1, MPEC1, GUN4, GSA1, OY1, YCF54, ALAD1	Zm00001d038436	GRMZM2G047677	157247855	157248457	+	-7668	1	Abscisic acid receptor PYL5	pyrabactin resistance-like4
6-157255523	6	157255523	GGH1, CF1, MPMT1, MPEC1, GUN4, GSA1, OY1, YCF54, ALAD1	Zm00001d038437	GRMZM2G047762	157258172	157260090	-	2649	1	Zinc transporter 3	zinc-regulated, iron-regulated transporter-like protein10
6-157255523	6	157255523	GGH1, CF1, MPMT1, MPEC1, GUN4, GSA1, OY1, YCF54, ALAD1	Zm00001d038438	GRMZM2G396076	157265153	157266777	-	9630	2	DNA repair metallo-beta-lactamase family protein
6-157255523	6	157255523	GGH1, CF1, MPMT1, MPEC1, GUN4, GSA1, OY1, YCF54, ALAD1	Zm00001d038439		157267418	157270190	+	11895	3	Serine/threonine-protein kinase ATG1c
6-157255560	6	157255560	MPMT1, GGH1, CF1, GSA1, MPEC1, PRPO1, OY1, GUN4, CHAO2	Zm00001d038434	GRMZM2G095646	157157476	157160356	-	-98084	3	PPR repeat protein
6-157255560	6	157255560	MPMT1, GGH1, CF1, GSA1, MPEC1, PRPO1, OY1, GUN4, CHAO2	Zm00001d038435	GRMZM2G443444	157224887	157228579	-	-30673	2
6-157255560	6	157255560	MPMT1, GGH1, CF1, GSA1, MPEC1, PRPO1, OY1, GUN4, CHAO2	Zm00001d038436	GRMZM2G047677	157247855	157248457	+	-7705	1	Abscisic acid receptor PYL5	pyrabactin resistance-like4
6-157255560	6	157255560	MPMT1, GGH1, CF1, GSA1, MPEC1, PRPO1, OY1, GUN4, CHAO2	Zm00001d038437	GRMZM2G047762	157258172	157260090	-	2612	1	Zinc transporter 3	zinc-regulated, iron-regulated transporter-like protein10
6-157255560	6	157255560	MPMT1, GGH1, CF1, GSA1, MPEC1, PRPO1, OY1, GUN4, CHAO2	Zm00001d038438	GRMZM2G396076	157265153	157266777	-	9593	2	DNA repair metallo-beta-lactamase family protein
6-157255560	6	157255560	MPMT1, GGH1, CF1, GSA1, MPEC1, PRPO1, OY1, GUN4, CHAO2	Zm00001d038439		157267418	157270190	+	11858	3	Serine/threonine-protein kinase ATG1c
6-157941394	6	157941394	YCF54, ALAD1, NYC1L1, PCR2, OY1, PRPO4, PCR3, GGH1, DVR1	Zm00001d038466	GRMZM2G046262	157847118	157847813	-	-94276	3
6-157941394	6	157941394	YCF54, ALAD1, NYC1L1, PCR2, OY1, PRPO4, PCR3, GGH1, DVR1	Zm00001d038467	GRMZM2G100639	157922722	157927689	+	-18672	2	DNA replication licensing factor MCM3 homolog 2	replication origin activator1
6-157941394	6	157941394	YCF54, ALAD1, NYC1L1, PCR2, OY1, PRPO4, PCR3, GGH1, DVR1	Zm00001d038469	GRMZM2G125037	157938345	157941059	-	-3049	1	EPIDERMAL PATTERNING FACTOR-like protein 6
6-157941394	6	157941394	YCF54, ALAD1, NYC1L1, PCR2, OY1, PRPO4, PCR3, GGH1, DVR1	Zm00001d038470		157954987	157957264	-	13593	1	Zinc finger BED domain-containing protein DAYSLEEPER
6-157941394	6	157941394	YCF54, ALAD1, NYC1L1, PCR2, OY1, PRPO4, PCR3, GGH1, DVR1	Zm00001d038471	GRMZM2G125034	157965104	157967206	+	23710	2	U-box domain-containing protein 16
6-157941394	6	157941394	YCF54, ALAD1, NYC1L1, PCR2, OY1, PRPO4, PCR3, GGH1, DVR1	Zm00001d038473	GRMZM2G026927	158066140	158067240	+	124746	3	Transcription repressor OFP1	OVATE-transcription factor 28
6-164251331	6	164251331	MPMT1, OY1, YCF54, ALAD1, PRPO4, CHLD1, PRPO1, GTR2, CHLG1	Zm00001d038776	GRMZM2G005036	164207910	164212069	-	-43421	3	Probable mitochondrial-processing peptidase subunit alpha-2 chloroplastic/mitochondrial
6-164251331	6	164251331	MPMT1, OY1, YCF54, ALAD1, PRPO4, CHLD1, PRPO1, GTR2, CHLG1	Zm00001d038777	GRMZM2G005308	164213807	164221095	-	-37524	2	U3 small nucleolar ribonucleoprotein mpp10 isoform 2
6-164251331	6	164251331	MPMT1, OY1, YCF54, ALAD1, PRPO4, CHLD1, PRPO1, GTR2, CHLG1	Zm00001d038778		164221565	164222298	+	-29766	1
6-164251331	6	164251331	MPMT1, OY1, YCF54, ALAD1, PRPO4, CHLD1, PRPO1, GTR2, CHLG1	Zm00001d038779	GRMZM2G031435	164285328	164289068	+	33997	1	Dual-specificity protein-like phosphatase 4
6-164251331	6	164251331	MPMT1, OY1, YCF54, ALAD1, PRPO4, CHLD1, PRPO1, GTR2, CHLG1	Zm00001d038780	GRMZM2G031580	164298313	164299530	-	46982	2	oxidative stress 3
6-164251331	6	164251331	MPMT1, OY1, YCF54, ALAD1, PRPO4, CHLD1, PRPO1, GTR2, CHLG1	Zm00001d038782		164323247	164325012	-	71916	3
7-1375147	7	1375147	CHLG1, MPMT1, CF1, CHLD1, ELM2, LLS1L1, GTR2, DVR1, LES22, ALAD1, PCR3, OY1	Zm00001d018629	GRMZM2G420743	1372027	1372659	-	-3120	3	Dirigent-like protein pDIR3
7-1375147	7	1375147	CHLG1, MPMT1, CF1, CHLD1, ELM2, LLS1L1, GTR2, DVR1, LES22, ALAD1, PCR3, OY1	Zm00001d018630	GRMZM2G420758	1373357	1373758	+	-1790	2	Disease resistance response protein 206
7-1375147	7	1375147	CHLG1, MPMT1, CF1, CHLD1, ELM2, LLS1L1, GTR2, DVR1, LES22, ALAD1, PCR3, OY1	Zm00001d018631	GRMZM2G420733	1374181	1374933	-	-966	1	Dirigent protein 11	dirigent protein 11
7-1375147	7	1375147	CHLG1, MPMT1, CF1, CHLD1, ELM2, LLS1L1, GTR2, DVR1, LES22, ALAD1, PCR3, OY1	Zm00001d018632		1388811	1390530	+	13664	1	Pyridoxal 5'-phosphate synthase-like subunit PDX1.2
7-1375147	7	1375147	CHLG1, MPMT1, CF1, CHLD1, ELM2, LLS1L1, GTR2, DVR1, LES22, ALAD1, PCR3, OY1	Zm00001d018633	GRMZM2G120652	1389242	1390195	+	14095	2	Pyridoxal 5'-phosphate synthase-like subunit PDX1.2
7-1375147	7	1375147	CHLG1, MPMT1, CF1, CHLD1, ELM2, LLS1L1, GTR2, DVR1, LES22, ALAD1, PCR3, OY1	Zm00001d018634	GRMZM2G120575	1391301	1395097	-	16154	3
7-1375260	7	1375260	CF1, CHLD1, CHLG1, RCCR1, ELM2, ALAD1, DVR1, GTR2, MPMT1, OY1, PCR3	Zm00001d018629	GRMZM2G420743	1372027	1372659	-	-3233	3	Dirigent-like protein pDIR3
7-1375260	7	1375260	CF1, CHLD1, CHLG1, RCCR1, ELM2, ALAD1, DVR1, GTR2, MPMT1, OY1, PCR3	Zm00001d018630	GRMZM2G420758	1373357	1373758	+	-1903	2	Disease resistance response protein 206
7-1375260	7	1375260	CF1, CHLD1, CHLG1, RCCR1, ELM2, ALAD1, DVR1, GTR2, MPMT1, OY1, PCR3	Zm00001d018631	GRMZM2G420733	1374181	1374933	-	-1079	1	Dirigent protein 11	dirigent protein 11
7-1375260	7	1375260	CF1, CHLD1, CHLG1, RCCR1, ELM2, ALAD1, DVR1, GTR2, MPMT1, OY1, PCR3	Zm00001d018632		1388811	1390530	+	13551	1	Pyridoxal 5'-phosphate synthase-like subunit PDX1.2
7-1375260	7	1375260	CF1, CHLD1, CHLG1, RCCR1, ELM2, ALAD1, DVR1, GTR2, MPMT1, OY1, PCR3	Zm00001d018633	GRMZM2G120652	1389242	1390195	+	13982	2	Pyridoxal 5'-phosphate synthase-like subunit PDX1.2
7-1375260	7	1375260	CF1, CHLD1, CHLG1, RCCR1, ELM2, ALAD1, DVR1, GTR2, MPMT1, OY1, PCR3	Zm00001d018634	GRMZM2G120575	1391301	1395097	-	16041	3
7-2621705	7	2621705	GTR1, MPEC1, MPMT1, PRPO4, ELM2, GUN4, GSA1, GGH1, CHLD1	Zm00001d018682	GRMZM2G071436	2526621	2527052	-	-95084	3	Os07g0120600 protein
7-2621705	7	2621705	GTR1, MPEC1, MPMT1, PRPO4, ELM2, GUN4, GSA1, GGH1, CHLD1	Zm00001d018683	GRMZM2G045031	2539231	2539662	+	-82474	2	Os07g0120600 protein
7-2621705	7	2621705	GTR1, MPEC1, MPMT1, PRPO4, ELM2, GUN4, GSA1, GGH1, CHLD1	Zm00001d018685	GRMZM2G026083	2616738	2618180	+	-4967	1
7-2621705	7	2621705	GTR1, MPEC1, MPMT1, PRPO4, ELM2, GUN4, GSA1, GGH1, CHLD1	Zm00001d018686	GRMZM2G026189	2626901	2628259	+	5196	1
7-2621705	7	2621705	GTR1, MPEC1, MPMT1, PRPO4, ELM2, GUN4, GSA1, GGH1, CHLD1	Zm00001d018687	GRMZM2G101513	2641390	2648016	+	19685	2
7-2621705	7	2621705	GTR1, MPEC1, MPMT1, PRPO4, ELM2, GUN4, GSA1, GGH1, CHLD1	Zm00001d018690	GRMZM2G403407	2664907	2666009	+	43202	3
7-10707242	7	10707242	CHLG1, DVR1, OY1, CF1, GTR2, GGH1, HO6, YCF54, ALAD1, GSA1, CHLD1, LES22	Zm00001d018959	GRMZM2G018074	10648216	10650351	+	-59026	2	ABC transporter F family member 4
7-10707242	7	10707242	CHLG1, DVR1, OY1, CF1, GTR2, GGH1, HO6, YCF54, ALAD1, GSA1, CHLD1, LES22	Zm00001d018960		10659962	10660471	+	-47280	1	Probable protein phosphatase 2C 33
7-10707242	7	10707242	CHLG1, DVR1, OY1, CF1, GTR2, GGH1, HO6, YCF54, ALAD1, GSA1, CHLD1, LES22	Zm00001d018961	GRMZM2G066290	10795045	10799314	+	87803	1	Pyruvate kinase
7-10707242	7	10707242	CHLG1, DVR1, OY1, CF1, GTR2, GGH1, HO6, YCF54, ALAD1, GSA1, CHLD1, LES22	Zm00001d018962	GRMZM2G030350	10831566	10833533	+	124324	2	Whole genome shotgun sequence of line PN40024 scaffold_179.assembly12x (Fragment)
7-14160420	7	14160420	GSA1, LES22, CF1, YCF54, NYC1, OY1, PRPO1, GGH1, GUN4, MPEC1	Zm00001d019047	GRMZM2G446921	14098696	14101556	-	-61724	3	F-box domain containing protein
7-14160420	7	14160420	GSA1, LES22, CF1, YCF54, NYC1, OY1, PRPO1, GGH1, GUN4, MPEC1	Zm00001d019048	GRMZM2G146940	14103892	14109913	+	-56528	2	SEC12-like protein 1
7-14160420	7	14160420	GSA1, LES22, CF1, YCF54, NYC1, OY1, PRPO1, GGH1, GUN4, MPEC1	Zm00001d019049	GRMZM2G458494	14112144	14114021	-	-48276	1	Major facilitator superfamily protein
7-28622585	7	28622585	GTR1, MPMT1, MPEC1, NYC1L1, GUN4, ALAD1, CHLG1, SHFC1	Zm00001d019338		28546289	28549634	+	-76296	3
7-28622585	7	28622585	GTR1, MPMT1, MPEC1, NYC1L1, GUN4, ALAD1, CHLG1, SHFC1	Zm00001d019339		28579310	28582604	-	-43275	2	Splicing factor SF3a60 homolog	methyl binding domain110
7-28622585	7	28622585	GTR1, MPMT1, MPEC1, NYC1L1, GUN4, ALAD1, CHLG1, SHFC1	Zm00001d019341		28621528	28622028	-	-1057	1	Prohibitin-1 mitochondrial
7-28622585	7	28622585	GTR1, MPMT1, MPEC1, NYC1L1, GUN4, ALAD1, CHLG1, SHFC1	Zm00001d019342	AC191534.3_FG003	28745288	28767439	+	122703	1	E3 ubiquitin-protein ligase ORTHRUS 2	variant in methylation104
7-28623034	7	28623034	GTR1, MPMT1, MPEC1, GGH1, ALAD1, GUN4, SHFC1, CHLG1	Zm00001d019338		28546289	28549634	+	-76745	3
7-28623034	7	28623034	GTR1, MPMT1, MPEC1, GGH1, ALAD1, GUN4, SHFC1, CHLG1	Zm00001d019339		28579310	28582604	-	-43724	2	Splicing factor SF3a60 homolog	methyl binding domain110
7-28623034	7	28623034	GTR1, MPMT1, MPEC1, GGH1, ALAD1, GUN4, SHFC1, CHLG1	Zm00001d019341		28621528	28622028	-	-1506	1	Prohibitin-1 mitochondrial
7-28623034	7	28623034	GTR1, MPMT1, MPEC1, GGH1, ALAD1, GUN4, SHFC1, CHLG1	Zm00001d019342	AC191534.3_FG003	28745288	28767439	+	122254	1	E3 ubiquitin-protein ligase ORTHRUS 2	variant in methylation104
7-28623985	7	28623985	GTR1, MPMT1, MPEC1, GUN4, ALAD1, CHLG1, SHFC1, GGH1, NYC1L1, GSA1, PCR3	Zm00001d019338		28546289	28549634	+	-77696	3
7-28623985	7	28623985	GTR1, MPMT1, MPEC1, GUN4, ALAD1, CHLG1, SHFC1, GGH1, NYC1L1, GSA1, PCR3	Zm00001d019339		28579310	28582604	-	-44675	2	Splicing factor SF3a60 homolog	methyl binding domain110
7-28623985	7	28623985	GTR1, MPMT1, MPEC1, GUN4, ALAD1, CHLG1, SHFC1, GGH1, NYC1L1, GSA1, PCR3	Zm00001d019341		28621528	28622028	-	-2457	1	Prohibitin-1 mitochondrial
7-28623985	7	28623985	GTR1, MPMT1, MPEC1, GUN4, ALAD1, CHLG1, SHFC1, GGH1, NYC1L1, GSA1, PCR3	Zm00001d019342	AC191534.3_FG003	28745288	28767439	+	121303	1	E3 ubiquitin-protein ligase ORTHRUS 2	variant in methylation104
7-28624039	7	28624039	GTR1, MPMT1, MPEC1, GUN4, ALAD1, CHLG1, SHFC1, GGH1, NYC1L1, GSA1, PCR3	Zm00001d019338		28546289	28549634	+	-77750	3
7-28624039	7	28624039	GTR1, MPMT1, MPEC1, GUN4, ALAD1, CHLG1, SHFC1, GGH1, NYC1L1, GSA1, PCR3	Zm00001d019339		28579310	28582604	-	-44729	2	Splicing factor SF3a60 homolog	methyl binding domain110
7-28624039	7	28624039	GTR1, MPMT1, MPEC1, GUN4, ALAD1, CHLG1, SHFC1, GGH1, NYC1L1, GSA1, PCR3	Zm00001d019341		28621528	28622028	-	-2511	1	Prohibitin-1 mitochondrial
7-28624039	7	28624039	GTR1, MPMT1, MPEC1, GUN4, ALAD1, CHLG1, SHFC1, GGH1, NYC1L1, GSA1, PCR3	Zm00001d019342	AC191534.3_FG003	28745288	28767439	+	121249	1	E3 ubiquitin-protein ligase ORTHRUS 2	variant in methylation104
7-28628285	7	28628285	MPMT1, GTR1, MPEC1, ALAD1, GUN4, GGH1, CHLG1, OY1, GSA1, YCF54	Zm00001d019338		28546289	28549634	+	-81996	3
7-28628285	7	28628285	MPMT1, GTR1, MPEC1, ALAD1, GUN4, GGH1, CHLG1, OY1, GSA1, YCF54	Zm00001d019339		28579310	28582604	-	-48975	2	Splicing factor SF3a60 homolog	methyl binding domain110
7-28628285	7	28628285	MPMT1, GTR1, MPEC1, ALAD1, GUN4, GGH1, CHLG1, OY1, GSA1, YCF54	Zm00001d019341		28621528	28622028	-	-6757	1	Prohibitin-1 mitochondrial
7-28628285	7	28628285	MPMT1, GTR1, MPEC1, ALAD1, GUN4, GGH1, CHLG1, OY1, GSA1, YCF54	Zm00001d019342	AC191534.3_FG003	28745288	28767439	+	117003	1	E3 ubiquitin-protein ligase ORTHRUS 2	variant in methylation104
7-28637300	7	28637300	MPMT1, MPEC1, GTR1, PRPO2, GUN4, NYC1L1, HCAR1, GGH1, ELM2	Zm00001d019338		28546289	28549634	+	-91011	3
7-28637300	7	28637300	MPMT1, MPEC1, GTR1, PRPO2, GUN4, NYC1L1, HCAR1, GGH1, ELM2	Zm00001d019339		28579310	28582604	-	-57990	2	Splicing factor SF3a60 homolog	methyl binding domain110
7-28637300	7	28637300	MPMT1, MPEC1, GTR1, PRPO2, GUN4, NYC1L1, HCAR1, GGH1, ELM2	Zm00001d019341		28621528	28622028	-	-15772	1	Prohibitin-1 mitochondrial
7-28637300	7	28637300	MPMT1, MPEC1, GTR1, PRPO2, GUN4, NYC1L1, HCAR1, GGH1, ELM2	Zm00001d019342	AC191534.3_FG003	28745288	28767439	+	107988	1	E3 ubiquitin-protein ligase ORTHRUS 2	variant in methylation104
7-28646294	7	28646294	GTR1, MPMT1, MPEC1, GUN4, NYC1L1, ALAD1, CHLG1, SHFC1	Zm00001d019338		28546289	28549634	+	-100005	3
7-28646294	7	28646294	GTR1, MPMT1, MPEC1, GUN4, NYC1L1, ALAD1, CHLG1, SHFC1	Zm00001d019339		28579310	28582604	-	-66984	2	Splicing factor SF3a60 homolog	methyl binding domain110
7-28646294	7	28646294	GTR1, MPMT1, MPEC1, GUN4, NYC1L1, ALAD1, CHLG1, SHFC1	Zm00001d019341		28621528	28622028	-	-24766	1	Prohibitin-1 mitochondrial
7-28646294	7	28646294	GTR1, MPMT1, MPEC1, GUN4, NYC1L1, ALAD1, CHLG1, SHFC1	Zm00001d019342	AC191534.3_FG003	28745288	28767439	+	98994	1	E3 ubiquitin-protein ligase ORTHRUS 2	variant in methylation104
7-28657895	7	28657895	GTR1, MPMT1, MPEC1, GUN4, SHFC1, ALAD1, CHLG1, NYC1L1, GGH1	Zm00001d019338		28546289	28549634	+	-111606	3
7-28657895	7	28657895	GTR1, MPMT1, MPEC1, GUN4, SHFC1, ALAD1, CHLG1, NYC1L1, GGH1	Zm00001d019339		28579310	28582604	-	-78585	2	Splicing factor SF3a60 homolog	methyl binding domain110
7-28657895	7	28657895	GTR1, MPMT1, MPEC1, GUN4, SHFC1, ALAD1, CHLG1, NYC1L1, GGH1	Zm00001d019341		28621528	28622028	-	-36367	1	Prohibitin-1 mitochondrial
7-28657895	7	28657895	GTR1, MPMT1, MPEC1, GUN4, SHFC1, ALAD1, CHLG1, NYC1L1, GGH1	Zm00001d019342	AC191534.3_FG003	28745288	28767439	+	87393	1	E3 ubiquitin-protein ligase ORTHRUS 2	variant in methylation104
7-28659081	7	28659081	GTR1, MPMT1, GUN4, MPEC1, NYC1L1, SHFC1, ALAD1, GGH1, PCR3	Zm00001d019338		28546289	28549634	+	-112792	3
7-28659081	7	28659081	GTR1, MPMT1, GUN4, MPEC1, NYC1L1, SHFC1, ALAD1, GGH1, PCR3	Zm00001d019339		28579310	28582604	-	-79771	2	Splicing factor SF3a60 homolog	methyl binding domain110
7-28659081	7	28659081	GTR1, MPMT1, GUN4, MPEC1, NYC1L1, SHFC1, ALAD1, GGH1, PCR3	Zm00001d019341		28621528	28622028	-	-37553	1	Prohibitin-1 mitochondrial
7-28659081	7	28659081	GTR1, MPMT1, GUN4, MPEC1, NYC1L1, SHFC1, ALAD1, GGH1, PCR3	Zm00001d019342	AC191534.3_FG003	28745288	28767439	+	86207	1	E3 ubiquitin-protein ligase ORTHRUS 2	variant in methylation104
7-28660940	7	28660940	GTR1, MPMT1, MPEC1, GUN4, ALAD1, CHLG1, SHFC1, GGH1, NYC1L1, GSA1, PCR3	Zm00001d019338		28546289	28549634	+	-114651	3
7-28660940	7	28660940	GTR1, MPMT1, MPEC1, GUN4, ALAD1, CHLG1, SHFC1, GGH1, NYC1L1, GSA1, PCR3	Zm00001d019339		28579310	28582604	-	-81630	2	Splicing factor SF3a60 homolog	methyl binding domain110
7-28660940	7	28660940	GTR1, MPMT1, MPEC1, GUN4, ALAD1, CHLG1, SHFC1, GGH1, NYC1L1, GSA1, PCR3	Zm00001d019341		28621528	28622028	-	-39412	1	Prohibitin-1 mitochondrial
7-28660940	7	28660940	GTR1, MPMT1, MPEC1, GUN4, ALAD1, CHLG1, SHFC1, GGH1, NYC1L1, GSA1, PCR3	Zm00001d019342	AC191534.3_FG003	28745288	28767439	+	84348	1	E3 ubiquitin-protein ligase ORTHRUS 2	variant in methylation104
7-28660940	7	28660940	GTR1, MPMT1, MPEC1, GUN4, ALAD1, CHLG1, SHFC1, GGH1, NYC1L1, GSA1, PCR3	Zm00001d019343	GRMZM2G302778	28785037	28786860	+	124097	2	Histone acetyltransferase HPA2 and related acetyltransferases	GNAT-transcription factor 32
7-28662975	7	28662975	GTR1, MPMT1, MPEC1, GUN4, ALAD1, CHLG1, GSA1, GGH1, NYC1L1, SHFC1, YCF54	Zm00001d019338		28546289	28549634	+	-116686	3
7-28662975	7	28662975	GTR1, MPMT1, MPEC1, GUN4, ALAD1, CHLG1, GSA1, GGH1, NYC1L1, SHFC1, YCF54	Zm00001d019339		28579310	28582604	-	-83665	2	Splicing factor SF3a60 homolog	methyl binding domain110
7-28662975	7	28662975	GTR1, MPMT1, MPEC1, GUN4, ALAD1, CHLG1, GSA1, GGH1, NYC1L1, SHFC1, YCF54	Zm00001d019341		28621528	28622028	-	-41447	1	Prohibitin-1 mitochondrial
7-28662975	7	28662975	GTR1, MPMT1, MPEC1, GUN4, ALAD1, CHLG1, GSA1, GGH1, NYC1L1, SHFC1, YCF54	Zm00001d019342	AC191534.3_FG003	28745288	28767439	+	82313	1	E3 ubiquitin-protein ligase ORTHRUS 2	variant in methylation104
7-28662975	7	28662975	GTR1, MPMT1, MPEC1, GUN4, ALAD1, CHLG1, GSA1, GGH1, NYC1L1, SHFC1, YCF54	Zm00001d019343	GRMZM2G302778	28785037	28786860	+	122062	2	Histone acetyltransferase HPA2 and related acetyltransferases	GNAT-transcription factor 32
7-28664225	7	28664225	MPMT1, GTR1, MPEC1, GUN4, ALAD1, SHFC1, GGH1, CHLG1, PCR3	Zm00001d019338		28546289	28549634	+	-117936	3
7-28664225	7	28664225	MPMT1, GTR1, MPEC1, GUN4, ALAD1, SHFC1, GGH1, CHLG1, PCR3	Zm00001d019339		28579310	28582604	-	-84915	2	Splicing factor SF3a60 homolog	methyl binding domain110
7-28664225	7	28664225	MPMT1, GTR1, MPEC1, GUN4, ALAD1, SHFC1, GGH1, CHLG1, PCR3	Zm00001d019341		28621528	28622028	-	-42697	1	Prohibitin-1 mitochondrial
7-28664225	7	28664225	MPMT1, GTR1, MPEC1, GUN4, ALAD1, SHFC1, GGH1, CHLG1, PCR3	Zm00001d019342	AC191534.3_FG003	28745288	28767439	+	81063	1	E3 ubiquitin-protein ligase ORTHRUS 2	variant in methylation104
7-28664225	7	28664225	MPMT1, GTR1, MPEC1, GUN4, ALAD1, SHFC1, GGH1, CHLG1, PCR3	Zm00001d019343	GRMZM2G302778	28785037	28786860	+	120812	2	Histone acetyltransferase HPA2 and related acetyltransferases	GNAT-transcription factor 32
7-28664882	7	28664882	MPMT1, MPEC1, GUN4, GTR1, GGH1, NYC1L1, PRPO4, LES22, HCAR1, ALAD1	Zm00001d019338		28546289	28549634	+	-118593	3
7-28664882	7	28664882	MPMT1, MPEC1, GUN4, GTR1, GGH1, NYC1L1, PRPO4, LES22, HCAR1, ALAD1	Zm00001d019339		28579310	28582604	-	-85572	2	Splicing factor SF3a60 homolog	methyl binding domain110
7-28664882	7	28664882	MPMT1, MPEC1, GUN4, GTR1, GGH1, NYC1L1, PRPO4, LES22, HCAR1, ALAD1	Zm00001d019341		28621528	28622028	-	-43354	1	Prohibitin-1 mitochondrial
7-28664882	7	28664882	MPMT1, MPEC1, GUN4, GTR1, GGH1, NYC1L1, PRPO4, LES22, HCAR1, ALAD1	Zm00001d019342	AC191534.3_FG003	28745288	28767439	+	80406	1	E3 ubiquitin-protein ligase ORTHRUS 2	variant in methylation104
7-28664882	7	28664882	MPMT1, MPEC1, GUN4, GTR1, GGH1, NYC1L1, PRPO4, LES22, HCAR1, ALAD1	Zm00001d019343	GRMZM2G302778	28785037	28786860	+	120155	2	Histone acetyltransferase HPA2 and related acetyltransferases	GNAT-transcription factor 32
7-28664945	7	28664945	MPMT1, GTR1, ALAD1, MPEC1, GGH1, CHLG1, GUN4, SHFC1, YCF54, GSA1, CF1, NYC1L1, PCR3	Zm00001d019338		28546289	28549634	+	-118656	3
7-28664945	7	28664945	MPMT1, GTR1, ALAD1, MPEC1, GGH1, CHLG1, GUN4, SHFC1, YCF54, GSA1, CF1, NYC1L1, PCR3	Zm00001d019339		28579310	28582604	-	-85635	2	Splicing factor SF3a60 homolog	methyl binding domain110
7-28664945	7	28664945	MPMT1, GTR1, ALAD1, MPEC1, GGH1, CHLG1, GUN4, SHFC1, YCF54, GSA1, CF1, NYC1L1, PCR3	Zm00001d019341		28621528	28622028	-	-43417	1	Prohibitin-1 mitochondrial
7-28664945	7	28664945	MPMT1, GTR1, ALAD1, MPEC1, GGH1, CHLG1, GUN4, SHFC1, YCF54, GSA1, CF1, NYC1L1, PCR3	Zm00001d019342	AC191534.3_FG003	28745288	28767439	+	80343	1	E3 ubiquitin-protein ligase ORTHRUS 2	variant in methylation104
7-28664945	7	28664945	MPMT1, GTR1, ALAD1, MPEC1, GGH1, CHLG1, GUN4, SHFC1, YCF54, GSA1, CF1, NYC1L1, PCR3	Zm00001d019343	GRMZM2G302778	28785037	28786860	+	120092	2	Histone acetyltransferase HPA2 and related acetyltransferases	GNAT-transcription factor 32
7-28665002	7	28665002	GTR1, MPMT1, MPEC1, GUN4, ALAD1, CHLG1, SHFC1, GGH1, NYC1L1, GSA1, PCR3	Zm00001d019338		28546289	28549634	+	-118713	3
7-28665002	7	28665002	GTR1, MPMT1, MPEC1, GUN4, ALAD1, CHLG1, SHFC1, GGH1, NYC1L1, GSA1, PCR3	Zm00001d019339		28579310	28582604	-	-85692	2	Splicing factor SF3a60 homolog	methyl binding domain110
7-28665002	7	28665002	GTR1, MPMT1, MPEC1, GUN4, ALAD1, CHLG1, SHFC1, GGH1, NYC1L1, GSA1, PCR3	Zm00001d019341		28621528	28622028	-	-43474	1	Prohibitin-1 mitochondrial
7-28665002	7	28665002	GTR1, MPMT1, MPEC1, GUN4, ALAD1, CHLG1, SHFC1, GGH1, NYC1L1, GSA1, PCR3	Zm00001d019342	AC191534.3_FG003	28745288	28767439	+	80286	1	E3 ubiquitin-protein ligase ORTHRUS 2	variant in methylation104
7-28665002	7	28665002	GTR1, MPMT1, MPEC1, GUN4, ALAD1, CHLG1, SHFC1, GGH1, NYC1L1, GSA1, PCR3	Zm00001d019343	GRMZM2G302778	28785037	28786860	+	120035	2	Histone acetyltransferase HPA2 and related acetyltransferases	GNAT-transcription factor 32
7-28665224	7	28665224	MPMT1, GTR1, GSA1, MPEC1, SHFC1, ALAD1, GGH1, CHLG1, GUN4, YCF54, CF1, PRPO2	Zm00001d019338		28546289	28549634	+	-118935	3
7-28665224	7	28665224	MPMT1, GTR1, GSA1, MPEC1, SHFC1, ALAD1, GGH1, CHLG1, GUN4, YCF54, CF1, PRPO2	Zm00001d019339		28579310	28582604	-	-85914	2	Splicing factor SF3a60 homolog	methyl binding domain110
7-28665224	7	28665224	MPMT1, GTR1, GSA1, MPEC1, SHFC1, ALAD1, GGH1, CHLG1, GUN4, YCF54, CF1, PRPO2	Zm00001d019341		28621528	28622028	-	-43696	1	Prohibitin-1 mitochondrial
7-28665224	7	28665224	MPMT1, GTR1, GSA1, MPEC1, SHFC1, ALAD1, GGH1, CHLG1, GUN4, YCF54, CF1, PRPO2	Zm00001d019342	AC191534.3_FG003	28745288	28767439	+	80064	1	E3 ubiquitin-protein ligase ORTHRUS 2	variant in methylation104
7-28665224	7	28665224	MPMT1, GTR1, GSA1, MPEC1, SHFC1, ALAD1, GGH1, CHLG1, GUN4, YCF54, CF1, PRPO2	Zm00001d019343	GRMZM2G302778	28785037	28786860	+	119813	2	Histone acetyltransferase HPA2 and related acetyltransferases	GNAT-transcription factor 32
7-28665515	7	28665515	GTR1, MPMT1, MPEC1, GGH1, ALAD1, GUN4, SHFC1, CHLG1	Zm00001d019338		28546289	28549634	+	-119226	3
7-28665515	7	28665515	GTR1, MPMT1, MPEC1, GGH1, ALAD1, GUN4, SHFC1, CHLG1	Zm00001d019339		28579310	28582604	-	-86205	2	Splicing factor SF3a60 homolog	methyl binding domain110
7-28665515	7	28665515	GTR1, MPMT1, MPEC1, GGH1, ALAD1, GUN4, SHFC1, CHLG1	Zm00001d019341		28621528	28622028	-	-43987	1	Prohibitin-1 mitochondrial
7-28665515	7	28665515	GTR1, MPMT1, MPEC1, GGH1, ALAD1, GUN4, SHFC1, CHLG1	Zm00001d019342	AC191534.3_FG003	28745288	28767439	+	79773	1	E3 ubiquitin-protein ligase ORTHRUS 2	variant in methylation104
7-28665515	7	28665515	GTR1, MPMT1, MPEC1, GGH1, ALAD1, GUN4, SHFC1, CHLG1	Zm00001d019343	GRMZM2G302778	28785037	28786860	+	119522	2	Histone acetyltransferase HPA2 and related acetyltransferases	GNAT-transcription factor 32
7-28666314	7	28666314	GTR1, MPMT1, MPEC1, GUN4, ALAD1, CHLG1, SHFC1, GGH1, NYC1L1, GSA1, PCR3	Zm00001d019338		28546289	28549634	+	-120025	3
7-28666314	7	28666314	GTR1, MPMT1, MPEC1, GUN4, ALAD1, CHLG1, SHFC1, GGH1, NYC1L1, GSA1, PCR3	Zm00001d019339		28579310	28582604	-	-87004	2	Splicing factor SF3a60 homolog	methyl binding domain110
7-28666314	7	28666314	GTR1, MPMT1, MPEC1, GUN4, ALAD1, CHLG1, SHFC1, GGH1, NYC1L1, GSA1, PCR3	Zm00001d019341		28621528	28622028	-	-44786	1	Prohibitin-1 mitochondrial
7-28666314	7	28666314	GTR1, MPMT1, MPEC1, GUN4, ALAD1, CHLG1, SHFC1, GGH1, NYC1L1, GSA1, PCR3	Zm00001d019342	AC191534.3_FG003	28745288	28767439	+	78974	1	E3 ubiquitin-protein ligase ORTHRUS 2	variant in methylation104
7-28666314	7	28666314	GTR1, MPMT1, MPEC1, GUN4, ALAD1, CHLG1, SHFC1, GGH1, NYC1L1, GSA1, PCR3	Zm00001d019343	GRMZM2G302778	28785037	28786860	+	118723	2	Histone acetyltransferase HPA2 and related acetyltransferases	GNAT-transcription factor 32
7-28666970	7	28666970	GTR1, MPMT1, MPEC1, GUN4, ALAD1, CHLG1, SHFC1, GGH1, NYC1L1, GSA1, PCR3	Zm00001d019338		28546289	28549634	+	-120681	3
7-28666970	7	28666970	GTR1, MPMT1, MPEC1, GUN4, ALAD1, CHLG1, SHFC1, GGH1, NYC1L1, GSA1, PCR3	Zm00001d019339		28579310	28582604	-	-87660	2	Splicing factor SF3a60 homolog	methyl binding domain110
7-28666970	7	28666970	GTR1, MPMT1, MPEC1, GUN4, ALAD1, CHLG1, SHFC1, GGH1, NYC1L1, GSA1, PCR3	Zm00001d019341		28621528	28622028	-	-45442	1	Prohibitin-1 mitochondrial
7-28666970	7	28666970	GTR1, MPMT1, MPEC1, GUN4, ALAD1, CHLG1, SHFC1, GGH1, NYC1L1, GSA1, PCR3	Zm00001d019342	AC191534.3_FG003	28745288	28767439	+	78318	1	E3 ubiquitin-protein ligase ORTHRUS 2	variant in methylation104
7-28666970	7	28666970	GTR1, MPMT1, MPEC1, GUN4, ALAD1, CHLG1, SHFC1, GGH1, NYC1L1, GSA1, PCR3	Zm00001d019343	GRMZM2G302778	28785037	28786860	+	118067	2	Histone acetyltransferase HPA2 and related acetyltransferases	GNAT-transcription factor 32
7-28667138	7	28667138	GTR1, MPMT1, MPEC1, GUN4, ALAD1, CHLG1, SHFC1, GGH1, NYC1L1, GSA1, PCR3	Zm00001d019338		28546289	28549634	+	-120849	3
7-28667138	7	28667138	GTR1, MPMT1, MPEC1, GUN4, ALAD1, CHLG1, SHFC1, GGH1, NYC1L1, GSA1, PCR3	Zm00001d019339		28579310	28582604	-	-87828	2	Splicing factor SF3a60 homolog	methyl binding domain110
7-28667138	7	28667138	GTR1, MPMT1, MPEC1, GUN4, ALAD1, CHLG1, SHFC1, GGH1, NYC1L1, GSA1, PCR3	Zm00001d019341		28621528	28622028	-	-45610	1	Prohibitin-1 mitochondrial
7-28667138	7	28667138	GTR1, MPMT1, MPEC1, GUN4, ALAD1, CHLG1, SHFC1, GGH1, NYC1L1, GSA1, PCR3	Zm00001d019342	AC191534.3_FG003	28745288	28767439	+	78150	1	E3 ubiquitin-protein ligase ORTHRUS 2	variant in methylation104
7-28667138	7	28667138	GTR1, MPMT1, MPEC1, GUN4, ALAD1, CHLG1, SHFC1, GGH1, NYC1L1, GSA1, PCR3	Zm00001d019343	GRMZM2G302778	28785037	28786860	+	117899	2	Histone acetyltransferase HPA2 and related acetyltransferases	GNAT-transcription factor 32
7-28667174	7	28667174	GTR1, MPMT1, MPEC1, GUN4, ALAD1, CHLG1, SHFC1, GGH1, NYC1L1, GSA1, PCR3	Zm00001d019338		28546289	28549634	+	-120885	3
7-28667174	7	28667174	GTR1, MPMT1, MPEC1, GUN4, ALAD1, CHLG1, SHFC1, GGH1, NYC1L1, GSA1, PCR3	Zm00001d019339		28579310	28582604	-	-87864	2	Splicing factor SF3a60 homolog	methyl binding domain110
7-28667174	7	28667174	GTR1, MPMT1, MPEC1, GUN4, ALAD1, CHLG1, SHFC1, GGH1, NYC1L1, GSA1, PCR3	Zm00001d019341		28621528	28622028	-	-45646	1	Prohibitin-1 mitochondrial
7-28667174	7	28667174	GTR1, MPMT1, MPEC1, GUN4, ALAD1, CHLG1, SHFC1, GGH1, NYC1L1, GSA1, PCR3	Zm00001d019342	AC191534.3_FG003	28745288	28767439	+	78114	1	E3 ubiquitin-protein ligase ORTHRUS 2	variant in methylation104
7-28667174	7	28667174	GTR1, MPMT1, MPEC1, GUN4, ALAD1, CHLG1, SHFC1, GGH1, NYC1L1, GSA1, PCR3	Zm00001d019343	GRMZM2G302778	28785037	28786860	+	117863	2	Histone acetyltransferase HPA2 and related acetyltransferases	GNAT-transcription factor 32
7-28667671	7	28667671	GTR1, MPMT1, MPEC1, GUN4, ALAD1, CHLG1, SHFC1, GGH1, NYC1L1, GSA1, PCR3	Zm00001d019338		28546289	28549634	+	-121382	3
7-28667671	7	28667671	GTR1, MPMT1, MPEC1, GUN4, ALAD1, CHLG1, SHFC1, GGH1, NYC1L1, GSA1, PCR3	Zm00001d019339		28579310	28582604	-	-88361	2	Splicing factor SF3a60 homolog	methyl binding domain110
7-28667671	7	28667671	GTR1, MPMT1, MPEC1, GUN4, ALAD1, CHLG1, SHFC1, GGH1, NYC1L1, GSA1, PCR3	Zm00001d019341		28621528	28622028	-	-46143	1	Prohibitin-1 mitochondrial
7-28667671	7	28667671	GTR1, MPMT1, MPEC1, GUN4, ALAD1, CHLG1, SHFC1, GGH1, NYC1L1, GSA1, PCR3	Zm00001d019342	AC191534.3_FG003	28745288	28767439	+	77617	1	E3 ubiquitin-protein ligase ORTHRUS 2	variant in methylation104
7-28667671	7	28667671	GTR1, MPMT1, MPEC1, GUN4, ALAD1, CHLG1, SHFC1, GGH1, NYC1L1, GSA1, PCR3	Zm00001d019343	GRMZM2G302778	28785037	28786860	+	117366	2	Histone acetyltransferase HPA2 and related acetyltransferases	GNAT-transcription factor 32
7-28667833	7	28667833	GTR1, MPMT1, MPEC1, CHLG1, ALAD1, PCR3, GUN4, NYC1L1, GSA1, CF1, YCF54	Zm00001d019338		28546289	28549634	+	-121544	3
7-28667833	7	28667833	GTR1, MPMT1, MPEC1, CHLG1, ALAD1, PCR3, GUN4, NYC1L1, GSA1, CF1, YCF54	Zm00001d019339		28579310	28582604	-	-88523	2	Splicing factor SF3a60 homolog	methyl binding domain110
7-28667833	7	28667833	GTR1, MPMT1, MPEC1, CHLG1, ALAD1, PCR3, GUN4, NYC1L1, GSA1, CF1, YCF54	Zm00001d019341		28621528	28622028	-	-46305	1	Prohibitin-1 mitochondrial
7-28667833	7	28667833	GTR1, MPMT1, MPEC1, CHLG1, ALAD1, PCR3, GUN4, NYC1L1, GSA1, CF1, YCF54	Zm00001d019342	AC191534.3_FG003	28745288	28767439	+	77455	1	E3 ubiquitin-protein ligase ORTHRUS 2	variant in methylation104
7-28667833	7	28667833	GTR1, MPMT1, MPEC1, CHLG1, ALAD1, PCR3, GUN4, NYC1L1, GSA1, CF1, YCF54	Zm00001d019343	GRMZM2G302778	28785037	28786860	+	117204	2	Histone acetyltransferase HPA2 and related acetyltransferases	GNAT-transcription factor 32
7-28668214	7	28668214	GTR1, MPMT1, MPEC1, GGH1, ALAD1, GUN4, SHFC1, CHLG1	Zm00001d019338		28546289	28549634	+	-121925	3
7-28668214	7	28668214	GTR1, MPMT1, MPEC1, GGH1, ALAD1, GUN4, SHFC1, CHLG1	Zm00001d019339		28579310	28582604	-	-88904	2	Splicing factor SF3a60 homolog	methyl binding domain110
7-28668214	7	28668214	GTR1, MPMT1, MPEC1, GGH1, ALAD1, GUN4, SHFC1, CHLG1	Zm00001d019341		28621528	28622028	-	-46686	1	Prohibitin-1 mitochondrial
7-28668214	7	28668214	GTR1, MPMT1, MPEC1, GGH1, ALAD1, GUN4, SHFC1, CHLG1	Zm00001d019342	AC191534.3_FG003	28745288	28767439	+	77074	1	E3 ubiquitin-protein ligase ORTHRUS 2	variant in methylation104
7-28668214	7	28668214	GTR1, MPMT1, MPEC1, GGH1, ALAD1, GUN4, SHFC1, CHLG1	Zm00001d019343	GRMZM2G302778	28785037	28786860	+	116823	2	Histone acetyltransferase HPA2 and related acetyltransferases	GNAT-transcription factor 32
7-28668479	7	28668479	GTR1, MPMT1, MPEC1, GUN4, ALAD1, CHLG1, SHFC1, GGH1, NYC1L1, GSA1, PCR3	Zm00001d019338		28546289	28549634	+	-122190	3
7-28668479	7	28668479	GTR1, MPMT1, MPEC1, GUN4, ALAD1, CHLG1, SHFC1, GGH1, NYC1L1, GSA1, PCR3	Zm00001d019339		28579310	28582604	-	-89169	2	Splicing factor SF3a60 homolog	methyl binding domain110
7-28668479	7	28668479	GTR1, MPMT1, MPEC1, GUN4, ALAD1, CHLG1, SHFC1, GGH1, NYC1L1, GSA1, PCR3	Zm00001d019341		28621528	28622028	-	-46951	1	Prohibitin-1 mitochondrial
7-28668479	7	28668479	GTR1, MPMT1, MPEC1, GUN4, ALAD1, CHLG1, SHFC1, GGH1, NYC1L1, GSA1, PCR3	Zm00001d019342	AC191534.3_FG003	28745288	28767439	+	76809	1	E3 ubiquitin-protein ligase ORTHRUS 2	variant in methylation104
7-28668479	7	28668479	GTR1, MPMT1, MPEC1, GUN4, ALAD1, CHLG1, SHFC1, GGH1, NYC1L1, GSA1, PCR3	Zm00001d019343	GRMZM2G302778	28785037	28786860	+	116558	2	Histone acetyltransferase HPA2 and related acetyltransferases	GNAT-transcription factor 32
7-28668843	7	28668843	GTR1, MPMT1, ALAD1, MPEC1, GGH1, CHLG1, SHFC1, GUN4	Zm00001d019338		28546289	28549634	+	-122554	3
7-28668843	7	28668843	GTR1, MPMT1, ALAD1, MPEC1, GGH1, CHLG1, SHFC1, GUN4	Zm00001d019339		28579310	28582604	-	-89533	2	Splicing factor SF3a60 homolog	methyl binding domain110
7-28668843	7	28668843	GTR1, MPMT1, ALAD1, MPEC1, GGH1, CHLG1, SHFC1, GUN4	Zm00001d019341		28621528	28622028	-	-47315	1	Prohibitin-1 mitochondrial
7-28668843	7	28668843	GTR1, MPMT1, ALAD1, MPEC1, GGH1, CHLG1, SHFC1, GUN4	Zm00001d019342	AC191534.3_FG003	28745288	28767439	+	76445	1	E3 ubiquitin-protein ligase ORTHRUS 2	variant in methylation104
7-28668843	7	28668843	GTR1, MPMT1, ALAD1, MPEC1, GGH1, CHLG1, SHFC1, GUN4	Zm00001d019343	GRMZM2G302778	28785037	28786860	+	116194	2	Histone acetyltransferase HPA2 and related acetyltransferases	GNAT-transcription factor 32
7-28669375	7	28669375	GTR1, MPMT1, MPEC1, GUN4, ALAD1, CHLG1, SHFC1, GGH1, NYC1L1, GSA1, PCR3	Zm00001d019338		28546289	28549634	+	-123086	3
7-28669375	7	28669375	GTR1, MPMT1, MPEC1, GUN4, ALAD1, CHLG1, SHFC1, GGH1, NYC1L1, GSA1, PCR3	Zm00001d019339		28579310	28582604	-	-90065	2	Splicing factor SF3a60 homolog	methyl binding domain110
7-28669375	7	28669375	GTR1, MPMT1, MPEC1, GUN4, ALAD1, CHLG1, SHFC1, GGH1, NYC1L1, GSA1, PCR3	Zm00001d019341		28621528	28622028	-	-47847	1	Prohibitin-1 mitochondrial
7-28669375	7	28669375	GTR1, MPMT1, MPEC1, GUN4, ALAD1, CHLG1, SHFC1, GGH1, NYC1L1, GSA1, PCR3	Zm00001d019342	AC191534.3_FG003	28745288	28767439	+	75913	1	E3 ubiquitin-protein ligase ORTHRUS 2	variant in methylation104
7-28669375	7	28669375	GTR1, MPMT1, MPEC1, GUN4, ALAD1, CHLG1, SHFC1, GGH1, NYC1L1, GSA1, PCR3	Zm00001d019343	GRMZM2G302778	28785037	28786860	+	115662	2	Histone acetyltransferase HPA2 and related acetyltransferases	GNAT-transcription factor 32
7-28669625	7	28669625	GTR1, MPMT1, MPEC1, GUN4, ALAD1, CHLG1, SHFC1, GGH1, NYC1L1, GSA1, PCR3	Zm00001d019338		28546289	28549634	+	-123336	3
7-28669625	7	28669625	GTR1, MPMT1, MPEC1, GUN4, ALAD1, CHLG1, SHFC1, GGH1, NYC1L1, GSA1, PCR3	Zm00001d019339		28579310	28582604	-	-90315	2	Splicing factor SF3a60 homolog	methyl binding domain110
7-28669625	7	28669625	GTR1, MPMT1, MPEC1, GUN4, ALAD1, CHLG1, SHFC1, GGH1, NYC1L1, GSA1, PCR3	Zm00001d019341		28621528	28622028	-	-48097	1	Prohibitin-1 mitochondrial
7-28669625	7	28669625	GTR1, MPMT1, MPEC1, GUN4, ALAD1, CHLG1, SHFC1, GGH1, NYC1L1, GSA1, PCR3	Zm00001d019342	AC191534.3_FG003	28745288	28767439	+	75663	1	E3 ubiquitin-protein ligase ORTHRUS 2	variant in methylation104
7-28669625	7	28669625	GTR1, MPMT1, MPEC1, GUN4, ALAD1, CHLG1, SHFC1, GGH1, NYC1L1, GSA1, PCR3	Zm00001d019343	GRMZM2G302778	28785037	28786860	+	115412	2	Histone acetyltransferase HPA2 and related acetyltransferases	GNAT-transcription factor 32
7-28669989	7	28669989	GTR1, MPMT1, MPEC1, GUN4, ALAD1, CHLG1, NYC1L1, GGH1	Zm00001d019338		28546289	28549634	+	-123700	3
7-28669989	7	28669989	GTR1, MPMT1, MPEC1, GUN4, ALAD1, CHLG1, NYC1L1, GGH1	Zm00001d019339		28579310	28582604	-	-90679	2	Splicing factor SF3a60 homolog	methyl binding domain110
7-28669989	7	28669989	GTR1, MPMT1, MPEC1, GUN4, ALAD1, CHLG1, NYC1L1, GGH1	Zm00001d019341		28621528	28622028	-	-48461	1	Prohibitin-1 mitochondrial
7-28669989	7	28669989	GTR1, MPMT1, MPEC1, GUN4, ALAD1, CHLG1, NYC1L1, GGH1	Zm00001d019342	AC191534.3_FG003	28745288	28767439	+	75299	1	E3 ubiquitin-protein ligase ORTHRUS 2	variant in methylation104
7-28669989	7	28669989	GTR1, MPMT1, MPEC1, GUN4, ALAD1, CHLG1, NYC1L1, GGH1	Zm00001d019343	GRMZM2G302778	28785037	28786860	+	115048	2	Histone acetyltransferase HPA2 and related acetyltransferases	GNAT-transcription factor 32
7-28670138	7	28670138	MPMT1, GTR1, MPEC1, SHFC1, GUN4, ALAD1, CHLG1, GGH1, NYC1L1, PCR3, YCF54, GSA1, CF1	Zm00001d019338		28546289	28549634	+	-123849	3
7-28670138	7	28670138	MPMT1, GTR1, MPEC1, SHFC1, GUN4, ALAD1, CHLG1, GGH1, NYC1L1, PCR3, YCF54, GSA1, CF1	Zm00001d019339		28579310	28582604	-	-90828	2	Splicing factor SF3a60 homolog	methyl binding domain110
7-28670138	7	28670138	MPMT1, GTR1, MPEC1, SHFC1, GUN4, ALAD1, CHLG1, GGH1, NYC1L1, PCR3, YCF54, GSA1, CF1	Zm00001d019341		28621528	28622028	-	-48610	1	Prohibitin-1 mitochondrial
7-28670138	7	28670138	MPMT1, GTR1, MPEC1, SHFC1, GUN4, ALAD1, CHLG1, GGH1, NYC1L1, PCR3, YCF54, GSA1, CF1	Zm00001d019342	AC191534.3_FG003	28745288	28767439	+	75150	1	E3 ubiquitin-protein ligase ORTHRUS 2	variant in methylation104
7-28670138	7	28670138	MPMT1, GTR1, MPEC1, SHFC1, GUN4, ALAD1, CHLG1, GGH1, NYC1L1, PCR3, YCF54, GSA1, CF1	Zm00001d019343	GRMZM2G302778	28785037	28786860	+	114899	2	Histone acetyltransferase HPA2 and related acetyltransferases	GNAT-transcription factor 32
7-28670184	7	28670184	GTR1, MPMT1, MPEC1, GUN4, ALAD1, CHLG1, SHFC1, GGH1, NYC1L1, GSA1, PCR3	Zm00001d019338		28546289	28549634	+	-123895	3
7-28670184	7	28670184	GTR1, MPMT1, MPEC1, GUN4, ALAD1, CHLG1, SHFC1, GGH1, NYC1L1, GSA1, PCR3	Zm00001d019339		28579310	28582604	-	-90874	2	Splicing factor SF3a60 homolog	methyl binding domain110
7-28670184	7	28670184	GTR1, MPMT1, MPEC1, GUN4, ALAD1, CHLG1, SHFC1, GGH1, NYC1L1, GSA1, PCR3	Zm00001d019341		28621528	28622028	-	-48656	1	Prohibitin-1 mitochondrial
7-28670184	7	28670184	GTR1, MPMT1, MPEC1, GUN4, ALAD1, CHLG1, SHFC1, GGH1, NYC1L1, GSA1, PCR3	Zm00001d019342	AC191534.3_FG003	28745288	28767439	+	75104	1	E3 ubiquitin-protein ligase ORTHRUS 2	variant in methylation104
7-28670184	7	28670184	GTR1, MPMT1, MPEC1, GUN4, ALAD1, CHLG1, SHFC1, GGH1, NYC1L1, GSA1, PCR3	Zm00001d019343	GRMZM2G302778	28785037	28786860	+	114853	2	Histone acetyltransferase HPA2 and related acetyltransferases	GNAT-transcription factor 32
7-28670218	7	28670218	GTR1, MPMT1, MPEC1, GUN4, ALAD1, CHLG1, SHFC1, GGH1, NYC1L1, GSA1, PCR3	Zm00001d019338		28546289	28549634	+	-123929	3
7-28670218	7	28670218	GTR1, MPMT1, MPEC1, GUN4, ALAD1, CHLG1, SHFC1, GGH1, NYC1L1, GSA1, PCR3	Zm00001d019339		28579310	28582604	-	-90908	2	Splicing factor SF3a60 homolog	methyl binding domain110
7-28670218	7	28670218	GTR1, MPMT1, MPEC1, GUN4, ALAD1, CHLG1, SHFC1, GGH1, NYC1L1, GSA1, PCR3	Zm00001d019341		28621528	28622028	-	-48690	1	Prohibitin-1 mitochondrial
7-28670218	7	28670218	GTR1, MPMT1, MPEC1, GUN4, ALAD1, CHLG1, SHFC1, GGH1, NYC1L1, GSA1, PCR3	Zm00001d019342	AC191534.3_FG003	28745288	28767439	+	75070	1	E3 ubiquitin-protein ligase ORTHRUS 2	variant in methylation104
7-28670218	7	28670218	GTR1, MPMT1, MPEC1, GUN4, ALAD1, CHLG1, SHFC1, GGH1, NYC1L1, GSA1, PCR3	Zm00001d019343	GRMZM2G302778	28785037	28786860	+	114819	2	Histone acetyltransferase HPA2 and related acetyltransferases	GNAT-transcription factor 32
7-28670293	7	28670293	GTR1, MPMT1, MPEC1, GUN4, ALAD1, CHLG1, SHFC1, GGH1, NYC1L1, GSA1, PCR3	Zm00001d019338		28546289	28549634	+	-124004	3
7-28670293	7	28670293	GTR1, MPMT1, MPEC1, GUN4, ALAD1, CHLG1, SHFC1, GGH1, NYC1L1, GSA1, PCR3	Zm00001d019339		28579310	28582604	-	-90983	2	Splicing factor SF3a60 homolog	methyl binding domain110
7-28670293	7	28670293	GTR1, MPMT1, MPEC1, GUN4, ALAD1, CHLG1, SHFC1, GGH1, NYC1L1, GSA1, PCR3	Zm00001d019341		28621528	28622028	-	-48765	1	Prohibitin-1 mitochondrial
7-28670293	7	28670293	GTR1, MPMT1, MPEC1, GUN4, ALAD1, CHLG1, SHFC1, GGH1, NYC1L1, GSA1, PCR3	Zm00001d019342	AC191534.3_FG003	28745288	28767439	+	74995	1	E3 ubiquitin-protein ligase ORTHRUS 2	variant in methylation104
7-28670293	7	28670293	GTR1, MPMT1, MPEC1, GUN4, ALAD1, CHLG1, SHFC1, GGH1, NYC1L1, GSA1, PCR3	Zm00001d019343	GRMZM2G302778	28785037	28786860	+	114744	2	Histone acetyltransferase HPA2 and related acetyltransferases	GNAT-transcription factor 32
7-28671424	7	28671424	GTR1, MPMT1, MPEC1, GUN4, ALAD1, CHLG1, SHFC1, GGH1, NYC1L1, GSA1, PCR3	Zm00001d019339		28579310	28582604	-	-92114	2	Splicing factor SF3a60 homolog	methyl binding domain110
7-28671424	7	28671424	GTR1, MPMT1, MPEC1, GUN4, ALAD1, CHLG1, SHFC1, GGH1, NYC1L1, GSA1, PCR3	Zm00001d019341		28621528	28622028	-	-49896	1	Prohibitin-1 mitochondrial
7-28671424	7	28671424	GTR1, MPMT1, MPEC1, GUN4, ALAD1, CHLG1, SHFC1, GGH1, NYC1L1, GSA1, PCR3	Zm00001d019342	AC191534.3_FG003	28745288	28767439	+	73864	1	E3 ubiquitin-protein ligase ORTHRUS 2	variant in methylation104
7-28671424	7	28671424	GTR1, MPMT1, MPEC1, GUN4, ALAD1, CHLG1, SHFC1, GGH1, NYC1L1, GSA1, PCR3	Zm00001d019343	GRMZM2G302778	28785037	28786860	+	113613	2	Histone acetyltransferase HPA2 and related acetyltransferases	GNAT-transcription factor 32
7-28671551	7	28671551	GTR1, MPMT1, MPEC1, GUN4, ALAD1, CHLG1, SHFC1, GGH1, NYC1L1, GSA1, PCR3	Zm00001d019339		28579310	28582604	-	-92241	2	Splicing factor SF3a60 homolog	methyl binding domain110
7-28671551	7	28671551	GTR1, MPMT1, MPEC1, GUN4, ALAD1, CHLG1, SHFC1, GGH1, NYC1L1, GSA1, PCR3	Zm00001d019341		28621528	28622028	-	-50023	1	Prohibitin-1 mitochondrial
7-28671551	7	28671551	GTR1, MPMT1, MPEC1, GUN4, ALAD1, CHLG1, SHFC1, GGH1, NYC1L1, GSA1, PCR3	Zm00001d019342	AC191534.3_FG003	28745288	28767439	+	73737	1	E3 ubiquitin-protein ligase ORTHRUS 2	variant in methylation104
7-28671551	7	28671551	GTR1, MPMT1, MPEC1, GUN4, ALAD1, CHLG1, SHFC1, GGH1, NYC1L1, GSA1, PCR3	Zm00001d019343	GRMZM2G302778	28785037	28786860	+	113486	2	Histone acetyltransferase HPA2 and related acetyltransferases	GNAT-transcription factor 32
7-28672673	7	28672673	GTR1, MPMT1, MPEC1, GUN4, ALAD1, CHLG1, SHFC1, GGH1, NYC1L1, GSA1, PCR3	Zm00001d019339		28579310	28582604	-	-93363	2	Splicing factor SF3a60 homolog	methyl binding domain110
7-28672673	7	28672673	GTR1, MPMT1, MPEC1, GUN4, ALAD1, CHLG1, SHFC1, GGH1, NYC1L1, GSA1, PCR3	Zm00001d019341		28621528	28622028	-	-51145	1	Prohibitin-1 mitochondrial
7-28672673	7	28672673	GTR1, MPMT1, MPEC1, GUN4, ALAD1, CHLG1, SHFC1, GGH1, NYC1L1, GSA1, PCR3	Zm00001d019342	AC191534.3_FG003	28745288	28767439	+	72615	1	E3 ubiquitin-protein ligase ORTHRUS 2	variant in methylation104
7-28672673	7	28672673	GTR1, MPMT1, MPEC1, GUN4, ALAD1, CHLG1, SHFC1, GGH1, NYC1L1, GSA1, PCR3	Zm00001d019343	GRMZM2G302778	28785037	28786860	+	112364	2	Histone acetyltransferase HPA2 and related acetyltransferases	GNAT-transcription factor 32
7-28674419	7	28674419	MPMT1, GTR1, MPEC1, ALAD1, CHLG1, GUN4, GGH1, GSA1, NYC1L1, YCF54, SHFC1, CF1	Zm00001d019339		28579310	28582604	-	-95109	2	Splicing factor SF3a60 homolog	methyl binding domain110
7-28674419	7	28674419	MPMT1, GTR1, MPEC1, ALAD1, CHLG1, GUN4, GGH1, GSA1, NYC1L1, YCF54, SHFC1, CF1	Zm00001d019341		28621528	28622028	-	-52891	1	Prohibitin-1 mitochondrial
7-28674419	7	28674419	MPMT1, GTR1, MPEC1, ALAD1, CHLG1, GUN4, GGH1, GSA1, NYC1L1, YCF54, SHFC1, CF1	Zm00001d019342	AC191534.3_FG003	28745288	28767439	+	70869	1	E3 ubiquitin-protein ligase ORTHRUS 2	variant in methylation104
7-28674419	7	28674419	MPMT1, GTR1, MPEC1, ALAD1, CHLG1, GUN4, GGH1, GSA1, NYC1L1, YCF54, SHFC1, CF1	Zm00001d019343	GRMZM2G302778	28785037	28786860	+	110618	2	Histone acetyltransferase HPA2 and related acetyltransferases	GNAT-transcription factor 32
7-28682682	7	28682682	GTR1, MPMT1, MPEC1, GUN4, ALAD1, CHLG1, SHFC1, GGH1, NYC1L1, GSA1, PCR3	Zm00001d019339		28579310	28582604	-	-103372	2	Splicing factor SF3a60 homolog	methyl binding domain110
7-28682682	7	28682682	GTR1, MPMT1, MPEC1, GUN4, ALAD1, CHLG1, SHFC1, GGH1, NYC1L1, GSA1, PCR3	Zm00001d019341		28621528	28622028	-	-61154	1	Prohibitin-1 mitochondrial
7-28682682	7	28682682	GTR1, MPMT1, MPEC1, GUN4, ALAD1, CHLG1, SHFC1, GGH1, NYC1L1, GSA1, PCR3	Zm00001d019342	AC191534.3_FG003	28745288	28767439	+	62606	1	E3 ubiquitin-protein ligase ORTHRUS 2	variant in methylation104
7-28682682	7	28682682	GTR1, MPMT1, MPEC1, GUN4, ALAD1, CHLG1, SHFC1, GGH1, NYC1L1, GSA1, PCR3	Zm00001d019343	GRMZM2G302778	28785037	28786860	+	102355	2	Histone acetyltransferase HPA2 and related acetyltransferases	GNAT-transcription factor 32
7-28682702	7	28682702	GTR1, MPMT1, ALAD1, MPEC1, GGH1, CHLG1, SHFC1, GUN4	Zm00001d019339		28579310	28582604	-	-103392	2	Splicing factor SF3a60 homolog	methyl binding domain110
7-28682702	7	28682702	GTR1, MPMT1, ALAD1, MPEC1, GGH1, CHLG1, SHFC1, GUN4	Zm00001d019341		28621528	28622028	-	-61174	1	Prohibitin-1 mitochondrial
7-28682702	7	28682702	GTR1, MPMT1, ALAD1, MPEC1, GGH1, CHLG1, SHFC1, GUN4	Zm00001d019342	AC191534.3_FG003	28745288	28767439	+	62586	1	E3 ubiquitin-protein ligase ORTHRUS 2	variant in methylation104
7-28682702	7	28682702	GTR1, MPMT1, ALAD1, MPEC1, GGH1, CHLG1, SHFC1, GUN4	Zm00001d019343	GRMZM2G302778	28785037	28786860	+	102335	2	Histone acetyltransferase HPA2 and related acetyltransferases	GNAT-transcription factor 32
7-28682790	7	28682790	MPMT1, GTR1, ALAD1, CHLG1, MPEC1, GGH1, PRPO2, SHFC1, GUN4, NYC1L1	Zm00001d019339		28579310	28582604	-	-103480	2	Splicing factor SF3a60 homolog	methyl binding domain110
7-28682790	7	28682790	MPMT1, GTR1, ALAD1, CHLG1, MPEC1, GGH1, PRPO2, SHFC1, GUN4, NYC1L1	Zm00001d019341		28621528	28622028	-	-61262	1	Prohibitin-1 mitochondrial
7-28682790	7	28682790	MPMT1, GTR1, ALAD1, CHLG1, MPEC1, GGH1, PRPO2, SHFC1, GUN4, NYC1L1	Zm00001d019342	AC191534.3_FG003	28745288	28767439	+	62498	1	E3 ubiquitin-protein ligase ORTHRUS 2	variant in methylation104
7-28682790	7	28682790	MPMT1, GTR1, ALAD1, CHLG1, MPEC1, GGH1, PRPO2, SHFC1, GUN4, NYC1L1	Zm00001d019343	GRMZM2G302778	28785037	28786860	+	102247	2	Histone acetyltransferase HPA2 and related acetyltransferases	GNAT-transcription factor 32
7-28683087	7	28683087	GTR1, MPMT1, MPEC1, GUN4, ALAD1, CHLG1, SHFC1, GGH1, NYC1L1, GSA1, PCR3	Zm00001d019339		28579310	28582604	-	-103777	2	Splicing factor SF3a60 homolog	methyl binding domain110
7-28683087	7	28683087	GTR1, MPMT1, MPEC1, GUN4, ALAD1, CHLG1, SHFC1, GGH1, NYC1L1, GSA1, PCR3	Zm00001d019341		28621528	28622028	-	-61559	1	Prohibitin-1 mitochondrial
7-28683087	7	28683087	GTR1, MPMT1, MPEC1, GUN4, ALAD1, CHLG1, SHFC1, GGH1, NYC1L1, GSA1, PCR3	Zm00001d019342	AC191534.3_FG003	28745288	28767439	+	62201	1	E3 ubiquitin-protein ligase ORTHRUS 2	variant in methylation104
7-28683087	7	28683087	GTR1, MPMT1, MPEC1, GUN4, ALAD1, CHLG1, SHFC1, GGH1, NYC1L1, GSA1, PCR3	Zm00001d019343	GRMZM2G302778	28785037	28786860	+	101950	2	Histone acetyltransferase HPA2 and related acetyltransferases	GNAT-transcription factor 32
7-28683433	7	28683433	GTR1, MPMT1, MPEC1, GUN4, ALAD1, NYC1L1, SHFC1, CHLG1	Zm00001d019339		28579310	28582604	-	-104123	2	Splicing factor SF3a60 homolog	methyl binding domain110
7-28683433	7	28683433	GTR1, MPMT1, MPEC1, GUN4, ALAD1, NYC1L1, SHFC1, CHLG1	Zm00001d019341		28621528	28622028	-	-61905	1	Prohibitin-1 mitochondrial
7-28683433	7	28683433	GTR1, MPMT1, MPEC1, GUN4, ALAD1, NYC1L1, SHFC1, CHLG1	Zm00001d019342	AC191534.3_FG003	28745288	28767439	+	61855	1	E3 ubiquitin-protein ligase ORTHRUS 2	variant in methylation104
7-28683433	7	28683433	GTR1, MPMT1, MPEC1, GUN4, ALAD1, NYC1L1, SHFC1, CHLG1	Zm00001d019343	GRMZM2G302778	28785037	28786860	+	101604	2	Histone acetyltransferase HPA2 and related acetyltransferases	GNAT-transcription factor 32
7-28683589	7	28683589	GTR1, MPMT1, MPEC1, GUN4, ALAD1, CHLG1, SHFC1, GGH1, NYC1L1, GSA1, PCR3	Zm00001d019339		28579310	28582604	-	-104279	2	Splicing factor SF3a60 homolog	methyl binding domain110
7-28683589	7	28683589	GTR1, MPMT1, MPEC1, GUN4, ALAD1, CHLG1, SHFC1, GGH1, NYC1L1, GSA1, PCR3	Zm00001d019341		28621528	28622028	-	-62061	1	Prohibitin-1 mitochondrial
7-28683589	7	28683589	GTR1, MPMT1, MPEC1, GUN4, ALAD1, CHLG1, SHFC1, GGH1, NYC1L1, GSA1, PCR3	Zm00001d019342	AC191534.3_FG003	28745288	28767439	+	61699	1	E3 ubiquitin-protein ligase ORTHRUS 2	variant in methylation104
7-28683589	7	28683589	GTR1, MPMT1, MPEC1, GUN4, ALAD1, CHLG1, SHFC1, GGH1, NYC1L1, GSA1, PCR3	Zm00001d019343	GRMZM2G302778	28785037	28786860	+	101448	2	Histone acetyltransferase HPA2 and related acetyltransferases	GNAT-transcription factor 32
7-28684255	7	28684255	GTR1, MPMT1, MPEC1, GUN4, ALAD1, CHLG1, SHFC1, GGH1, NYC1L1, GSA1, PCR3	Zm00001d019339		28579310	28582604	-	-104945	2	Splicing factor SF3a60 homolog	methyl binding domain110
7-28684255	7	28684255	GTR1, MPMT1, MPEC1, GUN4, ALAD1, CHLG1, SHFC1, GGH1, NYC1L1, GSA1, PCR3	Zm00001d019341		28621528	28622028	-	-62727	1	Prohibitin-1 mitochondrial
7-28684255	7	28684255	GTR1, MPMT1, MPEC1, GUN4, ALAD1, CHLG1, SHFC1, GGH1, NYC1L1, GSA1, PCR3	Zm00001d019342	AC191534.3_FG003	28745288	28767439	+	61033	1	E3 ubiquitin-protein ligase ORTHRUS 2	variant in methylation104
7-28684255	7	28684255	GTR1, MPMT1, MPEC1, GUN4, ALAD1, CHLG1, SHFC1, GGH1, NYC1L1, GSA1, PCR3	Zm00001d019343	GRMZM2G302778	28785037	28786860	+	100782	2	Histone acetyltransferase HPA2 and related acetyltransferases	GNAT-transcription factor 32
7-28684346	7	28684346	GTR1, MPMT1, MPEC1, CHLG1, GGH1, GSA1, YCF54, ALAD1, SHFC1, GUN4, CF1, NYC1L1	Zm00001d019339		28579310	28582604	-	-105036	2	Splicing factor SF3a60 homolog	methyl binding domain110
7-28684346	7	28684346	GTR1, MPMT1, MPEC1, CHLG1, GGH1, GSA1, YCF54, ALAD1, SHFC1, GUN4, CF1, NYC1L1	Zm00001d019341		28621528	28622028	-	-62818	1	Prohibitin-1 mitochondrial
7-28684346	7	28684346	GTR1, MPMT1, MPEC1, CHLG1, GGH1, GSA1, YCF54, ALAD1, SHFC1, GUN4, CF1, NYC1L1	Zm00001d019342	AC191534.3_FG003	28745288	28767439	+	60942	1	E3 ubiquitin-protein ligase ORTHRUS 2	variant in methylation104
7-28684346	7	28684346	GTR1, MPMT1, MPEC1, CHLG1, GGH1, GSA1, YCF54, ALAD1, SHFC1, GUN4, CF1, NYC1L1	Zm00001d019343	GRMZM2G302778	28785037	28786860	+	100691	2	Histone acetyltransferase HPA2 and related acetyltransferases	GNAT-transcription factor 32
7-28684362	7	28684362	GTR1, MPMT1, MPEC1, NYC1L1, CHLG1, GUN4, GGH1, SHFC1, ALAD1, GSA1, YCF54	Zm00001d019339		28579310	28582604	-	-105052	2	Splicing factor SF3a60 homolog	methyl binding domain110
7-28684362	7	28684362	GTR1, MPMT1, MPEC1, NYC1L1, CHLG1, GUN4, GGH1, SHFC1, ALAD1, GSA1, YCF54	Zm00001d019341		28621528	28622028	-	-62834	1	Prohibitin-1 mitochondrial
7-28684362	7	28684362	GTR1, MPMT1, MPEC1, NYC1L1, CHLG1, GUN4, GGH1, SHFC1, ALAD1, GSA1, YCF54	Zm00001d019342	AC191534.3_FG003	28745288	28767439	+	60926	1	E3 ubiquitin-protein ligase ORTHRUS 2	variant in methylation104
7-28684362	7	28684362	GTR1, MPMT1, MPEC1, NYC1L1, CHLG1, GUN4, GGH1, SHFC1, ALAD1, GSA1, YCF54	Zm00001d019343	GRMZM2G302778	28785037	28786860	+	100675	2	Histone acetyltransferase HPA2 and related acetyltransferases	GNAT-transcription factor 32
7-28684496	7	28684496	MPMT1, GTR1, CHLG1, MPEC1, GGH1, ALAD1, GUN4, SHFC1, GSA1, YCF54, CF1, NYC1L1, PCR3	Zm00001d019339		28579310	28582604	-	-105186	2	Splicing factor SF3a60 homolog	methyl binding domain110
7-28684496	7	28684496	MPMT1, GTR1, CHLG1, MPEC1, GGH1, ALAD1, GUN4, SHFC1, GSA1, YCF54, CF1, NYC1L1, PCR3	Zm00001d019341		28621528	28622028	-	-62968	1	Prohibitin-1 mitochondrial
7-28684496	7	28684496	MPMT1, GTR1, CHLG1, MPEC1, GGH1, ALAD1, GUN4, SHFC1, GSA1, YCF54, CF1, NYC1L1, PCR3	Zm00001d019342	AC191534.3_FG003	28745288	28767439	+	60792	1	E3 ubiquitin-protein ligase ORTHRUS 2	variant in methylation104
7-28684496	7	28684496	MPMT1, GTR1, CHLG1, MPEC1, GGH1, ALAD1, GUN4, SHFC1, GSA1, YCF54, CF1, NYC1L1, PCR3	Zm00001d019343	GRMZM2G302778	28785037	28786860	+	100541	2	Histone acetyltransferase HPA2 and related acetyltransferases	GNAT-transcription factor 32
7-28685127	7	28685127	GTR1, MPMT1, MPEC1, GUN4, ALAD1, CHLG1, GGH1, PCR3, SHFC1, GSA1, NYC1L1	Zm00001d019339		28579310	28582604	-	-105817	2	Splicing factor SF3a60 homolog	methyl binding domain110
7-28685127	7	28685127	GTR1, MPMT1, MPEC1, GUN4, ALAD1, CHLG1, GGH1, PCR3, SHFC1, GSA1, NYC1L1	Zm00001d019341		28621528	28622028	-	-63599	1	Prohibitin-1 mitochondrial
7-28685127	7	28685127	GTR1, MPMT1, MPEC1, GUN4, ALAD1, CHLG1, GGH1, PCR3, SHFC1, GSA1, NYC1L1	Zm00001d019342	AC191534.3_FG003	28745288	28767439	+	60161	1	E3 ubiquitin-protein ligase ORTHRUS 2	variant in methylation104
7-28685127	7	28685127	GTR1, MPMT1, MPEC1, GUN4, ALAD1, CHLG1, GGH1, PCR3, SHFC1, GSA1, NYC1L1	Zm00001d019343	GRMZM2G302778	28785037	28786860	+	99910	2	Histone acetyltransferase HPA2 and related acetyltransferases	GNAT-transcription factor 32
7-28685299	7	28685299	GTR1, MPMT1, MPEC1, GUN4, ALAD1, GGH1, CHLG1, SHFC1, PCR3, GSA1	Zm00001d019339		28579310	28582604	-	-105989	2	Splicing factor SF3a60 homolog	methyl binding domain110
7-28685299	7	28685299	GTR1, MPMT1, MPEC1, GUN4, ALAD1, GGH1, CHLG1, SHFC1, PCR3, GSA1	Zm00001d019341		28621528	28622028	-	-63771	1	Prohibitin-1 mitochondrial
7-28685299	7	28685299	GTR1, MPMT1, MPEC1, GUN4, ALAD1, GGH1, CHLG1, SHFC1, PCR3, GSA1	Zm00001d019342	AC191534.3_FG003	28745288	28767439	+	59989	1	E3 ubiquitin-protein ligase ORTHRUS 2	variant in methylation104
7-28685299	7	28685299	GTR1, MPMT1, MPEC1, GUN4, ALAD1, GGH1, CHLG1, SHFC1, PCR3, GSA1	Zm00001d019343	GRMZM2G302778	28785037	28786860	+	99738	2	Histone acetyltransferase HPA2 and related acetyltransferases	GNAT-transcription factor 32
7-28686012	7	28686012	GTR1, MPMT1, MPEC1, GUN4, ALAD1, GGH1, CHLG1, SHFC1, PCR3, GSA1	Zm00001d019339		28579310	28582604	-	-106702	2	Splicing factor SF3a60 homolog	methyl binding domain110
7-28686012	7	28686012	GTR1, MPMT1, MPEC1, GUN4, ALAD1, GGH1, CHLG1, SHFC1, PCR3, GSA1	Zm00001d019341		28621528	28622028	-	-64484	1	Prohibitin-1 mitochondrial
7-28686012	7	28686012	GTR1, MPMT1, MPEC1, GUN4, ALAD1, GGH1, CHLG1, SHFC1, PCR3, GSA1	Zm00001d019342	AC191534.3_FG003	28745288	28767439	+	59276	1	E3 ubiquitin-protein ligase ORTHRUS 2	variant in methylation104
7-28686012	7	28686012	GTR1, MPMT1, MPEC1, GUN4, ALAD1, GGH1, CHLG1, SHFC1, PCR3, GSA1	Zm00001d019343	GRMZM2G302778	28785037	28786860	+	99025	2	Histone acetyltransferase HPA2 and related acetyltransferases	GNAT-transcription factor 32
7-28686658	7	28686658	GTR1, MPMT1, MPEC1, GUN4, ALAD1, GGH1, CHLG1, SHFC1, PCR3, GSA1	Zm00001d019339		28579310	28582604	-	-107348	2	Splicing factor SF3a60 homolog	methyl binding domain110
7-28686658	7	28686658	GTR1, MPMT1, MPEC1, GUN4, ALAD1, GGH1, CHLG1, SHFC1, PCR3, GSA1	Zm00001d019341		28621528	28622028	-	-65130	1	Prohibitin-1 mitochondrial
7-28686658	7	28686658	GTR1, MPMT1, MPEC1, GUN4, ALAD1, GGH1, CHLG1, SHFC1, PCR3, GSA1	Zm00001d019342	AC191534.3_FG003	28745288	28767439	+	58630	1	E3 ubiquitin-protein ligase ORTHRUS 2	variant in methylation104
7-28686658	7	28686658	GTR1, MPMT1, MPEC1, GUN4, ALAD1, GGH1, CHLG1, SHFC1, PCR3, GSA1	Zm00001d019343	GRMZM2G302778	28785037	28786860	+	98379	2	Histone acetyltransferase HPA2 and related acetyltransferases	GNAT-transcription factor 32
7-28686713	7	28686713	GTR1, MPMT1, MPEC1, GUN4, ALAD1, GGH1, CHLG1, SHFC1, PCR3, GSA1	Zm00001d019339		28579310	28582604	-	-107403	2	Splicing factor SF3a60 homolog	methyl binding domain110
7-28686713	7	28686713	GTR1, MPMT1, MPEC1, GUN4, ALAD1, GGH1, CHLG1, SHFC1, PCR3, GSA1	Zm00001d019341		28621528	28622028	-	-65185	1	Prohibitin-1 mitochondrial
7-28686713	7	28686713	GTR1, MPMT1, MPEC1, GUN4, ALAD1, GGH1, CHLG1, SHFC1, PCR3, GSA1	Zm00001d019342	AC191534.3_FG003	28745288	28767439	+	58575	1	E3 ubiquitin-protein ligase ORTHRUS 2	variant in methylation104
7-28686713	7	28686713	GTR1, MPMT1, MPEC1, GUN4, ALAD1, GGH1, CHLG1, SHFC1, PCR3, GSA1	Zm00001d019343	GRMZM2G302778	28785037	28786860	+	98324	2	Histone acetyltransferase HPA2 and related acetyltransferases	GNAT-transcription factor 32
7-28686756	7	28686756	GTR1, MPMT1, MPEC1, GUN4, ALAD1, GGH1, CHLG1, SHFC1, PCR3, GSA1	Zm00001d019339		28579310	28582604	-	-107446	2	Splicing factor SF3a60 homolog	methyl binding domain110
7-28686756	7	28686756	GTR1, MPMT1, MPEC1, GUN4, ALAD1, GGH1, CHLG1, SHFC1, PCR3, GSA1	Zm00001d019341		28621528	28622028	-	-65228	1	Prohibitin-1 mitochondrial
7-28686756	7	28686756	GTR1, MPMT1, MPEC1, GUN4, ALAD1, GGH1, CHLG1, SHFC1, PCR3, GSA1	Zm00001d019342	AC191534.3_FG003	28745288	28767439	+	58532	1	E3 ubiquitin-protein ligase ORTHRUS 2	variant in methylation104
7-28686756	7	28686756	GTR1, MPMT1, MPEC1, GUN4, ALAD1, GGH1, CHLG1, SHFC1, PCR3, GSA1	Zm00001d019343	GRMZM2G302778	28785037	28786860	+	98281	2	Histone acetyltransferase HPA2 and related acetyltransferases	GNAT-transcription factor 32
7-28686852	7	28686852	GTR1, MPMT1, MPEC1, GUN4, ALAD1, GGH1, CHLG1, SHFC1, PCR3, GSA1	Zm00001d019339		28579310	28582604	-	-107542	2	Splicing factor SF3a60 homolog	methyl binding domain110
7-28686852	7	28686852	GTR1, MPMT1, MPEC1, GUN4, ALAD1, GGH1, CHLG1, SHFC1, PCR3, GSA1	Zm00001d019341		28621528	28622028	-	-65324	1	Prohibitin-1 mitochondrial
7-28686852	7	28686852	GTR1, MPMT1, MPEC1, GUN4, ALAD1, GGH1, CHLG1, SHFC1, PCR3, GSA1	Zm00001d019342	AC191534.3_FG003	28745288	28767439	+	58436	1	E3 ubiquitin-protein ligase ORTHRUS 2	variant in methylation104
7-28686852	7	28686852	GTR1, MPMT1, MPEC1, GUN4, ALAD1, GGH1, CHLG1, SHFC1, PCR3, GSA1	Zm00001d019343	GRMZM2G302778	28785037	28786860	+	98185	2	Histone acetyltransferase HPA2 and related acetyltransferases	GNAT-transcription factor 32
7-28686902	7	28686902	GTR1, MPMT1, MPEC1, GUN4, ALAD1, GGH1, CHLG1, SHFC1, PCR3, GSA1	Zm00001d019339		28579310	28582604	-	-107592	2	Splicing factor SF3a60 homolog	methyl binding domain110
7-28686902	7	28686902	GTR1, MPMT1, MPEC1, GUN4, ALAD1, GGH1, CHLG1, SHFC1, PCR3, GSA1	Zm00001d019341		28621528	28622028	-	-65374	1	Prohibitin-1 mitochondrial
7-28686902	7	28686902	GTR1, MPMT1, MPEC1, GUN4, ALAD1, GGH1, CHLG1, SHFC1, PCR3, GSA1	Zm00001d019342	AC191534.3_FG003	28745288	28767439	+	58386	1	E3 ubiquitin-protein ligase ORTHRUS 2	variant in methylation104
7-28686902	7	28686902	GTR1, MPMT1, MPEC1, GUN4, ALAD1, GGH1, CHLG1, SHFC1, PCR3, GSA1	Zm00001d019343	GRMZM2G302778	28785037	28786860	+	98135	2	Histone acetyltransferase HPA2 and related acetyltransferases	GNAT-transcription factor 32
7-28686919	7	28686919	GTR1, MPMT1, MPEC1, GUN4, ALAD1, GGH1, CHLG1, SHFC1, PCR3, GSA1	Zm00001d019339		28579310	28582604	-	-107609	2	Splicing factor SF3a60 homolog	methyl binding domain110
7-28686919	7	28686919	GTR1, MPMT1, MPEC1, GUN4, ALAD1, GGH1, CHLG1, SHFC1, PCR3, GSA1	Zm00001d019341		28621528	28622028	-	-65391	1	Prohibitin-1 mitochondrial
7-28686919	7	28686919	GTR1, MPMT1, MPEC1, GUN4, ALAD1, GGH1, CHLG1, SHFC1, PCR3, GSA1	Zm00001d019342	AC191534.3_FG003	28745288	28767439	+	58369	1	E3 ubiquitin-protein ligase ORTHRUS 2	variant in methylation104
7-28686919	7	28686919	GTR1, MPMT1, MPEC1, GUN4, ALAD1, GGH1, CHLG1, SHFC1, PCR3, GSA1	Zm00001d019343	GRMZM2G302778	28785037	28786860	+	98118	2	Histone acetyltransferase HPA2 and related acetyltransferases	GNAT-transcription factor 32
7-28686986	7	28686986	GTR1, MPMT1, MPEC1, GUN4, ALAD1, GGH1, CHLG1, SHFC1, PCR3, GSA1	Zm00001d019339		28579310	28582604	-	-107676	2	Splicing factor SF3a60 homolog	methyl binding domain110
7-28686986	7	28686986	GTR1, MPMT1, MPEC1, GUN4, ALAD1, GGH1, CHLG1, SHFC1, PCR3, GSA1	Zm00001d019341		28621528	28622028	-	-65458	1	Prohibitin-1 mitochondrial
7-28686986	7	28686986	GTR1, MPMT1, MPEC1, GUN4, ALAD1, GGH1, CHLG1, SHFC1, PCR3, GSA1	Zm00001d019342	AC191534.3_FG003	28745288	28767439	+	58302	1	E3 ubiquitin-protein ligase ORTHRUS 2	variant in methylation104
7-28686986	7	28686986	GTR1, MPMT1, MPEC1, GUN4, ALAD1, GGH1, CHLG1, SHFC1, PCR3, GSA1	Zm00001d019343	GRMZM2G302778	28785037	28786860	+	98051	2	Histone acetyltransferase HPA2 and related acetyltransferases	GNAT-transcription factor 32
7-28687010	7	28687010	GTR1, MPMT1, MPEC1, GUN4, ALAD1, GGH1, CHLG1, SHFC1, PCR3, GSA1	Zm00001d019339		28579310	28582604	-	-107700	2	Splicing factor SF3a60 homolog	methyl binding domain110
7-28687010	7	28687010	GTR1, MPMT1, MPEC1, GUN4, ALAD1, GGH1, CHLG1, SHFC1, PCR3, GSA1	Zm00001d019341		28621528	28622028	-	-65482	1	Prohibitin-1 mitochondrial
7-28687010	7	28687010	GTR1, MPMT1, MPEC1, GUN4, ALAD1, GGH1, CHLG1, SHFC1, PCR3, GSA1	Zm00001d019342	AC191534.3_FG003	28745288	28767439	+	58278	1	E3 ubiquitin-protein ligase ORTHRUS 2	variant in methylation104
7-28687010	7	28687010	GTR1, MPMT1, MPEC1, GUN4, ALAD1, GGH1, CHLG1, SHFC1, PCR3, GSA1	Zm00001d019343	GRMZM2G302778	28785037	28786860	+	98027	2	Histone acetyltransferase HPA2 and related acetyltransferases	GNAT-transcription factor 32
7-28687043	7	28687043	GTR1, MPMT1, MPEC1, GUN4, ALAD1, GGH1, CHLG1, SHFC1, PCR3, GSA1	Zm00001d019339		28579310	28582604	-	-107733	2	Splicing factor SF3a60 homolog	methyl binding domain110
7-28687043	7	28687043	GTR1, MPMT1, MPEC1, GUN4, ALAD1, GGH1, CHLG1, SHFC1, PCR3, GSA1	Zm00001d019341		28621528	28622028	-	-65515	1	Prohibitin-1 mitochondrial
7-28687043	7	28687043	GTR1, MPMT1, MPEC1, GUN4, ALAD1, GGH1, CHLG1, SHFC1, PCR3, GSA1	Zm00001d019342	AC191534.3_FG003	28745288	28767439	+	58245	1	E3 ubiquitin-protein ligase ORTHRUS 2	variant in methylation104
7-28687043	7	28687043	GTR1, MPMT1, MPEC1, GUN4, ALAD1, GGH1, CHLG1, SHFC1, PCR3, GSA1	Zm00001d019343	GRMZM2G302778	28785037	28786860	+	97994	2	Histone acetyltransferase HPA2 and related acetyltransferases	GNAT-transcription factor 32
7-28687112	7	28687112	GTR1, MPMT1, MPEC1, GUN4, ALAD1, CHLG1, GGH1, SHFC1, PCR3, GSA1	Zm00001d019339		28579310	28582604	-	-107802	2	Splicing factor SF3a60 homolog	methyl binding domain110
7-28687112	7	28687112	GTR1, MPMT1, MPEC1, GUN4, ALAD1, CHLG1, GGH1, SHFC1, PCR3, GSA1	Zm00001d019341		28621528	28622028	-	-65584	1	Prohibitin-1 mitochondrial
7-28687112	7	28687112	GTR1, MPMT1, MPEC1, GUN4, ALAD1, CHLG1, GGH1, SHFC1, PCR3, GSA1	Zm00001d019342	AC191534.3_FG003	28745288	28767439	+	58176	1	E3 ubiquitin-protein ligase ORTHRUS 2	variant in methylation104
7-28687112	7	28687112	GTR1, MPMT1, MPEC1, GUN4, ALAD1, CHLG1, GGH1, SHFC1, PCR3, GSA1	Zm00001d019343	GRMZM2G302778	28785037	28786860	+	97925	2	Histone acetyltransferase HPA2 and related acetyltransferases	GNAT-transcription factor 32
7-28687350	7	28687350	GTR1, MPMT1, MPEC1, GUN4, ALAD1, GGH1, CHLG1, SHFC1, PCR3, GSA1	Zm00001d019339		28579310	28582604	-	-108040	2	Splicing factor SF3a60 homolog	methyl binding domain110
7-28687350	7	28687350	GTR1, MPMT1, MPEC1, GUN4, ALAD1, GGH1, CHLG1, SHFC1, PCR3, GSA1	Zm00001d019341		28621528	28622028	-	-65822	1	Prohibitin-1 mitochondrial
7-28687350	7	28687350	GTR1, MPMT1, MPEC1, GUN4, ALAD1, GGH1, CHLG1, SHFC1, PCR3, GSA1	Zm00001d019342	AC191534.3_FG003	28745288	28767439	+	57938	1	E3 ubiquitin-protein ligase ORTHRUS 2	variant in methylation104
7-28687350	7	28687350	GTR1, MPMT1, MPEC1, GUN4, ALAD1, GGH1, CHLG1, SHFC1, PCR3, GSA1	Zm00001d019343	GRMZM2G302778	28785037	28786860	+	97687	2	Histone acetyltransferase HPA2 and related acetyltransferases	GNAT-transcription factor 32
7-28687408	7	28687408	GTR1, MPMT1, MPEC1, GUN4, ALAD1, GGH1, CHLG1, SHFC1, PCR3, GSA1	Zm00001d019339		28579310	28582604	-	-108098	2	Splicing factor SF3a60 homolog	methyl binding domain110
7-28687408	7	28687408	GTR1, MPMT1, MPEC1, GUN4, ALAD1, GGH1, CHLG1, SHFC1, PCR3, GSA1	Zm00001d019341		28621528	28622028	-	-65880	1	Prohibitin-1 mitochondrial
7-28687408	7	28687408	GTR1, MPMT1, MPEC1, GUN4, ALAD1, GGH1, CHLG1, SHFC1, PCR3, GSA1	Zm00001d019342	AC191534.3_FG003	28745288	28767439	+	57880	1	E3 ubiquitin-protein ligase ORTHRUS 2	variant in methylation104
7-28687408	7	28687408	GTR1, MPMT1, MPEC1, GUN4, ALAD1, GGH1, CHLG1, SHFC1, PCR3, GSA1	Zm00001d019343	GRMZM2G302778	28785037	28786860	+	97629	2	Histone acetyltransferase HPA2 and related acetyltransferases	GNAT-transcription factor 32
7-28687580	7	28687580	GTR1, MPMT1, MPEC1, GUN4, ALAD1, GGH1, CHLG1, SHFC1, PCR3, GSA1	Zm00001d019339		28579310	28582604	-	-108270	2	Splicing factor SF3a60 homolog	methyl binding domain110
7-28687580	7	28687580	GTR1, MPMT1, MPEC1, GUN4, ALAD1, GGH1, CHLG1, SHFC1, PCR3, GSA1	Zm00001d019341		28621528	28622028	-	-66052	1	Prohibitin-1 mitochondrial
7-28687580	7	28687580	GTR1, MPMT1, MPEC1, GUN4, ALAD1, GGH1, CHLG1, SHFC1, PCR3, GSA1	Zm00001d019342	AC191534.3_FG003	28745288	28767439	+	57708	1	E3 ubiquitin-protein ligase ORTHRUS 2	variant in methylation104
7-28687580	7	28687580	GTR1, MPMT1, MPEC1, GUN4, ALAD1, GGH1, CHLG1, SHFC1, PCR3, GSA1	Zm00001d019343	GRMZM2G302778	28785037	28786860	+	97457	2	Histone acetyltransferase HPA2 and related acetyltransferases	GNAT-transcription factor 32
7-28687683	7	28687683	GTR1, MPMT1, MPEC1, GUN4, ALAD1, GGH1, CHLG1, SHFC1, PCR3, GSA1	Zm00001d019339		28579310	28582604	-	-108373	2	Splicing factor SF3a60 homolog	methyl binding domain110
7-28687683	7	28687683	GTR1, MPMT1, MPEC1, GUN4, ALAD1, GGH1, CHLG1, SHFC1, PCR3, GSA1	Zm00001d019341		28621528	28622028	-	-66155	1	Prohibitin-1 mitochondrial
7-28687683	7	28687683	GTR1, MPMT1, MPEC1, GUN4, ALAD1, GGH1, CHLG1, SHFC1, PCR3, GSA1	Zm00001d019342	AC191534.3_FG003	28745288	28767439	+	57605	1	E3 ubiquitin-protein ligase ORTHRUS 2	variant in methylation104
7-28687683	7	28687683	GTR1, MPMT1, MPEC1, GUN4, ALAD1, GGH1, CHLG1, SHFC1, PCR3, GSA1	Zm00001d019343	GRMZM2G302778	28785037	28786860	+	97354	2	Histone acetyltransferase HPA2 and related acetyltransferases	GNAT-transcription factor 32
7-28688089	7	28688089	GTR1, MPMT1, MPEC1, GUN4, ALAD1, GGH1, CHLG1, SHFC1, PCR3, GSA1	Zm00001d019339		28579310	28582604	-	-108779	2	Splicing factor SF3a60 homolog	methyl binding domain110
7-28688089	7	28688089	GTR1, MPMT1, MPEC1, GUN4, ALAD1, GGH1, CHLG1, SHFC1, PCR3, GSA1	Zm00001d019341		28621528	28622028	-	-66561	1	Prohibitin-1 mitochondrial
7-28688089	7	28688089	GTR1, MPMT1, MPEC1, GUN4, ALAD1, GGH1, CHLG1, SHFC1, PCR3, GSA1	Zm00001d019342	AC191534.3_FG003	28745288	28767439	+	57199	1	E3 ubiquitin-protein ligase ORTHRUS 2	variant in methylation104
7-28688089	7	28688089	GTR1, MPMT1, MPEC1, GUN4, ALAD1, GGH1, CHLG1, SHFC1, PCR3, GSA1	Zm00001d019343	GRMZM2G302778	28785037	28786860	+	96948	2	Histone acetyltransferase HPA2 and related acetyltransferases	GNAT-transcription factor 32
7-28688208	7	28688208	GTR1, MPMT1, MPEC1, GUN4, ALAD1, GGH1, CHLG1, SHFC1, PCR3, GSA1	Zm00001d019339		28579310	28582604	-	-108898	2	Splicing factor SF3a60 homolog	methyl binding domain110
7-28688208	7	28688208	GTR1, MPMT1, MPEC1, GUN4, ALAD1, GGH1, CHLG1, SHFC1, PCR3, GSA1	Zm00001d019341		28621528	28622028	-	-66680	1	Prohibitin-1 mitochondrial
7-28688208	7	28688208	GTR1, MPMT1, MPEC1, GUN4, ALAD1, GGH1, CHLG1, SHFC1, PCR3, GSA1	Zm00001d019342	AC191534.3_FG003	28745288	28767439	+	57080	1	E3 ubiquitin-protein ligase ORTHRUS 2	variant in methylation104
7-28688208	7	28688208	GTR1, MPMT1, MPEC1, GUN4, ALAD1, GGH1, CHLG1, SHFC1, PCR3, GSA1	Zm00001d019343	GRMZM2G302778	28785037	28786860	+	96829	2	Histone acetyltransferase HPA2 and related acetyltransferases	GNAT-transcription factor 32
7-28688282	7	28688282	GTR1, MPMT1, MPEC1, GUN4, ALAD1, GGH1, CHLG1, SHFC1, PCR3, GSA1	Zm00001d019339		28579310	28582604	-	-108972	2	Splicing factor SF3a60 homolog	methyl binding domain110
7-28688282	7	28688282	GTR1, MPMT1, MPEC1, GUN4, ALAD1, GGH1, CHLG1, SHFC1, PCR3, GSA1	Zm00001d019341		28621528	28622028	-	-66754	1	Prohibitin-1 mitochondrial
7-28688282	7	28688282	GTR1, MPMT1, MPEC1, GUN4, ALAD1, GGH1, CHLG1, SHFC1, PCR3, GSA1	Zm00001d019342	AC191534.3_FG003	28745288	28767439	+	57006	1	E3 ubiquitin-protein ligase ORTHRUS 2	variant in methylation104
7-28688282	7	28688282	GTR1, MPMT1, MPEC1, GUN4, ALAD1, GGH1, CHLG1, SHFC1, PCR3, GSA1	Zm00001d019343	GRMZM2G302778	28785037	28786860	+	96755	2	Histone acetyltransferase HPA2 and related acetyltransferases	GNAT-transcription factor 32
7-28688802	7	28688802	GTR1, MPMT1, MPEC1, GUN4, ALAD1, GGH1, CHLG1, SHFC1, PCR3, GSA1	Zm00001d019339		28579310	28582604	-	-109492	2	Splicing factor SF3a60 homolog	methyl binding domain110
7-28688802	7	28688802	GTR1, MPMT1, MPEC1, GUN4, ALAD1, GGH1, CHLG1, SHFC1, PCR3, GSA1	Zm00001d019341		28621528	28622028	-	-67274	1	Prohibitin-1 mitochondrial
7-28688802	7	28688802	GTR1, MPMT1, MPEC1, GUN4, ALAD1, GGH1, CHLG1, SHFC1, PCR3, GSA1	Zm00001d019342	AC191534.3_FG003	28745288	28767439	+	56486	1	E3 ubiquitin-protein ligase ORTHRUS 2	variant in methylation104
7-28688802	7	28688802	GTR1, MPMT1, MPEC1, GUN4, ALAD1, GGH1, CHLG1, SHFC1, PCR3, GSA1	Zm00001d019343	GRMZM2G302778	28785037	28786860	+	96235	2	Histone acetyltransferase HPA2 and related acetyltransferases	GNAT-transcription factor 32
7-28688818	7	28688818	GTR1, MPMT1, MPEC1, GUN4, ALAD1, GGH1, CHLG1, SHFC1, PCR3, GSA1	Zm00001d019339		28579310	28582604	-	-109508	2	Splicing factor SF3a60 homolog	methyl binding domain110
7-28688818	7	28688818	GTR1, MPMT1, MPEC1, GUN4, ALAD1, GGH1, CHLG1, SHFC1, PCR3, GSA1	Zm00001d019341		28621528	28622028	-	-67290	1	Prohibitin-1 mitochondrial
7-28688818	7	28688818	GTR1, MPMT1, MPEC1, GUN4, ALAD1, GGH1, CHLG1, SHFC1, PCR3, GSA1	Zm00001d019342	AC191534.3_FG003	28745288	28767439	+	56470	1	E3 ubiquitin-protein ligase ORTHRUS 2	variant in methylation104
7-28688818	7	28688818	GTR1, MPMT1, MPEC1, GUN4, ALAD1, GGH1, CHLG1, SHFC1, PCR3, GSA1	Zm00001d019343	GRMZM2G302778	28785037	28786860	+	96219	2	Histone acetyltransferase HPA2 and related acetyltransferases	GNAT-transcription factor 32
7-28689562	7	28689562	MPMT1, GTR1, MPEC1, GGH1, CHLG1, ALAD1, GSA1, GUN4, NYC1L1, CF1, YCF54, PCR3, OY1, GTR3, SHFC1	Zm00001d019339		28579310	28582604	-	-110252	2	Splicing factor SF3a60 homolog	methyl binding domain110
7-28689562	7	28689562	MPMT1, GTR1, MPEC1, GGH1, CHLG1, ALAD1, GSA1, GUN4, NYC1L1, CF1, YCF54, PCR3, OY1, GTR3, SHFC1	Zm00001d019341		28621528	28622028	-	-68034	1	Prohibitin-1 mitochondrial
7-28689562	7	28689562	MPMT1, GTR1, MPEC1, GGH1, CHLG1, ALAD1, GSA1, GUN4, NYC1L1, CF1, YCF54, PCR3, OY1, GTR3, SHFC1	Zm00001d019342	AC191534.3_FG003	28745288	28767439	+	55726	1	E3 ubiquitin-protein ligase ORTHRUS 2	variant in methylation104
7-28689562	7	28689562	MPMT1, GTR1, MPEC1, GGH1, CHLG1, ALAD1, GSA1, GUN4, NYC1L1, CF1, YCF54, PCR3, OY1, GTR3, SHFC1	Zm00001d019343	GRMZM2G302778	28785037	28786860	+	95475	2	Histone acetyltransferase HPA2 and related acetyltransferases	GNAT-transcription factor 32
7-28689851	7	28689851	GTR1, MPMT1, MPEC1, GUN4, ALAD1, GGH1, CHLG1, SHFC1, PCR3, GSA1	Zm00001d019339		28579310	28582604	-	-110541	2	Splicing factor SF3a60 homolog	methyl binding domain110
7-28689851	7	28689851	GTR1, MPMT1, MPEC1, GUN4, ALAD1, GGH1, CHLG1, SHFC1, PCR3, GSA1	Zm00001d019341		28621528	28622028	-	-68323	1	Prohibitin-1 mitochondrial
7-28689851	7	28689851	GTR1, MPMT1, MPEC1, GUN4, ALAD1, GGH1, CHLG1, SHFC1, PCR3, GSA1	Zm00001d019342	AC191534.3_FG003	28745288	28767439	+	55437	1	E3 ubiquitin-protein ligase ORTHRUS 2	variant in methylation104
7-28689851	7	28689851	GTR1, MPMT1, MPEC1, GUN4, ALAD1, GGH1, CHLG1, SHFC1, PCR3, GSA1	Zm00001d019343	GRMZM2G302778	28785037	28786860	+	95186	2	Histone acetyltransferase HPA2 and related acetyltransferases	GNAT-transcription factor 32
7-28690076	7	28690076	GTR1, MPMT1, MPEC1, GUN4, CHLG1, ALAD1, GSA1, GGH1	Zm00001d019339		28579310	28582604	-	-110766	2	Splicing factor SF3a60 homolog	methyl binding domain110
7-28690076	7	28690076	GTR1, MPMT1, MPEC1, GUN4, CHLG1, ALAD1, GSA1, GGH1	Zm00001d019341		28621528	28622028	-	-68548	1	Prohibitin-1 mitochondrial
7-28690076	7	28690076	GTR1, MPMT1, MPEC1, GUN4, CHLG1, ALAD1, GSA1, GGH1	Zm00001d019342	AC191534.3_FG003	28745288	28767439	+	55212	1	E3 ubiquitin-protein ligase ORTHRUS 2	variant in methylation104
7-28690076	7	28690076	GTR1, MPMT1, MPEC1, GUN4, CHLG1, ALAD1, GSA1, GGH1	Zm00001d019343	GRMZM2G302778	28785037	28786860	+	94961	2	Histone acetyltransferase HPA2 and related acetyltransferases	GNAT-transcription factor 32
7-28690304	7	28690304	GTR1, MPMT1, MPEC1, GUN4, ALAD1, CHLG1, SHFC1, GGH1	Zm00001d019339		28579310	28582604	-	-110994	2	Splicing factor SF3a60 homolog	methyl binding domain110
7-28690304	7	28690304	GTR1, MPMT1, MPEC1, GUN4, ALAD1, CHLG1, SHFC1, GGH1	Zm00001d019341		28621528	28622028	-	-68776	1	Prohibitin-1 mitochondrial
7-28690304	7	28690304	GTR1, MPMT1, MPEC1, GUN4, ALAD1, CHLG1, SHFC1, GGH1	Zm00001d019342	AC191534.3_FG003	28745288	28767439	+	54984	1	E3 ubiquitin-protein ligase ORTHRUS 2	variant in methylation104
7-28690304	7	28690304	GTR1, MPMT1, MPEC1, GUN4, ALAD1, CHLG1, SHFC1, GGH1	Zm00001d019343	GRMZM2G302778	28785037	28786860	+	94733	2	Histone acetyltransferase HPA2 and related acetyltransferases	GNAT-transcription factor 32
7-28690361	7	28690361	GTR1, MPMT1, MPEC1, GTR3, GUN4, ALAD1, SHFC1, CHLG1, GGH1	Zm00001d019339		28579310	28582604	-	-111051	2	Splicing factor SF3a60 homolog	methyl binding domain110
7-28690361	7	28690361	GTR1, MPMT1, MPEC1, GTR3, GUN4, ALAD1, SHFC1, CHLG1, GGH1	Zm00001d019341		28621528	28622028	-	-68833	1	Prohibitin-1 mitochondrial
7-28690361	7	28690361	GTR1, MPMT1, MPEC1, GTR3, GUN4, ALAD1, SHFC1, CHLG1, GGH1	Zm00001d019342	AC191534.3_FG003	28745288	28767439	+	54927	1	E3 ubiquitin-protein ligase ORTHRUS 2	variant in methylation104
7-28690361	7	28690361	GTR1, MPMT1, MPEC1, GTR3, GUN4, ALAD1, SHFC1, CHLG1, GGH1	Zm00001d019343	GRMZM2G302778	28785037	28786860	+	94676	2	Histone acetyltransferase HPA2 and related acetyltransferases	GNAT-transcription factor 32
7-28690559	7	28690559	MPMT1, GTR1, GGH1, GSA1, MPEC1, ALAD1, GUN4, CHLG1, SHFC1, PRPO2, CF1, YCF54, OY1	Zm00001d019339		28579310	28582604	-	-111249	2	Splicing factor SF3a60 homolog	methyl binding domain110
7-28690559	7	28690559	MPMT1, GTR1, GGH1, GSA1, MPEC1, ALAD1, GUN4, CHLG1, SHFC1, PRPO2, CF1, YCF54, OY1	Zm00001d019341		28621528	28622028	-	-69031	1	Prohibitin-1 mitochondrial
7-28690559	7	28690559	MPMT1, GTR1, GGH1, GSA1, MPEC1, ALAD1, GUN4, CHLG1, SHFC1, PRPO2, CF1, YCF54, OY1	Zm00001d019342	AC191534.3_FG003	28745288	28767439	+	54729	1	E3 ubiquitin-protein ligase ORTHRUS 2	variant in methylation104
7-28690559	7	28690559	MPMT1, GTR1, GGH1, GSA1, MPEC1, ALAD1, GUN4, CHLG1, SHFC1, PRPO2, CF1, YCF54, OY1	Zm00001d019343	GRMZM2G302778	28785037	28786860	+	94478	2	Histone acetyltransferase HPA2 and related acetyltransferases	GNAT-transcription factor 32
7-28690607	7	28690607	GTR1, MPMT1, MPEC1, GUN4, ALAD1, GGH1, CHLG1, SHFC1, PCR3, GSA1	Zm00001d019339		28579310	28582604	-	-111297	2	Splicing factor SF3a60 homolog	methyl binding domain110
7-28690607	7	28690607	GTR1, MPMT1, MPEC1, GUN4, ALAD1, GGH1, CHLG1, SHFC1, PCR3, GSA1	Zm00001d019341		28621528	28622028	-	-69079	1	Prohibitin-1 mitochondrial
7-28690607	7	28690607	GTR1, MPMT1, MPEC1, GUN4, ALAD1, GGH1, CHLG1, SHFC1, PCR3, GSA1	Zm00001d019342	AC191534.3_FG003	28745288	28767439	+	54681	1	E3 ubiquitin-protein ligase ORTHRUS 2	variant in methylation104
7-28690607	7	28690607	GTR1, MPMT1, MPEC1, GUN4, ALAD1, GGH1, CHLG1, SHFC1, PCR3, GSA1	Zm00001d019343	GRMZM2G302778	28785037	28786860	+	94430	2	Histone acetyltransferase HPA2 and related acetyltransferases	GNAT-transcription factor 32
7-28690629	7	28690629	GTR1, MPMT1, MPEC1, GUN4, GGH1, ALAD1, PCR3, PRPO1, CF1, CHLG1, SHFC1, GSA1	Zm00001d019339		28579310	28582604	-	-111319	2	Splicing factor SF3a60 homolog	methyl binding domain110
7-28690629	7	28690629	GTR1, MPMT1, MPEC1, GUN4, GGH1, ALAD1, PCR3, PRPO1, CF1, CHLG1, SHFC1, GSA1	Zm00001d019341		28621528	28622028	-	-69101	1	Prohibitin-1 mitochondrial
7-28690629	7	28690629	GTR1, MPMT1, MPEC1, GUN4, GGH1, ALAD1, PCR3, PRPO1, CF1, CHLG1, SHFC1, GSA1	Zm00001d019342	AC191534.3_FG003	28745288	28767439	+	54659	1	E3 ubiquitin-protein ligase ORTHRUS 2	variant in methylation104
7-28690629	7	28690629	GTR1, MPMT1, MPEC1, GUN4, GGH1, ALAD1, PCR3, PRPO1, CF1, CHLG1, SHFC1, GSA1	Zm00001d019343	GRMZM2G302778	28785037	28786860	+	94408	2	Histone acetyltransferase HPA2 and related acetyltransferases	GNAT-transcription factor 32
7-28691691	7	28691691	GTR1, MPMT1, MPEC1, GUN4, GGH1, ALAD1, CHLG1, SHFC1, NYC1L1	Zm00001d019339		28579310	28582604	-	-112381	2	Splicing factor SF3a60 homolog	methyl binding domain110
7-28691691	7	28691691	GTR1, MPMT1, MPEC1, GUN4, GGH1, ALAD1, CHLG1, SHFC1, NYC1L1	Zm00001d019341		28621528	28622028	-	-70163	1	Prohibitin-1 mitochondrial
7-28691691	7	28691691	GTR1, MPMT1, MPEC1, GUN4, GGH1, ALAD1, CHLG1, SHFC1, NYC1L1	Zm00001d019342	AC191534.3_FG003	28745288	28767439	+	53597	1	E3 ubiquitin-protein ligase ORTHRUS 2	variant in methylation104
7-28691691	7	28691691	GTR1, MPMT1, MPEC1, GUN4, GGH1, ALAD1, CHLG1, SHFC1, NYC1L1	Zm00001d019343	GRMZM2G302778	28785037	28786860	+	93346	2	Histone acetyltransferase HPA2 and related acetyltransferases	GNAT-transcription factor 32
7-28692081	7	28692081	GTR1, MPMT1, MPEC1, GGH1, CHLG1, ALAD1, GUN4, GSA1, GTR3, CF1, YCF54, PCR3	Zm00001d019339		28579310	28582604	-	-112771	2	Splicing factor SF3a60 homolog	methyl binding domain110
7-28692081	7	28692081	GTR1, MPMT1, MPEC1, GGH1, CHLG1, ALAD1, GUN4, GSA1, GTR3, CF1, YCF54, PCR3	Zm00001d019341		28621528	28622028	-	-70553	1	Prohibitin-1 mitochondrial
7-28692081	7	28692081	GTR1, MPMT1, MPEC1, GGH1, CHLG1, ALAD1, GUN4, GSA1, GTR3, CF1, YCF54, PCR3	Zm00001d019342	AC191534.3_FG003	28745288	28767439	+	53207	1	E3 ubiquitin-protein ligase ORTHRUS 2	variant in methylation104
7-28692081	7	28692081	GTR1, MPMT1, MPEC1, GGH1, CHLG1, ALAD1, GUN4, GSA1, GTR3, CF1, YCF54, PCR3	Zm00001d019343	GRMZM2G302778	28785037	28786860	+	92956	2	Histone acetyltransferase HPA2 and related acetyltransferases	GNAT-transcription factor 32
7-28692159	7	28692159	GTR1, MPMT1, MPEC1, GGH1, ALAD1, SHFC1, CHLG1, GUN4	Zm00001d019339		28579310	28582604	-	-112849	2	Splicing factor SF3a60 homolog	methyl binding domain110
7-28692159	7	28692159	GTR1, MPMT1, MPEC1, GGH1, ALAD1, SHFC1, CHLG1, GUN4	Zm00001d019341		28621528	28622028	-	-70631	1	Prohibitin-1 mitochondrial
7-28692159	7	28692159	GTR1, MPMT1, MPEC1, GGH1, ALAD1, SHFC1, CHLG1, GUN4	Zm00001d019342	AC191534.3_FG003	28745288	28767439	+	53129	1	E3 ubiquitin-protein ligase ORTHRUS 2	variant in methylation104
7-28692159	7	28692159	GTR1, MPMT1, MPEC1, GGH1, ALAD1, SHFC1, CHLG1, GUN4	Zm00001d019343	GRMZM2G302778	28785037	28786860	+	92878	2	Histone acetyltransferase HPA2 and related acetyltransferases	GNAT-transcription factor 32
7-28692435	7	28692435	GTR1, MPMT1, MPEC1, GUN4, ALAD1, GGH1, CHLG1, SHFC1, PCR3, GSA1	Zm00001d019339		28579310	28582604	-	-113125	2	Splicing factor SF3a60 homolog	methyl binding domain110
7-28692435	7	28692435	GTR1, MPMT1, MPEC1, GUN4, ALAD1, GGH1, CHLG1, SHFC1, PCR3, GSA1	Zm00001d019341		28621528	28622028	-	-70907	1	Prohibitin-1 mitochondrial
7-28692435	7	28692435	GTR1, MPMT1, MPEC1, GUN4, ALAD1, GGH1, CHLG1, SHFC1, PCR3, GSA1	Zm00001d019342	AC191534.3_FG003	28745288	28767439	+	52853	1	E3 ubiquitin-protein ligase ORTHRUS 2	variant in methylation104
7-28692435	7	28692435	GTR1, MPMT1, MPEC1, GUN4, ALAD1, GGH1, CHLG1, SHFC1, PCR3, GSA1	Zm00001d019343	GRMZM2G302778	28785037	28786860	+	92602	2	Histone acetyltransferase HPA2 and related acetyltransferases	GNAT-transcription factor 32
7-28693077	7	28693077	GTR1, MPMT1, MPEC1, GUN4, ALAD1, GGH1, CHLG1, SHFC1, PCR3, GSA1	Zm00001d019339		28579310	28582604	-	-113767	2	Splicing factor SF3a60 homolog	methyl binding domain110
7-28693077	7	28693077	GTR1, MPMT1, MPEC1, GUN4, ALAD1, GGH1, CHLG1, SHFC1, PCR3, GSA1	Zm00001d019341		28621528	28622028	-	-71549	1	Prohibitin-1 mitochondrial
7-28693077	7	28693077	GTR1, MPMT1, MPEC1, GUN4, ALAD1, GGH1, CHLG1, SHFC1, PCR3, GSA1	Zm00001d019342	AC191534.3_FG003	28745288	28767439	+	52211	1	E3 ubiquitin-protein ligase ORTHRUS 2	variant in methylation104
7-28693077	7	28693077	GTR1, MPMT1, MPEC1, GUN4, ALAD1, GGH1, CHLG1, SHFC1, PCR3, GSA1	Zm00001d019343	GRMZM2G302778	28785037	28786860	+	91960	2	Histone acetyltransferase HPA2 and related acetyltransferases	GNAT-transcription factor 32
7-28693202	7	28693202	GTR1, MPMT1, MPEC1, GUN4, ALAD1, GGH1, CHLG1, SHFC1, PCR3, GSA1	Zm00001d019339		28579310	28582604	-	-113892	2	Splicing factor SF3a60 homolog	methyl binding domain110
7-28693202	7	28693202	GTR1, MPMT1, MPEC1, GUN4, ALAD1, GGH1, CHLG1, SHFC1, PCR3, GSA1	Zm00001d019341		28621528	28622028	-	-71674	1	Prohibitin-1 mitochondrial
7-28693202	7	28693202	GTR1, MPMT1, MPEC1, GUN4, ALAD1, GGH1, CHLG1, SHFC1, PCR3, GSA1	Zm00001d019342	AC191534.3_FG003	28745288	28767439	+	52086	1	E3 ubiquitin-protein ligase ORTHRUS 2	variant in methylation104
7-28693202	7	28693202	GTR1, MPMT1, MPEC1, GUN4, ALAD1, GGH1, CHLG1, SHFC1, PCR3, GSA1	Zm00001d019343	GRMZM2G302778	28785037	28786860	+	91835	2	Histone acetyltransferase HPA2 and related acetyltransferases	GNAT-transcription factor 32
7-28693295	7	28693295	GTR1, MPMT1, MPEC1, GUN4, ALAD1, GGH1, CHLG1, SHFC1, PCR3, GSA1	Zm00001d019339		28579310	28582604	-	-113985	2	Splicing factor SF3a60 homolog	methyl binding domain110
7-28693295	7	28693295	GTR1, MPMT1, MPEC1, GUN4, ALAD1, GGH1, CHLG1, SHFC1, PCR3, GSA1	Zm00001d019341		28621528	28622028	-	-71767	1	Prohibitin-1 mitochondrial
7-28693295	7	28693295	GTR1, MPMT1, MPEC1, GUN4, ALAD1, GGH1, CHLG1, SHFC1, PCR3, GSA1	Zm00001d019342	AC191534.3_FG003	28745288	28767439	+	51993	1	E3 ubiquitin-protein ligase ORTHRUS 2	variant in methylation104
7-28693295	7	28693295	GTR1, MPMT1, MPEC1, GUN4, ALAD1, GGH1, CHLG1, SHFC1, PCR3, GSA1	Zm00001d019343	GRMZM2G302778	28785037	28786860	+	91742	2	Histone acetyltransferase HPA2 and related acetyltransferases	GNAT-transcription factor 32
7-28697082	7	28697082	GTR1, MPMT1, MPEC1, GUN4, ALAD1, CHLG1, GGH1, GSA1, PCR3	Zm00001d019339		28579310	28582604	-	-117772	2	Splicing factor SF3a60 homolog	methyl binding domain110
7-28697082	7	28697082	GTR1, MPMT1, MPEC1, GUN4, ALAD1, CHLG1, GGH1, GSA1, PCR3	Zm00001d019341		28621528	28622028	-	-75554	1	Prohibitin-1 mitochondrial
7-28697082	7	28697082	GTR1, MPMT1, MPEC1, GUN4, ALAD1, CHLG1, GGH1, GSA1, PCR3	Zm00001d019342	AC191534.3_FG003	28745288	28767439	+	48206	1	E3 ubiquitin-protein ligase ORTHRUS 2	variant in methylation104
7-28697082	7	28697082	GTR1, MPMT1, MPEC1, GUN4, ALAD1, CHLG1, GGH1, GSA1, PCR3	Zm00001d019343	GRMZM2G302778	28785037	28786860	+	87955	2	Histone acetyltransferase HPA2 and related acetyltransferases	GNAT-transcription factor 32
7-28698177	7	28698177	MPMT1, GTR1, MPEC1, GGH1, CHLG1, GUN4, ALAD1, GSA1	Zm00001d019339		28579310	28582604	-	-118867	2	Splicing factor SF3a60 homolog	methyl binding domain110
7-28698177	7	28698177	MPMT1, GTR1, MPEC1, GGH1, CHLG1, GUN4, ALAD1, GSA1	Zm00001d019341		28621528	28622028	-	-76649	1	Prohibitin-1 mitochondrial
7-28698177	7	28698177	MPMT1, GTR1, MPEC1, GGH1, CHLG1, GUN4, ALAD1, GSA1	Zm00001d019342	AC191534.3_FG003	28745288	28767439	+	47111	1	E3 ubiquitin-protein ligase ORTHRUS 2	variant in methylation104
7-28698177	7	28698177	MPMT1, GTR1, MPEC1, GGH1, CHLG1, GUN4, ALAD1, GSA1	Zm00001d019343	GRMZM2G302778	28785037	28786860	+	86860	2	Histone acetyltransferase HPA2 and related acetyltransferases	GNAT-transcription factor 32
7-28698291	7	28698291	GTR1, MPMT1, MPEC1, GUN4, ALAD1, GGH1, CHLG1, SHFC1, PCR3, GSA1	Zm00001d019339		28579310	28582604	-	-118981	2	Splicing factor SF3a60 homolog	methyl binding domain110
7-28698291	7	28698291	GTR1, MPMT1, MPEC1, GUN4, ALAD1, GGH1, CHLG1, SHFC1, PCR3, GSA1	Zm00001d019341		28621528	28622028	-	-76763	1	Prohibitin-1 mitochondrial
7-28698291	7	28698291	GTR1, MPMT1, MPEC1, GUN4, ALAD1, GGH1, CHLG1, SHFC1, PCR3, GSA1	Zm00001d019342	AC191534.3_FG003	28745288	28767439	+	46997	1	E3 ubiquitin-protein ligase ORTHRUS 2	variant in methylation104
7-28698291	7	28698291	GTR1, MPMT1, MPEC1, GUN4, ALAD1, GGH1, CHLG1, SHFC1, PCR3, GSA1	Zm00001d019343	GRMZM2G302778	28785037	28786860	+	86746	2	Histone acetyltransferase HPA2 and related acetyltransferases	GNAT-transcription factor 32
7-28700744	7	28700744	MPMT1, GUN4, MPEC1, NYC1L1, GTR1, SHFC1, LES22, GGH1	Zm00001d019339		28579310	28582604	-	-121434	2	Splicing factor SF3a60 homolog	methyl binding domain110
7-28700744	7	28700744	MPMT1, GUN4, MPEC1, NYC1L1, GTR1, SHFC1, LES22, GGH1	Zm00001d019341		28621528	28622028	-	-79216	1	Prohibitin-1 mitochondrial
7-28700744	7	28700744	MPMT1, GUN4, MPEC1, NYC1L1, GTR1, SHFC1, LES22, GGH1	Zm00001d019342	AC191534.3_FG003	28745288	28767439	+	44544	1	E3 ubiquitin-protein ligase ORTHRUS 2	variant in methylation104
7-28700744	7	28700744	MPMT1, GUN4, MPEC1, NYC1L1, GTR1, SHFC1, LES22, GGH1	Zm00001d019343	GRMZM2G302778	28785037	28786860	+	84293	2	Histone acetyltransferase HPA2 and related acetyltransferases	GNAT-transcription factor 32
7-28700792	7	28700792	GTR1, MPMT1, MPEC1, GUN4, ALAD1, CHLG1, GGH1, SHFC1, GSA1, NYC1L1, PCR3	Zm00001d019339		28579310	28582604	-	-121482	2	Splicing factor SF3a60 homolog	methyl binding domain110
7-28700792	7	28700792	GTR1, MPMT1, MPEC1, GUN4, ALAD1, CHLG1, GGH1, SHFC1, GSA1, NYC1L1, PCR3	Zm00001d019341		28621528	28622028	-	-79264	1	Prohibitin-1 mitochondrial
7-28700792	7	28700792	GTR1, MPMT1, MPEC1, GUN4, ALAD1, CHLG1, GGH1, SHFC1, GSA1, NYC1L1, PCR3	Zm00001d019342	AC191534.3_FG003	28745288	28767439	+	44496	1	E3 ubiquitin-protein ligase ORTHRUS 2	variant in methylation104
7-28700792	7	28700792	GTR1, MPMT1, MPEC1, GUN4, ALAD1, CHLG1, GGH1, SHFC1, GSA1, NYC1L1, PCR3	Zm00001d019343	GRMZM2G302778	28785037	28786860	+	84245	2	Histone acetyltransferase HPA2 and related acetyltransferases	GNAT-transcription factor 32
7-28700794	7	28700794	GTR1, MPMT1, MPEC1, GUN4, GGH1, CHLG1, ALAD1, SHFC1	Zm00001d019339		28579310	28582604	-	-121484	2	Splicing factor SF3a60 homolog	methyl binding domain110
7-28700794	7	28700794	GTR1, MPMT1, MPEC1, GUN4, GGH1, CHLG1, ALAD1, SHFC1	Zm00001d019341		28621528	28622028	-	-79266	1	Prohibitin-1 mitochondrial
7-28700794	7	28700794	GTR1, MPMT1, MPEC1, GUN4, GGH1, CHLG1, ALAD1, SHFC1	Zm00001d019342	AC191534.3_FG003	28745288	28767439	+	44494	1	E3 ubiquitin-protein ligase ORTHRUS 2	variant in methylation104
7-28700794	7	28700794	GTR1, MPMT1, MPEC1, GUN4, GGH1, CHLG1, ALAD1, SHFC1	Zm00001d019343	GRMZM2G302778	28785037	28786860	+	84243	2	Histone acetyltransferase HPA2 and related acetyltransferases	GNAT-transcription factor 32
7-28700882	7	28700882	GTR1, MPMT1, MPEC1, GUN4, ALAD1, CHLG1, GGH1, SHFC1, GSA1, NYC1L1, PCR3	Zm00001d019339		28579310	28582604	-	-121572	2	Splicing factor SF3a60 homolog	methyl binding domain110
7-28700882	7	28700882	GTR1, MPMT1, MPEC1, GUN4, ALAD1, CHLG1, GGH1, SHFC1, GSA1, NYC1L1, PCR3	Zm00001d019341		28621528	28622028	-	-79354	1	Prohibitin-1 mitochondrial
7-28700882	7	28700882	GTR1, MPMT1, MPEC1, GUN4, ALAD1, CHLG1, GGH1, SHFC1, GSA1, NYC1L1, PCR3	Zm00001d019342	AC191534.3_FG003	28745288	28767439	+	44406	1	E3 ubiquitin-protein ligase ORTHRUS 2	variant in methylation104
7-28700882	7	28700882	GTR1, MPMT1, MPEC1, GUN4, ALAD1, CHLG1, GGH1, SHFC1, GSA1, NYC1L1, PCR3	Zm00001d019343	GRMZM2G302778	28785037	28786860	+	84155	2	Histone acetyltransferase HPA2 and related acetyltransferases	GNAT-transcription factor 32
7-44664547	7	44664547	CHAO2, OY1, YCF54, ALAD1, GGH1, LES22, GUN4, CF1	Zm00001d019584	GRMZM5G854345	44549173	44551721	-	-115374	1
7-44664547	7	44664547	CHAO2, OY1, YCF54, ALAD1, GGH1, LES22, GUN4, CF1	Zm00001d019585	AC214144.3_FG002	44683908	44694850	-	19361	1
7-44664547	7	44664547	CHAO2, OY1, YCF54, ALAD1, GGH1, LES22, GUN4, CF1	Zm00001d019586	GRMZM2G058128	44685450	44699205	+	20903	2	glycosyl hydrolase family 10 protein / carbohydrate-binding domain-containing protein	xylanase7
7-52023322	7	52023322	OY1, PCR3, CHLG1, YCF54, CHAO2, LES22, GSA1, ALAD1	Zm00001d019701	GRMZM2G072868	51992374	51995483	+	-30948	1	receptor-like kinase
7-52023322	7	52023322	OY1, PCR3, CHLG1, YCF54, CHAO2, LES22, GSA1, ALAD1	Zm00001d019703	GRMZM2G053927	52140538	52181214	-	117216	1	Na+/H+ antiporter%252C probable CP0838
7-52110823	7	52110823	OY1, YCF54, CHLG1, GSA1, ALAD1, CHLD1, CF1, PCR1, PRPO1	Zm00001d019701	GRMZM2G072868	51992374	51995483	+	-118449	1	receptor-like kinase
7-52110823	7	52110823	OY1, YCF54, CHLG1, GSA1, ALAD1, CHLD1, CF1, PCR1, PRPO1	Zm00001d019703	GRMZM2G053927	52140538	52181214	-	29715	1	Na+/H+ antiporter%252C probable CP0838
7-52163511	7	52163511	OY1, CHLG1, YCF54, GSA1, DVR1, LES22, CF1, ALAD1, CHLD1, CHAO2, MPEC1	Zm00001d019703	GRMZM2G053927	52140538	52181214	-	-22973	1	Na+/H+ antiporter%252C probable CP0838
7-52163511	7	52163511	OY1, CHLG1, YCF54, GSA1, DVR1, LES22, CF1, ALAD1, CHLD1, CHAO2, MPEC1	Zm00001d019704	GRMZM2G407223	52249837	52250534	+	86326	1
7-59402220	7	59402220	OY1, PCR3, YCF54, GGH1, SGRL1, LES22, GSA1, CHAO2	Zm00001d019775	GRMZM2G164862	59466762	59468544	+	64542	1
7-59402220	7	59402220	OY1, PCR3, YCF54, GGH1, SGRL1, LES22, GSA1, CHAO2	Zm00001d019776		59515191	59516851	+	112971	2
7-68331933	7	68331933	PCR3, GGH1, OY1, SGRL1, CHAO2, YCF54, GSA1, LES22, GUN4	Zm00001d019838		68258436	68258759	-	-73497	1
7-77680753	7	77680753	PCR3, CF1L1, LES22, GGH1, MPEC1, YCF54, CF1, OY1	Zm00001d019936	GRMZM2G032807	77664397	77665592	+	-16356	1	Heavy metal-associated domain containing protein [Source:UniProtKB/TrEMBL%3BAcc:B4FT05]
7-77680753	7	77680753	PCR3, CF1L1, LES22, GGH1, MPEC1, YCF54, CF1, OY1	Zm00001d019937		77715379	77716321	-	34626	1	F-box protein
7-77684983	7	77684983	MPEC1, GGH1, CF1, PCR3, LES22, YCF54, OY1, CF1L1, GSA1	Zm00001d019936	GRMZM2G032807	77664397	77665592	+	-20586	1	Heavy metal-associated domain containing protein [Source:UniProtKB/TrEMBL%3BAcc:B4FT05]
7-77684983	7	77684983	MPEC1, GGH1, CF1, PCR3, LES22, YCF54, OY1, CF1L1, GSA1	Zm00001d019937		77715379	77716321	-	30396	1	F-box protein
7-77728117	7	77728117	PCR3, GGH1, OY1, YCF54, LES22, CF1L1, CF1, MPEC1	Zm00001d019936	GRMZM2G032807	77664397	77665592	+	-63720	2	Heavy metal-associated domain containing protein [Source:UniProtKB/TrEMBL%3BAcc:B4FT05]
7-77728117	7	77728117	PCR3, GGH1, OY1, YCF54, LES22, CF1L1, CF1, MPEC1	Zm00001d019937		77715379	77716321	-	-12738	1	F-box protein
7-77744285	7	77744285	PCR3, CF1L1, OY1, LES22, YCF54, MPEC1, GGH1, CF1	Zm00001d019936	GRMZM2G032807	77664397	77665592	+	-79888	2	Heavy metal-associated domain containing protein [Source:UniProtKB/TrEMBL%3BAcc:B4FT05]
7-77744285	7	77744285	PCR3, CF1L1, OY1, LES22, YCF54, MPEC1, GGH1, CF1	Zm00001d019937		77715379	77716321	-	-28906	1	F-box protein
7-119619475	7	119619475	GTR2, YCF54, OY1, CF1, NYC1L1, CHLG1, PCR3, GSA1	Zm00001d020502	GRMZM2G066171	119514623	119518178	+	-104852	3	RING/U-box superfamily protein
7-119619475	7	119619475	GTR2, YCF54, OY1, CF1, NYC1L1, CHLG1, PCR3, GSA1	Zm00001d020503	GRMZM2G056851	119599850	119600170	-	-19625	2
7-119619475	7	119619475	GTR2, YCF54, OY1, CF1, NYC1L1, CHLG1, PCR3, GSA1	Zm00001d020504	GRMZM2G359142	119611781	119612107	+	-7694	1
7-119619475	7	119619475	GTR2, YCF54, OY1, CF1, NYC1L1, CHLG1, PCR3, GSA1	Zm00001d020505	GRMZM2G160738	119716928	119722086	-	97453	1	DNA glycosylase superfamily protein
7-119619475	7	119619475	GTR2, YCF54, OY1, CF1, NYC1L1, CHLG1, PCR3, GSA1	Zm00001d020506	GRMZM2G160770	119725308	119728580	-	105833	2	26S proteasome non-ATPase regulatory subunit 9
7-124228527	7	124228527	PRPO4, MPEC1, CHLG1, GGH1, DVR1, ALAD1, CF1, CHLD1, GSA1, ELM2	Zm00001d020598		124215283	124216065	-	-13244	3
7-124228527	7	124228527	PRPO4, MPEC1, CHLG1, GGH1, DVR1, ALAD1, CF1, CHLD1, GSA1, ELM2	Zm00001d020599	GRMZM2G057569	124222135	124224733	-	-6392	2
7-124228527	7	124228527	PRPO4, MPEC1, CHLG1, GGH1, DVR1, ALAD1, CF1, CHLD1, GSA1, ELM2	Zm00001d020600		124225049	124225731	+	-3478	1
7-124228527	7	124228527	PRPO4, MPEC1, CHLG1, GGH1, DVR1, ALAD1, CF1, CHLD1, GSA1, ELM2	Zm00001d020602	GRMZM2G446625	124321100	124343475	+	92573	1	alpha/beta-Hydrolases superfamily protein
7-124228527	7	124228527	PRPO4, MPEC1, CHLG1, GGH1, DVR1, ALAD1, CF1, CHLD1, GSA1, ELM2	Zm00001d020603		124344494	124351085	+	115967	2	Eukaryotic initiation factor 4F subunit p150 isoform 1
7-166035046	7	166035046	GTR1, PRPO1, MPMT1, GUN4, YCF54, LES22, PCR3, ALAD1, CHLG1, CF1, GGH1, CHAO2	Zm00001d021926	GRMZM2G435944	165965993	165966718	-	-69053	3
7-166035046	7	166035046	GTR1, PRPO1, MPMT1, GUN4, YCF54, LES22, PCR3, ALAD1, CHLG1, CF1, GGH1, CHAO2	Zm00001d021927	GRMZM2G102514	165996679	165998338	-	-38367	2	BES1/BZR1 protein	brassinosteroid insensitive EMS-suppressor homolog1
7-166035046	7	166035046	GTR1, PRPO1, MPMT1, GUN4, YCF54, LES22, PCR3, ALAD1, CHLG1, CF1, GGH1, CHAO2	Zm00001d021929	GRMZM2G102550	166016446	166018185	-	-18600	1	geranylgeranyl pyrophosphate synthase2	geranylgeranyl pyrophosphate synthase2
7-166035046	7	166035046	GTR1, PRPO1, MPMT1, GUN4, YCF54, LES22, PCR3, ALAD1, CHLG1, CF1, GGH1, CHAO2	Zm00001d021930	GRMZM2G055216	166043423	166047307	-	8377	1	UDP-galactose transporter 2
7-166035046	7	166035046	GTR1, PRPO1, MPMT1, GUN4, YCF54, LES22, PCR3, ALAD1, CHLG1, CF1, GGH1, CHAO2	Zm00001d021931	GRMZM2G058087	166078401	166081777	+	43355	2	P-loop containing nucleoside triphosphate hydrolases superfamily protein
7-166035046	7	166035046	GTR1, PRPO1, MPMT1, GUN4, YCF54, LES22, PCR3, ALAD1, CHLG1, CF1, GGH1, CHAO2	Zm00001d021932	GRMZM2G058197	166087668	166091190	+	52622	3	Protein indeterminate-domain 11
7-168286094	7	168286094	PCR3, DVR1, OY1, PCR1, ALAD1, CHLG1, YCF54, LES22, GSA1, CF1	Zm00001d022026	GRMZM2G008468	168235505	168239964	+	-50589	3	Golgi transport 1 protein B
7-168286094	7	168286094	PCR3, DVR1, OY1, PCR1, ALAD1, CHLG1, YCF54, LES22, GSA1, CF1	Zm00001d022027	GRMZM2G056143	168263270	168265912	-	-22824	2
7-168286094	7	168286094	PCR3, DVR1, OY1, PCR1, ALAD1, CHLG1, YCF54, LES22, GSA1, CF1	Zm00001d022028	GRMZM2G056075	168269022	168278683	-	-17072	1	MutS homolog1	MutS homolog1
7-168286094	7	168286094	PCR3, DVR1, OY1, PCR1, ALAD1, CHLG1, YCF54, LES22, GSA1, CF1	Zm00001d022031	GRMZM2G119740	168308173	168317920	+	22079	1
7-168286094	7	168286094	PCR3, DVR1, OY1, PCR1, ALAD1, CHLG1, YCF54, LES22, GSA1, CF1	Zm00001d022032	GRMZM2G119705	168319347	168320506	-	33253	2	ribosome-inactivating protein2	ribosome-inactivating protein2
7-168286094	7	168286094	PCR3, DVR1, OY1, PCR1, ALAD1, CHLG1, YCF54, LES22, GSA1, CF1	Zm00001d022033		168323024	168323588	-	36930	3
7-170846942	7	170846942	GUN4, CF1, YCF54, OY1, GSA1, PHAO1, DVR1, SGRL1	Zm00001d022122	GRMZM2G417072	170794874	170798942	-	-52068	3	Probable GTP diphosphokinase RSH2 chloroplastic
7-170846942	7	170846942	GUN4, CF1, YCF54, OY1, GSA1, PHAO1, DVR1, SGRL1	Zm00001d022124	GRMZM2G030731	170836044	170836481	-	-10898	2	60S ribosomal protein L27a-3
7-170846942	7	170846942	GUN4, CF1, YCF54, OY1, GSA1, PHAO1, DVR1, SGRL1	Zm00001d022125	GRMZM2G030578	170837895	170846340	+	-9047	1	Exportin-T
7-170846942	7	170846942	GUN4, CF1, YCF54, OY1, GSA1, PHAO1, DVR1, SGRL1	Zm00001d022126	GRMZM2G127031	170886332	170890114	+	39390	1	root-specific kinase 1
7-170846942	7	170846942	GUN4, CF1, YCF54, OY1, GSA1, PHAO1, DVR1, SGRL1	Zm00001d022127	GRMZM2G127035	170890829	170891137	+	43887	2
7-170846942	7	170846942	GUN4, CF1, YCF54, OY1, GSA1, PHAO1, DVR1, SGRL1	Zm00001d022129	GRMZM2G377502	170903503	170905000	+	56561	3	Rap1-interacting factor 1 amino-terminal protein
8-7350601	8	7350601	ALAD1, MPMT1, PCR3, GSA1, PRPO1, CF1, OY1, MPEC1, YCF54, GTR1	Zm00001d008397	GRMZM2G110504	7232820	7233317	+	-117781	3	Nodulin-related protein 1
8-7350601	8	7350601	ALAD1, MPMT1, PCR3, GSA1, PRPO1, CF1, OY1, MPEC1, YCF54, GTR1	Zm00001d008398	GRMZM2G408294	7246496	7257318	+	-104105	2
8-7350601	8	7350601	ALAD1, MPMT1, PCR3, GSA1, PRPO1, CF1, OY1, MPEC1, YCF54, GTR1	Zm00001d008399	GRMZM2G109627	7349376	7352005	+	-1225	1	Putative NAC domain transcription factor superfamily protein	NAC-transcription factor 118
8-7350601	8	7350601	ALAD1, MPMT1, PCR3, GSA1, PRPO1, CF1, OY1, MPEC1, YCF54, GTR1	Zm00001d008401		7425188	7426191	-	74587	1
8-9575804	8	9575804	PCR3, PRPO4, PCR1, MPMT1, GSA1, RCCR1, OY1, CF1	Zm00001d008466	GRMZM2G333045	9609345	9610316	-	33541	1	Cysteine-rich receptor-like protein kinase 37
8-9575804	8	9575804	PCR3, PRPO4, PCR1, MPMT1, GSA1, RCCR1, OY1, CF1	Zm00001d008467	GRMZM2G034611	9610502	9621190	-	34698	2	Cysteine-rich receptor-like protein kinase 37
8-9575804	8	9575804	PCR3, PRPO4, PCR1, MPMT1, GSA1, RCCR1, OY1, CF1	Zm00001d008468	GRMZM2G333022	9622565	9639429	+	46761	3	PR5-like receptor kinase
8-17618853	8	17618853	RCCR1, CF1, YCF54, MPEC1, GGH1, DVR1, OY1, GUN4, PCR3	Zm00001d008712		17571452	17574641	+	-47401	3	Phenylalanine ammonia-lyase 1
8-17618853	8	17618853	RCCR1, CF1, YCF54, MPEC1, GGH1, DVR1, OY1, GUN4, PCR3	Zm00001d008713		17575050	17577426	+	-43803	2
8-17618853	8	17618853	RCCR1, CF1, YCF54, MPEC1, GGH1, DVR1, OY1, GUN4, PCR3	Zm00001d008715	GRMZM2G463493	17616001	17619880	+	-2852	1	Putative leucine-rich repeat receptor protein kinase family protein	receptor-like protein kinase3
8-17618853	8	17618853	RCCR1, CF1, YCF54, MPEC1, GGH1, DVR1, OY1, GUN4, PCR3	Zm00001d008716	GRMZM2G162928	17623710	17628383	-	4857	1	NEP-interacting protein 1
8-17618853	8	17618853	RCCR1, CF1, YCF54, MPEC1, GGH1, DVR1, OY1, GUN4, PCR3	Zm00001d008720	GRMZM2G095595	17728577	17733628	+	109724	2	Adenine nucleotide alpha hydrolases-like superfamily protein
8-17618853	8	17618853	RCCR1, CF1, YCF54, MPEC1, GGH1, DVR1, OY1, GUN4, PCR3	Zm00001d008721	GRMZM2G095655	17742180	17743370	+	123327	3	Adenine nucleotide alpha hydrolases-like superfamily protein
8-55097933	8	55097933	CHLG1, YCF54, CF1, GUN4, OY1, MPEC1, PCR3, GGH1, GSA1	Zm00001d009316		55101067	55109262	-	3134	1	Tetratricopeptide repeat protein 5
8-55097933	8	55097933	CHLG1, YCF54, CF1, GUN4, OY1, MPEC1, PCR3, GGH1, GSA1	Zm00001d009317	GRMZM2G302405	55125290	55160548	-	27357	2	Tetratricopeptide repeat protein 5
8-55097933	8	55097933	CHLG1, YCF54, CF1, GUN4, OY1, MPEC1, PCR3, GGH1, GSA1	Zm00001d009318	GRMZM5G891502	55170379	55171179	-	72446	3	Probable mitochondrial adenine nucleotide transporter BTL2
8-61097703	8	61097703	MPMT1, GTR2, RCCR1, CF1, CHLD1, OY1, ALAD1, GSA1	Zm00001d009376	GRMZM2G583971	60979726	60982538	+	-117977	2	Putative lysM-domain protein kinase family protein
8-61097703	8	61097703	MPMT1, GTR2, RCCR1, CF1, CHLD1, OY1, ALAD1, GSA1	Zm00001d009377	GRMZM2G133070	61078230	61079330	-	-19473	1
8-69012056	8	69012056	YCF54, CF1, LES22, MPEC1, GGH1, PCR3, GUN4, NYC1L1, OY1, GSA1, MPMT1	Zm00001d009524	GRMZM2G394007	68938921	68946401	+	-73135	2	F1F0-ATPase inhibitor protein%3B protein
8-69012056	8	69012056	YCF54, CF1, LES22, MPEC1, GGH1, PCR3, GUN4, NYC1L1, OY1, GSA1, MPMT1	Zm00001d009525	GRMZM2G112085	68956827	68959518	-	-55229	1
8-69012056	8	69012056	YCF54, CF1, LES22, MPEC1, GGH1, PCR3, GUN4, NYC1L1, OY1, GSA1, MPMT1	Zm00001d009527		69068357	69071786	+	56301	1
8-69012056	8	69012056	YCF54, CF1, LES22, MPEC1, GGH1, PCR3, GUN4, NYC1L1, OY1, GSA1, MPMT1	Zm00001d009529	GRMZM2G399338	69086355	69090342	+	74299	2	Transcription factor GTE3 chloroplastic
8-69012056	8	69012056	YCF54, CF1, LES22, MPEC1, GGH1, PCR3, GUN4, NYC1L1, OY1, GSA1, MPMT1	Zm00001d009530	GRMZM2G399333	69092687	69093751	-	80631	3	ARM repeat superfamily protein
8-69044276	8	69044276	YCF54, CF1, MPEC1, LES22, PCR3, GUN4, GSA1, GGH1	Zm00001d009524	GRMZM2G394007	68938921	68946401	+	-105355	2	F1F0-ATPase inhibitor protein%3B protein
8-69044276	8	69044276	YCF54, CF1, MPEC1, LES22, PCR3, GUN4, GSA1, GGH1	Zm00001d009525	GRMZM2G112085	68956827	68959518	-	-87449	1
8-69044276	8	69044276	YCF54, CF1, MPEC1, LES22, PCR3, GUN4, GSA1, GGH1	Zm00001d009527		69068357	69071786	+	24081	1
8-69044276	8	69044276	YCF54, CF1, MPEC1, LES22, PCR3, GUN4, GSA1, GGH1	Zm00001d009529	GRMZM2G399338	69086355	69090342	+	42079	2	Transcription factor GTE3 chloroplastic
8-69044276	8	69044276	YCF54, CF1, MPEC1, LES22, PCR3, GUN4, GSA1, GGH1	Zm00001d009530	GRMZM2G399333	69092687	69093751	-	48411	3	ARM repeat superfamily protein
8-69170593	8	69170593	YCF54, CF1, MPEC1, GSA1, PCR3, GGH1, GUN4, LES22, NYC1L1, OY1	Zm00001d009529	GRMZM2G399338	69086355	69090342	+	-84238	3	Transcription factor GTE3 chloroplastic
8-69170593	8	69170593	YCF54, CF1, MPEC1, GSA1, PCR3, GGH1, GUN4, LES22, NYC1L1, OY1	Zm00001d009530	GRMZM2G399333	69092687	69093751	-	-77906	2	ARM repeat superfamily protein
8-69170593	8	69170593	YCF54, CF1, MPEC1, GSA1, PCR3, GGH1, GUN4, LES22, NYC1L1, OY1	Zm00001d009532	GRMZM2G573324	69164642	69168927	-	-5951	1	IAA19-auxin-responsive Aux/IAA family member	Aux/IAA-transcription factor 36
8-69170593	8	69170593	YCF54, CF1, MPEC1, GSA1, PCR3, GGH1, GUN4, LES22, NYC1L1, OY1	Zm00001d009533		69244325	69245339	+	73732	1	Endoplasmic reticulum vesicle transporter protein
8-69170684	8	69170684	YCF54, CF1, GSA1, MPEC1, GGH1, PCR3, OY1, ALAD1, LES22, CHLG1	Zm00001d009529	GRMZM2G399338	69086355	69090342	+	-84329	3	Transcription factor GTE3 chloroplastic
8-69170684	8	69170684	YCF54, CF1, GSA1, MPEC1, GGH1, PCR3, OY1, ALAD1, LES22, CHLG1	Zm00001d009530	GRMZM2G399333	69092687	69093751	-	-77997	2	ARM repeat superfamily protein
8-69170684	8	69170684	YCF54, CF1, GSA1, MPEC1, GGH1, PCR3, OY1, ALAD1, LES22, CHLG1	Zm00001d009532	GRMZM2G573324	69164642	69168927	-	-6042	1	IAA19-auxin-responsive Aux/IAA family member	Aux/IAA-transcription factor 36
8-69170684	8	69170684	YCF54, CF1, GSA1, MPEC1, GGH1, PCR3, OY1, ALAD1, LES22, CHLG1	Zm00001d009533		69244325	69245339	+	73641	1	Endoplasmic reticulum vesicle transporter protein
8-69170707	8	69170707	YCF54, MPEC1, CF1, GSA1, GGH1, PCR3, LES22, GUN4, OY1, ALAD1, NYC1L1, MPMT1, CHLG1	Zm00001d009529	GRMZM2G399338	69086355	69090342	+	-84352	3	Transcription factor GTE3 chloroplastic
8-69170707	8	69170707	YCF54, MPEC1, CF1, GSA1, GGH1, PCR3, LES22, GUN4, OY1, ALAD1, NYC1L1, MPMT1, CHLG1	Zm00001d009530	GRMZM2G399333	69092687	69093751	-	-78020	2	ARM repeat superfamily protein
8-69170707	8	69170707	YCF54, MPEC1, CF1, GSA1, GGH1, PCR3, LES22, GUN4, OY1, ALAD1, NYC1L1, MPMT1, CHLG1	Zm00001d009532	GRMZM2G573324	69164642	69168927	-	-6065	1	IAA19-auxin-responsive Aux/IAA family member	Aux/IAA-transcription factor 36
8-69170707	8	69170707	YCF54, MPEC1, CF1, GSA1, GGH1, PCR3, LES22, GUN4, OY1, ALAD1, NYC1L1, MPMT1, CHLG1	Zm00001d009533		69244325	69245339	+	73618	1	Endoplasmic reticulum vesicle transporter protein
8-69170948	8	69170948	YCF54, CF1, MPEC1, GSA1, PCR3, GUN4, GGH1, LES22, OY1, NYC1L1	Zm00001d009529	GRMZM2G399338	69086355	69090342	+	-84593	3	Transcription factor GTE3 chloroplastic
8-69170948	8	69170948	YCF54, CF1, MPEC1, GSA1, PCR3, GUN4, GGH1, LES22, OY1, NYC1L1	Zm00001d009530	GRMZM2G399333	69092687	69093751	-	-78261	2	ARM repeat superfamily protein
8-69170948	8	69170948	YCF54, CF1, MPEC1, GSA1, PCR3, GUN4, GGH1, LES22, OY1, NYC1L1	Zm00001d009532	GRMZM2G573324	69164642	69168927	-	-6306	1	IAA19-auxin-responsive Aux/IAA family member	Aux/IAA-transcription factor 36
8-69170948	8	69170948	YCF54, CF1, MPEC1, GSA1, PCR3, GUN4, GGH1, LES22, OY1, NYC1L1	Zm00001d009533		69244325	69245339	+	73377	1	Endoplasmic reticulum vesicle transporter protein
8-69179313	8	69179313	MPEC1, YCF54, CF1, GSA1, GGH1, MPMT1, GUN4, ALAD1	Zm00001d009529	GRMZM2G399338	69086355	69090342	+	-92958	3	Transcription factor GTE3 chloroplastic
8-69179313	8	69179313	MPEC1, YCF54, CF1, GSA1, GGH1, MPMT1, GUN4, ALAD1	Zm00001d009530	GRMZM2G399333	69092687	69093751	-	-86626	2	ARM repeat superfamily protein
8-69179313	8	69179313	MPEC1, YCF54, CF1, GSA1, GGH1, MPMT1, GUN4, ALAD1	Zm00001d009532	GRMZM2G573324	69164642	69168927	-	-14671	1	IAA19-auxin-responsive Aux/IAA family member	Aux/IAA-transcription factor 36
8-69179313	8	69179313	MPEC1, YCF54, CF1, GSA1, GGH1, MPMT1, GUN4, ALAD1	Zm00001d009533		69244325	69245339	+	65012	1	Endoplasmic reticulum vesicle transporter protein
8-69442105	8	69442105	YCF54, CF1, GSA1, MPEC1, GUN4, PCR3, GGH1, OY1, LES22	Zm00001d009541		69395226	69413106	-	-46879	3	Golgin candidate 5
8-69442105	8	69442105	YCF54, CF1, GSA1, MPEC1, GUN4, PCR3, GGH1, OY1, LES22	Zm00001d009542	GRMZM2G168654	69433548	69438467	-	-8557	2	Golgin candidate 5
8-69442105	8	69442105	YCF54, CF1, GSA1, MPEC1, GUN4, PCR3, GGH1, OY1, LES22	Zm00001d009543	GRMZM2G177770	69440230	69440830	+	-1875	1
8-69450435	8	69450435	CF1, YCF54, GUN4, MPEC1, PCR3, NYC1L1, LES22, GGH1, OY1, MPMT1, GSA1, CHLG1	Zm00001d009541		69395226	69413106	-	-55209	3	Golgin candidate 5
8-69450435	8	69450435	CF1, YCF54, GUN4, MPEC1, PCR3, NYC1L1, LES22, GGH1, OY1, MPMT1, GSA1, CHLG1	Zm00001d009542	GRMZM2G168654	69433548	69438467	-	-16887	2	Golgin candidate 5
8-69450435	8	69450435	CF1, YCF54, GUN4, MPEC1, PCR3, NYC1L1, LES22, GGH1, OY1, MPMT1, GSA1, CHLG1	Zm00001d009543	GRMZM2G177770	69440230	69440830	+	-10205	1
8-69450621	8	69450621	YCF54, CF1, MPEC1, CF1L1, PCR3, GSA1, LES22, SHFC1	Zm00001d009541		69395226	69413106	-	-55395	3	Golgin candidate 5
8-69450621	8	69450621	YCF54, CF1, MPEC1, CF1L1, PCR3, GSA1, LES22, SHFC1	Zm00001d009542	GRMZM2G168654	69433548	69438467	-	-17073	2	Golgin candidate 5
8-69450621	8	69450621	YCF54, CF1, MPEC1, CF1L1, PCR3, GSA1, LES22, SHFC1	Zm00001d009543	GRMZM2G177770	69440230	69440830	+	-10391	1
8-69451173	8	69451173	YCF54, CF1, MPEC1, PCR3, GUN4, GGH1, LES22, GSA1, PRPO4, OY1, ALAD1, CF1L1, MPMT1	Zm00001d009541		69395226	69413106	-	-55947	3	Golgin candidate 5
8-69451173	8	69451173	YCF54, CF1, MPEC1, PCR3, GUN4, GGH1, LES22, GSA1, PRPO4, OY1, ALAD1, CF1L1, MPMT1	Zm00001d009542	GRMZM2G168654	69433548	69438467	-	-17625	2	Golgin candidate 5
8-69451173	8	69451173	YCF54, CF1, MPEC1, PCR3, GUN4, GGH1, LES22, GSA1, PRPO4, OY1, ALAD1, CF1L1, MPMT1	Zm00001d009543	GRMZM2G177770	69440230	69440830	+	-10943	1
8-69456234	8	69456234	MPEC1, CF1, YCF54, PCR3, GSA1, PRPO4, LES22, GGH1, GUN4	Zm00001d009541		69395226	69413106	-	-61008	3	Golgin candidate 5
8-69456234	8	69456234	MPEC1, CF1, YCF54, PCR3, GSA1, PRPO4, LES22, GGH1, GUN4	Zm00001d009542	GRMZM2G168654	69433548	69438467	-	-22686	2	Golgin candidate 5
8-69456234	8	69456234	MPEC1, CF1, YCF54, PCR3, GSA1, PRPO4, LES22, GGH1, GUN4	Zm00001d009543	GRMZM2G177770	69440230	69440830	+	-16004	1
8-69457322	8	69457322	MPEC1, YCF54, CF1, PCR3, GUN4, GSA1, LES22, GGH1, OY1, CHLH1	Zm00001d009541		69395226	69413106	-	-62096	3	Golgin candidate 5
8-69457322	8	69457322	MPEC1, YCF54, CF1, PCR3, GUN4, GSA1, LES22, GGH1, OY1, CHLH1	Zm00001d009542	GRMZM2G168654	69433548	69438467	-	-23774	2	Golgin candidate 5
8-69457322	8	69457322	MPEC1, YCF54, CF1, PCR3, GUN4, GSA1, LES22, GGH1, OY1, CHLH1	Zm00001d009543	GRMZM2G177770	69440230	69440830	+	-17092	1
8-69457322	8	69457322	MPEC1, YCF54, CF1, PCR3, GUN4, GSA1, LES22, GGH1, OY1, CHLH1	Zm00001d009545		69581434	69582196	+	124112	1
8-69464123	8	69464123	CF1, YCF54, MPEC1, GSA1, GUN4, LES22, GGH1, PCR3, ALAD1, OY1, NYC1L1	Zm00001d009541		69395226	69413106	-	-68897	3	Golgin candidate 5
8-69464123	8	69464123	CF1, YCF54, MPEC1, GSA1, GUN4, LES22, GGH1, PCR3, ALAD1, OY1, NYC1L1	Zm00001d009542	GRMZM2G168654	69433548	69438467	-	-30575	2	Golgin candidate 5
8-69464123	8	69464123	CF1, YCF54, MPEC1, GSA1, GUN4, LES22, GGH1, PCR3, ALAD1, OY1, NYC1L1	Zm00001d009543	GRMZM2G177770	69440230	69440830	+	-23893	1
8-69464123	8	69464123	CF1, YCF54, MPEC1, GSA1, GUN4, LES22, GGH1, PCR3, ALAD1, OY1, NYC1L1	Zm00001d009545		69581434	69582196	+	117311	1
8-69465592	8	69465592	MPEC1, CF1, YCF54, GUN4, PCR3, LES22, GGH1, CHLH1, GSA1, OY1, PRPO4	Zm00001d009541		69395226	69413106	-	-70366	3	Golgin candidate 5
8-69465592	8	69465592	MPEC1, CF1, YCF54, GUN4, PCR3, LES22, GGH1, CHLH1, GSA1, OY1, PRPO4	Zm00001d009542	GRMZM2G168654	69433548	69438467	-	-32044	2	Golgin candidate 5
8-69465592	8	69465592	MPEC1, CF1, YCF54, GUN4, PCR3, LES22, GGH1, CHLH1, GSA1, OY1, PRPO4	Zm00001d009543	GRMZM2G177770	69440230	69440830	+	-25362	1
8-69465592	8	69465592	MPEC1, CF1, YCF54, GUN4, PCR3, LES22, GGH1, CHLH1, GSA1, OY1, PRPO4	Zm00001d009545		69581434	69582196	+	115842	1
8-69471822	8	69471822	LES22, YCF54, CF1, GUN4, PCR3, MPEC1, GGH1, OY1, PRPO4	Zm00001d009541		69395226	69413106	-	-76596	3	Golgin candidate 5
8-69471822	8	69471822	LES22, YCF54, CF1, GUN4, PCR3, MPEC1, GGH1, OY1, PRPO4	Zm00001d009542	GRMZM2G168654	69433548	69438467	-	-38274	2	Golgin candidate 5
8-69471822	8	69471822	LES22, YCF54, CF1, GUN4, PCR3, MPEC1, GGH1, OY1, PRPO4	Zm00001d009543	GRMZM2G177770	69440230	69440830	+	-31592	1
8-69471822	8	69471822	LES22, YCF54, CF1, GUN4, PCR3, MPEC1, GGH1, OY1, PRPO4	Zm00001d009545		69581434	69582196	+	109612	1
8-69480237	8	69480237	YCF54, CF1, MPEC1, GUN4, GSA1, GGH1, PCR3, LES22	Zm00001d009541		69395226	69413106	-	-85011	3	Golgin candidate 5
8-69480237	8	69480237	YCF54, CF1, MPEC1, GUN4, GSA1, GGH1, PCR3, LES22	Zm00001d009542	GRMZM2G168654	69433548	69438467	-	-46689	2	Golgin candidate 5
8-69480237	8	69480237	YCF54, CF1, MPEC1, GUN4, GSA1, GGH1, PCR3, LES22	Zm00001d009543	GRMZM2G177770	69440230	69440830	+	-40007	1
8-69480237	8	69480237	YCF54, CF1, MPEC1, GUN4, GSA1, GGH1, PCR3, LES22	Zm00001d009545		69581434	69582196	+	101197	1
8-69492553	8	69492553	MPEC1, YCF54, CF1, GSA1, GUN4, PCR3, GGH1, LES22	Zm00001d009541		69395226	69413106	-	-97327	3	Golgin candidate 5
8-69492553	8	69492553	MPEC1, YCF54, CF1, GSA1, GUN4, PCR3, GGH1, LES22	Zm00001d009542	GRMZM2G168654	69433548	69438467	-	-59005	2	Golgin candidate 5
8-69492553	8	69492553	MPEC1, YCF54, CF1, GSA1, GUN4, PCR3, GGH1, LES22	Zm00001d009543	GRMZM2G177770	69440230	69440830	+	-52323	1
8-69492553	8	69492553	MPEC1, YCF54, CF1, GSA1, GUN4, PCR3, GGH1, LES22	Zm00001d009545		69581434	69582196	+	88881	1
8-69492837	8	69492837	YCF54, CF1, LES22, GGH1, MPEC1, PCR3, GUN4, PRPO4, OY1, GSA1	Zm00001d009541		69395226	69413106	-	-97611	3	Golgin candidate 5
8-69492837	8	69492837	YCF54, CF1, LES22, GGH1, MPEC1, PCR3, GUN4, PRPO4, OY1, GSA1	Zm00001d009542	GRMZM2G168654	69433548	69438467	-	-59289	2	Golgin candidate 5
8-69492837	8	69492837	YCF54, CF1, LES22, GGH1, MPEC1, PCR3, GUN4, PRPO4, OY1, GSA1	Zm00001d009543	GRMZM2G177770	69440230	69440830	+	-52607	1
8-69492837	8	69492837	YCF54, CF1, LES22, GGH1, MPEC1, PCR3, GUN4, PRPO4, OY1, GSA1	Zm00001d009545		69581434	69582196	+	88597	1
8-69493068	8	69493068	MPEC1, YCF54, CF1, LES22, GUN4, PCR3, GGH1, GSA1, OY1, PRPO4, CHLH1	Zm00001d009541		69395226	69413106	-	-97842	3	Golgin candidate 5
8-69493068	8	69493068	MPEC1, YCF54, CF1, LES22, GUN4, PCR3, GGH1, GSA1, OY1, PRPO4, CHLH1	Zm00001d009542	GRMZM2G168654	69433548	69438467	-	-59520	2	Golgin candidate 5
8-69493068	8	69493068	MPEC1, YCF54, CF1, LES22, GUN4, PCR3, GGH1, GSA1, OY1, PRPO4, CHLH1	Zm00001d009543	GRMZM2G177770	69440230	69440830	+	-52838	1
8-69493068	8	69493068	MPEC1, YCF54, CF1, LES22, GUN4, PCR3, GGH1, GSA1, OY1, PRPO4, CHLH1	Zm00001d009545		69581434	69582196	+	88366	1
8-69496917	8	69496917	CF1, YCF54, MPEC1, GUN4, GGH1, PCR3, GSA1, LES22, OY1, NYC1L1, MPMT1, ALAD1, PRPO4	Zm00001d009541		69395226	69413106	-	-101691	3	Golgin candidate 5
8-69496917	8	69496917	CF1, YCF54, MPEC1, GUN4, GGH1, PCR3, GSA1, LES22, OY1, NYC1L1, MPMT1, ALAD1, PRPO4	Zm00001d009542	GRMZM2G168654	69433548	69438467	-	-63369	2	Golgin candidate 5
8-69496917	8	69496917	CF1, YCF54, MPEC1, GUN4, GGH1, PCR3, GSA1, LES22, OY1, NYC1L1, MPMT1, ALAD1, PRPO4	Zm00001d009543	GRMZM2G177770	69440230	69440830	+	-56687	1
8-69496917	8	69496917	CF1, YCF54, MPEC1, GUN4, GGH1, PCR3, GSA1, LES22, OY1, NYC1L1, MPMT1, ALAD1, PRPO4	Zm00001d009545		69581434	69582196	+	84517	1
8-69497004	8	69497004	YCF54, CF1, MPEC1, LES22, GUN4, PCR3, GSA1, OY1, GGH1, MPMT1, ALAD1, CF1L1, NYC1L1, CHLH1, PRPO4	Zm00001d009541		69395226	69413106	-	-101778	3	Golgin candidate 5
8-69497004	8	69497004	YCF54, CF1, MPEC1, LES22, GUN4, PCR3, GSA1, OY1, GGH1, MPMT1, ALAD1, CF1L1, NYC1L1, CHLH1, PRPO4	Zm00001d009542	GRMZM2G168654	69433548	69438467	-	-63456	2	Golgin candidate 5
8-69497004	8	69497004	YCF54, CF1, MPEC1, LES22, GUN4, PCR3, GSA1, OY1, GGH1, MPMT1, ALAD1, CF1L1, NYC1L1, CHLH1, PRPO4	Zm00001d009543	GRMZM2G177770	69440230	69440830	+	-56774	1
8-69497004	8	69497004	YCF54, CF1, MPEC1, LES22, GUN4, PCR3, GSA1, OY1, GGH1, MPMT1, ALAD1, CF1L1, NYC1L1, CHLH1, PRPO4	Zm00001d009545		69581434	69582196	+	84430	1
8-69500764	8	69500764	YCF54, GSA1, CF1, MPEC1, SHFC1, GUN4, GGH1, OY1, LES22, PCR3	Zm00001d009541		69395226	69413106	-	-105538	3	Golgin candidate 5
8-69500764	8	69500764	YCF54, GSA1, CF1, MPEC1, SHFC1, GUN4, GGH1, OY1, LES22, PCR3	Zm00001d009542	GRMZM2G168654	69433548	69438467	-	-67216	2	Golgin candidate 5
8-69500764	8	69500764	YCF54, GSA1, CF1, MPEC1, SHFC1, GUN4, GGH1, OY1, LES22, PCR3	Zm00001d009543	GRMZM2G177770	69440230	69440830	+	-60534	1
8-69500764	8	69500764	YCF54, GSA1, CF1, MPEC1, SHFC1, GUN4, GGH1, OY1, LES22, PCR3	Zm00001d009545		69581434	69582196	+	80670	1
8-69505663	8	69505663	MPEC1, YCF54, CF1, PCR3, GUN4, LES22, GGH1, OY1, GSA1	Zm00001d009541		69395226	69413106	-	-110437	3	Golgin candidate 5
8-69505663	8	69505663	MPEC1, YCF54, CF1, PCR3, GUN4, LES22, GGH1, OY1, GSA1	Zm00001d009542	GRMZM2G168654	69433548	69438467	-	-72115	2	Golgin candidate 5
8-69505663	8	69505663	MPEC1, YCF54, CF1, PCR3, GUN4, LES22, GGH1, OY1, GSA1	Zm00001d009543	GRMZM2G177770	69440230	69440830	+	-65433	1
8-69505663	8	69505663	MPEC1, YCF54, CF1, PCR3, GUN4, LES22, GGH1, OY1, GSA1	Zm00001d009545		69581434	69582196	+	75771	1
8-69506048	8	69506048	MPEC1, YCF54, CF1, GGH1, LES22, GSA1, GUN4, PCR3, OY1, NYC1L1, SHFC1, MPMT1, ALAD1, PRPO4, CF1L1	Zm00001d009541		69395226	69413106	-	-110822	3	Golgin candidate 5
8-69506048	8	69506048	MPEC1, YCF54, CF1, GGH1, LES22, GSA1, GUN4, PCR3, OY1, NYC1L1, SHFC1, MPMT1, ALAD1, PRPO4, CF1L1	Zm00001d009542	GRMZM2G168654	69433548	69438467	-	-72500	2	Golgin candidate 5
8-69506048	8	69506048	MPEC1, YCF54, CF1, GGH1, LES22, GSA1, GUN4, PCR3, OY1, NYC1L1, SHFC1, MPMT1, ALAD1, PRPO4, CF1L1	Zm00001d009543	GRMZM2G177770	69440230	69440830	+	-65818	1
8-69506048	8	69506048	MPEC1, YCF54, CF1, GGH1, LES22, GSA1, GUN4, PCR3, OY1, NYC1L1, SHFC1, MPMT1, ALAD1, PRPO4, CF1L1	Zm00001d009545		69581434	69582196	+	75386	1
8-69509342	8	69509342	MPEC1, YCF54, CF1, GSA1, GUN4, LES22, PCR3, GGH1, NYC1L1, OY1, MPMT1, CF1L1, ALAD1, PRPO4, SHFC1, CHLH1	Zm00001d009541		69395226	69413106	-	-114116	3	Golgin candidate 5
8-69509342	8	69509342	MPEC1, YCF54, CF1, GSA1, GUN4, LES22, PCR3, GGH1, NYC1L1, OY1, MPMT1, CF1L1, ALAD1, PRPO4, SHFC1, CHLH1	Zm00001d009542	GRMZM2G168654	69433548	69438467	-	-75794	2	Golgin candidate 5
8-69509342	8	69509342	MPEC1, YCF54, CF1, GSA1, GUN4, LES22, PCR3, GGH1, NYC1L1, OY1, MPMT1, CF1L1, ALAD1, PRPO4, SHFC1, CHLH1	Zm00001d009543	GRMZM2G177770	69440230	69440830	+	-69112	1
8-69509342	8	69509342	MPEC1, YCF54, CF1, GSA1, GUN4, LES22, PCR3, GGH1, NYC1L1, OY1, MPMT1, CF1L1, ALAD1, PRPO4, SHFC1, CHLH1	Zm00001d009545		69581434	69582196	+	72092	1
8-69519081	8	69519081	YCF54, CF1, MPEC1, GSA1, PCR3, GUN4, GGH1, LES22, OY1, NYC1L1, CF1L1, MPMT1, ALAD1	Zm00001d009541		69395226	69413106	-	-123855	3	Golgin candidate 5
8-69519081	8	69519081	YCF54, CF1, MPEC1, GSA1, PCR3, GUN4, GGH1, LES22, OY1, NYC1L1, CF1L1, MPMT1, ALAD1	Zm00001d009542	GRMZM2G168654	69433548	69438467	-	-85533	2	Golgin candidate 5
8-69519081	8	69519081	YCF54, CF1, MPEC1, GSA1, PCR3, GUN4, GGH1, LES22, OY1, NYC1L1, CF1L1, MPMT1, ALAD1	Zm00001d009543	GRMZM2G177770	69440230	69440830	+	-78851	1
8-69519081	8	69519081	YCF54, CF1, MPEC1, GSA1, PCR3, GUN4, GGH1, LES22, OY1, NYC1L1, CF1L1, MPMT1, ALAD1	Zm00001d009545		69581434	69582196	+	62353	1
8-69522877	8	69522877	MPEC1, YCF54, CF1, PCR3, GUN4, LES22, GGH1, OY1	Zm00001d009542	GRMZM2G168654	69433548	69438467	-	-89329	2	Golgin candidate 5
8-69522877	8	69522877	MPEC1, YCF54, CF1, PCR3, GUN4, LES22, GGH1, OY1	Zm00001d009543	GRMZM2G177770	69440230	69440830	+	-82647	1
8-69522877	8	69522877	MPEC1, YCF54, CF1, PCR3, GUN4, LES22, GGH1, OY1	Zm00001d009545		69581434	69582196	+	58557	1
8-69525134	8	69525134	MPEC1, CF1, YCF54, PCR3, GUN4, LES22, GGH1, GSA1, OY1, PRPO4, CHLH1, GTR3	Zm00001d009542	GRMZM2G168654	69433548	69438467	-	-91586	2	Golgin candidate 5
8-69525134	8	69525134	MPEC1, CF1, YCF54, PCR3, GUN4, LES22, GGH1, GSA1, OY1, PRPO4, CHLH1, GTR3	Zm00001d009543	GRMZM2G177770	69440230	69440830	+	-84904	1
8-69525134	8	69525134	MPEC1, CF1, YCF54, PCR3, GUN4, LES22, GGH1, GSA1, OY1, PRPO4, CHLH1, GTR3	Zm00001d009545		69581434	69582196	+	56300	1
8-69525924	8	69525924	MPEC1, CF1, YCF54, PCR3, GUN4, LES22, GSA1, GGH1, OY1, ALAD1	Zm00001d009542	GRMZM2G168654	69433548	69438467	-	-92376	2	Golgin candidate 5
8-69525924	8	69525924	MPEC1, CF1, YCF54, PCR3, GUN4, LES22, GSA1, GGH1, OY1, ALAD1	Zm00001d009543	GRMZM2G177770	69440230	69440830	+	-85694	1
8-69525924	8	69525924	MPEC1, CF1, YCF54, PCR3, GUN4, LES22, GSA1, GGH1, OY1, ALAD1	Zm00001d009545		69581434	69582196	+	55510	1
8-69526939	8	69526939	YCF54, CF1, LES22, MPEC1, PCR3, OY1, GSA1, MPMT1, GUN4, GGH1	Zm00001d009542	GRMZM2G168654	69433548	69438467	-	-93391	2	Golgin candidate 5
8-69526939	8	69526939	YCF54, CF1, LES22, MPEC1, PCR3, OY1, GSA1, MPMT1, GUN4, GGH1	Zm00001d009543	GRMZM2G177770	69440230	69440830	+	-86709	1
8-69526939	8	69526939	YCF54, CF1, LES22, MPEC1, PCR3, OY1, GSA1, MPMT1, GUN4, GGH1	Zm00001d009545		69581434	69582196	+	54495	1
8-69527885	8	69527885	YCF54, MPEC1, CF1, GGH1, LES22, NYC1L1, OY1, GUN4, PCR3, GSA1, SHFC1, MPMT1, ALAD1, HCAR1	Zm00001d009542	GRMZM2G168654	69433548	69438467	-	-94337	2	Golgin candidate 5
8-69527885	8	69527885	YCF54, MPEC1, CF1, GGH1, LES22, NYC1L1, OY1, GUN4, PCR3, GSA1, SHFC1, MPMT1, ALAD1, HCAR1	Zm00001d009543	GRMZM2G177770	69440230	69440830	+	-87655	1
8-69527885	8	69527885	YCF54, MPEC1, CF1, GGH1, LES22, NYC1L1, OY1, GUN4, PCR3, GSA1, SHFC1, MPMT1, ALAD1, HCAR1	Zm00001d009545		69581434	69582196	+	53549	1
8-69540310	8	69540310	YCF54, CF1, MPEC1, GUN4, GSA1, GGH1, LES22, PCR3, OY1, MPMT1, PRPO4, ALAD1, NYC1L1, CF1L1, CHLH1, SHFC1	Zm00001d009542	GRMZM2G168654	69433548	69438467	-	-106762	2	Golgin candidate 5
8-69540310	8	69540310	YCF54, CF1, MPEC1, GUN4, GSA1, GGH1, LES22, PCR3, OY1, MPMT1, PRPO4, ALAD1, NYC1L1, CF1L1, CHLH1, SHFC1	Zm00001d009543	GRMZM2G177770	69440230	69440830	+	-100080	1
8-69540310	8	69540310	YCF54, CF1, MPEC1, GUN4, GSA1, GGH1, LES22, PCR3, OY1, MPMT1, PRPO4, ALAD1, NYC1L1, CF1L1, CHLH1, SHFC1	Zm00001d009545		69581434	69582196	+	41124	1
8-69541770	8	69541770	YCF54, CF1, MPEC1, GUN4, GSA1, GGH1, LES22, PCR3, OY1, MPMT1, PRPO4, ALAD1, NYC1L1, CF1L1, CHLH1, SHFC1	Zm00001d009542	GRMZM2G168654	69433548	69438467	-	-108222	2	Golgin candidate 5
8-69541770	8	69541770	YCF54, CF1, MPEC1, GUN4, GSA1, GGH1, LES22, PCR3, OY1, MPMT1, PRPO4, ALAD1, NYC1L1, CF1L1, CHLH1, SHFC1	Zm00001d009543	GRMZM2G177770	69440230	69440830	+	-101540	1
8-69541770	8	69541770	YCF54, CF1, MPEC1, GUN4, GSA1, GGH1, LES22, PCR3, OY1, MPMT1, PRPO4, ALAD1, NYC1L1, CF1L1, CHLH1, SHFC1	Zm00001d009545		69581434	69582196	+	39664	1
8-69541933	8	69541933	MPEC1, YCF54, CF1, LES22, GGH1, GUN4, PCR3, PRPO4, GSA1, OY1, GTR3	Zm00001d009542	GRMZM2G168654	69433548	69438467	-	-108385	2	Golgin candidate 5
8-69541933	8	69541933	MPEC1, YCF54, CF1, LES22, GGH1, GUN4, PCR3, PRPO4, GSA1, OY1, GTR3	Zm00001d009543	GRMZM2G177770	69440230	69440830	+	-101703	1
8-69541933	8	69541933	MPEC1, YCF54, CF1, LES22, GGH1, GUN4, PCR3, PRPO4, GSA1, OY1, GTR3	Zm00001d009545		69581434	69582196	+	39501	1
8-69544220	8	69544220	YCF54, MPEC1, CF1, GUN4, LES22, GGH1, PCR3, GSA1, PRPO4, OY1, MPMT1, ALAD1, CF1L1	Zm00001d009542	GRMZM2G168654	69433548	69438467	-	-110672	2	Golgin candidate 5
8-69544220	8	69544220	YCF54, MPEC1, CF1, GUN4, LES22, GGH1, PCR3, GSA1, PRPO4, OY1, MPMT1, ALAD1, CF1L1	Zm00001d009543	GRMZM2G177770	69440230	69440830	+	-103990	1
8-69544220	8	69544220	YCF54, MPEC1, CF1, GUN4, LES22, GGH1, PCR3, GSA1, PRPO4, OY1, MPMT1, ALAD1, CF1L1	Zm00001d009545		69581434	69582196	+	37214	1
8-69545173	8	69545173	YCF54, CF1, GGH1, OY1, PCR3, LES22, MPEC1, GSA1, ALAD1, MPMT1, SHFC1, GUN4, NYC1L1, CHLH1	Zm00001d009542	GRMZM2G168654	69433548	69438467	-	-111625	2	Golgin candidate 5
8-69545173	8	69545173	YCF54, CF1, GGH1, OY1, PCR3, LES22, MPEC1, GSA1, ALAD1, MPMT1, SHFC1, GUN4, NYC1L1, CHLH1	Zm00001d009543	GRMZM2G177770	69440230	69440830	+	-104943	1
8-69545173	8	69545173	YCF54, CF1, GGH1, OY1, PCR3, LES22, MPEC1, GSA1, ALAD1, MPMT1, SHFC1, GUN4, NYC1L1, CHLH1	Zm00001d009545		69581434	69582196	+	36261	1
8-69547802	8	69547802	CF1, MPEC1, YCF54, GUN4, GGH1, PCR3, GSA1, LES22, OY1, MPMT1, NYC1L1, ALAD1, SHFC1, CHLD1, PRPO4	Zm00001d009542	GRMZM2G168654	69433548	69438467	-	-114254	2	Golgin candidate 5
8-69547802	8	69547802	CF1, MPEC1, YCF54, GUN4, GGH1, PCR3, GSA1, LES22, OY1, MPMT1, NYC1L1, ALAD1, SHFC1, CHLD1, PRPO4	Zm00001d009543	GRMZM2G177770	69440230	69440830	+	-107572	1
8-69547802	8	69547802	CF1, MPEC1, YCF54, GUN4, GGH1, PCR3, GSA1, LES22, OY1, MPMT1, NYC1L1, ALAD1, SHFC1, CHLD1, PRPO4	Zm00001d009545		69581434	69582196	+	33632	1
8-69551572	8	69551572	CF1, YCF54, MPEC1, GUN4, GGH1, LES22, PCR3, GSA1, OY1, NYC1L1, MPMT1	Zm00001d009542	GRMZM2G168654	69433548	69438467	-	-118024	2	Golgin candidate 5
8-69551572	8	69551572	CF1, YCF54, MPEC1, GUN4, GGH1, LES22, PCR3, GSA1, OY1, NYC1L1, MPMT1	Zm00001d009543	GRMZM2G177770	69440230	69440830	+	-111342	1
8-69551572	8	69551572	CF1, YCF54, MPEC1, GUN4, GGH1, LES22, PCR3, GSA1, OY1, NYC1L1, MPMT1	Zm00001d009545		69581434	69582196	+	29862	1
8-69551866	8	69551866	YCF54, MPEC1, CF1, GGH1, GUN4, LES22, GSA1, OY1, PCR3, PRPO4, SHFC1, GTR3	Zm00001d009542	GRMZM2G168654	69433548	69438467	-	-118318	2	Golgin candidate 5
8-69551866	8	69551866	YCF54, MPEC1, CF1, GGH1, GUN4, LES22, GSA1, OY1, PCR3, PRPO4, SHFC1, GTR3	Zm00001d009543	GRMZM2G177770	69440230	69440830	+	-111636	1
8-69551866	8	69551866	YCF54, MPEC1, CF1, GGH1, GUN4, LES22, GSA1, OY1, PCR3, PRPO4, SHFC1, GTR3	Zm00001d009545		69581434	69582196	+	29568	1
8-69555216	8	69555216	YCF54, CF1, MPEC1, GGH1, PCR3, GSA1, MPMT1, LES22, PRPO2, GUN4	Zm00001d009542	GRMZM2G168654	69433548	69438467	-	-121668	2	Golgin candidate 5
8-69555216	8	69555216	YCF54, CF1, MPEC1, GGH1, PCR3, GSA1, MPMT1, LES22, PRPO2, GUN4	Zm00001d009543	GRMZM2G177770	69440230	69440830	+	-114986	1
8-69555216	8	69555216	YCF54, CF1, MPEC1, GGH1, PCR3, GSA1, MPMT1, LES22, PRPO2, GUN4	Zm00001d009545		69581434	69582196	+	26218	1
8-69571295	8	69571295	YCF54, MPEC1, CF1, LES22, NYC1L1, OY1, PCR3, GUN4, GSA1, GGH1, SHFC1, MPMT1, ALAD1, CF1L1, PRPO4, DVR1	Zm00001d009545		69581434	69582196	+	10139	1
8-69574105	8	69574105	MPEC1, GUN4, CF1, LES22, YCF54, PCR3, GGH1, GSA1, OY1, MPMT1, PRPO4, ALAD1, CHLH1, NYC1L1	Zm00001d009545		69581434	69582196	+	7329	1
8-69574226	8	69574226	YCF54, GSA1, CF1, GUN4, MPEC1, LES22, PCR3, OY1, ALAD1, GGH1, PRPO4, CHLH1, GTR3, NYC1L1, MPMT1, SHFC1	Zm00001d009545		69581434	69582196	+	7208	1
8-69574878	8	69574878	MPEC1, GUN4, PCR3, CF1, LES22, YCF54, GSA1, GGH1, CHLH1, PRPO4, ALAD1, OY1, MPMT1, CF1L1	Zm00001d009545		69581434	69582196	+	6556	1
8-69584471	8	69584471	MPEC1, CF1, GUN4, YCF54, NYC1L1, PCR3, LES22, GGH1, MPMT1, OY1	Zm00001d009545		69581434	69582196	+	-3037	1
8-69584471	8	69584471	MPEC1, CF1, GUN4, YCF54, NYC1L1, PCR3, LES22, GGH1, MPMT1, OY1	Zm00001d009547	GRMZM2G459298	69708777	69711596	-	124306	1
8-69587089	8	69587089	MPEC1, YCF54, CF1, GUN4, GSA1, PCR3, LES22, MPMT1, GGH1, OY1	Zm00001d009545		69581434	69582196	+	-5655	1
8-69587089	8	69587089	MPEC1, YCF54, CF1, GUN4, GSA1, PCR3, LES22, MPMT1, GGH1, OY1	Zm00001d009547	GRMZM2G459298	69708777	69711596	-	121688	1
8-69587706	8	69587706	MPEC1, CF1, YCF54, LES22, PCR3, GGH1, GUN4, PRPO4, GSA1, OY1	Zm00001d009545		69581434	69582196	+	-6272	1
8-69587706	8	69587706	MPEC1, CF1, YCF54, LES22, PCR3, GGH1, GUN4, PRPO4, GSA1, OY1	Zm00001d009547	GRMZM2G459298	69708777	69711596	-	121071	1
8-69588385	8	69588385	MPEC1, YCF54, CF1, LES22, PCR3, GGH1, GUN4, CHLH1, GSA1	Zm00001d009545		69581434	69582196	+	-6951	1
8-69588385	8	69588385	MPEC1, YCF54, CF1, LES22, PCR3, GGH1, GUN4, CHLH1, GSA1	Zm00001d009547	GRMZM2G459298	69708777	69711596	-	120392	1
8-69591128	8	69591128	MPEC1, PCR3, CF1, YCF54, GUN4, LES22, GGH1, MPMT1, GSA1	Zm00001d009545		69581434	69582196	+	-9694	1
8-69591128	8	69591128	MPEC1, PCR3, CF1, YCF54, GUN4, LES22, GGH1, MPMT1, GSA1	Zm00001d009547	GRMZM2G459298	69708777	69711596	-	117649	1
8-69600127	8	69600127	YCF54, MPEC1, CF1, GSA1, GGH1, LES22, GUN4, OY1, NYC1L1, PRPO4	Zm00001d009545		69581434	69582196	+	-18693	1
8-69600127	8	69600127	YCF54, MPEC1, CF1, GSA1, GGH1, LES22, GUN4, OY1, NYC1L1, PRPO4	Zm00001d009547	GRMZM2G459298	69708777	69711596	-	108650	1
8-69602400	8	69602400	YCF54, CF1, MPEC1, LES22, GUN4, GGH1, PCR3, GSA1, OY1, PRPO4, CHLH1, ALAD1, NYC1L1, MPMT1	Zm00001d009545		69581434	69582196	+	-20966	1
8-69602400	8	69602400	YCF54, CF1, MPEC1, LES22, GUN4, GGH1, PCR3, GSA1, OY1, PRPO4, CHLH1, ALAD1, NYC1L1, MPMT1	Zm00001d009547	GRMZM2G459298	69708777	69711596	-	106377	1
8-69605159	8	69605159	YCF54, MPEC1, CF1, LES22, GGH1, GUN4, GSA1, PCR3, CHLH1, OY1, NYC1L1	Zm00001d009545		69581434	69582196	+	-23725	1
8-69605159	8	69605159	YCF54, MPEC1, CF1, LES22, GGH1, GUN4, GSA1, PCR3, CHLH1, OY1, NYC1L1	Zm00001d009547	GRMZM2G459298	69708777	69711596	-	103618	1
8-69606011	8	69606011	YCF54, MPEC1, CF1, GGH1, LES22, OY1, PCR3, GSA1, GUN4, CHLH1, PRPO4, MPMT1, NYC1L1, ALAD1	Zm00001d009545		69581434	69582196	+	-24577	1
8-69606011	8	69606011	YCF54, MPEC1, CF1, GGH1, LES22, OY1, PCR3, GSA1, GUN4, CHLH1, PRPO4, MPMT1, NYC1L1, ALAD1	Zm00001d009547	GRMZM2G459298	69708777	69711596	-	102766	1
8-69631593	8	69631593	MPEC1, YCF54, LES22, CF1, GGH1, GUN4, PCR3, GSA1, CHLH1, OY1, GTR3, PRPO4, NYC1L1	Zm00001d009545		69581434	69582196	+	-50159	1
8-69631593	8	69631593	MPEC1, YCF54, LES22, CF1, GGH1, GUN4, PCR3, GSA1, CHLH1, OY1, GTR3, PRPO4, NYC1L1	Zm00001d009547	GRMZM2G459298	69708777	69711596	-	77184	1
8-69631593	8	69631593	MPEC1, YCF54, LES22, CF1, GGH1, GUN4, PCR3, GSA1, CHLH1, OY1, GTR3, PRPO4, NYC1L1	Zm00001d009548	GRMZM2G060467	69755640	69758896	+	124047	2	hydroxyproline-rich glycoprotein family protein
8-69631742	8	69631742	MPEC1, YCF54, PRPO4, CF1, GSA1, PCR3, GUN4, LES22, GGH1, CHLH1	Zm00001d009545		69581434	69582196	+	-50308	1
8-69631742	8	69631742	MPEC1, YCF54, PRPO4, CF1, GSA1, PCR3, GUN4, LES22, GGH1, CHLH1	Zm00001d009547	GRMZM2G459298	69708777	69711596	-	77035	1
8-69631742	8	69631742	MPEC1, YCF54, PRPO4, CF1, GSA1, PCR3, GUN4, LES22, GGH1, CHLH1	Zm00001d009548	GRMZM2G060467	69755640	69758896	+	123898	2	hydroxyproline-rich glycoprotein family protein
8-69633375	8	69633375	YCF54, CF1, PCR3, GGH1, MPEC1, OY1, GSA1, LES22	Zm00001d009545		69581434	69582196	+	-51941	1
8-69633375	8	69633375	YCF54, CF1, PCR3, GGH1, MPEC1, OY1, GSA1, LES22	Zm00001d009547	GRMZM2G459298	69708777	69711596	-	75402	1
8-69633375	8	69633375	YCF54, CF1, PCR3, GGH1, MPEC1, OY1, GSA1, LES22	Zm00001d009548	GRMZM2G060467	69755640	69758896	+	122265	2	hydroxyproline-rich glycoprotein family protein
8-69633375	8	69633375	YCF54, CF1, PCR3, GGH1, MPEC1, OY1, GSA1, LES22	Zm00001d009549	GRMZM2G359664	69756897	69762080	-	123522	3	Rop guanine nucleotide exchange factor 9
8-69634142	8	69634142	YCF54, MPEC1, PCR3, CF1, GUN4, LES22, GGH1, OY1, GSA1	Zm00001d009545		69581434	69582196	+	-52708	1
8-69634142	8	69634142	YCF54, MPEC1, PCR3, CF1, GUN4, LES22, GGH1, OY1, GSA1	Zm00001d009547	GRMZM2G459298	69708777	69711596	-	74635	1
8-69634142	8	69634142	YCF54, MPEC1, PCR3, CF1, GUN4, LES22, GGH1, OY1, GSA1	Zm00001d009548	GRMZM2G060467	69755640	69758896	+	121498	2	hydroxyproline-rich glycoprotein family protein
8-69634142	8	69634142	YCF54, MPEC1, PCR3, CF1, GUN4, LES22, GGH1, OY1, GSA1	Zm00001d009549	GRMZM2G359664	69756897	69762080	-	122755	3	Rop guanine nucleotide exchange factor 9
8-69642559	8	69642559	LES22, SHFC1, YCF54, GGH1, MPMT1, MPEC1, CF1, PCR3	Zm00001d009545		69581434	69582196	+	-61125	1
8-69642559	8	69642559	LES22, SHFC1, YCF54, GGH1, MPMT1, MPEC1, CF1, PCR3	Zm00001d009547	GRMZM2G459298	69708777	69711596	-	66218	1
8-69642559	8	69642559	LES22, SHFC1, YCF54, GGH1, MPMT1, MPEC1, CF1, PCR3	Zm00001d009548	GRMZM2G060467	69755640	69758896	+	113081	2	hydroxyproline-rich glycoprotein family protein
8-69642559	8	69642559	LES22, SHFC1, YCF54, GGH1, MPMT1, MPEC1, CF1, PCR3	Zm00001d009549	GRMZM2G359664	69756897	69762080	-	114338	3	Rop guanine nucleotide exchange factor 9
8-69644115	8	69644115	YCF54, CF1, MPEC1, GSA1, LES22, GUN4, GGH1, NYC1L1, PCR3, PRPO4, OY1, ALAD1, MPMT1, CHLH1	Zm00001d009545		69581434	69582196	+	-62681	1
8-69644115	8	69644115	YCF54, CF1, MPEC1, GSA1, LES22, GUN4, GGH1, NYC1L1, PCR3, PRPO4, OY1, ALAD1, MPMT1, CHLH1	Zm00001d009547	GRMZM2G459298	69708777	69711596	-	64662	1
8-69644115	8	69644115	YCF54, CF1, MPEC1, GSA1, LES22, GUN4, GGH1, NYC1L1, PCR3, PRPO4, OY1, ALAD1, MPMT1, CHLH1	Zm00001d009548	GRMZM2G060467	69755640	69758896	+	111525	2	hydroxyproline-rich glycoprotein family protein
8-69644115	8	69644115	YCF54, CF1, MPEC1, GSA1, LES22, GUN4, GGH1, NYC1L1, PCR3, PRPO4, OY1, ALAD1, MPMT1, CHLH1	Zm00001d009549	GRMZM2G359664	69756897	69762080	-	112782	3	Rop guanine nucleotide exchange factor 9
8-69644476	8	69644476	YCF54, CF1, MPEC1, GSA1, GGH1, GUN4, OY1, LES22, ALAD1, PCR3, SHFC1, MPMT1, NYC1L1, PRPO4, DVR1, CF1L1	Zm00001d009545		69581434	69582196	+	-63042	1
8-69644476	8	69644476	YCF54, CF1, MPEC1, GSA1, GGH1, GUN4, OY1, LES22, ALAD1, PCR3, SHFC1, MPMT1, NYC1L1, PRPO4, DVR1, CF1L1	Zm00001d009547	GRMZM2G459298	69708777	69711596	-	64301	1
8-69644476	8	69644476	YCF54, CF1, MPEC1, GSA1, GGH1, GUN4, OY1, LES22, ALAD1, PCR3, SHFC1, MPMT1, NYC1L1, PRPO4, DVR1, CF1L1	Zm00001d009548	GRMZM2G060467	69755640	69758896	+	111164	2	hydroxyproline-rich glycoprotein family protein
8-69644476	8	69644476	YCF54, CF1, MPEC1, GSA1, GGH1, GUN4, OY1, LES22, ALAD1, PCR3, SHFC1, MPMT1, NYC1L1, PRPO4, DVR1, CF1L1	Zm00001d009549	GRMZM2G359664	69756897	69762080	-	112421	3	Rop guanine nucleotide exchange factor 9
8-69644600	8	69644600	YCF54, CF1, GSA1, MPEC1, GGH1, OY1, GUN4, PCR3, SHFC1, LES22, ALAD1, NYC1L1, MPMT1, CF1L1	Zm00001d009545		69581434	69582196	+	-63166	1
8-69644600	8	69644600	YCF54, CF1, GSA1, MPEC1, GGH1, OY1, GUN4, PCR3, SHFC1, LES22, ALAD1, NYC1L1, MPMT1, CF1L1	Zm00001d009547	GRMZM2G459298	69708777	69711596	-	64177	1
8-69644600	8	69644600	YCF54, CF1, GSA1, MPEC1, GGH1, OY1, GUN4, PCR3, SHFC1, LES22, ALAD1, NYC1L1, MPMT1, CF1L1	Zm00001d009548	GRMZM2G060467	69755640	69758896	+	111040	2	hydroxyproline-rich glycoprotein family protein
8-69644600	8	69644600	YCF54, CF1, GSA1, MPEC1, GGH1, OY1, GUN4, PCR3, SHFC1, LES22, ALAD1, NYC1L1, MPMT1, CF1L1	Zm00001d009549	GRMZM2G359664	69756897	69762080	-	112297	3	Rop guanine nucleotide exchange factor 9
8-69660867	8	69660867	YCF54, CF1, GSA1, LES22, SHFC1, MPMT1, MPEC1, OY1	Zm00001d009545		69581434	69582196	+	-79433	1
8-69660867	8	69660867	YCF54, CF1, GSA1, LES22, SHFC1, MPMT1, MPEC1, OY1	Zm00001d009547	GRMZM2G459298	69708777	69711596	-	47910	1
8-69660867	8	69660867	YCF54, CF1, GSA1, LES22, SHFC1, MPMT1, MPEC1, OY1	Zm00001d009548	GRMZM2G060467	69755640	69758896	+	94773	2	hydroxyproline-rich glycoprotein family protein
8-69660867	8	69660867	YCF54, CF1, GSA1, LES22, SHFC1, MPMT1, MPEC1, OY1	Zm00001d009549	GRMZM2G359664	69756897	69762080	-	96030	3	Rop guanine nucleotide exchange factor 9
8-69668867	8	69668867	YCF54, CF1, LES22, GSA1, PRPO4, MPEC1, OY1, GUN4, GGH1	Zm00001d009545		69581434	69582196	+	-87433	1
8-69668867	8	69668867	YCF54, CF1, LES22, GSA1, PRPO4, MPEC1, OY1, GUN4, GGH1	Zm00001d009547	GRMZM2G459298	69708777	69711596	-	39910	1
8-69668867	8	69668867	YCF54, CF1, LES22, GSA1, PRPO4, MPEC1, OY1, GUN4, GGH1	Zm00001d009548	GRMZM2G060467	69755640	69758896	+	86773	2	hydroxyproline-rich glycoprotein family protein
8-69668867	8	69668867	YCF54, CF1, LES22, GSA1, PRPO4, MPEC1, OY1, GUN4, GGH1	Zm00001d009549	GRMZM2G359664	69756897	69762080	-	88030	3	Rop guanine nucleotide exchange factor 9
8-69688695	8	69688695	YCF54, CF1, PCR3, OY1, MPEC1, LES22, GSA1, PRPO2, GGH1, GUN4	Zm00001d009545		69581434	69582196	+	-107261	1
8-69688695	8	69688695	YCF54, CF1, PCR3, OY1, MPEC1, LES22, GSA1, PRPO2, GGH1, GUN4	Zm00001d009547	GRMZM2G459298	69708777	69711596	-	20082	1
8-69688695	8	69688695	YCF54, CF1, PCR3, OY1, MPEC1, LES22, GSA1, PRPO2, GGH1, GUN4	Zm00001d009548	GRMZM2G060467	69755640	69758896	+	66945	2	hydroxyproline-rich glycoprotein family protein
8-69688695	8	69688695	YCF54, CF1, PCR3, OY1, MPEC1, LES22, GSA1, PRPO2, GGH1, GUN4	Zm00001d009549	GRMZM2G359664	69756897	69762080	-	68202	3	Rop guanine nucleotide exchange factor 9
8-69706669	8	69706669	MPEC1, YCF54, CF1, GUN4, PCR3, GGH1, LES22, PRPO4, OY1, GSA1	Zm00001d009547	GRMZM2G459298	69708777	69711596	-	2108	1
8-69706669	8	69706669	MPEC1, YCF54, CF1, GUN4, PCR3, GGH1, LES22, PRPO4, OY1, GSA1	Zm00001d009548	GRMZM2G060467	69755640	69758896	+	48971	2	hydroxyproline-rich glycoprotein family protein
8-69706669	8	69706669	MPEC1, YCF54, CF1, GUN4, PCR3, GGH1, LES22, PRPO4, OY1, GSA1	Zm00001d009549	GRMZM2G359664	69756897	69762080	-	50228	3	Rop guanine nucleotide exchange factor 9
8-69733049	8	69733049	MPEC1, MPMT1, CF1, GUN4, PRPO4, LES22, YCF54, PCR3, GGH1, GSA1, OY1	Zm00001d009547	GRMZM2G459298	69708777	69711596	-	-24272	1
8-69733049	8	69733049	MPEC1, MPMT1, CF1, GUN4, PRPO4, LES22, YCF54, PCR3, GGH1, GSA1, OY1	Zm00001d009548	GRMZM2G060467	69755640	69758896	+	22591	1	hydroxyproline-rich glycoprotein family protein
8-69733049	8	69733049	MPEC1, MPMT1, CF1, GUN4, PRPO4, LES22, YCF54, PCR3, GGH1, GSA1, OY1	Zm00001d009549	GRMZM2G359664	69756897	69762080	-	23848	2	Rop guanine nucleotide exchange factor 9
8-113428806	8	113428806	OY1, YCF54, CF1, CHLD1, GGH1, GSA1, LES22, MPMT1, ALAD1, CHLG1, PRPO1, MPEC1, LLS1, PCR3	Zm00001d010408	GRMZM2G039017	113319621	113321493	-	-109185	3
8-113428806	8	113428806	OY1, YCF54, CF1, CHLD1, GGH1, GSA1, LES22, MPMT1, ALAD1, CHLG1, PRPO1, MPEC1, LLS1, PCR3	Zm00001d010409	GRMZM2G150134	113368257	113369757	+	-60549	2	Peroxidase 29
8-113428806	8	113428806	OY1, YCF54, CF1, CHLD1, GGH1, GSA1, LES22, MPMT1, ALAD1, CHLG1, PRPO1, MPEC1, LLS1, PCR3	Zm00001d010410	GRMZM2G108273	113391975	113394577	-	-36831	1	tonoplast intrinsic protein4	tonoplast intrinsic protein4
8-113428806	8	113428806	OY1, YCF54, CF1, CHLD1, GGH1, GSA1, LES22, MPMT1, ALAD1, CHLG1, PRPO1, MPEC1, LLS1, PCR3	Zm00001d010411	GRMZM2G035465	113492914	113496509	-	64108	1	Auxin-responsive protein IAA27	Aux/IAA-transcription factor 38
8-133132603	8	133132603	GSA1, MPEC1, CF1, CHLG1, DVR1, PCR3, ALAD1, RCCR1	Zm00001d010908	GRMZM2G013450	133021675	133038871	-	-110928	2	Peroxisomal nicotinamide adenine dinucleotide carrier
8-133132603	8	133132603	GSA1, MPEC1, CF1, CHLG1, DVR1, PCR3, ALAD1, RCCR1	Zm00001d010909		133065083	133068403	-	-67520	1	Leucine-rich repeat protein kinase family protein
8-133132603	8	133132603	GSA1, MPEC1, CF1, CHLG1, DVR1, PCR3, ALAD1, RCCR1	Zm00001d010910	GRMZM2G121510	133191620	133213896	+	59017	1	Chromatin structure-remodeling complex protein BSH
8-133132603	8	133132603	GSA1, MPEC1, CF1, CHLG1, DVR1, PCR3, ALAD1, RCCR1	Zm00001d010911	GRMZM2G083292	133242345	133243280	+	109742	2	Basic endochitinase B	chitinase23
8-144153545	8	144153545	GUN4, YCF54, ALAD1, PCR3, CF1, OY1, GTR1, CHLD1, CF1L1, PRPO4	Zm00001d011233	GRMZM2G470292	144110777	144127837	+	-42768	3	SIT4 phosphatase-associated family protein
8-144153545	8	144153545	GUN4, YCF54, ALAD1, PCR3, CF1, OY1, GTR1, CHLD1, CF1L1, PRPO4	Zm00001d011235		144136195	144139660	+	-17350	2	hAT transposon superfamily protein
8-144153545	8	144153545	GUN4, YCF54, ALAD1, PCR3, CF1, OY1, GTR1, CHLD1, CF1L1, PRPO4	Zm00001d011236	GRMZM2G304575	144142073	144142525	-	-11472	1	Histone H2B
8-144153545	8	144153545	GUN4, YCF54, ALAD1, PCR3, CF1, OY1, GTR1, CHLD1, CF1L1, PRPO4	Zm00001d011237	GRMZM2G304573	144154120	144155223	-	575	1	Putative WRKY DNA-binding domain superfamily protein	WRKY-transcription factor 84
8-144153545	8	144153545	GUN4, YCF54, ALAD1, PCR3, CF1, OY1, GTR1, CHLD1, CF1L1, PRPO4	Zm00001d011238	GRMZM2G372709	144163335	144166542	-	9790	2	V-type proton ATPase subunit d2
8-144153545	8	144153545	GUN4, YCF54, ALAD1, PCR3, CF1, OY1, GTR1, CHLD1, CF1L1, PRPO4	Zm00001d011239	GRMZM5G852378	144197398	144200652	-	43853	3	Protein QUIRKY	carbohydrate partitioning defective33
8-144154313	8	144154313	GUN4, YCF54, PRPO4, CF1, LLS1L1, OY1, ALAD1, MPEC1, GTR2, PCR3	Zm00001d011235		144136195	144139660	+	-18118	3	hAT transposon superfamily protein
8-144154313	8	144154313	GUN4, YCF54, PRPO4, CF1, LLS1L1, OY1, ALAD1, MPEC1, GTR2, PCR3	Zm00001d011236	GRMZM2G304575	144142073	144142525	-	-12240	2	Histone H2B
8-144154313	8	144154313	GUN4, YCF54, PRPO4, CF1, LLS1L1, OY1, ALAD1, MPEC1, GTR2, PCR3	Zm00001d011237	GRMZM2G304573	144154120	144155223	-	-193	1	Putative WRKY DNA-binding domain superfamily protein	WRKY-transcription factor 84
8-144154313	8	144154313	GUN4, YCF54, PRPO4, CF1, LLS1L1, OY1, ALAD1, MPEC1, GTR2, PCR3	Zm00001d011238	GRMZM2G372709	144163335	144166542	-	9022	1	V-type proton ATPase subunit d2
8-144154313	8	144154313	GUN4, YCF54, PRPO4, CF1, LLS1L1, OY1, ALAD1, MPEC1, GTR2, PCR3	Zm00001d011239	GRMZM5G852378	144197398	144200652	-	43085	2	Protein QUIRKY	carbohydrate partitioning defective33
8-150007143	8	150007143	GTR2, OY1, PCR3, LES22, YCF54, CF1, ALAD1, CHLD1, CHLG1, ELM2, GUN4, GGH1, GSA1, MPEC1	Zm00001d011418	GRMZM2G056247	149939788	149946885	-	-67355	3	cytochrome P450 family 72 subfamily A polypeptide 8
8-150007143	8	150007143	GTR2, OY1, PCR3, LES22, YCF54, CF1, ALAD1, CHLD1, CHLG1, ELM2, GUN4, GGH1, GSA1, MPEC1	Zm00001d011419	GRMZM2G021436	149989038	149991368	+	-18105	2	Putative cytochrome P450 superfamily protein	cytochrome P450 7
8-150007143	8	150007143	GTR2, OY1, PCR3, LES22, YCF54, CF1, ALAD1, CHLD1, CHLG1, ELM2, GUN4, GGH1, GSA1, MPEC1	Zm00001d011420	GRMZM2G021310	150003296	150005437	+	-3847	1	Putative cytochrome P450 superfamily protein
8-150007143	8	150007143	GTR2, OY1, PCR3, LES22, YCF54, CF1, ALAD1, CHLD1, CHLG1, ELM2, GUN4, GGH1, GSA1, MPEC1	Zm00001d011421	GRMZM2G487136	150035169	150044854	+	28026	1
8-150007143	8	150007143	GTR2, OY1, PCR3, LES22, YCF54, CF1, ALAD1, CHLD1, CHLG1, ELM2, GUN4, GGH1, GSA1, MPEC1	Zm00001d011422	GRMZM2G123309	150108137	150110477	+	100994	2	Putative cytochrome P450 superfamily protein
8-155492217	8	155492217	PRPO1, MPEC1, PCR3, GTR2, CF1, OY1, LES22, YCF54, GSA1, DVR1, GGH1, GUN4, CHLD1, MPMT1, CHLG1, PCR1	Zm00001d011598		155464778	155473339	-	-27439	3	P-loop containing nucleoside triphosphate hydrolases superfamily protein
8-155492217	8	155492217	PRPO1, MPEC1, PCR3, GTR2, CF1, OY1, LES22, YCF54, GSA1, DVR1, GGH1, GUN4, CHLD1, MPMT1, CHLG1, PCR1	Zm00001d011599	GRMZM2G311680	155473422	155477904	+	-18795	2	Aspartic proteinase nepenthesin-2
8-155492217	8	155492217	PRPO1, MPEC1, PCR3, GTR2, CF1, OY1, LES22, YCF54, GSA1, DVR1, GGH1, GUN4, CHLD1, MPMT1, CHLG1, PCR1	Zm00001d011600		155484323	155484841	+	-7894	1
8-155492217	8	155492217	PRPO1, MPEC1, PCR3, GTR2, CF1, OY1, LES22, YCF54, GSA1, DVR1, GGH1, GUN4, CHLD1, MPMT1, CHLG1, PCR1	Zm00001d011601	AC202181.3_FG010	155555460	155561418	+	63243	1
8-155492217	8	155492217	PRPO1, MPEC1, PCR3, GTR2, CF1, OY1, LES22, YCF54, GSA1, DVR1, GGH1, GUN4, CHLD1, MPMT1, CHLG1, PCR1	Zm00001d011602	GRMZM2G169116	155605254	155612415	+	113037	2	evolutionarily conserved C-terminal region 8
8-162595402	8	162595402	CHLD1, GSA1, OY1, YCF54, ALAD1, CHLG1, MPEC1, GGH1, PRPO1	Zm00001d011842	GRMZM2G077776	162540520	162541875	+	-54882	3	Eukaryotic aspartyl protease family protein
8-162595402	8	162595402	CHLD1, GSA1, OY1, YCF54, ALAD1, CHLG1, MPEC1, GGH1, PRPO1	Zm00001d011843	GRMZM2G077752	162564729	162565898	+	-30673	2	Protein SHI RELATED SEQUENCE 6	lateral root primordia1
8-162595402	8	162595402	CHLD1, GSA1, OY1, YCF54, ALAD1, CHLG1, MPEC1, GGH1, PRPO1	Zm00001d011844	GRMZM2G307756	162574546	162574851	+	-20856	1
8-162595402	8	162595402	CHLD1, GSA1, OY1, YCF54, ALAD1, CHLG1, MPEC1, GGH1, PRPO1	Zm00001d011845	GRMZM2G128466	162607205	162608301	-	11803	1	NADPH:quinone oxidoreductase
8-162595402	8	162595402	CHLD1, GSA1, OY1, YCF54, ALAD1, CHLG1, MPEC1, GGH1, PRPO1	Zm00001d011846	GRMZM2G356714	162644978	162646063	+	49576	2	Calcium-dependent lipid-binding (CaLB domain) family protein
8-162595402	8	162595402	CHLD1, GSA1, OY1, YCF54, ALAD1, CHLG1, MPEC1, GGH1, PRPO1	Zm00001d011847	AC193786.3_FG005	162652002	162656985	+	56600	3	Putative HLH DNA-binding domain superfamily protein	bHLH-transcription factor 54
9-2545311	9	2545311	PRPO1, PCR3, CF1, MPMT1, CHLD1, OY1, ALAD1, GGH1, LES22, GUN4	Zm00001d044790		2484390	2488618	-	-60921	3
9-2545311	9	2545311	PRPO1, PCR3, CF1, MPMT1, CHLD1, OY1, ALAD1, GGH1, LES22, GUN4	Zm00001d044791		2511219	2512140	-	-34092	2
9-2545311	9	2545311	PRPO1, PCR3, CF1, MPMT1, CHLD1, OY1, ALAD1, GGH1, LES22, GUN4	Zm00001d044792		2512713	2514101	+	-32598	1	Ankyrin repeat domain-containing protein chloroplastic
9-2545311	9	2545311	PRPO1, PCR3, CF1, MPMT1, CHLD1, OY1, ALAD1, GGH1, LES22, GUN4	Zm00001d044793		2550837	2554869	-	5526	1	integral membrane protein
9-2545311	9	2545311	PRPO1, PCR3, CF1, MPMT1, CHLD1, OY1, ALAD1, GGH1, LES22, GUN4	Zm00001d044795		2558255	2563431	-	12944	2
9-2545311	9	2545311	PRPO1, PCR3, CF1, MPMT1, CHLD1, OY1, ALAD1, GGH1, LES22, GUN4	Zm00001d044796		2565125	2565948	-	19814	3
9-18175605	9	18175605	OY1, ALAD1, GSA1, MPMT1, LES22, ELM2, CF1, GGH1, CHLD1	Zm00001d045295	GRMZM2G002614	18154086	18160890	-	-21519	3	ACS-like protein%253B Putative AMP-dependent synthetase and ligase superfamily protein
9-18175605	9	18175605	OY1, ALAD1, GSA1, MPMT1, LES22, ELM2, CF1, GGH1, CHLD1	Zm00001d045296	GRMZM5G852396	18165498	18165851	-	-10107	2	DUF1674 family protein	human viral protein homolog1
9-18175605	9	18175605	OY1, ALAD1, GSA1, MPMT1, LES22, ELM2, CF1, GGH1, CHLD1	Zm00001d045297	GRMZM5G838414	18168554	18175673	+	-7051	1	Beta-1%252C3-galactosyltransferase 6
9-18175605	9	18175605	OY1, ALAD1, GSA1, MPMT1, LES22, ELM2, CF1, GGH1, CHLD1	Zm00001d045298	AC231745.1_FG003	18176230	18178556	-	625	1	Lipase-like
9-22369861	9	22369861	CF1, CHLD1, GGH1, YCF54, CHLG1, OY1, ALAD1, GUN4, PRPO1, GSA1, MPEC1	Zm00001d045444		22268826	22269135	-	-101035	3
9-22369861	9	22369861	CF1, CHLD1, GGH1, YCF54, CHLG1, OY1, ALAD1, GUN4, PRPO1, GSA1, MPEC1	Zm00001d045445	GRMZM2G097313	22317370	22321410	-	-52491	2	Putative leucine-rich repeat protein kinase family protein
9-22369861	9	22369861	CF1, CHLD1, GGH1, YCF54, CHLG1, OY1, ALAD1, GUN4, PRPO1, GSA1, MPEC1	Zm00001d045446		22321647	22323774	-	-48214	1
9-22369861	9	22369861	CF1, CHLD1, GGH1, YCF54, CHLG1, OY1, ALAD1, GUN4, PRPO1, GSA1, MPEC1	Zm00001d045447	GRMZM2G092568	22474921	22482934	+	105060	1	RNA 2'-phosphotransferase Tpt1 / KptA family
9-22373684	9	22373684	LES22, GUN4, OY1, CHLD1, PRPO1, GGH1, YCF54, MPEC1	Zm00001d045444		22268826	22269135	-	-104858	3
9-22373684	9	22373684	LES22, GUN4, OY1, CHLD1, PRPO1, GGH1, YCF54, MPEC1	Zm00001d045445	GRMZM2G097313	22317370	22321410	-	-56314	2	Putative leucine-rich repeat protein kinase family protein
9-22373684	9	22373684	LES22, GUN4, OY1, CHLD1, PRPO1, GGH1, YCF54, MPEC1	Zm00001d045446		22321647	22323774	-	-52037	1
9-22373684	9	22373684	LES22, GUN4, OY1, CHLD1, PRPO1, GGH1, YCF54, MPEC1	Zm00001d045447	GRMZM2G092568	22474921	22482934	+	101237	1	RNA 2'-phosphotransferase Tpt1 / KptA family
9-26017236	9	26017236	FC2, CHLG1, GGH1, MPMT1, DVR1, RCCR1, GTR1, CF1, GTS2, ALAD1, MPEC1, GUN4	Zm00001d045544	GRMZM2G083716	25950941	25956055	+	-66295	2	Chaperonin 60 subunit beta 2 chloroplastic
9-26017236	9	26017236	FC2, CHLG1, GGH1, MPMT1, DVR1, RCCR1, GTR1, CF1, GTS2, ALAD1, MPEC1, GUN4	Zm00001d045545		25957575	25959896	+	-59661	1
9-77513083	9	77513083	GGH1, PRPO1, YCF54, PCR3, CHAO2, GTS2, CHLD1, MPEC1, OY1	Zm00001d046276		77507725	77509039	+	-5358	1
9-77513083	9	77513083	GGH1, PRPO1, YCF54, PCR3, CHAO2, GTS2, CHLD1, MPEC1, OY1	Zm00001d046277	GRMZM2G366146	77628402	77638335	+	115319	1	ABC transporter G family member 29
9-77569408	9	77569408	PRPO1, YCF54, PCR3, GGH1, MPEC1, CHLD1, OY1, CHAO2, GTS2, LES22, GUN4, GSA1	Zm00001d046276		77507725	77509039	+	-61683	1
9-77569408	9	77569408	PRPO1, YCF54, PCR3, GGH1, MPEC1, CHLD1, OY1, CHAO2, GTS2, LES22, GUN4, GSA1	Zm00001d046277	GRMZM2G366146	77628402	77638335	+	58994	1	ABC transporter G family member 29
9-77569509	9	77569509	GGH1, PRPO1, YCF54, PCR3, CHAO2, GTS2, CHLD1, MPEC1, OY1	Zm00001d046276		77507725	77509039	+	-61784	1
9-77569509	9	77569509	GGH1, PRPO1, YCF54, PCR3, CHAO2, GTS2, CHLD1, MPEC1, OY1	Zm00001d046277	GRMZM2G366146	77628402	77638335	+	58893	1	ABC transporter G family member 29
9-77569581	9	77569581	GGH1, PRPO1, YCF54, PCR3, CHAO2, GTS2, CHLD1, MPEC1, OY1	Zm00001d046276		77507725	77509039	+	-61856	1
9-77569581	9	77569581	GGH1, PRPO1, YCF54, PCR3, CHAO2, GTS2, CHLD1, MPEC1, OY1	Zm00001d046277	GRMZM2G366146	77628402	77638335	+	58821	1	ABC transporter G family member 29
9-77569620	9	77569620	GGH1, PRPO1, YCF54, PCR3, CHAO2, GTS2, CHLD1, MPEC1, OY1	Zm00001d046276		77507725	77509039	+	-61895	1
9-77569620	9	77569620	GGH1, PRPO1, YCF54, PCR3, CHAO2, GTS2, CHLD1, MPEC1, OY1	Zm00001d046277	GRMZM2G366146	77628402	77638335	+	58782	1	ABC transporter G family member 29
9-77569740	9	77569740	PRPO1, YCF54, PCR3, GGH1, MPEC1, CHLD1, OY1, CHAO2, GTS2, LES22, GUN4, GSA1	Zm00001d046276		77507725	77509039	+	-62015	1
9-77569740	9	77569740	PRPO1, YCF54, PCR3, GGH1, MPEC1, CHLD1, OY1, CHAO2, GTS2, LES22, GUN4, GSA1	Zm00001d046277	GRMZM2G366146	77628402	77638335	+	58662	1	ABC transporter G family member 29
9-77569776	9	77569776	GGH1, PRPO1, YCF54, PCR3, CHAO2, GTS2, CHLD1, MPEC1, OY1	Zm00001d046276		77507725	77509039	+	-62051	1
9-77569776	9	77569776	GGH1, PRPO1, YCF54, PCR3, CHAO2, GTS2, CHLD1, MPEC1, OY1	Zm00001d046277	GRMZM2G366146	77628402	77638335	+	58626	1	ABC transporter G family member 29
9-77569780	9	77569780	GGH1, PRPO1, YCF54, PCR3, CHAO2, GTS2, CHLD1, MPEC1, OY1	Zm00001d046276		77507725	77509039	+	-62055	1
9-77569780	9	77569780	GGH1, PRPO1, YCF54, PCR3, CHAO2, GTS2, CHLD1, MPEC1, OY1	Zm00001d046277	GRMZM2G366146	77628402	77638335	+	58622	1	ABC transporter G family member 29
9-77570107	9	77570107	GGH1, GTS2, PRPO1, CHAO2, YCF54, PCR3, MPEC1, OY1	Zm00001d046276		77507725	77509039	+	-62382	1
9-77570107	9	77570107	GGH1, GTS2, PRPO1, CHAO2, YCF54, PCR3, MPEC1, OY1	Zm00001d046277	GRMZM2G366146	77628402	77638335	+	58295	1	ABC transporter G family member 29
9-77570151	9	77570151	GGH1, YCF54, LES22, OY1, GTS2, MPEC1, PRPO1, CHAO2, PCR3, GUN4, GSA1, CHLD1	Zm00001d046276		77507725	77509039	+	-62426	1
9-77570151	9	77570151	GGH1, YCF54, LES22, OY1, GTS2, MPEC1, PRPO1, CHAO2, PCR3, GUN4, GSA1, CHLD1	Zm00001d046277	GRMZM2G366146	77628402	77638335	+	58251	1	ABC transporter G family member 29
9-77570263	9	77570263	PRPO1, GGH1, CHAO2, YCF54, PCR3, MPEC1, CHLD1, OY1	Zm00001d046276		77507725	77509039	+	-62538	1
9-77570263	9	77570263	PRPO1, GGH1, CHAO2, YCF54, PCR3, MPEC1, CHLD1, OY1	Zm00001d046277	GRMZM2G366146	77628402	77638335	+	58139	1	ABC transporter G family member 29
9-77570334	9	77570334	GGH1, PRPO1, YCF54, PCR3, CHAO2, GTS2, CHLD1, MPEC1, OY1	Zm00001d046276		77507725	77509039	+	-62609	1
9-77570334	9	77570334	GGH1, PRPO1, YCF54, PCR3, CHAO2, GTS2, CHLD1, MPEC1, OY1	Zm00001d046277	GRMZM2G366146	77628402	77638335	+	58068	1	ABC transporter G family member 29
9-77570469	9	77570469	GGH1, GTS2, PRPO1, CHAO2, YCF54, PCR3, MPEC1, OY1	Zm00001d046276		77507725	77509039	+	-62744	1
9-77570469	9	77570469	GGH1, GTS2, PRPO1, CHAO2, YCF54, PCR3, MPEC1, OY1	Zm00001d046277	GRMZM2G366146	77628402	77638335	+	57933	1	ABC transporter G family member 29
9-77570482	9	77570482	GGH1, PRPO1, YCF54, PCR3, CHAO2, GTS2, CHLD1, MPEC1, OY1	Zm00001d046276		77507725	77509039	+	-62757	1
9-77570482	9	77570482	GGH1, PRPO1, YCF54, PCR3, CHAO2, GTS2, CHLD1, MPEC1, OY1	Zm00001d046277	GRMZM2G366146	77628402	77638335	+	57920	1	ABC transporter G family member 29
9-77570528	9	77570528	GGH1, GTS2, PRPO1, CHAO2, YCF54, PCR3, MPEC1, OY1	Zm00001d046276		77507725	77509039	+	-62803	1
9-77570528	9	77570528	GGH1, GTS2, PRPO1, CHAO2, YCF54, PCR3, MPEC1, OY1	Zm00001d046277	GRMZM2G366146	77628402	77638335	+	57874	1	ABC transporter G family member 29
9-77570545	9	77570545	GGH1, YCF54, PRPO1, CHAO2, GTS2, PCR3, MPEC1, CHLD1, OY1	Zm00001d046276		77507725	77509039	+	-62820	1
9-77570545	9	77570545	GGH1, YCF54, PRPO1, CHAO2, GTS2, PCR3, MPEC1, CHLD1, OY1	Zm00001d046277	GRMZM2G366146	77628402	77638335	+	57857	1	ABC transporter G family member 29
9-77570618	9	77570618	GGH1, GTS2, PRPO1, CHAO2, YCF54, PCR3, MPEC1, OY1	Zm00001d046276		77507725	77509039	+	-62893	1
9-77570618	9	77570618	GGH1, GTS2, PRPO1, CHAO2, YCF54, PCR3, MPEC1, OY1	Zm00001d046277	GRMZM2G366146	77628402	77638335	+	57784	1	ABC transporter G family member 29
9-77570763	9	77570763	GGH1, OY1, YCF54, LES22, PRPO1, GTS2, GUN4, MPMT1, DVR1	Zm00001d046276		77507725	77509039	+	-63038	1
9-77570763	9	77570763	GGH1, OY1, YCF54, LES22, PRPO1, GTS2, GUN4, MPMT1, DVR1	Zm00001d046277	GRMZM2G366146	77628402	77638335	+	57639	1	ABC transporter G family member 29
9-77570779	9	77570779	GGH1, PRPO1, YCF54, PCR3, CHAO2, GTS2, CHLD1, MPEC1, OY1	Zm00001d046276		77507725	77509039	+	-63054	1
9-77570779	9	77570779	GGH1, PRPO1, YCF54, PCR3, CHAO2, GTS2, CHLD1, MPEC1, OY1	Zm00001d046277	GRMZM2G366146	77628402	77638335	+	57623	1	ABC transporter G family member 29
9-77570804	9	77570804	GGH1, PRPO1, YCF54, PCR3, CHAO2, GTS2, CHLD1, MPEC1, OY1	Zm00001d046276		77507725	77509039	+	-63079	1
9-77570804	9	77570804	GGH1, PRPO1, YCF54, PCR3, CHAO2, GTS2, CHLD1, MPEC1, OY1	Zm00001d046277	GRMZM2G366146	77628402	77638335	+	57598	1	ABC transporter G family member 29
9-77570843	9	77570843	GGH1, PRPO1, YCF54, PCR3, CHAO2, GTS2, CHLD1, MPEC1, OY1	Zm00001d046276		77507725	77509039	+	-63118	1
9-77570843	9	77570843	GGH1, PRPO1, YCF54, PCR3, CHAO2, GTS2, CHLD1, MPEC1, OY1	Zm00001d046277	GRMZM2G366146	77628402	77638335	+	57559	1	ABC transporter G family member 29
9-77571072	9	77571072	GGH1, PRPO1, YCF54, PCR3, CHAO2, GTS2, CHLD1, MPEC1, OY1	Zm00001d046276		77507725	77509039	+	-63347	1
9-77571072	9	77571072	GGH1, PRPO1, YCF54, PCR3, CHAO2, GTS2, CHLD1, MPEC1, OY1	Zm00001d046277	GRMZM2G366146	77628402	77638335	+	57330	1	ABC transporter G family member 29
9-77571085	9	77571085	GGH1, PRPO1, YCF54, PCR3, CHAO2, GTS2, CHLD1, MPEC1, OY1	Zm00001d046276		77507725	77509039	+	-63360	1
9-77571085	9	77571085	GGH1, PRPO1, YCF54, PCR3, CHAO2, GTS2, CHLD1, MPEC1, OY1	Zm00001d046277	GRMZM2G366146	77628402	77638335	+	57317	1	ABC transporter G family member 29
9-94140494	9	94140494	DVR1, CF1, CHLG1, OY1, YCF54, ALAD1, PCR3, GGH1, LES22, CHAO2, MPMT1	Zm00001d046527	AC211413.4_FG001	94131233	94132903	-	-9261	3	F-box protein SKIP19
9-94140494	9	94140494	DVR1, CF1, CHLG1, OY1, YCF54, ALAD1, PCR3, GGH1, LES22, CHAO2, MPMT1	Zm00001d046528		94133293	94134006	+	-7201	2	Transcription factor GTE7
9-94140494	9	94140494	DVR1, CF1, CHLG1, OY1, YCF54, ALAD1, PCR3, GGH1, LES22, CHAO2, MPMT1	Zm00001d046529		94134221	94142110	-	-6273	1
9-94140494	9	94140494	DVR1, CF1, CHLG1, OY1, YCF54, ALAD1, PCR3, GGH1, LES22, CHAO2, MPMT1	Zm00001d046530	GRMZM2G056093	94210411	94211858	+	69917	1	Tetratricopeptide repeat (TPR)-like superfamily protein
9-94140494	9	94140494	DVR1, CF1, CHLG1, OY1, YCF54, ALAD1, PCR3, GGH1, LES22, CHAO2, MPMT1	Zm00001d046531	GRMZM2G056166	94211896	94217211	-	71402	2	Protein WVD2-like 5
9-136856817	9	136856817	GTR2, ALAD1, YCF54, CF1, OY1, GGH1, CHLG1, GSA1, CHLD1, CF1L1, PCR3, MPMT1	Zm00001d047601	GRMZM2G068479	136758400	136763052	-	-98417	3	Pre-mRNA-splicing factor ATP-dependent RNA helicase%253B Putative RNA helicase family protein
9-136856817	9	136856817	GTR2, ALAD1, YCF54, CF1, OY1, GGH1, CHLG1, GSA1, CHLD1, CF1L1, PCR3, MPMT1	Zm00001d047602	GRMZM2G359064	136815569	136815850	-	-41248	2		embryo sac3
9-136856817	9	136856817	GTR2, ALAD1, YCF54, CF1, OY1, GGH1, CHLG1, GSA1, CHLD1, CF1L1, PCR3, MPMT1	Zm00001d047603	GRMZM2G359070	136816009	136820004	-	-40808	1	L-Aspartase-like family protein
9-136856817	9	136856817	GTR2, ALAD1, YCF54, CF1, OY1, GGH1, CHLG1, GSA1, CHLD1, CF1L1, PCR3, MPMT1	Zm00001d047604		136912555	136913267	-	55738	1	Serine/threonine protein kinase
9-136856817	9	136856817	GTR2, ALAD1, YCF54, CF1, OY1, GGH1, CHLG1, GSA1, CHLD1, CF1L1, PCR3, MPMT1	Zm00001d047605		136921388	136922278	+	64571	2
9-136856817	9	136856817	GTR2, ALAD1, YCF54, CF1, OY1, GGH1, CHLG1, GSA1, CHLD1, CF1L1, PCR3, MPMT1	Zm00001d047607	GRMZM2G051896	136943102	136964868	+	86285	3	Nuclear poly(A) polymerase 3
9-136962171	9	136962171	GTR2, GGH1, CHLH1, YCF54, OY1, MPEC1, CF1, HCAR1, ALAD1, GSA1, PRPO1	Zm00001d047604		136912555	136913267	-	-49616	3	Serine/threonine protein kinase
9-136962171	9	136962171	GTR2, GGH1, CHLH1, YCF54, OY1, MPEC1, CF1, HCAR1, ALAD1, GSA1, PRPO1	Zm00001d047605		136921388	136922278	+	-40783	2
9-136962171	9	136962171	GTR2, GGH1, CHLH1, YCF54, OY1, MPEC1, CF1, HCAR1, ALAD1, GSA1, PRPO1	Zm00001d047607	GRMZM2G051896	136943102	136964868	+	-19069	1	Nuclear poly(A) polymerase 3
9-136962171	9	136962171	GTR2, GGH1, CHLH1, YCF54, OY1, MPEC1, CF1, HCAR1, ALAD1, GSA1, PRPO1	Zm00001d047608	GRMZM2G051545	136965576	136979812	-	3405	1	Betaine aldehyde dehydrogenase 2 mitochondrial
9-136962171	9	136962171	GTR2, GGH1, CHLH1, YCF54, OY1, MPEC1, CF1, HCAR1, ALAD1, GSA1, PRPO1	Zm00001d047609		136981162	136987747	+	18991	2
9-136962171	9	136962171	GTR2, GGH1, CHLH1, YCF54, OY1, MPEC1, CF1, HCAR1, ALAD1, GSA1, PRPO1	Zm00001d047610		136988518	136989362	-	26347	3	DNA binding protein
9-143084973	9	143084973	MPMT1, PRPO1, LES22, OY1, CF1, GGH1, YCF54, PRPO2	Zm00001d047840	GRMZM2G179329	143017079	143020101	-	-67894	3
9-143084973	9	143084973	MPMT1, PRPO1, LES22, OY1, CF1, GGH1, YCF54, PRPO2	Zm00001d047841	GRMZM2G479260	143024246	143024842	+	-60727	2	17.4 kDa class I heat shock protein
9-143084973	9	143084973	MPMT1, PRPO1, LES22, OY1, CF1, GGH1, YCF54, PRPO2	Zm00001d047842	GRMZM2G479243	143025369	143032070	-	-59604	1	Putative leucine-rich repeat receptor-like protein kinase family protein
9-143084973	9	143084973	MPMT1, PRPO1, LES22, OY1, CF1, GGH1, YCF54, PRPO2	Zm00001d047843	GRMZM2G131539	143110631	143116522	+	25658	1	Enolase
9-143084973	9	143084973	MPMT1, PRPO1, LES22, OY1, CF1, GGH1, YCF54, PRPO2	Zm00001d047845	GRMZM2G123107	143133952	143134791	+	48979	2	Putative O-Glycosyl hydrolase superfamily protein
9-143084973	9	143084973	MPMT1, PRPO1, LES22, OY1, CF1, GGH1, YCF54, PRPO2	Zm00001d047847	GRMZM2G073567	143195591	143199191	+	110618	3	Serine/arginine-rich splicing factor SR45a	splicing regulator45_3
9-144466958	9	144466958	OY1, CF1, YCF54, GSA1, GUN4, LES22, PRPO4, HO6, MPMT1, GGH1, CHLD1, PCR3	Zm00001d047889	GRMZM2G085409	144394809	144456468	+	-72149	3
9-144466958	9	144466958	OY1, CF1, YCF54, GSA1, GUN4, LES22, PRPO4, HO6, MPMT1, GGH1, CHLD1, PCR3	Zm00001d047890	GRMZM2G317895	144461112	144461714	-	-5846	2
9-144466958	9	144466958	OY1, CF1, YCF54, GSA1, GUN4, LES22, PRPO4, HO6, MPMT1, GGH1, CHLD1, PCR3	Zm00001d047892	GRMZM2G317871	144464039	144464638	-	-2919	1
9-144466958	9	144466958	OY1, CF1, YCF54, GSA1, GUN4, LES22, PRPO4, HO6, MPMT1, GGH1, CHLD1, PCR3	Zm00001d047893	GRMZM5G870932	144511510	144516403	+	44552	1	phosphoenolpyruvate carboxykinase homolog2	phosphoenolpyruvate carboxykinase homolog2
9-144466958	9	144466958	OY1, CF1, YCF54, GSA1, GUN4, LES22, PRPO4, HO6, MPMT1, GGH1, CHLD1, PCR3	Zm00001d047894	GRMZM2G013814	144521555	144528550	+	54597	2	Protein CHAPERONE-LIKE PROTEIN OF POR1 chloroplastic
9-144466958	9	144466958	OY1, CF1, YCF54, GSA1, GUN4, LES22, PRPO4, HO6, MPMT1, GGH1, CHLD1, PCR3	Zm00001d047895	GRMZM5G851617	144530730	144533291	-	63772	3
10-5956250	10	5956250	NYC1L1, ALAD1, YCF54, CHLD1, MPMT1, OY1, CHLG1, GSA1, CF1, LES22	Zm00001d023448		5845148	5854093	+	-111102	3
10-5956250	10	5956250	NYC1L1, ALAD1, YCF54, CHLD1, MPMT1, OY1, CHLG1, GSA1, CF1, LES22	Zm00001d023449		5897990	5899517	+	-58260	2
10-5956250	10	5956250	NYC1L1, ALAD1, YCF54, CHLD1, MPMT1, OY1, CHLG1, GSA1, CF1, LES22	Zm00001d023450	AC207755.3_FG005	5902065	5906458	-	-54185	1	Cationic amino acid transporter 6 chloroplastic
10-5956250	10	5956250	NYC1L1, ALAD1, YCF54, CHLD1, MPMT1, OY1, CHLG1, GSA1, CF1, LES22	Zm00001d023451	GRMZM2G449197	6036908	6040432	-	80658	1	Ribonuclease
10-5956250	10	5956250	NYC1L1, ALAD1, YCF54, CHLD1, MPMT1, OY1, CHLG1, GSA1, CF1, LES22	Zm00001d023452	GRMZM2G148411	6046170	6050178	-	89920	2	TLD-domain containing nucleolar protein
10-5956250	10	5956250	NYC1L1, ALAD1, YCF54, CHLD1, MPMT1, OY1, CHLG1, GSA1, CF1, LES22	Zm00001d023453	GRMZM2G148404	6068261	6068701	+	112011	3
10-6097164	10	6097164	ALAD1, OY1, CF1, YCF54, MPMT1, GSA1, CHLD1, CHLG1	Zm00001d023452	GRMZM2G148411	6046170	6050178	-	-50994	3	TLD-domain containing nucleolar protein
10-6097164	10	6097164	ALAD1, OY1, CF1, YCF54, MPMT1, GSA1, CHLD1, CHLG1	Zm00001d023453	GRMZM2G148404	6068261	6068701	+	-28903	2
10-6097164	10	6097164	ALAD1, OY1, CF1, YCF54, MPMT1, GSA1, CHLD1, CHLG1	Zm00001d023455	GRMZM2G057753	6094302	6095315	+	-2862	1	Transcription repressor OFP13	OVATE-transcription factor 38
10-6097164	10	6097164	ALAD1, OY1, CF1, YCF54, MPMT1, GSA1, CHLD1, CHLG1	Zm00001d023456	AC187891.3_FG006	6099071	6099862	-	1907	1	Transcription repressor OFP6	OVATE-transcription factor 39
10-6097495	10	6097495	ALAD1, CF1, OY1, GSA1, CHLD1, CHLG1, YCF54, DVR1, MPMT1, LES22	Zm00001d023452	GRMZM2G148411	6046170	6050178	-	-51325	3	TLD-domain containing nucleolar protein
10-6097495	10	6097495	ALAD1, CF1, OY1, GSA1, CHLD1, CHLG1, YCF54, DVR1, MPMT1, LES22	Zm00001d023453	GRMZM2G148404	6068261	6068701	+	-29234	2
10-6097495	10	6097495	ALAD1, CF1, OY1, GSA1, CHLD1, CHLG1, YCF54, DVR1, MPMT1, LES22	Zm00001d023455	GRMZM2G057753	6094302	6095315	+	-3193	1	Transcription repressor OFP13	OVATE-transcription factor 38
10-6097495	10	6097495	ALAD1, CF1, OY1, GSA1, CHLD1, CHLG1, YCF54, DVR1, MPMT1, LES22	Zm00001d023456	AC187891.3_FG006	6099071	6099862	-	1576	1	Transcription repressor OFP6	OVATE-transcription factor 39
10-6097648	10	6097648	ALAD1, OY1, CHLG1, GSA1, YCF54, CF1, MPMT1, CHLD1	Zm00001d023452	GRMZM2G148411	6046170	6050178	-	-51478	3	TLD-domain containing nucleolar protein
10-6097648	10	6097648	ALAD1, OY1, CHLG1, GSA1, YCF54, CF1, MPMT1, CHLD1	Zm00001d023453	GRMZM2G148404	6068261	6068701	+	-29387	2
10-6097648	10	6097648	ALAD1, OY1, CHLG1, GSA1, YCF54, CF1, MPMT1, CHLD1	Zm00001d023455	GRMZM2G057753	6094302	6095315	+	-3346	1	Transcription repressor OFP13	OVATE-transcription factor 38
10-6097648	10	6097648	ALAD1, OY1, CHLG1, GSA1, YCF54, CF1, MPMT1, CHLD1	Zm00001d023456	AC187891.3_FG006	6099071	6099862	-	1423	1	Transcription repressor OFP6	OVATE-transcription factor 39
10-6097677	10	6097677	OY1, ALAD1, YCF54, CHLG1, CF1, GSA1, CHLD1, MPMT1, DVR1	Zm00001d023452	GRMZM2G148411	6046170	6050178	-	-51507	3	TLD-domain containing nucleolar protein
10-6097677	10	6097677	OY1, ALAD1, YCF54, CHLG1, CF1, GSA1, CHLD1, MPMT1, DVR1	Zm00001d023453	GRMZM2G148404	6068261	6068701	+	-29416	2
10-6097677	10	6097677	OY1, ALAD1, YCF54, CHLG1, CF1, GSA1, CHLD1, MPMT1, DVR1	Zm00001d023455	GRMZM2G057753	6094302	6095315	+	-3375	1	Transcription repressor OFP13	OVATE-transcription factor 38
10-6097677	10	6097677	OY1, ALAD1, YCF54, CHLG1, CF1, GSA1, CHLD1, MPMT1, DVR1	Zm00001d023456	AC187891.3_FG006	6099071	6099862	-	1394	1	Transcription repressor OFP6	OVATE-transcription factor 39
10-6238906	10	6238906	HCAR1, GGH1, OY1, YCF54, MPMT1, GTR2, MPEC1, NYC1L1, LES22, DVR1, CF1	Zm00001d023458		6279773	6280198	-	40867	1	9-cis-epoxycarotenoid dioxygenase NCED3 chloroplastic
10-6238906	10	6238906	HCAR1, GGH1, OY1, YCF54, MPMT1, GTR2, MPEC1, NYC1L1, LES22, DVR1, CF1	Zm00001d023459	GRMZM2G180596	6289476	6298739	+	50570	2	HVA22-like protein j
10-6238906	10	6238906	HCAR1, GGH1, OY1, YCF54, MPMT1, GTR2, MPEC1, NYC1L1, LES22, DVR1, CF1	Zm00001d023461		6299146	6299676	-	60240	3	Expressed protein%3B protein
10-14293835	10	14293835	ALAD1, OY1, CF1, GUN4, PRPO1, PCR3, MPMT1, YCF54	Zm00001d023662		14342740	14343219	+	48905	1
10-15307746	10	15307746	CHLG1, GUN4, CF1, PCR3, LES22, GSA1, MPEC1, PRPO1, GTR1	Zm00001d023681	GRMZM2G027522	15208539	15211365	-	-99207	3	multiple archesporial cells1	multiple archesporial cells1
10-15307746	10	15307746	CHLG1, GUN4, CF1, PCR3, LES22, GSA1, MPEC1, PRPO1, GTR1	Zm00001d023682	GRMZM2G081541	15276163	15279719	+	-31583	2	ABC transporter F family member 1
10-15307746	10	15307746	CHLG1, GUN4, CF1, PCR3, LES22, GSA1, MPEC1, PRPO1, GTR1	Zm00001d023683	GRMZM2G140646	15304569	15307558	-	-3177	1
10-15307746	10	15307746	CHLG1, GUN4, CF1, PCR3, LES22, GSA1, MPEC1, PRPO1, GTR1	Zm00001d023684	GRMZM2G437435	15330141	15332381	-	22395	1	subtilisin1	subtilisin1
10-28385995	10	28385995	SHFC1, GGH1, MPEC1, ALAD1, CHLD1, DVR1, LES22, GUN4, OY1, CF1	Zm00001d023922	GRMZM2G084463	28388023	28391656	+	2028	1	Guanylate kinase 1
10-28385995	10	28385995	SHFC1, GGH1, MPEC1, ALAD1, CHLD1, DVR1, LES22, GUN4, OY1, CF1	Zm00001d023923	AC203972.3_FG001	28420100	28422811	+	34105	2	Disease resistance protein RPM1
10-28385995	10	28385995	SHFC1, GGH1, MPEC1, ALAD1, CHLD1, DVR1, LES22, GUN4, OY1, CF1	Zm00001d023924		28456225	28456644	-	70230	3
10-30988014	10	30988014	CHLG1, LES22, CF1, ALAD1, SGRL1, MPMT1, GUN4, CHLD1, MPEC1, PCR3, PRPO1	Zm00001d023944	GRMZM2G132140	30897430	30899575	+	-90584	3	Pentatricopeptide repeat-containing protein chloroplastic
10-30988014	10	30988014	CHLG1, LES22, CF1, ALAD1, SGRL1, MPMT1, GUN4, CHLD1, MPEC1, PCR3, PRPO1	Zm00001d023945	GRMZM2G087655	30972520	30976307	+	-15494	2
10-30988014	10	30988014	CHLG1, LES22, CF1, ALAD1, SGRL1, MPMT1, GUN4, CHLD1, MPEC1, PCR3, PRPO1	Zm00001d023946	GRMZM2G087692	30976716	30980257	-	-11298	1	Putative methyltransferase
10-30988014	10	30988014	CHLG1, LES22, CF1, ALAD1, SGRL1, MPMT1, GUN4, CHLD1, MPEC1, PCR3, PRPO1	Zm00001d023949		31067361	31068835	+	79347	1
10-62985619	10	62985619	CF1, YCF54, OY1, PCR1, PCR3, GTR2, CHLG1, GTS3, ALAD1	Zm00001d024301	GRMZM2G368902	62895060	62902241	+	-90559	3	AICARFT/IMPCHase bienzyme family protein
10-62985619	10	62985619	CF1, YCF54, OY1, PCR1, PCR3, GTR2, CHLG1, GTS3, ALAD1	Zm00001d024302	GRMZM2G368861	62902288	62903162	-	-83331	2	Defensin-like protein 2	defensin-like protein2
10-62985619	10	62985619	CF1, YCF54, OY1, PCR1, PCR3, GTR2, CHLG1, GTS3, ALAD1	Zm00001d024303	GRMZM2G368890	62903387	62904298	+	-82232	1	Defensin-like protein 1	defensin-like protein1
10-62985619	10	62985619	CF1, YCF54, OY1, PCR1, PCR3, GTR2, CHLG1, GTS3, ALAD1	Zm00001d024305	GRMZM2G478382	63044232	63050120	+	58613	1	Methyl-CpG-binding domain-containing protein 13
10-62985619	10	62985619	CF1, YCF54, OY1, PCR1, PCR3, GTR2, CHLG1, GTS3, ALAD1	Zm00001d024306	GRMZM2G478370	63061548	63063353	+	75929	2	Methyl-CpG-binding domain-containing protein 13
10-62985619	10	62985619	CF1, YCF54, OY1, PCR1, PCR3, GTR2, CHLG1, GTS3, ALAD1	Zm00001d024307	GRMZM2G155729	63091728	63097838	+	106109	3	UDP-N-acetylglucosamine diphosphorylase 2
10-73493516	10	73493516	PCR3, OY1, GTR2, CF1, YCF54, ALAD1, CHLG1, PCR1, GUN4, GSA1, GGH1	Zm00001d024481	GRMZM2G074309	73442460	73446118	-	-51056	1	terpene synthase5	terpene synthase5
10-73493516	10	73493516	PCR3, OY1, GTR2, CF1, YCF54, ALAD1, CHLG1, PCR1, GUN4, GSA1, GGH1	Zm00001d024482	GRMZM2G384763	73562385	73564416	+	68869	1	Expressed protein%3B protein
10-83226007	10	83226007	GTR1, MPEC1, MPMT1, GGH1, CHLG1, ELM2, CHAO2, CHLD1, SGRL1, GSA1	Zm00001d024672	GRMZM2G304010	83125173	83126249	+	-100834	1	Putative RING finger and ARM repeat-containing protein containing family protein
10-83226007	10	83226007	GTR1, MPEC1, MPMT1, GGH1, CHLG1, ELM2, CHAO2, CHLD1, SGRL1, GSA1	Zm00001d024674	GRMZM2G003765	83251939	83254248	+	25932	1	Multiple organellar RNA editing factor 9 chloroplastic	multiple organellar RNA editing factor9
10-83226007	10	83226007	GTR1, MPEC1, MPMT1, GGH1, CHLG1, ELM2, CHAO2, CHLD1, SGRL1, GSA1	Zm00001d024675	GRMZM2G003897	83281590	83288964	+	55583	2	RNA-binding (RRM/RBD/RNP motifs) family protein
10-83226007	10	83226007	GTR1, MPEC1, MPMT1, GGH1, CHLG1, ELM2, CHAO2, CHLD1, SGRL1, GSA1	Zm00001d024676	GRMZM2G306105	83290724	83291829	+	64717	3
10-86540643	10	86540643	PCR3, DVR1, GTS2, GSA1, GUN4, ALAD1, CHLD1, CF1, MPEC1, LES22, OY1	Zm00001d024754	GRMZM2G061135	86460332	86461525	+	-80311	3	S-adenosylmethionine synthase
10-86540643	10	86540643	PCR3, DVR1, GTS2, GSA1, GUN4, ALAD1, CHLD1, CF1, MPEC1, LES22, OY1	Zm00001d024755	GRMZM2G061447	86464826	86469049	+	-75817	2	PTI1-like tyrosine-protein kinase 3	pto-interacting2
10-86540643	10	86540643	PCR3, DVR1, GTS2, GSA1, GUN4, ALAD1, CHLD1, CF1, MPEC1, LES22, OY1	Zm00001d024756	GRMZM2G061728	86469146	86473935	-	-71497	1	Encodes alpha-helical IF (intermediate filament)-like protein.	Maize Nuclear Envelope-Associated Protein2
10-86540643	10	86540643	PCR3, DVR1, GTS2, GSA1, GUN4, ALAD1, CHLD1, CF1, MPEC1, LES22, OY1	Zm00001d024757	GRMZM2G455749	86553758	86554777	+	13115	1
10-86540643	10	86540643	PCR3, DVR1, GTS2, GSA1, GUN4, ALAD1, CHLD1, CF1, MPEC1, LES22, OY1	Zm00001d024759	GRMZM2G155512	86563313	86576507	-	22670	2	Peptide chain release factor 1
10-86540643	10	86540643	PCR3, DVR1, GTS2, GSA1, GUN4, ALAD1, CHLD1, CF1, MPEC1, LES22, OY1	Zm00001d024760	GRMZM2G155561	86575066	86575988	+	34423	3
10-125838694	10	125838694	YCF54, GGH1, CHLD1, OY1, PCR3, CF1, DVR1, ALAD1, GTR2	Zm00001d025670	GRMZM2G021482	125787665	125792972	-	-51029	3	Glycerophosphodiester phosphodiesterase GDPDL3
10-125838694	10	125838694	YCF54, GGH1, CHLD1, OY1, PCR3, CF1, DVR1, ALAD1, GTR2	Zm00001d025671	GRMZM2G003916	125810227	125815034	-	-28467	2	Serine/arginine-rich splicing factor SR45a
10-125838694	10	125838694	YCF54, GGH1, CHLD1, OY1, PCR3, CF1, DVR1, ALAD1, GTR2	Zm00001d025672	GRMZM2G003917	125816403	125817230	+	-22291	1	Fasciclin-like arabinogalactan protein 7
10-125838694	10	125838694	YCF54, GGH1, CHLD1, OY1, PCR3, CF1, DVR1, ALAD1, GTR2	Zm00001d025673	GRMZM2G181453	125893015	125901899	+	54321	1	RNA binding (RRM/RBD/RNP motifs) family protein
10-125842693	10	125842693	DVR1, CHLD1, GGH1, YCF54, PCR3, MPEC1, OY1, ALAD1, GTR2, CF1, ELM2	Zm00001d025670	GRMZM2G021482	125787665	125792972	-	-55028	3	Glycerophosphodiester phosphodiesterase GDPDL3
10-125842693	10	125842693	DVR1, CHLD1, GGH1, YCF54, PCR3, MPEC1, OY1, ALAD1, GTR2, CF1, ELM2	Zm00001d025671	GRMZM2G003916	125810227	125815034	-	-32466	2	Serine/arginine-rich splicing factor SR45a
10-125842693	10	125842693	DVR1, CHLD1, GGH1, YCF54, PCR3, MPEC1, OY1, ALAD1, GTR2, CF1, ELM2	Zm00001d025672	GRMZM2G003917	125816403	125817230	+	-26290	1	Fasciclin-like arabinogalactan protein 7
10-125842693	10	125842693	DVR1, CHLD1, GGH1, YCF54, PCR3, MPEC1, OY1, ALAD1, GTR2, CF1, ELM2	Zm00001d025673	GRMZM2G181453	125893015	125901899	+	50322	1	RNA binding (RRM/RBD/RNP motifs) family protein
10-125931840	10	125931840	DVR1, PCR3, YCF54, ALAD1, CHLD1, GGH1, CF1, GTR2, OY1	Zm00001d025671	GRMZM2G003916	125810227	125815034	-	-121613	3	Serine/arginine-rich splicing factor SR45a
10-125931840	10	125931840	DVR1, PCR3, YCF54, ALAD1, CHLD1, GGH1, CF1, GTR2, OY1	Zm00001d025672	GRMZM2G003917	125816403	125817230	+	-115437	2	Fasciclin-like arabinogalactan protein 7
10-125931840	10	125931840	DVR1, PCR3, YCF54, ALAD1, CHLD1, GGH1, CF1, GTR2, OY1	Zm00001d025673	GRMZM2G181453	125893015	125901899	+	-38825	1	RNA binding (RRM/RBD/RNP motifs) family protein
10-125931840	10	125931840	DVR1, PCR3, YCF54, ALAD1, CHLD1, GGH1, CF1, GTR2, OY1	Zm00001d025674	GRMZM2G066248	125986664	125989972	+	54824	1	Probably inactive leucine-rich repeat receptor-like protein kinase
10-125931840	10	125931840	DVR1, PCR3, YCF54, ALAD1, CHLD1, GGH1, CF1, GTR2, OY1	Zm00001d025675	GRMZM2G066163	125999213	126000706	-	67373	2
10-125931840	10	125931840	DVR1, PCR3, YCF54, ALAD1, CHLD1, GGH1, CF1, GTR2, OY1	Zm00001d025676	GRMZM2G367768	126005851	126006656	+	74011	3	Dihydroflavonol-4-reductase
10-131442015	10	131442015	GSA1, CHLD1, CF1, CHLG1, PCR3, OY1, YCF54, MPMT1, ALAD1	Zm00001d025838		131427993	131428418	+	-14022	3	interferon-related developmental regulator family protein / IFRD protein family
10-131442015	10	131442015	GSA1, CHLD1, CF1, CHLG1, PCR3, OY1, YCF54, MPMT1, ALAD1	Zm00001d025839	GRMZM2G013264	131429029	131432842	+	-12986	2	Thioredoxin domain-containing protein PLP3B
10-131442015	10	131442015	GSA1, CHLD1, CF1, CHLG1, PCR3, OY1, YCF54, MPMT1, ALAD1	Zm00001d025841		131431930	131432835	-	-10085	1
10-131442015	10	131442015	GSA1, CHLD1, CF1, CHLG1, PCR3, OY1, YCF54, MPMT1, ALAD1	Zm00001d025842	GRMZM2G352023	131446025	131446426	-	4010	1	embryo sac development arrest 6
10-131442015	10	131442015	GSA1, CHLD1, CF1, CHLG1, PCR3, OY1, YCF54, MPMT1, ALAD1	Zm00001d025843		131453223	131455681	+	11208	2	Putative E3 ubiquitin-protein ligase XBAT31
10-131442015	10	131442015	GSA1, CHLD1, CF1, CHLG1, PCR3, OY1, YCF54, MPMT1, ALAD1	Zm00001d025844	GRMZM2G154721	131468002	131469765	+	25987	3	Septin and tuftelin-interacting protein 1 homolog 1
10-132233773	10	132233773	GGH1, CHLD1, CF1, GSA1, YCF54, NYC1L1, CF1L1, CHLG1, OY1	Zm00001d025871	GRMZM2G005284	132193858	132195808	+	-39915	2	Auxin response factor 16	ARF-transcription factor 38
10-132233773	10	132233773	GGH1, CHLD1, CF1, GSA1, YCF54, NYC1L1, CF1L1, CHLG1, OY1	Zm00001d025872	GRMZM2G306643	132198541	132199083	-	-35232	1	senescence regulator
10-132233773	10	132233773	GGH1, CHLD1, CF1, GSA1, YCF54, NYC1L1, CF1L1, CHLG1, OY1	Zm00001d025873	GRMZM2G146809	132238491	132239276	+	4718	1	Low-molecular-weight cysteine-rich protein LCR70
10-132233773	10	132233773	GGH1, CHLD1, CF1, GSA1, YCF54, NYC1L1, CF1L1, CHLG1, OY1	Zm00001d025874		132243700	132247155	+	9927	2	Putative uncharacterized protein [Source:UniProtKB/TrEMBL%3BAcc:B6U466]
10-132233773	10	132233773	GGH1, CHLD1, CF1, GSA1, YCF54, NYC1L1, CF1L1, CHLG1, OY1	Zm00001d025875	GRMZM2G096090	132297753	132300224	-	63980	3
10-140156883	10	140156883	PRPO1, YCF54, DVR1, GGH1, CF1, PCR3, CHLG1, MPMT1, GTR2, HCAR1, RCCR1, GSA1, MPEC1	Zm00001d026161	GRMZM2G391269	140115175	140117173	+	-41708	3	Probable BOI-related E3 ubiquitin-protein ligase 2
10-140156883	10	140156883	PRPO1, YCF54, DVR1, GGH1, CF1, PCR3, CHLG1, MPMT1, GTR2, HCAR1, RCCR1, GSA1, MPEC1	Zm00001d026162	GRMZM2G391272	140119312	140119716	-	-37571	2	Cortical cell-delineating protein
10-140156883	10	140156883	PRPO1, YCF54, DVR1, GGH1, CF1, PCR3, CHLG1, MPMT1, GTR2, HCAR1, RCCR1, GSA1, MPEC1	Zm00001d026163	GRMZM2G091534	140143158	140146819	-	-13725	1	extensin-like protein
10-140156883	10	140156883	PRPO1, YCF54, DVR1, GGH1, CF1, PCR3, CHLG1, MPMT1, GTR2, HCAR1, RCCR1, GSA1, MPEC1	Zm00001d026164		140160681	140165357	+	3798	1	OSJNBa0010H02.21 protein
10-140156883	10	140156883	PRPO1, YCF54, DVR1, GGH1, CF1, PCR3, CHLG1, MPMT1, GTR2, HCAR1, RCCR1, GSA1, MPEC1	Zm00001d026165	GRMZM2G091581	140169659	140174926	+	12776	2	Putative glucuronosyltransferase PGSIP7
10-140156883	10	140156883	PRPO1, YCF54, DVR1, GGH1, CF1, PCR3, CHLG1, MPMT1, GTR2, HCAR1, RCCR1, GSA1, MPEC1	Zm00001d026166	GRMZM2G402027	140249480	140256535	-	92597	3	C2H2-type zinc finger family protein
10-140159698	10	140159698	PRPO1, YCF54, CF1, CHLG1, RCCR1, GSA1, GGH1, OY1, LES22	Zm00001d026161	GRMZM2G391269	140115175	140117173	+	-44523	3	Probable BOI-related E3 ubiquitin-protein ligase 2
10-140159698	10	140159698	PRPO1, YCF54, CF1, CHLG1, RCCR1, GSA1, GGH1, OY1, LES22	Zm00001d026162	GRMZM2G391272	140119312	140119716	-	-40386	2	Cortical cell-delineating protein
10-140159698	10	140159698	PRPO1, YCF54, CF1, CHLG1, RCCR1, GSA1, GGH1, OY1, LES22	Zm00001d026163	GRMZM2G091534	140143158	140146819	-	-16540	1	extensin-like protein
10-140159698	10	140159698	PRPO1, YCF54, CF1, CHLG1, RCCR1, GSA1, GGH1, OY1, LES22	Zm00001d026164		140160681	140165357	+	983	1	OSJNBa0010H02.21 protein
10-140159698	10	140159698	PRPO1, YCF54, CF1, CHLG1, RCCR1, GSA1, GGH1, OY1, LES22	Zm00001d026165	GRMZM2G091581	140169659	140174926	+	9961	2	Putative glucuronosyltransferase PGSIP7
10-140159698	10	140159698	PRPO1, YCF54, CF1, CHLG1, RCCR1, GSA1, GGH1, OY1, LES22	Zm00001d026166	GRMZM2G402027	140249480	140256535	-	89782	3	C2H2-type zinc finger family protein
10-140159708	10	140159708	CHLG1, YCF54, CHLD1, GSA1, CF1, OY1, RCCR1, GGH1, SHFC1, PCR3, LES22, ALAD1, MPMT1	Zm00001d026161	GRMZM2G391269	140115175	140117173	+	-44533	3	Probable BOI-related E3 ubiquitin-protein ligase 2
10-140159708	10	140159708	CHLG1, YCF54, CHLD1, GSA1, CF1, OY1, RCCR1, GGH1, SHFC1, PCR3, LES22, ALAD1, MPMT1	Zm00001d026162	GRMZM2G391272	140119312	140119716	-	-40396	2	Cortical cell-delineating protein
10-140159708	10	140159708	CHLG1, YCF54, CHLD1, GSA1, CF1, OY1, RCCR1, GGH1, SHFC1, PCR3, LES22, ALAD1, MPMT1	Zm00001d026163	GRMZM2G091534	140143158	140146819	-	-16550	1	extensin-like protein
10-140159708	10	140159708	CHLG1, YCF54, CHLD1, GSA1, CF1, OY1, RCCR1, GGH1, SHFC1, PCR3, LES22, ALAD1, MPMT1	Zm00001d026164		140160681	140165357	+	973	1	OSJNBa0010H02.21 protein
10-140159708	10	140159708	CHLG1, YCF54, CHLD1, GSA1, CF1, OY1, RCCR1, GGH1, SHFC1, PCR3, LES22, ALAD1, MPMT1	Zm00001d026165	GRMZM2G091581	140169659	140174926	+	9951	2	Putative glucuronosyltransferase PGSIP7
10-140159708	10	140159708	CHLG1, YCF54, CHLD1, GSA1, CF1, OY1, RCCR1, GGH1, SHFC1, PCR3, LES22, ALAD1, MPMT1	Zm00001d026166	GRMZM2G402027	140249480	140256535	-	89772	3	C2H2-type zinc finger family protein
10-140159836	10	140159836	PRPO1, GSA1, CHLG1, CF1, YCF54, RCCR1, OY1, GGH1, PCR3, LES22	Zm00001d026161	GRMZM2G391269	140115175	140117173	+	-44661	3	Probable BOI-related E3 ubiquitin-protein ligase 2
10-140159836	10	140159836	PRPO1, GSA1, CHLG1, CF1, YCF54, RCCR1, OY1, GGH1, PCR3, LES22	Zm00001d026162	GRMZM2G391272	140119312	140119716	-	-40524	2	Cortical cell-delineating protein
10-140159836	10	140159836	PRPO1, GSA1, CHLG1, CF1, YCF54, RCCR1, OY1, GGH1, PCR3, LES22	Zm00001d026163	GRMZM2G091534	140143158	140146819	-	-16678	1	extensin-like protein
10-140159836	10	140159836	PRPO1, GSA1, CHLG1, CF1, YCF54, RCCR1, OY1, GGH1, PCR3, LES22	Zm00001d026164		140160681	140165357	+	845	1	OSJNBa0010H02.21 protein
10-140159836	10	140159836	PRPO1, GSA1, CHLG1, CF1, YCF54, RCCR1, OY1, GGH1, PCR3, LES22	Zm00001d026165	GRMZM2G091581	140169659	140174926	+	9823	2	Putative glucuronosyltransferase PGSIP7
10-140159836	10	140159836	PRPO1, GSA1, CHLG1, CF1, YCF54, RCCR1, OY1, GGH1, PCR3, LES22	Zm00001d026166	GRMZM2G402027	140249480	140256535	-	89644	3	C2H2-type zinc finger family protein
10-140160066	10	140160066	PRPO1, RCCR1, DVR1, CF1, GTR2, CHLG1, GGH1, YCF54	Zm00001d026161	GRMZM2G391269	140115175	140117173	+	-44891	3	Probable BOI-related E3 ubiquitin-protein ligase 2
10-140160066	10	140160066	PRPO1, RCCR1, DVR1, CF1, GTR2, CHLG1, GGH1, YCF54	Zm00001d026162	GRMZM2G391272	140119312	140119716	-	-40754	2	Cortical cell-delineating protein
10-140160066	10	140160066	PRPO1, RCCR1, DVR1, CF1, GTR2, CHLG1, GGH1, YCF54	Zm00001d026163	GRMZM2G091534	140143158	140146819	-	-16908	1	extensin-like protein
10-140160066	10	140160066	PRPO1, RCCR1, DVR1, CF1, GTR2, CHLG1, GGH1, YCF54	Zm00001d026164		140160681	140165357	+	615	1	OSJNBa0010H02.21 protein
10-140160066	10	140160066	PRPO1, RCCR1, DVR1, CF1, GTR2, CHLG1, GGH1, YCF54	Zm00001d026165	GRMZM2G091581	140169659	140174926	+	9593	2	Putative glucuronosyltransferase PGSIP7
10-140160066	10	140160066	PRPO1, RCCR1, DVR1, CF1, GTR2, CHLG1, GGH1, YCF54	Zm00001d026166	GRMZM2G402027	140249480	140256535	-	89414	3	C2H2-type zinc finger family protein

## Sheet: LMAD
Table S9. B) Candidate genes for Hot SNPs affecting the expression of eight or more tetrapyrrole pathway genes in LMAD
SNP	CHR	POS	Associated_Transcripts	Candidate Genes	v3 Gene ID	Transcript_start	Transcript_end	Strand	Distance_from_SNP	Rank	Gramene annotation	MaizeGDB annotation
1-194373649	1	194373649	CHLG1, PRPO4, OY1, MPMT1, GTR1, GSA1, CF1L1, CF1, SGRL1	Zm00001d031560	AC197246.3_FG003	194266307	194270465	+	-107342	3	60S ribosomal protein L32
1-194373649	1	194373649	CHLG1, PRPO4, OY1, MPMT1, GTR1, GSA1, CF1L1, CF1, SGRL1	Zm00001d031561	GRMZM5G828396	194339694	194342403	+	-33955	2	Transcription factor bHLH62	bHLH-transcription factor 81
1-194373649	1	194373649	CHLG1, PRPO4, OY1, MPMT1, GTR1, GSA1, CF1L1, CF1, SGRL1	Zm00001d031562	AC197246.3_FG001	194370600	194371395	-	-3049	1	Ras-related protein RABA6a	ras-related protein11G1
1-194602124	1	194602124	CF1L1, SGRL1, OY1, CHLG1, CHLD1, MPMT1, YCF54, CF1	Zm00001d031563		194556283	194557848	-	-45841	1	Asparagine synthetase [glutamine-hydrolyzing] 1
1-194602124	1	194602124	CF1L1, SGRL1, OY1, CHLG1, CHLD1, MPMT1, YCF54, CF1	Zm00001d031568	GRMZM2G008789	194606659	194607393	+	4535	1
1-194602124	1	194602124	CF1L1, SGRL1, OY1, CHLG1, CHLD1, MPMT1, YCF54, CF1	Zm00001d031569	GRMZM2G096585	194687973	194691805	+	85849	2	Peptidyl-prolyl isomerase
1-194602124	1	194602124	CF1L1, SGRL1, OY1, CHLG1, CHLD1, MPMT1, YCF54, CF1	Zm00001d031570	GRMZM2G096806	194692157	194696937	-	90033	3	FK506-binding protein 2-1
1-273742156	1	273742156	MPEC1, OY1, DVR1, SGRL1, FC1, YCF54, HCAR1, GUN4	Zm00001d033782	GRMZM2G457346	273658418	273658705	-	-83738	3	Seed maturation protein PM41
1-273742156	1	273742156	MPEC1, OY1, DVR1, SGRL1, FC1, YCF54, HCAR1, GUN4	Zm00001d033783	AC190496.1_FG002	273659883	273660179	+	-82273	2
1-273742156	1	273742156	MPEC1, OY1, DVR1, SGRL1, FC1, YCF54, HCAR1, GUN4	Zm00001d033786	GRMZM2G155767	273671338	273678008	+	-70818	1	histidine kinase4	histidine kinase4
1-273742156	1	273742156	MPEC1, OY1, DVR1, SGRL1, FC1, YCF54, HCAR1, GUN4	Zm00001d033787	GRMZM2G046849	273742640	273745271	+	484	1	UV-B-induced protein chloroplastic
1-273742156	1	273742156	MPEC1, OY1, DVR1, SGRL1, FC1, YCF54, HCAR1, GUN4	Zm00001d033788	GRMZM2G046966	273745775	273749951	-	3619	2	Anthranilate synthase beta subunit 1 chloroplastic
1-273742156	1	273742156	MPEC1, OY1, DVR1, SGRL1, FC1, YCF54, HCAR1, GUN4	Zm00001d033790	GRMZM2G047055	273754568	273757111	+	12412	3	Actin-1	actin9
1-273742157	1	273742157	MPEC1, OY1, DVR1, SGRL1, FC1, YCF54, HCAR1, GUN4	Zm00001d033782	GRMZM2G457346	273658418	273658705	-	-83739	3	Seed maturation protein PM41
1-273742157	1	273742157	MPEC1, OY1, DVR1, SGRL1, FC1, YCF54, HCAR1, GUN4	Zm00001d033783	AC190496.1_FG002	273659883	273660179	+	-82274	2
1-273742157	1	273742157	MPEC1, OY1, DVR1, SGRL1, FC1, YCF54, HCAR1, GUN4	Zm00001d033786	GRMZM2G155767	273671338	273678008	+	-70819	1	histidine kinase4	histidine kinase4
1-273742157	1	273742157	MPEC1, OY1, DVR1, SGRL1, FC1, YCF54, HCAR1, GUN4	Zm00001d033787	GRMZM2G046849	273742640	273745271	+	483	1	UV-B-induced protein chloroplastic
1-273742157	1	273742157	MPEC1, OY1, DVR1, SGRL1, FC1, YCF54, HCAR1, GUN4	Zm00001d033788	GRMZM2G046966	273745775	273749951	-	3618	2	Anthranilate synthase beta subunit 1 chloroplastic
1-273742157	1	273742157	MPEC1, OY1, DVR1, SGRL1, FC1, YCF54, HCAR1, GUN4	Zm00001d033790	GRMZM2G047055	273754568	273757111	+	12411	3	Actin-1	actin9
2-205872702	2	205872702	GUN4, ALAD1, MPMT1, SGRL1, CHLH1, PHAO1, GTR1, OY1, PRPO2	Zm00001d006368	GRMZM2G164426	205866818	205869808	-	-5884	1	NEP1-interacting protein-like 1
2-205872702	2	205872702	GUN4, ALAD1, MPMT1, SGRL1, CHLH1, PHAO1, GTR1, OY1, PRPO2	Zm00001d006369	GRMZM2G105869	205908412	205911375	-	35710	1	Histone-lysine N-methyltransferase SUVR3	set domain gene116
2-205872702	2	205872702	GUN4, ALAD1, MPMT1, SGRL1, CHLH1, PHAO1, GTR1, OY1, PRPO2	Zm00001d006370	GRMZM2G097170	205959669	205971341	+	86967	2
2-205872702	2	205872702	GUN4, ALAD1, MPMT1, SGRL1, CHLH1, PHAO1, GTR1, OY1, PRPO2	Zm00001d006371	GRMZM2G400173	205967632	205970670	-	94930	3	C2 calcium/lipid-binding plant phosphoribosyltransferase family protein
2-205873008	2	205873008	GUN4, ALAD1, MPMT1, SGRL1, CHLH1, PHAO1, GTR1, OY1, PRPO2	Zm00001d006368	GRMZM2G164426	205866818	205869808	-	-6190	1	NEP1-interacting protein-like 1
2-205873008	2	205873008	GUN4, ALAD1, MPMT1, SGRL1, CHLH1, PHAO1, GTR1, OY1, PRPO2	Zm00001d006369	GRMZM2G105869	205908412	205911375	-	35404	1	Histone-lysine N-methyltransferase SUVR3	set domain gene116
2-205873008	2	205873008	GUN4, ALAD1, MPMT1, SGRL1, CHLH1, PHAO1, GTR1, OY1, PRPO2	Zm00001d006370	GRMZM2G097170	205959669	205971341	+	86661	2
2-205873008	2	205873008	GUN4, ALAD1, MPMT1, SGRL1, CHLH1, PHAO1, GTR1, OY1, PRPO2	Zm00001d006371	GRMZM2G400173	205967632	205970670	-	94624	3	C2 calcium/lipid-binding plant phosphoribosyltransferase family protein
2-205873034	2	205873034	GUN4, ALAD1, MPMT1, SGRL1, CHLH1, PHAO1, GTR1, OY1, PRPO2	Zm00001d006368	GRMZM2G164426	205866818	205869808	-	-6216	1	NEP1-interacting protein-like 1
2-205873034	2	205873034	GUN4, ALAD1, MPMT1, SGRL1, CHLH1, PHAO1, GTR1, OY1, PRPO2	Zm00001d006369	GRMZM2G105869	205908412	205911375	-	35378	1	Histone-lysine N-methyltransferase SUVR3	set domain gene116
2-205873034	2	205873034	GUN4, ALAD1, MPMT1, SGRL1, CHLH1, PHAO1, GTR1, OY1, PRPO2	Zm00001d006370	GRMZM2G097170	205959669	205971341	+	86635	2
2-205873034	2	205873034	GUN4, ALAD1, MPMT1, SGRL1, CHLH1, PHAO1, GTR1, OY1, PRPO2	Zm00001d006371	GRMZM2G400173	205967632	205970670	-	94598	3	C2 calcium/lipid-binding plant phosphoribosyltransferase family protein
2-205873179	2	205873179	GUN4, ALAD1, MPMT1, SGRL1, CHLH1, PHAO1, GTR1, OY1, PRPO2	Zm00001d006368	GRMZM2G164426	205866818	205869808	-	-6361	1	NEP1-interacting protein-like 1
2-205873179	2	205873179	GUN4, ALAD1, MPMT1, SGRL1, CHLH1, PHAO1, GTR1, OY1, PRPO2	Zm00001d006369	GRMZM2G105869	205908412	205911375	-	35233	1	Histone-lysine N-methyltransferase SUVR3	set domain gene116
2-205873179	2	205873179	GUN4, ALAD1, MPMT1, SGRL1, CHLH1, PHAO1, GTR1, OY1, PRPO2	Zm00001d006370	GRMZM2G097170	205959669	205971341	+	86490	2
2-205873179	2	205873179	GUN4, ALAD1, MPMT1, SGRL1, CHLH1, PHAO1, GTR1, OY1, PRPO2	Zm00001d006371	GRMZM2G400173	205967632	205970670	-	94453	3	C2 calcium/lipid-binding plant phosphoribosyltransferase family protein
2-205873296	2	205873296	GUN4, ALAD1, MPMT1, SGRL1, CHLH1, PHAO1, GTR1, OY1, PRPO2	Zm00001d006368	GRMZM2G164426	205866818	205869808	-	-6478	1	NEP1-interacting protein-like 1
2-205873296	2	205873296	GUN4, ALAD1, MPMT1, SGRL1, CHLH1, PHAO1, GTR1, OY1, PRPO2	Zm00001d006369	GRMZM2G105869	205908412	205911375	-	35116	1	Histone-lysine N-methyltransferase SUVR3	set domain gene116
2-205873296	2	205873296	GUN4, ALAD1, MPMT1, SGRL1, CHLH1, PHAO1, GTR1, OY1, PRPO2	Zm00001d006370	GRMZM2G097170	205959669	205971341	+	86373	2
2-205873296	2	205873296	GUN4, ALAD1, MPMT1, SGRL1, CHLH1, PHAO1, GTR1, OY1, PRPO2	Zm00001d006371	GRMZM2G400173	205967632	205970670	-	94336	3	C2 calcium/lipid-binding plant phosphoribosyltransferase family protein
2-205873517	2	205873517	GUN4, ALAD1, MPMT1, SGRL1, CHLH1, PHAO1, GTR1, OY1, PRPO2	Zm00001d006368	GRMZM2G164426	205866818	205869808	-	-6699	1	NEP1-interacting protein-like 1
2-205873517	2	205873517	GUN4, ALAD1, MPMT1, SGRL1, CHLH1, PHAO1, GTR1, OY1, PRPO2	Zm00001d006369	GRMZM2G105869	205908412	205911375	-	34895	1	Histone-lysine N-methyltransferase SUVR3	set domain gene116
2-205873517	2	205873517	GUN4, ALAD1, MPMT1, SGRL1, CHLH1, PHAO1, GTR1, OY1, PRPO2	Zm00001d006370	GRMZM2G097170	205959669	205971341	+	86152	2
2-205873517	2	205873517	GUN4, ALAD1, MPMT1, SGRL1, CHLH1, PHAO1, GTR1, OY1, PRPO2	Zm00001d006371	GRMZM2G400173	205967632	205970670	-	94115	3	C2 calcium/lipid-binding plant phosphoribosyltransferase family protein
2-205891661	2	205891661	GUN4, ALAD1, MPMT1, SGRL1, CHLH1, PHAO1, GTR1, OY1, PRPO2	Zm00001d006368	GRMZM2G164426	205866818	205869808	-	-24843	1	NEP1-interacting protein-like 1
2-205891661	2	205891661	GUN4, ALAD1, MPMT1, SGRL1, CHLH1, PHAO1, GTR1, OY1, PRPO2	Zm00001d006369	GRMZM2G105869	205908412	205911375	-	16751	1	Histone-lysine N-methyltransferase SUVR3	set domain gene116
2-205891661	2	205891661	GUN4, ALAD1, MPMT1, SGRL1, CHLH1, PHAO1, GTR1, OY1, PRPO2	Zm00001d006370	GRMZM2G097170	205959669	205971341	+	68008	2
2-205891661	2	205891661	GUN4, ALAD1, MPMT1, SGRL1, CHLH1, PHAO1, GTR1, OY1, PRPO2	Zm00001d006371	GRMZM2G400173	205967632	205970670	-	75971	3	C2 calcium/lipid-binding plant phosphoribosyltransferase family protein
2-205891748	2	205891748	GUN4, ALAD1, PHAO1, SGRL1, OY1, MPMT1, CHLH1, PRPO2, GTR1	Zm00001d006368	GRMZM2G164426	205866818	205869808	-	-24930	1	NEP1-interacting protein-like 1
2-205891748	2	205891748	GUN4, ALAD1, PHAO1, SGRL1, OY1, MPMT1, CHLH1, PRPO2, GTR1	Zm00001d006369	GRMZM2G105869	205908412	205911375	-	16664	1	Histone-lysine N-methyltransferase SUVR3	set domain gene116
2-205891748	2	205891748	GUN4, ALAD1, PHAO1, SGRL1, OY1, MPMT1, CHLH1, PRPO2, GTR1	Zm00001d006370	GRMZM2G097170	205959669	205971341	+	67921	2
2-205891748	2	205891748	GUN4, ALAD1, PHAO1, SGRL1, OY1, MPMT1, CHLH1, PRPO2, GTR1	Zm00001d006371	GRMZM2G400173	205967632	205970670	-	75884	3	C2 calcium/lipid-binding plant phosphoribosyltransferase family protein
3-100895529	3	100895529	MPMT1, ALAD1, CHLG1, CF1, GTR1, OY1, GUN4, YCF54, GSA1, GTR2	Zm00001d041160	GRMZM2G004663	100860278	100861343	+	-35251	1	RWP-RK domain protein	NLP-transcription factor 16
3-100895529	3	100895529	MPMT1, ALAD1, CHLG1, CF1, GTR1, OY1, GUN4, YCF54, GSA1, GTR2	Zm00001d041161	GRMZM2G000076	100922606	100923721	-	27077	1
3-222855510	3	222855510	YCF54, LES22, DVR1, PRPO1, OY1, MPEC1, CHLG1, MPMT1, HCAR1	Zm00001d044240	GRMZM2G040905	222774996	222783406	+	-80514	3
3-222855510	3	222855510	YCF54, LES22, DVR1, PRPO1, OY1, MPEC1, CHLG1, MPMT1, HCAR1	Zm00001d044241		222827954	222837781	+	-27556	2
3-222855510	3	222855510	YCF54, LES22, DVR1, PRPO1, OY1, MPEC1, CHLG1, MPMT1, HCAR1	Zm00001d044242	GRMZM2G081816	222847014	222848459	-	-8496	1	Transcription factor bHLH87	bHLH-transcription factor 25
3-222855510	3	222855510	YCF54, LES22, DVR1, PRPO1, OY1, MPEC1, CHLG1, MPMT1, HCAR1	Zm00001d044243	GRMZM2G081924	222856356	222863087	-	846	1	3'-5' exonuclease domain-containing protein / K homology domain-containing protein / KH domain-containing protein
3-222855510	3	222855510	YCF54, LES22, DVR1, PRPO1, OY1, MPEC1, CHLG1, MPMT1, HCAR1	Zm00001d044244	GRMZM2G022368	222918560	222918922	-	63050	2	DUF3511 domain protein
3-222855510	3	222855510	YCF54, LES22, DVR1, PRPO1, OY1, MPEC1, CHLG1, MPMT1, HCAR1	Zm00001d044245	GRMZM2G022440	222923689	222925949	-	68179	3	Sugar transport protein 1
3-222856453	3	222856453	LES22, YCF54, OY1, DVR1, PRPO1, MPEC1, FC1, MPMT1	Zm00001d044241		222827954	222837781	+	-28499	3
3-222856453	3	222856453	LES22, YCF54, OY1, DVR1, PRPO1, MPEC1, FC1, MPMT1	Zm00001d044242	GRMZM2G081816	222847014	222848459	-	-9439	2	Transcription factor bHLH87	bHLH-transcription factor 25
3-222856453	3	222856453	LES22, YCF54, OY1, DVR1, PRPO1, MPEC1, FC1, MPMT1	Zm00001d044243	GRMZM2G081924	222856356	222863087	-	-97	1	3'-5' exonuclease domain-containing protein / K homology domain-containing protein / KH domain-containing protein
3-222856453	3	222856453	LES22, YCF54, OY1, DVR1, PRPO1, MPEC1, FC1, MPMT1	Zm00001d044244	GRMZM2G022368	222918560	222918922	-	62107	1	DUF3511 domain protein
3-222856453	3	222856453	LES22, YCF54, OY1, DVR1, PRPO1, MPEC1, FC1, MPMT1	Zm00001d044245	GRMZM2G022440	222923689	222925949	-	67236	2	Sugar transport protein 1
3-222856453	3	222856453	LES22, YCF54, OY1, DVR1, PRPO1, MPEC1, FC1, MPMT1	Zm00001d044246	GRMZM2G047813	222967858	222968792	+	111405	3	Histone H2A
3-222860412	3	222860412	YCF54, LES22, OY1, DVR1, PRPO1, MPEC1, CHLG1, MPMT1, FC1	Zm00001d044241		222827954	222837781	+	-32458	3
3-222860412	3	222860412	YCF54, LES22, OY1, DVR1, PRPO1, MPEC1, CHLG1, MPMT1, FC1	Zm00001d044242	GRMZM2G081816	222847014	222848459	-	-13398	2	Transcription factor bHLH87	bHLH-transcription factor 25
3-222860412	3	222860412	YCF54, LES22, OY1, DVR1, PRPO1, MPEC1, CHLG1, MPMT1, FC1	Zm00001d044243	GRMZM2G081924	222856356	222863087	-	-4056	1	3'-5' exonuclease domain-containing protein / K homology domain-containing protein / KH domain-containing protein
3-222860412	3	222860412	YCF54, LES22, OY1, DVR1, PRPO1, MPEC1, CHLG1, MPMT1, FC1	Zm00001d044244	GRMZM2G022368	222918560	222918922	-	58148	1	DUF3511 domain protein
3-222860412	3	222860412	YCF54, LES22, OY1, DVR1, PRPO1, MPEC1, CHLG1, MPMT1, FC1	Zm00001d044245	GRMZM2G022440	222923689	222925949	-	63277	2	Sugar transport protein 1
3-222860412	3	222860412	YCF54, LES22, OY1, DVR1, PRPO1, MPEC1, CHLG1, MPMT1, FC1	Zm00001d044246	GRMZM2G047813	222967858	222968792	+	107446	3	Histone H2A
3-222870424	3	222870424	YCF54, LES22, OY1, DVR1, PRPO1, MPEC1, CHLG1, MPMT1, CF1	Zm00001d044241		222827954	222837781	+	-42470	3
3-222870424	3	222870424	YCF54, LES22, OY1, DVR1, PRPO1, MPEC1, CHLG1, MPMT1, CF1	Zm00001d044242	GRMZM2G081816	222847014	222848459	-	-23410	2	Transcription factor bHLH87	bHLH-transcription factor 25
3-222870424	3	222870424	YCF54, LES22, OY1, DVR1, PRPO1, MPEC1, CHLG1, MPMT1, CF1	Zm00001d044243	GRMZM2G081924	222856356	222863087	-	-14068	1	3'-5' exonuclease domain-containing protein / K homology domain-containing protein / KH domain-containing protein
3-222870424	3	222870424	YCF54, LES22, OY1, DVR1, PRPO1, MPEC1, CHLG1, MPMT1, CF1	Zm00001d044244	GRMZM2G022368	222918560	222918922	-	48136	1	DUF3511 domain protein
3-222870424	3	222870424	YCF54, LES22, OY1, DVR1, PRPO1, MPEC1, CHLG1, MPMT1, CF1	Zm00001d044245	GRMZM2G022440	222923689	222925949	-	53265	2	Sugar transport protein 1
3-222870424	3	222870424	YCF54, LES22, OY1, DVR1, PRPO1, MPEC1, CHLG1, MPMT1, CF1	Zm00001d044246	GRMZM2G047813	222967858	222968792	+	97434	3	Histone H2A
3-222917750	3	222917750	YCF54, LES22, DVR1, OY1, PRPO1, MPEC1, FC1, CHLG1, MPMT1	Zm00001d044241		222827954	222837781	+	-89796	3
3-222917750	3	222917750	YCF54, LES22, DVR1, OY1, PRPO1, MPEC1, FC1, CHLG1, MPMT1	Zm00001d044242	GRMZM2G081816	222847014	222848459	-	-70736	2	Transcription factor bHLH87	bHLH-transcription factor 25
3-222917750	3	222917750	YCF54, LES22, DVR1, OY1, PRPO1, MPEC1, FC1, CHLG1, MPMT1	Zm00001d044243	GRMZM2G081924	222856356	222863087	-	-61394	1	3'-5' exonuclease domain-containing protein / K homology domain-containing protein / KH domain-containing protein
3-222917750	3	222917750	YCF54, LES22, DVR1, OY1, PRPO1, MPEC1, FC1, CHLG1, MPMT1	Zm00001d044244	GRMZM2G022368	222918560	222918922	-	810	1	DUF3511 domain protein
3-222917750	3	222917750	YCF54, LES22, DVR1, OY1, PRPO1, MPEC1, FC1, CHLG1, MPMT1	Zm00001d044245	GRMZM2G022440	222923689	222925949	-	5939	2	Sugar transport protein 1
3-222917750	3	222917750	YCF54, LES22, DVR1, OY1, PRPO1, MPEC1, FC1, CHLG1, MPMT1	Zm00001d044246	GRMZM2G047813	222967858	222968792	+	50108	3	Histone H2A
4-208336983	4	208336983	GUN4, CF1, GTR1, MPMT1, CHLD1, DVR1, MPEC1, ALAD1, GSA1, SGRL1	Zm00001d052999	GRMZM2G326114	208285887	208290380	+	-51096	3	2-oxoglutarate (2OG) and Fe(II)-dependent oxygenase superfamily protein
4-208336983	4	208336983	GUN4, CF1, GTR1, MPMT1, CHLD1, DVR1, MPEC1, ALAD1, GSA1, SGRL1	Zm00001d053000		208294694	208296278	-	-42289	2
4-208336983	4	208336983	GUN4, CF1, GTR1, MPMT1, CHLD1, DVR1, MPEC1, ALAD1, GSA1, SGRL1	Zm00001d053001	GRMZM2G036365	208310715	208311971	-	-26268	1	Eukaryotic aspartyl protease family protein
4-208337320	4	208337320	CF1, GUN4, DVR1, GSA1, MPMT1, CHLD1, ALAD1, MPEC1, SGRL1, GTR1	Zm00001d052999	GRMZM2G326114	208285887	208290380	+	-51433	3	2-oxoglutarate (2OG) and Fe(II)-dependent oxygenase superfamily protein
4-208337320	4	208337320	CF1, GUN4, DVR1, GSA1, MPMT1, CHLD1, ALAD1, MPEC1, SGRL1, GTR1	Zm00001d053000		208294694	208296278	-	-42626	2
4-208337320	4	208337320	CF1, GUN4, DVR1, GSA1, MPMT1, CHLD1, ALAD1, MPEC1, SGRL1, GTR1	Zm00001d053001	GRMZM2G036365	208310715	208311971	-	-26605	1	Eukaryotic aspartyl protease family protein
4-208343495	4	208343495	GUN4, FC2, NYC1L1, CF1, ALAD1, MPMT1, GSA1, OY1	Zm00001d052999	GRMZM2G326114	208285887	208290380	+	-57608	3	2-oxoglutarate (2OG) and Fe(II)-dependent oxygenase superfamily protein
4-208343495	4	208343495	GUN4, FC2, NYC1L1, CF1, ALAD1, MPMT1, GSA1, OY1	Zm00001d053000		208294694	208296278	-	-48801	2
4-208343495	4	208343495	GUN4, FC2, NYC1L1, CF1, ALAD1, MPMT1, GSA1, OY1	Zm00001d053001	GRMZM2G036365	208310715	208311971	-	-32780	1	Eukaryotic aspartyl protease family protein
4-244818104	4	244818104	OY1, CF1, GUN4, MPMT1, ALAD1, YCF54, GTR1, FC1, PCR3, GGH1	Zm00001d053994	GRMZM2G073571	244798741	244803302	+	-19363	3	Putative CRAL/TRIO domain containing%252C Sec14p-like phosphatidylinositol transfer family protein
4-244818104	4	244818104	OY1, CF1, GUN4, MPMT1, ALAD1, YCF54, GTR1, FC1, PCR3, GGH1	Zm00001d053995	GRMZM2G374074	244812184	244812993	-	-5920	2
4-244818104	4	244818104	OY1, CF1, GUN4, MPMT1, ALAD1, YCF54, GTR1, FC1, PCR3, GGH1	Zm00001d053996	GRMZM2G374084	244816657	244819588	-	-1447	1	CASP-like protein 4A1
4-244818104	4	244818104	OY1, CF1, GUN4, MPMT1, ALAD1, YCF54, GTR1, FC1, PCR3, GGH1	Zm00001d053997	GRMZM2G374088	244821758	244829813	-	3654	1	Mitogen-activated protein kinase 17	MAP kinase17
4-244818104	4	244818104	OY1, CF1, GUN4, MPMT1, ALAD1, YCF54, GTR1, FC1, PCR3, GGH1	Zm00001d053998	GRMZM5G878541	244830012	244833977	-	11908	2	Putative wee1-like protein kinase	wee1
4-244818104	4	244818104	OY1, CF1, GUN4, MPMT1, ALAD1, YCF54, GTR1, FC1, PCR3, GGH1	Zm00001d053999		244870383	244874803	-	52279	3	Cell division control protein 48 homolog C
5-193786453	5	193786453	CF1, MPEC1, CHLD1, MPMT1, SGRL1, YCF54, GSA1, OY1	Zm00001d017371	GRMZM2G420469	193731777	193738002	+	-54676	3	Signal transducer
5-193786453	5	193786453	CF1, MPEC1, CHLD1, MPMT1, SGRL1, YCF54, GSA1, OY1	Zm00001d017373	GRMZM2G588223	193765211	193776100	+	-21242	2	RNA polymerase II C-terminal domain phosphatase-like 1
5-193786453	5	193786453	CF1, MPEC1, CHLD1, MPMT1, SGRL1, YCF54, GSA1, OY1	Zm00001d017374	GRMZM2G073250	193776413	193778741	-	-10040	1	Protein kinase superfamily protein
5-193786453	5	193786453	CF1, MPEC1, CHLD1, MPMT1, SGRL1, YCF54, GSA1, OY1	Zm00001d017375	GRMZM2G123452	193827106	193828931	+	40653	1	CBS domain-containing protein CBSX5
5-193786453	5	193786453	CF1, MPEC1, CHLD1, MPMT1, SGRL1, YCF54, GSA1, OY1	Zm00001d017376	GRMZM2G169962	193829089	193856426	-	42636	2	Retrotransposon-like protein
5-193786453	5	193786453	CF1, MPEC1, CHLD1, MPMT1, SGRL1, YCF54, GSA1, OY1	Zm00001d017377	GRMZM2G169967	193862002	193866500	+	75549	3	Beta-expansin 3
6-65360716	6	65360716	MPEC1, ALAD1, OY1, GUN4, CF1, YCF54, PCR3, MPMT1	Zm00001d036002		65319552	65320753	-	-41164	3
6-65360716	6	65360716	MPEC1, ALAD1, OY1, GUN4, CF1, YCF54, PCR3, MPMT1	Zm00001d036003	GRMZM2G380377	65322473	65323171	+	-38243	2	DRE-binding protein4	DRE-binding protein4
6-65360716	6	65360716	MPEC1, ALAD1, OY1, GUN4, CF1, YCF54, PCR3, MPMT1	Zm00001d036004	GRMZM2G078458	65324773	65335323	-	-35943	1	SET domain-containing protein
6-65360716	6	65360716	MPEC1, ALAD1, OY1, GUN4, CF1, YCF54, PCR3, MPMT1	Zm00001d036006	GRMZM2G122013	65374441	65376839	+	13725	1
6-65427284	6	65427284	MPEC1, ALAD1, OY1, GUN4, CF1, YCF54, PCR3, MPMT1	Zm00001d036003	GRMZM2G380377	65322473	65323171	+	-104811	3	DRE-binding protein4	DRE-binding protein4
6-65427284	6	65427284	MPEC1, ALAD1, OY1, GUN4, CF1, YCF54, PCR3, MPMT1	Zm00001d036004	GRMZM2G078458	65324773	65335323	-	-102511	2	SET domain-containing protein
6-65427284	6	65427284	MPEC1, ALAD1, OY1, GUN4, CF1, YCF54, PCR3, MPMT1	Zm00001d036006	GRMZM2G122013	65374441	65376839	+	-52843	1
6-65427284	6	65427284	MPEC1, ALAD1, OY1, GUN4, CF1, YCF54, PCR3, MPMT1	Zm00001d036008	GRMZM2G178756	65514626	65517557	-	87342	1	calcium dependent protein kinase14	calcium dependent protein kinase14
6-65427284	6	65427284	MPEC1, ALAD1, OY1, GUN4, CF1, YCF54, PCR3, MPMT1	Zm00001d036010	GRMZM2G479703	65519482	65524396	+	92198	2	Oligopeptide transporter 7
6-65502066	6	65502066	MPEC1, ALAD1, OY1, GUN4, CF1, YCF54, PCR3, MPMT1	Zm00001d036008	GRMZM2G178756	65514626	65517557	-	12560	1	calcium dependent protein kinase14	calcium dependent protein kinase14
6-65502066	6	65502066	MPEC1, ALAD1, OY1, GUN4, CF1, YCF54, PCR3, MPMT1	Zm00001d036010	GRMZM2G479703	65519482	65524396	+	17416	2	Oligopeptide transporter 7
6-101657863	6	101657863	CF1, SGRL1, MPMT1, OY1, MPEC1, CHAO2, GUN4, YCF54, CHLG1	Zm00001d036812	GRMZM2G061545	101681449	101689673	-	23586	1	Zinc finger protein WIP2
6-101657863	6	101657863	CF1, SGRL1, MPMT1, OY1, MPEC1, CHAO2, GUN4, YCF54, CHLG1	Zm00001d036813		101754267	101755065	+	96404	2	Chaperone protein ClpD chloroplastic
6-101657863	6	101657863	CF1, SGRL1, MPMT1, OY1, MPEC1, CHAO2, GUN4, YCF54, CHLG1	Zm00001d036814	GRMZM2G339009	101756902	101758786	+	99039	3	Putative ribosomal protein S4 (RPS4A) family protein
8-105568513	8	105568513	YCF54, OY1, MPEC1, MPMT1, GTR1, DVR1, SGRL1, GUN4, GGH1	Zm00001d010236	GRMZM2G010348	105522084	105524781	-	-46429	1	Cytochrome c
8-105568513	8	105568513	YCF54, OY1, MPEC1, MPMT1, GTR1, DVR1, SGRL1, GUN4, GGH1	Zm00001d010239	GRMZM2G134687	105572654	105574982	-	4141	1	Putative NAC domain transcription factor superfamily protein	NAC-transcription factor 88
8-105568513	8	105568513	YCF54, OY1, MPEC1, MPMT1, GTR1, DVR1, SGRL1, GUN4, GGH1	Zm00001d010240	GRMZM5G815808	105682069	105684075	-	113556	2	alpha/beta-Hydrolases superfamily protein
8-105568513	8	105568513	YCF54, OY1, MPEC1, MPMT1, GTR1, DVR1, SGRL1, GUN4, GGH1	Zm00001d010241	GRMZM2G158918	105685601	105692553	+	117088	3	PHD finger protein ALFIN-LIKE 6	Alfin-like-transcription factor 11
8-110354140	8	110354140	YCF54, CHLG1, ALAD1, CF1, GSA1, PRPO1, OY1, MPMT1	Zm00001d010336	GRMZM2G089308	110250082	110255517	+	-104058	3	Peptide methionine sulfoxide reductase B3	methionine sulfoxide reductase5
8-110354140	8	110354140	YCF54, CHLG1, ALAD1, CF1, GSA1, PRPO1, OY1, MPMT1	Zm00001d010337	GRMZM2G106459	110331514	110338034	+	-22626	2	Cox19-like CHCH family protein
8-110354140	8	110354140	YCF54, CHLG1, ALAD1, CF1, GSA1, PRPO1, OY1, MPMT1	Zm00001d010339		110343399	110344710	+	-10741	1
8-110354140	8	110354140	YCF54, CHLG1, ALAD1, CF1, GSA1, PRPO1, OY1, MPMT1	Zm00001d010340	GRMZM2G029933	110435824	110437308	-	81684	1	Putative mitochondrial transcription termination factor family protein%253B mTERF family protein	mTERF-domain protein4
10-10925524	10	10925524	CF1, OY1, DVR1, MPEC1, GUN4, YCF54, ALAD1, MPMT1, PCR3, CHLD1	Zm00001d023587	GRMZM5G803992	10856361	10862386	+	-69163	3	DNA-directed RNA polymerases II IV and V subunit 10
10-10925524	10	10925524	CF1, OY1, DVR1, MPEC1, GUN4, YCF54, ALAD1, MPMT1, PCR3, CHLD1	Zm00001d023588	GRMZM2G418432	10863111	10865708	-	-62413	2	Protein kinase protein with adenine nucleotide alpha hydrolases-like domain
10-10925524	10	10925524	CF1, OY1, DVR1, MPEC1, GUN4, YCF54, ALAD1, MPMT1, PCR3, CHLD1	Zm00001d023590	GRMZM5G813470	10919905	10924168	-	-5619	1	Putative zinc transporter
10-91538742	10	91538742	OY1, FC1, MPEC1, PCR3, DVR1, GUN4, LES22, CF1	Zm00001d024869		91495317	91496717	+	-43425	1	3-isopropylmalate dehydratase large subunit
10-91538742	10	91538742	OY1, FC1, MPEC1, PCR3, DVR1, GUN4, LES22, CF1	Zm00001d024871	GRMZM2G329559	91596086	91598451	+	57344	1
10-91538742	10	91538742	OY1, FC1, MPEC1, PCR3, DVR1, GUN4, LES22, CF1	Zm00001d024872	GRMZM2G038846	91598678	91600142	-	59936	2	THAUMATIN-LIKE PROTEIN 1
10-91538742	10	91538742	OY1, FC1, MPEC1, PCR3, DVR1, GUN4, LES22, CF1	Zm00001d024873	GRMZM2G424651	91636728	91646736	+	97986	3	AT-rich interactive domain-containing protein 2

## Sheet: LMAN
Table S9. C) Candidate genes for Hot SNPs affecting the expression of eight or more tetrapyrrole pathway genes in LMAN
SNP	CHR	POS	Associated_Transcripts	Candidate Genes	v3 Gene ID	Transcript_start	Transcript_end	Strand	Distance_from_SNP	Rank	Gramene annotation	MaizeGDB annotation
2-2949376	2	2949376	OY1, GTR1, PRPO1, DVR1, PCR3, NYE1, MPMT1, GUN4	Zm00001d001917	GRMZM2G034748	2907763	2919247	+	-41613	3	SKP1-like protein 4
2-2949376	2	2949376	OY1, GTR1, PRPO1, DVR1, PCR3, NYE1, MPMT1, GUN4	Zm00001d001918		2919825	2923030	-	-29551	2
2-2949376	2	2949376	OY1, GTR1, PRPO1, DVR1, PCR3, NYE1, MPMT1, GUN4	Zm00001d001920		2928097	2930430	-	-21279	1	PIF1 helicase
2-2949376	2	2949376	OY1, GTR1, PRPO1, DVR1, PCR3, NYE1, MPMT1, GUN4	Zm00001d001921		2954108	2956443	-	4732	1
2-2949376	2	2949376	OY1, GTR1, PRPO1, DVR1, PCR3, NYE1, MPMT1, GUN4	Zm00001d001922	GRMZM2G018274	2976585	2977269	-	27209	2	ACT domain-containing protein ACR9
2-2949376	2	2949376	OY1, GTR1, PRPO1, DVR1, PCR3, NYE1, MPMT1, GUN4	Zm00001d001923	AC190750.2_FG014	2987346	3010796	+	37970	3	SKP1-like protein 4
2-118262938	2	118262938	YCF54, MPMT1, CF1, ALAD1, CHLG1, GUN4, NYC1L1, PRPO2, CHLH1	Zm00001d004561	GRMZM2G165629	118161397	118171157	+	-101541	3	Mitochondrial uncoupling protein 2	uncoupling protein2
2-118262938	2	118262938	YCF54, MPMT1, CF1, ALAD1, CHLG1, GUN4, NYC1L1, PRPO2, CHLH1	Zm00001d004564	GRMZM2G467338	118175342	118183006	-	-87596	2	Aconitate hydratase 3 mitochondrial	aconitase8
2-118262938	2	118262938	YCF54, MPMT1, CF1, ALAD1, CHLG1, GUN4, NYC1L1, PRPO2, CHLH1	Zm00001d004566	GRMZM2G467348	118214916	118215269	-	-48022	1
2-118262938	2	118262938	YCF54, MPMT1, CF1, ALAD1, CHLG1, GUN4, NYC1L1, PRPO2, CHLH1	Zm00001d004568	GRMZM2G008649	118363111	118363707	-	100173	1	60 kDa jasmonate-induced protein
3-103039915	3	103039915	GTR2, CF1, OY1, DVR1, MPMT1, GUN4, PRPO1, GTR1, YCF54	Zm00001d041180	GRMZM2G377079	102996073	102998771	+	-43842	1	Protein ENHANCED DOWNY MILDEW 2
3-103039915	3	103039915	GTR2, CF1, OY1, DVR1, MPMT1, GUN4, PRPO1, GTR1, YCF54	Zm00001d041181	GRMZM2G317731	103109494	103111162	+	69579	1	Probable xyloglucan galactosyltransferase GT15
3-103047358	3	103047358	OY1, GTR1, GUN4, GTR2, DVR1, MPMT1, YCF54, LLS1L1	Zm00001d041180	GRMZM2G377079	102996073	102998771	+	-51285	1	Protein ENHANCED DOWNY MILDEW 2
3-103047358	3	103047358	OY1, GTR1, GUN4, GTR2, DVR1, MPMT1, YCF54, LLS1L1	Zm00001d041181	GRMZM2G317731	103109494	103111162	+	62136	1	Probable xyloglucan galactosyltransferase GT15
3-108601018	3	108601018	YCF54, OY1, PCR2, CF1L1, ALAD1, GTS3, DVR1, PCR1	Zm00001d041255	GRMZM2G046065	108510230	108519488	-	-90788	3	translation initiation factor 3 (IF-3) family protein
3-108601018	3	108601018	YCF54, OY1, PCR2, CF1L1, ALAD1, GTS3, DVR1, PCR1	Zm00001d041256		108570791	108576761	-	-30227	2	Retrovirus-related Pol polyprotein LINE-1
3-108601018	3	108601018	YCF54, OY1, PCR2, CF1L1, ALAD1, GTS3, DVR1, PCR1	Zm00001d041257		108577588	108579186	-	-23430	1
5-155197361	5	155197361	OY1, MPMT1, YCF54, GSA1, GTR1, PRPO1, DVR1, GUN4	Zm00001d016273	GRMZM2G062034	155089483	155107649	+	-107878	2	P-loop nucleoside triphosphate hydrolases superfamily protein with CH (Calponin Homology) domain
5-155197361	5	155197361	OY1, MPMT1, YCF54, GSA1, GTR1, PRPO1, DVR1, GUN4	Zm00001d016274	GRMZM2G012923	155133354	155138211	-	-64007	1	Monosaccharide-sensing protein 2	tonoplast sugar transporter2
5-155197361	5	155197361	OY1, MPMT1, YCF54, GSA1, GTR1, PRPO1, DVR1, GUN4	Zm00001d016275	AC219159.3_FG002	155298204	155298503	+	100843	1
5-155198308	5	155198308	OY1, GUN4, CHLG1, YCF54, MPMT1, GTR2, CF1L1, CF1, GTR1	Zm00001d016273	GRMZM2G062034	155089483	155107649	+	-108825	2	P-loop nucleoside triphosphate hydrolases superfamily protein with CH (Calponin Homology) domain
5-155198308	5	155198308	OY1, GUN4, CHLG1, YCF54, MPMT1, GTR2, CF1L1, CF1, GTR1	Zm00001d016274	GRMZM2G012923	155133354	155138211	-	-64954	1	Monosaccharide-sensing protein 2	tonoplast sugar transporter2
5-155198308	5	155198308	OY1, GUN4, CHLG1, YCF54, MPMT1, GTR2, CF1L1, CF1, GTR1	Zm00001d016275	AC219159.3_FG002	155298204	155298503	+	99896	1
6-127266064	6	127266064	PRPO1, CF1, OY1, GTR1, DVR1, GUN4, MPMT1, YCF54	Zm00001d037494	GRMZM2G302664	127256992	127257723	+	-9072	3	Sterile alpha motif (SAM) domain-containing protein
6-127266064	6	127266064	PRPO1, CF1, OY1, GTR1, DVR1, GUN4, MPMT1, YCF54	Zm00001d037495	GRMZM2G127080	127258380	127262098	-	-7684	2	Major facilitator superfamily protein
6-127266064	6	127266064	PRPO1, CF1, OY1, GTR1, DVR1, GUN4, MPMT1, YCF54	Zm00001d037496		127259760	127260594	+	-6304	1
6-127266064	6	127266064	PRPO1, CF1, OY1, GTR1, DVR1, GUN4, MPMT1, YCF54	Zm00001d037497	GRMZM2G127115	127269091	127274746	+	3027	1	Villin-1
6-127266064	6	127266064	PRPO1, CF1, OY1, GTR1, DVR1, GUN4, MPMT1, YCF54	Zm00001d037498	GRMZM2G127160	127318662	127321705	-	52598	2	L-tryptophan--pyruvate aminotransferase 1	tryptophan aminotransferase related1
8-14506787	8	14506787	OY1, CF1, ALAD1, MPMT1, CHLG1, DVR1, CF1L1, CHLD1, GSA1, PRPO1	Zm00001d008613	GRMZM2G010422	14476356	14480932	+	-30431	3	CONTAINS InterPro DOMAIN/s: Vacuolar import/degradation protein Vid24 (InterPro:IPR018618)%3B Has 318 Blast hits to 317 proteins in 131 species: Archae - 0%3B Bacteria - 0%3B Metazoa - 80%3B Fungi - 184%3B Plants - 51%3B Viruses - 0%3B Other Eukaryotes - 3 (sourc /.../I BLink).
8-14506787	8	14506787	OY1, CF1, ALAD1, MPMT1, CHLG1, DVR1, CF1L1, CHLD1, GSA1, PRPO1	Zm00001d008614	GRMZM2G010315	14481831	14491138	-	-24956	2	Actin-related protein 5
8-14506787	8	14506787	OY1, CF1, ALAD1, MPMT1, CHLG1, DVR1, CF1L1, CHLD1, GSA1, PRPO1	Zm00001d008615		14493509	14500854	+	-13278	1	LL-diaminopimelate aminotransferase chloroplastic
8-14523270	8	14523270	OY1, CF1, ALAD1, MPMT1, CF1L1, YCF54, DVR1, CHLG1, PRPO1, CHLD1	Zm00001d008613	GRMZM2G010422	14476356	14480932	+	-46914	3	CONTAINS InterPro DOMAIN/s: Vacuolar import/degradation protein Vid24 (InterPro:IPR018618)%3B Has 318 Blast hits to 317 proteins in 131 species: Archae - 0%3B Bacteria - 0%3B Metazoa - 80%3B Fungi - 184%3B Plants - 51%3B Viruses - 0%3B Other Eukaryotes - 3 (sourc /.../I BLink).
8-14523270	8	14523270	OY1, CF1, ALAD1, MPMT1, CF1L1, YCF54, DVR1, CHLG1, PRPO1, CHLD1	Zm00001d008614	GRMZM2G010315	14481831	14491138	-	-41439	2	Actin-related protein 5
8-14523270	8	14523270	OY1, CF1, ALAD1, MPMT1, CF1L1, YCF54, DVR1, CHLG1, PRPO1, CHLD1	Zm00001d008615		14493509	14500854	+	-29761	1	LL-diaminopimelate aminotransferase chloroplastic
8-14533488	8	14533488	OY1, ALAD1, CF1, MPMT1, PRPO4, CF1L1, CHLD1, GSA1	Zm00001d008613	GRMZM2G010422	14476356	14480932	+	-57132	3	CONTAINS InterPro DOMAIN/s: Vacuolar import/degradation protein Vid24 (InterPro:IPR018618)%3B Has 318 Blast hits to 317 proteins in 131 species: Archae - 0%3B Bacteria - 0%3B Metazoa - 80%3B Fungi - 184%3B Plants - 51%3B Viruses - 0%3B Other Eukaryotes - 3 (sourc /.../I BLink).
8-14533488	8	14533488	OY1, ALAD1, CF1, MPMT1, PRPO4, CF1L1, CHLD1, GSA1	Zm00001d008614	GRMZM2G010315	14481831	14491138	-	-51657	2	Actin-related protein 5
8-14533488	8	14533488	OY1, ALAD1, CF1, MPMT1, PRPO4, CF1L1, CHLD1, GSA1	Zm00001d008615		14493509	14500854	+	-39979	1	LL-diaminopimelate aminotransferase chloroplastic
8-14540224	8	14540224	OY1, CF1, ALAD1, MPMT1, CHLG1, DVR1, CF1L1, CHLD1, GSA1, PRPO1	Zm00001d008613	GRMZM2G010422	14476356	14480932	+	-63868	3	CONTAINS InterPro DOMAIN/s: Vacuolar import/degradation protein Vid24 (InterPro:IPR018618)%3B Has 318 Blast hits to 317 proteins in 131 species: Archae - 0%3B Bacteria - 0%3B Metazoa - 80%3B Fungi - 184%3B Plants - 51%3B Viruses - 0%3B Other Eukaryotes - 3 (sourc /.../I BLink).
8-14540224	8	14540224	OY1, CF1, ALAD1, MPMT1, CHLG1, DVR1, CF1L1, CHLD1, GSA1, PRPO1	Zm00001d008614	GRMZM2G010315	14481831	14491138	-	-58393	2	Actin-related protein 5
8-14540224	8	14540224	OY1, CF1, ALAD1, MPMT1, CHLG1, DVR1, CF1L1, CHLD1, GSA1, PRPO1	Zm00001d008615		14493509	14500854	+	-46715	1	LL-diaminopimelate aminotransferase chloroplastic
8-14540831	8	14540831	OY1, CF1, ALAD1, MPMT1, PRPO4, YCF54, CHLG1, GSA1	Zm00001d008613	GRMZM2G010422	14476356	14480932	+	-64475	3	CONTAINS InterPro DOMAIN/s: Vacuolar import/degradation protein Vid24 (InterPro:IPR018618)%3B Has 318 Blast hits to 317 proteins in 131 species: Archae - 0%3B Bacteria - 0%3B Metazoa - 80%3B Fungi - 184%3B Plants - 51%3B Viruses - 0%3B Other Eukaryotes - 3 (sourc /.../I BLink).
8-14540831	8	14540831	OY1, CF1, ALAD1, MPMT1, PRPO4, YCF54, CHLG1, GSA1	Zm00001d008614	GRMZM2G010315	14481831	14491138	-	-59000	2	Actin-related protein 5
8-14540831	8	14540831	OY1, CF1, ALAD1, MPMT1, PRPO4, YCF54, CHLG1, GSA1	Zm00001d008615		14493509	14500854	+	-47322	1	LL-diaminopimelate aminotransferase chloroplastic
8-14551669	8	14551669	OY1, CF1, MPMT1, CHLG1, YCF54, PRPO1, PRPO4, ALAD1	Zm00001d008613	GRMZM2G010422	14476356	14480932	+	-75313	3	CONTAINS InterPro DOMAIN/s: Vacuolar import/degradation protein Vid24 (InterPro:IPR018618)%3B Has 318 Blast hits to 317 proteins in 131 species: Archae - 0%3B Bacteria - 0%3B Metazoa - 80%3B Fungi - 184%3B Plants - 51%3B Viruses - 0%3B Other Eukaryotes - 3 (sourc /.../I BLink).
8-14551669	8	14551669	OY1, CF1, MPMT1, CHLG1, YCF54, PRPO1, PRPO4, ALAD1	Zm00001d008614	GRMZM2G010315	14481831	14491138	-	-69838	2	Actin-related protein 5
8-14551669	8	14551669	OY1, CF1, MPMT1, CHLG1, YCF54, PRPO1, PRPO4, ALAD1	Zm00001d008615		14493509	14500854	+	-58160	1	LL-diaminopimelate aminotransferase chloroplastic
8-14567452	8	14567452	OY1, CF1, ALAD1, MPMT1, CHLG1, DVR1, CF1L1, CHLD1, GSA1, PRPO1	Zm00001d008613	GRMZM2G010422	14476356	14480932	+	-91096	3	CONTAINS InterPro DOMAIN/s: Vacuolar import/degradation protein Vid24 (InterPro:IPR018618)%3B Has 318 Blast hits to 317 proteins in 131 species: Archae - 0%3B Bacteria - 0%3B Metazoa - 80%3B Fungi - 184%3B Plants - 51%3B Viruses - 0%3B Other Eukaryotes - 3 (sourc /.../I BLink).
8-14567452	8	14567452	OY1, CF1, ALAD1, MPMT1, CHLG1, DVR1, CF1L1, CHLD1, GSA1, PRPO1	Zm00001d008614	GRMZM2G010315	14481831	14491138	-	-85621	2	Actin-related protein 5
8-14567452	8	14567452	OY1, CF1, ALAD1, MPMT1, CHLG1, DVR1, CF1L1, CHLD1, GSA1, PRPO1	Zm00001d008615		14493509	14500854	+	-73943	1	LL-diaminopimelate aminotransferase chloroplastic
8-14567452	8	14567452	OY1, CF1, ALAD1, MPMT1, CHLG1, DVR1, CF1L1, CHLD1, GSA1, PRPO1	Zm00001d008617	GRMZM2G085254	14683998	14689728	+	116546	1	Transcription elongation factor (TFIIS) family protein
8-14571439	8	14571439	OY1, CF1, ALAD1, MPMT1, CHLG1, GSA1, DVR1, PRPO1	Zm00001d008613	GRMZM2G010422	14476356	14480932	+	-95083	3	CONTAINS InterPro DOMAIN/s: Vacuolar import/degradation protein Vid24 (InterPro:IPR018618)%3B Has 318 Blast hits to 317 proteins in 131 species: Archae - 0%3B Bacteria - 0%3B Metazoa - 80%3B Fungi - 184%3B Plants - 51%3B Viruses - 0%3B Other Eukaryotes - 3 (sourc /.../I BLink).
8-14571439	8	14571439	OY1, CF1, ALAD1, MPMT1, CHLG1, GSA1, DVR1, PRPO1	Zm00001d008614	GRMZM2G010315	14481831	14491138	-	-89608	2	Actin-related protein 5
8-14571439	8	14571439	OY1, CF1, ALAD1, MPMT1, CHLG1, GSA1, DVR1, PRPO1	Zm00001d008615		14493509	14500854	+	-77930	1	LL-diaminopimelate aminotransferase chloroplastic
8-14571439	8	14571439	OY1, CF1, ALAD1, MPMT1, CHLG1, GSA1, DVR1, PRPO1	Zm00001d008617	GRMZM2G085254	14683998	14689728	+	112559	1	Transcription elongation factor (TFIIS) family protein
8-14571463	8	14571463	OY1, CF1, ALAD1, MPMT1, CHLG1, DVR1, CF1L1, CHLD1, GSA1, PRPO1	Zm00001d008613	GRMZM2G010422	14476356	14480932	+	-95107	3	CONTAINS InterPro DOMAIN/s: Vacuolar import/degradation protein Vid24 (InterPro:IPR018618)%3B Has 318 Blast hits to 317 proteins in 131 species: Archae - 0%3B Bacteria - 0%3B Metazoa - 80%3B Fungi - 184%3B Plants - 51%3B Viruses - 0%3B Other Eukaryotes - 3 (sourc /.../I BLink).
8-14571463	8	14571463	OY1, CF1, ALAD1, MPMT1, CHLG1, DVR1, CF1L1, CHLD1, GSA1, PRPO1	Zm00001d008614	GRMZM2G010315	14481831	14491138	-	-89632	2	Actin-related protein 5
8-14571463	8	14571463	OY1, CF1, ALAD1, MPMT1, CHLG1, DVR1, CF1L1, CHLD1, GSA1, PRPO1	Zm00001d008615		14493509	14500854	+	-77954	1	LL-diaminopimelate aminotransferase chloroplastic
8-14571463	8	14571463	OY1, CF1, ALAD1, MPMT1, CHLG1, DVR1, CF1L1, CHLD1, GSA1, PRPO1	Zm00001d008617	GRMZM2G085254	14683998	14689728	+	112535	1	Transcription elongation factor (TFIIS) family protein
8-14576934	8	14576934	OY1, CF1, ALAD1, MPMT1, CHLG1, DVR1, CF1L1, CHLD1, GSA1, PRPO1	Zm00001d008613	GRMZM2G010422	14476356	14480932	+	-100578	3	CONTAINS InterPro DOMAIN/s: Vacuolar import/degradation protein Vid24 (InterPro:IPR018618)%3B Has 318 Blast hits to 317 proteins in 131 species: Archae - 0%3B Bacteria - 0%3B Metazoa - 80%3B Fungi - 184%3B Plants - 51%3B Viruses - 0%3B Other Eukaryotes - 3 (sourc /.../I BLink).
8-14576934	8	14576934	OY1, CF1, ALAD1, MPMT1, CHLG1, DVR1, CF1L1, CHLD1, GSA1, PRPO1	Zm00001d008614	GRMZM2G010315	14481831	14491138	-	-95103	2	Actin-related protein 5
8-14576934	8	14576934	OY1, CF1, ALAD1, MPMT1, CHLG1, DVR1, CF1L1, CHLD1, GSA1, PRPO1	Zm00001d008615		14493509	14500854	+	-83425	1	LL-diaminopimelate aminotransferase chloroplastic
8-14576934	8	14576934	OY1, CF1, ALAD1, MPMT1, CHLG1, DVR1, CF1L1, CHLD1, GSA1, PRPO1	Zm00001d008617	GRMZM2G085254	14683998	14689728	+	107064	1	Transcription elongation factor (TFIIS) family protein
8-14591063	8	14591063	OY1, CF1, ALAD1, MPMT1, CHLG1, DVR1, CF1L1, CHLD1, GSA1, PRPO1	Zm00001d008613	GRMZM2G010422	14476356	14480932	+	-114707	3	CONTAINS InterPro DOMAIN/s: Vacuolar import/degradation protein Vid24 (InterPro:IPR018618)%3B Has 318 Blast hits to 317 proteins in 131 species: Archae - 0%3B Bacteria - 0%3B Metazoa - 80%3B Fungi - 184%3B Plants - 51%3B Viruses - 0%3B Other Eukaryotes - 3 (sourc /.../I BLink).
8-14591063	8	14591063	OY1, CF1, ALAD1, MPMT1, CHLG1, DVR1, CF1L1, CHLD1, GSA1, PRPO1	Zm00001d008614	GRMZM2G010315	14481831	14491138	-	-109232	2	Actin-related protein 5
8-14591063	8	14591063	OY1, CF1, ALAD1, MPMT1, CHLG1, DVR1, CF1L1, CHLD1, GSA1, PRPO1	Zm00001d008615		14493509	14500854	+	-97554	1	LL-diaminopimelate aminotransferase chloroplastic
8-14591063	8	14591063	OY1, CF1, ALAD1, MPMT1, CHLG1, DVR1, CF1L1, CHLD1, GSA1, PRPO1	Zm00001d008617	GRMZM2G085254	14683998	14689728	+	92935	1	Transcription elongation factor (TFIIS) family protein
8-14599939	8	14599939	OY1, CF1, ALAD1, MPMT1, CHLG1, DVR1, CF1L1, CHLD1, GSA1, PRPO1	Zm00001d008613	GRMZM2G010422	14476356	14480932	+	-123583	3	CONTAINS InterPro DOMAIN/s: Vacuolar import/degradation protein Vid24 (InterPro:IPR018618)%3B Has 318 Blast hits to 317 proteins in 131 species: Archae - 0%3B Bacteria - 0%3B Metazoa - 80%3B Fungi - 184%3B Plants - 51%3B Viruses - 0%3B Other Eukaryotes - 3 (sourc /.../I BLink).
8-14599939	8	14599939	OY1, CF1, ALAD1, MPMT1, CHLG1, DVR1, CF1L1, CHLD1, GSA1, PRPO1	Zm00001d008614	GRMZM2G010315	14481831	14491138	-	-118108	2	Actin-related protein 5
8-14599939	8	14599939	OY1, CF1, ALAD1, MPMT1, CHLG1, DVR1, CF1L1, CHLD1, GSA1, PRPO1	Zm00001d008615		14493509	14500854	+	-106430	1	LL-diaminopimelate aminotransferase chloroplastic
8-14599939	8	14599939	OY1, CF1, ALAD1, MPMT1, CHLG1, DVR1, CF1L1, CHLD1, GSA1, PRPO1	Zm00001d008617	GRMZM2G085254	14683998	14689728	+	84059	1	Transcription elongation factor (TFIIS) family protein
8-14617432	8	14617432	OY1, CF1, ALAD1, MPMT1, CHLG1, DVR1, CF1L1, CHLD1, GSA1, PRPO1	Zm00001d008615		14493509	14500854	+	-123923	1	LL-diaminopimelate aminotransferase chloroplastic
8-14617432	8	14617432	OY1, CF1, ALAD1, MPMT1, CHLG1, DVR1, CF1L1, CHLD1, GSA1, PRPO1	Zm00001d008617	GRMZM2G085254	14683998	14689728	+	66566	1	Transcription elongation factor (TFIIS) family protein
8-14617432	8	14617432	OY1, CF1, ALAD1, MPMT1, CHLG1, DVR1, CF1L1, CHLD1, GSA1, PRPO1	Zm00001d008618	GRMZM2G025059	14742281	14746376	-	124849	2	Putative XH domain family protein
8-14621836	8	14621836	OY1, CF1, ALAD1, MPMT1, CHLG1, DVR1, CF1L1, CHLD1, GSA1, PRPO1	Zm00001d008617	GRMZM2G085254	14683998	14689728	+	62162	1	Transcription elongation factor (TFIIS) family protein
8-14621836	8	14621836	OY1, CF1, ALAD1, MPMT1, CHLG1, DVR1, CF1L1, CHLD1, GSA1, PRPO1	Zm00001d008618	GRMZM2G025059	14742281	14746376	-	120445	2	Putative XH domain family protein
8-14626669	8	14626669	OY1, CF1, ALAD1, MPMT1, CHLG1, DVR1, CF1L1, CHLD1, GSA1, PRPO1	Zm00001d008617	GRMZM2G085254	14683998	14689728	+	57329	1	Transcription elongation factor (TFIIS) family protein
8-14626669	8	14626669	OY1, CF1, ALAD1, MPMT1, CHLG1, DVR1, CF1L1, CHLD1, GSA1, PRPO1	Zm00001d008618	GRMZM2G025059	14742281	14746376	-	115612	2	Putative XH domain family protein
8-14657235	8	14657235	OY1, CF1, ALAD1, MPMT1, CHLG1, DVR1, CF1L1, CHLD1, GSA1, PRPO1	Zm00001d008617	GRMZM2G085254	14683998	14689728	+	26763	1	Transcription elongation factor (TFIIS) family protein
8-14657235	8	14657235	OY1, CF1, ALAD1, MPMT1, CHLG1, DVR1, CF1L1, CHLD1, GSA1, PRPO1	Zm00001d008618	GRMZM2G025059	14742281	14746376	-	85046	2	Putative XH domain family protein
8-14738358	8	14738358	CF1, ALAD1, PRPO2, OY1, MPMT1, GSA1, PRPO1, CF1L1, YCF54, LLS1L1	Zm00001d008617	GRMZM2G085254	14683998	14689728	+	-54360	1	Transcription elongation factor (TFIIS) family protein
8-14738358	8	14738358	CF1, ALAD1, PRPO2, OY1, MPMT1, GSA1, PRPO1, CF1L1, YCF54, LLS1L1	Zm00001d008618	GRMZM2G025059	14742281	14746376	-	3923	1	Putative XH domain family protein
8-14738358	8	14738358	CF1, ALAD1, PRPO2, OY1, MPMT1, GSA1, PRPO1, CF1L1, YCF54, LLS1L1	Zm00001d008619	GRMZM2G018177	14786063	14790046	-	47705	2	triose phosphate isomerase3	triose phosphate isomerase3
10-10925524	10	10925524	DVR1, MPMT1, PCR3, CF1, OY1, YCF54, ALAD1, HO6, GUN4	Zm00001d023587	GRMZM5G803992	10856361	10862386	+	-69163	3	DNA-directed RNA polymerases II IV and V subunit 10
10-10925524	10	10925524	DVR1, MPMT1, PCR3, CF1, OY1, YCF54, ALAD1, HO6, GUN4	Zm00001d023588	GRMZM2G418432	10863111	10865708	-	-62413	2	Protein kinase protein with adenine nucleotide alpha hydrolases-like domain
10-10925524	10	10925524	DVR1, MPMT1, PCR3, CF1, OY1, YCF54, ALAD1, HO6, GUN4	Zm00001d023590	GRMZM5G813470	10919905	10924168	-	-5619	1	Putative zinc transporter
10-92086539	10	92086539	CHLG1, CHLD1, OY1, GSA1, YCF54, MPEC1, ALAD1, MPMT1	Zm00001d024879	GRMZM2G419826	91986120	91986476	-	-100419	2
10-92086539	10	92086539	CHLG1, CHLD1, OY1, GSA1, YCF54, MPEC1, ALAD1, MPMT1	Zm00001d024880		92072772	92073230	+	-13767	1	OSJNBb0050O03.2 protein%3B protein
10-92086539	10	92086539	CHLG1, CHLD1, OY1, GSA1, YCF54, MPEC1, ALAD1, MPMT1	Zm00001d024883	GRMZM2G158141	92160789	92164199	-	74250	1	C2H2-like zinc finger protein
